# Supplementary material for: A Fast and Efficient Approach for Genomic Selection with High-Density Markers
Source: G3 (Bethesda). 2012 Oct 1;2(10):1179–84. doi: 10.1534/g3.112.003822 (PMC3464110; doi:10.1534/g3.112.003822)
Supplement: Supporting Information [file supp_2.10.1179_FileS1.zip]

Archive with 950 entries (900 files):
- Rep1_50/Rep1/
- Rep1_50/Rep1/TBV3
- Rep1_50/Rep1/TBV4
- Rep1_50/Rep1/TBV5
- Rep1_50/Rep1/TBV6
- Rep1_50/Rep1/TBV7
- Rep1_50/Rep1/trainTBV
- Rep1_50/Rep1/trainX
- Rep1_50/Rep1/trainY
- Rep1_50/Rep1/X3
- Rep1_50/Rep1/X4
- Rep1_50/Rep1/X5
- Rep1_50/Rep1/X6
- Rep1_50/Rep1/X7
- Rep1_50/Rep1/Y3
- Rep1_50/Rep1/Y4
- Rep1_50/Rep1/Y5
- Rep1_50/Rep1/Y6
- Rep1_50/Rep1/Y7
- Rep1_50/Rep10/
- Rep1_50/Rep10/TBV3
- Rep1_50/Rep10/TBV4
- Rep1_50/Rep10/TBV5
- Rep1_50/Rep10/TBV6
- Rep1_50/Rep10/TBV7
- Rep1_50/Rep10/trainTBV
- Rep1_50/Rep10/trainX
- Rep1_50/Rep10/trainY
- Rep1_50/Rep10/X3
- Rep1_50/Rep10/X4
- Rep1_50/Rep10/X5
- Rep1_50/Rep10/X6
- Rep1_50/Rep10/X7
- Rep1_50/Rep10/Y3
- Rep1_50/Rep10/Y4
- Rep1_50/Rep10/Y5
- Rep1_50/Rep10/Y6
- Rep1_50/Rep10/Y7
- Rep1_50/Rep11/
- Rep1_50/Rep11/TBV3
- Rep1_50/Rep11/TBV4
- Rep1_50/Rep11/TBV5
- Rep1_50/Rep11/TBV6
- Rep1_50/Rep11/TBV7
- Rep1_50/Rep11/trainTBV
- Rep1_50/Rep11/trainX
- Rep1_50/Rep11/trainY
- Rep1_50/Rep11/X3
- Rep1_50/Rep11/X4
- Rep1_50/Rep11/X5
- Rep1_50/Rep11/X6
- Rep1_50/Rep11/X7
- Rep1_50/Rep11/Y3
- Rep1_50/Rep11/Y4
- Rep1_50/Rep11/Y5
- Rep1_50/Rep11/Y6
- Rep1_50/Rep11/Y7
- Rep1_50/Rep12/
- Rep1_50/Rep12/TBV3
- Rep1_50/Rep12/TBV4
- Rep1_50/Rep12/TBV5
- Rep1_50/Rep12/TBV6
- Rep1_50/Rep12/TBV7
- Rep1_50/Rep12/trainTBV
- Rep1_50/Rep12/trainX
- Rep1_50/Rep12/trainY
- Rep1_50/Rep12/X3
- Rep1_50/Rep12/X4
- Rep1_50/Rep12/X5
- Rep1_50/Rep12/X6
- Rep1_50/Rep12/X7
- Rep1_50/Rep12/Y3
- Rep1_50/Rep12/Y4
- Rep1_50/Rep12/Y5
- Rep1_50/Rep12/Y6
- Rep1_50/Rep12/Y7
- Rep1_50/Rep13/
- Rep1_50/Rep13/TBV3
- Rep1_50/Rep13/TBV4
- Rep1_50/Rep13/TBV5
- Rep1_50/Rep13/TBV6
- Rep1_50/Rep13/TBV7
- Rep1_50/Rep13/trainTBV
- Rep1_50/Rep13/trainX
- Rep1_50/Rep13/trainY
- Rep1_50/Rep13/X3
- Rep1_50/Rep13/X4
- Rep1_50/Rep13/X5
- Rep1_50/Rep13/X6
- Rep1_50/Rep13/X7
- Rep1_50/Rep13/Y3
- Rep1_50/Rep13/Y4
- Rep1_50/Rep13/Y5
- Rep1_50/Rep13/Y6
- Rep1_50/Rep13/Y7
- Rep1_50/Rep14/
- Rep1_50/Rep14/TBV3
- Rep1_50/Rep14/TBV4
- Rep1_50/Rep14/TBV5
- Rep1_50/Rep14/TBV6
- Rep1_50/Rep14/TBV7
- Rep1_50/Rep14/trainTBV
- Rep1_50/Rep14/trainX
- Rep1_50/Rep14/trainY
- Rep1_50/Rep14/X3
- Rep1_50/Rep14/X4
- Rep1_50/Rep14/X5
- Rep1_50/Rep14/X6
- Rep1_50/Rep14/X7
- Rep1_50/Rep14/Y3
- Rep1_50/Rep14/Y4
- Rep1_50/Rep14/Y5
- Rep1_50/Rep14/Y6
- Rep1_50/Rep14/Y7
- Rep1_50/Rep15/
- Rep1_50/Rep15/TBV3
- Rep1_50/Rep15/TBV4
- Rep1_50/Rep15/TBV5
- Rep1_50/Rep15/TBV6
- Rep1_50/Rep15/TBV7
- Rep1_50/Rep15/trainTBV
- Rep1_50/Rep15/trainX
- Rep1_50/Rep15/trainY
- Rep1_50/Rep15/X3
- Rep1_50/Rep15/X4
- Rep1_50/Rep15/X5
- Rep1_50/Rep15/X6
- Rep1_50/Rep15/X7
- Rep1_50/Rep15/Y3
- Rep1_50/Rep15/Y4
- Rep1_50/Rep15/Y5
- Rep1_50/Rep15/Y6
- Rep1_50/Rep15/Y7
- Rep1_50/Rep16/
- Rep1_50/Rep16/TBV3
- Rep1_50/Rep16/TBV4
- Rep1_50/Rep16/TBV5
- Rep1_50/Rep16/TBV6
- Rep1_50/Rep16/TBV7
- Rep1_50/Rep16/trainTBV
- Rep1_50/Rep16/trainX
- Rep1_50/Rep16/trainY
- Rep1_50/Rep16/X3
- Rep1_50/Rep16/X4
- Rep1_50/Rep16/X5
- Rep1_50/Rep16/X6
- Rep1_50/Rep16/X7
- Rep1_50/Rep16/Y3
- Rep1_50/Rep16/Y4
- Rep1_50/Rep16/Y5
- Rep1_50/Rep16/Y6
- Rep1_50/Rep16/Y7
- Rep1_50/Rep17/
- Rep1_50/Rep17/TBV3
- Rep1_50/Rep17/TBV4
- Rep1_50/Rep17/TBV5
- Rep1_50/Rep17/TBV6
- Rep1_50/Rep17/TBV7
- Rep1_50/Rep17/trainTBV
- Rep1_50/Rep17/trainX
- Rep1_50/Rep17/trainY
- Rep1_50/Rep17/X3
- Rep1_50/Rep17/X4
- Rep1_50/Rep17/X5
- Rep1_50/Rep17/X6
- Rep1_50/Rep17/X7
- Rep1_50/Rep17/Y3
- Rep1_50/Rep17/Y4
- Rep1_50/Rep17/Y5
- Rep1_50/Rep17/Y6
- Rep1_50/Rep17/Y7
- Rep1_50/Rep18/
- Rep1_50/Rep18/TBV3
- Rep1_50/Rep18/TBV4
- Rep1_50/Rep18/TBV5
- Rep1_50/Rep18/TBV6
- Rep1_50/Rep18/TBV7
- Rep1_50/Rep18/trainTBV
- Rep1_50/Rep18/trainX
- Rep1_50/Rep18/trainY
- Rep1_50/Rep18/X3
- Rep1_50/Rep18/X4
- Rep1_50/Rep18/X5
- Rep1_50/Rep18/X6
- Rep1_50/Rep18/X7
- Rep1_50/Rep18/Y3
- Rep1_50/Rep18/Y4
- Rep1_50/Rep18/Y5
- Rep1_50/Rep18/Y6
- Rep1_50/Rep18/Y7
- Rep1_50/Rep19/
- Rep1_50/Rep19/TBV3
- Rep1_50/Rep19/TBV4
- Rep1_50/Rep19/TBV5
- Rep1_50/Rep19/TBV6
- Rep1_50/Rep19/TBV7
- Rep1_50/Rep19/trainTBV
- Rep1_50/Rep19/trainX
- Rep1_50/Rep19/trainY
- Rep1_50/Rep19/X3
- Rep1_50/Rep19/X4
- Rep1_50/Rep19/X5
- Rep1_50/Rep19/X6
- Rep1_50/Rep19/X7
- Rep1_50/Rep19/Y3
- Rep1_50/Rep19/Y4
- Rep1_50/Rep19/Y5
- Rep1_50/Rep19/Y6
- Rep1_50/Rep19/Y7
- Rep1_50/Rep2/
- Rep1_50/Rep2/TBV3
- Rep1_50/Rep2/TBV4
- Rep1_50/Rep2/TBV5
- Rep1_50/Rep2/TBV6
- Rep1_50/Rep2/TBV7
- Rep1_50/Rep2/trainTBV
- Rep1_50/Rep2/trainX
- Rep1_50/Rep2/trainY
- Rep1_50/Rep2/X3
- Rep1_50/Rep2/X4
- Rep1_50/Rep2/X5
- Rep1_50/Rep2/X6
- Rep1_50/Rep2/X7
- Rep1_50/Rep2/Y3
- Rep1_50/Rep2/Y4
- Rep1_50/Rep2/Y5
- Rep1_50/Rep2/Y6
- Rep1_50/Rep2/Y7
- Rep1_50/Rep20/
- Rep1_50/Rep20/TBV3
- Rep1_50/Rep20/TBV4
- Rep1_50/Rep20/TBV5
- Rep1_50/Rep20/TBV6
- Rep1_50/Rep20/TBV7
- Rep1_50/Rep20/trainTBV
- Rep1_50/Rep20/trainX
- Rep1_50/Rep20/trainY
- Rep1_50/Rep20/X3
- Rep1_50/Rep20/X4
- Rep1_50/Rep20/X5
- Rep1_50/Rep20/X6
- Rep1_50/Rep20/X7
- Rep1_50/Rep20/Y3
- Rep1_50/Rep20/Y4
- Rep1_50/Rep20/Y5
- Rep1_50/Rep20/Y6
- Rep1_50/Rep20/Y7
- Rep1_50/Rep21/
- Rep1_50/Rep21/TBV3
- Rep1_50/Rep21/TBV4
- Rep1_50/Rep21/TBV5
- Rep1_50/Rep21/TBV6
- Rep1_50/Rep21/TBV7
- Rep1_50/Rep21/trainTBV
- Rep1_50/Rep21/trainX
- Rep1_50/Rep21/trainY
- Rep1_50/Rep21/X3
- Rep1_50/Rep21/X4
- Rep1_50/Rep21/X5
- Rep1_50/Rep21/X6
- Rep1_50/Rep21/X7
- Rep1_50/Rep21/Y3
- Rep1_50/Rep21/Y4
- Rep1_50/Rep21/Y5
- Rep1_50/Rep21/Y6
- Rep1_50/Rep21/Y7
- Rep1_50/Rep22/
- Rep1_50/Rep22/TBV3
- Rep1_50/Rep22/TBV4
- Rep1_50/Rep22/TBV5
- Rep1_50/Rep22/TBV6
- Rep1_50/Rep22/TBV7
- Rep1_50/Rep22/trainTBV
- Rep1_50/Rep22/trainX
- Rep1_50/Rep22/trainY
- Rep1_50/Rep22/X3
- Rep1_50/Rep22/X4
- Rep1_50/Rep22/X5
- Rep1_50/Rep22/X6
- Rep1_50/Rep22/X7
- Rep1_50/Rep22/Y3
- Rep1_50/Rep22/Y4
- Rep1_50/Rep22/Y5
- Rep1_50/Rep22/Y6
- Rep1_50/Rep22/Y7
- Rep1_50/Rep23/
- Rep1_50/Rep23/TBV3
- Rep1_50/Rep23/TBV4
- Rep1_50/Rep23/TBV5
- Rep1_50/Rep23/TBV6
- Rep1_50/Rep23/TBV7
- Rep1_50/Rep23/trainTBV
- Rep1_50/Rep23/trainX
- Rep1_50/Rep23/trainY
- Rep1_50/Rep23/X3
- Rep1_50/Rep23/X4
- Rep1_50/Rep23/X5
- Rep1_50/Rep23/X6
- Rep1_50/Rep23/X7
- Rep1_50/Rep23/Y3
[truncated: 650 more entries]
