# Supplementary material for: A Fast and Efficient Approach for Genomic Selection with High-Density Markers
Source: G3 (Bethesda). 2012 Oct 1;2(10):1179–84. doi: 10.1534/g3.112.003822 (PMC3464110; doi:10.1534/g3.112.003822)
Supplement: Supporting Information [file supp_2.10.1179_FileS1.zip › Rep1_50/Rep1/TBV3]

-330.753
-335.608
-339.884
-340.797
-344.367
-344.322
-336.884
-339.143
-340.904
-341.136
-341.223
-339.545
-342.888
-337.169
-342.559
-336.123
-339.705
-338.669
-337.507
-337.815
-337.950
-340.181
-339.611
-340.975
-336.345
-337.413
-342.252
-340.993
-337.732
-340.740
-344.589
-342.705
-338.563
-341.046
-339.982
-343.380
-340.215
-337.775
-341.244
-342.242
-339.100
-337.342
-343.044
-337.865
-344.107
-343.232
-339.500
-336.447
-338.809
-336.328
-339.441
-343.750
-342.657
-338.921
-342.568
-342.317
-345.167
-338.123
-338.964
-336.717
-340.863
-339.195
-339.934
-338.379
-340.147
-338.762
-340.402
-345.172
-342.621
-340.049
-337.864
-334.974
-340.662
-340.710
-345.257
-339.893
-339.001
-344.000
-338.610
-338.601
-340.171
-340.340
-343.318
-340.390
-337.927
-336.455
-335.409
-337.657
-336.958
-336.688
-342.969
-340.348
-337.944
-333.374
-340.846
-336.285
-344.156
-342.006
-340.227
-339.678
-334.541
-336.799
-340.997
-340.634
-339.600
-338.662
-341.269
-347.212
-341.935
-335.695
-339.435
-338.336
-338.369
-337.533
-341.203
-341.474
-343.161
-340.214
-340.247
-340.384
-339.789
-336.307
-340.214
-337.169
-338.068
-340.245
-341.129
-337.121
-342.795
-334.114
-334.063
-340.214
-341.262
-341.376
-344.840
-342.954
-336.270
-336.035
-337.856
-337.591
-340.469
-340.791
-334.271
-338.228
-339.135
-340.058
-338.988
-338.537
-337.452
-344.688
-337.581
-339.518
-339.551
-338.838
-341.625
-339.627
-336.901
-338.639
-340.438
-339.750
-339.745
-337.369
-337.900
-340.030
-333.852
-336.999
-337.884
-337.434
-335.098
-337.228
-338.511
-340.813
-339.208
-340.486
-340.439
-343.859
-339.394
-335.371
-343.374
-340.309
-341.504
-341.432
-347.599
-342.346
-341.018
-337.943
-339.886
-333.835
-338.262
-336.869
-336.674
-337.980
-345.066
-341.293
-345.178
-341.790
-338.390
-337.382
-339.408
-335.835
-340.965
-338.544
-333.772
-342.088
-337.632
-343.701
-337.517
-337.729
-342.725
-338.954
-339.305
-339.792
-344.875
-342.979
-337.443
-341.663
-334.689
-342.640
-338.600
-335.737
-340.948
-339.700
-341.387
-339.676
-339.496
-339.749
-340.312
-341.658
-340.376
-338.489
-344.611
-339.155
-338.381
-342.151
-337.875
-334.439
-333.182
-337.735
-342.421
-345.319
-339.454
-341.882
-345.233
-341.048
-339.681
-342.542
-338.981
-338.550
-342.743
-337.403
-340.212
-337.760
-332.355
-339.964
-338.365
-337.067
-341.028
-338.252
-339.971
-337.678
-339.090
-335.911
-341.790
-345.993
-340.173
-341.867
-341.432
-339.348
-341.584
-340.975
-338.712
-342.398
-337.694
-339.655
-345.466
-346.997
-341.429
-340.239
-338.739
-334.773
-338.881
-338.024
-342.341
-336.782
-338.695
-340.419
-339.208
-340.247
-340.705
-341.816
-339.749
-343.263
-341.943
-342.337
-340.691
-336.566
-339.161
-341.042
-339.534
-336.808
-339.734
-340.058
-341.673
-339.496
-339.291
-342.173
-339.786
-332.860
-338.297
-337.964
-344.133
-339.445
-344.035
-339.014
-342.431
-341.356
-340.872
-336.995
-336.410
-339.871
-340.086
-340.044
-341.910
-337.709
-336.318
-340.735
-340.565
-340.917
-341.526
-342.473
-338.797
-336.347
-341.488
-345.234
-334.155
-340.208
-336.982
-336.959
-342.111
-339.523
-331.570
-338.179
-341.313
-340.337
-339.291
-337.579
-340.059
-339.201
-334.675
-340.529
-338.069
-339.444
-342.241
-341.975
-339.985
-342.013
-336.691
-342.406
-338.133
-340.672
-337.794
-336.916
-342.917
-338.369
-337.388
-340.759
-341.250
-343.511
-337.814
-335.304
-344.709
-337.160
-335.590
-336.945
-340.627
-340.745
-345.161
-346.299
-342.580
-342.052
-341.225
-341.290
-337.310
-335.904
-337.149
-335.234
-340.934
-341.992
-339.301
-340.373
-346.682
-347.264
-340.035
-339.135
-333.717
-334.939
-337.964
-340.170
-335.844
-344.027
-340.085
-339.895
-335.823
-337.583
-342.065
-341.056
-330.710
-342.838
-337.947
-338.463
-341.766
-343.337
-344.802
-342.059
-338.481
-341.173
-336.826
-330.395
-342.971
-335.786
-339.334
-338.601
-340.058
-338.699
-344.189
-343.631
-338.714
-336.826
-337.942
-337.525
-338.864
-346.095
-335.969
-338.058
-338.083
-339.082
-343.964
-342.357
-342.593
-341.892
-335.978
-332.217
-343.409
-341.487
-339.865
-337.437
-342.658
-336.317
-338.305
-339.536
-338.194
-342.432
-341.124
-332.394
-343.983
-342.874
-340.274
-340.159
-339.538
-337.457
-337.427
-333.146
-345.389
-342.268
-339.682
-341.980
-341.905
-338.640
-342.241
-342.542
-338.053
-344.203
-341.967
-334.949
-340.712
-339.973
-332.551
-333.995
-343.508
-340.831
-341.252
-339.875
-337.773
-334.635
-347.496
-344.609
-339.725
-337.917
-345.153
-339.295
-338.637
-344.885
-346.519
-343.585
-338.923
-335.453
-337.694
-338.624
-339.459
-338.479
-338.054
-335.278
-336.395
-339.238
-343.259
-338.993
-335.668
-338.445
-341.174
-339.043
-337.135
-343.580
-339.983
-341.352
-342.584
-341.679
-336.808
-340.763
-345.440
-345.630
-339.405
-342.974
-340.161
-336.280
-339.017
-335.192
-337.620
-342.495
-342.536
-337.129
-342.751
-340.124
-341.605
-339.112
-333.302
-338.019
-339.886
-342.180
-342.496
-337.548
-339.544
-335.412
-340.046
-336.714
-342.331
-340.172
-336.942
-341.157
-335.174
-335.732
-337.542
-337.571
-339.629
-338.468
-339.842
-341.729
-342.740
-341.712
-338.295
-336.770
-339.863
-337.995
-341.545
-337.719
-335.222
-338.055
-340.171
-335.752
-336.743
-339.609
-342.821
-336.090
-335.951
-333.406
-344.204
-340.203
-336.861
-337.288
-339.552
-337.520
-341.742
-341.143
-343.520
-342.143
-341.170
-343.616
-337.707
-335.233
-333.848
-335.563
-343.279
-343.167
-338.798
-340.193
-343.302
-341.796
-341.109
-342.301
-337.019
-337.239
-339.229
-342.753
-342.415
-335.154
-341.495
-337.338
-336.841
-336.137
-338.047
-333.484
-341.448
-340.938
-340.154
-340.740
-335.767
-340.445
-338.388
-337.462
-340.185
-339.104
-337.463
-335.383
-337.655
-336.385
-344.558
-342.457
-338.136
-342.538
-334.509
-334.790
-338.651
-338.999
-338.368
-336.169
-336.895
-338.445
-338.823
-339.263
-335.258
-330.101
-341.103
-342.169
-343.823
-338.354
-340.126
-338.652
-343.746
-340.415
-331.991
-339.499
-340.580
-341.830
-334.910
-336.942
-335.332
-337.615
-340.283
-341.605
-341.967
-342.626
-342.078
-344.645
-336.746
-337.581
-339.311
-339.095
-334.969
-340.472
-336.910
-338.270
-338.147
-339.834
-340.515
-340.142
-339.202
-339.368
-340.038
-342.891
-345.870
-343.261
-341.866
-341.908
-335.934
-339.868
-341.666
-337.639
-340.648
-339.318
-343.883
-341.275
-335.914
-335.424
-338.941
-342.602
-342.935
-338.945
-334.433
-335.550
-335.569
-338.823
-342.822
-335.724
-335.619
-339.423
-344.096
-338.024
-336.012
-339.423
-334.218
-339.340
-338.305
-337.190
-340.803
-343.389
-342.903
-339.302
-337.063
-337.239
-342.781
-342.904
-340.142
-339.915
-338.571
-340.221
-337.122
-343.109
-337.931
-340.985
-339.120
-340.997
-337.378
-339.502
-333.383
-338.434
-337.521
-341.974
-336.701
-337.338
-339.582
-338.135
-340.146
-341.215
-341.491
-337.854
-339.217
-341.634
-342.817
-336.452
-339.461
-339.395
-344.201
-347.003
-343.124
-341.672
-338.749
-334.372
-342.515
-343.936
-338.817
-340.888
-332.767
-338.583
-333.742
-333.797
-340.342
-344.197
-341.921
-337.103
-336.430
-342.291
-339.920
-342.695
-338.826
-339.873
-336.585
-339.945
-337.332
-339.461
-337.828
-336.469
-336.480
-341.873
-339.860
-336.593
-343.074
-339.115
-338.487
-341.134
-334.984
-337.935
-336.000
-338.223
-338.341
-338.618
-337.840
-332.543
-338.949
-340.598
-338.855
-341.640
-341.903
-343.419
-339.740
-337.539
-339.952
-337.251
-340.197
-337.044
-338.116
-340.780
-341.730
-337.859
-341.992
-340.378
-340.487
-341.064
-341.932
-338.194
-339.864
-341.507
-341.816
-339.694
-340.472
-340.403
-338.683
-337.945
-339.546
-340.053
-341.849
-341.269
-337.729
-338.048
-343.562
-342.252
-341.434
-341.691
-341.043
-337.019
-342.034
-337.722
-339.736
-342.888
-337.411
-334.871
-344.920
-336.261
-338.216
-340.296
-338.658
-340.386
-343.088
-340.746
-340.349
-340.548
-340.667
-335.234
-336.998
-336.279
-339.765
-340.078
-338.604
-335.213
-341.214
-342.149
-330.629
-340.122
-343.340
-341.524
-336.963
-339.156
-332.572
-341.279
-338.283
-342.736
-340.950
-342.100
-345.613
-334.954
-340.219
-339.707
-339.052
-340.247
-342.315
-341.524
-339.663
-342.566
-336.847
-336.909
-340.385
-337.471
-343.548
-338.552
-347.280
-343.735
-342.098
-344.245
-339.478
-332.008
-345.321
-335.785
-343.484
-342.443
-338.813
-340.517
-337.636
-336.384
-342.744
-337.936
-343.438
-334.115
-337.653
-340.557
-340.162
-336.676
-338.716
-342.337
-340.573
-343.831
-340.564
-344.298
-344.393
-335.718
-342.370
-345.844
-339.904
-335.896
-340.481
-332.921
-339.937
-333.439
-340.697
-342.580
-338.722
-339.452
-342.652
-341.683
-338.315
-343.317
-340.576
-340.162
-340.870
-338.046
-337.359
-340.799
-342.810
-342.320
-337.179
-341.438
-337.665
-340.753
-338.320
-338.258
-335.156
-340.417
-335.784
-340.734
-340.591
-340.904
-339.912
-339.754
-341.377
-338.543
-335.072
-333.118
-340.391
-346.468
-340.640
-340.677
-338.954
-344.265
-337.578
-340.218
-343.695
-345.599
-340.415
-341.191
-344.626
-344.411
-342.214
-342.401
-343.728
-338.806
-338.231
-339.325
-337.977
-340.765
-342.613
-342.555
-339.424
-339.919
-337.909
-337.189
-339.678
-342.005
-338.971
-339.594
-340.224
-342.488
-340.840
-340.551
-336.650
-337.379
-343.407
-336.480
-340.165
-339.924
-343.004
-341.092
-338.503
-343.031
-336.730
-337.938
-337.413
-335.250
-342.834
-343.155
-337.725
-330.487
-338.240
-339.612
-342.222
-338.222
-337.128
-333.374
-339.001
-343.680
-340.866
-342.891
-340.738
-341.719
-340.819
-338.284
-339.108
-340.308
-344.733
-338.682
-336.899
-333.186
-340.276
-338.667
-341.440
-339.138
-343.576
-339.316
-338.661
-337.663
-341.322
-340.358
-338.329
-339.197
-336.808
-332.404
-338.245
-343.460
-336.230
-338.982
-338.909
-336.974
-344.418
-342.089
-344.459
-341.603
-339.043
-339.796
-338.807
-340.209
-336.312
-336.035
-338.485
-337.851
-342.354
-343.524
-339.608
-338.455
-341.688
-341.192
-339.364
-333.874
-336.638
-338.073
-340.895
-338.531
-344.681
-345.126
-341.640
-338.947
-333.104
-338.911
-343.045
-337.711
-337.633
-341.188
-340.837
-337.510
-341.321
-336.385
-340.790
-340.556
-337.039
-340.207
-344.051
-345.829
-336.408
-343.418
-339.604
-341.637
-342.678
-341.563
-331.103
-335.587
-339.578
-337.978
-340.084
-340.757
-337.458
-339.828
-341.680
-333.040
-336.908
-337.162
-336.279
-337.576
-338.064
-338.896
-338.879
-339.489
-342.288
-344.432
-343.670
-339.140
-339.533
-342.235
-343.868
-341.595
-342.982
-341.803
-339.510
-339.900
-339.969
-336.157
-335.208
-339.683
-339.124
-338.823
-340.487
-337.504
-336.969
-338.955
-341.519
-339.494
-341.820
-340.267
-341.857
-341.887
-339.872
-341.631
-338.636
-338.203
-338.410
-340.496
-335.938
-335.126
-340.793
-342.973
-338.409
-338.416
-343.246
-339.715
-338.979
-338.429
-342.188
-338.348
-339.632
-344.152
-330.046
-339.137
-339.953
-341.051
-333.070
-336.531
-341.998
-338.272
-340.341
-340.293
-335.787
-335.234
-338.743
-337.560
-335.554
-337.712
-341.762
-337.127
-343.670
-342.918
-335.888
-338.315
-337.991
-338.917
-340.591
-341.333
-343.111
-342.544
-340.986
-338.527
-332.422
-332.269
-330.548
-343.950
-336.546
-336.626
-339.616
-340.447
-343.390
-337.545
-333.838
-337.817
-339.514
-333.317
-338.515
-334.912
-344.306
-340.254
-339.976
-331.867
-341.188
-340.523
-340.722
-336.059
-345.804
-341.174
-337.349
-333.261
-344.649
-341.633
-337.755
-341.331
-336.346
-338.255
-339.955
-337.375
-345.283
-341.329
-341.542
-338.039
-337.614
-340.049
-341.539
-340.244
-339.835
-338.410
-337.588
-337.178
-340.612
-338.129
-334.347
-337.956
-340.662
-338.573
-346.299
-338.793
-343.281
-342.293
-341.601
-338.701
-344.098
-341.967
-340.414
-343.245
-337.135
-338.482
-338.095
-336.640
-337.453
-338.296
-337.065
-338.301
-343.413
-339.473
-339.365
-339.731
-337.274
-337.667
-338.495
-341.700
-337.569
-340.750
-338.420
-340.524
-338.257
-337.570
-345.773
-342.657
-335.728
-340.731
-338.332
-337.534
-338.472
-342.217
-336.007
-333.761
-338.878
-337.848
-342.810
-342.467
-337.620
-334.218
-336.686
-337.752
-334.993
-335.254
-338.485
-340.310
-337.054
-340.423
-336.750
-339.341
-339.400
-344.800
-341.947
-340.301
-338.787
-339.618
-343.655
-342.925
-337.294
-338.035
-343.241
-341.077
-343.627
-339.288
-337.575
-340.151
-339.703
-338.470
-339.657
-340.286
-339.946
-335.258
-339.252
-337.772
-342.510
-340.771
-342.876
-338.181
-342.140
-342.204
-337.022
-343.943
-341.588
-342.548
-340.112
-337.698
-335.620
-337.917
-337.787
-338.504
-340.965
-340.273
-342.753
-335.645
-342.025
-341.063
-336.614
-333.480
-335.401
-335.570
-340.663
-345.370
-340.329
-341.004
-337.994
-336.985
-341.389
-343.377
-339.809
-337.723
-341.530
-341.409
-338.476
-340.236
-338.205
-341.200
-339.141
-336.150
-339.832
-341.603
-343.438
-341.466
-345.699
-338.447
-341.092
-339.690
-336.893
-336.671
-342.266
-345.155
-340.769
-334.160
-341.265
-341.356
-344.417
-341.401
-336.604
-334.476
-343.127
-340.235
-339.489
-335.096
-338.903
-337.832
-341.625
-342.653
-336.406
-334.733
-338.671
-341.220
-333.947
-336.981
-336.302
-338.894
-334.979
-337.406
-338.172
-337.204
-331.749
-336.569
-338.354
-341.305
-339.195
-343.422
-339.334
-334.814
-340.558
-339.705
-340.889
-339.978
-337.912
-338.229
-335.583
-337.381
-339.856
-336.778
-340.089
-337.806
-336.061
-341.396
-346.761
-343.287
-344.349
-342.610
-329.864
-337.305
-338.107
-341.598
-339.648
-339.465
-340.395
-343.118
-338.807
-336.479
-341.037
-343.440
-338.829
-335.852
-330.832
-339.492
-343.444
-343.971
-339.332
-341.733
-337.967
-338.596
-340.558
-338.473
-338.759
-341.109
-343.928
-334.159
-343.833
-336.608
-342.465
-339.520
-342.664
-338.811
-340.233
-336.750
-340.936
-337.653
-345.659
-337.676
-343.791
-337.228
-345.612
-343.248
-333.582
-341.332
-342.872
-339.435
-337.330
-340.848
-343.140
-341.659
-337.534
-338.053
-340.982
-336.983
-339.288
-342.508
-342.395
-343.443
-338.530
-340.343
-344.565
-338.069
-340.921
-339.461
-340.589
-339.402
-341.979
-337.134
-339.151
-338.655
-340.877
-343.296
-340.289
-338.769
-336.472
-337.911
-338.008
-339.233
-340.913
-340.410
-340.697
-337.198
-338.757
-338.259
-336.319
-341.950
-342.098
-340.461
-336.754
-340.280
-338.359
-339.473
-340.543
-339.527
-333.222
-337.389
-340.624
-334.255
-337.986
-341.323
-336.278
-339.352
-341.553
-343.643
-342.769
-340.818
-338.801
-343.689
-337.227
-341.485
-342.225
-344.469
-340.263
-339.307
-336.400
-336.219
-339.514
-339.548
-339.971
-339.222
-342.469
-339.988
-344.046
-343.813
-339.066
-339.480
-334.802
-335.955
-342.420
-344.823
-338.539
-340.832
-339.478
-336.254
-344.947
-341.669
-336.277
-337.294
-339.525
-339.722
-346.685
-344.617
-339.791
-339.310
-342.035
-340.425
-338.691
-336.697
-341.848
-336.547
-342.212
-339.447
-340.597
-341.209
-339.826
-337.887
-338.005
-334.301
-340.845
-341.783
-330.160
-340.220
-340.081
-336.771
-337.355
-339.551
-336.385
-337.979
-342.003
-338.771
-339.886
-336.976
-338.060
-338.796
-339.054
-336.915
-335.083
-332.960
-340.536
-338.658
-342.136
-340.205
-333.375
-338.759
-337.420
-336.377
-341.973
-343.250
-342.426
-344.651
-337.527
-336.448
-337.655
-337.216
-340.002
-340.304
-341.780
-336.685
-340.033
-337.598
-339.037
-339.805
-343.951
-343.487
-338.558
-337.627
-341.051
-345.785
-341.389
-337.237
-346.238
-340.654
-336.044
-333.573
-340.775
-335.350
-335.736
-339.919
-340.737
-338.084
-342.230
-338.880
-334.710
-336.988
-340.325
-341.042
-334.959
-336.733
-336.777
-335.568
-339.566
-338.734
-340.089
-333.592
-330.659
-336.692
-340.333
-340.060
-339.570
-339.035
-340.748
-338.510
-340.666
-343.481
-331.311
-341.497
-338.650
-342.087
-347.152
-342.779
-341.141
-340.329
-343.752
-338.702
-342.094
-341.260
-337.789
-339.229
-340.178
-341.689
-338.713
-328.051
-338.410
-333.633
-337.659
-341.764
-337.954
-341.823
-339.591
-335.705
-336.439
-340.619
-340.618
-339.378
-345.601
-336.710
-339.514
-342.720
-336.312
-337.391
-342.455
-334.614
-340.605
-341.561
-340.916
-342.954
-339.682
-336.430
-342.605
-344.865
-345.587
-343.259
-345.297
-340.546
-343.446
-340.915
-338.280
-337.961
-339.827
-341.740
-337.581
-339.914
-339.323
-338.041
-341.409
-344.489
-340.610
-341.942
-340.772
-341.253
-338.112
-340.955
-337.786
-334.625
-337.467
-339.549
-336.558
-335.116
-343.882
-342.188
-334.774
-340.722
-344.322
-339.395
-344.715
-337.320
-344.589
-345.103
-341.329
-340.371
-337.420
-338.985
-336.805
-338.724
-341.628
-332.968
-341.234
-339.848
-343.670
-339.742
-338.257
-342.138
-337.781
-335.927
-339.186
-339.824
-334.390
-341.097
-340.388
-336.932
-341.304
-340.572
-339.279
-340.300
-342.575
-335.219
-339.871
-341.192
-339.877
-338.310
-343.897
-341.266
-340.226
-341.162
-343.402
-343.273
-340.102
-338.651
-335.788
-338.342
-339.029
-341.464
-344.232
-340.393
-338.339
-341.546
-343.940
-340.159
-340.365
-336.722
-343.577
-333.933
-342.499
-345.000
-341.281
-340.668
-340.360
-337.417
-340.079
-339.677
-336.726
-336.569
-337.255
-338.071
-338.364
-340.237
-341.569
-343.097
-339.195
-338.853
-333.299
-339.864
-335.853
-335.592
-339.164
-337.846
-337.682
-334.310
-340.000
-343.345
-333.295
-336.535
-341.636
-338.302
-340.290
-340.231
-339.143
-341.869
-344.781
-341.820
-338.950
-342.841
-337.295
-339.728
-342.712
-343.205
-343.414
-340.087
-340.395
-342.016
-342.023
-342.597
-340.171
-345.509
-336.942
-337.701
-336.452
-335.180
-341.551
-343.849
-331.267
-335.639
-342.537
-341.284
-339.466
-337.131
-338.859
-338.583
-339.945
-337.276
-339.755
-338.379
-341.126
-337.847
-341.334
-337.234
-337.856
-339.423
-337.201
-340.293
-340.816
-339.972
-334.676
-346.273
-336.583
-334.750
-342.738
-342.558
-340.838
-340.768
-340.090
-336.591
-338.057
-340.911
-336.280
-341.926
-343.600
-337.542
-342.437
-338.167
-336.522
-335.209
-332.230
-340.618
-341.663
-338.164
-346.329
-339.366
-333.189
-336.155
-342.464
-344.318
-338.494
-334.178
-339.973
-338.473
-342.988
-341.486
-341.559
-343.139
-341.260
-340.423
-334.559
-342.029
-340.796
-342.295
-342.446
-338.877
-335.088
-337.827
-344.940
-339.381
-339.662
-341.216
-343.853
-343.082
-340.887
-337.246
-339.303
-333.832
-341.822
-337.305
-343.005
-341.278
-339.146
-334.775
-337.240
-340.707
-337.371
-341.671
-336.722
-339.536
-339.250
-338.893
-335.783
-340.636
-341.873
-341.486
-340.552
-338.216
-341.700
-340.834
-338.092
-337.228
-342.749
-339.623
-338.631
-337.319
