# Supplementary material for: A Fast and Efficient Approach for Genomic Selection with High-Density Markers
Source: G3 (Bethesda). 2012 Oct 1;2(10):1179–84. doi: 10.1534/g3.112.003822 (PMC3464110; doi:10.1534/g3.112.003822)
Supplement: Supporting Information [file supp_2.10.1179_FileS1.zip › Rep1_50/Rep1/TBV4]

-338.570
-339.743
-342.264
-344.362
-343.537
-339.334
-332.707
-336.626
-336.813
-338.890
-343.443
-336.647
-343.342
-338.940
-341.599
-336.423
-337.589
-331.847
-339.057
-338.642
-341.856
-343.276
-338.697
-339.440
-332.687
-335.846
-334.636
-335.385
-340.899
-338.884
-336.088
-341.181
-337.087
-338.084
-330.608
-336.431
-339.615
-344.740
-330.836
-339.464
-342.933
-342.028
-339.813
-338.058
-339.594
-342.320
-343.256
-341.432
-346.304
-340.812
-342.967
-339.717
-341.048
-343.122
-339.288
-339.082
-335.362
-335.336
-343.674
-341.995
-338.421
-336.849
-342.471
-347.531
-342.512
-339.393
-339.929
-338.973
-339.707
-342.058
-337.829
-337.725
-343.713
-339.194
-340.851
-338.906
-334.802
-337.116
-337.696
-343.247
-332.541
-333.873
-343.267
-341.457
-341.990
-339.189
-339.185
-340.660
-337.280
-340.053
-337.184
-337.085
-342.865
-342.555
-340.935
-338.149
-338.311
-341.614
-344.198
-337.761
-339.994
-336.600
-341.736
-339.100
-341.963
-344.000
-343.387
-341.441
-340.272
-338.001
-340.725
-340.733
-346.789
-343.034
-339.574
-331.726
-339.934
-339.681
-340.300
-342.032
-344.791
-342.686
-340.649
-344.400
-339.682
-336.162
-341.880
-341.247
-331.886
-339.743
-341.504
-345.487
-336.743
-336.260
-340.122
-335.205
-337.511
-336.785
-340.012
-340.439
-344.611
-340.365
-340.141
-341.871
-344.507
-340.427
-333.413
-342.417
-338.895
-342.779
-337.889
-340.517
-347.621
-343.307
-337.630
-337.918
-338.359
-338.199
-334.476
-340.903
-340.075
-340.044
-341.179
-338.921
-338.022
-337.218
-341.567
-341.306
-339.301
-339.074
-343.671
-339.980
-337.173
-339.525
-337.610
-340.697
-341.346
-341.123
-344.068
-343.445
-343.741
-338.344
-341.584
-339.646
-336.116
-335.709
-341.613
-339.875
-337.123
-338.638
-340.066
-340.507
-341.626
-336.861
-344.402
-341.407
-337.136
-339.854
-339.567
-340.695
-341.384
-338.673
-337.078
-336.302
-345.578
-345.008
-337.141
-339.203
-339.435
-342.674
-338.743
-338.455
-338.584
-340.256
-339.282
-335.996
-342.064
-334.578
-331.226
-343.164
-334.806
-338.553
-340.546
-339.407
-332.132
-339.125
-337.555
-339.061
-340.377
-340.459
-336.018
-339.844
-341.002
-340.101
-339.089
-337.899
-342.235
-341.355
-340.556
-340.460
-338.799
-341.072
-333.175
-336.936
-340.705
-342.395
-335.963
-338.544
-343.071
-340.498
-343.206
-338.538
-333.770
-337.285
-339.586
-335.427
-336.478
-340.142
-337.896
-340.661
-342.754
-334.889
-337.451
-336.228
-338.667
-339.330
-342.012
-336.778
-346.735
-342.323
-338.953
-342.412
-341.096
-339.569
-338.755
-341.581
-339.719
-343.254
-333.654
-337.759
-339.451
-337.774
-338.990
-342.409
-339.127
-336.950
-338.615
-341.453
-338.836
-341.781
-344.838
-340.252
-335.225
-335.482
-337.338
-338.590
-337.366
-336.389
-339.715
-341.229
-339.371
-338.732
-343.495
-344.221
-336.634
-338.136
-337.790
-341.519
-345.266
-340.261
-343.939
-335.935
-337.800
-340.003
-340.049
-344.166
-337.023
-340.832
-338.091
-338.288
-342.468
-340.632
-344.538
-339.488
-333.671
-340.459
-345.368
-343.742
-338.517
-339.623
-349.922
-342.451
-337.373
-338.784
-344.710
-342.952
-336.319
-338.511
-338.307
-342.615
-337.856
-334.676
-337.506
-340.752
-337.931
-338.376
-335.650
-342.354
-339.974
-340.245
-332.729
-340.403
-345.711
-340.857
-338.064
-336.454
-339.159
-335.844
-340.411
-339.654
-340.608
-344.653
-339.105
-342.502
-341.134
-338.937
-338.281
-337.712
-332.382
-341.875
-337.886
-335.513
-345.011
-341.503
-333.856
-340.337
-345.483
-339.154
-340.460
-338.118
-340.986
-339.918
-336.535
-340.689
-341.658
-334.725
-344.651
-342.071
-335.836
-336.659
-341.015
-333.233
-339.961
-341.775
-340.243
-339.799
-340.761
-341.648
-337.281
-337.711
-339.590
-341.807
-341.997
-340.802
-337.294
-339.750
-346.076
-340.032
-340.001
-335.529
-345.265
-342.897
-339.850
-341.973
-330.929
-338.046
-337.626
-337.678
-336.824
-340.678
-345.452
-342.058
-337.455
-340.697
-341.330
-343.063
-344.172
-342.644
-334.590
-339.334
-331.019
-333.202
-342.111
-335.263
-339.841
-341.701
-341.087
-336.350
-340.862
-342.246
-345.948
-342.458
-340.979
-342.112
-340.805
-339.487
-338.612
-343.375
-340.728
-335.107
-329.932
-338.958
-341.768
-344.540
-341.274
-339.257
-339.766
-340.933
-338.541
-340.832
-342.520
-342.758
-338.820
-340.405
-341.567
-344.463
-333.914
-338.462
-340.124
-342.341
-339.970
-338.574
-329.192
-341.084
-342.282
-338.365
-339.289
-336.714
-346.420
-343.488
-338.446
-337.230
-341.282
-338.162
-337.808
-339.375
-344.873
-340.810
-344.519
-344.676
-338.150
-340.512
-339.532
-343.313
-339.758
-340.561
-335.421
-334.495
-340.106
-336.432
-343.400
-340.694
-337.992
-336.071
-337.542
-343.676
-342.636
-341.749
-337.883
-337.688
-335.939
-337.684
-333.733
-339.711
-344.483
-344.732
-337.416
-335.142
-335.342
-342.581
-341.141
-342.509
-340.276
-339.309
-338.644
-337.873
-342.003
-345.816
-341.341
-338.390
-341.870
-340.850
-346.064
-344.537
-341.765
-339.317
-333.601
-343.014
-338.182
-339.591
-339.143
-339.689
-342.892
-339.973
-336.384
-340.361
-338.559
-336.758
-348.008
-342.037
-338.362
-340.893
-336.354
-339.934
-335.582
-337.852
-343.413
-341.468
-338.956
-339.771
-343.004
-344.643
-341.280
-338.626
-340.021
-337.036
-339.216
-343.036
-340.466
-340.908
-333.799
-337.778
-334.974
-337.245
-335.080
-338.666
-342.177
-341.402
-335.461
-337.580
-338.878
-344.250
-342.395
-343.175
-344.555
-341.111
-341.965
-339.856
-343.344
-340.718
-341.360
-339.679
-338.832
-342.891
-333.381
-341.961
-339.180
-341.044
-337.450
-337.034
-338.307
-340.671
-340.742
-337.018
-339.647
-339.103
-338.856
-339.577
-344.262
-345.596
-342.164
-339.824
-336.722
-344.542
-342.668
-338.516
-339.078
-334.917
-337.503
-337.741
-345.010
-340.538
-337.078
-341.331
-339.814
-341.797
-332.969
-340.452
-342.277
-339.171
-343.409
-342.540
-332.492
-340.005
-339.579
-335.556
-335.419
-341.365
-340.851
-339.559
-339.377
-338.318
-331.586
-339.111
-338.639
-345.543
-339.087
-338.453
-338.313
-335.749
-335.667
-339.807
-339.038
-339.769
-329.470
-335.919
-346.251
-341.512
-336.372
-336.340
-332.308
-341.049
-339.227
-337.784
-339.202
-339.788
-334.911
-334.799
-337.047
-335.959
-344.338
-338.950
-343.072
-338.852
-340.442
-340.080
-342.296
-341.528
-330.215
-332.989
-340.890
-336.998
-345.062
-337.256
-342.591
-342.420
-338.884
-340.720
-337.158
-335.801
-336.631
-338.408
-331.438
-341.821
-340.518
-337.798
-347.342
-345.461
-341.273
-340.348
-339.892
-340.107
-338.852
-344.044
-331.720
-335.961
-343.667
-345.312
-336.174
-336.952
-337.284
-339.811
-332.977
-339.047
-341.561
-337.099
-339.425
-335.464
-338.917
-338.390
-344.162
-339.042
-344.385
-339.553
-343.412
-342.871
-330.230
-329.004
-330.549
-337.305
-335.764
-341.621
-332.780
-341.873
-341.109
-335.730
-340.225
-339.688
-341.330
-340.319
-338.629
-341.633
-345.096
-332.524
-341.184
-336.344
-346.967
-343.684
-332.549
-338.834
-344.423
-343.079
-340.316
-339.730
-341.644
-342.484
-340.473
-340.023
-337.325
-336.308
-345.489
-343.588
-339.021
-339.172
-346.634
-346.348
-341.394
-340.042
-342.179
-340.274
-341.744
-341.185
-338.373
-338.491
-341.749
-341.498
-344.072
-339.739
-339.948
-341.777
-341.261
-338.363
-337.808
-339.337
-341.015
-344.220
-341.564
-341.053
-338.901
-336.929
-341.485
-340.023
-336.107
-338.636
-339.271
-340.923
-339.933
-341.329
-335.722
-343.498
-340.422
-336.374
-340.838
-345.662
-339.896
-335.194
-342.864
-341.547
-346.939
-342.552
-337.642
-338.087
-337.008
-336.930
-345.710
-339.835
-340.092
-336.244
-339.586
-339.201
-341.745
-340.332
-338.032
-337.616
-341.107
-344.045
-339.404
-339.428
-336.244
-336.812
-336.369
-342.339
-334.061
-338.335
-341.792
-338.274
-331.697
-341.348
-343.445
-338.601
-341.621
-334.134
-337.497
-338.512
-344.883
-344.204
-334.425
-338.543
-342.553
-341.864
-338.575
-337.186
-341.032
-338.209
-332.914
-339.333
-343.795
-337.744
-341.938
-342.087
-339.317
-338.904
-336.806
-334.161
-332.231
-337.694
-338.536
-341.334
-334.897
-338.897
-338.899
-341.745
-337.911
-337.466
-343.578
-343.836
-332.057
-344.574
-343.281
-343.461
-334.830
-337.896
-341.244
-342.300
-341.415
-342.338
-336.618
-338.282
-338.814
-339.797
-333.948
-338.712
-338.711
-337.970
-335.866
-341.182
-339.504
-339.880
-339.863
-343.139
-331.890
-339.430
-344.752
-338.917
-337.831
-339.291
-341.682
-340.771
-338.800
-341.129
-340.042
-338.869
-338.194
-339.038
-336.448
-339.230
-336.822
-334.369
-343.659
-339.593
-332.571
-340.697
-340.357
-340.397
-338.623
-337.583
-341.446
-341.197
-341.820
-341.328
-340.455
-338.767
-335.080
-335.918
-338.845
-339.990
-339.646
-337.024
-338.287
-341.459
-345.545
-345.855
-335.559
-335.371
-340.456
-341.477
-337.112
-341.220
-342.906
-338.664
-333.872
-333.428
-340.215
-332.689
-341.405
-345.470
-342.987
-338.042
-333.245
-340.830
-341.121
-339.925
-338.254
-338.691
-343.646
-337.564
-342.474
-342.215
-335.486
-340.201
-336.633
-335.752
-343.052
-342.155
-342.685
-341.358
-342.457
-342.122
-339.674
-343.743
-342.482
-336.482
-342.167
-341.372
-338.966
-340.764
-340.149
-338.117
-341.584
-341.357
-341.394
-341.786
-337.342
-341.090
-340.401
-336.774
-339.210
-341.242
-339.773
-339.562
-337.032
-341.613
-336.745
-339.244
-339.758
-338.908
-339.707
-338.989
-341.667
-342.409
-339.225
-340.610
-335.238
-337.879
-342.260
-342.941
-337.462
-338.677
-339.971
-338.885
-344.837
-343.040
-339.000
-339.217
-340.746
-339.211
-336.944
-340.692
-340.132
-341.073
-341.247
-332.454
-337.905
-340.550
-337.525
-335.439
-335.973
-333.814
-335.156
-331.147
-335.002
-340.953
-339.829
-335.698
-339.551
-339.402
-337.359
-342.447
-338.430
-338.814
-340.017
-338.097
-340.758
-341.230
-330.155
-337.382
-342.064
-341.243
-341.872
-339.099
-338.184
-332.980
-340.057
-343.581
-340.246
-342.878
-339.483
-338.556
-340.055
-342.677
-339.078
-336.643
-338.273
-338.011
-344.971
-339.435
-336.909
-339.077
-338.386
-339.443
-332.965
-340.645
-337.999
-339.101
-341.904
-340.997
-340.084
-337.821
-343.311
-339.732
-336.005
-338.796
-337.269
-341.543
-340.193
-341.049
-339.980
-338.466
-337.024
-335.234
-338.995
-335.414
-340.765
-342.763
-346.536
-338.657
-337.693
-345.397
-337.363
-338.211
-338.178
-335.420
-344.018
-338.146
-340.256
-339.782
-336.224
-336.630
-343.908
-336.544
-339.519
-340.071
-344.307
-342.649
-337.767
-338.402
-341.439
-341.587
-335.549
-342.257
-341.195
-340.590
-340.470
-342.680
-338.973
-340.901
-340.162
-336.217
-338.343
-339.928
-338.646
-341.490
-340.467
-342.120
-335.391
-336.271
-336.954
-339.027
-342.450
-343.494
-343.293
-344.984
-338.359
-337.042
-335.289
-337.823
-334.485
-336.563
-343.825
-340.147
-337.150
-338.487
-332.875
-341.262
-337.756
-338.198
-338.988
-338.763
-336.322
-337.630
-340.867
-339.126
-341.764
-340.285
-339.779
-339.502
-333.359
-339.330
-328.825
-336.299
-337.128
-338.393
-336.697
-337.235
-342.794
-338.997
-340.496
-337.610
-340.603
-345.644
-342.986
-340.195
-336.973
-340.797
-339.331
-339.187
-338.172
-338.147
-334.515
-341.310
-338.546
-337.562
-340.315
-342.004
-341.811
-338.762
-333.745
-342.219
-331.498
-334.304
-335.939
-339.317
-336.123
-339.050
-339.739
-338.945
-342.140
-339.577
-341.563
-339.848
-341.060
-341.495
-338.851
-337.250
-338.316
-335.209
-340.291
-336.970
-342.576
-341.151
-339.547
-336.109
-340.523
-341.069
-338.959
-341.689
-335.254
-334.949
-340.484
-336.766
-342.081
-341.897
-336.312
-342.555
-343.226
-342.984
-336.338
-342.987
-344.559
-340.395
-338.673
-334.110
-339.050
-335.477
-338.177
-335.895
-339.808
-342.486
-337.425
-341.280
-339.230
-338.869
-336.972
-337.480
-333.992
-340.716
-331.753
-336.267
-337.519
-339.110
-344.095
-341.337
-340.705
-341.112
-343.022
-340.933
-339.318
-340.437
-343.095
-340.575
-337.161
-338.192
-340.926
-338.831
-339.125
-342.701
-338.350
-338.403
-340.616
-338.722
-335.879
-340.995
-338.675
-341.119
-341.299
-340.908
-337.874
-333.855
-339.922
-339.390
-341.072
-337.885
-340.821
-341.294
-345.478
-344.925
-340.165
-339.189
-336.383
-339.262
-340.902
-336.725
-343.563
-340.428
-338.898
-342.276
-335.075
-339.904
-335.995
-339.675
-338.575
-341.292
-334.641
-338.445
-341.729
-338.580
-341.957
-339.766
-338.726
-337.771
-336.968
-334.863
-342.302
-339.787
-341.605
-339.666
-338.208
-341.784
-340.188
-339.649
-334.669
-338.289
-337.902
-337.836
-342.955
-342.370
-341.313
-342.500
-337.605
-341.720
-338.287
-340.192
-331.567
-337.258
-336.313
-337.514
-339.078
-334.908
-340.970
-340.192
-334.664
-338.089
-343.980
-340.923
-334.307
-340.609
-337.928
-340.733
-332.537
-337.491
-332.862
-334.017
-343.717
-337.703
-344.409
-342.488
-340.656
-340.388
-336.111
-334.568
-339.559
-342.143
-341.216
-343.255
-344.239
-340.859
-337.951
-340.053
-338.495
-338.627
-336.959
-339.476
-338.464
-338.350
-343.582
-342.394
-340.589
-338.728
-340.763
-340.309
-342.915
-333.266
-346.260
-344.030
-340.326
-342.989
-336.652
-338.000
-337.010
-339.652
-343.067
-340.716
-337.987
-342.726
-339.163
-337.168
-340.050
-340.449
-338.722
-340.330
-341.194
-339.057
-342.432
-342.076
-333.186
-341.308
-342.396
-342.974
-340.085
-337.728
-335.166
-337.833
-340.692
-336.538
-340.444
-340.833
-334.099
-334.063
-336.991
-336.193
-340.004
-341.031
-341.370
-343.492
-337.966
-335.029
-343.703
-342.634
-343.877
-339.629
-336.599
-341.381
-341.303
-340.422
-336.111
-337.884
-340.338
-340.683
-341.672
-335.711
-340.061
-340.381
-335.373
-341.848
-337.177
-337.663
-333.429
-338.170
-341.249
-345.177
-331.569
-341.925
-338.837
-338.232
-338.205
-332.140
-338.797
-342.094
-342.049
-340.637
-339.738
-336.441
-338.997
-340.638
-335.303
-337.901
-344.056
-343.328
-342.957
-342.238
-344.015
-339.855
-330.646
-333.987
-341.032
-341.228
-339.670
-340.472
-336.253
-338.895
-340.777
-340.727
-342.025
-343.534
-341.692
-342.822
-339.986
-341.124
-343.490
-341.974
-340.915
-339.089
-339.672
-339.878
-338.997
-338.182
-342.432
-339.819
-342.344
-342.537
-337.713
-334.410
-334.187
-333.811
-334.144
-338.924
-341.639
-340.426
-341.396
-337.894
-340.068
-340.081
-340.631
-343.025
-337.439
-342.753
-338.776
-339.129
-339.432
-340.748
-337.742
-337.266
-337.934
-336.559
-340.951
-342.010
-340.184
-343.756
-344.557
-337.048
-341.789
-341.887
-338.553
-336.514
-341.571
-343.948
-339.166
-342.365
-342.959
-341.621
-339.236
-337.798
-342.029
-341.868
-336.352
-340.110
-338.708
-339.310
-337.787
-340.661
-333.290
-338.926
-344.306
-339.659
-346.983
-339.888
-335.971
-337.943
-340.349
-341.696
-336.397
-341.216
-339.662
-337.909
-332.935
-339.772
-342.248
-339.893
-331.872
-341.953
-341.445
-338.511
-339.846
-340.811
-339.927
-343.073
-349.148
-341.390
-340.707
-338.339
-337.716
-342.816
-342.244
-340.100
-339.548
-335.891
-338.161
-333.696
-339.705
-339.208
-336.968
-339.192
-338.748
-338.267
-343.375
-340.336
-344.361
-336.061
-341.751
-337.808
-342.443
-339.315
-345.912
-341.820
-338.270
-337.514
-336.981
-337.688
-345.555
-336.686
-339.740
-341.819
-340.760
-342.657
-332.165
-336.733
-338.075
-337.840
-344.047
-339.394
-335.994
-339.680
-343.049
-342.700
-339.662
-339.128
-344.962
-340.150
-339.911
-337.350
-329.774
-337.956
-343.246
-339.202
-336.970
-334.546
-337.154
-336.401
-336.661
-339.831
-343.327
-341.836
-344.557
-342.581
-339.763
-337.727
-344.091
-337.773
-342.323
-339.554
-337.253
-339.033
-345.162
-342.712
-342.689
-340.702
-343.018
-343.771
-338.184
-339.380
-344.762
-339.288
-338.853
-336.579
-331.354
-337.446
-333.191
-341.671
-338.750
-340.275
-339.516
-342.397
-337.429
-339.095
-337.713
-335.711
-339.004
-340.568
-337.476
-339.530
-343.851
-340.126
-336.101
-342.205
-333.997
-336.224
-337.655
-340.359
-341.385
-337.607
-343.992
-342.793
-338.159
-339.243
-340.760
-336.590
-339.628
-338.892
-338.974
-339.823
-341.340
-341.590
-340.202
-339.349
-330.261
-337.573
-332.222
-337.768
-339.030
-336.054
-338.291
-340.428
-339.172
-337.068
-337.231
-340.788
-339.909
-337.896
-344.389
-340.040
-337.035
-340.725
-343.179
-340.273
-341.723
-345.062
-337.726
-342.640
-337.356
-339.240
-339.542
-336.075
-330.489
-341.694
-340.252
-338.696
-340.354
-336.229
-339.733
-339.386
-344.435
-339.729
-339.231
-342.643
-331.905
-337.600
-329.386
-336.855
-338.127
-337.458
-335.708
-338.990
-342.353
-341.636
-345.381
-336.401
-341.083
-338.860
-338.219
-336.276
-340.840
-340.345
-341.068
-342.214
-341.796
-342.500
-338.108
-338.155
-341.089
-340.227
-340.501
-338.971
-333.409
-339.352
-343.482
-341.059
-342.407
-342.206
-335.121
-338.115
-338.426
-340.205
-339.145
-340.126
-336.861
-337.279
-342.888
-344.403
-335.706
-339.379
-339.725
-331.502
-340.415
-339.175
-334.663
-335.136
-346.378
-344.165
-338.146
-338.967
-342.222
-340.401
-338.665
-339.587
-333.791
-344.339
-340.657
-335.883
-334.810
-339.393
-340.038
-342.587
-337.937
-335.948
-336.003
-339.430
-333.358
-338.366
-332.039
-337.986
-337.572
-343.294
-346.397
-338.370
-337.879
-335.174
-337.026
-341.716
-338.453
-339.170
-337.975
-340.658
-335.503
-339.746
-342.306
-340.278
-342.351
-339.443
-345.321
-345.782
-346.490
-342.639
-338.822
-345.305
-335.325
-338.663
-332.879
-340.537
-343.928
-342.308
-338.001
-337.900
-339.222
-339.548
-343.092
-342.714
-340.428
-341.858
-340.734
-335.563
-341.345
-337.619
-332.473
-337.587
-334.711
-339.508
-337.901
-344.009
-342.681
-342.835
-339.140
-337.518
-341.895
-341.755
-341.777
-341.360
-339.244
-339.114
-345.888
-345.482
-339.361
-340.381
-337.559
-339.357
-340.121
-343.047
-333.268
-337.287
-342.846
-341.772
-339.573
-340.840
-335.589
-339.778
-337.106
-337.662
-342.157
-338.416
-343.209
-342.235
-346.109
-337.357
-341.909
-338.433
-344.099
-342.229
-340.455
-339.593
-343.635
-336.107
-334.944
-339.358
-340.377
-336.895
-346.082
-339.856
-342.924
-341.737
-338.907
-338.554
-339.774
-340.936
-336.993
-336.463
-336.905
-337.350
-337.782
-336.497
-337.232
-336.170
-338.831
-337.793
-338.460
-337.670
-340.447
-343.137
-338.692
-337.980
-339.085
-339.253
-339.961
-338.058
-343.009
-340.000
-340.604
-342.279
-341.635
-340.604
-338.105
-342.138
-343.472
-339.539
-346.090
-341.716
-338.983
-332.995
-339.355
-337.353
-335.298
-341.223
-341.964
-341.662
-332.706
-338.751
-345.734
-341.489
-336.412
-337.984
-341.107
-337.858
-340.771
-339.483
-333.580
-340.152
-337.754
-337.353
-339.146
-342.694
-343.124
-343.177
