# Supplementary material for: A Fast and Efficient Approach for Genomic Selection with High-Density Markers
Source: G3 (Bethesda). 2012 Oct 1;2(10):1179–84. doi: 10.1534/g3.112.003822 (PMC3464110; doi:10.1534/g3.112.003822)
Supplement: Supporting Information [file supp_2.10.1179_FileS1.zip › Rep1_50/Rep1/TBV5]

-342.431
-340.386
-340.285
-338.027
-333.800
-340.517
-339.940
-341.691
-341.385
-339.634
-336.970
-334.497
-342.318
-337.748
-342.797
-335.769
-339.791
-343.613
-336.764
-333.525
-340.558
-339.184
-340.062
-337.008
-346.509
-345.212
-337.838
-342.481
-339.931
-342.486
-339.060
-340.156
-338.555
-340.385
-340.168
-342.027
-338.833
-337.123
-340.218
-338.106
-339.397
-338.373
-338.215
-337.734
-339.858
-337.030
-341.983
-336.303
-335.529
-335.486
-338.302
-341.548
-339.836
-340.124
-338.155
-340.577
-339.210
-341.137
-339.751
-339.731
-339.845
-341.810
-339.484
-338.439
-340.815
-341.273
-347.310
-341.049
-337.168
-338.112
-338.598
-341.044
-342.320
-338.939
-339.684
-339.936
-333.192
-339.939
-340.659
-338.619
-335.332
-345.993
-331.069
-336.409
-343.470
-342.897
-334.055
-335.241
-345.731
-339.429
-338.385
-341.112
-341.839
-339.163
-341.719
-335.440
-338.392
-341.825
-335.519
-339.662
-339.132
-341.363
-341.624
-341.628
-336.430
-337.030
-336.263
-337.327
-340.428
-337.419
-336.719
-340.711
-338.369
-344.380
-336.506
-338.280
-336.715
-338.751
-339.394
-340.947
-346.186
-341.749
-336.875
-336.507
-339.830
-340.945
-337.974
-340.963
-339.328
-338.530
-340.705
-337.261
-337.707
-338.623
-340.014
-335.831
-341.771
-338.535
-337.877
-334.640
-336.155
-340.289
-339.911
-338.498
-343.646
-344.468
-339.019
-341.767
-338.025
-339.995
-339.544
-338.940
-337.745
-340.502
-342.531
-337.142
-337.149
-338.207
-343.235
-340.706
-345.645
-338.439
-337.276
-340.359
-335.272
-343.883
-341.381
-342.707
-340.191
-339.352
-341.523
-336.605
-341.579
-340.758
-342.683
-340.306
-336.562
-346.982
-338.116
-341.554
-339.333
-340.068
-339.647
-340.352
-345.823
-337.655
-340.887
-344.373
-341.136
-337.669
-337.408
-337.500
-336.648
-340.171
-340.152
-336.801
-333.269
-339.833
-336.793
-342.564
-337.840
-340.536
-336.551
-342.762
-339.938
-337.572
-342.443
-342.339
-347.750
-342.095
-337.864
-341.691
-339.621
-339.079
-340.669
-342.973
-340.203
-341.116
-338.675
-341.970
-336.511
-341.034
-336.037
-340.941
-344.437
-341.683
-337.497
-332.719
-338.392
-339.093
-342.911
-339.356
-337.416
-337.792
-340.158
-343.012
-336.002
-342.266
-340.507
-336.971
-344.659
-341.848
-337.054
-331.221
-345.059
-345.320
-338.651
-337.477
-339.363
-341.180
-343.189
-340.561
-338.204
-336.254
-345.465
-342.302
-345.049
-341.555
-332.759
-335.977
-343.599
-343.102
-338.052
-337.935
-337.238
-336.484
-338.088
-336.969
-335.184
-338.115
-337.253
-338.033
-343.421
-339.091
-339.523
-338.424
-339.961
-337.134
-341.265
-338.756
-331.293
-334.309
-339.734
-331.365
-343.265
-339.995
-334.567
-341.572
-340.612
-343.709
-336.462
-334.502
-338.504
-338.772
-336.030
-340.774
-342.809
-342.865
-343.045
-345.124
-341.680
-341.568
-339.009
-338.106
-341.275
-338.342
-339.447
-341.528
-342.069
-340.058
-338.386
-341.820
-340.208
-341.172
-336.586
-342.145
-338.070
-335.499
-341.755
-343.817
-339.700
-340.011
-343.016
-345.345
-337.181
-340.698
-338.895
-339.405
-340.453
-336.461
-336.192
-336.142
-341.299
-341.544
-339.149
-340.467
-342.148
-338.557
-340.625
-338.682
-334.003
-341.544
-341.201
-342.974
-338.870
-342.573
-340.468
-337.227
-345.105
-339.976
-343.292
-344.508
-340.780
-341.359
-340.324
-338.777
-341.691
-337.430
-333.221
-337.272
-341.686
-334.649
-338.660
-340.321
-333.074
-344.201
-341.127
-339.849
-346.906
-340.025
-340.162
-339.622
-338.477
-341.076
-342.376
-345.069
-344.464
-339.951
-340.895
-333.638
-341.173
-342.816
-339.751
-338.857
-335.065
-336.760
-344.031
-341.243
-340.042
-344.312
-339.862
-344.412
-340.443
-336.142
-341.843
-336.765
-341.397
-337.334
-341.570
-341.051
-342.523
-341.069
-338.925
-338.935
-341.188
-342.324
-332.901
-340.067
-343.712
-334.869
-342.109
-338.839
-338.071
-340.098
-342.301
-342.595
-342.120
-340.518
-337.854
-340.489
-338.128
-336.203
-333.971
-339.257
-340.347
-336.507
-338.116
-339.500
-340.288
-337.517
-338.654
-342.677
-337.355
-337.323
-337.563
-336.978
-340.899
-333.540
-343.808
-337.979
-339.231
-342.048
-342.408
-343.297
-336.509
-333.019
-335.879
-340.520
-348.122
-337.564
-340.511
-341.582
-342.199
-340.751
-342.006
-340.232
-339.151
-339.277
-339.187
-336.235
-338.773
-338.088
-340.343
-335.529
-340.670
-336.856
-337.462
-337.953
-340.595
-341.341
-337.948
-339.057
-343.971
-339.892
-339.949
-338.182
-340.282
-336.093
-335.434
-337.394
-340.342
-340.034
-338.432
-338.958
-341.625
-340.308
-336.637
-338.395
-338.165
-343.592
-336.737
-336.632
-340.410
-341.071
-340.020
-338.993
-335.099
-335.865
-344.570
-340.531
-342.461
-342.241
-342.468
-341.560
-338.171
-336.818
-342.785
-340.709
-337.289
-340.400
-334.790
-335.953
-339.666
-337.076
-346.044
-341.860
-339.526
-338.652
-339.208
-337.654
-343.009
-343.498
-340.821
-339.786
-337.708
-338.014
-343.546
-341.645
-344.238
-341.673
-337.848
-340.346
-338.754
-342.223
-339.551
-337.630
-337.943
-338.892
-340.939
-343.543
-339.733
-336.229
-339.544
-339.937
-340.225
-340.549
-342.474
-340.282
-340.587
-339.963
-337.665
-335.598
-336.329
-339.011
-344.298
-340.988
-335.846
-337.127
-340.524
-336.045
-338.901
-339.473
-336.213
-339.543
-343.046
-340.823
-338.748
-341.462
-337.792
-341.224
-341.959
-340.778
-342.082
-336.659
-341.252
-340.224
-342.513
-338.211
-342.186
-338.237
-335.790
-335.207
-341.233
-339.361
-341.693
-340.658
-341.612
-341.623
-343.986
-339.551
-341.538
-341.389
-342.012
-341.779
-339.245
-341.634
-342.752
-340.320
-341.983
-339.912
-342.000
-338.893
-339.489
-339.711
-345.408
-337.374
-336.546
-338.430
-346.239
-343.749
-343.570
-343.221
-341.869
-343.313
-330.661
-337.099
-339.566
-337.174
-338.413
-338.324
-336.579
-333.922
-339.797
-343.422
-333.023
-337.451
-342.839
-336.650
-340.690
-342.505
-330.098
-336.218
-342.653
-343.339
-340.072
-335.845
-337.119
-340.311
-340.637
-340.637
-336.822
-340.088
-341.103
-342.952
-339.342
-334.311
-338.864
-339.813
-338.547
-336.361
-337.038
-335.682
-337.596
-337.632
-337.689
-340.651
-346.007
-340.573
-339.667
-341.901
-341.037
-338.413
-342.919
-343.109
-347.525
-339.829
-343.631
-339.740
-344.862
-334.805
-337.450
-341.511
-341.776
-339.929
-342.235
-340.619
-343.004
-341.637
-340.535
-334.812
-344.643
-340.573
-338.820
-342.294
-338.944
-335.059
-339.457
-336.799
-339.551
-339.520
-343.768
-338.229
-332.865
-340.559
-340.189
-337.164
-333.696
-337.278
-338.414
-339.125
-343.269
-339.993
-342.772
-338.713
-344.199
-344.532
-338.953
-340.123
-338.404
-339.881
-338.076
-337.573
-337.817
-332.090
-346.739
-348.178
-341.893
-343.394
-341.603
-343.919
-333.093
-341.703
-341.604
-340.846
-333.841
-343.056
-340.683
-338.594
-342.593
-336.725
-338.652
-333.467
-341.054
-339.545
-333.708
-338.929
-339.247
-339.290
-340.256
-337.765
-341.500
-339.633
-341.041
-339.428
-337.179
-336.811
-343.020
-332.884
-340.063
-337.945
-342.338
-341.022
-342.248
-340.340
-334.701
-335.566
-344.070
-343.240
-340.257
-345.575
-341.212
-339.665
-338.556
-338.587
-338.026
-333.444
-337.032
-339.267
-340.026
-339.092
-338.220
-335.371
-342.237
-340.345
-337.796
-341.065
-340.348
-338.855
-336.349
-337.674
-339.027
-338.969
-331.105
-334.294
-345.702
-339.265
-337.588
-338.908
-338.652
-339.043
-340.891
-340.940
-333.194
-337.074
-340.818
-341.766
-339.228
-340.017
-339.749
-338.378
-338.777
-337.346
-335.473
-338.584
-338.460
-338.337
-335.537
-335.349
-343.633
-341.092
-337.404
-341.774
-343.509
-340.840
-340.829
-340.356
-337.058
-339.748
-339.731
-338.643
-340.842
-338.755
-339.173
-335.860
-346.013
-341.345
-339.554
-341.565
-338.954
-341.784
-335.552
-333.493
-340.747
-345.717
-342.320
-340.889
-339.676
-340.646
-339.963
-338.458
-338.540
-340.997
-345.097
-343.272
-338.104
-339.084
-338.464
-340.309
-337.507
-341.222
-341.523
-338.969
-337.601
-339.085
-340.800
-339.961
-336.538
-336.503
-340.569
-334.162
-344.929
-338.462
-340.963
-345.105
-338.671
-339.740
-337.613
-338.829
-334.606
-338.476
-338.249
-342.239
-337.983
-336.715
-343.607
-338.443
-337.587
-338.451
-339.363
-340.903
-343.512
-340.585
-341.025
-340.102
-340.448
-339.416
-346.546
-339.001
-335.220
-335.504
-343.081
-339.952
-337.557
-336.812
-338.920
-341.821
-341.033
-339.013
-336.183
-339.976
-338.769
-336.967
-333.040
-334.001
-340.061
-341.552
-336.028
-341.418
-339.907
-339.690
-340.023
-333.290
-341.312
-338.251
-339.178
-341.714
-341.304
-342.242
-338.324
-337.282
-337.288
-340.058
-340.209
-336.267
-338.606
-339.695
-340.477
-336.721
-337.180
-339.066
-340.451
-343.335
-341.272
-339.238
-338.845
-342.209
-344.970
-342.323
-338.971
-336.050
-339.387
-339.366
-339.077
-339.369
-337.128
-336.196
-338.089
-340.628
-338.783
-344.238
-342.393
-337.858
-328.712
-333.908
-339.944
-340.502
-336.748
-336.010
-343.198
-337.544
-341.976
-342.676
-343.384
-341.982
-339.302
-344.886
-339.974
-339.065
-340.669
-337.583
-337.600
-338.174
-337.821
-340.537
-340.703
-343.510
-342.919
-337.191
-337.405
-335.673
-344.203
-339.408
-336.982
-339.992
-335.986
-337.452
-339.645
-341.853
-330.185
-333.992
-338.737
-341.155
-340.760
-337.559
-336.619
-338.131
-343.027
-345.452
-338.140
-338.398
-340.228
-339.947
-340.291
-340.914
-331.822
-338.228
-340.325
-337.247
-340.182
-339.209
-342.852
-341.893
-338.383
-337.553
-339.356
-341.424
-339.612
-337.661
-338.942
-340.041
-338.928
-336.134
-337.850
-338.781
-343.918
-339.678
-344.137
-341.712
-339.126
-337.871
-342.345
-339.481
-341.416
-345.004
-341.902
-338.680
-340.814
-337.928
-344.533
-341.855
-334.294
-336.700
-337.874
-338.984
-338.524
-338.700
-334.535
-334.080
-342.657
-340.872
-342.727
-339.216
-340.100
-336.960
-340.928
-346.034
-337.108
-336.882
-339.275
-339.669
-343.864
-337.764
-336.116
-340.343
-335.397
-338.326
-344.016
-338.512
-338.504
-338.087
-340.076
-342.264
-341.627
-341.456
-341.157
-343.238
-337.796
-336.707
-339.069
-338.269
-340.000
-341.042
-342.400
-344.785
-338.629
-341.619
-340.556
-340.723
-337.454
-339.895
-335.368
-336.027
-339.833
-337.934
-340.556
-339.574
-337.024
-335.738
-340.231
-339.798
-340.190
-334.982
-343.089
-337.609
-339.562
-339.428
-342.070
-334.192
-340.982
-342.147
-341.898
-339.246
-337.191
-339.173
-332.480
-340.587
-339.700
-335.866
-339.919
-338.028
-341.085
-339.532
-336.715
-339.731
-339.506
-340.235
-340.998
-343.105
-345.456
-340.172
-341.824
-338.058
-333.047
-344.978
-338.000
-338.462
-337.474
-337.634
-339.759
-343.767
-341.910
-340.650
-340.326
-339.410
-344.961
-338.137
-342.016
-337.289
-339.500
-340.957
-342.977
-338.718
-337.262
-336.443
-337.897
-340.527
-342.953
-337.376
-337.860
-336.123
-347.681
-343.676
-338.546
-341.082
-338.069
-338.578
-342.894
-346.000
-339.522
-339.976
-338.417
-340.562
-339.749
-338.093
-339.969
-334.636
-332.753
-335.273
-342.758
-344.456
-342.455
-336.260
-339.081
-341.108
-337.297
-340.582
-341.798
-344.286
-337.891
-343.165
-340.818
-340.093
-341.411
-342.254
-340.604
-342.933
-342.128
-342.673
-341.180
-341.466
-343.253
-344.154
-340.069
-339.749
-340.352
-338.149
-339.380
-341.464
-340.356
-341.485
-340.128
-339.956
-339.959
-332.678
-344.057
-342.497
-340.532
-334.429
-341.056
-334.392
-340.899
-338.389
-339.261
-339.926
-334.201
-332.194
-337.779
-340.776
-339.210
-340.108
-333.900
-339.860
-347.003
-344.505
-339.328
-338.081
-334.080
-345.687
-340.163
-341.173
-339.464
-336.039
-337.088
-339.701
-338.568
-338.745
-345.783
-341.546
-337.794
-333.670
-342.450
-338.262
-334.651
-340.053
-330.671
-339.752
-342.898
-342.904
-338.971
-343.329
-342.394
-341.662
-341.406
-340.049
-343.824
-339.767
-336.973
-341.969
-339.694
-342.276
-342.878
-342.884
-337.846
-342.771
-332.220
-338.709
-341.248
-341.546
-338.162
-334.135
-341.980
-342.867
-345.468
-341.307
-340.369
-339.611
-341.507
-341.632
-341.058
-343.050
-340.201
-338.968
-339.765
-338.972
-335.987
-338.356
-339.052
-340.171
-339.979
-336.611
-338.070
-337.692
-340.133
-335.374
-338.742
-339.765
-337.132
-334.545
-344.814
-340.331
-340.768
-343.487
-339.999
-344.242
-342.536
-338.995
-337.596
-339.751
-343.115
-344.244
-341.856
-340.385
-338.614
-338.432
-335.936
-340.138
-343.218
-340.379
-340.446
-339.753
-340.174
-335.733
-339.910
-339.237
-340.333
-337.674
-332.675
-338.153
-333.352
-338.399
-338.838
-333.090
-340.647
-338.827
-341.674
-342.641
-343.611
-341.869
-335.438
-333.359
-340.482
-336.806
-340.838
-340.811
-337.259
-339.584
-334.025
-340.319
-336.842
-337.003
-342.199
-335.811
-339.912
-337.982
-339.585
-336.766
-337.947
-339.694
-341.937
-333.969
-333.829
-339.278
-343.474
-345.449
-342.666
-343.147
-340.158
-339.106
-341.755
-340.585
-337.973
-338.079
-339.493
-339.026
-338.934
-338.007
-332.911
-337.383
-336.814
-339.334
-339.918
-343.101
-339.168
-343.614
-341.012
-342.919
-338.696
-343.569
-331.960
-336.495
-340.047
-338.905
-337.869
-337.596
-336.197
-332.836
-344.324
-339.628
-335.476
-338.074
-337.306
-343.086
-341.681
-343.787
-342.250
-343.733
-336.417
-338.134
-342.963
-341.164
-337.698
-333.192
-336.462
-337.521
-337.981
-339.889
-340.701
-343.616
-341.720
-338.309
-339.955
-342.582
-338.162
-343.154
-343.690
-338.149
-342.361
-338.136
-345.369
-341.951
-337.581
-339.400
-335.144
-338.137
-340.667
-340.426
-338.468
-335.363
-341.892
-340.238
-341.734
-335.952
-342.146
-337.473
-337.201
-344.684
-336.750
-340.784
-340.060
-341.967
-343.008
-340.908
-338.275
-338.627
-336.395
-336.373
-341.759
-338.547
-335.931
-336.226
-338.703
-336.646
-337.765
-335.838
-340.510
-334.411
-342.365
-342.589
-337.432
-336.858
-339.605
-341.161
-342.020
-336.975
-342.863
-342.107
-337.475
-340.692
-336.274
-338.420
-338.396
-338.799
-340.308
-343.984
-339.901
-334.739
-334.658
-339.125
-340.396
-339.368
-342.104
-341.245
-335.947
-340.647
-332.570
-338.331
-339.128
-337.063
-346.269
-334.103
-333.233
-339.684
-342.904
-339.107
-340.614
-339.182
-331.347
-335.670
-341.986
-340.287
-340.090
-338.637
-340.568
-338.895
-341.208
-340.538
-346.313
-345.481
-346.854
-341.105
-338.649
-335.699
-341.073
-344.982
-342.457
-337.819
-335.973
-338.333
-337.043
-335.257
-337.244
-339.140
-339.565
-340.090
-340.157
-341.360
-339.223
-341.381
-344.077
-336.347
-344.394
-344.014
-338.123
-334.507
-336.197
-341.381
-338.966
-341.800
-339.205
-341.636
-338.591
-335.595
-333.494
-336.271
-343.945
-342.631
-340.880
-337.666
-342.579
-341.488
-340.934
-341.706
-339.603
-338.918
-341.962
-343.129
-340.844
-342.246
-338.693
-336.158
-340.428
-339.691
-338.354
-338.098
-344.272
-343.741
-343.959
-342.091
-342.324
-340.476
-341.741
-340.310
-339.280
-340.832
-344.741
-343.669
-336.203
-336.632
-341.151
-342.526
-340.023
-338.929
-338.900
-338.905
-336.300
-338.572
-339.692
-339.132
-332.099
-339.722
-342.798
-340.081
-339.541
-336.059
-341.206
-343.074
-338.433
-340.084
-344.883
-341.536
-338.107
-340.209
-340.477
-338.719
-339.506
-338.741
-342.103
-339.857
-338.614
-337.692
-342.207
-342.677
-339.735
-341.989
-337.960
-337.481
-336.859
-335.501
-341.026
-338.570
-331.365
-344.029
-340.170
-340.167
-332.111
-340.644
-337.579
-339.036
-338.448
-341.331
-336.701
-337.573
-342.278
-342.892
-338.147
-337.921
-340.839
-341.002
-340.751
-338.806
-340.863
-344.680
-341.730
-342.817
-343.554
-345.695
-335.824
-333.786
-338.746
-339.329
-345.150
-342.810
-337.663
-341.314
-337.032
-335.196
-337.443
-339.388
-341.217
-341.570
-341.134
-341.596
-338.421
-342.463
-339.265
-344.282
-340.016
-339.336
-342.585
-337.071
-341.217
-331.814
-341.564
-337.447
-331.400
-332.346
-338.058
-341.031
-333.628
-337.728
-338.807
-344.497
-342.829
-338.190
-343.654
-343.399
-338.814
-339.719
-341.500
-341.260
-339.153
-338.850
-338.546
-334.707
-332.847
-337.721
-337.078
-337.595
-339.600
-342.189
-339.187
-341.550
-341.703
-338.508
-330.308
-333.610
-336.934
-337.269
-338.570
-339.559
-343.865
-342.625
-336.782
-337.333
-340.210
-337.123
-343.255
-338.320
-340.455
-341.739
-342.192
-340.726
-334.625
-331.899
-341.857
-342.756
-337.091
-340.048
-339.103
-339.244
-338.809
-337.648
-341.218
-334.459
-342.612
-342.553
-334.386
-337.912
-345.156
-343.239
-335.786
-338.569
-340.831
-338.333
-345.757
-343.467
-346.037
-337.344
-338.294
-336.953
-338.935
-340.807
-345.518
-336.297
-343.689
-339.430
-341.715
-337.322
-337.474
-333.895
-339.838
-339.137
-326.613
-338.200
-343.890
-339.830
-340.358
-342.346
-330.403
-335.596
-339.625
-337.860
-342.057
-339.624
-339.040
-340.354
-340.851
-339.103
-334.195
-340.594
-337.699
-341.444
-341.151
-338.054
-339.337
-338.894
-342.973
-339.331
-337.822
-342.005
-336.117
-336.293
-335.463
-337.892
-342.240
-341.667
-338.823
-340.033
-340.862
-341.129
-338.941
-344.114
-340.977
-337.524
-340.053
-338.670
-334.406
-335.926
-335.226
-329.482
-338.955
-336.233
-344.399
-338.747
-335.393
-337.842
-338.523
-341.724
-338.778
-343.658
-335.323
-338.135
-338.053
-330.033
-338.251
-341.463
-340.947
-340.507
-340.604
-339.621
-341.233
-340.235
-342.655
-340.050
-342.876
-341.386
-339.925
-339.272
-339.448
-340.128
-339.635
-336.453
-339.437
-339.729
-345.008
-342.194
-337.090
-328.293
-341.067
-341.370
-339.846
-340.639
-336.257
-338.579
-337.709
-337.148
-340.897
-341.378
-338.649
-339.394
-340.694
-337.088
-327.072
-337.446
-337.093
-337.205
-341.348
-339.697
-344.712
-341.697
-335.805
-337.970
-344.108
-341.000
-338.500
-340.510
-336.615
-339.849
-334.510
-333.020
-345.831
-343.796
-332.907
-335.716
-342.131
-337.505
-339.422
-341.395
-340.138
-339.815
-339.055
-342.251
-339.054
-341.983
-341.710
-341.451
-335.142
-337.261
-343.950
-341.920
-340.481
-339.001
-337.462
-340.014
-341.589
-342.078
-338.990
-337.119
-336.857
-338.435
-334.136
-338.562
-333.194
-334.088
-337.331
-334.853
-338.053
-332.240
-344.057
-341.808
-344.184
-340.215
-341.757
-345.350
-338.932
-337.745
-338.165
-339.921
-338.486
-343.177
-340.565
-342.823
-338.230
-337.842
-338.376
-337.025
-344.436
-334.444
-339.114
-341.001
-338.682
-342.311
-339.104
-340.056
-345.428
-338.861
-337.590
-338.060
-341.679
-341.810
-340.875
-342.261
-343.272
-336.167
-340.198
-341.442
-333.903
-342.806
-344.825
-341.561
-337.693
-336.251
-348.964
-347.365
-346.245
-341.532
-339.690
-339.024
-340.577
-341.829
-331.880
-340.552
-338.372
-333.834
-340.524
-341.584
-336.268
-335.453
-339.593
-340.282
