# Supplementary material for: A Fast and Efficient Approach for Genomic Selection with High-Density Markers
Source: G3 (Bethesda). 2012 Oct 1;2(10):1179–84. doi: 10.1534/g3.112.003822 (PMC3464110; doi:10.1534/g3.112.003822)
Supplement: Supporting Information [file supp_2.10.1179_FileS1.zip › Rep1_50/Rep1/TBV6]

-337.945
-339.296
-336.032
-339.486
-345.440
-342.628
-340.977
-339.364
-341.239
-345.184
-339.480
-336.254
-342.826
-339.059
-339.913
-339.040
-341.175
-340.062
-336.970
-340.786
-339.152
-339.812
-346.824
-342.968
-338.223
-339.042
-328.514
-339.204
-337.935
-336.976
-339.698
-336.295
-338.271
-337.811
-339.351
-340.429
-338.137
-335.547
-336.207
-336.078
-339.150
-342.408
-337.842
-341.691
-344.998
-342.935
-337.555
-336.636
-338.708
-333.279
-339.184
-343.240
-338.482
-340.778
-343.638
-339.695
-338.847
-335.322
-344.567
-336.145
-336.006
-341.911
-342.079
-339.283
-338.713
-341.801
-345.639
-339.395
-340.856
-338.531
-334.784
-339.961
-343.431
-344.858
-343.372
-340.684
-341.097
-340.598
-343.377
-337.145
-339.903
-338.963
-337.978
-334.606
-339.442
-338.166
-347.250
-343.203
-336.902
-340.288
-336.959
-339.038
-342.473
-337.540
-338.275
-336.478
-342.395
-338.689
-334.797
-339.872
-337.206
-337.917
-333.610
-341.304
-339.440
-339.733
-334.662
-334.803
-341.671
-339.090
-344.034
-345.243
-339.730
-339.806
-344.999
-338.681
-339.019
-340.639
-346.298
-343.042
-336.824
-335.007
-334.121
-335.741
-338.288
-336.114
-338.190
-337.761
-339.677
-340.259
-339.684
-336.121
-344.600
-337.821
-340.103
-336.966
-344.991
-340.128
-343.426
-338.898
-330.396
-336.443
-343.198
-343.139
-337.416
-339.387
-342.973
-338.564
-336.904
-338.855
-339.214
-337.811
-338.082
-344.444
-337.695
-339.879
-337.420
-339.636
-333.739
-336.620
-335.666
-336.237
-340.305
-340.103
-342.588
-342.195
-345.449
-343.927
-338.649
-343.383
-338.593
-340.743
-341.180
-338.648
-338.586
-337.833
-338.842
-338.434
-338.031
-340.794
-341.574
-342.788
-340.218
-343.694
-342.039
-337.543
-338.535
-339.509
-344.502
-342.048
-338.803
-342.460
-339.881
-337.423
-342.941
-341.866
-340.595
-341.458
-339.472
-340.324
-335.729
-336.071
-344.019
-339.832
-336.072
-338.694
-338.918
-335.924
-340.017
-337.847
-339.490
-341.852
-338.138
-336.307
-339.752
-338.154
-340.173
-340.874
-340.769
-339.563
-340.069
-337.281
-337.001
-338.694
-339.619
-339.136
-338.692
-341.497
-335.513
-334.297
-336.422
-337.691
-338.070
-337.358
-337.027
-339.231
-341.893
-339.409
-341.301
-341.297
-343.188
-338.339
-336.851
-338.304
-339.917
-340.407
-340.320
-336.364
-339.464
-340.097
-338.926
-330.822
-344.245
-341.522
-340.538
-342.792
-336.496
-340.654
-340.207
-338.797
-334.760
-340.824
-336.607
-340.894
-346.355
-340.782
-332.800
-334.852
-334.578
-340.200
-343.928
-339.114
-343.817
-342.936
-336.216
-339.648
-342.529
-342.505
-338.097
-337.670
-341.054
-341.132
-339.299
-335.387
-344.869
-342.147
-345.068
-344.096
-338.522
-340.820
-338.102
-340.932
-344.443
-341.181
-339.410
-340.040
-339.748
-337.612
-339.081
-339.654
-345.107
-343.088
-338.239
-339.439
-338.428
-340.037
-339.094
-337.798
-340.219
-339.514
-338.994
-338.731
-337.920
-340.414
-344.181
-340.825
-341.433
-341.573
-334.601
-335.913
-337.919
-334.881
-342.517
-344.854
-339.474
-340.121
-332.965
-342.131
-339.063
-339.095
-344.581
-343.946
-335.453
-336.596
-339.451
-343.807
-339.692
-338.128
-342.188
-342.317
-341.224
-341.961
-344.094
-341.499
-338.514
-338.347
-339.513
-341.263
-344.453
-341.239
-344.230
-340.086
-345.831
-341.127
-338.853
-339.533
-339.221
-338.311
-342.255
-343.416
-337.277
-339.069
-334.459
-340.965
-341.492
-344.264
-340.711
-336.737
-335.617
-341.018
-340.792
-340.980
-336.855
-338.950
-336.102
-335.424
-328.998
-336.308
-341.113
-338.918
-341.430
-339.496
-342.805
-337.270
-337.768
-336.071
-338.590
-341.206
-340.778
-342.944
-344.883
-341.025
-342.239
-337.771
-339.968
-340.324
-343.263
-343.245
-339.166
-337.688
-342.598
-338.120
-343.717
-340.635
-333.648
-341.604
-338.201
-339.029
-341.867
-344.056
-340.088
-337.596
-341.628
-346.100
-340.885
-340.398
-333.694
-338.627
-342.697
-341.845
-338.970
-337.551
-334.603
-342.435
-339.382
-342.148
-339.060
-340.951
-339.459
-341.742
-345.110
-343.591
-339.161
-343.695
-339.423
-343.669
-338.074
-338.725
-331.579
-340.498
-346.131
-342.411
-342.505
-337.848
-342.769
-340.336
-342.936
-340.933
-338.770
-338.094
-341.437
-337.489
-336.312
-335.580
-339.570
-337.866
-337.912
-337.317
-339.171
-338.697
-332.139
-337.015
-340.670
-342.166
-336.664
-339.844
-343.546
-341.278
-339.353
-341.146
-341.459
-341.862
-334.515
-338.469
-342.313
-341.637
-341.196
-344.356
-337.706
-341.224
-339.389
-339.810
-338.180
-343.070
-336.955
-338.839
-338.382
-341.538
-338.164
-336.238
-343.841
-341.871
-340.030
-338.721
-338.822
-344.072
-339.845
-343.970
-345.684
-340.110
-331.700
-337.124
-340.519
-342.822
-339.915
-336.982
-332.212
-339.752
-338.949
-338.161
-342.325
-341.818
-337.190
-334.265
-340.349
-343.097
-341.012
-345.678
-336.313
-342.392
-345.467
-342.813
-343.412
-340.446
-337.078
-334.653
-339.948
-341.041
-344.712
-337.508
-343.245
-345.021
-340.686
-341.876
-341.990
-340.610
-338.313
-332.056
-342.067
-339.724
-336.530
-340.540
-340.459
-338.891
-338.229
-340.183
-331.988
-340.975
-343.015
-340.020
-340.470
-342.089
-342.503
-338.582
-336.803
-330.558
-331.890
-337.480
-337.796
-333.854
-337.813
-337.337
-340.241
-339.359
-338.711
-339.419
-340.323
-339.679
-347.482
-344.676
-342.158
-340.167
-339.301
-341.051
-336.861
-346.405
-338.961
-339.773
-339.135
-338.030
-337.812
-339.637
-341.481
-338.890
-340.622
-342.390
-344.549
-335.989
-339.628
-337.133
-339.714
-339.878
-333.160
-338.240
-332.430
-342.128
-340.697
-341.414
-337.847
-338.162
-336.781
-338.813
-340.512
-339.090
-336.121
-334.405
-347.860
-341.848
-338.552
-338.845
-339.033
-336.195
-330.545
-340.323
-338.764
-336.690
-340.417
-337.646
-338.256
-341.984
-339.603
-336.610
-342.510
-341.163
-333.594
-338.051
-339.673
-339.011
-339.578
-337.613
-342.563
-342.991
-339.244
-338.235
-349.417
-344.451
-340.442
-338.695
-341.146
-338.523
-341.358
-336.916
-343.648
-346.296
-337.249
-337.797
-336.795
-338.672
-339.208
-338.804
-336.501
-340.560
-343.025
-341.359
-336.796
-338.248
-344.674
-340.765
-337.033
-337.845
-339.034
-343.767
-339.549
-338.500
-343.177
-342.984
-338.848
-340.779
-340.583
-340.945
-338.615
-338.843
-340.090
-339.386
-337.481
-341.359
-337.731
-332.916
-342.062
-343.227
-341.499
-340.004
-339.811
-339.907
-333.738
-342.479
-335.820
-340.333
-342.777
-339.007
-340.358
-339.677
-343.002
-336.560
-338.910
-340.299
-336.672
-337.693
-339.380
-340.294
-337.348
-335.809
-342.651
-342.577
-337.421
-339.820
-338.235
-336.386
-337.134
-337.455
-339.978
-339.769
-339.625
-335.958
-343.385
-342.721
-342.364
-336.141
-337.131
-333.781
-336.992
-338.202
-338.715
-339.677
-337.601
-335.732
-335.345
-339.361
-336.946
-339.888
-338.280
-339.545
-338.688
-342.241
-342.848
-337.363
-342.528
-332.389
-328.841
-337.018
-338.475
-337.626
-342.384
-341.656
-338.575
-338.657
-336.065
-332.871
-344.972
-336.627
-336.196
-335.269
-336.647
-340.610
-335.746
-342.687
-342.594
-342.955
-339.550
-329.355
-340.004
-336.784
-341.721
-337.882
-336.948
-336.247
-337.208
-338.029
-341.232
-342.259
-339.317
-341.280
-340.393
-336.795
-342.345
-337.331
-339.765
-339.911
-336.376
-338.862
-344.427
-340.900
-338.865
-339.109
-344.062
-343.305
-331.643
-339.818
-343.023
-340.244
-337.993
-337.329
-339.301
-340.528
-340.854
-335.365
-345.097
-338.667
-340.137
-341.696
-331.438
-336.243
-342.372
-337.100
-339.031
-337.935
-336.761
-335.428
-340.402
-342.193
-344.026
-342.569
-339.833
-339.040
-341.055
-342.979
-334.128
-339.137
-342.736
-341.586
-339.696
-341.023
-335.967
-340.469
-339.942
-338.764
-331.763
-331.857
-339.032
-340.071
-338.498
-340.983
-336.765
-337.382
-338.092
-341.152
-339.935
-341.259
-339.852
-340.922
-333.092
-340.488
-338.057
-337.765
-341.095
-339.800
-348.924
-346.125
-338.066
-336.952
-336.337
-340.378
-338.788
-336.288
-339.513
-341.882
-340.398
-337.419
-334.679
-341.785
-341.266
-339.848
-340.026
-339.605
-335.690
-337.930
-342.845
-339.633
-339.894
-340.743
-342.075
-339.778
-336.166
-338.254
-346.002
-343.703
-333.202
-341.439
-342.993
-342.864
-345.968
-344.637
-342.359
-339.925
-342.642
-340.720
-337.438
-337.535
-328.680
-333.571
-341.472
-342.228
-339.409
-335.110
-341.634
-342.957
-337.583
-339.913
-341.818
-340.079
-337.580
-335.632
-334.233
-340.814
-337.531
-338.790
-339.451
-339.952
-341.814
-339.223
-339.203
-341.392
-338.081
-335.772
-341.484
-343.413
-338.560
-343.267
-339.088
-337.759
-340.044
-338.546
-337.351
-337.625
-338.997
-341.337
-342.130
-343.256
-344.294
-340.861
-339.744
-334.292
-339.332
-336.950
-341.385
-341.351
-334.305
-334.975
-341.896
-341.181
-338.383
-338.913
-338.990
-338.092
-339.934
-335.003
-341.734
-342.070
-340.752
-340.359
-341.625
-338.846
-333.453
-335.809
-330.402
-333.577
-335.093
-339.949
-341.300
-337.675
-337.646
-337.631
-339.484
-342.674
-338.289
-340.550
-340.525
-335.330
-344.251
-339.996
-336.701
-339.307
-341.753
-339.854
-344.472
-337.203
-330.720
-336.726
-338.286
-341.341
-339.677
-336.599
-337.303
-340.536
-338.251
-338.908
-340.880
-340.226
-337.629
-339.427
-336.714
-341.343
-341.124
-343.191
-336.359
-336.159
-341.254
-342.469
-342.836
-340.332
-340.848
-341.440
-341.671
-338.904
-341.523
-342.240
-334.117
-335.372
-341.187
-339.399
-340.395
-334.944
-338.582
-339.029
-340.886
-341.992
-339.040
-337.624
-341.969
-337.672
-342.239
-342.449
-341.339
-338.713
-331.994
-333.703
-340.123
-339.848
-341.128
-335.383
-337.311
-335.568
-328.136
-338.900
-339.247
-338.716
-347.369
-341.211
-340.582
-341.959
-343.065
-343.516
-341.777
-336.291
-329.104
-337.874
-340.398
-337.244
-342.368
-340.010
-340.254
-340.841
-346.153
-339.324
-340.358
-342.503
-341.105
-339.377
-338.437
-338.561
-335.665
-344.293
-343.328
-339.253
-335.468
-338.234
-339.838
-343.154
-339.789
-340.386
-339.891
-340.866
-345.231
-339.480
-344.277
-343.930
-336.225
-339.880
-339.829
-342.045
-335.630
-338.236
-338.801
-337.700
-343.547
-342.178
-340.272
-336.553
-340.101
-341.252
-336.086
-335.834
-340.200
-342.246
-336.965
-334.022
-337.156
-339.054
-339.301
-337.571
-338.875
-339.344
-339.924
-339.598
-339.111
-336.718
-339.045
-333.867
-338.060
-340.661
-339.464
-338.440
-339.988
-340.885
-334.618
-335.598
-334.459
-336.870
-341.712
-336.397
-340.070
-341.974
-331.570
-334.238
-333.392
-337.423
-343.131
-344.162
-337.237
-339.100
-336.057
-337.494
-337.875
-341.892
-338.926
-342.742
-338.079
-339.284
-339.366
-339.889
-339.772
-340.852
-337.069
-342.001
-333.413
-335.568
-342.763
-338.416
-336.205
-335.227
-337.694
-340.955
-342.116
-339.802
-340.602
-342.557
-333.717
-338.298
-345.057
-342.962
-339.848
-343.170
-342.806
-341.821
-345.784
-343.740
-340.068
-338.560
-334.911
-335.166
-339.371
-338.984
-340.692
-339.580
-343.477
-342.085
-336.859
-338.825
-343.708
-343.723
-339.600
-337.234
-339.591
-338.050
-338.324
-343.109
-335.935
-337.597
-337.248
-338.886
-342.786
-339.064
-340.523
-343.740
-335.976
-342.159
-341.247
-338.188
-336.207
-339.873
-343.493
-341.972
-335.780
-338.690
-340.626
-340.013
-342.384
-340.464
-339.797
-342.390
-336.240
-340.978
-335.960
-335.664
-343.741
-341.102
-337.304
-342.842
-340.660
-340.605
-341.649
-335.677
-339.441
-340.957
-340.699
-338.007
-341.099
-341.934
-340.866
-336.739
-341.611
-338.318
-339.294
-342.304
-332.342
-339.551
-336.184
-341.426
-340.442
-337.717
-335.956
-337.446
-343.238
-342.369
-341.471
-337.257
-340.335
-339.412
-342.542
-343.960
-340.635
-339.431
-337.580
-342.441
-340.248
-340.015
-340.385
-332.952
-338.978
-342.632
-340.805
-339.222
-340.332
-338.477
-344.383
-344.993
-337.889
-341.629
-340.797
-336.239
-335.599
-344.097
-334.546
-338.108
-339.891
-338.190
-337.748
-342.685
-339.527
-340.064
-340.246
-341.306
-336.686
-339.065
-338.173
-341.388
-335.266
-340.826
-344.236
-341.062
-336.289
-339.792
-341.860
-343.971
-344.217
-342.652
-341.044
-341.973
-333.111
-339.918
-337.529
-336.697
-335.207
-341.576
-341.109
-342.627
-339.510
-339.547
-335.061
-343.341
-339.559
-334.554
-332.429
-337.319
-343.623
-342.617
-344.005
-339.002
-341.031
-339.101
-344.173
-341.288
-343.061
-338.102
-340.889
-341.295
-349.220
-342.719
-339.348
-338.198
-331.712
-340.544
-339.931
-341.799
-332.848
-341.009
-336.756
-334.791
-343.741
-340.446
-339.642
-339.602
-337.472
-337.393
-337.083
-338.092
-339.001
-338.678
-335.093
-341.352
-340.577
-338.488
-342.724
-333.679
-340.469
-340.287
-341.009
-343.023
-339.320
-338.652
-343.137
-340.023
-341.395
-338.279
-339.728
-342.516
-333.224
-336.432
-339.180
-338.689
-341.094
-340.643
-332.578
-338.725
-337.967
-338.230
-338.774
-340.996
-341.114
-340.669
-339.503
-342.800
-341.122
-334.797
-337.488
-333.641
-339.431
-335.467
-340.451
-337.708
-341.814
-336.820
-340.244
-339.226
-337.219
-339.215
-339.340
-344.060
-339.797
-342.779
-338.718
-336.049
-338.941
-345.525
-342.055
-335.480
-334.103
-337.177
-338.287
-342.770
-338.888
-335.636
-342.299
-341.717
-341.245
-340.368
-337.602
-340.912
-341.000
-339.442
-340.107
-338.014
-341.692
-344.933
-336.710
-340.838
-341.869
-339.726
-344.681
-344.899
-340.523
-339.857
-342.515
-342.034
-339.689
-344.354
-339.267
-338.838
-346.137
-344.618
-340.518
-338.838
-342.488
-340.709
-337.659
-337.559
-337.382
-341.522
-348.111
-341.852
-340.766
-336.677
-340.252
-342.153
-340.742
-336.843
-336.548
-338.493
-343.546
-340.186
-342.481
-338.694
-336.523
-336.608
-345.122
-340.859
-340.394
-340.849
-344.818
-341.719
-342.817
-338.815
-332.970
-341.077
-341.593
-334.526
-340.432
-340.573
-339.755
-339.861
-332.323
-338.131
-338.952
-338.268
-342.333
-342.776
-340.112
-345.295
-340.104
-340.719
-337.805
-339.178
-340.908
-339.963
-339.340
-338.069
-343.552
-342.938
-343.330
-341.521
-347.257
-346.602
-337.105
-337.220
-338.674
-343.209
-340.625
-341.511
-342.990
-342.377
-341.510
-337.243
-341.214
-341.115
-331.753
-338.820
-332.342
-335.987
-337.339
-339.035
-336.867
-337.018
-338.398
-338.151
-338.837
-337.811
-341.361
-342.413
-341.042
-337.973
-338.420
-337.451
-343.504
-337.166
-343.083
-341.488
-338.105
-340.224
-342.499
-342.523
-334.247
-332.883
-337.023
-339.234
-337.312
-341.856
-345.310
-341.639
-338.522
-339.120
-335.046
-341.280
-335.982
-337.665
-334.975
-340.067
-339.513
-339.335
-341.336
-335.188
-343.631
-343.554
-338.845
-339.279
-333.876
-342.302
-334.128
-340.659
-333.400
-340.744
-339.932
-334.014
-339.480
-341.952
-334.805
-332.185
-341.091
-337.432
-339.340
-338.403
-336.828
-333.164
-340.456
-339.741
-342.708
-341.655
-344.657
-339.292
-337.128
-338.940
-337.509
-338.261
-342.743
-339.730
-341.100
-342.009
-339.399
-342.521
-343.077
-341.001
-332.117
-341.827
-337.275
-338.167
-339.610
-336.434
-332.138
-338.236
-339.384
-343.269
-334.350
-336.049
-343.138
-339.598
-340.370
-344.335
-344.047
-342.532
-340.822
-336.563
-337.946
-338.098
-337.785
-338.445
-340.292
-339.269
-340.636
-339.045
-340.188
-337.248
-337.917
-347.428
-344.293
-344.013
-340.146
-338.370
-340.386
-338.399
-340.057
-337.982
-339.489
-339.331
-343.713
-340.728
-339.412
-341.382
-340.894
-335.978
-335.988
-335.362
-341.278
-338.896
-340.006
-337.363
-341.356
-338.224
-331.022
-338.266
-341.315
-346.664
-343.094
-336.989
-338.186
-336.114
-339.009
-336.815
-335.436
-340.173
-343.435
-332.843
-339.438
-340.341
-338.853
-340.522
-337.640
-336.940
-341.141
-342.307
-342.287
-340.991
-341.023
-341.907
-345.101
-336.094
-339.790
-336.861
-342.769
-337.407
-343.517
-342.094
-340.727
-336.334
-338.693
-343.231
-329.144
-339.207
-332.681
-338.414
-339.581
-340.666
-341.715
-339.102
-339.444
-340.125
-340.823
-338.827
-339.737
-341.784
-338.395
-337.548
-343.310
-341.016
-338.282
-341.977
-342.759
-344.000
-334.642
-343.241
-334.276
-340.247
-345.308
-341.879
-341.907
-342.730
-338.690
-338.771
-336.266
-340.305
-340.676
-334.079
-341.460
-336.551
-343.362
-341.638
-337.347
-339.056
-338.145
-338.184
-345.552
-339.033
-340.920
-339.415
-343.251
-342.174
-338.101
-339.011
-339.080
-335.825
-340.254
-339.902
-342.571
-342.344
-344.563
-341.180
-341.519
-338.860
-341.643
-342.990
-337.962
-338.076
-336.208
-335.699
-344.009
-341.466
-337.311
-338.366
-344.346
-340.683
-340.963
-344.014
-344.462
-339.921
-336.152
-340.559
-342.894
-342.209
-343.295
-342.471
-339.896
-344.189
-342.232
-339.664
-333.557
-339.954
-342.784
-339.219
-338.538
-340.779
-332.701
-341.077
-341.400
-342.689
-340.426
-342.466
-341.892
-342.043
-342.985
-344.982
-340.781
-339.173
-342.859
-339.874
-341.853
-341.733
-337.799
-338.056
-337.926
-338.232
-340.785
-341.941
-333.520
-342.406
-337.882
-337.054
-339.911
-339.338
-343.042
-342.417
-338.201
-337.877
-339.068
-340.805
-341.346
-337.197
-342.055
-345.757
-335.860
-335.885
-333.732
-334.980
-341.581
-341.439
-339.194
-340.276
-337.663
-339.549
-343.987
-347.278
-343.607
-340.773
-340.040
-338.652
-340.834
-343.135
-340.685
-340.858
-343.772
-344.022
-339.306
-339.028
-339.083
-341.681
-340.345
-341.964
-337.823
-339.280
-342.076
-338.877
-337.417
-335.854
-336.726
-335.340
-338.562
-344.283
-341.448
-340.303
-342.363
-338.523
-341.220
-338.751
-335.711
-339.339
-340.330
-340.679
-342.838
-344.828
-340.028
-341.943
-338.120
-340.152
-341.660
-342.162
-328.327
-335.684
-340.554
-334.914
-338.224
-338.641
-336.667
-332.679
-336.601
-341.235
-337.459
-338.744
-345.915
-341.886
-340.372
-339.885
-339.314
-343.882
-338.789
-334.520
-340.555
-342.088
-341.738
-338.763
-337.747
-335.860
-342.071
-340.270
-343.244
-335.749
-335.537
-339.252
-338.181
-336.148
-338.622
-337.303
-334.043
-332.202
-343.110
-340.977
-336.576
-341.031
-330.563
-337.847
-339.602
-333.150
-338.477
-340.953
-338.210
-342.579
-340.980
-338.157
-338.257
-340.209
-340.062
-338.242
-340.242
-341.103
-336.658
-338.375
-341.120
-340.822
-345.588
-342.137
-340.103
-339.937
-334.994
-337.352
-333.763
-345.594
-341.750
-341.815
-338.325
-341.424
-339.655
-340.865
-344.218
-341.601
-332.759
-339.680
-338.853
-340.220
-343.974
-339.008
-336.397
-340.793
-338.889
-342.297
-339.836
-337.262
-339.621
-339.106
-340.953
-341.624
-337.578
-339.030
-339.155
-337.479
-344.537
-341.233
-339.394
-345.151
-343.755
-342.029
-342.151
-339.640
-339.633
-339.264
-337.127
-340.572
-339.896
-337.989
-344.015
-339.992
-339.721
-342.403
-340.262
-342.038
