# Supplementary material for: A Fast and Efficient Approach for Genomic Selection with High-Density Markers
Source: G3 (Bethesda). 2012 Oct 1;2(10):1179–84. doi: 10.1534/g3.112.003822 (PMC3464110; doi:10.1534/g3.112.003822)
Supplement: Supporting Information [file supp_2.10.1179_FileS1.zip › Rep1_50/Rep1/TBV7]

-338.451
-340.283
-342.413
-342.178
-341.583
-337.312
-339.507
-341.710
-345.749
-338.891
-337.814
-336.550
-338.663
-339.519
-336.997
-340.346
-340.920
-341.743
-336.292
-340.290
-337.442
-342.417
-341.681
-342.650
-342.043
-333.989
-338.682
-339.734
-337.929
-339.985
-340.203
-339.582
-340.908
-337.008
-338.045
-340.558
-341.846
-339.933
-342.511
-342.086
-341.900
-343.546
-338.299
-337.855
-343.379
-342.712
-338.453
-337.903
-338.527
-341.629
-338.344
-331.590
-335.928
-339.684
-344.094
-336.888
-337.551
-338.320
-339.000
-340.760
-336.457
-336.922
-343.381
-338.308
-341.698
-334.889
-342.758
-339.831
-341.131
-341.474
-342.063
-342.037
-339.644
-337.988
-340.706
-337.120
-342.558
-337.267
-340.261
-338.001
-339.427
-339.776
-338.890
-342.357
-341.696
-341.334
-341.598
-341.088
-339.040
-335.860
-338.878
-341.887
-338.122
-337.400
-337.842
-336.653
-339.845
-335.641
-338.801
-336.817
-337.513
-338.336
-342.190
-344.113
-340.659
-340.477
-345.317
-344.443
-340.353
-340.340
-339.634
-338.848
-338.262
-334.044
-338.801
-339.892
-345.414
-343.963
-341.717
-340.042
-336.305
-339.788
-337.511
-338.611
-331.736
-337.751
-339.697
-344.402
-341.893
-335.000
-340.714
-340.863
-339.508
-341.427
-337.342
-337.280
-339.403
-340.130
-333.091
-337.136
-342.388
-339.014
-332.983
-339.435
-341.108
-342.381
-338.283
-340.183
-345.279
-340.621
-342.721
-345.043
-340.763
-335.170
-343.097
-342.485
-338.010
-338.997
-339.038
-337.658
-342.587
-341.248
-335.584
-337.461
-341.838
-337.392
-334.775
-329.680
-342.422
-340.661
-340.362
-338.641
-339.139
-340.435
-338.610
-337.395
-341.611
-341.535
-341.031
-341.383
-342.636
-340.597
-336.352
-334.302
-336.686
-337.352
-341.057
-343.140
-337.045
-338.294
-344.750
-339.245
-336.151
-339.939
-341.678
-343.892
-338.566
-339.782
-346.340
-346.951
-343.637
-341.608
-336.790
-341.050
-339.885
-339.281
-335.069
-341.235
-339.854
-338.292
-337.741
-339.746
-340.366
-342.494
-334.579
-337.221
-336.738
-342.809
-341.215
-342.907
-341.165
-340.084
-339.159
-342.408
-342.092
-342.277
-339.088
-338.886
-339.990
-339.790
-339.131
-340.649
-340.960
-334.006
-344.123
-338.741
-344.892
-346.211
-333.844
-338.692
-343.633
-340.417
-331.226
-336.683
-340.753
-341.280
-329.266
-337.883
-340.790
-342.568
-341.815
-341.091
-339.599
-341.832
-337.803
-340.949
-337.982
-337.404
-336.290
-337.992
-341.002
-332.358
-340.755
-341.218
-335.314
-337.885
-342.698
-341.206
-336.723
-339.649
-337.838
-336.438
-339.250
-340.930
-336.835
-337.128
-338.960
-341.496
-338.481
-339.594
-330.840
-336.388
-343.337
-339.220
-339.803
-338.617
-346.638
-347.158
-338.002
-341.636
-341.808
-337.339
-336.536
-340.332
-340.029
-343.838
-336.523
-337.697
-341.377
-340.225
-343.596
-342.533
-340.159
-341.187
-346.122
-344.103
-341.071
-339.626
-341.954
-341.268
-341.800
-335.111
-341.625
-343.235
-341.235
-338.597
-331.706
-342.816
-337.919
-336.310
-339.684
-345.204
-342.660
-337.437
-340.958
-341.522
-337.812
-341.301
-339.473
-342.686
-339.800
-335.938
-339.674
-339.071
-346.817
-342.120
-341.141
-339.217
-338.407
-339.272
-342.538
-340.863
-342.122
-340.845
-340.750
-342.203
-339.346
-340.188
-338.663
-339.941
-339.431
-335.321
-335.757
-335.863
-339.478
-341.753
-345.001
-344.439
-344.001
-344.536
-339.400
-337.680
-333.333
-336.577
-341.058
-344.261
-340.074
-338.939
-338.406
-338.375
-338.302
-338.527
-341.141
-338.111
-340.267
-341.740
-340.882
-342.104
-343.526
-342.102
-340.656
-341.800
-335.456
-342.511
-332.676
-338.034
-332.780
-335.459
-339.564
-339.873
-338.264
-335.668
-338.212
-334.080
-333.657
-339.518
-341.891
-341.058
-336.459
-341.640
-341.082
-340.351
-343.003
-339.285
-340.147
-336.964
-342.557
-338.098
-343.688
-340.370
-336.617
-339.041
-337.661
-340.189
-337.323
-340.118
-340.052
-333.821
-341.423
-336.439
-343.212
-336.197
-338.547
-335.463
-339.536
-339.394
-338.218
-340.139
-336.447
-340.367
-342.059
-341.007
-341.973
-337.314
-337.680
-340.318
-337.494
-339.471
-336.471
-338.873
-333.497
-335.443
-342.014
-342.260
-338.626
-337.282
-339.143
-335.918
-339.165
-342.817
-341.280
-340.907
-338.964
-338.774
-340.584
-334.590
-340.982
-342.503
-332.948
-337.377
-337.528
-337.997
-340.993
-340.218
-338.230
-338.683
-338.497
-341.009
-343.896
-340.882
-337.645
-338.466
-341.084
-345.109
-337.177
-341.071
-339.059
-338.303
-337.403
-342.057
-342.364
-344.197
-337.950
-339.646
-340.094
-338.150
-340.459
-341.017
-340.212
-340.028
-341.740
-339.044
-342.053
-341.985
-338.460
-334.786
-339.213
-339.802
-342.787
-346.001
-343.600
-341.852
-343.762
-340.927
-341.885
-337.328
-338.252
-339.981
-345.555
-340.997
-341.004
-334.833
-339.797
-336.044
-342.961
-345.068
-343.538
-342.110
-340.448
-340.467
-337.640
-338.796
-332.289
-341.516
-341.274
-338.022
-339.369
-340.160
-342.444
-342.232
-338.651
-339.941
-341.100
-336.269
-341.170
-338.567
-341.796
-340.441
-338.537
-340.069
-342.589
-335.394
-336.016
-341.232
-339.419
-337.128
-341.117
-340.379
-342.557
-343.409
-340.711
-339.039
-341.860
-340.255
-340.078
-338.827
-338.736
-341.106
-340.427
-336.233
-342.305
-342.801
-340.159
-339.651
-341.659
-342.356
-339.196
-342.193
-334.011
-333.889
-337.915
-334.781
-340.998
-341.561
-334.904
-339.058
-340.416
-337.203
-336.846
-333.854
-339.211
-341.071
-339.050
-338.873
-342.435
-338.444
-343.047
-340.851
-342.031
-343.607
-336.461
-338.947
-337.338
-341.210
-339.657
-341.240
-341.456
-338.628
-339.815
-340.684
-343.126
-341.567
-339.296
-337.536
-340.374
-340.939
-332.663
-332.931
-346.977
-342.197
-341.809
-342.380
-340.093
-338.241
-347.244
-337.765
-343.770
-344.382
-335.106
-337.801
-338.933
-342.444
-339.484
-341.364
-336.415
-336.134
-337.342
-339.826
-342.431
-341.618
-339.983
-341.579
-338.441
-339.884
-337.589
-337.003
-342.891
-338.294
-339.038
-335.845
-337.023
-340.206
-344.921
-340.737
-340.538
-342.257
-340.151
-339.600
-333.668
-336.562
-342.347
-335.860
-342.149
-343.307
-338.417
-334.696
-341.903
-342.325
-341.480
-343.329
-336.328
-339.485
-335.827
-337.911
-338.177
-336.466
-338.660
-337.619
-334.324
-338.230
-336.626
-339.384
-337.700
-336.972
-341.074
-340.179
-339.697
-337.598
-338.648
-341.110
-340.781
-340.937
-347.210
-342.552
-342.939
-332.408
-333.669
-337.252
-332.889
-342.385
-337.105
-337.408
-337.971
-338.555
-340.266
-341.658
-343.179
-341.065
-340.718
-339.935
-344.355
-338.712
-342.023
-342.931
-336.390
-340.865
-338.947
-340.776
-343.146
-342.720
-339.954
-343.000
-346.084
-347.669
-339.009
-339.171
-348.032
-343.325
-339.226
-339.416
-337.117
-331.662
-342.169
-341.532
-340.130
-335.799
-331.515
-341.098
-337.559
-332.208
-340.034
-337.766
-339.589
-339.856
-336.918
-341.373
-336.682
-340.113
-337.922
-338.765
-340.656
-339.885
-335.824
-339.024
-338.803
-339.053
-337.639
-339.686
-340.888
-339.048
-341.226
-339.913
-340.877
-337.769
-342.091
-341.441
-340.862
-337.376
-336.491
-339.352
-344.611
-337.780
-336.709
-343.244
-335.090
-341.017
-333.108
-341.371
-338.031
-338.856
-347.381
-339.132
-340.982
-338.453
-342.646
-344.977
-342.873
-339.067
-339.925
-336.384
-338.704
-338.722
-340.463
-338.949
-339.575
-341.104
-340.966
-338.358
-338.821
-341.598
-343.123
-344.509
-331.096
-335.529
-339.212
-335.441
-335.709
-339.017
-344.101
-341.859
-340.846
-340.608
-336.725
-336.517
-340.603
-340.687
-338.374
-337.883
-336.575
-334.813
-341.742
-341.885
-339.853
-342.835
-346.582
-342.971
-335.837
-336.409
-341.453
-341.526
-340.652
-342.224
-338.579
-338.572
-333.853
-333.424
-338.714
-338.450
-336.591
-338.630
-340.435
-337.583
-337.540
-337.936
-339.668
-338.577
-340.377
-341.727
-341.757
-335.585
-338.362
-339.335
-339.994
-341.192
-339.851
-337.544
-339.388
-339.733
-340.022
-339.768
-345.471
-342.264
-345.881
-346.705
-338.555
-343.210
-338.529
-338.080
-338.426
-338.306
-343.011
-340.477
-339.227
-339.879
-337.467
-344.391
-337.483
-339.538
-336.146
-338.889
-339.988
-336.708
-341.028
-339.968
-337.428
-341.111
-338.278
-340.998
-343.349
-340.378
-341.381
-340.164
-340.780
-340.914
-339.979
-341.468
-341.125
-336.029
-340.581
-340.919
-338.972
-343.672
-338.431
-338.603
-337.871
-340.070
-334.843
-338.701
-330.026
-334.439
-343.610
-342.401
-341.563
-341.042
-341.320
-343.185
-343.852
-344.931
-338.243
-338.444
-338.022
-336.086
-334.594
-341.189
-344.047
-342.625
-342.667
-338.437
-344.159
-339.885
-335.700
-338.291
-341.244
-341.483
-340.854
-339.664
-338.659
-337.220
-340.712
-340.001
-344.376
-337.211
-341.157
-340.974
-337.811
-342.453
-339.840
-336.477
-338.378
-341.302
-341.520
-335.655
-340.084
-337.644
-342.426
-336.377
-338.758
-339.193
-335.751
-338.694
-340.397
-337.665
-329.146
-337.934
-346.246
-338.833
-340.778
-339.418
-339.615
-341.015
-341.239
-335.659
-340.085
-345.196
-341.197
-336.667
-345.494
-340.037
-341.755
-337.396
-339.632
-334.453
-337.906
-338.112
-338.563
-336.800
-340.386
-337.538
-340.413
-338.293
-338.973
-336.432
-345.305
-338.104
-337.815
-338.290
-341.613
-337.930
-336.821
-340.536
-339.336
-338.473
-340.052
-338.146
-340.588
-338.009
-344.809
-343.341
-337.354
-338.254
-338.732
-339.550
-341.050
-341.038
-341.848
-338.989
-339.942
-341.076
-338.100
-337.153
-339.452
-337.799
-338.336
-336.600
-339.983
-339.751
-340.789
-339.921
-340.952
-342.559
-341.382
-340.302
-338.603
-339.416
-336.520
-342.357
-341.066
-341.554
-342.317
-334.072
-332.050
-341.781
-343.617
-337.309
-341.184
-341.023
-341.170
-337.504
-338.115
-338.525
-337.930
-342.051
-340.146
-342.498
-346.021
-343.614
-338.408
-341.636
-338.523
-337.773
-346.243
-342.354
-340.693
-342.108
-336.991
-331.481
-345.430
-343.217
-340.702
-340.593
-340.967
-335.471
-337.465
-339.313
-341.930
-338.145
-342.549
-335.584
-341.834
-341.909
-339.450
-339.209
-340.720
-342.254
-333.669
-336.678
-344.757
-338.460
-339.486
-341.774
-344.102
-341.950
-342.594
-342.022
-341.726
-345.467
-340.270
-335.321
-341.069
-332.911
-343.219
-340.903
-334.219
-336.949
-337.403
-337.161
-343.597
-341.961
-339.901
-329.908
-328.932
-340.061
-337.902
-341.750
-337.701
-338.360
-336.641
-337.906
-340.998
-339.872
-340.707
-338.361
-341.098
-338.371
-332.854
-334.638
-340.613
-339.706
-335.857
-341.902
-337.295
-343.754
-339.254
-340.682
-334.018
-340.576
-343.310
-339.634
-342.853
-342.614
-340.159
-341.081
-339.832
-341.237
-344.584
-337.237
-342.474
-341.111
-333.477
-341.173
-342.924
-340.424
-338.506
-337.892
-341.645
-340.204
-337.583
-338.404
-341.746
-338.905
-334.288
-339.035
-338.067
-334.688
-341.601
-340.984
-339.225
-339.905
-337.754
-340.097
-339.688
-340.210
-338.239
-339.506
-345.457
-341.884
-335.171
-338.263
-345.087
-341.638
-349.090
-342.805
-342.990
-337.984
-341.052
-339.096
-338.098
-336.239
-335.308
-331.256
-338.288
-337.689
-339.941
-339.019
-337.133
-341.197
-333.800
-341.517
-339.908
-341.016
-340.453
-335.527
-331.606
-340.898
-335.283
-340.183
-338.891
-333.958
-338.959
-338.708
-342.589
-339.563
-345.015
-343.237
-341.323
-341.168
-340.171
-341.923
-339.133
-334.601
-338.586
-338.395
-341.458
-338.530
-335.982
-341.415
-338.255
-343.561
-338.609
-341.324
-339.012
-338.651
-337.834
-338.138
-332.499
-336.178
-340.003
-342.738
-338.249
-338.016
-343.046
-339.637
-342.592
-341.600
-343.551
-343.288
-338.191
-338.784
-337.568
-339.378
-339.681
-341.380
-340.706
-338.310
-339.440
-339.559
-339.205
-342.877
-341.145
-341.917
-338.103
-341.768
-339.235
-341.515
-336.832
-339.732
-342.402
-340.015
-340.271
-341.326
-336.612
-335.541
-338.091
-338.354
-335.963
-339.371
-335.027
-344.329
-343.063
-343.119
-340.964
-338.785
-344.462
-342.347
-339.175
-337.304
-342.229
-341.070
-347.068
-341.466
-342.946
-342.412
-338.396
-334.610
-338.657
-339.005
-342.071
-341.802
-340.162
-343.155
-340.753
-338.321
-339.032
-339.211
-337.626
-341.460
-339.674
-340.684
-340.744
-338.638
-341.055
-339.256
-340.802
-337.591
-342.023
-339.996
-337.004
-334.399
-339.576
-338.113
-345.919
-336.243
-341.366
-341.395
-338.821
-336.547
-337.289
-335.190
-343.017
-337.296
-331.924
-336.964
-338.999
-336.394
-343.762
-342.479
-344.773
-338.326
-343.348
-338.965
-341.630
-342.279
-340.456
-341.188
-338.756
-341.295
-339.512
-336.072
-335.645
-339.794
-337.953
-337.916
-339.185
-339.125
-338.386
-340.022
-343.445
-342.205
-342.447
-340.830
-333.690
-344.386
-342.286
-337.566
-337.910
-341.577
-342.189
-340.114
-343.084
-339.535
-341.082
-338.338
-345.293
-340.500
-345.570
-342.502
-339.356
-338.269
-338.765
-339.507
-331.441
-336.413
-343.195
-340.682
-343.590
-341.847
-340.193
-341.954
-333.851
-337.085
-336.805
-338.111
-343.205
-343.162
-344.225
-340.986
-338.405
-341.144
-338.820
-337.054
-340.147
-335.500
-338.082
-338.127
-335.494
-337.057
-337.941
-335.004
-340.210
-340.593
-340.280
-340.968
-337.667
-336.757
-344.087
-340.479
-331.583
-337.651
-341.569
-337.666
-338.740
-337.720
-341.490
-342.694
-334.531
-340.375
-336.818
-338.534
-341.087
-339.980
-340.258
-341.929
-346.084
-339.381
-341.946
-337.915
-339.083
-338.980
-340.661
-337.635
-336.473
-339.859
-343.172
-336.820
-340.422
-340.651
-342.582
-339.156
-340.962
-343.534
-340.383
-336.799
-338.912
-340.611
-335.441
-336.756
-338.419
-339.871
-337.979
-337.750
-339.278
-339.556
-343.455
-341.683
-336.408
-334.982
-340.764
-343.825
-337.704
-340.301
-335.391
-337.077
-341.127
-341.937
-343.355
-343.297
-331.869
-338.230
-335.590
-334.459
-337.374
-339.765
-338.528
-336.908
-336.720
-339.857
-338.330
-336.010
-342.452
-340.461
-340.504
-342.116
-339.111
-335.799
-340.205
-340.474
-339.186
-341.591
-338.508
-337.386
-341.886
-346.887
-339.040
-340.454
-333.389
-335.384
-340.559
-340.619
-339.083
-342.045
-336.974
-343.031
-339.515
-339.892
-344.669
-340.276
-339.408
-338.835
-337.906
-340.888
-338.026
-339.176
-337.747
-339.048
-338.588
-340.106
-336.339
-344.068
-346.899
-340.150
-339.936
-335.715
-341.801
-341.872
-339.205
-334.651
-339.463
-337.245
-343.838
-340.527
-342.012
-340.389
-343.246
-344.451
-335.752
-339.013
-340.214
-343.740
-338.267
-341.858
-331.049
-335.395
-336.955
-340.034
-331.330
-336.575
-338.893
-339.413
-338.798
-337.631
-338.062
-339.172
-340.816
-334.702
-340.580
-344.638
-339.447
-341.534
-338.441
-339.660
-341.688
-344.533
-341.808
-344.259
-342.749
-340.806
-344.051
-342.306
-341.510
-341.811
-340.852
-342.055
-338.416
-337.602
-337.104
-334.744
-341.119
-330.452
-338.128
-339.918
-342.094
-343.432
-338.731
-339.605
-333.381
-341.846
-338.517
-336.067
-343.803
-336.762
-343.337
-339.636
-341.854
-339.383
-342.787
-342.934
-338.876
-339.176
-339.707
-340.564
-340.087
-338.172
-339.254
-335.435
-341.315
-339.959
-340.873
-341.623
-340.329
-340.543
-336.659
-339.615
-337.559
-339.964
-340.198
-343.865
-338.239
-339.553
-335.834
-337.442
-341.978
-337.113
-346.142
-341.341
-339.454
-337.612
-332.773
-338.774
-340.983
-342.735
-339.300
-340.298
-340.796
-336.763
-337.369
-341.310
-340.550
-341.053
-337.537
-341.154
-338.294
-336.620
-338.396
-338.629
-343.070
-345.469
-338.955
-338.687
-346.510
-340.676
-335.983
-338.506
-342.627
-334.636
-334.079
-336.942
-341.836
-338.284
-338.466
-339.371
-341.042
-338.440
-333.689
-338.221
-339.406
-338.138
-339.035
-339.878
-337.685
-338.139
-346.612
-343.190
-339.927
-337.123
-340.620
-341.765
-344.068
-337.850
-340.701
-340.984
-343.140
-339.135
-340.634
-341.831
-339.675
-337.410
-342.955
-344.302
-337.511
-341.625
-339.448
-343.389
-339.274
-340.279
-340.474
-341.306
-341.187
-338.259
-343.411
-343.650
-339.991
-342.525
-342.880
-345.747
-344.459
-338.135
-340.209
-340.950
-342.962
-342.123
-339.363
-340.646
-339.430
-340.340
-333.095
-338.944
-340.084
-338.643
-338.374
-335.241
-340.206
-339.847
-337.499
-342.023
-338.180
-336.375
-345.309
-340.205
-340.782
-340.200
-337.869
-335.378
-339.674
-337.290
-338.143
-334.078
-333.159
-340.418
-341.245
-344.971
-340.600
-338.324
-338.682
-336.537
-341.803
-341.227
-342.802
-338.717
-337.104
-338.562
-341.568
-336.437
-338.926
-338.710
-334.984
-341.040
-341.745
-338.832
-335.679
-335.235
-335.820
-339.310
-333.079
-338.489
-329.401
-339.988
-337.907
-340.381
-341.266
-337.340
-341.019
-341.363
-344.280
-338.756
-342.133
-337.831
-336.540
-338.535
-335.072
-335.801
-337.799
-337.460
-339.411
-339.438
-344.110
-342.323
-338.052
-335.936
-341.875
-345.547
-343.169
-339.861
-345.864
-344.369
-338.741
-337.184
-340.047
-342.956
-339.578
-340.610
-341.801
-340.453
-341.487
-340.820
-337.788
-340.047
-332.439
-335.042
-339.563
-337.703
-339.190
-336.271
-338.783
-341.379
-338.381
-340.535
-338.284
-343.383
-342.605
-344.589
-335.688
-337.574
-337.590
-338.649
-331.895
-339.104
-340.941
-338.202
-340.523
-337.230
-338.684
-336.948
-335.538
-341.179
-341.692
-340.601
-340.749
-341.767
-336.759
-333.841
-340.713
-341.805
-339.565
-337.254
-341.167
-346.068
-340.995
-343.060
-343.783
-338.183
-345.852
-338.264
-339.527
-345.027
-340.536
-335.648
-346.017
-338.899
-339.522
-339.713
-340.337
-337.718
-342.169
-341.195
-336.775
-343.574
-342.902
-343.026
-342.106
-342.678
-341.830
-341.121
-338.168
-336.993
-331.417
-333.382
-344.663
-339.362
-343.090
-347.397
-338.847
-338.765
-339.962
-341.088
-339.691
-342.243
-342.011
-342.553
-337.267
-337.024
-340.431
-341.807
-339.153
-332.311
-339.396
-340.666
-345.690
-347.372
-341.116
-341.642
-339.886
-339.040
-337.827
-338.512
-341.862
-342.333
-339.406
-336.466
-337.992
-336.618
-339.430
-341.085
-339.396
-339.575
-343.084
-333.625
-336.281
-338.739
-336.128
-335.323
-337.914
-335.670
-343.878
-340.206
-341.989
-339.216
-344.030
-340.853
-344.833
-345.013
-339.609
-336.332
-339.685
-331.611
-338.137
-337.707
-345.112
-337.868
-335.849
-336.926
-342.841
-341.010
-339.588
-340.556
-339.846
-341.478
-335.096
-341.067
-337.849
-335.318
-337.958
-343.621
-336.326
-338.346
-339.544
-340.110
-344.634
-336.057
-331.541
-341.127
-341.901
-341.667
-344.310
-342.373
-342.744
-337.396
-338.974
-342.329
-337.414
-339.570
-340.199
-338.432
-341.269
-337.292
-338.899
-341.169
-337.129
-334.806
-335.115
-340.202
-343.202
-336.475
-335.121
-338.216
-339.798
-339.774
-346.719
-345.933
-342.530
-341.803
-345.187
-339.323
-343.666
-336.355
-336.610
-335.376
-340.911
-340.761
-340.205
-337.878
