# Supplementary material for: A Fast and Efficient Approach for Genomic Selection with High-Density Markers
Source: G3 (Bethesda). 2012 Oct 1;2(10):1179–84. doi: 10.1534/g3.112.003822 (PMC3464110; doi:10.1534/g3.112.003822)
Supplement: Supporting Information [file supp_2.10.1179_FileS1.zip › Rep1_50/Rep1/trainTBV]

-345.767
-336.539
-340.916
-334.879
-336.188
-336.968
-337.172
-337.757
-336.480
-341.684
-336.454
-340.154
-343.789
-343.245
-340.888
-338.969
-337.910
-340.501
-340.340
-342.718
-341.715
-339.505
-340.277
-342.639
-332.673
-339.262
-332.963
-338.434
-341.135
-341.620
-340.658
-342.541
-340.757
-334.726
-337.957
-332.892
-340.265
-336.332
-339.809
-340.014
-340.583
-338.123
-338.481
-333.718
-343.415
-338.691
-342.325
-337.012
-338.744
-338.236
-342.913
-338.609
-340.573
-345.281
-345.003
-345.937
-340.738
-337.009
-339.642
-339.022
-338.541
-338.337
-336.945
-339.040
-341.395
-337.349
-339.177
-334.649
-338.590
-338.663
-340.244
-337.688
-339.064
-339.340
-337.559
-340.581
-343.350
-340.684
-337.818
-339.197
-338.677
-338.224
-339.469
-341.242
-344.614
-339.881
-342.508
-337.260
-347.237
-342.799
-346.555
-343.186
-341.757
-340.029
-342.309
-342.417
-341.058
-339.007
-337.817
-339.743
-339.570
-339.373
-340.896
-339.443
-339.238
-335.807
-338.779
-339.987
-339.671
-342.896
-337.900
-343.569
-342.130
-341.857
-339.348
-342.519
-338.939
-338.703
-338.497
-339.326
-337.771
-337.629
-339.931
-338.622
-338.115
-340.207
-335.659
-336.908
-343.669
-337.691
-342.988
-340.836
-334.157
-335.453
-336.529
-339.288
-336.881
-336.544
-342.356
-332.657
-343.781
-341.833
-341.831
-342.112
-340.420
-342.295
-342.951
-339.316
-339.708
-339.824
-339.204
-339.344
-341.592
-342.956
-338.584
-343.747
-341.439
-335.977
-340.481
-334.304
-341.517
-341.031
-342.606
-341.421
-339.483
-340.446
-338.110
-343.441
-338.454
-335.324
-337.175
-337.238
-343.543
-340.942
-343.592
-340.886
-336.039
-339.642
-335.057
-340.677
-336.749
-337.037
-339.299
-337.635
-334.938
-339.181
-339.078
-338.792
-333.024
-339.195
-331.231
-338.058
-339.503
-340.928
-342.175
-338.603
-340.740
-341.455
-343.309
-345.336
-336.463
-339.424
-336.026
-339.963
-334.794
-337.368
-336.538
-341.598
-334.834
-340.020
-335.103
-338.941
-336.095
-339.854
-337.888
-337.546
-335.994
-338.375
-337.605
-338.802
-337.209
-338.238
-337.679
-337.068
-335.744
-334.926
-336.472
-338.322
-334.926
-334.842
-337.158
-339.363
-335.113
-337.655
-339.114
-336.276
-336.971
-338.763
-333.637
-339.399
-341.908
-338.268
-339.040
-337.225
-337.183
-338.421
-341.656
-342.642
-340.281
-339.880
-340.380
-340.483
-339.476
-339.759
-340.164
-337.514
-340.514
-340.343
-340.441
-339.908
-340.452
-342.539
-344.611
-343.887
-338.339
-340.504
-340.237
-342.673
-342.625
-340.261
-344.804
-344.668
-341.627
-341.977
-339.240
-340.741
-341.522
-342.258
-344.072
-340.441
-344.721
-341.651
-345.712
-341.963
-344.944
-343.062
-346.309
-343.386
-347.179
-340.789
-341.353
-346.223
-344.575
-340.483
-342.697
-339.089
-342.812
-341.834
-346.320
-341.949
-339.159
-339.435
-342.722
-335.397
-337.983
-339.627
-343.006
-339.006
-340.363
-338.780
-340.208
-339.518
-336.810
-338.281
-339.034
-339.832
-339.125
-340.567
-341.180
-339.467
-338.358
-338.276
-333.974
-339.042
-333.788
-340.716
-339.932
-336.929
-336.963
-336.455
-337.057
-338.851
-335.385
-338.721
-336.916
-339.655
-339.068
-341.074
-338.242
-341.316
-330.911
-342.939
-331.356
-340.059
-332.781
-343.028
-334.538
-341.411
-335.999
-341.785
-334.497
-342.245
-337.521
-343.238
-335.023
-340.771
-330.548
-343.970
-331.908
-342.484
-340.296
-342.495
-340.791
-337.205
-338.760
-338.433
-339.776
-338.387
-340.430
-338.997
-339.120
-338.880
-340.298
-337.991
-337.623
-338.342
-342.254
-339.250
-338.523
-339.776
-341.261
-341.225
-341.619
-342.575
-339.083
-340.319
-342.867
-340.461
-341.017
-340.238
-342.277
-339.225
-339.748
-341.306
-339.815
-340.704
-340.750
-341.455
-338.332
-339.905
-340.474
-339.441
-337.435
-339.312
-338.100
-339.438
-338.653
-339.344
-337.450
-341.102
-337.642
-339.240
-341.294
-341.140
-339.346
-340.913
-339.767
-338.853
-338.757
-341.175
-340.539
-340.287
-340.904
-338.757
-341.332
-339.867
-338.838
-341.097
-340.187
-339.829
-339.365
-336.482
-341.533
-338.575
-338.417
-340.321
-340.163
-337.319
-338.232
-339.437
-344.051
-341.459
-344.056
-343.689
-344.550
-342.864
-343.176
-343.793
-341.813
-344.471
-344.456
-342.845
-342.681
-343.180
-342.518
-344.694
-341.994
-343.469
-343.658
-341.960
-335.354
-338.306
-334.611
-335.279
-336.984
-336.342
-337.487
-335.213
-333.239
-337.783
-333.445
-338.398
-336.810
-337.494
-335.216
-339.834
-337.515
-337.388
-335.870
-337.601
-345.165
-340.023
-345.770
-341.093
-342.294
-339.407
-344.755
-340.365
-345.503
-339.111
-344.386
-339.481
-345.518
-338.513
-343.316
-340.927
-344.684
-340.515
-345.812
-339.572
-338.786
-338.134
-340.118
-337.240
-336.708
-337.732
-337.159
-339.050
-338.501
-338.040
-339.028
-338.420
-339.201
-337.609
-335.847
-337.674
-339.550
-338.234
-338.890
-337.928
-335.223
-337.147
-337.969
-339.225
-337.979
-339.772
-337.560
-335.446
-336.288
-338.852
-333.809
-341.842
-338.787
-336.273
-341.470
-340.453
-340.286
-337.745
-337.321
-338.306
-339.957
-337.449
-337.757
-341.519
-339.438
-339.465
-340.419
-341.738
-339.153
-337.261
-341.229
-339.595
-338.697
-337.070
-340.999
-337.360
-342.434
-338.355
-340.222
-337.705
-339.422
-334.933
-336.422
-335.327
-336.272
-336.804
-337.829
-333.521
-337.681
-335.698
-338.668
-334.955
-336.783
-337.807
-338.379
-337.801
-341.361
-335.261
-340.323
-333.135
-344.149
-341.227
-343.175
-338.742
-339.535
-341.385
-344.378
-341.896
-344.854
-343.362
-342.497
-341.593
-346.929
-341.697
-342.458
-343.130
-340.649
-341.883
-342.932
-341.489
-344.024
-342.185
-344.897
-337.522
-338.982
-339.024
-342.838
-340.865
-342.267
-337.985
-341.910
-340.695
-345.598
-341.848
-344.423
-338.002
-345.596
-345.083
-343.862
-339.429
-342.746
-340.003
-343.295
-338.115
-342.052
-338.415
-345.443
-338.622
-338.204
-338.856
-344.296
-337.400
-341.820
-340.398
-341.445
-337.591
-339.527
-340.023
-344.220
-338.883
-341.071
-337.159
-336.656
-339.253
-341.152
-339.878
-341.324
-338.715
-336.421
-340.449
-338.989
-337.735
-337.869
-339.596
-339.274
-340.504
-335.641
-339.018
-341.412
-337.833
-339.871
-342.057
-343.267
-342.449
-342.511
-340.197
-343.169
-342.042
-341.381
-340.867
-343.151
-344.348
-343.024
-338.962
-342.367
-338.786
-341.816
-344.158
-344.122
-342.751
-341.413
-339.048
-339.905
-339.248
-340.360
-343.092
-338.271
-340.372
-340.443
-341.746
-339.503
-341.508
-340.209
-342.096
-340.653
-340.653
-340.930
-339.927
-338.673
-337.086
-336.155
-332.134
-340.709
-334.564
-341.499
-334.837
-334.007
-335.295
-337.632
-335.213
-336.228
-331.565
-335.213
-333.446
-333.980
-334.171
-337.223
-337.419
-334.210
-335.952
-340.138
-340.971
-339.313
-341.510
-346.213
-338.637
-346.341
-338.851
-339.972
-339.733
-345.137
-340.306
-341.243
-339.156
-344.936
-338.937
-345.486
-341.297
-344.861
-338.077
-337.493
-340.364
-340.809
-342.538
-340.150
-346.203
-342.320
-342.060
-346.656
-341.090
-339.764
-343.046
-343.775
-344.864
-344.476
-342.856
-337.511
-343.544
-338.844
-341.327
-335.373
-337.749
-339.617
-338.993
-335.907
-335.803
-335.593
-337.548
-337.085
-335.769
-337.219
-336.783
-336.562
-338.667
-336.406
-336.820
-338.991
-340.443
-337.630
-335.349
-338.839
-337.333
-340.200
-335.499
-333.031
-339.167
-337.970
-335.459
-338.218
-335.263
-337.966
-337.091
-339.852
-334.688
-337.765
-334.164
-339.841
-336.537
-337.502
-332.463
-341.571
-340.727
-338.546
-339.837
-340.834
-339.432
-340.003
-338.668
-341.522
-340.020
-338.560
-338.032
-337.744
-339.945
-338.796
-336.739
-337.361
-338.444
-339.884
-337.577
-344.370
-343.076
-340.698
-341.622
-344.398
-342.746
-347.092
-341.786
-346.575
-340.492
-343.583
-343.918
-340.212
-344.008
-345.502
-344.717
-344.791
-342.304
-339.471
-343.684
-338.255
-337.332
-338.053
-339.843
-336.133
-339.256
-337.229
-338.116
-336.928
-334.791
-336.712
-337.002
-335.643
-337.486
-339.514
-339.158
-337.540
-337.935
-336.727
-335.650
-341.460
-341.486
-339.231
-334.613
-338.966
-341.215
-340.915
-340.689
-338.876
-337.506
-341.882
-340.259
-338.040
-340.373
-341.789
-338.470
-341.311
-338.579
-335.294
-342.411
-336.841
-339.134
-335.877
-337.862
-337.211
-336.509
-337.294
-339.475
-337.824
-336.805
-336.985
-337.572
-338.139
-339.048
-340.253
-338.068
-337.335
-336.087
-343.695
-340.396
-340.400
-344.524
-341.229
-342.180
-342.845
-344.823
-340.840
-343.633
-340.715
-343.719
-342.793
-343.932
-342.059
-343.263
-342.291
-344.199
-343.189
-345.688
-342.731
-346.207
-339.171
-338.918
-336.151
-341.943
-339.444
-337.167
-337.112
-340.555
-337.515
-339.722
-339.710
-339.955
-338.189
-339.264
-339.205
-340.766
-336.982
-339.016
-337.300
-341.472
-338.726
-341.751
-341.930
-341.482
-342.560
-336.316
-345.280
-339.734
-343.616
-339.970
-343.128
-337.707
-340.922
-339.222
-336.589
-338.453
-338.945
-343.177
-337.112
-339.915
-346.773
-344.174
-345.353
-342.177
-343.217
-341.178
-342.443
-342.963
-343.257
-343.863
-344.854
-340.525
-342.844
-343.418
-348.975
-344.381
-349.145
-343.812
-343.336
-342.056
-342.185
-338.810
-340.591
-339.981
-336.081
-342.208
-341.836
-340.666
-342.419
-337.876
-341.620
-338.879
-338.896
-337.785
-344.639
-338.936
-340.772
-338.934
-343.653
-338.790
-341.591
-342.146
-341.155
-340.919
-343.878
-340.859
-336.625
-338.844
-339.526
-337.302
-338.914
-337.991
-340.454
-338.041
-339.080
-342.881
-340.750
-338.451
-336.414
-338.018
-334.831
-341.319
-338.059
-337.238
-338.295
-334.699
-337.383
-339.086
-337.410
-338.101
-336.082
-336.969
-341.203
-338.146
-338.322
-335.857
-341.870
-339.002
-337.522
-337.764
-343.221
-339.540
-340.865
-339.515
-347.877
-342.019
-345.528
-339.601
-344.512
-337.469
-343.417
-341.752
-345.383
-340.267
-346.686
-335.450
-345.229
-336.026
-344.094
-335.460
-336.254
-343.360
-335.964
-341.973
-333.086
-343.761
-335.453
-342.326
-335.451
-343.577
-333.696
-342.362
-340.643
-342.083
-337.111
-343.357
-333.156
-339.213
-334.445
-341.493
-336.169
-337.256
-338.923
-337.168
-340.115
-334.807
-338.477
-338.535
-343.020
-337.217
-337.474
-342.215
-336.995
-336.882
-342.799
-340.300
-337.926
-338.741
-341.447
-341.460
-340.145
-341.642
-338.797
-339.072
-339.678
-337.894
-339.304
-339.991
-339.035
-342.239
-339.900
-339.869
-339.404
-338.498
-342.611
-341.445
-338.571
-340.025
-340.000
-341.173
-337.541
-338.619
-336.454
-342.216
-337.009
-343.112
-339.548
-338.128
-340.201
-339.822
-339.594
-340.832
-339.431
-337.338
-338.937
-341.063
-337.983
-338.642
-342.154
-336.248
-336.279
-334.259
-335.741
-333.081
-339.998
-333.498
-337.033
-333.435
-337.862
-334.303
-336.352
-336.793
-336.571
-337.770
-336.859
-334.764
-337.086
-332.638
-336.484
-335.093
-340.305
-340.945
-337.839
-336.324
-336.066
-337.104
-334.313
-339.514
-341.492
-339.562
-339.192
-341.537
-339.611
-341.177
-337.075
-340.673
-339.021
-339.006
-338.980
-338.598
-341.127
-343.376
-340.824
-340.858
-341.286
-342.422
-339.504
-342.093
-338.489
-341.627
-340.163
-341.408
-341.430
-342.729
-342.406
-341.278
-341.445
-344.068
-341.887
-342.271
-341.822
-340.093
-343.930
-340.716
-343.727
-343.464
-343.563
-342.660
-343.166
-342.236
-342.579
-343.589
-342.487
-341.030
-341.216
-342.176
-343.463
-340.969
-342.429
-342.935
-341.066
-338.020
-338.700
-339.208
-343.496
-338.747
-340.912
-338.759
-342.069
-337.454
-340.394
-339.515
-341.251
-338.688
-340.353
-340.087
-336.323
-341.415
-339.698
-341.369
-339.684
-342.145
-339.120
-341.514
-339.927
-338.708
-337.458
-343.169
-340.956
-341.858
-338.590
-343.322
-338.652
-340.563
-340.889
-342.673
-338.609
-341.421
-339.146
-342.279
-336.274
-338.678
-335.902
-338.124
-336.996
-339.040
-336.747
-339.312
-335.735
-338.780
-338.542
-339.141
-335.581
-335.520
-336.200
-336.712
-333.877
-336.718
-337.138
-339.033
-339.405
-337.471
-339.879
-340.805
-340.638
-338.865
-339.715
-337.778
-339.509
-341.229
-336.321
-338.626
-338.510
-340.642
-337.277
-341.381
-343.108
-338.828
-338.273
-341.267
-339.150
-339.326
-341.204
-342.308
-339.759
-342.857
-343.867
-338.994
-347.213
-336.048
-343.566
-341.732
-342.689
-338.934
-336.824
-340.323
-339.369
-338.578
-342.361
-344.251
-335.575
-339.502
-341.060
-342.363
-341.102
-338.240
-336.638
-338.869
-337.953
-342.100
-337.659
-337.284
-336.216
-338.917
-339.404
-340.741
-336.293
-337.305
-334.705
-342.073
-341.184
-338.457
-337.870
-337.772
-339.546
-338.610
-339.885
-339.277
-339.854
-337.467
-340.189
-338.392
-341.000
-338.640
-339.821
-337.961
-341.097
-340.166
-338.450
-336.920
-343.220
-344.754
-344.446
-341.888
-342.072
-343.044
-341.254
-341.299
-343.945
-340.944
-342.426
-341.963
-343.134
-344.571
-342.264
-342.443
-339.504
-339.993
-344.766
-341.742
-336.637
-336.826
-342.488
-339.912
-339.951
-339.499
-343.210
-339.150
-338.527
-337.435
-342.355
-335.872
-347.011
-341.691
-345.417
-335.629
-337.698
-336.169
-337.678
-339.501
-336.767
-335.577
-338.707
-340.214
-334.931
-336.588
-341.877
-340.036
-342.096
-340.757
-339.178
-339.709
-341.468
-339.832
-335.089
-336.778
-339.788
-334.356
-338.004
-339.132
-348.194
-346.169
-344.828
-343.153
-346.447
-343.404
-345.643
-345.176
-345.767
-344.431
-342.935
-344.101
-341.018
-345.124
-345.467
-339.713
-345.547
-343.101
-343.032
-345.312
-337.978
-343.722
-341.135
-342.275
-340.466
-343.063
-340.870
-339.153
-339.855
-342.615
-339.386
-340.587
-341.225
-342.648
-335.913
-340.438
-338.922
-340.120
-339.375
-341.210
-338.664
-341.000
-337.983
-338.962
-340.755
-339.361
-337.343
-341.335
-336.834
-340.174
-343.389
-337.326
-336.396
-340.107
-342.173
-341.166
-341.826
-338.080
-336.026
-343.381
-333.260
-336.013
-332.955
-338.286
-333.123
-336.852
-333.067
-338.070
-333.603
-336.011
-335.189
-338.861
-330.904
-338.501
-328.079
-337.694
-329.376
-339.917
-334.186
-338.537
-339.900
-338.687
-338.991
-339.711
-339.698
-338.748
-340.659
-338.281
-338.955
-339.135
-338.201
-340.170
-340.140
-340.858
-339.819
-338.271
-338.234
-337.101
-340.283
-337.357
-336.704
-341.193
-340.655
-337.971
-338.588
-339.840
-340.052
-339.673
-341.425
-339.387
-340.915
-336.337
-340.732
-340.576
-341.232
-342.234
-338.884
-339.807
-339.943
-338.441
-334.328
-332.371
-338.460
-333.282
-339.008
-336.073
-336.761
-333.725
-335.862
-334.674
-339.690
-334.430
-337.251
-335.789
-338.439
-335.067
-339.733
-334.085
-333.168
-336.504
-341.557
-346.382
-341.672
-343.047
-342.998
-344.608
-346.928
-343.406
-341.911
-343.214
-345.054
-343.636
-346.613
-341.632
-344.532
-341.475
-345.233
-342.003
-348.319
-343.313
-338.737
-340.547
-340.375
-340.199
-339.026
-343.405
-338.835
-340.414
-339.352
-341.025
-339.936
-341.950
-339.678
-341.906
-339.082
-339.357
-338.901
-338.991
-339.095
-342.861
-337.155
-338.317
-339.371
-337.626
-339.990
-339.613
-340.130
-338.392
-339.891
-336.992
-340.940
-339.361
-339.324
-337.654
-337.715
-337.619
-337.701
-338.136
-339.229
-340.889
-343.167
-341.619
-343.215
-342.415
-339.017
-342.707
-341.976
-343.052
-341.611
-339.624
-339.852
-338.877
-341.041
-342.041
-339.835
-341.899
-339.853
-345.727
-342.227
-340.762
-335.251
-340.108
-333.589
-339.521
-332.285
-339.344
-332.900
-341.942
-334.396
-340.700
-332.978
-339.624
-332.963
-339.523
-335.622
-341.718
-332.099
-342.338
-338.857
-342.682
-339.377
-338.237
-340.254
-337.217
-338.293
-338.115
-336.265
-339.153
-336.622
-335.978
-338.431
-335.436
-338.047
-337.851
-337.368
-336.429
-337.305
-340.877
-338.396
-339.444
-342.289
-342.145
-343.021
-340.774
-343.871
-343.644
-343.501
-339.717
-339.755
-338.476
-341.239
-342.320
-339.763
-342.606
-344.301
-340.857
-343.199
-341.975
-341.574
-341.266
-347.240
-341.609
-346.311
-343.010
-344.129
-340.409
-344.805
-344.495
-347.087
-345.812
-347.867
-345.035
-344.171
-345.602
-345.949
-345.619
-347.817
-343.117
-346.388
-344.934
-338.129
-335.862
-339.630
-333.308
-340.020
-334.367
-338.022
-339.366
-337.760
-334.811
-333.044
-336.849
-333.963
-334.870
-332.423
-335.571
-338.102
-336.088
-337.060
-337.932
-333.793
-340.828
-333.727
-334.552
-333.119
-341.279
-331.883
-342.968
-335.306
-343.222
-340.557
-342.698
-334.309
-339.457
-332.969
-343.215
-338.047
-343.300
-334.291
-340.776
-342.853
-342.441
-336.764
-342.620
-338.558
-341.259
-343.630
-341.951
-343.601
-339.709
-336.104
-341.556
-339.010
-342.930
-342.298
-340.822
-339.078
-342.780
-336.040
-338.984
-335.489
-337.677
-334.349
-336.799
-342.188
-338.761
-339.383
-337.027
-335.341
-336.955
-338.816
-339.068
-342.560
-337.631
-341.232
-337.795
-340.040
-337.731
-339.829
-338.846
-334.112
-338.943
-333.143
-339.762
-331.555
-340.140
-334.865
-341.514
-332.774
-334.610
-338.983
-336.577
-334.736
-339.969
-332.186
-339.697
-334.068
-336.650
-332.979
-341.726
-334.585
-343.141
-334.101
-338.614
-333.713
-339.894
-337.959
-339.394
-337.384
-339.799
-341.332
-341.957
-335.007
-338.360
-332.853
-339.411
-337.695
-340.832
-341.125
-337.300
-338.363
-338.528
-339.074
-336.905
-338.488
-337.344
-338.741
-335.817
-337.789
-339.680
-337.913
-338.181
-336.564
-339.334
-337.447
-338.990
-337.746
-335.845
-337.139
-336.078
-342.919
-340.859
-340.011
-343.508
-341.445
-339.713
-340.298
-342.597
-341.680
-343.031
-338.972
-344.031
-341.620
-340.965
-342.596
-342.543
-340.311
-341.575
-340.310
-344.165
-342.089
-341.161
-336.778
-336.562
-336.223
-341.581
-338.726
-337.132
-336.131
-339.199
-336.495
-338.687
-337.587
-337.814
-339.213
-336.605
-338.542
-339.726
-337.486
-340.271
-340.982
-339.476
-336.891
-338.087
-339.059
-342.056
-338.438
-340.651
-338.539
-339.838
-339.821
-339.019
-338.937
-338.521
-339.319
-339.869
-337.763
-338.996
-341.124
-336.919
-334.430
-338.406
-331.303
-338.645
-333.774
-338.290
-335.493
-340.329
-331.843
-338.460
-331.909
-339.486
-333.047
-338.554
-333.286
-337.803
-332.194
-337.019
-336.627
-339.260
-340.067
-337.478
-337.784
-339.501
-338.960
-338.569
-340.809
-336.870
-339.246
-338.464
-338.299
-337.367
-339.366
-335.974
-338.659
-336.238
-339.206
-339.834
-340.070
-335.787
-333.679
-335.553
-336.848
-338.464
-336.497
-337.075
-340.421
-337.225
-341.611
-334.789
-336.468
-334.469
-340.536
-335.195
-336.892
-335.290
-337.336
-335.246
-332.593
-335.269
-340.788
-337.216
-338.280
-333.733
-341.802
-332.784
-338.671
-337.556
-340.828
-336.232
-337.862
-336.846
-341.083
-334.762
-338.587
-332.918
-340.656
-336.107
-341.235
-337.286
-345.810
-342.860
-340.470
-343.251
-340.566
-344.507
-345.546
-342.969
-339.754
-343.977
-344.858
-341.404
-345.646
-341.419
-341.955
-342.046
-341.912
-341.344
-346.595
-343.944
-330.126
-335.973
-329.830
-338.123
-331.013
-337.723
-330.716
-333.650
-332.051
-336.079
-331.198
-336.824
-331.914
-333.445
-331.018
-336.632
-330.950
-337.016
-329.401
-333.350
-338.181
-338.211
-340.269
-336.474
-338.310
-337.753
-337.908
-336.920
-337.589
-338.871
-338.366
-336.266
-339.350
-338.019
-337.736
-338.107
-340.658
-335.309
-339.820
-337.251
-333.538
-334.228
-332.775
-335.245
-331.911
-337.891
-332.167
-337.621
-333.766
-337.502
-331.866
-338.324
-331.368
-338.606
-331.249
-339.811
-330.410
-338.757
-331.053
-337.694
-343.392
-339.760
-340.970
-338.673
-342.657
-340.584
-340.872
-340.037
-340.342
-340.897
-341.357
-337.015
-339.622
-340.260
-340.455
-338.456
-334.098
-337.536
-337.753
-341.917
-334.245
-340.100
-333.214
-337.739
-335.222
-335.805
-333.138
-334.615
-339.364
-339.592
-334.973
-337.955
-335.205
-336.730
-339.272
-339.517
-337.186
-340.967
-334.585
-337.958
-336.475
-340.920
-337.693
-339.908
-338.970
-338.040
-337.318
-339.369
-337.959
-338.455
-338.363
-336.649
-337.019
-338.817
-338.404
-339.188
-338.206
-340.153
-337.379
-337.483
-341.084
-343.150
-339.373
-339.772
-340.377
-339.827
-341.050
-341.902
-340.675
-344.160
-344.889
-342.838
-340.838
-342.869
-341.771
-341.613
-344.333
-338.310
-341.125
-341.062
-343.659
-340.982
-342.579
-340.542
-344.404
-339.743
-344.336
-340.910
-342.149
-342.491
-346.742
-343.387
-342.971
-340.369
-343.462
-341.370
-345.760
-341.265
-343.430
-340.931
-342.062
-338.785
-336.949
-338.080
-342.947
-339.970
-343.637
-342.797
-337.296
-339.560
-340.255
-339.875
-344.094
-338.857
-338.103
-341.130
-340.598
-339.723
-337.830
-337.455
