# Supplementary material for: A Fast and Efficient Approach for Genomic Selection with High-Density Markers
Source: G3 (Bethesda). 2012 Oct 1;2(10):1179–84. doi: 10.1534/g3.112.003822 (PMC3464110; doi:10.1534/g3.112.003822)
Supplement: Supporting Information [file supp_2.10.1179_FileS1.zip › Rep1_50/Rep1/trainY]

-348.783
-338.352
-338.994
-339.538
-336.956
-341.577
-341.251
-333.864
-333.944
-338.507
-335.922
-341.104
-348.008
-342.427
-339.450
-336.619
-340.378
-344.943
-339.874
-343.876
-340.588
-333.573
-347.035
-341.289
-329.936
-341.384
-327.643
-339.602
-345.030
-338.771
-340.234
-340.578
-341.372
-333.441
-337.094
-330.429
-339.410
-332.776
-339.114
-340.264
-340.087
-340.878
-341.636
-339.291
-341.137
-331.379
-333.069
-331.796
-336.928
-335.611
-336.530
-335.509
-341.129
-346.151
-348.474
-344.656
-339.476
-337.221
-342.034
-338.035
-345.468
-337.673
-336.614
-339.091
-341.901
-337.981
-340.812
-327.644
-335.586
-335.062
-343.427
-338.547
-335.333
-344.254
-336.565
-343.318
-343.475
-338.952
-336.596
-340.085
-345.554
-341.333
-337.458
-343.380
-344.908
-335.111
-341.604
-338.059
-344.088
-342.196
-349.563
-345.251
-338.755
-343.690
-342.157
-342.541
-339.114
-340.436
-337.829
-342.433
-330.957
-338.866
-344.518
-342.005
-344.043
-334.955
-336.863
-339.712
-340.803
-341.973
-343.333
-343.235
-343.256
-343.398
-342.420
-345.069
-335.328
-336.094
-336.220
-338.091
-340.153
-335.086
-340.201
-334.955
-337.327
-336.909
-335.114
-336.850
-344.407
-334.543
-338.563
-342.014
-334.506
-334.850
-336.647
-336.390
-334.588
-336.228
-342.034
-331.621
-342.839
-338.801
-343.685
-346.032
-342.733
-342.062
-341.483
-345.714
-339.587
-345.895
-338.759
-337.209
-340.534
-343.024
-338.156
-346.646
-340.081
-338.119
-336.294
-336.974
-342.058
-338.692
-341.742
-343.377
-343.523
-336.801
-339.472
-341.939
-345.661
-339.656
-335.135
-341.675
-342.169
-336.892
-341.739
-345.255
-336.305
-342.392
-333.421
-339.065
-336.056
-340.886
-340.939
-335.074
-336.248
-336.210
-337.054
-340.169
-335.060
-342.658
-324.868
-334.702
-342.243
-344.641
-341.196
-340.393
-343.507
-341.847
-348.725
-346.113
-339.349
-336.168
-330.857
-336.588
-332.151
-335.211
-339.045
-340.059
-336.332
-344.314
-330.681
-343.678
-335.417
-333.560
-339.860
-341.467
-333.034
-336.735
-343.756
-338.916
-334.069
-338.207
-332.928
-332.938
-335.511
-333.167
-330.750
-333.338
-333.675
-338.178
-336.407
-339.156
-337.724
-337.130
-335.933
-337.902
-331.526
-335.764
-328.903
-338.891
-344.704
-340.320
-338.959
-339.114
-334.912
-338.395
-345.010
-342.744
-340.563
-338.150
-345.184
-341.290
-339.328
-340.209
-342.755
-342.934
-340.945
-339.740
-340.528
-339.571
-341.615
-341.082
-347.150
-340.712
-338.427
-337.297
-343.325
-345.235
-339.754
-344.985
-343.440
-340.078
-341.109
-343.391
-342.062
-342.171
-339.156
-341.047
-342.597
-338.914
-346.549
-344.511
-343.630
-343.330
-347.719
-344.718
-346.013
-342.059
-342.432
-341.044
-336.674
-348.489
-344.138
-337.815
-343.756
-340.629
-341.265
-339.894
-346.937
-344.213
-337.313
-339.633
-339.973
-335.029
-340.139
-339.472
-350.318
-341.314
-337.407
-336.336
-340.030
-340.222
-333.442
-339.339
-337.004
-343.986
-335.496
-343.072
-334.040
-338.526
-341.209
-342.826
-333.828
-341.930
-334.897
-344.605
-338.427
-334.258
-332.205
-335.558
-335.854
-340.014
-334.745
-341.684
-331.609
-341.739
-341.997
-337.258
-344.437
-338.550
-331.508
-340.708
-337.611
-335.919
-335.903
-341.479
-332.946
-341.819
-339.388
-341.026
-337.155
-340.744
-338.712
-338.054
-328.465
-344.490
-330.042
-339.573
-326.917
-340.385
-345.410
-341.500
-340.532
-337.864
-335.833
-336.022
-343.054
-341.709
-336.622
-335.679
-339.019
-337.636
-344.758
-334.172
-334.746
-343.645
-344.040
-337.407
-336.118
-335.583
-341.756
-336.492
-342.152
-345.376
-337.744
-340.777
-343.096
-342.802
-345.217
-341.618
-341.715
-340.880
-340.092
-344.198
-341.949
-348.827
-343.607
-345.898
-333.981
-343.820
-335.439
-334.844
-336.971
-334.238
-336.068
-336.444
-345.278
-335.962
-342.635
-338.275
-344.162
-337.498
-342.310
-338.974
-334.694
-338.436
-339.561
-341.168
-338.650
-339.389
-336.266
-344.843
-341.748
-337.557
-340.170
-343.413
-336.869
-338.305
-343.385
-337.179
-340.690
-334.625
-344.537
-335.494
-342.625
-337.978
-341.084
-339.201
-344.616
-340.232
-349.387
-345.067
-341.375
-337.862
-350.540
-344.516
-347.286
-344.785
-342.949
-345.080
-338.159
-341.423
-334.605
-342.787
-342.635
-349.260
-342.878
-343.660
-346.343
-341.335
-337.061
-336.045
-334.268
-334.156
-339.757
-340.806
-342.345
-337.558
-326.205
-340.981
-332.241
-343.228
-344.965
-339.697
-335.201
-342.063
-336.997
-335.586
-335.802
-331.101
-346.906
-337.378
-346.836
-339.984
-342.693
-337.609
-347.632
-337.204
-350.295
-342.215
-346.588
-337.207
-348.014
-334.984
-346.469
-336.680
-344.398
-336.419
-340.776
-338.426
-339.038
-337.193
-340.483
-342.473
-334.447
-340.764
-335.578
-338.890
-335.372
-347.053
-339.949
-337.324
-335.968
-338.019
-335.489
-340.071
-342.940
-334.338
-338.217
-335.959
-332.744
-339.362
-338.116
-337.194
-337.859
-338.665
-339.210
-332.292
-334.277
-334.220
-338.104
-340.200
-338.377
-333.115
-339.443
-343.290
-336.560
-342.755
-337.263
-340.479
-341.140
-338.266
-342.431
-338.494
-338.654
-339.393
-340.657
-340.846
-339.621
-333.022
-337.026
-339.600
-338.993
-337.471
-339.769
-334.416
-345.606
-336.420
-341.031
-339.190
-338.212
-335.005
-336.668
-335.784
-335.709
-335.688
-342.502
-334.575
-337.968
-337.418
-342.111
-335.833
-337.102
-336.554
-339.869
-341.927
-341.188
-334.184
-340.020
-334.603
-345.505
-340.651
-349.433
-335.524
-338.291
-345.037
-344.123
-349.877
-346.128
-344.315
-343.768
-344.418
-346.387
-340.344
-347.605
-349.059
-340.108
-338.767
-339.529
-338.023
-340.948
-347.493
-348.630
-336.086
-344.983
-339.321
-340.323
-341.278
-338.804
-335.087
-342.782
-341.945
-347.538
-340.325
-343.859
-336.040
-346.516
-345.066
-343.051
-337.963
-344.887
-342.763
-345.976
-334.930
-345.303
-334.344
-345.710
-339.949
-336.902
-341.409
-344.613
-338.275
-344.741
-337.276
-342.817
-340.423
-339.767
-334.496
-339.713
-334.575
-336.996
-338.019
-334.870
-338.433
-338.106
-336.541
-342.544
-340.148
-336.409
-344.361
-340.548
-336.739
-338.953
-340.233
-344.036
-336.959
-336.294
-337.089
-341.833
-336.619
-344.329
-339.381
-344.649
-340.267
-343.755
-335.872
-342.122
-339.895
-344.081
-340.326
-344.199
-342.923
-339.640
-336.737
-342.154
-336.260
-344.577
-346.123
-343.544
-344.578
-338.901
-339.395
-337.355
-337.318
-338.980
-342.681
-339.206
-341.419
-341.754
-345.137
-343.562
-340.739
-339.779
-344.194
-345.305
-337.133
-346.950
-339.482
-339.437
-338.639
-335.540
-331.093
-342.893
-336.765
-343.061
-336.186
-334.923
-341.430
-335.740
-338.027
-331.662
-332.651
-334.151
-338.922
-336.672
-330.431
-338.553
-332.289
-334.975
-334.727
-343.941
-345.107
-343.283
-348.746
-345.528
-338.342
-344.878
-343.193
-341.645
-339.263
-346.320
-338.277
-341.809
-341.718
-344.308
-335.036
-341.803
-337.176
-348.090
-339.920
-335.357
-335.722
-341.400
-342.352
-336.005
-349.200
-337.916
-344.259
-348.970
-340.344
-339.635
-339.205
-345.817
-349.375
-347.082
-344.115
-335.632
-348.797
-338.589
-344.153
-333.024
-337.204
-339.293
-341.888
-338.691
-333.395
-332.269
-339.629
-333.085
-337.924
-336.615
-339.810
-337.996
-335.826
-328.618
-338.223
-343.895
-339.049
-341.045
-330.440
-336.561
-342.798
-342.149
-337.548
-330.502
-340.985
-336.726
-334.114
-336.878
-335.412
-334.478
-338.967
-340.931
-337.784
-342.327
-333.797
-333.492
-338.566
-337.886
-330.212
-343.257
-341.425
-340.484
-338.414
-341.424
-342.410
-340.787
-337.217
-342.694
-343.947
-337.759
-336.217
-338.531
-343.028
-334.712
-333.804
-337.032
-343.154
-344.190
-341.507
-343.880
-342.950
-346.913
-341.046
-343.767
-337.632
-348.634
-343.187
-343.803
-342.616
-343.270
-346.285
-339.394
-340.548
-340.368
-344.769
-348.118
-340.046
-340.650
-340.576
-337.530
-344.219
-336.403
-348.335
-336.577
-343.227
-331.172
-340.584
-338.336
-337.825
-335.606
-334.766
-333.372
-341.758
-339.656
-338.741
-338.400
-338.562
-330.869
-342.521
-343.773
-342.948
-337.344
-330.053
-339.113
-344.185
-341.558
-338.196
-341.770
-328.366
-340.494
-341.519
-336.342
-339.870
-337.717
-337.581
-341.779
-342.506
-344.154
-344.620
-334.727
-340.143
-340.690
-337.450
-337.745
-341.050
-330.090
-344.845
-334.918
-337.946
-338.155
-339.432
-346.841
-342.605
-336.025
-337.246
-333.562
-337.194
-339.073
-341.575
-340.673
-345.723
-345.146
-345.771
-342.462
-348.873
-346.252
-350.624
-341.241
-346.563
-344.731
-346.949
-341.875
-344.206
-349.098
-342.242
-343.566
-348.864
-343.026
-346.854
-337.648
-337.432
-327.159
-349.106
-338.449
-338.706
-332.312
-341.470
-340.056
-336.736
-340.081
-337.869
-339.226
-340.142
-339.773
-338.573
-335.568
-339.830
-333.599
-338.822
-334.379
-339.876
-337.864
-343.504
-343.733
-335.218
-349.057
-336.568
-350.715
-344.200
-342.036
-331.656
-338.091
-339.579
-334.888
-334.948
-338.516
-340.391
-343.528
-343.383
-341.869
-346.290
-344.400
-341.873
-335.356
-341.539
-338.918
-340.908
-346.943
-343.202
-345.316
-338.649
-342.428
-343.884
-338.606
-343.654
-349.620
-340.951
-350.890
-337.562
-340.383
-344.556
-340.835
-340.550
-334.331
-342.185
-341.581
-342.093
-344.888
-341.089
-343.327
-342.070
-341.825
-337.482
-345.374
-340.429
-341.061
-341.507
-342.666
-334.639
-350.179
-338.383
-339.610
-337.271
-340.541
-339.124
-331.340
-337.658
-339.643
-337.567
-341.066
-338.175
-341.450
-334.828
-333.053
-343.498
-338.960
-339.823
-336.562
-339.595
-339.172
-338.549
-338.658
-343.545
-339.377
-334.810
-335.425
-336.047
-338.740
-336.390
-335.165
-337.483
-336.258
-337.360
-336.623
-340.345
-341.949
-338.257
-334.257
-333.785
-341.562
-336.251
-342.574
-341.578
-345.302
-343.130
-342.568
-337.389
-343.763
-339.074
-339.889
-342.364
-346.210
-336.929
-343.864
-336.259
-343.535
-339.411
-344.026
-334.961
-336.624
-337.856
-335.462
-341.057
-333.354
-343.862
-333.294
-337.056
-332.253
-344.001
-330.575
-338.519
-339.968
-346.898
-337.229
-341.083
-333.260
-336.330
-334.295
-340.894
-335.855
-330.600
-341.581
-341.709
-337.953
-333.170
-332.909
-339.188
-339.588
-334.373
-340.732
-346.706
-338.167
-339.285
-344.393
-341.236
-337.056
-336.787
-336.953
-342.330
-344.820
-343.927
-338.573
-349.049
-341.459
-338.728
-339.596
-343.952
-339.646
-342.511
-341.574
-342.987
-342.057
-341.774
-343.738
-337.520
-339.427
-342.165
-337.180
-341.513
-335.618
-342.817
-337.365
-344.616
-339.126
-344.980
-339.770
-336.470
-340.831
-336.367
-337.374
-344.455
-339.249
-337.517
-338.149
-338.831
-334.316
-339.132
-338.094
-340.453
-336.117
-336.401
-331.018
-331.764
-339.060
-337.596
-338.485
-334.418
-336.690
-331.822
-340.329
-332.307
-335.179
-337.274
-337.351
-339.395
-334.034
-334.490
-336.135
-334.964
-339.735
-344.806
-337.631
-339.381
-334.609
-329.933
-337.162
-339.839
-339.986
-339.243
-339.889
-340.506
-330.097
-341.796
-333.759
-344.032
-335.889
-336.297
-335.269
-337.187
-339.494
-341.525
-345.867
-340.088
-337.232
-343.449
-343.064
-343.917
-331.918
-347.263
-344.523
-339.085
-342.979
-344.468
-343.063
-342.573
-341.033
-343.895
-342.108
-339.520
-340.893
-339.676
-342.770
-336.545
-342.356
-342.788
-345.511
-342.438
-341.936
-343.056
-339.233
-342.892
-342.149
-343.592
-338.507
-344.450
-343.263
-337.320
-347.200
-340.875
-337.665
-342.697
-343.169
-339.056
-345.740
-340.297
-342.945
-338.772
-344.110
-335.303
-343.453
-339.505
-341.751
-339.540
-336.833
-337.044
-331.705
-344.344
-334.631
-340.175
-339.058
-341.285
-332.797
-347.678
-339.243
-343.432
-339.031
-341.859
-339.361
-339.470
-338.995
-343.000
-340.851
-344.959
-340.703
-332.567
-339.240
-340.242
-337.350
-340.375
-339.353
-339.584
-333.644
-336.123
-330.619
-338.469
-338.248
-343.560
-341.400
-342.043
-335.405
-336.211
-336.369
-337.602
-336.764
-333.950
-332.663
-337.349
-338.549
-333.161
-341.910
-334.958
-340.955
-340.838
-340.830
-334.032
-339.018
-333.633
-339.962
-339.323
-336.433
-333.517
-336.189
-339.243
-333.330
-343.706
-342.409
-333.866
-339.450
-342.665
-341.310
-340.631
-348.989
-338.629
-337.201
-346.053
-344.659
-337.066
-343.170
-340.559
-342.279
-344.798
-341.831
-343.201
-336.665
-337.149
-339.545
-335.465
-342.474
-340.574
-335.775
-339.187
-341.498
-340.679
-341.046
-337.968
-338.048
-345.846
-336.267
-340.307
-337.736
-336.589
-343.320
-338.692
-333.295
-339.203
-338.082
-342.905
-337.043
-348.527
-343.719
-339.186
-338.747
-342.505
-340.316
-339.145
-341.160
-341.101
-346.318
-333.386
-333.873
-336.482
-339.543
-336.992
-338.099
-337.771
-335.917
-340.562
-338.114
-335.821
-345.007
-338.401
-344.595
-343.210
-342.743
-347.477
-340.753
-344.537
-343.000
-343.709
-340.875
-345.042
-348.924
-344.064
-342.788
-344.531
-345.603
-335.999
-345.837
-335.893
-335.658
-334.413
-341.649
-342.142
-344.586
-339.397
-340.637
-337.972
-329.920
-339.201
-341.893
-331.903
-343.288
-341.797
-344.356
-329.007
-335.605
-334.158
-339.011
-343.234
-336.946
-338.156
-340.351
-343.113
-332.226
-340.405
-339.927
-340.616
-346.777
-332.729
-340.279
-337.956
-340.316
-337.771
-339.019
-335.375
-340.655
-334.240
-340.868
-340.259
-349.694
-345.092
-338.962
-346.769
-337.397
-347.951
-349.543
-343.814
-351.571
-347.131
-337.706
-341.596
-345.439
-346.881
-348.504
-340.613
-342.417
-338.465
-345.480
-352.820
-340.125
-341.409
-345.236
-338.629
-346.508
-341.167
-339.897
-336.556
-346.953
-351.240
-343.062
-344.605
-342.516
-344.695
-333.843
-336.202
-340.299
-336.959
-337.107
-341.237
-338.792
-340.193
-335.266
-342.895
-340.474
-335.284
-336.794
-342.079
-338.498
-342.356
-339.953
-333.409
-335.469
-342.071
-342.559
-339.904
-347.569
-340.495
-330.147
-341.500
-339.983
-340.141
-334.172
-337.442
-329.454
-341.017
-328.884
-342.430
-332.829
-334.107
-338.772
-340.663
-326.191
-341.096
-330.535
-339.144
-330.873
-337.461
-334.041
-332.996
-341.563
-338.787
-340.421
-340.115
-340.467
-337.348
-337.604
-337.596
-339.969
-336.296
-340.268
-335.006
-336.454
-343.082
-340.370
-341.610
-340.040
-338.921
-340.819
-334.245
-330.560
-341.459
-341.414
-343.321
-336.716
-339.903
-337.924
-335.905
-340.092
-341.357
-336.381
-340.116
-341.680
-339.616
-336.728
-337.317
-339.758
-339.228
-340.185
-341.201
-334.863
-330.898
-337.693
-331.539
-347.151
-336.684
-334.010
-335.465
-337.027
-346.103
-339.882
-332.175
-334.944
-335.551
-332.274
-336.465
-340.358
-331.805
-334.892
-335.919
-340.596
-344.871
-346.319
-348.556
-345.541
-344.032
-342.189
-342.436
-341.740
-343.439
-342.605
-348.533
-345.478
-345.300
-343.417
-344.466
-345.914
-347.518
-346.080
-348.111
-338.795
-338.143
-341.860
-341.641
-337.321
-339.822
-334.725
-342.264
-331.865
-339.750
-337.549
-342.732
-335.648
-341.475
-339.518
-335.685
-337.691
-337.295
-332.921
-341.950
-334.938
-339.413
-341.583
-335.337
-340.760
-340.932
-338.913
-335.545
-347.102
-333.945
-340.634
-336.910
-339.100
-337.840
-332.428
-337.377
-337.591
-339.472
-339.449
-342.567
-343.028
-345.053
-341.268
-343.230
-337.281
-343.188
-343.818
-338.320
-341.675
-338.910
-338.995
-338.414
-338.357
-343.436
-339.559
-339.062
-342.356
-350.032
-338.515
-338.301
-335.570
-341.330
-336.377
-337.347
-327.634
-342.489
-330.744
-339.566
-334.169
-344.908
-331.161
-337.224
-334.767
-343.335
-334.899
-344.132
-329.802
-342.532
-338.742
-344.370
-343.983
-341.091
-339.137
-334.966
-337.703
-336.912
-336.129
-339.105
-338.525
-332.318
-336.216
-335.391
-337.585
-340.347
-337.915
-329.095
-338.764
-339.142
-338.361
-340.729
-340.623
-341.072
-341.984
-336.270
-344.827
-345.613
-348.307
-334.706
-335.530
-341.221
-338.674
-338.081
-343.599
-340.295
-340.178
-339.530
-345.531
-342.686
-338.262
-337.750
-346.306
-342.973
-345.043
-348.047
-345.628
-336.492
-351.339
-343.962
-339.083
-342.645
-340.658
-348.905
-348.258
-337.362
-339.636
-343.107
-348.713
-344.314
-346.363
-349.210
-340.507
-333.632
-342.273
-329.253
-338.477
-339.533
-334.453
-340.379
-335.493
-338.857
-329.879
-332.685
-334.434
-340.498
-333.590
-339.606
-336.414
-332.143
-337.362
-337.361
-333.564
-337.773
-333.212
-335.703
-333.056
-340.794
-333.489
-345.910
-337.230
-341.543
-340.503
-339.712
-334.939
-335.852
-330.431
-345.225
-338.296
-340.795
-336.008
-342.444
-346.924
-337.750
-333.956
-346.259
-337.194
-338.410
-344.661
-338.421
-343.499
-339.989
-337.786
-345.345
-338.035
-345.060
-344.033
-346.957
-337.469
-339.290
-332.897
-340.736
-337.189
-340.248
-335.738
-341.314
-344.593
-336.072
-337.651
-334.425
-326.572
-339.036
-332.653
-338.206
-339.325
-338.341
-336.748
-340.194
-341.645
-340.154
-341.868
-337.533
-335.504
-341.424
-333.339
-342.826
-333.515
-345.317
-336.907
-342.620
-331.895
-334.169
-340.713
-342.166
-336.135
-345.151
-332.584
-333.952
-330.768
-339.257
-330.186
-343.402
-335.121
-346.379
-339.349
-336.489
-329.876
-336.945
-334.402
-336.110
-332.943
-338.423
-341.551
-340.746
-336.105
-340.346
-332.386
-337.874
-337.932
-341.737
-340.970
-337.365
-337.376
-335.070
-339.174
-338.117
-335.060
-337.920
-338.697
-333.632
-333.945
-340.893
-340.424
-340.245
-339.022
-343.765
-333.968
-339.034
-339.547
-336.992
-340.864
-333.435
-343.220
-340.548
-341.229
-341.924
-342.772
-342.149
-340.690
-343.394
-342.049
-341.315
-344.487
-342.931
-338.693
-342.664
-344.586
-339.050
-334.335
-342.125
-339.520
-346.148
-336.448
-340.171
-341.250
-333.734
-335.989
-332.697
-339.509
-338.204
-335.387
-337.067
-342.258
-333.250
-338.767
-336.773
-337.037
-340.579
-341.200
-338.927
-338.486
-341.449
-341.076
-336.209
-337.581
-336.124
-335.622
-341.014
-336.502
-338.182
-339.129
-336.309
-337.520
-342.440
-340.501
-334.183
-340.935
-338.779
-340.908
-341.204
-344.151
-332.583
-332.935
-341.657
-332.598
-342.733
-336.246
-340.009
-331.888
-338.499
-333.009
-335.704
-331.716
-344.606
-331.794
-333.874
-332.270
-337.715
-332.374
-329.389
-328.732
-341.233
-338.112
-344.116
-334.006
-338.422
-332.904
-340.510
-342.645
-334.215
-339.199
-343.232
-341.664
-339.486
-338.215
-343.069
-344.666
-336.390
-336.874
-341.693
-340.361
-332.269
-339.861
-338.088
-332.423
-339.249
-336.046
-335.897
-338.277
-333.073
-341.628
-333.964
-338.067
-334.445
-342.965
-337.750
-341.877
-339.132
-336.695
-339.624
-332.671
-339.870
-342.885
-339.433
-343.667
-337.086
-346.651
-336.277
-339.631
-330.712
-334.946
-338.830
-339.488
-333.008
-334.631
-337.623
-336.307
-329.094
-334.899
-340.870
-340.870
-333.588
-341.441
-341.241
-334.987
-338.559
-335.060
-347.575
-349.152
-344.608
-337.633
-339.938
-346.057
-341.083
-349.516
-339.238
-340.109
-344.519
-338.939
-341.213
-346.760
-345.772
-326.978
-338.780
-324.221
-336.806
-334.672
-337.719
-330.865
-340.819
-328.114
-334.371
-327.496
-332.867
-329.300
-339.082
-331.441
-333.685
-332.203
-338.112
-331.765
-337.110
-344.302
-337.689
-338.576
-339.318
-336.991
-334.293
-345.130
-333.569
-341.917
-339.366
-341.443
-336.435
-337.969
-335.279
-339.497
-338.095
-341.247
-338.642
-339.279
-333.651
-328.625
-332.413
-327.228
-338.164
-331.254
-342.258
-336.554
-344.357
-333.498
-338.460
-334.834
-336.161
-331.422
-337.162
-331.571
-339.064
-331.678
-340.451
-328.698
-334.711
-341.283
-335.768
-339.874
-336.641
-345.039
-341.941
-339.377
-339.024
-334.947
-336.051
-347.827
-338.440
-336.329
-341.631
-339.564
-343.751
-339.414
-334.820
-335.579
-340.565
-335.000
-344.816
-333.132
-332.911
-337.017
-334.047
-338.459
-332.666
-337.259
-341.603
-338.876
-339.252
-334.105
-335.065
-341.883
-344.547
-337.610
-345.760
-335.100
-334.911
-338.889
-344.637
-338.691
-337.517
-340.357
-336.074
-335.983
-338.777
-338.241
-338.561
-339.132
-335.012
-339.307
-336.214
-336.180
-337.819
-338.439
-341.302
-337.620
-336.206
-342.388
-341.244
-340.837
-338.276
-341.828
-343.727
-344.354
-343.835
-340.387
-340.339
-346.710
-340.977
-343.104
-336.461
-346.493
-344.585
-344.294
-339.858
-338.115
-338.187
-343.916
-342.291
-349.012
-342.656
-343.990
-340.641
-344.044
-344.087
-344.494
-345.426
-347.347
-342.043
-343.589
-342.077
-344.208
-340.525
-347.152
-345.450
-348.273
-343.588
-343.195
-339.447
-336.835
-336.673
-348.839
-339.439
-340.433
-342.495
-332.653
-340.222
-340.690
-336.860
-345.493
-341.233
-335.820
-338.672
-335.890
-344.120
-334.468
-334.610
