# Supplementary material for: A Fast and Efficient Approach for Genomic Selection with High-Density Markers
Source: G3 (Bethesda). 2012 Oct 1;2(10):1179–84. doi: 10.1534/g3.112.003822 (PMC3464110; doi:10.1534/g3.112.003822)
Supplement: Supporting Information [file supp_2.10.1179_FileS1.zip › Rep1_50/Rep1/X6]

2 0 2 2 2 0 0 0 0 0 2 0 2 2 2 2 2 2 0 2 0 2 2 0 0 0 2 0 0 2 0 2 0 2 2 0 2 0 0 0 0 2 2 0 2 2 2 2 0 0 2 2 2 0 2 0 2 2 2 0 2 2 0 0 0 2 0 0 0 2 2 2 0 2 0 0 2 2 2 0 2 2 2 2 2 2 2 0 0 2 2 2 2 2 0 2 2 0 2 2 0 1 1 0 2 2 1 0 2 2 1 0 1 2 0 1 2 0 2 0 0 1 1 2 0 2 2 1 1 0 2 2 2 2 0 2 2 1 1 1 1 0 1 1 2 0 0 1 2 1 1 1 1 2 1 1 2 2 0 1 1 2 0 2 1 2 0 2 0 2 2 2 1 1 2 2 0 0 0 2 1 0 0 1 1 1 0 2 2 1 1 1 1 1 2 0 2 2 1 0 2 1 1 2 0 0 1 2 0 1 1 0 1 1 1 0 0 1 0 2 0 0 0 1 2 0 1 1 0 2 1 0 2 1 2 0 1 1 1 0 1 1 2 1 1 2 1 2 2 2 0 0 0 0 1 2 2 0 2 0 2 1 2 0 2 0 1 1 2 1 0 2 2 2 2 1 2 1 2 1 0 1 1 2 1 1 0 0 0 0 1 1 1 1 2 1 1 0 1 2 1 1 0 0 1 1 1 0 0 2 1 1 1 1 2 2 1 2 1 0 2 1 1 1 2 2 0 1 0 0 2 1 2 1 2 0 1 1 1 2 1 1 1 2 0 1 2 1 0 0 2 2 1 1 2 2 2 1 2 2 1 1 0 0 0 1 2 1 2 1 1 1 1 0 2 0 0 1 0 0 0 1 2 1 2 1 1 1 2 1 1 0 2 1 2 2 0 1 0 0 1 1 0 2 1 2 0 2 1 2 0 1 1 2 0 0 2 0 1 1 2 1 1 2 1 0 2 2 1 1 2 1 2 1 1 1 2 2 1 0 0 0 2 2 0 2 0 2 0 2 0 0 2 2 1 1 2 2 1 0 0 0 2 2 2 1 0 1 2 0 0 1 1 0 2 1 1 1 2 1 2 1 2 1 2 1 0 1 1 0 0 0 2 1 0 1 0 1 1 1 0 1 1 0 0 2 1 2 2 0 1 2 0 0 2 2 0 0 1 2 0 2 0 0 2 1 0 1 2 1 1 2 1 1 2 1 2 1 2 0 0 1 0 2 1 0 1 2 0 2 0 0 1 1 1 2 1 0 2 1 2 2 0 0 0 2 1 1 2 1 2 1 2 2 0 0 0 0 0 1 2 1 0 2 0 1 1 2 1 2 1 0 2 2 0 1 0 1 0 2 0 2 0 0 0 2 1 1 0 2 2 0 1 0 2 1 2 1 2 1 0 1 0 2 1 0 0 0 1 1 1 0 2 0 0 1 2 2 1 1 1 1 2 2 1 2 1 1 1 1 2 2 2 2 2 0 0 0 1 2 1 2 1 0 1 2 1 0 0 1 1 0 0 2 2 0 2 2 0 1 1 0 2 2 2 0 1 1 1 1 1 1 1 0 1 1 2 2 0 2 1 1 1 1 0 2 1 2 1 1 1 0 0 2 0 1 2 2 2 2 2 1 1 2 1 2 1 2 2 1 1 2 2 1 2 1 2 2 1 2 1 2 1 0 1 2 0 1 1 0 1 1 2 1 1 2 0 0 0 1 0 2 0 2 2 2 2 1 1 1 0 2 0 2 0 1 2 1 2 1 1 0 1 1 1 1 2 0 0 2 0 2 2 2 2 1 0 1 2 2 2 2 0 0 0 0 2 1 2 1 1 2 1 0 1 2 2 1 0 1 2 0 0 0 1 2 1 2 1 2 0 0 0 0 0 0 0 1 0 1 1 1 0 2 1 0 0 2 0 2 0 2 2 2 1 0 0 0 2 1 1 2 0 0 2 2 0 2 0 1 0 1 1 0 1 1 0 1 0 1 2 1 2 1 1 2 1 0 1 1 1 2 1 0 1 0 0 1 1 1 1 1 0 0 1 0 2 0 1 1 1 1 1 2 1 1 0 2 0 0 0 2 2 0 2 1 2 0 1 1 1 0 1 1 2 2 2 2 2 1 1 0 1 1 0 1 0 1 2 2 1 0 1 1 0 1 1 0 1 0 0 2 1 0 0 1 1 2 2 2 2 2 2 1 0 0 0 2 2 2 1 0 1 2 1 2 0 0 0 2 2 1 2 2 1
0 2 1 1 2 1 1 1 1 1 0 0 1 2 1 1 1 1 0 0 1 0 0 2 2 0 1 0 0 2 0 2 1 2 2 0 2 0 1 0 1 2 2 0 2 1 2 2 0 2 1 2 1 2 1 2 1 1 2 0 0 1 2 0 0 2 0 0 2 1 1 0 2 1 1 1 0 1 2 1 1 1 2 2 2 2 2 2 2 1 1 1 2 1 0 1 1 1 2 2 0 0 1 0 1 2 2 0 2 1 2 1 1 2 0 2 2 0 2 0 1 0 0 2 1 2 2 1 2 1 1 1 2 1 1 1 2 2 1 1 0 0 0 1 2 0 0 1 2 0 1 0 2 1 1 2 2 1 2 1 2 2 2 2 2 2 0 2 1 2 2 1 2 1 2 2 0 0 0 2 1 0 0 1 1 1 0 2 2 1 1 1 1 1 2 0 2 2 2 0 2 0 1 2 1 0 2 0 2 2 0 0 2 2 1 0 1 2 0 2 1 0 1 2 1 0 1 1 2 1 1 0 1 1 2 2 0 1 1 0 0 0 2 2 0 0 1 1 2 1 1 1 0 1 2 2 2 0 1 0 2 2 2 1 0 0 0 0 1 1 1 1 2 1 2 1 2 1 2 0 1 2 0 2 1 2 0 1 0 1 1 0 1 2 1 0 1 0 1 1 2 1 1 1 1 2 1 1 0 1 2 0 0 0 2 2 2 1 1 0 1 1 2 2 2 1 0 1 0 1 2 1 2 1 1 1 2 2 2 0 0 1 0 2 2 1 2 1 0 1 2 0 2 2 1 2 0 0 1 1 1 0 2 0 0 2 1 1 0 0 0 2 0 2 0 2 0 2 0 0 0 0 1 1 2 1 1 1 2 1 0 0 0 1 2 0 1 1 2 0 1 2 1 1 2 1 0 1 2 2 0 1 0 2 0 0 2 1 2 0 2 0 1 2 0 1 2 2 1 1 2 2 2 1 0 1 2 1 1 1 0 0 1 1 1 2 0 1 0 2 1 0 1 2 1 0 2 2 0 0 1 0 2 2 1 1 0 0 1 0 2 2 2 0 0 2 0 2 2 0 1 1 2 2 1 2 0 0 1 0 0 0 2 2 0 0 1 1 2 2 0 1 1 0 1 2 0 1 1 1 1 2 1 1 2 1 0 0 1 1 0 2 1 0 2 2 0 1 2 2 2 2 2 2 2 1 2 1 2 0 0 2 0 2 0 0 2 2 0 2 0 0 1 1 1 2 1 0 2 1 2 2 0 0 0 2 1 1 2 1 2 1 2 2 0 0 0 0 0 1 2 1 0 2 0 1 1 2 1 2 2 0 2 2 0 2 1 2 0 2 1 2 1 0 1 1 1 2 0 2 2 1 1 0 1 1 1 1 1 2 1 1 0 1 1 0 0 1 1 1 0 0 2 0 0 1 2 2 2 0 2 2 2 2 1 1 1 2 1 1 2 2 1 1 1 0 0 0 1 1 2 1 1 1 1 2 0 0 0 1 2 1 0 1 2 1 2 2 2 0 1 0 1 2 1 1 1 1 2 1 1 0 1 1 1 2 2 1 0 1 1 1 1 1 1 2 2 2 0 2 1 1 1 1 1 1 2 2 1 2 2 1 1 1 1 0 1 1 2 2 2 2 2 1 1 1 2 1 0 2 1 2 1 1 1 1 1 1 2 1 2 0 1 1 0 1 0 0 0 2 1 2 2 2 0 1 1 0 1 1 1 2 2 1 0 2 2 2 1 1 0 2 1 2 0 0 2 2 1 0 2 0 2 2 2 1 1 1 1 1 2 2 0 0 1 0 2 2 2 1 1 2 1 1 0 2 2 1 0 1 2 1 0 0 0 2 2 2 1 2 0 0 0 1 0 0 0 1 0 0 0 0 0 1 0 0 1 2 1 2 1 1 2 2 1 0 1 0 2 1 1 2 0 0 2 2 0 2 1 0 0 1 0 0 1 2 0 2 1 1 2 1 2 0 0 2 0 0 2 2 0 2 2 1 0 0 0 1 1 1 1 1 0 0 1 0 2 0 1 1 1 1 1 2 1 1 0 2 0 0 0 2 1 1 1 0 2 1 1 2 0 1 1 0 1 1 1 1 2 0 1 0 0 2 0 1 0 1 2 2 1 0 1 1 0 1 1 0 1 1 0 1 0 1 0 1 0 2 2 1 2 1 1 1 0 0 0 2 2 1 2 0 2 2 2 2 0 0 0 2 2 1 2 2 0
2 2 2 0 0 2 0 0 2 2 0 0 2 2 0 0 0 2 0 0 0 0 0 0 0 2 2 2 2 2 0 2 0 0 2 0 0 0 2 0 0 0 2 0 0 2 0 2 2 2 2 0 0 0 0 2 2 0 2 0 0 0 2 0 0 2 0 0 2 2 2 2 0 0 2 0 0 0 2 0 2 2 2 2 0 0 0 0 0 2 2 2 0 0 0 0 2 0 2 0 0 1 1 1 1 1 2 0 0 0 2 2 0 1 0 2 2 0 2 0 1 0 1 1 0 1 2 1 0 1 0 2 0 2 1 1 1 1 1 1 0 1 0 0 0 1 2 1 2 1 2 1 0 1 2 0 2 1 0 0 2 2 0 2 1 2 0 2 1 2 1 1 1 2 2 2 0 0 0 2 1 1 0 0 2 1 0 1 1 1 1 2 1 0 2 0 2 2 1 2 1 0 1 1 1 0 0 1 2 1 2 0 1 2 0 0 1 2 0 1 0 1 1 2 0 1 1 2 1 1 1 1 2 0 2 1 1 2 1 0 1 0 1 1 2 0 2 0 2 0 1 0 0 1 2 2 2 1 1 0 2 0 1 1 0 0 0 0 1 2 0 1 2 1 2 1 1 0 1 0 0 1 1 0 0 2 0 1 0 2 1 0 1 1 2 1 1 0 1 0 2 1 0 0 0 1 1 0 0 1 1 0 2 2 0 1 1 1 1 0 1 1 1 2 2 1 0 1 0 0 2 2 2 1 2 2 1 1 1 0 2 1 0 2 1 0 2 1 0 0 1 0 2 1 1 1 0 0 0 0 1 2 0 1 1 1 1 1 1 2 0 1 2 1 1 2 1 1 0 2 2 2 1 0 1 1 1 1 2 2 0 0 1 0 2 1 1 2 1 1 1 1 1 1 1 2 0 1 1 1 2 2 2 2 0 1 2 0 2 1 2 1 2 0 0 0 1 2 0 0 2 1 2 0 1 0 1 1 2 0 1 1 0 0 2 1 0 1 1 2 1 0 0 1 2 2 2 2 1 1 1 0 2 0 2 1 1 0 1 1 2 1 1 0 0 2 0 0 0 1 2 1 2 1 2 2 1 1 0 0 0 0 2 2 0 1 0 2 0 0 1 1 1 0 1 1 2 2 2 0 1 1 1 1 0 1 0 0 2 1 1 2 1 0 1 2 1 1 1 2 2 2 2 1 2 1 2 2 1 1 0 0 1 1 2 0 2 2 0 1 1 0 1 0 0 1 0 0 2 1 2 1 0 1 1 1 2 0 0 0 1 0 1 2 1 2 1 1 0 2 2 2 0 1 1 1 0 2 0 2 2 2 2 0 1 1 1 1 0 0 2 0 0 0 0 2 1 2 0 2 2 1 1 0 1 1 2 2 0 2 1 1 2 2 1 0 1 0 0 0 2 0 1 0 1 1 1 1 1 0 1 1 2 1 1 2 0 0 2 2 2 0 0 0 2 0 1 1 1 1 1 1 2 2 1 2 0 0 1 1 2 1 0 2 2 1 0 1 1 0 0 0 0 1 1 0 2 1 2 0 0 1 2 1 1 2 2 0 1 1 1 1 0 0 1 2 2 2 0 2 2 1 1 0 2 0 2 1 0 1 2 2 0 1 2 0 2 1 2 1 1 2 2 1 0 1 1 1 1 2 1 1 1 1 1 1 0 2 2 1 2 0 1 1 1 2 0 1 0 1 2 1 1 0 2 2 2 0 0 2 1 1 1 2 1 2 2 2 0 0 1 1 1 1 2 1 2 0 2 2 1 2 2 2 0 1 0 0 1 2 2 1 0 1 1 2 1 1 1 2 1 2 2 1 0 2 0 1 0 2 0 1 0 1 2 1 1 2 2 2 0 0 0 0 1 1 0 0 2 2 0 1 0 1 0 0 2 1 2 1 2 1 2 1 1 0 0 0 2 2 1 2 0 0 2 2 0 1 0 0 0 2 0 0 1 2 0 1 1 2 2 0 0 0 1 1 0 0 1 2 2 2 0 1 2 0 0 2 1 1 2 1 1 1 0 0 1 1 1 1 1 1 0 1 1 0 0 1 1 1 0 0 2 2 0 0 2 2 2 2 0 0 1 1 1 0 1 1 2 1 1 1 1 2 2 2 1 0 2 2 1 0 1 1 0 2 0 0 0 2 1 2 1 1 1 2 0 2 2 2 2 0 1 0 0 2 1 1 2 2 0 0 0 2 0 2 0 1 1 1 2 2 2 1 1
1 1 0 0 1 0 1 1 1 1 0 1 0 0 2 1 1 1 2 1 1 1 1 1 2 0 1 1 2 2 1 2 1 2 1 2 2 1 0 0 0 1 2 0 1 2 1 2 1 2 2 1 1 1 1 2 1 0 2 0 1 2 2 0 2 2 0 0 2 0 2 0 0 0 0 0 0 2 2 0 1 2 2 1 2 2 2 0 1 1 1 1 1 2 0 1 1 0 2 1 1 1 0 1 1 1 2 0 1 1 2 1 0 2 0 2 1 0 2 0 1 1 1 1 0 1 2 2 0 2 0 2 1 2 0 0 0 1 1 2 1 1 1 0 1 1 1 2 2 1 1 2 0 1 2 1 2 0 1 0 2 2 1 1 1 2 1 2 0 2 0 0 1 2 2 1 1 0 1 1 2 1 0 0 2 2 0 1 1 1 1 2 1 0 1 0 2 2 0 1 1 0 1 1 1 0 0 1 2 1 2 0 1 2 0 0 1 2 0 2 1 0 1 2 0 0 1 2 2 2 0 0 2 0 2 2 0 2 0 0 2 0 0 1 2 0 2 0 2 0 1 0 0 1 2 2 2 1 1 0 2 0 1 1 0 1 0 0 2 2 1 0 2 1 1 1 1 1 2 0 0 1 1 0 0 2 1 2 1 2 2 0 1 1 1 1 2 0 0 0 2 2 0 0 1 2 1 1 0 1 2 1 1 2 1 2 1 2 1 0 1 1 1 2 2 1 0 1 0 0 2 2 2 1 2 2 1 2 2 1 1 1 0 1 1 1 2 2 0 0 0 1 2 1 1 0 1 1 0 2 1 0 0 0 0 0 2 0 2 2 0 0 0 1 1 1 2 1 0 0 1 1 1 1 2 2 2 0 2 1 0 1 1 1 2 2 1 2 1 1 1 0 1 0 2 0 0 1 2 1 1 1 1 1 0 0 2 0 1 2 2 2 2 0 0 1 2 2 1 1 1 1 1 1 0 1 1 2 2 0 1 1 0 0 1 1 0 1 0 2 0 1 1 0 2 2 1 2 0 0 0 0 2 1 1 1 1 0 1 0 2 2 0 0 1 1 0 0 1 1 1 0 2 0 2 2 1 1 0 1 0 1 2 1 1 2 0 2 0 0 0 2 1 0 1 1 2 2 1 1 1 1 1 1 0 0 0 0 2 2 1 2 0 1 2 1 2 1 0 1 2 2 2 2 1 2 2 2 2 2 1 0 1 1 1 0 2 2 0 1 2 0 1 0 0 1 0 1 2 2 2 0 1 1 2 2 1 0 1 0 0 0 2 1 1 1 0 1 1 1 2 2 0 1 1 1 1 2 0 2 2 2 2 0 1 1 1 1 0 1 2 1 0 0 0 2 1 2 0 2 2 2 2 0 1 0 0 2 0 2 1 1 2 2 1 0 1 0 0 0 1 0 2 0 1 1 1 1 1 0 1 0 1 2 1 1 1 1 2 2 1 1 0 0 2 1 2 0 0 2 1 0 2 1 1 2 0 0 1 1 2 1 0 2 2 1 0 1 1 0 0 0 0 1 1 0 2 1 2 0 0 1 2 1 1 2 2 0 0 2 0 1 0 0 1 2 2 2 0 1 1 1 1 1 1 0 2 2 1 2 2 2 0 1 2 0 1 1 2 2 1 2 2 2 1 1 1 1 0 1 0 1 2 2 1 0 1 1 1 1 2 0 1 2 0 1 0 1 0 1 2 1 1 0 2 2 2 0 0 2 1 1 1 2 0 2 2 2 1 0 1 2 1 1 1 0 1 1 2 2 1 1 2 2 0 1 0 1 0 2 2 0 0 1 2 2 0 1 0 1 1 2 2 1 0 2 0 1 0 2 0 1 0 1 2 1 1 2 2 2 0 0 1 0 1 0 0 0 1 2 1 1 1 1 1 0 1 2 2 2 1 1 2 1 1 0 0 0 2 2 1 2 0 1 2 1 0 1 0 0 0 2 0 0 1 2 0 1 1 2 2 0 0 0 1 1 0 0 1 2 2 2 1 2 2 0 0 1 1 2 2 1 0 1 0 0 0 1 1 1 0 1 1 1 1 1 0 1 2 1 0 1 1 1 0 0 2 2 1 1 0 0 1 1 1 1 2 0 2 1 2 1 1 1 1 2 1 0 2 2 1 0 2 1 0 2 1 1 1 1 2 2 1 1 0 1 1 2 2 2 2 1 2 0 0 1 2 1 2 2 0 1 0 2 1 1 0 1 1 1 2 1 2 2 0
2 0 2 0 0 2 2 2 0 2 0 2 0 2 2 2 0 2 0 2 0 0 0 0 2 0 2 2 2 2 2 2 0 2 2 0 2 0 2 2 2 0 0 2 0 0 2 0 2 0 2 2 2 2 2 2 0 0 2 0 0 2 2 0 0 2 0 2 2 0 2 2 0 2 2 2 0 2 2 2 0 2 0 2 2 0 0 2 2 2 0 2 2 0 0 0 2 2 2 0 0 0 0 0 2 0 2 0 1 0 1 1 1 1 0 1 0 0 2 0 2 2 2 0 0 0 2 2 0 2 1 1 1 2 0 2 2 0 2 2 1 2 0 1 1 1 1 2 2 1 1 2 2 2 2 2 2 2 0 1 1 2 0 1 0 2 1 2 2 1 2 1 2 2 2 2 2 1 2 1 2 1 0 0 2 1 0 1 1 2 1 2 1 0 1 1 1 2 1 1 2 0 0 2 1 2 0 1 1 0 1 0 1 1 0 0 1 0 0 2 0 1 0 0 2 0 2 1 0 1 2 0 2 2 2 1 1 1 2 0 0 0 1 2 1 1 1 1 2 1 1 0 0 1 2 1 2 0 1 0 2 2 1 2 0 2 2 1 1 1 2 2 1 1 2 0 1 1 1 1 0 0 1 2 0 2 0 2 1 2 0 0 2 2 2 0 2 2 0 0 1 1 0 1 1 2 2 0 0 1 1 0 0 1 1 2 1 1 1 1 0 2 1 2 2 1 0 2 0 0 2 0 2 2 0 0 1 2 2 0 1 0 1 2 1 1 2 2 0 0 1 0 1 2 1 0 0 0 0 1 2 0 0 0 0 0 2 1 1 2 0 1 1 0 1 1 1 1 0 0 1 1 1 0 1 1 2 2 1 0 0 1 0 1 2 2 2 0 1 0 1 1 1 2 1 2 0 0 2 2 1 0 0 1 1 1 1 0 0 1 1 1 2 2 0 1 1 1 2 2 2 1 2 1 0 1 1 2 2 1 1 2 0 2 2 0 0 2 0 2 2 0 0 2 1 0 2 2 0 0 2 0 2 2 2 0 0 0 1 1 2 1 1 0 0 2 0 2 2 2 1 2 2 2 0 1 1 1 1 0 1 1 2 0 2 1 0 1 0 2 2 0 1 1 1 1 2 1 2 1 1 0 0 0 2 0 2 0 2 0 0 2 2 1 1 2 0 2 2 2 1 2 1 0 2 1 1 2 1 1 0 0 1 1 2 0 2 2 0 1 0 1 2 2 2 2 1 1 1 1 2 2 0 0 0 2 1 0 1 0 0 0 1 2 1 0 1 1 0 1 2 1 1 1 0 1 1 0 2 2 2 0 1 1 1 0 1 1 0 1 2 2 1 0 1 2 2 1 2 1 1 1 1 1 1 1 1 1 0 1 2 1 2 1 2 0 0 0 0 1 1 0 2 0 1 2 1 2 1 0 0 0 2 2 1 2 1 1 2 2 2 1 0 1 1 0 0 2 1 1 1 1 1 1 2 0 1 0 0 1 0 1 0 1 1 1 1 2 0 1 1 1 2 0 1 1 1 1 1 1 1 1 1 0 0 2 2 1 1 2 0 1 1 0 0 1 0 1 0 1 1 2 1 1 1 1 1 2 0 1 2 2 0 0 1 0 0 1 1 2 0 1 1 1 1 1 2 2 1 1 2 2 0 1 1 1 1 1 2 1 2 1 0 2 1 0 0 1 0 2 2 2 2 1 0 1 1 0 1 2 2 0 1 1 2 2 2 2 2 1 0 1 1 1 1 2 2 0 2 0 1 2 1 2 2 0 2 1 2 2 2 1 1 0 0 1 2 1 2 1 2 2 0 0 0 1 2 1 2 1 1 0 0 0 1 0 1 2 2 1 0 0 0 0 2 0 1 1 0 2 1 1 0 2 2 1 2 1 2 1 0 2 2 1 1 0 1 0 1 2 2 1 0 0 2 2 0 1 0 1 0 1 1 0 0 1 0 1 0 0 2 0 2 0 2 0 0 0 2 1 2 2 1 1 2 0 0 2 2 2 2 1 0 1 0 1 2 0 1 1 1 0 0 2 1 1 0 2 1 0 0 2 1 1 2 2 2 1 2 1 1 0 0 1 2 0 0 2 2 1 1 1 2 0 0 1 0 1 2 2 1 1 1 2 0 1 2 1 1 1 0 1 1 2 0 1 0 2 2 2 2 2 1 1 1 1 0 1 2 1 1 0 1 2 0 2 0 1 0 2 2 2 1 2 1
2 1 1 0 1 1 0 0 0 1 0 1 1 2 2 1 1 2 1 0 1 0 1 1 2 0 0 0 2 0 0 0 0 1 0 0 2 0 1 2 2 1 1 1 1 0 1 1 1 0 2 1 2 1 2 1 0 0 2 0 1 2 1 0 0 1 1 1 2 0 2 2 0 2 1 1 1 2 2 1 1 1 1 2 2 0 1 2 2 2 1 2 2 1 0 0 2 0 2 0 1 0 0 0 1 1 2 0 0 1 1 0 1 2 0 1 0 0 2 0 1 2 2 0 1 2 2 0 1 1 1 0 0 1 1 1 2 0 1 2 1 2 0 1 2 1 2 1 1 1 1 1 1 2 1 1 2 0 0 1 2 2 2 1 2 2 0 2 0 0 0 0 2 0 2 1 0 0 1 1 2 1 0 1 2 2 0 2 1 2 1 1 1 0 1 0 1 2 1 1 2 0 0 2 1 2 0 1 1 0 1 0 1 1 0 0 1 0 0 2 0 1 0 0 2 1 1 1 0 1 2 0 2 1 2 0 1 1 2 0 1 1 2 2 2 0 1 2 2 2 0 1 0 0 2 1 2 0 1 0 2 2 1 2 0 2 2 1 1 1 2 2 1 1 2 0 1 1 1 0 0 0 1 2 1 2 1 0 1 0 0 1 1 2 2 0 1 1 0 1 1 1 0 1 2 2 2 1 0 2 1 1 0 0 2 2 1 0 1 1 1 1 1 2 2 0 0 2 0 0 2 0 1 2 1 1 1 2 1 0 0 1 1 2 0 1 2 2 0 0 2 0 1 1 0 2 1 1 2 2 1 0 1 0 0 2 1 1 2 1 1 1 0 1 1 2 0 0 0 0 1 1 1 2 2 2 2 0 1 1 0 1 1 0 2 2 2 1 2 1 2 1 0 1 0 1 1 0 2 1 1 0 1 2 0 0 2 0 0 0 2 2 2 2 0 0 0 1 0 1 2 1 2 0 0 1 2 1 1 1 1 2 0 1 1 1 0 2 0 2 2 0 1 1 1 0 2 2 1 0 1 0 2 1 1 0 0 0 1 1 2 1 1 0 0 2 0 2 2 2 1 2 2 2 0 1 1 1 1 0 0 1 2 1 1 2 1 1 1 2 2 0 1 1 1 1 2 1 2 1 1 0 0 0 2 0 2 0 2 0 0 2 2 1 1 2 0 2 2 2 1 2 1 0 2 1 1 2 1 1 0 0 1 1 2 0 2 2 0 1 0 1 2 2 2 2 1 1 1 1 2 2 0 0 0 2 1 0 1 0 0 0 1 2 1 0 1 1 0 1 2 1 1 1 0 1 0 1 1 2 2 0 1 1 1 0 1 1 0 1 1 1 2 0 2 2 2 2 1 1 1 2 2 2 2 0 1 1 0 1 1 1 2 2 1 0 0 0 0 0 2 0 2 1 0 0 2 1 1 0 0 1 2 2 0 2 1 0 0 2 2 0 2 1 2 0 0 1 2 0 1 1 2 1 1 1 1 1 0 1 1 1 0 1 2 1 2 2 1 2 1 0 0 1 2 1 1 2 2 0 1 2 1 1 0 2 1 1 1 2 0 1 1 0 0 1 0 1 0 1 1 2 1 1 1 1 1 2 0 1 2 2 0 0 1 0 1 1 1 2 0 1 1 1 1 1 2 1 0 0 1 1 0 1 1 1 1 0 0 0 1 0 0 1 0 1 0 0 2 2 2 2 2 1 0 0 0 0 1 2 1 1 1 1 1 2 2 2 2 1 0 1 1 1 1 1 2 0 1 2 1 1 2 2 2 0 2 2 2 2 2 1 0 1 0 1 2 1 1 1 1 2 2 1 1 0 2 1 1 2 0 1 0 1 1 1 1 2 2 2 0 0 0 0 1 0 0 0 0 2 0 2 0 2 2 2 2 2 1 2 0 2 1 0 2 1 1 0 2 2 2 2 0 0 2 2 0 1 0 1 0 0 0 0 0 2 0 2 1 0 2 0 2 0 2 0 1 1 2 1 2 2 0 0 2 1 0 1 1 1 2 1 1 1 1 2 1 0 1 1 0 1 0 1 1 1 0 1 1 1 0 1 1 1 1 1 2 2 2 1 2 0 0 0 1 1 2 2 1 0 2 1 1 1 2 2 0 0 2 2 1 1 0 2 0 1 1 1 0 2 0 1 1 1 1 2 1 2 1 2 1 2 1 0 0 0 0 2 2 0 2 0 1 2 0 1 0 2 0 2 2 2 1 2 0
0 2 2 2 2 2 0 2 2 0 2 0 2 0 0 0 0 2 0 0 0 0 0 0 2 0 0 2 2 2 0 2 2 2 2 0 0 0 0 2 2 0 0 2 0 2 0 2 0 0 2 0 0 0 0 2 2 0 2 0 0 0 2 0 0 0 0 0 2 0 2 0 2 2 0 0 0 0 0 0 0 2 0 2 2 2 2 2 2 2 2 2 0 0 0 0 0 0 2 0 0 1 1 0 1 2 1 1 2 0 1 1 1 1 0 1 1 0 1 0 1 0 1 2 0 2 2 1 0 0 0 2 2 0 0 2 0 1 1 0 1 2 1 0 1 1 0 2 1 1 2 0 1 1 2 0 2 1 0 1 1 2 1 2 1 2 2 2 1 1 2 2 1 1 2 1 1 0 2 1 2 1 0 1 1 1 0 2 2 1 2 2 0 1 1 0 2 2 1 0 2 0 1 2 1 0 1 0 2 1 2 0 0 2 0 0 2 1 0 2 1 0 1 2 1 1 1 1 2 2 0 1 2 0 2 2 0 1 1 0 1 0 1 2 2 0 2 1 2 1 1 1 0 1 2 2 2 0 1 1 1 1 1 0 1 2 0 0 1 1 1 0 1 1 0 0 1 1 1 0 0 1 0 0 2 2 0 0 0 0 2 0 0 2 2 2 0 0 2 0 2 1 1 0 1 1 2 1 0 1 2 1 1 1 1 2 2 1 2 0 1 0 2 2 2 1 0 1 1 0 1 1 2 2 2 1 0 1 2 2 2 1 0 2 1 1 2 1 0 0 2 0 0 1 1 1 1 1 1 1 1 1 0 1 1 2 1 1 2 2 1 1 1 0 0 2 2 2 0 0 1 2 1 0 2 1 2 0 1 2 0 0 0 0 2 2 1 1 1 0 2 2 0 1 0 0 1 0 2 1 1 2 0 1 0 0 1 1 1 2 1 1 1 2 1 2 1 2 2 0 2 1 2 0 0 0 1 0 0 2 0 1 0 1 2 2 0 0 2 2 1 1 1 1 2 2 0 1 0 0 1 0 2 1 1 1 0 1 0 1 2 1 2 1 0 2 0 1 1 2 0 0 1 2 2 1 1 0 2 0 0 1 1 1 0 0 0 1 0 1 1 1 1 1 2 0 1 2 1 2 0 1 1 1 2 0 0 0 2 1 0 2 1 1 2 0 1 0 1 1 1 1 2 1 1 2 1 2 0 0 1 1 0 2 0 0 0 2 0 0 1 0 1 1 0 2 0 1 0 2 2 2 0 1 1 1 1 1 1 2 2 0 2 2 1 0 2 0 0 1 2 1 0 1 1 1 1 1 0 2 2 0 2 1 1 1 0 0 0 1 0 1 2 0 1 1 1 1 0 1 2 1 2 1 0 2 1 1 1 2 1 1 1 2 1 0 0 1 1 2 2 0 0 1 0 1 2 1 0 0 0 1 2 0 1 1 0 1 1 2 2 0 1 0 2 0 1 1 0 2 0 1 1 0 1 1 1 0 2 0 1 1 0 1 1 1 2 2 2 0 0 1 2 1 2 1 1 0 1 1 0 1 1 1 2 2 2 1 1 1 1 1 0 1 0 0 2 1 1 1 1 2 1 1 1 1 2 2 0 2 2 2 1 0 2 0 2 1 2 2 1 2 2 1 1 1 2 1 0 1 0 1 1 2 0 1 1 0 2 0 2 0 0 0 1 2 0 0 0 1 2 1 1 1 2 2 2 0 2 2 1 1 2 2 0 2 1 1 2 1 0 1 1 0 0 1 2 0 2 2 1 0 2 2 1 1 2 0 2 1 2 2 1 1 0 0 2 0 1 0 0 2 2 2 1 1 2 1 1 1 0 1 0 1 1 1 1 2 1 1 0 0 0 0 0 1 1 1 1 2 1 0 0 0 0 0 1 1 0 0 0 0 2 2 1 1 1 1 2 2 1 2 0 0 1 2 2 1 1 0 1 2 2 0 1 1 0 1 0 0 1 0 1 0 1 1 1 0 1 0 2 2 1 0 2 0 0 2 1 2 1 1 0 0 2 1 2 0 0 1 1 0 1 1 1 1 0 1 1 1 0 1 2 2 0 1 1 2 1 2 1 0 2 1 1 0 2 2 1 1 2 1 2 0 0 2 0 0 2 2 1 0 2 2 1 2 2 1 0 1 1 1 1 2 0 1 0 2 1 2 1 0 1 0 1 1 1 0 2 2 1 2 1 2 1 1 0 0 0 2 2 2 1 2 1
1 0 1 0 2 0 1 1 0 1 1 1 0 1 2 1 0 2 0 0 0 1 0 1 1 0 2 1 2 0 1 2 1 2 1 0 1 0 0 1 1 1 1 1 1 2 1 2 0 0 2 1 1 0 1 1 2 0 2 0 1 1 1 0 0 1 0 0 1 1 2 1 1 2 0 0 1 2 2 1 1 2 1 2 2 2 2 1 1 1 1 1 1 1 0 2 1 0 1 1 1 2 2 0 1 1 2 0 0 0 2 1 1 0 0 0 0 0 1 1 1 2 2 1 1 2 1 2 0 1 1 1 2 2 1 1 2 0 2 2 0 1 1 1 1 1 1 2 2 2 1 2 2 2 2 1 2 1 0 0 2 2 1 2 1 2 2 2 1 1 2 2 1 1 2 1 0 0 2 0 2 1 0 2 0 2 0 2 2 0 2 2 0 1 1 0 1 2 0 1 1 0 1 2 2 2 0 0 2 2 2 0 0 1 1 0 1 0 0 2 1 0 1 1 1 0 2 0 0 1 2 0 2 0 1 1 0 2 1 0 1 0 0 2 1 1 2 1 2 1 1 1 0 0 2 2 2 0 1 0 1 2 2 2 1 1 0 0 2 1 2 0 1 1 1 0 0 1 1 1 0 0 0 0 2 2 0 0 0 0 2 0 0 2 2 2 0 0 2 0 2 2 2 1 2 0 0 0 0 2 1 0 0 1 2 1 1 2 1 1 0 2 1 2 2 1 0 2 0 2 1 0 2 2 2 0 0 1 2 1 2 0 1 2 1 1 2 1 0 0 2 0 2 2 1 2 1 1 2 1 2 0 0 1 2 2 0 0 2 2 2 1 1 0 1 1 1 2 0 0 1 1 2 0 1 0 1 1 2 2 1 0 0 1 2 2 2 2 2 1 0 1 2 0 2 1 2 1 1 1 1 1 0 0 1 1 1 1 0 2 1 1 1 1 0 2 2 2 2 0 2 1 2 1 0 0 2 0 0 1 1 0 0 0 1 0 0 0 0 2 1 2 1 2 2 1 1 2 0 0 0 0 1 0 0 0 1 0 1 0 2 1 2 0 0 2 1 0 1 2 0 0 1 2 2 1 1 0 2 0 0 1 1 1 0 0 0 1 0 1 1 1 1 1 2 0 1 2 1 2 0 1 1 1 2 0 0 0 2 1 0 2 1 1 1 2 1 2 1 1 0 2 1 2 1 1 2 2 1 1 0 0 0 2 0 0 0 2 0 1 0 1 2 1 0 1 0 0 1 2 2 1 1 1 2 1 1 1 0 1 2 0 2 2 1 0 1 0 0 1 1 2 0 2 0 1 2 1 0 2 2 0 1 1 1 1 0 0 0 1 0 1 2 0 2 2 1 2 1 2 2 2 2 2 1 1 0 1 1 2 0 1 1 2 1 0 0 0 0 1 2 0 1 1 1 0 1 1 1 1 1 1 2 0 2 1 1 2 1 2 2 0 1 0 2 0 2 0 0 2 1 1 1 1 1 1 1 0 1 0 2 1 0 1 1 1 2 2 2 0 0 1 2 1 2 1 1 0 1 1 0 1 1 1 2 2 2 1 1 0 0 0 0 1 1 0 0 1 0 0 1 1 0 2 0 1 2 2 1 2 2 2 1 0 2 0 2 2 1 1 1 2 2 0 2 0 1 1 0 0 0 0 0 2 0 0 0 0 2 0 2 1 0 1 1 1 0 1 0 2 2 1 1 2 1 2 2 0 2 1 1 1 2 2 0 2 1 1 2 0 1 1 2 1 0 2 2 0 2 2 1 1 2 2 2 1 0 0 2 1 2 2 0 1 0 0 2 0 1 0 0 2 2 2 1 1 2 2 2 1 0 1 0 1 1 0 1 2 1 1 1 1 1 1 1 1 2 2 1 2 2 0 1 1 1 0 1 1 1 0 1 1 2 2 1 1 1 1 2 2 1 2 0 0 2 2 1 1 0 1 0 1 1 1 0 0 1 2 0 0 2 1 2 0 0 2 1 1 1 2 1 2 1 0 1 1 0 1 0 1 0 2 1 0 2 0 1 1 0 0 0 1 0 1 1 2 1 0 1 1 0 1 1 1 0 1 1 2 1 2 1 0 1 1 2 0 1 1 1 1 2 0 2 0 0 1 0 0 2 2 2 0 1 2 0 2 2 2 1 0 1 2 0 0 1 0 0 2 1 2 1 0 1 2 1 0 1 1 2 1 1 1 1 2 1 1 0 0 1 1 1 2 1 2 1
2 2 0 2 0 0 0 2 2 2 0 2 0 2 2 0 0 2 0 0 0 0 0 2 0 0 2 0 2 2 2 2 0 2 2 0 2 2 0 0 2 0 2 0 0 0 2 0 0 0 2 0 2 2 2 2 0 0 2 0 2 2 0 2 0 2 0 2 2 0 2 2 0 2 2 2 2 2 0 0 2 2 2 2 2 2 0 0 2 2 0 2 2 2 0 0 2 0 2 0 0 0 2 1 0 0 2 0 2 2 2 2 1 0 0 1 0 0 2 0 0 2 2 2 2 1 2 0 1 1 0 1 1 0 0 1 0 2 2 1 0 0 2 0 1 0 1 2 1 1 2 2 0 2 1 1 1 1 0 0 1 2 0 2 0 1 0 2 1 2 1 1 2 2 2 1 1 0 1 2 1 0 0 0 0 1 0 2 2 1 0 0 0 1 1 1 2 2 1 1 2 0 1 1 2 0 1 0 2 1 1 1 2 2 0 0 2 1 1 2 2 0 1 2 0 0 2 0 0 0 2 2 2 1 2 1 2 1 2 1 1 0 2 1 1 0 1 0 2 1 1 0 0 1 1 0 2 1 2 0 2 1 0 1 1 1 0 0 1 0 1 2 2 2 2 0 2 1 2 1 1 2 1 1 0 2 0 2 1 2 0 0 2 2 2 2 2 1 0 0 2 2 2 0 2 2 1 0 0 1 1 1 1 2 2 1 1 1 2 0 2 1 2 2 2 1 0 1 1 0 2 2 2 0 1 1 1 1 2 1 2 2 0 2 1 0 1 2 0 0 1 0 2 1 1 1 0 0 0 0 1 0 0 1 2 0 0 0 1 1 1 2 2 2 0 2 1 1 2 1 2 1 1 1 1 1 2 1 2 0 0 1 1 1 2 1 1 1 2 1 2 2 1 1 1 1 1 1 2 1 0 1 1 1 0 1 1 2 0 1 1 1 0 1 1 0 2 1 2 0 2 0 2 0 1 1 1 1 1 0 1 1 0 1 1 1 0 2 0 2 2 0 1 2 1 1 1 2 0 0 1 0 2 1 0 1 0 1 1 1 1 1 1 0 0 2 1 1 1 2 1 1 1 1 2 2 0 0 1 1 0 0 1 2 0 1 0 0 0 0 0 2 1 0 1 0 2 2 0 1 2 2 1 1 2 1 0 0 0 2 0 2 0 0 1 2 1 1 2 0 2 2 2 2 2 2 2 2 2 2 0 1 0 1 0 0 1 2 0 1 0 1 1 2 2 1 0 0 1 1 2 2 1 0 0 2 0 0 0 0 1 0 2 2 1 0 1 2 1 1 1 2 0 2 0 0 1 2 0 2 2 0 1 1 0 0 1 1 0 1 1 1 1 1 0 2 2 1 0 2 1 1 1 1 1 1 0 1 2 2 2 1 0 0 2 1 0 2 2 0 0 0 2 1 0 2 2 2 1 1 1 2 2 1 2 0 1 1 1 2 2 0 0 0 1 1 1 2 2 1 0 2 2 0 1 2 1 0 0 0 1 1 0 1 1 1 0 2 2 0 0 0 1 0 1 1 2 1 1 1 1 0 2 0 1 2 1 1 0 2 0 1 0 0 0 0 1 2 0 0 1 2 1 2 0 2 2 2 1 2 2 2 2 2 1 0 1 1 2 2 0 1 2 2 1 0 0 0 2 1 1 1 1 0 1 2 1 1 2 0 2 2 1 1 0 1 0 0 0 1 2 2 2 1 1 2 1 0 1 0 2 2 1 1 2 2 1 2 0 2 1 2 1 1 0 1 1 1 1 1 0 1 2 1 2 1 1 0 2 2 1 2 0 0 1 1 2 1 2 1 1 2 2 2 0 0 2 2 2 2 1 0 0 0 1 1 0 2 2 2 0 0 0 0 1 0 1 0 0 2 2 1 0 2 1 1 2 0 1 0 2 2 2 1 1 1 0 0 2 2 0 2 1 0 2 2 0 2 0 1 0 2 0 0 2 2 0 1 0 0 2 0 1 0 2 2 2 1 1 2 2 2 1 1 2 2 1 0 1 1 2 2 2 1 0 0 1 1 0 1 0 0 0 2 1 2 1 0 1 1 0 1 2 1 1 0 2 1 2 1 0 0 0 2 2 0 1 1 1 1 2 0 1 1 2 1 1 0 2 2 2 0 0 2 0 1 0 0 0 2 1 2 0 1 2 1 0 2 2 1 2 0 2 0 0 1 1 0 1 2 1 0 0 1 0 2 0 0 0 1 2 2 2 2 0
1 0 1 2 0 2 1 0 2 2 1 0 0 2 1 2 0 1 0 0 0 0 0 1 1 1 1 2 1 1 0 1 1 1 1 1 2 1 2 1 1 1 2 0 2 2 2 2 0 2 2 1 2 2 1 0 0 1 1 0 0 1 0 0 0 2 0 0 1 1 2 2 1 1 1 1 1 1 2 0 2 2 2 1 2 1 2 0 0 1 2 1 2 1 0 1 1 0 2 1 0 1 1 1 0 0 2 0 2 1 2 2 1 1 0 0 1 1 1 0 1 2 2 2 0 1 2 1 1 1 0 2 1 0 1 2 1 2 2 2 1 1 1 0 1 1 1 1 2 2 0 1 1 2 1 1 1 1 0 0 1 2 1 1 1 2 0 2 1 1 1 1 2 1 2 1 0 0 1 2 1 0 0 0 1 1 0 2 1 2 0 0 1 1 0 1 2 2 0 0 1 1 0 2 2 0 1 0 2 1 1 1 1 1 0 0 2 2 0 2 2 0 0 2 0 0 1 0 0 1 2 1 2 0 2 1 1 0 2 1 1 0 1 1 0 1 1 1 2 1 1 1 0 1 0 1 2 0 2 1 1 2 0 0 2 2 0 0 0 1 0 2 2 2 2 0 1 1 2 1 1 2 1 1 0 2 0 2 1 2 0 0 2 2 2 1 2 1 0 0 2 2 2 0 2 2 1 0 0 1 1 1 1 2 2 1 1 1 2 0 2 1 2 2 2 1 0 1 1 0 2 2 2 0 1 1 1 1 2 0 1 1 1 2 0 0 2 2 0 0 0 0 2 2 0 1 1 1 1 0 2 0 0 2 2 1 0 0 0 1 0 1 1 1 0 1 2 0 1 2 2 1 2 1 1 1 2 2 1 0 0 0 0 1 2 1 0 2 1 1 1 1 1 2 0 1 2 0 2 1 0 1 1 1 0 1 1 2 0 1 1 1 0 1 1 0 2 1 2 0 2 0 2 0 1 1 1 1 1 0 1 1 0 1 1 1 0 2 0 2 2 0 1 2 1 1 1 2 1 1 0 0 2 0 1 1 0 1 1 1 1 1 1 0 0 2 1 1 1 2 1 1 1 1 2 2 0 0 1 1 0 0 1 2 0 1 0 1 0 0 1 1 1 0 2 1 1 2 0 1 1 1 2 1 2 0 1 0 2 1 0 2 2 0 1 2 0 2 2 1 1 2 2 1 2 2 2 1 1 2 1 2 0 0 0 0 1 1 2 1 1 0 0 1 0 1 1 0 1 0 2 1 1 1 1 0 1 0 0 0 2 0 1 2 2 1 1 2 1 0 2 2 0 1 0 0 2 2 1 2 2 1 2 0 0 1 2 1 0 1 1 1 0 1 0 2 1 1 0 2 1 1 1 0 2 1 1 1 2 2 1 1 1 1 2 0 0 1 2 1 1 1 1 2 1 2 2 2 2 0 1 2 2 1 2 0 1 1 1 2 2 0 0 0 1 1 1 2 2 1 0 2 2 0 1 2 1 0 1 1 1 1 0 2 2 1 1 2 2 0 0 0 0 1 0 1 0 1 2 1 1 1 0 1 0 1 2 2 0 2 0 2 0 0 0 0 0 2 0 0 0 2 0 2 1 2 2 2 0 2 2 2 2 1 1 0 0 2 2 1 1 2 2 0 1 2 2 1 0 0 0 1 1 1 2 2 1 1 2 1 2 0 0 0 0 0 0 0 1 1 2 2 1 0 1 2 1 0 2 1 2 1 1 0 2 2 1 2 1 2 0 2 2 1 0 2 2 1 0 0 0 2 1 2 1 1 0 0 2 2 1 2 1 1 1 1 1 2 2 1 1 2 1 1 0 0 2 2 2 2 1 0 0 0 1 1 0 2 2 2 0 0 0 0 1 0 1 0 0 2 2 0 0 1 1 0 2 0 1 1 2 2 2 1 1 1 0 0 2 2 1 2 0 0 1 1 0 1 0 1 0 2 1 0 1 1 0 2 1 0 2 0 1 0 1 2 2 2 2 2 2 2 1 1 2 2 1 0 1 1 2 2 2 1 0 0 1 1 0 1 0 0 0 2 1 2 1 0 1 1 0 1 1 0 1 0 2 1 0 1 0 0 1 0 2 2 2 2 2 0 1 2 1 1 1 2 0 0 2 2 1 0 1 1 0 2 1 0 1 0 1 1 0 2 1 1 1 1 1 0 2 0 1 1 0 0 1 0 0 2 2 0 1 2 0 2 0 1 0 2 1 2 2 2 0
0 2 0 2 0 2 0 0 0 2 0 0 2 2 2 0 2 2 2 0 0 0 2 0 0 0 0 0 2 2 0 2 2 2 0 0 2 0 2 0 2 2 2 0 2 0 0 2 0 0 2 0 2 0 0 2 0 2 2 0 2 2 0 2 2 2 0 0 2 0 0 0 0 2 2 0 0 0 0 2 0 2 2 2 2 2 2 2 0 2 2 2 2 0 0 0 0 2 2 0 0 0 0 1 0 2 2 1 2 1 1 1 0 2 0 1 1 0 0 0 0 1 0 1 2 2 1 0 1 2 0 1 2 1 0 0 1 2 2 1 2 2 1 0 1 1 1 2 2 0 2 0 1 0 2 0 2 0 0 0 1 2 0 2 2 1 1 1 1 2 1 1 1 2 2 2 1 1 1 2 1 0 0 2 1 1 0 2 1 0 1 1 1 2 1 1 0 1 1 0 0 0 1 2 2 0 0 0 2 1 2 0 0 2 0 0 2 2 0 2 0 1 0 1 1 0 2 2 1 1 1 1 1 2 1 2 0 1 1 0 1 0 2 2 0 2 2 2 2 1 0 0 0 2 2 2 1 1 0 0 2 2 1 2 1 1 0 1 1 1 1 1 1 0 2 0 2 2 2 2 1 1 1 0 0 2 0 0 1 1 2 0 0 2 2 0 2 1 0 0 1 2 1 1 2 1 1 0 0 2 2 1 0 1 0 0 1 1 0 0 1 2 2 2 2 1 0 2 0 2 1 0 2 2 2 0 0 1 2 1 1 1 1 2 2 0 2 1 0 0 2 0 1 2 1 2 1 0 2 1 2 0 1 0 0 1 2 0 1 2 0 2 0 1 2 2 0 1 0 1 1 2 2 0 1 2 2 1 2 0 0 0 0 0 2 1 1 1 1 0 1 2 2 2 2 2 0 2 2 2 1 0 2 2 0 0 1 0 2 0 2 2 2 2 0 1 0 1 2 0 0 1 1 0 1 1 0 0 0 1 1 0 0 0 1 1 0 1 0 2 2 1 2 1 2 0 2 0 0 1 1 0 2 1 1 0 0 0 1 1 1 2 1 0 1 1 0 2 2 2 0 1 2 2 2 2 1 0 1 2 0 1 1 2 0 1 1 2 1 1 0 2 1 0 1 2 2 2 1 1 0 0 2 1 1 0 2 0 2 0 1 2 1 0 2 2 1 1 1 1 2 1 1 1 2 1 2 1 2 0 0 2 0 1 0 0 2 2 0 2 0 0 0 1 0 1 1 1 0 1 2 2 0 2 1 2 0 1 2 0 2 0 2 2 1 0 1 1 2 2 2 2 1 1 0 2 1 2 0 2 2 0 1 2 1 2 1 0 0 1 1 1 0 0 1 2 1 1 0 2 2 2 1 0 0 1 2 1 1 1 2 0 0 2 2 0 1 0 0 1 2 1 1 1 1 2 2 1 0 2 1 0 2 2 0 1 1 1 2 2 2 0 0 0 1 1 1 2 2 1 0 2 2 1 1 1 1 0 1 1 1 2 1 0 2 0 2 1 1 1 0 0 2 2 2 0 2 1 0 2 2 1 0 0 1 1 0 0 1 1 1 2 0 1 1 0 0 1 0 1 1 2 1 1 1 1 2 1 1 2 2 0 2 1 1 0 1 2 2 2 0 0 1 2 2 0 2 2 0 1 1 1 0 1 1 1 1 0 0 0 1 0 1 1 0 2 0 0 0 2 2 1 0 1 2 2 2 0 1 1 0 0 1 2 1 2 2 2 1 0 0 2 0 1 2 0 2 1 2 1 1 2 2 2 1 0 2 0 1 2 2 2 0 0 1 2 1 2 2 0 0 2 2 1 0 1 1 1 1 1 0 1 0 1 0 0 1 2 2 2 0 0 0 0 1 0 2 0 0 1 1 0 1 2 2 2 1 1 2 0 1 0 2 2 1 2 1 1 1 2 1 2 0 0 2 2 1 1 0 1 0 0 0 1 0 1 2 2 0 0 2 0 1 1 1 1 1 1 2 1 2 2 2 1 1 2 0 0 1 2 1 1 2 1 1 1 1 1 0 1 1 2 2 2 1 0 0 1 0 0 0 2 2 1 2 2 2 1 2 1 1 0 1 2 2 0 1 0 1 1 1 2 2 0 1 2 0 1 2 1 0 0 1 1 0 1 1 1 1 1 1 0 0 2 1 2 1 1 1 2 2 1 1 1 1 1 1 0 1 2 0 0 1 2 1 2 0 2 0 1 2 1 1 2 0
1 2 0 1 1 0 0 0 2 1 1 0 1 0 2 1 2 2 1 2 2 0 0 1 0 0 0 0 2 0 0 2 2 2 1 0 2 1 1 1 2 1 2 0 1 1 1 2 0 0 1 0 2 1 1 2 0 2 2 0 1 1 1 1 1 2 0 0 2 1 2 1 2 2 0 0 0 1 1 0 0 2 2 2 2 2 2 2 1 0 0 1 2 1 0 1 0 1 1 0 1 2 2 1 1 0 2 0 2 1 1 2 1 1 0 0 0 0 0 0 1 1 1 2 2 1 1 1 1 1 1 1 2 1 1 0 1 2 2 2 1 1 0 1 1 1 1 2 2 1 2 0 0 1 2 1 2 2 0 1 2 2 2 1 1 2 0 2 0 2 1 1 2 1 2 1 1 1 1 2 1 0 0 1 2 0 1 2 1 0 1 2 1 1 0 1 1 1 0 0 1 2 1 2 0 0 0 1 1 1 1 1 1 1 1 0 2 2 1 2 1 0 1 2 0 0 2 2 2 2 0 2 1 1 0 2 0 1 1 1 2 1 2 2 0 1 1 2 1 1 0 0 0 2 2 2 1 1 0 0 2 2 1 2 1 1 0 1 1 1 1 1 1 0 2 0 2 2 2 2 1 1 1 0 0 2 0 0 0 0 1 1 0 2 2 0 2 1 0 0 1 2 1 1 2 1 1 0 0 2 2 1 0 1 1 1 1 0 0 0 1 2 2 2 2 1 0 2 0 2 1 0 2 2 2 0 0 1 2 1 1 1 1 2 2 0 2 1 0 0 2 0 1 2 1 2 1 0 2 1 2 0 1 0 1 2 2 0 2 2 0 2 1 0 2 2 1 1 0 0 0 2 1 1 0 1 2 0 2 0 0 1 1 0 2 1 1 2 1 0 1 2 2 1 2 1 0 2 1 2 2 0 1 2 1 1 1 0 1 1 1 1 1 1 0 0 1 1 1 1 1 2 0 1 1 0 0 1 1 1 2 0 0 0 1 1 1 1 0 2 2 1 1 1 2 1 2 1 1 2 1 0 2 0 1 1 0 1 1 1 1 2 2 0 1 1 1 1 1 2 1 0 2 2 2 2 1 0 0 1 0 1 2 0 0 0 1 1 1 0 0 0 1 1 1 1 2 1 2 1 0 1 2 1 0 0 1 0 2 1 1 2 0 0 2 1 1 2 1 1 1 2 0 1 2 2 1 1 1 1 0 1 0 1 0 0 2 2 0 2 0 0 0 1 0 2 1 0 1 0 2 1 0 1 1 1 1 1 1 0 2 0 2 2 0 0 1 1 1 2 2 1 1 1 0 2 1 2 1 2 2 0 2 1 0 2 0 0 0 2 0 2 2 0 0 1 2 1 2 2 2 2 2 0 1 0 2 1 1 1 1 1 1 2 1 0 0 0 0 0 2 0 2 2 1 1 1 1 0 2 1 0 2 2 0 1 2 1 1 2 1 1 0 0 1 1 2 1 1 1 0 2 2 0 1 2 1 0 1 1 2 0 1 2 2 0 1 2 1 1 1 0 2 1 2 1 2 1 0 2 2 1 0 0 1 1 0 0 1 1 1 2 0 1 1 0 0 1 0 1 1 2 1 1 1 1 2 1 1 2 2 0 2 1 1 0 1 2 2 2 0 0 1 2 2 0 2 2 0 1 2 2 0 1 1 1 2 0 1 0 1 0 1 1 0 2 0 0 0 2 2 1 0 1 2 2 2 0 1 1 0 0 1 2 1 2 1 1 1 0 1 1 1 1 1 0 2 1 2 2 1 1 2 2 0 1 2 0 2 1 2 2 1 0 1 1 2 2 2 0 0 2 2 1 0 1 1 1 1 1 0 1 0 1 0 0 1 2 2 2 0 0 0 0 1 0 2 0 0 1 1 0 1 2 1 1 1 1 2 0 2 1 2 1 1 0 1 0 2 2 2 2 0 0 2 2 1 1 0 1 0 0 0 0 1 2 2 2 0 0 2 1 2 1 0 2 1 1 2 1 2 2 2 1 1 2 0 1 0 1 1 1 1 1 1 1 1 2 0 0 1 1 1 2 0 0 0 0 0 1 0 1 1 2 1 1 2 1 2 1 1 0 1 2 2 0 0 2 2 0 2 1 2 1 0 1 1 0 2 2 1 1 0 0 1 1 1 1 0 2 0 1 1 2 0 1 1 2 2 1 1 1 2 2 0 1 2 0 0 2 0 1 0 2 2 0 1 0 0 1 2 1 1 2 0
2 0 0 2 2 2 2 2 0 2 0 2 0 2 2 2 2 2 0 0 0 0 0 2 2 2 2 2 0 0 0 2 2 0 2 0 0 0 2 0 0 0 2 0 2 2 2 2 0 0 2 2 2 2 0 2 2 0 2 0 0 0 2 0 0 2 0 2 2 0 2 0 2 0 2 2 0 0 0 2 2 0 0 0 2 0 2 2 2 2 0 2 2 0 0 0 2 0 2 0 0 0 1 0 2 1 2 0 1 1 2 2 0 1 0 0 1 0 1 0 1 2 0 1 1 2 2 1 0 1 1 1 0 1 0 1 1 1 1 0 0 1 1 0 2 1 0 2 1 1 2 1 2 2 1 1 2 2 1 2 1 2 1 1 1 2 1 1 1 2 2 1 2 2 2 2 1 0 1 2 1 0 0 1 1 1 0 2 2 1 1 1 0 2 0 1 1 2 2 1 1 1 2 2 0 0 2 1 0 1 0 1 2 1 0 0 1 2 0 2 1 1 1 1 1 1 0 2 1 0 2 1 2 1 2 2 1 1 2 0 1 1 2 2 0 1 1 2 1 2 1 1 0 0 2 2 1 0 1 1 1 1 1 1 2 1 0 0 2 1 0 0 1 2 1 0 2 1 1 0 0 1 1 1 0 1 0 1 2 1 0 1 1 1 1 1 2 1 0 0 1 2 1 0 1 1 1 0 0 2 1 1 0 0 0 2 1 2 1 0 0 1 2 1 2 1 1 2 0 1 2 1 2 1 2 1 1 2 1 1 1 1 1 1 0 0 2 1 0 0 1 0 1 2 0 2 1 0 2 2 2 0 1 1 1 1 1 0 0 2 0 2 1 2 2 2 1 2 0 0 1 0 0 1 1 1 2 2 1 1 0 0 0 2 1 1 1 0 1 0 1 1 2 2 1 0 0 1 2 0 1 2 0 0 0 2 1 0 0 1 2 2 1 2 1 1 0 0 1 0 1 1 2 0 1 0 1 1 1 1 0 0 0 0 1 1 0 1 0 2 0 1 0 2 1 1 2 2 1 1 2 0 2 1 1 2 1 1 2 1 2 1 2 0 0 2 1 0 2 1 0 0 2 1 0 2 0 2 2 0 1 1 1 1 2 1 0 0 0 0 1 1 1 1 2 1 2 2 1 1 1 1 2 1 2 0 2 1 2 0 0 2 0 0 1 2 1 1 1 1 1 2 2 2 2 1 2 2 1 2 1 1 0 0 2 0 0 1 1 1 0 0 1 0 0 2 1 1 2 1 1 1 0 1 1 2 2 0 2 0 2 0 2 2 0 0 1 2 0 0 1 2 1 2 0 1 1 2 0 2 2 0 2 0 0 2 2 0 1 0 2 1 2 0 1 1 2 2 1 1 2 2 1 0 1 1 1 2 1 1 1 0 1 2 2 0 1 0 0 0 1 0 2 1 1 2 2 0 2 1 0 1 2 2 1 1 1 1 1 1 2 0 1 1 1 1 1 0 0 1 1 1 1 1 1 1 1 0 1 0 1 1 1 2 0 0 2 2 1 0 0 0 1 1 1 1 1 1 0 2 1 1 1 1 1 2 2 2 0 2 0 2 0 2 2 1 2 1 1 1 0 2 0 0 0 2 2 2 0 2 1 0 1 0 1 0 1 1 2 2 1 2 2 1 1 0 1 2 1 1 1 0 2 2 1 0 0 1 1 0 2 0 0 2 0 2 1 1 0 2 1 2 2 1 0 1 0 0 1 0 0 0 2 1 0 1 1 1 2 0 1 1 2 1 0 1 1 1 2 2 2 1 2 2 1 1 1 0 1 2 2 2 0 0 1 1 2 2 2 1 1 2 2 2 2 2 2 2 0 0 1 1 1 2 1 0 0 2 2 1 1 1 0 0 0 0 0 1 0 2 1 2 0 2 2 0 1 1 2 2 0 0 0 1 2 1 0 0 2 2 1 2 0 0 2 0 0 1 2 0 0 1 0 0 1 2 0 1 0 0 2 0 1 0 1 1 1 0 0 2 2 2 0 2 2 1 0 1 1 2 1 0 1 1 1 0 1 1 1 0 0 0 1 2 0 1 1 2 1 0 1 1 1 1 2 2 2 2 1 2 0 0 0 1 2 1 1 2 2 0 1 0 1 1 1 1 1 0 2 2 2 0 2 1 1 1 1 0 2 0 0 2 1 2 1 2 1 2 2 1 2 0 0 2 1 0 1 1 2 2 2 0 2 2 1 2 0 0 2 1 1 2 2 2 0
1 0 0 2 0 1 1 1 1 2 2 0 1 2 1 0 1 2 0 1 0 1 1 1 2 1 1 1 1 1 1 2 1 2 1 0 2 0 0 1 1 2 2 1 1 2 2 2 0 2 2 1 2 1 2 0 1 1 2 0 1 2 1 0 2 1 0 0 1 1 1 1 1 2 0 1 1 2 1 1 1 2 1 1 2 2 2 2 1 1 1 1 2 0 1 0 1 0 2 1 0 0 1 0 1 0 2 0 1 0 2 2 0 0 0 1 0 0 1 0 1 2 1 1 1 2 2 1 0 0 1 1 1 1 0 2 2 1 1 1 0 2 1 0 2 0 0 2 2 1 2 0 1 2 2 1 2 1 0 1 2 2 0 2 1 1 1 1 1 1 1 1 2 2 2 1 2 1 1 1 2 0 0 1 0 2 0 2 2 1 0 1 0 0 2 0 2 2 1 2 2 0 1 2 1 0 0 1 1 2 1 0 1 1 2 0 1 0 0 2 0 1 1 1 2 0 1 2 1 1 1 0 2 2 2 2 1 1 2 0 0 1 1 1 2 1 2 2 2 1 1 1 0 0 1 2 1 1 1 2 1 1 0 0 2 1 0 0 1 0 1 1 1 1 1 0 1 1 1 0 0 1 1 1 0 1 0 1 2 1 0 1 1 1 1 1 2 1 0 0 2 1 1 0 1 1 2 0 0 2 2 1 1 0 2 2 1 0 1 1 0 2 2 2 2 1 0 2 0 0 2 1 2 2 1 0 0 1 2 1 2 0 1 2 1 0 1 2 0 0 2 0 0 1 1 2 2 1 1 1 1 0 0 0 1 1 2 0 0 1 0 2 1 1 1 2 1 2 0 1 2 1 1 0 1 2 2 2 1 0 0 0 0 1 1 2 1 0 0 0 2 1 2 1 0 1 0 1 1 0 0 1 0 1 0 1 1 0 1 2 1 1 0 2 2 1 1 1 2 1 1 1 2 1 0 0 1 2 2 1 0 1 0 1 2 0 0 1 0 2 2 0 0 2 2 0 1 2 0 0 1 0 2 1 2 1 0 1 2 2 1 1 0 1 1 2 0 0 1 1 0 1 1 0 1 2 0 1 1 0 1 1 1 1 1 0 0 1 1 0 1 1 0 0 0 2 2 1 2 1 2 2 2 1 2 0 2 1 2 0 1 1 0 0 2 2 1 2 1 1 1 1 1 2 1 2 2 2 2 0 1 1 0 0 2 1 0 1 1 2 0 1 1 0 1 2 0 1 1 2 0 1 1 1 1 1 1 1 1 0 2 1 1 2 0 0 1 2 0 0 1 2 1 2 0 1 1 2 0 2 2 0 2 1 1 0 1 0 1 1 2 2 2 0 1 2 1 1 2 1 1 1 2 1 1 1 1 1 1 2 2 1 1 1 2 0 0 1 1 2 1 0 1 1 0 2 2 2 1 1 0 0 2 2 1 1 1 0 1 1 2 0 0 1 1 1 0 0 0 2 2 2 2 0 0 1 1 0 1 1 1 0 0 2 1 0 1 2 0 1 1 0 1 1 1 1 1 2 0 2 2 1 2 0 1 1 2 1 1 1 0 1 0 1 1 1 2 1 1 1 0 2 0 0 0 2 2 2 0 2 2 1 0 1 1 0 1 1 2 2 2 1 2 2 1 0 1 2 1 1 1 0 2 2 1 0 0 1 1 0 2 0 0 2 0 2 1 1 0 2 1 2 2 1 0 1 0 0 1 0 0 0 2 1 0 1 1 1 2 0 1 1 2 1 0 1 1 1 2 2 2 1 2 2 1 1 1 0 1 2 2 2 0 0 2 0 2 2 2 2 1 2 1 2 1 2 2 2 0 0 1 1 0 2 1 1 0 2 1 1 0 0 0 1 0 0 1 1 0 2 1 2 0 2 2 0 1 1 2 2 0 0 0 1 2 1 0 0 2 2 1 2 0 0 2 0 0 1 2 0 0 1 0 0 1 2 0 1 0 0 2 0 1 0 1 1 1 0 0 2 2 2 0 2 2 1 0 1 0 2 1 1 1 1 2 1 0 2 1 0 1 1 1 2 0 0 1 2 0 1 0 2 2 0 1 2 2 2 2 1 1 0 1 2 1 0 1 1 2 1 2 1 1 1 2 1 1 0 2 2 2 0 2 1 0 0 1 0 1 1 0 1 0 1 0 1 2 1 1 1 0 0 0 1 0 0 2 2 2 2 2 0 1 2 1 1 0 0 1 0 1 1 2 2 0
2 0 2 0 0 2 2 2 0 2 0 2 0 2 2 2 0 2 0 2 0 0 0 0 2 0 0 0 2 2 0 2 2 2 2 0 2 0 0 0 2 0 2 2 0 2 2 2 0 2 0 0 0 2 0 2 2 0 2 0 0 2 0 0 2 2 2 0 2 0 0 0 0 0 0 0 0 2 0 0 0 2 0 2 0 0 0 2 2 2 2 2 0 0 0 0 0 0 2 0 0 0 0 0 2 1 1 0 1 1 2 1 0 1 0 0 1 1 1 1 0 1 2 1 2 2 2 0 1 1 1 0 1 1 1 2 2 1 2 2 0 1 1 0 1 1 0 2 2 0 1 1 1 1 1 2 2 1 1 1 1 2 0 1 2 1 0 2 2 1 1 1 1 2 2 2 1 0 1 2 2 2 0 2 0 2 0 2 2 0 2 2 0 2 0 0 2 0 2 0 2 1 1 2 1 0 0 0 2 2 1 0 2 2 1 0 2 1 0 2 0 0 0 1 2 1 0 1 1 1 2 1 2 0 1 1 0 1 2 0 1 1 2 1 0 0 1 2 1 2 0 0 0 1 1 2 2 0 1 0 1 2 2 1 2 1 0 1 2 1 1 0 2 0 2 1 0 0 2 0 0 0 1 1 0 0 0 0 0 0 1 1 1 2 2 1 1 1 1 1 2 2 1 1 2 1 0 1 0 1 2 0 0 0 1 2 2 0 2 0 1 1 2 2 2 2 1 1 1 0 2 1 2 1 1 1 1 0 1 1 2 1 0 2 1 0 1 2 0 0 1 1 0 2 1 2 1 1 2 1 2 1 0 1 1 2 0 0 0 2 0 2 0 1 0 1 2 1 0 1 1 1 1 0 1 2 1 0 0 1 0 1 1 0 2 1 2 1 2 0 0 0 2 1 1 1 0 1 1 1 0 1 0 0 0 0 1 1 1 1 2 2 2 0 1 0 1 2 1 1 2 0 1 0 1 0 1 0 1 1 0 1 0 2 0 0 0 2 0 1 2 0 1 1 1 2 2 1 0 2 1 0 2 0 1 1 1 0 2 0 2 2 0 1 1 2 0 0 2 2 0 0 2 2 2 0 2 0 0 0 0 0 2 2 0 0 0 2 2 2 0 1 2 0 1 2 2 2 1 0 1 2 1 2 1 1 1 1 2 0 0 2 1 0 1 1 1 0 1 1 0 1 2 1 1 1 1 2 1 1 1 1 0 1 1 0 1 1 1 1 0 2 2 0 0 1 1 0 2 2 2 0 1 0 1 1 2 0 2 1 2 1 2 2 0 0 0 0 0 1 2 1 0 2 0 1 1 2 1 2 2 1 1 2 2 0 2 0 0 2 2 1 2 1 0 2 1 1 1 2 1 1 2 0 1 0 0 1 1 2 0 1 1 2 1 1 0 1 2 1 1 1 1 1 1 1 1 2 0 0 1 2 2 1 1 1 0 1 1 2 2 0 1 0 1 1 2 1 1 2 1 1 2 1 0 2 0 0 0 1 1 1 0 2 1 1 1 2 2 1 0 0 1 0 1 0 0 1 1 0 0 1 0 0 0 2 2 1 1 1 0 0 1 0 0 1 2 1 1 0 0 2 0 1 0 2 2 1 0 1 1 2 2 1 1 0 2 2 0 2 1 2 2 1 1 0 2 2 1 1 0 2 1 0 2 1 1 1 0 0 2 0 0 1 0 2 2 0 0 0 0 2 2 0 1 0 0 0 2 2 1 0 2 0 2 2 2 2 1 0 2 2 2 0 0 1 2 2 2 2 2 2 2 1 0 0 1 0 2 2 2 2 0 0 1 2 2 2 2 1 1 2 2 2 0 2 1 1 0 2 0 2 0 2 2 1 0 2 2 2 0 0 0 0 1 1 0 0 1 2 0 1 0 1 0 0 2 2 2 2 1 1 1 2 2 2 0 0 2 2 0 1 0 0 2 2 1 1 1 1 0 1 1 0 1 2 1 0 0 0 2 0 1 1 1 2 2 0 0 2 2 1 1 0 2 1 0 1 1 0 1 2 1 1 1 1 1 2 1 1 1 0 0 1 0 1 0 2 0 0 0 2 2 2 2 2 2 1 1 0 1 0 0 1 2 0 0 1 2 1 2 1 2 0 0 2 0 0 2 1 1 0 2 1 2 0 0 0 0 1 1 1 1 2 0 0 0 2 1 2 1 2 2 1 0 0 1 1 2 1 1 0 2 2 0 1 0 0 1 1 2 2 2 2 0
1 0 1 0 1 2 1 1 0 2 0 1 0 2 1 2 0 2 1 1 1 0 0 1 2 1 0 0 1 2 0 2 2 2 2 0 2 0 1 0 1 1 2 1 1 2 2 2 0 1 1 1 1 1 1 1 2 1 2 0 1 2 0 1 0 2 0 0 0 2 1 1 0 2 0 0 1 1 1 0 1 2 1 2 2 2 2 1 2 1 2 2 1 0 0 0 0 2 1 1 0 0 0 0 1 1 1 0 2 0 2 0 0 1 1 0 2 1 1 0 0 1 2 1 2 2 2 0 1 1 1 0 1 1 1 2 2 1 2 2 0 1 1 0 2 0 0 2 2 2 1 0 2 2 2 2 2 1 1 0 2 2 0 1 1 1 0 2 1 0 2 1 1 2 2 2 0 0 2 1 1 0 0 1 0 1 0 2 2 1 0 2 0 1 0 0 1 2 0 1 1 1 1 1 2 1 0 1 2 1 1 0 2 2 0 0 1 0 1 2 0 0 2 0 1 1 2 1 1 2 2 1 2 1 1 1 0 2 2 0 1 1 2 1 0 0 1 2 1 2 0 0 0 1 1 2 2 0 1 0 2 2 1 1 1 1 0 1 0 0 2 0 1 1 1 1 2 2 1 0 0 2 0 1 1 2 0 1 0 1 1 1 2 2 1 0 1 1 0 0 2 2 1 1 1 0 0 1 0 2 2 0 0 0 1 2 2 1 2 0 0 2 2 2 2 2 1 2 0 0 2 0 2 1 0 1 1 1 1 1 1 1 0 2 1 1 2 2 0 0 2 0 1 1 2 1 0 0 1 1 1 1 0 1 1 2 1 1 0 1 1 1 0 1 0 1 2 1 0 1 1 1 1 0 1 2 1 0 0 1 0 1 1 0 2 1 2 1 2 0 1 0 2 1 1 0 1 1 1 2 0 2 0 0 0 1 0 0 2 1 1 2 2 1 1 0 1 2 1 1 2 1 2 1 1 0 1 1 2 2 0 1 0 2 1 0 0 2 1 2 2 0 1 1 1 2 2 1 0 2 1 0 2 0 1 1 1 0 2 0 2 2 0 1 1 2 0 0 2 2 0 0 2 2 2 0 2 0 0 0 0 0 2 2 0 0 0 2 1 1 0 2 1 0 2 2 1 2 0 0 0 1 1 2 1 1 1 1 2 0 0 2 1 0 1 1 1 0 1 1 0 1 2 2 1 2 1 1 1 2 2 1 0 1 2 0 0 1 1 0 0 2 1 0 0 2 1 0 2 1 2 0 1 1 2 0 1 0 2 1 2 1 2 2 1 1 0 1 1 0 2 2 1 2 0 0 1 2 0 2 2 0 1 1 1 1 1 0 0 1 2 0 1 1 0 2 1 0 1 2 2 1 2 0 1 1 1 2 0 2 0 2 0 1 1 1 0 2 1 0 0 0 2 1 1 2 1 2 1 2 1 2 2 1 0 2 1 0 2 2 2 1 1 0 1 1 2 1 1 0 1 1 1 1 1 2 0 0 1 1 0 1 1 2 1 0 1 1 2 1 1 0 2 1 1 1 0 2 1 1 1 1 1 1 0 1 2 0 1 2 0 0 0 1 1 0 0 1 0 0 1 2 1 2 0 1 1 2 0 2 2 2 1 1 1 0 2 1 1 2 2 2 2 2 0 1 2 2 1 0 0 1 0 1 1 2 0 0 0 0 2 0 0 1 0 1 1 1 0 1 1 2 2 1 0 0 0 0 2 2 1 0 2 0 2 2 2 2 2 0 1 1 1 1 0 0 2 1 2 1 2 1 2 2 1 0 0 1 1 2 2 1 0 0 2 2 2 1 1 1 1 2 2 0 1 1 1 2 0 0 0 0 0 0 1 1 1 2 1 2 1 0 0 1 2 0 0 1 0 2 1 1 0 2 0 0 2 2 1 2 2 1 2 2 1 1 1 0 2 2 1 2 0 1 2 1 1 2 1 1 0 2 1 0 1 2 2 0 0 0 2 1 0 2 2 2 2 0 1 2 2 1 1 0 2 2 0 1 1 0 1 2 1 2 2 1 2 2 2 0 2 0 1 1 0 1 0 2 1 0 0 1 0 1 1 1 2 2 1 2 0 1 1 2 2 0 1 1 1 0 2 0 1 1 2 2 0 0 2 1 2 0 1 1 0 2 0 0 1 1 1 1 1 1 0 1 1 2 2 2 2 2 2 1 0 0 2 2 2 2 2 0 2 2 0 1 0 1 1 0 1 1 2 2 0
0 2 0 2 0 0 2 0 2 2 0 0 0 2 2 0 2 2 0 0 0 0 0 2 2 0 2 0 2 0 2 0 2 2 2 0 2 0 2 2 2 2 2 2 2 2 2 2 0 0 2 2 2 0 2 0 2 2 2 0 2 2 0 0 0 2 0 0 0 2 2 2 0 2 0 0 2 2 2 0 2 2 2 2 2 2 2 2 2 0 0 0 0 2 0 0 0 2 2 2 0 1 0 1 1 0 2 0 2 2 1 2 1 0 0 1 2 0 2 0 1 1 1 2 1 1 2 1 0 1 0 2 1 2 0 2 1 2 0 2 1 1 0 1 2 1 1 2 1 0 0 0 0 1 1 2 2 0 1 0 1 2 1 2 1 2 0 2 0 1 2 2 1 2 2 2 0 1 1 2 2 0 0 1 1 1 1 2 2 1 0 1 1 1 2 0 2 2 0 2 2 0 1 1 1 1 0 1 2 2 1 0 1 1 1 0 2 2 1 1 0 0 1 2 0 2 0 2 2 0 2 0 1 1 2 1 1 1 2 1 0 0 2 1 2 1 2 1 1 2 0 0 0 2 2 2 1 1 0 0 2 2 1 2 0 0 0 2 1 0 2 0 2 1 0 0 1 2 2 0 0 2 0 2 1 1 0 1 2 1 0 1 1 2 2 0 1 1 1 0 1 2 2 0 1 1 0 0 0 1 2 1 0 1 0 0 1 1 1 0 1 2 2 2 2 1 0 2 0 0 2 0 2 1 0 0 1 1 2 1 2 0 1 2 1 0 1 2 0 0 0 1 2 1 1 1 2 1 2 1 1 1 0 1 0 0 2 0 0 2 1 1 0 0 1 1 1 1 1 0 1 2 0 2 1 2 2 2 2 1 0 0 1 0 2 2 2 0 0 1 1 1 1 2 1 0 1 1 1 2 1 0 1 2 1 1 1 2 0 1 2 1 2 0 0 1 2 2 2 1 2 1 2 0 1 0 2 2 1 0 1 0 0 1 0 1 1 1 0 2 1 1 1 1 2 1 1 1 0 1 0 1 2 1 0 0 0 1 2 0 1 0 2 0 1 1 0 1 0 0 2 2 1 1 1 1 1 0 1 1 2 1 0 0 0 0 1 2 0 0 0 1 0 0 1 2 1 2 1 0 1 2 0 0 2 2 0 1 1 1 1 2 1 0 1 2 0 1 0 1 1 2 1 2 1 2 1 1 0 2 1 1 0 1 0 0 2 2 1 1 0 2 1 1 1 2 0 0 2 1 2 2 0 0 0 2 0 0 0 0 1 0 1 2 0 0 2 1 0 0 2 1 1 1 0 0 2 1 2 2 2 0 2 2 1 2 1 0 0 1 1 2 1 1 0 2 2 1 0 2 2 1 2 1 1 1 2 2 1 2 0 1 0 2 0 1 1 0 1 0 2 0 2 1 1 1 2 2 1 1 2 1 2 2 0 2 1 1 2 1 2 1 0 1 2 1 0 0 0 0 1 2 2 1 0 1 1 0 0 1 1 1 1 2 1 0 2 1 2 1 2 0 2 0 2 1 1 2 0 2 1 2 0 0 2 2 2 0 1 2 1 2 0 0 0 2 1 2 0 2 2 2 1 1 2 0 1 2 1 2 1 2 2 2 0 0 2 0 2 2 0 1 1 2 1 0 2 2 0 1 1 1 0 2 0 0 0 0 2 0 2 0 0 1 0 2 0 0 0 1 1 1 1 2 1 1 1 0 1 2 0 1 1 1 0 2 0 1 2 0 0 0 0 1 2 2 1 1 1 1 2 1 1 2 0 0 2 0 2 1 2 2 0 0 2 1 2 2 2 2 1 2 2 2 0 2 2 2 1 0 0 2 0 1 1 1 1 2 1 2 0 0 0 1 0 1 1 1 0 2 2 2 0 1 0 1 1 0 1 2 0 2 2 2 1 2 1 1 2 2 1 2 1 0 2 1 1 1 0 1 0 1 1 1 1 1 1 1 0 0 2 0 1 0 1 1 1 0 1 1 2 2 1 1 2 0 0 2 1 1 2 2 1 1 1 0 0 1 0 2 0 0 0 2 1 1 1 2 0 0 0 2 2 1 1 0 2 1 2 0 2 0 0 0 2 1 1 1 2 1 2 1 2 0 0 1 0 0 2 2 0 0 2 1 1 1 1 1 0 2 0 2 2 1 0 1 2 2 2 2 2 1 2 0 0 1 1 1 1 2 0 1 0 2 1 1 0 1 1 2 2 0 2 1 0
1 2 1 1 0 2 0 1 0 2 1 0 2 2 1 1 1 2 1 2 1 2 0 2 1 0 2 0 1 2 2 1 1 2 2 0 2 0 0 1 2 1 2 1 0 1 2 2 0 2 2 0 2 0 0 0 1 0 2 0 1 2 0 0 1 2 0 1 2 0 1 0 1 2 1 0 0 1 1 0 0 2 1 2 2 2 2 2 1 2 1 2 1 1 0 0 0 0 2 0 2 2 2 0 2 1 1 0 1 1 1 2 0 1 0 1 2 0 2 0 1 1 1 2 1 1 2 1 0 1 0 2 1 2 0 2 1 2 0 2 1 1 0 1 1 1 0 2 0 0 1 1 0 1 1 2 2 0 1 0 1 2 1 2 1 2 0 2 0 1 2 2 1 2 2 2 0 1 1 2 2 0 0 1 1 1 1 2 2 1 0 1 1 1 2 0 2 2 0 2 0 2 2 1 0 0 2 0 2 2 0 1 2 2 0 0 2 2 0 2 1 0 0 1 2 0 0 1 1 1 1 0 2 1 2 2 0 0 2 1 0 0 2 2 1 1 1 2 1 2 1 0 0 2 2 2 1 1 0 1 1 2 2 0 1 2 0 0 1 1 1 0 2 1 1 0 2 1 2 0 1 2 0 1 1 2 0 1 1 1 0 0 1 2 2 0 1 1 1 0 1 1 1 0 1 1 0 1 0 1 1 1 0 0 0 2 1 1 1 0 2 2 1 2 2 1 1 2 0 0 2 0 2 1 0 1 1 2 2 2 2 1 0 2 2 1 1 2 0 1 1 0 2 1 0 1 1 1 2 1 1 1 0 1 0 0 2 0 0 2 1 1 0 0 1 1 1 2 1 0 1 2 0 1 1 1 2 1 2 1 0 1 2 0 2 2 2 0 1 1 1 1 1 2 1 0 1 1 1 1 1 0 0 2 1 1 2 1 0 1 2 1 1 1 1 1 1 1 1 1 2 0 2 0 1 0 2 2 1 1 1 0 1 1 0 1 1 1 0 2 1 1 0 1 2 1 1 1 0 1 0 1 2 1 0 0 0 1 2 0 1 0 2 0 1 1 0 1 0 0 2 2 1 1 1 1 1 0 1 1 2 1 0 0 0 0 1 2 0 0 0 1 0 0 1 2 1 2 1 0 1 2 0 0 2 2 0 1 1 1 0 2 0 0 2 2 1 2 0 0 2 2 2 2 2 1 2 1 0 2 0 1 0 0 0 0 1 1 1 2 0 0 1 1 1 2 0 0 2 2 2 2 0 1 1 2 1 1 1 1 1 1 1 2 1 0 2 1 1 0 2 1 1 1 0 1 2 1 1 2 2 0 2 1 0 2 2 0 0 1 1 2 1 1 0 2 2 0 1 1 2 0 2 1 0 2 2 2 2 2 1 1 0 2 1 0 1 1 1 1 2 0 2 0 1 2 1 2 0 1 1 0 1 1 0 2 1 0 1 1 1 1 0 0 2 1 0 0 0 1 2 2 2 0 0 2 0 0 0 1 0 1 1 2 1 0 2 1 1 1 1 0 1 0 1 1 1 1 0 1 1 1 0 0 2 2 2 2 0 2 0 2 0 0 0 2 2 2 0 1 1 2 0 1 1 1 1 1 0 2 1 2 2 2 0 0 1 2 1 1 0 1 2 1 2 0 1 1 0 0 0 0 2 1 1 1 1 0 2 0 2 0 1 0 2 2 0 0 0 1 1 2 2 2 1 0 0 0 1 2 0 2 0 2 1 2 0 0 2 1 0 0 0 1 1 1 2 0 2 2 1 0 2 2 0 1 2 0 2 1 2 2 0 0 1 1 2 2 2 2 1 2 2 2 0 2 2 2 1 0 0 2 0 1 1 1 1 2 1 2 0 0 0 1 0 0 2 1 0 1 2 1 1 1 1 0 1 0 1 1 0 2 1 1 1 1 2 1 2 2 1 2 1 0 2 2 1 2 0 2 0 0 1 1 1 1 1 2 0 0 2 0 1 0 2 1 0 0 1 1 2 2 1 1 2 0 0 2 2 2 2 1 0 2 1 0 1 0 0 2 0 0 0 2 1 0 0 2 0 0 1 1 2 1 2 0 2 0 1 1 1 0 0 0 2 1 1 1 2 1 2 1 1 1 1 2 0 0 2 1 0 0 1 1 1 0 1 2 1 2 1 2 1 1 0 1 1 2 2 1 2 0 1 2 0 0 0 2 2 2 1 1 0 2 2 0 1 0 1 2 2 1 2 1 0
2 2 2 0 2 2 2 2 2 2 2 0 2 2 2 2 2 2 2 0 0 0 0 0 2 0 0 0 2 2 0 2 2 2 0 2 0 2 0 2 0 2 2 2 2 2 2 2 0 2 2 2 2 2 0 0 0 2 2 0 0 2 0 0 0 2 0 0 2 0 2 2 2 2 2 0 0 0 2 0 0 2 2 0 2 2 2 0 2 0 2 2 2 0 0 0 0 2 2 0 0 1 0 0 1 1 2 0 2 0 1 1 0 1 0 1 0 0 0 0 1 2 2 1 1 1 2 1 1 1 2 1 2 1 2 2 2 1 2 2 1 2 2 1 2 0 1 2 2 1 1 1 1 2 2 2 2 2 1 1 2 2 0 1 0 2 1 2 1 1 1 1 2 2 2 1 2 0 2 2 2 1 0 0 1 1 0 2 1 1 1 1 1 2 1 0 2 2 2 0 0 1 0 2 2 0 0 1 2 1 2 0 2 2 2 0 2 1 1 2 0 0 1 2 0 1 0 2 2 0 2 0 1 0 1 2 0 1 1 1 2 1 1 2 1 1 2 1 2 1 1 1 0 0 2 2 1 1 2 0 1 1 2 1 1 1 0 0 2 1 1 0 1 2 1 0 1 2 1 0 1 1 1 1 0 2 1 2 1 2 0 0 1 2 2 0 2 2 0 0 1 1 0 0 0 2 1 0 0 2 2 1 1 1 0 1 2 2 2 0 1 1 2 1 1 2 2 1 1 0 2 1 2 1 2 1 0 1 2 1 1 2 1 1 1 0 2 1 1 0 2 0 1 2 0 2 1 0 1 1 1 1 0 0 0 2 1 1 1 2 0 1 2 0 1 1 1 1 0 0 0 0 2 0 1 2 2 1 2 1 0 0 0 0 2 0 2 2 2 0 1 0 2 1 2 1 0 1 2 2 1 1 1 1 0 1 2 2 1 2 1 1 1 1 0 1 1 1 1 1 2 0 2 0 1 0 2 0 1 1 0 1 0 0 0 2 0 2 0 2 1 0 1 1 2 1 1 0 0 0 0 1 2 0 1 1 0 1 1 0 2 2 0 0 1 1 0 1 2 1 0 0 2 1 2 2 1 0 0 1 0 1 2 1 0 0 1 1 0 1 1 1 1 0 1 2 2 2 1 0 2 1 2 1 1 0 1 0 2 1 1 2 0 1 2 2 1 2 0 1 1 2 1 1 2 2 1 1 0 2 0 2 0 1 1 0 1 2 0 1 0 0 0 0 0 2 0 0 2 1 2 2 0 1 0 1 0 0 1 0 1 0 1 2 0 0 1 0 1 1 0 1 1 2 0 1 1 2 0 2 2 2 2 0 0 2 1 0 0 1 1 0 1 0 1 1 2 2 0 2 1 2 2 1 0 2 1 1 1 1 1 1 0 2 2 0 1 0 0 2 1 0 2 0 0 1 2 2 1 1 0 1 2 2 0 0 0 0 2 2 2 1 1 1 2 0 0 1 0 2 2 0 0 2 1 2 0 0 0 2 0 1 1 1 0 0 0 0 1 0 1 0 2 1 1 1 0 1 1 1 1 0 1 1 0 0 2 2 0 2 0 2 0 1 1 1 1 2 0 2 1 2 1 1 1 1 2 2 1 2 2 2 0 1 2 1 2 1 1 2 0 0 2 2 1 0 0 0 1 1 0 1 2 1 1 2 2 0 1 0 1 2 2 1 1 2 1 0 0 0 0 1 1 2 2 2 1 0 2 2 1 1 1 2 2 2 2 1 2 0 2 1 1 1 0 2 2 0 1 1 1 2 1 2 1 1 0 1 1 1 2 1 0 2 1 0 2 0 1 1 0 2 2 2 0 2 2 1 1 0 1 2 0 2 2 1 1 2 2 2 1 0 1 2 2 1 0 0 0 1 0 2 1 1 1 1 1 2 2 1 1 1 1 2 2 1 1 0 1 1 0 2 0 0 2 1 0 2 2 1 0 1 0 0 1 2 0 1 0 0 1 1 1 0 1 2 1 0 1 1 1 1 1 1 0 1 1 1 2 1 2 0 0 1 1 0 2 1 1 1 2 0 2 1 0 0 0 1 1 0 0 2 2 1 1 2 2 2 2 2 1 0 1 2 2 1 1 1 1 1 1 1 0 0 1 1 1 2 2 1 1 1 0 1 1 2 1 1 0 2 0 1 0 1 1 1 0 2 2 1 2 1 1 1 0 0 1 1 2 1 1 1 2 1 0 2 0 0 2 2 2 1 2 2 0
2 1 2 1 1 2 1 0 1 2 0 0 0 1 0 1 1 2 0 1 1 0 0 2 0 1 2 1 1 2 1 2 0 1 2 1 1 1 1 2 1 1 2 1 2 2 2 2 0 2 2 1 2 2 1 0 0 1 2 0 0 1 0 0 0 2 0 0 1 1 2 2 1 2 1 0 1 1 2 0 1 2 2 1 2 1 2 0 1 1 2 2 2 1 0 1 1 1 2 1 0 0 0 0 0 1 2 0 2 0 1 1 0 2 0 1 1 1 0 0 1 1 2 2 2 1 2 2 2 1 2 2 2 1 1 1 2 0 2 2 1 2 1 2 1 0 1 1 1 2 0 1 1 1 2 1 2 1 1 0 2 2 0 2 2 2 2 1 1 1 1 1 2 0 2 1 0 0 1 1 1 0 0 0 0 1 0 2 2 1 1 1 2 1 2 0 1 1 1 0 0 1 0 2 2 0 0 1 2 1 2 0 2 2 2 0 2 1 1 2 0 0 2 2 0 0 0 2 2 1 1 0 2 0 1 2 0 1 1 1 2 1 1 2 1 1 2 1 2 1 1 1 0 0 2 2 1 1 2 0 1 1 2 1 1 1 0 0 2 1 1 0 1 2 1 0 2 1 2 0 0 1 0 1 0 2 2 1 1 2 0 0 1 2 2 0 2 1 0 0 0 1 1 0 1 0 1 1 0 2 0 1 0 0 1 2 1 2 2 1 2 0 2 2 2 1 0 0 0 1 0 0 2 2 1 1 1 2 2 1 1 0 0 2 1 1 2 2 0 0 2 0 1 1 2 1 0 0 1 1 1 1 0 0 1 2 0 0 1 2 0 2 1 1 1 1 2 1 0 0 1 0 2 0 1 2 2 1 2 1 0 1 1 0 2 0 2 2 2 0 1 0 2 2 1 1 0 1 2 2 1 1 1 1 0 1 1 1 2 2 1 2 2 2 0 2 1 2 2 0 2 1 2 0 1 1 2 1 2 0 0 0 0 0 1 2 0 1 0 2 1 1 1 1 2 1 1 1 0 0 1 0 2 1 2 2 0 1 1 0 2 2 0 0 1 1 0 1 2 1 0 0 2 1 2 2 1 0 0 1 0 1 2 1 0 0 1 1 0 1 1 1 1 0 1 2 2 2 1 0 2 1 2 1 1 0 1 0 2 1 1 2 0 1 2 2 1 2 0 1 1 2 1 1 2 2 1 1 0 2 0 2 0 1 1 0 1 2 0 1 0 0 0 0 0 2 0 0 2 2 2 2 1 1 0 1 0 0 0 0 1 0 1 2 0 0 0 0 2 1 0 0 1 2 0 1 1 2 2 2 2 0 1 2 0 0 1 1 0 2 2 1 1 0 0 0 2 2 1 2 1 2 2 2 1 2 1 2 2 1 2 2 1 1 2 0 0 0 1 1 1 0 2 0 0 2 1 2 1 1 0 1 2 2 0 0 0 0 2 2 2 1 1 0 2 0 1 0 0 2 2 1 1 2 1 2 0 0 0 1 0 0 0 1 1 0 1 1 1 0 1 0 2 1 2 0 0 1 1 0 0 1 2 1 0 0 2 2 0 2 0 2 0 1 1 1 1 2 0 2 1 2 1 1 1 1 2 2 1 2 2 2 0 1 2 1 2 1 1 2 0 0 2 2 1 0 0 0 1 1 0 1 2 1 1 2 2 0 1 0 2 1 1 1 2 2 1 0 0 0 0 1 2 1 2 2 1 0 2 2 1 0 2 2 1 1 2 2 2 1 2 0 1 1 0 1 1 1 1 1 0 2 1 2 1 1 0 1 1 1 2 0 0 2 2 0 2 0 2 1 1 2 2 2 0 2 2 1 1 1 1 1 0 2 2 0 1 2 2 1 0 0 0 0 1 0 0 1 0 2 1 1 0 2 0 0 2 2 1 1 2 2 2 1 0 1 0 1 2 2 1 1 2 0 1 2 0 1 1 1 0 0 1 0 1 2 1 2 1 1 2 0 0 0 1 1 1 1 2 2 2 2 0 0 2 0 1 0 1 0 2 0 0 1 1 0 1 1 1 0 0 0 1 2 1 0 1 1 1 0 0 2 2 1 1 2 2 2 2 2 1 0 1 2 2 0 1 1 2 0 1 1 0 0 0 1 1 0 2 2 0 0 1 0 1 0 1 0 1 1 2 0 0 2 1 1 1 2 2 1 2 1 1 0 2 0 2 0 2 1 1 0 2 1 0 2 0 0 2 1 1 2 2 2 0
2 2 2 0 0 0 0 2 0 2 0 0 2 0 2 2 2 0 2 2 2 0 0 2 0 0 0 0 2 0 0 2 2 2 2 0 2 0 0 2 0 2 0 0 2 2 0 2 0 0 2 0 2 2 0 0 2 0 0 2 0 0 0 0 2 2 0 0 2 2 2 2 2 2 0 0 0 0 0 2 0 2 2 0 2 2 0 2 2 0 0 0 0 2 0 0 0 0 2 0 0 1 0 0 0 1 2 0 2 1 2 1 1 1 0 1 0 0 1 0 1 2 1 0 0 2 2 1 0 1 1 0 0 1 1 0 2 1 0 1 0 2 0 0 1 0 0 2 2 2 1 2 2 2 2 1 2 2 0 0 1 2 0 2 2 2 2 0 0 1 1 2 0 0 2 2 1 0 2 0 2 2 2 0 0 2 0 2 2 2 1 2 1 1 1 0 2 2 1 1 2 0 1 2 1 1 0 1 1 2 0 0 2 2 1 0 2 0 1 1 0 1 1 2 0 0 1 2 1 1 2 0 0 0 2 0 0 0 2 0 0 0 2 1 2 0 1 1 2 2 0 0 0 0 2 1 2 0 1 1 1 1 2 0 1 0 0 1 2 1 2 1 2 0 1 1 0 1 1 0 0 1 1 1 0 1 0 1 0 1 0 0 1 2 2 1 1 2 1 2 2 0 0 2 1 0 1 1 0 0 2 1 0 0 1 1 2 1 2 1 1 1 2 0 1 2 1 1 0 0 2 2 2 1 2 1 0 1 0 0 2 0 0 2 2 0 2 1 1 0 2 1 2 1 0 2 2 2 2 2 0 1 0 0 0 2 1 1 1 1 1 2 1 1 1 1 1 2 1 0 1 1 1 1 2 1 2 2 1 1 0 1 0 1 1 1 1 2 2 0 1 1 1 0 2 1 0 1 2 1 2 2 2 2 0 0 2 0 2 1 2 2 2 1 0 1 1 2 2 0 1 0 2 1 1 0 2 2 1 1 1 1 0 0 1 1 0 1 1 2 2 0 0 1 1 1 1 2 0 0 1 1 2 1 1 1 0 0 1 0 2 2 1 0 1 1 0 1 2 1 2 1 2 2 0 0 1 2 1 1 1 1 2 2 0 0 1 1 0 0 0 1 2 0 1 0 1 2 1 2 1 1 1 1 2 0 0 0 2 1 2 2 0 1 2 2 2 2 0 2 1 2 0 0 2 1 1 0 0 2 0 2 0 1 0 0 1 2 0 1 1 1 1 0 0 2 0 0 2 0 2 2 0 1 1 2 1 1 1 0 1 2 2 2 2 0 0 2 2 2 2 2 1 2 0 1 1 2 1 2 2 0 1 2 1 1 2 2 0 1 2 0 0 1 1 2 2 2 1 1 2 1 2 0 2 1 0 0 0 2 1 2 1 1 1 0 0 0 1 0 1 0 2 1 1 1 1 2 2 1 0 1 2 2 0 0 1 2 1 2 2 2 0 2 1 2 1 1 1 2 1 1 2 1 1 1 1 1 0 1 1 1 1 2 1 0 1 2 0 1 0 1 2 1 2 1 1 0 0 2 0 0 1 1 1 2 2 0 1 1 1 1 1 0 1 0 0 2 0 1 2 1 1 2 0 2 2 2 0 2 2 1 1 1 1 0 0 2 2 2 1 2 2 1 1 1 2 1 0 1 1 2 1 2 0 0 1 0 2 0 1 0 1 1 0 0 0 1 0 2 2 1 0 2 2 2 2 0 1 1 0 2 1 1 0 1 2 2 2 0 1 0 1 2 1 1 1 0 1 1 1 0 2 2 1 1 2 1 1 1 2 1 0 0 2 0 2 0 1 0 0 2 2 2 1 2 2 0 1 2 0 1 1 2 1 2 1 2 2 2 0 0 0 1 1 0 0 1 1 2 2 0 1 2 2 0 1 1 2 1 0 2 2 2 1 1 0 0 1 2 2 1 0 0 1 2 0 2 1 2 0 0 1 0 0 2 0 2 0 0 1 0 0 0 1 2 2 1 1 1 2 2 1 0 1 1 0 1 2 1 2 0 0 1 0 0 2 0 1 1 0 1 0 2 1 0 0 0 0 0 1 1 2 0 2 0 2 0 0 1 0 0 2 1 2 1 2 1 2 0 1 1 1 2 2 2 1 1 2 1 2 1 0 1 1 2 0 0 0 2 2 1 0 2 1 1 1 2 2 2 2 0 1 0 0 1 0 1 1 2 0 2 0 2 2 2 0 1 1 2 2 1 2 2 1
2 2 0 2 2 2 0 2 0 2 0 0 2 1 1 1 1 2 1 1 1 1 1 2 1 0 0 1 2 0 1 2 2 2 1 0 2 0 1 1 0 2 1 0 2 2 1 2 0 0 2 0 2 1 0 1 1 1 1 1 1 1 0 0 1 2 0 0 2 1 1 1 2 2 0 1 0 1 1 2 1 2 2 1 2 2 1 2 2 1 1 0 1 1 0 1 0 0 2 0 2 0 0 0 1 0 2 0 2 2 2 2 0 2 0 1 0 0 1 0 1 1 1 1 0 2 2 2 1 1 1 2 2 1 0 2 2 1 2 2 0 2 0 1 2 0 0 2 2 2 1 1 2 2 2 1 2 1 1 0 2 2 0 2 2 2 2 0 0 1 1 1 1 0 2 2 0 1 1 1 1 1 1 0 1 2 0 1 2 2 2 2 2 2 2 1 1 2 0 0 2 0 1 2 1 1 0 1 1 2 0 0 2 2 1 0 2 0 1 1 0 1 1 2 0 0 1 2 1 1 2 0 0 0 2 0 0 0 2 1 1 1 1 0 2 0 2 1 2 2 0 0 0 0 2 2 2 0 2 2 0 1 1 1 0 1 0 1 1 1 1 2 2 1 1 0 1 1 1 0 0 1 1 1 0 1 0 1 0 1 0 0 1 2 2 0 2 1 0 1 1 0 0 1 1 1 1 0 1 1 2 2 0 1 1 1 1 2 1 0 0 2 1 1 1 2 2 1 0 0 2 2 2 1 2 2 0 2 1 1 1 1 0 2 1 0 1 1 0 0 2 0 1 2 0 2 2 2 2 2 0 1 0 0 0 2 1 1 1 1 1 1 2 0 1 1 1 1 0 1 1 1 1 0 1 2 2 2 2 1 0 0 0 1 0 1 1 1 1 0 1 1 1 0 2 1 1 0 2 2 1 1 2 2 1 0 2 1 1 1 2 2 2 1 0 2 1 2 2 1 1 0 1 2 1 1 2 2 1 0 0 1 0 0 1 1 0 1 1 2 2 0 0 1 1 1 1 2 0 0 1 1 2 0 0 0 1 0 2 1 2 1 2 0 1 2 2 0 1 1 2 1 0 1 1 2 0 1 2 1 0 1 1 1 1 0 1 1 1 0 0 2 1 0 1 1 1 2 2 2 1 0 2 1 2 1 0 0 1 0 0 2 0 0 1 2 2 1 0 2 1 2 1 1 2 0 2 1 1 1 1 2 0 1 1 1 2 1 1 1 1 0 1 1 1 1 0 0 2 1 2 1 0 1 1 2 2 0 0 0 1 1 1 2 2 1 1 1 1 2 1 2 0 1 0 0 0 2 0 2 2 0 2 2 1 0 1 1 1 0 2 1 2 0 0 2 1 1 0 2 1 1 2 0 2 1 0 2 1 2 0 1 0 2 1 0 1 0 2 1 1 1 2 0 0 1 1 2 1 1 0 1 2 2 0 0 0 1 0 2 2 0 1 0 1 1 1 1 2 1 0 2 1 1 1 1 1 1 0 1 1 1 1 2 1 0 1 2 0 1 0 1 2 1 2 1 1 0 0 2 0 0 1 1 1 2 2 0 1 2 0 1 0 0 0 1 0 2 0 1 1 2 2 1 0 1 1 2 1 2 2 2 1 0 2 0 0 2 2 2 0 2 2 0 2 0 2 2 0 1 1 1 1 1 0 1 1 0 1 1 2 0 0 0 1 1 0 1 0 2 1 1 0 2 2 1 2 0 1 2 1 2 1 1 0 2 2 2 2 1 2 0 2 1 0 0 1 1 1 2 2 1 2 2 1 1 2 1 1 1 2 1 0 0 2 0 2 0 1 0 0 2 2 2 1 2 2 0 1 2 0 1 1 2 1 2 1 2 2 2 0 0 1 1 1 0 0 1 0 2 2 0 1 2 2 0 1 1 2 1 0 2 2 2 1 1 0 0 1 2 2 1 0 0 1 2 0 2 1 2 0 0 1 0 0 2 0 2 1 1 1 0 0 0 1 2 2 1 0 2 2 0 1 0 2 0 0 1 2 1 2 0 0 1 0 0 2 0 1 1 0 1 0 2 1 0 0 0 0 0 1 1 2 0 2 0 2 0 0 1 0 0 2 1 2 1 2 1 2 0 1 1 0 1 1 2 0 0 2 2 1 0 0 0 0 2 0 0 0 1 1 2 0 2 1 2 1 2 1 2 1 1 1 0 0 1 0 1 2 1 1 1 1 2 1 1 0 1 1 2 2 0 1 2 2
2 0 0 2 0 2 0 0 0 0 0 0 2 2 2 0 2 0 2 0 2 0 0 2 0 0 2 2 2 0 2 0 2 2 2 0 2 0 0 0 2 0 2 2 0 2 2 2 0 2 2 0 2 0 0 0 2 0 2 0 2 2 0 0 0 2 0 2 2 2 0 2 2 2 0 2 0 2 2 2 2 2 2 0 0 0 0 2 2 2 0 2 2 0 2 0 0 0 2 0 0 1 0 0 0 0 2 0 2 0 2 1 1 1 0 0 1 1 1 0 1 1 2 2 0 2 2 0 1 0 0 1 0 0 1 0 1 1 2 2 0 2 1 0 0 2 1 2 2 1 2 0 1 2 1 1 2 1 0 1 2 2 0 0 1 2 1 2 1 1 1 2 1 0 2 2 1 1 1 2 2 0 0 2 1 2 0 2 2 2 1 2 1 1 1 0 2 2 0 1 1 1 0 2 2 0 0 0 2 1 2 0 0 1 0 0 2 2 0 2 0 0 1 2 0 0 0 1 0 1 2 1 1 1 2 2 1 1 2 0 0 2 1 2 1 1 1 2 2 1 1 1 0 1 1 2 2 0 1 1 1 2 1 1 1 0 1 1 1 1 2 2 2 1 2 1 1 2 2 0 0 2 0 0 1 2 0 2 0 1 0 1 1 2 2 1 0 1 2 0 1 1 1 1 0 0 1 1 0 2 0 1 0 0 1 2 2 2 2 0 2 1 2 2 2 2 1 0 1 0 2 0 2 1 1 0 0 0 2 1 2 1 2 1 1 0 2 1 0 0 2 0 0 2 1 2 1 0 2 1 1 1 0 1 2 2 0 0 0 2 0 2 1 2 1 1 2 1 1 1 2 2 0 1 2 2 1 1 1 0 0 2 2 0 2 1 2 1 2 1 2 2 1 2 1 2 0 1 1 2 1 1 2 2 0 1 2 0 2 0 2 1 2 1 0 0 2 1 2 1 1 1 2 1 1 0 2 1 0 1 0 1 0 0 2 0 0 0 1 2 2 1 1 2 2 1 0 1 0 0 0 0 2 0 1 1 0 2 1 0 2 1 2 1 1 1 0 0 1 2 1 0 2 2 2 2 1 0 1 0 1 0 1 1 2 1 0 0 0 1 0 1 0 0 1 2 2 2 1 0 2 1 1 0 1 0 1 0 2 1 2 2 1 1 2 2 0 2 1 0 1 2 1 2 2 1 2 2 0 2 0 1 0 1 0 0 2 2 0 2 0 0 1 1 1 2 0 0 2 2 2 2 0 1 1 2 0 0 1 1 0 0 1 2 0 0 1 0 2 0 1 1 1 2 0 1 0 2 1 2 2 1 2 1 0 1 1 0 0 0 2 0 1 1 0 1 1 1 0 2 2 1 2 1 0 2 2 2 1 1 0 1 0 1 2 0 0 1 1 2 1 1 2 0 0 1 1 2 2 1 0 1 2 2 0 0 1 1 2 2 2 2 1 0 1 1 2 1 1 1 2 1 2 1 1 2 0 0 1 1 1 0 0 2 2 0 1 2 1 1 2 0 1 2 2 1 0 2 2 1 0 2 2 1 0 1 1 0 1 2 1 2 0 1 0 1 1 1 1 0 0 2 0 1 1 1 2 1 0 2 2 2 2 2 0 0 2 1 2 2 1 0 1 2 1 0 2 2 0 1 2 1 1 2 1 1 2 0 0 0 1 0 0 1 1 2 0 1 0 1 1 2 1 0 2 2 2 0 1 1 0 0 1 2 0 1 1 2 1 1 2 1 2 0 0 0 1 1 2 1 0 2 2 2 1 0 1 1 1 1 2 2 0 1 0 1 2 1 1 1 0 2 2 2 1 2 2 1 0 0 1 2 1 2 2 2 1 2 1 2 0 0 0 2 1 0 0 0 0 2 0 1 0 2 1 0 1 2 2 2 2 2 2 1 1 2 1 1 1 2 1 1 0 0 1 2 1 1 1 1 0 0 0 0 1 2 0 2 0 0 1 0 1 0 2 1 1 0 2 2 2 2 2 1 2 1 1 1 0 1 1 1 1 0 1 1 1 1 0 0 0 0 2 2 0 2 0 2 1 0 1 0 1 2 0 0 2 2 1 1 0 0 0 2 1 1 1 1 2 0 1 0 2 0 1 2 1 2 2 1 2 1 1 2 1 1 1 1 1 1 1 1 0 1 2 1 1 2 2 2 2 1 2 0 0 1 2 1 1 2 1 2 2 2 1 1 0 1 1 0 1 0 2 2 1
2 2 1 0 2 2 0 2 2 1 0 0 2 2 2 2 1 1 2 1 0 0 0 1 2 1 2 1 2 0 1 1 2 2 2 0 2 0 1 0 2 0 2 2 0 2 2 2 0 1 2 1 2 2 0 1 0 0 1 1 1 2 1 0 0 1 1 1 2 0 1 1 1 0 0 0 1 1 2 0 1 2 1 2 2 1 2 2 2 2 2 0 2 0 0 1 0 1 2 0 1 1 0 1 1 0 2 2 2 0 2 1 1 0 0 2 0 0 2 0 2 2 2 0 1 2 2 0 2 2 1 1 1 1 0 1 2 2 2 0 2 1 0 0 1 1 1 2 2 1 2 1 1 2 1 1 2 1 0 1 2 2 0 0 1 2 1 2 1 1 1 2 1 0 2 2 1 0 1 2 1 1 0 1 1 1 0 2 2 2 1 2 1 1 1 0 2 2 0 1 2 0 1 1 1 0 0 0 1 2 0 0 1 1 1 0 1 2 1 2 1 0 2 2 0 0 2 2 2 1 0 1 1 1 0 2 1 2 1 0 1 1 1 1 0 1 2 2 2 2 0 0 0 1 2 1 1 1 1 0 2 2 2 1 1 1 0 1 1 1 2 2 2 0 1 0 0 1 2 0 0 2 0 0 0 2 0 2 0 1 0 0 0 2 2 0 2 2 1 0 0 1 1 0 1 0 0 1 0 2 1 1 1 0 0 2 2 2 2 0 2 1 2 1 1 2 1 0 1 0 2 0 2 1 1 0 0 0 2 1 2 1 2 1 1 0 2 1 0 0 2 0 0 2 1 2 1 0 2 1 1 1 0 1 1 1 0 0 0 2 0 2 1 2 1 1 2 1 1 1 2 2 0 1 2 2 1 1 1 0 0 2 2 0 2 1 2 1 2 1 2 1 0 2 1 1 0 1 1 2 2 2 1 2 0 1 2 1 1 1 1 2 2 0 0 1 2 2 2 1 1 0 2 0 1 0 2 1 0 1 0 1 0 0 1 1 0 1 1 2 2 1 2 1 2 2 1 1 0 0 0 0 2 0 1 1 0 2 2 0 2 2 0 1 0 2 0 1 2 2 0 0 2 1 2 1 0 0 1 0 1 1 2 2 0 0 1 2 0 1 0 1 1 0 2 1 2 1 1 0 1 1 2 0 2 0 2 0 2 0 2 2 0 1 2 1 1 2 1 0 1 2 2 2 2 2 2 2 0 2 0 1 0 0 2 0 0 2 1 0 1 0 0 0 1 1 0 0 2 2 2 1 0 1 1 2 0 0 1 1 0 0 1 2 0 0 1 0 2 0 1 0 2 2 0 1 1 1 1 2 2 1 2 1 0 2 1 0 0 0 2 0 1 1 0 1 1 1 0 2 2 1 2 1 0 2 2 2 1 1 0 1 0 1 2 0 0 1 1 2 1 1 2 0 0 1 1 2 2 1 0 1 2 1 1 0 1 1 2 2 2 2 1 1 1 2 1 1 1 0 2 0 1 1 1 2 0 0 1 2 1 1 1 2 1 0 0 1 1 1 2 0 1 2 1 2 0 2 1 2 1 1 1 1 0 1 1 1 1 2 0 2 1 1 2 0 1 2 1 2 2 2 2 1 1 1 2 2 1 2 2 2 1 1 1 0 2 1 2 2 0 0 1 2 2 0 1 1 1 1 1 2 1 1 1 1 2 0 1 1 1 0 0 2 0 1 0 0 0 2 2 1 0 2 1 2 2 0 2 1 1 2 1 2 2 2 1 2 0 1 1 2 2 1 0 1 2 1 1 1 2 1 1 2 0 1 0 1 1 2 2 2 1 0 1 1 2 0 2 0 1 2 2 2 0 2 2 1 1 1 1 1 0 2 2 0 1 2 2 1 0 0 0 1 0 0 1 1 0 2 1 1 0 1 0 0 2 2 2 0 2 1 2 1 1 1 0 0 2 2 1 1 0 0 0 2 0 2 1 0 1 2 0 0 2 2 2 2 0 0 1 2 2 0 1 2 2 1 1 2 2 2 1 1 2 1 1 0 0 1 2 0 1 0 2 0 0 2 0 1 0 0 1 2 0 2 0 2 1 0 1 0 2 2 0 0 2 2 0 1 1 0 0 2 1 1 2 1 2 0 1 0 2 0 0 2 1 1 2 2 1 0 1 1 0 0 1 0 2 1 2 0 0 1 2 1 1 2 2 1 2 1 2 0 1 0 1 0 1 1 2 0 2 2 1 2 0 0 1 0 1 2 1 2 0
2 2 0 2 0 2 0 0 0 2 0 2 2 2 2 2 2 2 0 0 2 2 0 0 0 0 0 0 2 2 0 0 2 2 2 2 2 0 2 2 2 0 2 0 2 0 2 2 0 2 2 2 2 0 2 0 0 2 2 0 2 2 0 0 2 0 0 0 2 0 2 0 2 2 2 2 0 2 2 2 0 2 0 0 0 0 0 2 2 2 0 2 0 0 0 0 0 2 2 2 0 0 2 0 0 0 2 0 2 0 2 1 1 1 1 1 1 2 0 0 2 2 0 1 0 1 2 2 1 2 0 2 1 1 2 1 1 1 1 2 1 1 0 1 1 0 1 2 1 0 2 2 1 2 2 1 2 1 1 0 2 2 2 1 1 2 0 2 0 1 1 1 2 2 2 1 1 0 2 0 2 0 0 1 1 2 0 2 2 1 1 2 2 0 2 0 0 1 2 1 1 1 1 2 1 0 0 1 0 1 0 1 1 1 0 0 1 2 0 2 1 0 0 2 0 1 2 0 1 1 2 1 2 1 1 1 0 0 2 1 1 1 1 2 0 0 0 1 1 2 0 1 0 1 1 2 1 1 1 0 1 2 0 1 1 1 0 1 0 0 1 1 1 1 2 1 2 1 0 0 0 2 0 0 0 2 0 1 1 2 1 0 2 2 1 0 2 2 0 0 0 2 2 0 0 1 0 0 0 2 2 1 1 0 0 2 1 2 1 0 0 2 2 2 2 1 1 2 0 0 2 1 2 1 2 1 1 2 1 1 1 0 0 2 0 1 1 1 0 0 1 0 0 0 1 1 2 2 1 0 0 1 0 2 1 2 1 2 2 2 0 1 2 0 2 2 0 2 0 2 2 2 2 0 2 2 2 1 2 0 0 0 0 0 2 2 1 0 1 0 1 2 0 2 2 0 0 1 1 1 2 1 0 0 0 1 2 0 2 0 1 1 1 1 0 1 1 1 2 0 1 1 1 1 0 2 1 2 2 1 0 1 0 1 1 0 0 0 1 2 1 1 1 2 1 1 1 2 0 0 0 0 2 0 0 0 0 2 2 1 1 1 1 1 1 1 1 0 1 2 2 0 2 1 2 1 1 0 1 0 1 1 1 0 0 0 1 2 1 1 1 0 2 0 1 2 2 2 2 0 1 1 1 1 0 2 1 0 1 1 0 2 0 0 2 0 0 2 2 0 0 2 0 1 2 2 2 2 1 1 0 0 0 2 0 1 1 0 1 0 0 1 0 0 0 1 0 0 2 1 2 2 1 0 1 0 2 0 0 0 1 0 1 2 1 1 1 2 0 1 2 2 0 1 0 0 1 1 2 2 1 2 2 1 0 0 1 1 1 1 1 2 2 0 1 2 1 2 0 2 2 2 1 0 0 2 1 2 2 1 1 2 0 1 2 0 0 0 1 0 1 0 1 0 1 2 2 2 1 1 0 0 2 0 1 1 1 0 2 2 2 1 1 1 2 2 1 2 1 1 2 0 2 1 0 1 1 1 1 0 0 1 0 2 1 1 2 2 2 1 0 0 2 1 2 1 2 0 0 2 1 1 0 1 1 1 1 0 2 1 0 0 0 1 0 1 0 2 1 0 1 2 0 1 0 2 2 2 1 2 2 1 1 2 0 0 1 1 2 1 2 1 2 1 1 0 1 2 1 2 1 0 1 1 1 1 0 1 2 0 2 0 0 1 1 2 0 0 0 1 2 0 0 1 2 2 2 1 2 1 0 1 1 2 1 1 1 1 2 1 1 1 1 0 1 1 1 1 1 1 0 0 2 1 1 0 2 0 1 1 2 1 1 1 1 0 2 2 2 2 2 2 1 1 1 2 2 1 1 0 2 0 0 2 1 0 0 2 2 2 0 0 1 1 0 1 2 1 0 2 2 1 1 2 1 1 2 2 1 1 1 1 2 1 1 0 0 0 2 2 2 2 0 0 2 2 1 2 1 1 0 1 1 0 1 2 1 2 0 0 2 1 1 1 2 1 2 2 2 2 2 2 1 1 2 1 0 1 0 1 0 1 1 2 1 1 2 1 0 0 0 0 1 2 0 0 0 0 0 2 1 0 2 0 1 1 2 1 1 1 0 0 1 2 2 1 1 2 2 0 1 0 1 0 1 1 0 0 2 1 2 0 1 2 0 1 0 1 1 1 1 1 0 0 1 0 1 1 2 2 2 2 2 0 0 0 1 1 1 1 1 1 1 2 1 1 0 0 0 1 2 1 2 2 1
0 1 2 2 2 2 1 2 2 1 0 0 2 2 2 2 2 1 1 1 1 1 1 1 0 0 0 0 2 1 0 1 1 2 2 1 2 0 1 2 1 0 2 1 1 1 2 2 0 1 1 1 2 2 2 1 1 1 1 1 0 0 1 0 1 2 0 1 1 0 1 0 0 1 0 0 0 2 2 1 0 1 1 2 2 2 2 2 2 1 1 0 1 2 0 1 1 1 2 0 0 0 1 0 1 1 1 0 2 0 2 1 2 0 0 0 0 0 2 1 0 1 1 2 2 2 2 0 2 1 0 1 1 1 1 0 1 1 2 2 1 1 0 0 1 0 0 2 0 0 1 1 1 2 2 2 2 1 0 0 2 2 1 1 0 2 0 2 1 2 1 1 2 2 2 1 2 1 1 0 2 1 1 2 1 1 0 2 1 2 1 2 2 0 2 0 0 1 2 1 2 0 1 2 2 0 1 0 1 1 0 0 0 0 1 0 0 1 0 2 0 1 1 2 0 2 1 1 1 2 2 0 1 1 1 1 0 0 2 1 1 0 1 2 1 0 2 2 2 2 1 1 0 2 1 2 2 0 1 0 1 2 2 1 0 2 0 1 2 1 1 1 2 1 2 0 1 2 2 2 1 2 0 2 2 2 0 0 1 1 1 0 0 2 2 0 2 2 0 0 0 2 2 0 0 1 0 0 0 2 2 1 1 0 0 2 1 2 1 0 0 2 2 2 2 1 1 2 0 0 2 1 2 1 2 1 1 2 1 1 1 0 0 2 0 1 1 1 0 0 1 0 0 0 1 1 2 2 1 0 0 1 0 2 1 2 1 2 2 2 0 1 2 0 2 2 0 2 0 2 2 2 1 0 1 1 2 0 2 0 1 0 0 1 1 2 2 1 2 0 1 2 0 2 2 0 0 1 1 2 1 0 0 0 0 1 2 1 1 1 0 2 1 0 0 1 1 2 2 0 0 0 0 2 0 2 2 2 2 1 0 0 0 2 1 0 0 1 0 2 0 1 0 2 1 0 1 2 0 0 0 0 2 0 0 0 0 1 1 1 2 0 2 2 1 2 1 0 1 1 2 2 1 1 1 0 2 1 1 0 1 1 1 1 0 1 0 2 1 1 0 0 2 1 1 1 2 2 1 0 2 1 1 1 0 1 1 0 1 2 0 2 0 0 2 0 0 2 2 0 0 2 0 1 2 2 2 2 1 1 0 0 1 1 1 0 1 1 0 0 0 0 0 0 0 1 0 0 2 1 2 1 1 0 1 1 1 0 1 1 0 0 2 2 0 0 0 2 0 0 2 2 1 2 0 1 1 2 1 2 1 2 2 1 0 1 0 1 0 1 2 1 1 0 1 2 1 2 0 2 2 2 1 0 0 2 1 2 2 1 1 2 0 1 2 0 0 0 1 0 1 0 1 0 1 2 2 2 1 1 0 0 2 0 1 1 1 0 2 2 2 1 1 1 2 2 1 2 1 1 2 0 2 1 0 1 1 1 1 0 0 1 0 2 1 1 2 2 2 1 1 0 2 2 2 1 2 1 1 1 1 2 0 0 1 0 1 0 2 1 0 0 0 1 0 1 0 2 1 0 2 2 0 2 0 2 2 2 2 2 2 2 1 1 1 0 1 1 1 1 1 2 2 0 2 0 2 2 0 2 1 0 1 2 0 0 1 0 1 0 1 0 1 1 2 1 0 1 0 1 1 2 2 2 0 2 2 0 2 0 1 1 2 2 0 2 2 1 2 1 2 0 2 1 0 1 1 1 2 2 1 1 1 2 1 1 1 0 1 1 2 2 0 1 1 1 2 1 2 1 1 2 1 2 2 2 2 1 1 0 2 0 0 1 0 0 1 2 2 2 1 0 0 0 0 0 1 1 1 1 1 1 0 2 2 0 2 2 2 0 2 0 2 0 0 0 0 0 2 2 2 2 0 0 2 2 2 2 0 0 0 0 0 0 2 2 0 2 0 0 2 0 0 2 2 0 2 2 2 2 2 2 2 2 2 1 0 1 0 1 0 1 1 2 1 1 2 2 1 0 1 0 1 2 0 0 0 0 0 1 0 1 2 0 0 1 2 1 2 1 0 0 0 1 1 1 1 2 2 1 0 1 1 1 1 1 0 0 2 2 2 0 0 1 0 1 1 0 1 1 1 1 1 1 1 1 2 1 1 1 2 1 1 1 0 0 1 0 1 1 2 1 2 1 0 2 0 0 1 2 2 2 2 2 1
0 2 2 2 2 2 0 2 0 2 0 0 2 2 2 0 2 2 2 2 2 2 2 0 0 0 2 0 2 2 2 2 0 2 2 0 2 2 0 0 2 0 2 0 0 0 2 2 0 0 2 2 2 0 2 0 0 2 2 0 2 2 0 0 0 2 0 0 2 2 2 2 2 2 2 2 0 0 0 2 2 2 2 2 0 0 0 2 2 2 2 2 0 0 0 0 0 0 2 0 0 1 2 2 0 0 2 0 1 2 2 1 2 0 0 0 0 0 1 1 1 0 0 2 1 1 2 1 0 1 0 1 1 1 1 1 1 0 2 2 1 1 1 0 1 1 0 2 1 0 2 1 2 1 2 2 1 2 1 2 1 2 2 1 2 1 1 2 1 2 0 0 2 2 2 1 2 1 1 0 2 0 1 2 1 1 0 2 2 2 1 0 1 2 1 1 1 2 2 2 0 2 2 2 0 0 1 1 2 2 0 1 2 2 0 0 2 1 0 2 1 0 0 2 1 0 1 1 1 1 1 0 2 0 2 2 0 0 2 0 1 0 1 2 2 0 2 2 2 2 1 2 0 1 2 2 2 0 2 0 1 1 2 2 1 2 0 0 2 1 1 0 1 2 1 0 2 1 2 1 1 2 0 1 1 2 1 1 1 1 1 0 0 2 2 1 1 0 1 0 2 1 1 0 0 1 1 0 0 2 1 0 0 0 2 2 0 0 1 1 2 2 2 2 2 2 2 1 0 2 1 1 2 2 1 2 2 2 2 1 1 0 0 2 1 1 1 2 1 0 1 1 2 0 1 2 0 0 0 0 2 0 1 0 0 2 2 0 0 2 0 2 1 1 1 1 0 0 1 2 2 2 0 0 2 2 1 0 0 1 0 1 1 1 1 2 1 2 2 0 1 1 1 2 1 1 1 0 2 0 0 0 1 2 0 0 1 0 0 0 2 2 2 1 0 0 0 1 1 1 1 0 1 1 0 0 1 0 1 1 0 1 0 1 1 2 0 1 1 1 1 1 0 2 1 1 2 1 0 0 1 1 2 1 2 1 0 2 2 0 1 2 1 2 1 0 0 0 1 0 1 0 1 1 1 1 2 0 1 1 1 2 0 0 0 1 1 2 1 0 1 1 1 0 1 1 2 0 1 0 0 0 2 0 1 0 1 0 1 1 0 2 0 0 2 2 1 1 1 1 2 1 1 2 2 1 2 2 1 2 1 1 0 1 2 0 1 2 0 0 1 1 1 0 0 1 0 0 2 1 2 2 0 2 2 2 0 1 0 0 2 0 1 2 1 1 2 2 0 1 2 1 1 2 0 0 1 1 1 2 2 0 1 2 1 1 1 1 0 1 1 2 2 0 0 1 1 2 1 2 2 1 2 1 1 0 1 2 0 2 0 0 0 1 2 0 0 1 1 0 2 0 1 1 0 1 1 2 1 1 1 1 1 2 0 1 1 1 2 2 2 0 0 1 0 0 1 0 0 2 1 0 2 1 1 2 0 0 0 1 0 1 0 2 0 0 2 1 2 0 0 2 0 1 1 1 0 2 2 1 1 2 0 0 0 2 2 1 0 2 0 1 1 1 1 0 0 2 1 0 1 1 1 1 0 0 2 2 1 2 2 1 2 1 1 0 1 2 1 2 0 1 1 1 2 0 1 0 2 0 0 0 2 2 2 1 1 0 0 0 2 0 1 1 1 1 0 0 0 1 2 0 0 1 2 2 0 0 2 2 1 1 2 0 0 1 2 1 1 1 0 2 1 2 1 0 2 2 2 0 2 1 2 2 2 0 2 1 1 2 2 2 0 0 2 1 2 2 1 1 1 2 1 2 0 2 1 2 0 1 2 1 0 0 0 0 2 2 0 2 0 1 0 1 1 0 0 2 0 2 2 0 0 1 1 0 2 2 2 1 2 1 2 2 1 1 1 1 2 2 1 2 0 0 0 2 0 1 0 1 0 0 0 0 0 1 0 2 0 0 2 0 2 0 2 1 1 0 1 1 2 2 1 0 2 1 0 1 0 2 2 1 1 2 2 1 1 2 1 1 1 0 1 2 1 0 0 2 0 1 1 0 1 1 1 0 2 2 2 2 0 0 1 1 0 2 1 2 2 1 1 2 1 1 1 1 1 0 2 2 1 0 1 1 0 1 1 1 2 0 1 2 0 1 2 0 1 1 2 1 1 0 1 1 0 0 1 1 2 1 1 1 1 2 1 1 0 0 0 2 1 1 2 2 1
1 0 2 2 0 0 2 0 0 2 0 0 0 2 0 2 0 2 2 0 0 0 2 0 2 0 2 2 2 2 0 2 0 2 1 0 2 0 1 0 0 2 2 0 1 1 2 2 0 0 2 1 2 0 1 1 0 2 2 0 2 2 0 0 0 2 0 0 2 1 1 1 2 2 1 2 0 1 1 2 2 2 2 2 1 1 1 2 2 1 1 1 0 1 0 0 1 0 2 0 0 1 1 1 0 0 2 0 1 2 2 0 1 1 0 0 0 0 1 0 1 2 2 1 1 0 2 1 1 2 1 1 2 2 1 1 1 1 1 1 2 1 1 0 0 1 2 1 1 1 2 0 1 1 2 0 1 1 1 0 1 1 1 1 1 2 1 2 1 2 1 1 2 2 2 2 1 2 0 1 1 0 0 1 2 1 0 2 2 1 2 2 2 1 2 0 2 2 0 1 1 1 1 2 1 1 0 1 2 2 0 1 2 2 0 0 2 1 0 2 1 0 0 2 1 0 1 1 1 1 1 0 2 0 2 2 0 0 2 0 1 0 1 2 2 0 2 1 2 1 2 1 0 1 1 2 1 1 1 0 1 0 2 1 0 1 0 0 1 1 1 1 1 2 2 0 2 0 1 1 1 2 0 1 1 2 0 0 1 1 1 0 1 2 2 1 1 1 1 0 1 0 0 0 0 1 0 1 0 2 0 2 0 1 2 1 0 1 2 1 2 1 2 2 2 2 2 1 0 2 1 1 2 2 1 2 2 2 2 1 1 0 0 2 1 1 1 2 1 0 1 1 2 0 1 2 0 0 0 0 2 0 1 0 0 2 2 0 0 2 0 2 1 1 1 1 0 0 1 2 2 2 0 0 2 2 1 0 0 1 0 1 1 1 1 2 1 2 2 0 0 1 0 1 2 1 2 0 1 1 0 1 0 2 1 1 1 0 0 1 2 1 2 1 0 0 0 2 2 0 0 0 1 1 1 0 2 1 2 0 0 0 1 1 1 2 0 2 1 1 1 2 1 1 2 2 1 0 0 0 1 1 2 0 2 1 1 1 1 0 1 2 1 2 1 0 0 0 1 0 1 0 1 1 1 2 2 0 1 1 0 2 1 0 0 1 1 1 1 0 1 1 1 0 0 2 2 1 2 1 0 0 2 1 0 0 2 0 2 1 0 2 0 1 2 1 1 1 2 1 1 2 0 2 2 1 2 2 1 2 1 1 0 1 2 0 1 2 0 0 1 1 1 0 0 1 0 0 2 1 2 2 0 2 2 2 0 1 0 0 1 1 0 2 1 1 2 1 1 1 2 1 1 2 0 0 0 2 0 2 2 0 1 2 1 1 1 1 0 1 1 2 1 0 1 2 2 2 0 2 2 2 1 0 0 1 1 2 0 2 1 1 0 0 2 0 0 2 1 0 1 0 1 1 0 1 1 2 1 1 1 1 1 2 0 1 1 1 2 2 2 0 0 1 0 0 1 0 0 2 1 0 2 1 1 2 0 0 0 1 0 1 0 2 0 0 2 1 2 0 0 2 0 1 1 1 0 2 2 1 1 2 0 0 1 2 2 0 2 2 0 0 2 0 0 2 0 2 0 0 1 2 1 0 1 0 2 2 0 2 2 2 1 1 1 0 2 0 2 2 2 2 2 1 0 1 1 0 1 2 1 2 1 1 1 2 2 0 1 2 2 0 1 1 0 1 1 1 0 1 1 2 1 1 0 1 1 0 0 1 0 2 1 1 0 1 2 2 2 0 1 2 1 2 1 0 2 2 2 1 2 2 2 1 1 0 1 1 1 2 2 1 0 1 2 1 2 1 1 1 1 1 2 2 1 2 1 2 0 0 2 0 0 1 1 0 2 2 0 0 1 0 1 1 1 0 0 1 0 1 1 0 0 1 1 0 1 2 2 1 2 1 2 2 1 2 0 1 2 2 2 1 0 0 1 1 0 1 0 1 0 1 1 0 1 1 0 2 1 1 2 2 1 1 1 2 1 1 2 2 1 2 1 0 1 1 0 1 0 1 2 1 0 1 2 0 0 2 0 1 1 1 1 2 0 0 0 1 0 2 0 0 0 1 0 1 2 1 2 1 0 0 0 1 1 1 0 2 2 1 2 1 2 0 1 2 0 0 2 1 0 0 1 2 0 1 0 2 2 1 1 2 0 1 1 0 0 0 1 1 2 0 2 0 0 0 0 0 2 1 1 1 1 2 1 2 0 0 2 1 1 1 2 2 0
0 0 0 2 0 0 0 0 0 2 2 0 2 2 0 2 0 2 0 0 0 0 0 2 0 0 0 0 2 2 0 0 0 2 2 0 2 0 0 0 0 0 0 2 0 2 0 2 0 0 2 0 2 2 0 2 0 2 2 0 2 2 2 0 0 2 0 2 2 0 2 2 2 2 0 2 0 2 2 2 2 2 2 0 0 0 0 2 2 2 0 2 2 0 2 0 0 0 2 0 0 1 1 0 1 2 1 2 2 2 1 1 0 2 0 0 2 0 2 0 1 2 1 1 0 2 1 1 1 2 0 1 0 1 0 1 1 1 2 1 1 1 1 0 1 0 0 2 2 1 2 1 2 2 2 2 2 2 1 0 2 2 0 1 0 2 1 2 1 0 2 2 1 0 2 2 1 0 2 1 1 2 1 1 0 2 0 2 2 2 1 1 1 1 2 1 2 2 1 0 2 0 0 2 2 1 0 1 2 2 0 1 2 2 0 0 1 1 0 2 1 0 0 1 2 0 1 1 0 0 2 0 2 1 1 1 1 2 1 1 2 1 2 1 0 2 2 2 2 2 0 1 0 0 2 2 2 0 2 1 1 1 2 1 2 1 0 0 1 1 1 1 2 1 2 1 1 1 2 1 0 1 1 1 1 2 0 0 1 2 1 1 0 2 2 0 2 2 0 0 0 1 1 1 2 2 2 0 0 2 1 0 2 2 1 2 0 2 2 1 1 1 1 0 2 2 1 0 0 0 2 2 2 0 2 1 2 1 1 1 2 1 0 2 1 1 2 2 0 0 1 0 1 2 1 1 0 0 0 1 1 0 1 0 1 1 2 0 0 2 0 2 1 0 0 1 2 0 2 2 1 1 1 0 2 1 2 2 2 1 1 0 1 1 2 1 1 1 1 0 1 1 1 0 2 0 1 1 1 1 1 0 0 0 1 1 1 0 0 0 2 1 1 0 0 1 2 2 2 1 1 1 1 1 0 1 1 1 1 1 1 0 0 0 1 1 1 0 0 2 0 2 2 0 2 1 0 2 0 0 0 0 2 0 0 0 0 1 2 0 1 1 1 0 2 0 0 1 2 2 0 0 2 2 2 1 1 0 1 0 1 1 1 2 0 0 0 1 1 1 0 2 1 0 1 2 1 1 1 0 1 1 1 0 2 2 1 1 2 1 0 2 2 1 2 1 0 1 2 1 0 2 1 0 1 2 1 0 1 0 0 0 0 1 1 0 0 2 0 0 2 0 0 0 1 1 0 1 1 2 2 1 0 0 1 1 1 0 1 1 1 0 1 2 1 1 2 1 1 1 2 2 0 2 0 0 0 2 1 2 2 0 2 0 0 2 0 0 0 2 0 2 0 0 0 2 2 2 2 2 1 2 1 0 1 1 1 2 1 1 1 0 0 2 1 0 0 1 1 0 1 0 1 0 0 1 1 2 1 2 1 1 2 1 0 2 1 1 2 2 1 2 0 1 1 0 0 1 1 1 0 2 2 1 0 1 0 0 1 1 0 1 0 1 2 0 1 1 1 1 1 0 2 0 1 2 0 2 2 1 0 1 0 1 2 1 0 1 0 2 1 2 1 1 0 2 1 2 1 1 0 1 0 1 0 0 1 2 2 2 2 1 1 2 2 1 2 1 2 1 1 2 1 1 0 0 0 0 2 1 1 1 1 1 1 1 1 1 2 0 2 1 0 1 1 0 0 1 0 2 2 2 2 2 0 2 2 0 1 0 0 1 1 2 2 2 2 2 2 1 1 1 1 2 1 1 2 1 2 0 1 2 2 2 1 0 1 0 1 1 1 2 0 0 0 2 2 0 2 1 1 2 2 2 1 2 2 1 1 1 1 1 0 1 0 1 1 2 2 2 1 0 0 0 0 0 1 2 0 2 1 1 0 1 0 0 2 2 2 1 1 0 1 2 2 2 0 0 2 2 1 0 1 0 2 2 1 0 0 2 0 0 1 1 1 1 1 2 0 0 1 1 2 0 1 1 0 1 2 1 2 2 1 1 2 2 0 1 2 2 1 2 1 1 2 1 0 1 0 0 0 2 0 1 2 0 0 1 2 1 0 0 1 2 0 1 2 1 2 1 1 0 1 1 2 1 1 2 2 0 2 1 1 0 0 2 0 0 2 2 1 0 2 1 1 0 1 1 0 1 1 1 1 2 0 1 2 2 2 2 2 2 0 1 1 0 0 0 1 2 0 2 0 2 1 1 1 0 0 2 1 2 1 2 1
1 1 1 0 1 1 1 2 1 0 0 2 0 2 1 1 0 2 1 0 0 0 1 1 1 0 1 1 2 1 1 2 1 2 1 1 2 0 1 1 1 1 2 0 2 1 1 2 0 0 2 1 2 1 1 1 1 2 2 0 2 2 1 0 0 2 0 2 2 0 2 1 1 1 2 1 0 1 0 1 0 2 2 2 2 2 1 2 2 1 1 1 2 2 0 2 0 1 2 0 0 0 1 0 1 1 2 1 1 1 2 1 1 1 0 0 1 0 2 0 1 2 1 1 0 2 1 1 1 2 0 1 0 1 0 1 1 1 2 2 0 2 1 0 2 0 0 2 2 1 2 1 2 2 2 2 2 2 0 0 2 2 0 0 0 2 1 2 1 1 1 1 2 1 2 2 2 1 1 1 1 1 1 2 0 1 0 2 1 2 1 1 2 2 2 0 2 2 0 1 1 0 1 2 2 1 0 0 1 2 0 0 2 1 0 0 1 1 0 2 2 0 1 2 1 0 0 1 1 1 1 0 2 1 2 0 2 2 1 1 2 1 2 1 0 2 2 2 2 2 0 1 0 0 2 2 2 0 1 1 2 0 2 1 1 0 0 0 2 1 1 1 1 2 2 0 2 1 2 1 0 1 1 2 1 2 0 1 2 2 0 1 1 1 2 1 1 2 0 0 2 1 1 0 1 0 1 1 0 1 1 0 0 0 2 2 1 1 1 0 2 0 2 1 2 2 1 1 0 0 2 1 2 1 1 0 1 2 1 1 2 0 0 2 1 1 2 2 0 0 1 0 1 2 1 1 0 0 0 1 1 0 1 0 1 1 2 0 0 2 0 2 1 0 0 2 2 0 0 0 1 1 1 0 0 1 2 1 1 0 0 2 2 1 2 2 0 2 1 0 1 1 1 2 1 2 0 1 1 2 1 1 1 1 1 0 2 2 0 2 2 2 2 0 0 1 2 2 2 1 1 0 1 0 1 0 1 1 1 1 1 0 0 0 2 0 1 1 0 2 0 2 1 1 2 2 0 2 1 0 1 0 2 1 0 0 0 0 1 0 2 1 1 0 2 0 1 1 1 1 0 0 2 2 2 2 0 0 2 0 2 1 0 1 0 0 1 1 0 0 0 1 1 0 1 2 1 1 1 0 1 1 1 0 2 2 1 1 2 1 0 2 2 1 2 1 0 1 2 1 0 2 1 0 1 2 1 0 1 0 0 0 0 1 1 0 0 2 0 0 2 0 0 0 1 1 0 1 1 2 2 1 0 1 2 2 1 0 2 1 0 0 2 2 1 0 0 1 1 2 1 2 1 1 0 1 1 2 1 2 2 0 1 0 0 2 1 0 1 2 0 1 0 0 0 2 2 2 2 2 1 2 1 0 1 1 1 2 1 1 1 0 0 2 1 0 0 1 1 0 1 0 1 0 1 0 0 2 1 2 1 1 2 1 0 2 2 1 1 2 2 1 2 1 2 1 1 0 0 0 2 1 1 2 1 2 0 0 1 0 1 1 1 1 0 0 1 2 2 0 0 0 2 0 2 2 2 2 0 2 0 0 0 1 1 1 1 0 0 2 0 1 1 0 0 2 0 2 2 2 0 1 0 0 0 0 1 2 2 2 2 1 1 2 2 1 2 2 2 1 1 2 2 1 2 1 2 2 1 2 1 2 0 1 1 1 1 1 1 0 1 1 1 1 1 1 0 1 0 2 2 1 1 1 1 1 1 0 2 1 1 1 0 2 1 2 2 1 2 1 1 1 1 1 1 1 2 1 2 0 1 2 2 2 1 0 1 0 1 1 2 2 0 0 1 2 2 0 2 0 1 2 2 1 1 2 1 1 1 1 0 1 0 0 0 1 2 2 1 2 0 0 0 1 1 0 0 1 0 1 0 1 0 1 1 0 0 1 0 1 2 0 2 1 1 1 0 1 1 2 1 2 0 0 1 1 1 0 2 1 0 0 1 1 1 1 1 2 0 0 1 1 2 0 1 1 0 1 2 1 2 2 1 1 2 2 0 0 1 1 0 1 0 0 2 1 1 1 0 1 1 1 0 0 1 1 0 1 1 1 0 1 0 1 0 0 2 1 1 2 0 0 1 1 1 1 1 1 2 2 2 1 1 0 0 2 0 0 2 2 2 0 2 2 0 1 2 1 1 1 1 2 1 1 0 1 1 2 2 2 2 2 2 2 0 0 2 2 2 1 2 0 2 1 0 2 0 0 1 0 2 1 1 2 0
0 2 0 2 2 2 0 2 2 2 0 2 2 0 2 0 0 2 0 0 0 0 0 0 0 0 2 0 0 2 0 2 0 2 2 0 2 0 0 2 2 0 2 0 2 2 2 2 2 2 2 0 0 0 0 2 0 0 0 2 0 2 2 0 0 2 0 2 0 2 2 2 0 2 0 0 2 2 2 0 2 2 2 2 2 2 2 0 0 2 2 2 2 2 0 2 2 0 2 0 2 2 1 0 1 0 2 0 1 1 2 2 0 2 0 1 0 1 1 0 1 2 2 1 0 1 2 0 2 1 0 1 0 0 1 2 2 1 1 2 2 2 0 0 2 1 2 2 1 0 2 1 1 2 2 2 2 1 1 2 2 2 1 1 2 1 1 2 0 0 1 0 1 1 2 2 1 0 2 1 2 1 0 2 0 2 0 1 1 1 0 2 0 0 1 1 2 2 2 1 1 0 2 2 2 0 2 0 2 1 0 1 2 2 0 0 1 0 1 1 0 1 1 2 0 2 0 2 1 1 2 1 2 1 2 2 0 0 2 0 0 0 2 2 0 1 0 2 1 2 0 0 0 1 1 2 2 0 1 1 1 2 1 1 0 0 0 1 1 2 0 1 2 1 1 1 1 1 1 0 0 2 0 0 0 1 0 0 1 1 0 2 1 2 2 0 2 1 0 1 1 2 1 0 1 2 0 0 0 1 2 1 1 1 0 2 2 2 2 0 1 1 2 1 2 2 1 2 0 0 2 2 2 0 2 1 0 1 2 2 0 1 0 2 0 1 1 2 1 0 0 2 1 1 2 2 1 0 2 2 2 0 0 1 1 2 0 2 0 2 0 2 1 2 1 2 0 2 0 1 1 2 1 1 2 1 2 1 1 2 0 0 0 1 1 0 2 2 2 1 1 1 2 0 2 1 1 0 2 2 0 1 1 1 1 0 2 1 1 1 1 2 2 1 0 1 2 2 1 2 1 0 1 1 1 1 2 1 2 0 0 0 0 0 0 2 0 1 0 2 1 1 1 1 1 2 1 1 2 0 2 1 2 2 1 1 1 1 1 1 2 2 1 0 1 1 1 0 1 0 1 1 2 1 1 1 2 1 0 2 1 1 1 1 0 0 1 1 0 0 0 0 1 1 1 0 1 2 0 2 1 1 1 1 2 0 0 0 2 2 2 2 0 2 2 1 1 2 0 1 1 2 0 1 2 2 1 1 1 1 0 1 0 1 0 0 1 2 0 1 2 0 0 0 0 2 0 2 2 2 0 0 1 2 1 2 1 1 0 0 1 1 2 2 1 1 2 1 1 0 2 2 0 2 0 1 1 1 2 2 2 0 2 2 1 2 1 1 1 2 1 1 1 1 0 1 1 1 0 2 1 1 2 0 2 1 1 2 0 2 1 2 1 2 1 0 0 1 0 0 0 0 2 0 0 2 2 2 1 2 0 0 2 2 2 1 1 0 1 1 2 1 1 2 1 1 0 0 0 2 0 1 0 1 1 2 1 0 0 0 0 1 0 2 1 0 1 1 1 1 0 1 2 1 0 2 1 2 0 2 2 1 0 1 0 2 2 1 0 2 0 2 0 0 0 1 0 1 1 0 2 2 1 2 1 1 2 2 1 2 2 2 1 0 1 0 0 2 1 2 1 2 2 2 1 1 2 2 1 1 1 0 1 0 1 2 0 1 1 1 2 1 1 2 0 1 0 0 1 2 2 2 0 0 1 2 1 0 1 0 0 0 1 1 0 2 2 1 1 1 0 1 1 2 1 1 2 2 2 2 2 1 2 1 0 2 0 0 0 1 2 2 0 0 0 2 2 1 1 1 0 2 1 1 1 1 2 2 0 0 1 1 1 2 1 0 0 2 1 2 1 0 0 0 1 0 0 0 1 1 1 2 0 1 2 0 1 2 1 0 0 1 2 2 1 1 0 0 2 2 1 2 1 0 1 2 2 1 2 1 1 1 2 0 1 2 2 2 0 0 1 2 2 0 1 2 1 0 2 1 2 2 0 1 2 1 0 2 1 1 1 2 1 1 0 0 1 1 0 1 0 1 0 2 1 1 0 0 1 2 0 0 2 1 0 1 2 0 2 1 1 0 0 1 2 1 1 2 2 0 1 0 2 1 0 0 1 0 2 2 2 1 0 0 1 1 1 1 0 2 0 1 1 2 0 1 1 2 2 1 1 1 1 2 0 1 1 1 2 2 0 0 0 2 0 2 0 0 0 2 2 1 2 1 0
2 1 0 1 2 1 1 1 1 2 1 1 0 1 2 0 1 1 0 1 1 0 0 0 1 0 1 0 1 2 0 1 2 2 2 2 2 0 1 1 2 0 2 1 1 1 1 2 0 1 2 2 2 0 2 0 0 1 2 0 2 2 0 0 2 2 0 1 2 1 1 1 2 2 0 1 0 1 2 1 0 1 1 2 2 2 1 1 1 1 1 0 1 2 0 1 2 0 1 1 2 1 1 0 1 0 2 0 1 1 2 1 0 2 0 0 1 0 1 0 0 2 2 1 0 1 2 1 2 1 0 1 0 0 2 2 1 1 2 1 1 2 1 0 2 2 1 2 1 1 2 1 0 1 2 0 2 2 1 2 1 2 0 2 1 1 1 2 0 1 2 1 0 2 2 1 1 0 1 2 1 1 0 2 0 2 0 2 0 2 1 1 1 0 2 2 2 2 2 2 1 0 1 2 2 0 1 1 2 1 1 0 2 2 0 0 2 0 1 1 0 1 1 2 0 2 0 2 1 1 2 1 2 1 2 2 0 0 2 0 0 0 2 2 0 1 0 2 1 2 0 0 0 1 1 2 2 0 1 1 1 2 1 1 0 0 0 1 1 2 1 1 2 1 1 0 0 0 1 0 0 2 0 0 1 2 0 1 2 1 0 1 1 2 2 0 1 1 0 1 0 2 2 0 2 2 2 0 2 2 2 0 0 1 1 1 0 2 1 0 1 1 2 1 2 2 1 1 0 0 2 1 2 1 1 0 0 0 2 1 1 2 1 1 0 1 1 2 0 0 0 1 1 1 2 1 1 0 2 2 1 1 0 0 0 2 1 0 1 1 1 2 1 1 0 2 0 2 0 1 1 2 1 1 2 1 2 1 1 2 0 0 0 1 1 0 2 2 2 0 0 0 2 1 2 0 0 1 1 2 1 2 0 0 0 0 2 0 2 0 1 1 2 2 0 0 1 1 1 1 2 1 2 1 1 1 2 1 2 0 0 0 0 0 1 2 0 1 0 2 2 1 1 2 1 2 1 1 1 0 1 0 2 1 1 1 1 2 2 1 2 2 1 1 0 2 1 0 1 1 1 1 2 1 2 1 1 0 1 1 2 2 0 0 0 0 0 0 2 2 0 2 1 0 0 1 2 2 1 1 0 0 2 1 2 0 2 1 2 1 1 2 1 1 2 2 1 2 0 1 1 2 0 2 2 1 2 2 1 1 0 1 0 1 1 0 0 2 0 0 2 0 0 0 0 2 0 2 2 2 0 0 1 2 1 2 1 1 0 0 1 1 2 2 1 1 2 1 1 1 2 2 0 2 0 0 2 2 1 2 2 0 2 1 2 1 0 0 0 1 2 1 1 1 0 2 1 1 0 2 1 2 1 0 1 1 1 2 0 1 1 1 0 2 2 0 0 1 0 1 0 1 1 0 0 2 2 2 1 2 0 0 2 2 2 0 1 1 1 1 2 0 1 2 1 1 0 0 0 2 0 1 0 1 1 2 1 0 0 0 0 1 1 2 0 0 0 1 0 1 1 0 2 2 0 2 2 1 0 2 2 1 0 1 0 2 2 0 0 2 0 1 0 1 0 1 1 1 1 1 1 1 1 0 1 0 1 2 0 2 1 2 2 2 0 0 1 1 1 2 1 1 1 1 2 0 1 1 1 1 1 1 0 1 1 1 1 0 0 0 1 1 0 2 0 1 0 0 1 2 2 2 0 1 1 2 2 0 2 2 0 2 0 2 0 2 2 2 2 1 0 0 0 2 1 1 2 1 2 2 1 0 2 2 0 2 0 0 1 1 1 2 0 0 0 2 2 1 0 1 0 2 1 0 1 1 2 2 0 1 1 1 0 1 1 1 0 2 1 2 0 0 0 1 1 0 1 0 0 1 0 2 0 0 1 0 1 1 2 0 1 2 2 2 1 1 0 0 2 2 1 2 1 0 1 2 2 1 1 1 0 1 1 0 1 2 1 2 0 0 1 1 2 0 2 1 1 0 2 1 2 2 1 0 2 1 0 2 0 2 1 1 0 2 1 1 2 0 2 0 0 0 0 1 1 1 0 1 0 0 0 2 1 1 1 2 2 1 2 2 2 0 0 2 1 1 2 2 2 0 1 0 0 2 1 2 2 1 1 2 2 0 0 1 0 0 2 0 1 1 1 1 0 1 1 1 0 2 2 2 1 1 1 1 0 0 1 2 2 2 1 0 0 2 0 2 0 0 1 1 2 2 2 2 2
2 2 2 0 0 2 0 2 0 2 0 0 2 2 2 2 0 2 2 0 0 0 0 2 2 0 2 0 2 2 0 2 2 2 0 0 2 0 0 2 2 2 2 0 0 0 2 2 0 2 2 0 2 0 0 0 2 0 2 0 0 2 0 0 2 2 0 0 2 0 0 2 0 2 0 0 0 0 0 0 0 2 2 2 2 2 2 2 2 2 0 2 2 2 0 2 2 2 0 2 2 0 2 0 1 1 1 0 2 0 2 1 1 1 0 0 0 0 2 1 1 1 1 1 2 1 2 0 1 0 1 2 0 1 1 2 1 2 2 2 0 1 1 1 2 0 0 1 1 2 1 0 2 2 2 1 1 1 1 1 1 2 1 2 1 2 0 2 0 2 1 1 2 1 2 1 1 0 1 2 1 0 0 0 0 1 0 2 2 1 1 1 1 1 2 0 2 2 0 1 2 0 1 2 1 1 0 1 2 2 1 0 1 1 1 0 0 1 0 1 1 0 1 2 0 2 0 1 1 2 1 0 2 0 2 1 1 2 2 0 1 2 1 2 1 0 2 2 2 0 1 1 0 2 1 2 2 0 1 1 1 1 2 1 1 0 1 2 0 2 1 1 1 1 2 2 2 0 1 0 0 0 1 2 0 2 1 0 2 0 2 0 0 2 2 0 1 1 1 0 1 2 1 2 2 1 1 1 0 2 2 2 2 1 1 2 2 2 2 0 2 1 1 0 1 2 1 0 0 0 2 0 2 1 1 0 0 1 1 2 2 0 1 2 0 1 2 2 0 0 0 1 2 1 1 2 0 0 1 1 2 0 1 0 0 2 1 0 2 2 1 1 0 2 1 2 0 2 0 1 1 0 1 1 2 1 0 2 1 2 0 0 0 2 2 1 2 1 1 0 0 0 1 1 1 0 1 2 1 1 1 1 0 1 1 0 2 1 1 1 1 1 2 1 0 1 1 2 1 1 2 0 2 0 2 0 2 0 2 0 0 0 0 0 1 2 0 1 1 2 2 0 0 2 1 1 1 0 1 0 1 1 2 1 1 2 0 1 2 0 2 2 0 0 0 2 1 0 1 2 1 1 2 1 2 1 0 0 2 0 0 0 1 2 0 1 0 0 1 1 1 1 1 0 1 1 2 2 1 0 0 1 0 0 1 2 1 1 2 1 1 2 0 1 1 0 1 2 0 1 2 2 2 2 2 1 2 2 1 1 0 0 1 1 0 0 2 2 1 2 0 1 1 1 2 2 1 1 1 0 2 1 0 0 0 1 1 0 1 0 2 0 2 2 1 0 1 1 0 1 1 2 0 2 0 0 2 2 0 2 2 0 2 2 0 1 1 2 0 0 2 1 2 0 1 1 2 1 2 1 2 1 1 0 2 1 0 1 1 2 0 2 1 2 1 1 0 0 0 1 2 1 2 1 0 2 2 1 1 1 1 1 2 1 1 2 0 0 2 2 2 0 0 0 2 1 2 1 1 2 1 1 2 2 0 2 1 0 1 2 0 0 1 1 0 1 2 1 2 0 0 1 2 1 1 1 1 1 0 2 1 1 0 0 1 0 0 1 1 1 0 1 0 1 1 2 1 2 0 2 1 1 0 1 0 1 2 2 2 2 2 1 1 1 2 1 2 1 2 1 2 2 1 1 1 1 2 1 0 1 1 1 0 1 1 0 1 0 2 1 2 0 2 2 1 2 1 0 0 0 1 2 1 0 0 2 1 0 0 1 0 1 1 1 0 2 1 1 2 0 2 2 2 0 0 2 1 1 0 1 1 2 2 0 2 0 2 0 1 2 2 1 1 0 1 2 1 1 0 1 2 2 0 1 0 1 2 2 1 2 1 1 0 0 0 1 1 2 1 1 0 0 0 0 1 0 0 0 1 1 0 2 0 0 2 0 0 2 0 1 1 0 2 1 0 1 0 0 2 2 2 2 0 0 1 2 1 1 2 0 2 2 1 0 1 2 0 1 0 1 2 0 1 0 2 2 2 0 1 1 1 2 1 0 1 1 1 1 0 1 1 0 0 1 1 1 1 1 0 1 0 0 1 2 1 2 1 1 1 0 1 2 1 0 1 1 2 1 2 1 1 0 1 1 1 1 0 2 2 1 2 1 2 0 0 2 0 1 2 1 0 0 1 1 1 1 1 0 1 2 0 1 0 1 0 2 0 2 2 2 2 2 2 1 1 0 2 2 2 1 2 1 2 1 0 2 0 0 1 1 2 2 1 2 1
1 1 2 0 0 1 1 0 1 1 0 2 2 1 2 2 1 2 1 0 1 2 1 1 2 0 0 1 2 1 1 2 2 2 2 0 2 0 2 2 1 0 1 1 1 0 2 2 0 0 2 1 2 0 1 1 0 1 2 0 1 2 0 0 2 1 0 0 2 0 1 2 0 2 0 0 0 0 0 0 0 2 2 2 1 1 1 2 2 1 1 0 1 2 0 1 0 2 2 1 0 1 1 0 1 0 1 0 2 0 1 1 1 0 0 1 0 0 0 0 1 1 2 1 0 2 2 2 0 2 0 2 1 1 0 2 0 1 2 1 1 1 0 0 1 0 1 2 1 0 2 1 1 1 2 1 2 2 0 1 1 2 0 2 1 2 1 1 1 2 0 1 2 1 2 2 0 1 1 1 1 1 1 0 2 2 0 1 1 1 0 2 0 0 2 1 2 2 2 2 2 0 1 2 1 1 0 1 2 2 1 0 1 1 1 0 0 1 0 1 1 0 1 2 0 2 0 1 1 2 1 0 2 0 2 1 1 1 2 0 1 1 0 2 2 0 1 1 2 0 2 1 0 1 2 2 2 0 1 2 0 1 1 1 1 1 0 0 1 1 1 2 2 1 2 1 2 1 2 1 1 1 1 1 0 1 1 0 1 1 1 0 1 1 2 0 2 2 1 0 0 2 1 1 2 2 2 0 2 2 2 2 1 1 0 2 2 2 2 0 2 0 1 1 2 2 0 1 0 0 2 0 1 1 1 1 0 1 1 1 2 0 2 2 0 0 2 2 0 0 1 1 2 0 2 1 2 1 1 1 1 1 0 0 1 2 1 1 1 1 1 1 0 1 1 2 0 1 0 0 2 1 1 1 2 2 2 0 2 0 0 2 2 0 2 2 2 1 2 1 2 1 0 0 2 0 1 1 2 0 0 0 0 1 0 0 2 1 0 0 2 1 0 0 0 1 0 2 2 0 1 1 1 1 0 0 1 0 1 1 1 1 1 1 0 1 0 2 2 1 1 1 1 1 2 1 2 0 0 0 0 1 2 0 1 0 0 1 2 0 2 2 0 0 0 2 1 0 1 2 1 1 2 1 2 2 0 0 2 1 1 1 1 1 1 2 1 1 1 0 1 1 1 0 1 2 2 1 1 0 2 1 1 0 2 1 2 0 2 0 2 0 1 1 2 2 2 2 0 1 1 2 1 1 2 1 1 1 0 1 1 0 1 1 0 0 2 2 1 2 0 1 1 1 2 2 1 1 1 0 2 1 0 0 0 1 1 0 1 0 2 1 2 2 2 0 2 1 1 0 2 2 0 1 0 1 2 2 0 2 2 0 2 1 0 1 2 1 0 0 2 1 2 0 1 1 2 2 1 2 1 2 1 0 1 1 1 2 1 1 2 0 0 1 2 0 1 2 2 0 1 1 2 1 0 2 2 1 1 1 1 1 2 1 1 1 0 1 1 2 2 1 0 1 2 1 2 1 1 2 0 2 1 0 2 2 1 0 0 1 1 1 1 0 0 1 2 1 2 0 0 1 2 1 1 1 1 1 0 2 1 1 0 0 1 0 0 2 0 2 0 1 1 2 1 2 1 2 0 2 1 1 0 1 0 1 2 2 1 2 1 1 2 2 1 1 2 1 2 1 1 2 1 1 1 0 2 2 0 0 1 1 0 1 1 0 1 0 2 1 2 0 2 2 2 2 1 0 0 0 2 2 2 0 1 2 0 0 0 1 0 0 1 0 0 2 0 1 1 0 2 2 1 0 0 2 0 0 1 2 0 2 2 1 2 0 2 1 1 1 2 2 0 0 2 1 2 1 2 0 2 2 1 2 0 2 2 2 0 2 2 2 0 0 0 2 2 2 2 2 0 0 0 0 0 0 0 0 0 0 0 2 0 0 2 0 0 2 0 1 1 0 2 1 0 1 0 0 2 2 2 2 0 0 1 2 1 1 2 0 2 2 1 0 1 2 0 1 0 1 2 0 1 0 2 2 2 0 1 1 2 2 1 1 2 0 1 1 1 1 2 0 0 1 1 1 1 1 0 1 0 0 1 2 1 2 1 1 1 0 1 2 1 0 1 1 2 1 2 1 1 0 1 1 1 1 0 2 2 1 2 1 2 0 0 2 0 1 2 1 0 0 1 1 1 1 1 0 1 2 0 1 0 1 0 2 0 2 2 2 2 2 2 1 1 0 2 2 2 2 2 1 2 1 0 2 0 0 1 1 2 2 1 2 1
2 0 0 0 0 2 0 0 0 0 0 0 2 0 2 0 2 0 0 2 2 2 0 0 2 0 0 2 2 0 0 0 2 2 2 0 0 0 2 0 2 0 0 2 2 0 2 2 0 2 0 0 0 0 0 2 2 0 2 2 0 0 2 0 0 2 0 0 2 2 2 2 0 2 2 0 0 0 2 0 0 2 0 2 2 2 2 2 2 2 2 0 2 0 0 2 0 0 2 0 0 0 1 1 1 0 2 1 2 1 2 1 2 0 0 2 1 0 1 0 0 1 1 1 1 1 2 1 1 1 0 2 1 1 0 2 0 2 2 1 2 2 1 1 1 0 1 1 2 0 2 0 1 1 2 0 2 1 0 0 2 2 0 1 1 1 0 2 1 1 2 2 0 1 2 2 1 0 2 2 2 0 0 0 0 0 1 2 2 1 1 2 0 0 1 0 2 2 0 0 1 1 1 1 1 0 1 1 2 1 0 1 2 2 0 0 2 1 0 2 0 0 1 1 1 1 0 2 1 2 0 0 2 1 2 1 1 1 1 0 1 1 2 2 0 0 0 2 2 1 1 0 0 0 2 1 2 0 1 0 1 2 1 1 2 2 0 0 2 2 2 0 2 2 1 0 2 2 2 1 0 0 1 1 0 2 0 1 0 1 0 1 2 2 2 0 1 2 0 0 2 1 1 2 2 0 1 1 1 2 2 1 0 1 1 2 2 2 2 0 1 1 1 0 1 2 1 1 1 0 2 0 2 1 1 1 0 2 2 1 1 1 1 2 2 1 2 1 0 0 1 0 2 2 1 2 1 1 2 1 2 0 0 0 2 2 0 1 1 2 0 2 1 1 2 0 0 2 2 0 2 2 1 2 2 1 1 1 1 0 0 0 0 1 2 1 2 0 2 1 1 2 1 1 2 0 1 1 2 0 1 1 1 1 0 0 1 0 1 1 2 1 1 2 1 0 2 2 1 2 2 1 1 0 2 0 2 2 1 0 0 0 0 1 2 0 0 2 1 2 1 1 1 1 2 1 0 2 0 0 1 0 2 1 2 1 0 1 0 0 1 1 1 1 1 0 2 2 2 2 2 0 2 1 1 1 1 0 1 0 0 1 2 1 1 2 0 1 0 0 0 1 1 0 0 2 2 1 1 0 1 1 1 0 1 1 1 0 1 1 0 2 0 0 2 2 1 1 0 2 2 2 1 2 2 2 2 2 2 2 1 1 0 1 1 0 1 1 0 1 0 0 0 0 0 2 2 0 2 0 2 0 0 2 2 0 0 0 2 0 0 0 2 2 2 0 0 0 2 2 2 2 0 0 0 0 0 2 0 2 2 0 2 2 2 0 0 1 1 0 1 1 1 0 0 2 0 0 1 1 2 1 2 2 1 1 1 1 1 1 2 1 1 1 2 0 1 0 1 1 1 0 2 1 0 0 2 2 1 0 1 2 2 1 1 2 0 0 1 2 1 1 1 1 2 0 0 0 1 1 1 0 1 2 2 1 0 0 0 1 0 0 0 2 2 0 2 2 2 0 1 0 2 0 2 2 2 1 1 1 0 1 0 1 1 2 2 2 0 2 0 1 0 0 0 1 2 2 0 1 1 2 1 0 1 0 1 1 1 2 2 1 1 0 2 0 1 2 2 2 0 2 2 0 2 0 1 1 1 0 0 0 1 2 1 1 0 1 2 0 1 1 0 2 1 1 0 1 0 1 2 1 1 2 2 2 1 0 1 1 1 2 0 1 2 2 0 1 1 1 2 0 2 1 0 2 1 0 2 1 1 1 2 2 2 0 1 0 2 2 2 2 0 0 2 0 2 2 2 0 0 2 2 2 1 1 2 1 2 2 1 0 0 0 1 1 1 2 1 2 0 0 0 1 1 0 0 1 0 2 2 1 1 0 1 1 2 1 1 2 2 2 2 2 1 2 1 0 2 2 2 1 0 0 1 1 0 2 1 1 0 2 1 0 1 2 1 2 0 0 1 1 1 0 2 1 2 2 2 2 2 2 1 1 2 1 0 2 1 2 1 1 0 2 0 0 2 0 2 0 1 0 0 2 1 1 0 1 1 0 1 1 1 2 0 1 2 2 1 1 1 0 1 0 2 1 1 1 2 1 2 1 1 2 1 1 2 0 2 2 1 1 1 0 1 1 1 1 0 1 0 2 1 1 1 0 0 2 2 1 1 1 1 1 0 0 1 2 2 2 2 1 1 2 2 1 0 0 0 1 2 0 2 1 0
2 1 0 0 1 2 0 0 0 0 1 0 1 0 2 0 2 0 0 2 2 1 0 0 1 0 1 2 2 0 0 1 2 2 2 0 1 0 1 0 2 2 2 1 0 2 1 2 1 1 1 0 1 1 1 2 0 1 1 1 0 1 2 0 0 2 0 2 2 0 1 1 0 1 0 0 1 1 1 0 1 2 1 1 1 0 2 1 1 2 2 2 1 1 0 0 1 1 2 0 0 0 1 1 1 0 2 1 2 1 2 1 2 0 0 1 1 1 1 0 0 1 2 2 1 1 2 0 1 2 0 2 1 1 0 2 0 2 2 1 1 2 1 0 2 0 0 2 2 1 2 0 2 1 2 1 2 1 0 0 2 2 0 1 1 1 0 2 1 1 2 2 0 1 2 2 1 0 2 2 2 0 0 0 0 0 1 2 2 1 1 2 0 0 1 0 2 2 0 0 1 1 1 1 1 0 1 1 2 1 0 1 2 2 0 0 2 2 0 2 0 0 1 2 0 1 1 2 1 2 1 1 2 2 2 0 2 1 1 0 1 1 2 2 1 0 1 2 2 2 0 0 0 0 2 1 2 0 2 0 2 2 1 1 1 2 0 1 2 2 1 1 2 2 2 1 2 1 2 1 0 0 2 1 1 2 0 1 0 1 0 1 2 2 2 0 1 2 0 0 2 1 1 2 2 0 1 1 0 2 1 1 1 1 1 2 1 2 2 1 2 1 1 0 1 2 1 1 1 0 2 0 2 1 1 1 0 2 2 0 1 1 0 1 1 1 2 1 0 0 1 0 2 2 1 2 0 0 2 2 2 0 1 0 1 2 0 1 1 1 1 2 0 1 2 0 0 2 2 0 2 2 1 2 2 1 1 1 1 0 0 0 0 1 2 1 2 0 2 1 1 2 0 0 1 1 1 1 2 0 0 0 2 2 0 0 1 1 2 1 2 1 2 1 0 1 2 2 2 2 2 1 2 0 2 1 1 1 1 0 2 0 0 0 1 2 0 1 0 1 1 2 1 2 2 1 2 2 0 1 1 0 2 1 2 0 0 1 1 1 2 0 2 1 2 2 0 0 1 0 1 1 2 1 2 1 1 1 0 2 1 2 0 0 0 0 0 2 0 0 0 1 1 0 0 2 2 1 1 0 1 1 1 0 1 1 1 0 1 1 0 2 0 0 2 2 1 1 0 2 1 2 2 2 2 1 2 2 1 1 1 1 0 2 1 0 1 2 0 1 0 0 0 0 0 2 2 0 2 0 2 0 0 2 2 0 0 0 2 0 0 0 2 2 2 0 0 0 2 2 2 2 0 0 0 0 0 2 0 2 2 0 2 2 2 0 0 0 0 0 2 0 0 0 1 2 1 1 0 2 2 2 2 1 1 2 1 1 1 1 1 1 1 2 1 0 1 0 1 1 2 0 1 2 0 0 2 1 1 1 1 2 2 1 0 1 0 1 1 2 2 2 0 1 2 1 1 0 0 2 2 0 2 2 2 1 0 0 0 1 1 2 0 2 2 2 1 1 1 0 0 0 1 0 1 0 1 1 2 0 0 1 1 0 1 2 2 0 1 1 1 1 1 0 1 0 1 2 0 0 1 2 2 1 1 1 2 1 0 2 2 1 1 0 2 0 1 1 2 2 1 2 2 1 2 0 1 1 1 1 0 1 2 2 1 2 1 1 2 1 1 1 0 2 1 1 0 1 0 1 2 1 1 2 2 2 1 0 1 1 1 2 0 1 2 2 0 1 1 1 2 0 1 0 0 2 1 0 2 1 1 1 2 2 2 0 1 0 2 2 2 2 0 0 2 0 2 2 2 0 0 2 2 2 1 1 2 1 2 2 1 0 0 0 1 1 1 2 1 2 0 0 0 1 1 0 0 1 0 2 2 1 1 0 1 1 2 1 1 2 2 2 2 2 1 2 1 0 2 2 2 1 0 0 1 1 0 2 1 1 0 2 1 0 1 2 1 2 0 0 1 1 1 0 2 1 2 2 2 2 2 2 1 1 2 1 0 2 1 2 1 1 0 1 0 0 1 1 1 1 0 1 2 2 0 1 1 1 0 0 1 1 1 1 0 0 2 2 1 0 1 0 1 0 2 1 2 2 1 0 1 2 1 2 0 2 1 0 2 2 1 1 1 0 0 2 2 0 2 0 0 2 0 1 2 0 0 1 2 1 2 1 2 0 0 0 0 1 1 2 2 0 1 2 2 2 0 1 0 2 2 1 1 1 0
0 2 2 2 2 2 0 0 2 0 0 2 2 0 2 0 2 2 0 0 0 2 0 2 2 0 0 0 2 2 2 2 0 2 0 0 2 0 0 0 0 2 2 0 2 2 2 2 0 0 2 2 2 0 0 0 0 2 2 0 0 2 0 0 0 2 0 0 2 0 2 2 2 2 0 0 2 0 0 2 2 2 2 2 2 2 2 2 0 0 2 0 2 0 2 0 0 0 2 0 0 1 0 1 1 0 1 0 2 1 2 1 0 0 0 0 1 1 1 0 1 1 2 1 0 0 2 1 0 1 1 1 1 1 1 1 1 2 2 1 1 1 1 0 1 0 2 2 1 1 2 2 1 2 2 1 2 1 1 0 1 2 1 1 1 2 1 2 1 0 1 1 2 1 2 2 0 0 0 1 2 1 0 1 0 2 0 2 1 1 1 1 1 1 0 0 2 2 0 1 2 0 1 2 2 0 1 1 2 2 1 0 1 2 2 0 1 1 0 2 1 0 1 2 0 0 2 0 2 0 2 0 0 0 2 2 0 1 2 0 0 0 2 2 0 0 0 2 1 2 1 1 0 1 2 2 1 1 1 0 2 2 1 2 0 0 0 1 1 0 2 1 2 1 1 0 0 1 2 1 0 2 0 0 0 1 0 0 1 2 0 1 1 1 2 0 2 1 0 0 2 1 1 0 1 1 1 0 0 2 2 1 1 1 1 2 0 2 1 1 2 2 1 2 2 2 1 2 0 0 2 1 2 2 1 0 0 1 2 1 2 2 1 2 2 0 0 2 0 0 1 0 2 0 2 2 1 0 1 0 1 1 0 0 1 1 1 1 1 2 0 1 1 1 0 1 1 1 1 2 2 1 0 1 2 2 1 1 1 1 0 1 2 0 2 1 2 0 2 1 2 1 1 2 0 1 1 1 2 2 0 0 2 2 0 0 1 2 0 1 1 2 1 1 1 1 2 1 2 1 2 1 2 0 1 1 1 1 0 1 1 0 0 0 1 2 0 2 1 1 1 2 1 1 1 1 2 0 0 0 2 1 1 2 2 2 1 1 2 1 2 1 1 1 0 2 1 0 0 2 1 0 1 1 2 1 0 0 2 1 0 1 2 0 2 1 0 2 0 0 0 2 0 0 2 2 1 2 1 0 1 1 2 0 2 0 1 0 2 1 0 2 1 1 1 1 1 2 1 0 1 2 2 1 2 0 1 1 0 2 1 1 0 1 0 0 2 2 0 1 1 1 1 0 0 1 1 1 1 1 1 2 1 1 1 0 0 0 1 0 0 2 2 2 1 2 2 1 1 2 1 2 1 0 0 2 0 2 0 2 1 1 1 1 0 1 1 1 0 1 2 1 2 1 0 2 0 1 1 2 2 0 2 1 1 1 2 2 0 1 1 1 0 2 1 1 0 0 0 1 1 0 2 1 0 0 1 2 2 0 0 2 2 2 0 2 1 1 1 2 2 2 2 2 2 1 1 0 1 0 2 1 1 2 1 1 1 1 0 1 1 1 0 1 2 1 2 1 2 0 0 0 1 1 2 1 1 1 1 2 1 1 2 1 2 2 2 1 1 2 0 2 1 1 2 1 1 2 0 2 0 2 0 1 0 2 2 2 1 1 2 1 1 0 1 0 0 1 1 2 1 1 2 2 1 1 1 2 1 1 0 1 1 1 2 2 0 1 1 1 2 0 0 2 0 1 1 0 0 2 0 2 1 2 1 1 2 1 1 0 0 1 1 2 0 1 2 1 2 2 2 0 1 1 0 0 2 0 1 2 1 2 2 2 2 1 1 0 2 2 2 1 1 1 0 0 2 1 2 1 1 2 1 0 2 2 2 2 1 1 1 1 0 0 2 1 0 2 2 2 0 0 0 0 2 0 1 0 0 2 1 2 1 2 2 0 1 2 2 1 1 1 2 2 0 0 0 0 2 2 2 2 0 0 2 2 1 1 0 1 0 0 0 0 1 1 1 0 0 0 2 1 1 1 2 2 2 1 1 1 2 1 2 1 1 1 0 2 2 1 2 1 0 1 1 0 1 2 1 0 1 1 0 1 0 1 1 2 0 0 0 1 2 1 1 1 2 2 1 1 0 0 0 2 1 0 0 2 2 0 1 0 2 0 1 2 1 1 2 2 2 1 1 2 1 1 1 0 2 1 1 2 0 1 1 1 1 2 0 1 1 1 2 0 0 0 0 1 1 1 2 0 2 1 1 2 0 1 2 1 2 1 1 2 1
0 1 0 1 1 1 0 0 1 1 1 0 0 1 1 1 1 2 0 1 1 0 1 1 1 0 1 0 0 2 1 2 1 2 1 0 2 0 1 1 2 1 2 2 1 2 2 1 1 1 2 2 1 0 0 1 1 1 2 1 0 1 1 0 0 2 0 0 2 1 2 1 2 2 0 0 1 1 1 1 1 2 2 2 2 2 2 2 1 0 1 1 2 1 1 1 0 0 2 0 0 1 0 1 1 1 1 1 1 1 1 1 0 1 0 0 1 1 1 0 0 1 1 1 0 2 2 1 0 0 0 0 1 1 2 0 2 1 2 2 0 1 0 0 2 0 1 2 2 1 1 1 1 2 2 1 2 1 2 1 2 2 1 2 1 2 0 2 0 0 1 1 2 1 2 2 0 0 1 0 2 1 0 1 1 1 0 2 1 0 2 1 1 1 1 1 2 2 0 1 2 0 1 2 2 0 1 0 2 1 1 0 1 1 2 0 1 2 1 2 2 0 1 2 1 0 1 1 2 0 2 0 1 1 2 1 0 1 2 0 0 0 2 1 1 0 1 1 2 2 1 1 0 0 2 2 2 0 1 1 1 1 2 1 1 0 0 1 2 0 2 1 2 0 0 0 1 0 1 0 0 2 0 1 1 2 0 0 2 1 0 1 0 2 2 0 2 2 0 0 1 2 1 0 2 1 1 0 0 2 1 2 1 1 1 1 2 1 1 0 1 2 2 2 2 2 1 2 0 0 2 1 2 2 1 0 0 1 2 1 2 2 1 2 2 0 0 2 0 0 1 0 2 0 2 2 1 0 1 0 1 1 0 0 1 1 1 1 1 2 0 1 1 1 0 1 1 1 1 2 2 1 0 1 2 2 1 1 1 1 0 0 1 0 2 1 2 0 2 1 2 1 1 2 0 1 1 1 2 2 0 0 2 2 0 0 1 2 0 1 1 2 1 1 1 1 2 1 2 1 2 1 2 0 1 1 1 1 0 1 1 0 0 0 1 2 0 2 1 1 1 2 1 1 1 1 2 0 0 0 2 1 1 2 2 2 1 1 2 1 2 1 1 1 0 2 0 0 0 2 1 0 1 1 2 1 0 0 2 1 0 1 2 0 2 1 0 1 0 0 0 2 0 0 1 2 1 2 0 0 1 0 2 1 1 0 1 0 2 1 0 2 0 1 1 1 2 2 0 1 1 2 0 0 2 1 0 1 1 2 1 1 0 1 0 0 2 2 0 2 0 0 0 0 0 1 2 1 0 1 2 0 0 0 1 0 1 0 1 0 2 0 1 2 1 1 2 1 1 2 1 2 1 0 0 2 0 2 0 2 2 0 2 1 0 2 1 1 0 1 2 1 2 1 0 2 0 1 1 2 2 0 2 1 1 1 2 2 0 1 1 1 0 2 1 1 0 0 0 1 1 0 2 1 0 0 0 2 2 1 1 1 2 2 1 1 0 0 0 2 1 2 1 1 1 2 1 0 1 1 1 0 1 1 2 2 0 0 0 1 2 2 0 2 2 2 1 2 2 0 0 0 0 1 1 0 1 0 1 1 0 0 1 0 1 2 2 1 1 2 0 2 1 1 2 1 1 2 0 2 0 1 0 1 0 2 2 2 1 1 2 2 1 0 1 0 0 1 1 2 1 1 2 2 1 1 1 2 1 1 0 1 1 1 2 2 0 1 1 1 2 0 0 1 0 0 1 0 0 1 0 2 1 2 0 0 1 0 1 1 0 1 1 2 0 2 1 1 2 0 2 1 1 2 0 1 2 0 1 2 0 1 2 2 1 2 0 1 0 2 2 2 0 1 0 0 2 0 0 2 0 2 2 1 1 2 2 2 1 0 0 1 0 0 1 0 1 2 1 2 0 0 0 1 2 0 1 0 0 2 1 2 0 2 1 1 1 2 2 1 1 1 2 2 0 0 1 0 2 2 2 2 0 0 2 2 0 0 0 0 0 0 0 0 2 2 1 1 0 0 2 1 1 1 2 2 2 2 2 2 2 1 1 1 2 2 0 2 2 1 2 1 0 1 1 0 1 2 1 1 0 1 0 1 0 1 0 2 0 0 0 2 2 1 1 1 2 2 1 1 0 0 0 2 2 0 1 2 2 0 1 0 2 0 0 1 0 0 2 1 2 1 1 2 1 1 1 0 2 1 1 2 0 1 1 1 1 2 0 1 1 1 2 0 0 0 0 1 1 1 2 0 2 1 1 2 0 1 2 1 2 1 1 2 1
2 2 2 2 2 2 0 2 2 2 0 0 2 2 2 2 0 2 0 2 0 0 0 2 2 0 2 0 0 2 0 2 2 2 0 0 0 0 2 2 2 0 2 0 2 0 2 0 0 0 2 2 2 0 2 0 2 0 2 0 2 2 0 0 0 2 0 2 2 0 2 2 2 2 2 2 0 0 0 2 2 2 2 2 0 0 0 0 0 2 2 2 2 2 0 0 2 2 2 0 0 0 1 0 1 0 1 0 2 2 2 2 0 1 0 0 1 0 1 0 1 2 0 1 0 2 2 1 0 1 0 1 0 0 1 1 1 2 1 2 1 1 0 1 1 0 0 2 0 0 0 0 1 2 2 1 2 1 0 0 1 2 0 1 2 2 0 2 0 0 2 0 2 2 2 2 2 1 2 0 1 1 0 1 2 1 0 2 2 1 1 1 0 0 1 0 2 2 1 2 1 2 1 1 2 1 0 0 1 2 0 1 0 1 0 0 1 2 1 2 1 0 1 2 1 1 0 1 1 1 2 0 2 2 2 1 1 1 2 0 0 2 1 2 1 0 2 2 2 0 1 1 1 2 2 2 2 0 0 1 1 1 1 1 1 1 0 0 1 2 1 2 2 1 2 1 1 1 2 0 0 2 0 0 0 2 0 2 0 1 2 0 1 1 1 0 0 0 1 0 1 1 1 0 0 0 0 0 0 2 1 0 1 1 1 1 1 1 1 0 1 2 1 2 2 1 1 1 0 1 1 1 2 2 2 1 1 0 2 1 2 1 1 2 0 1 2 2 1 1 2 1 1 1 0 1 1 1 1 1 1 0 0 0 0 0 2 0 1 2 0 2 0 0 0 2 2 0 0 0 2 1 2 1 1 1 1 1 1 2 1 0 0 1 2 2 2 1 2 1 1 1 2 1 1 2 0 1 2 1 2 2 0 2 1 1 2 0 1 1 2 1 1 1 0 1 2 2 2 1 2 2 2 2 0 1 1 2 2 0 0 0 0 2 2 0 0 1 1 2 0 1 0 1 1 0 2 2 1 0 1 0 2 2 2 0 0 1 2 1 0 0 1 1 1 0 2 1 2 1 1 1 2 0 1 2 0 1 1 1 1 0 1 1 0 0 0 2 1 1 0 2 0 1 2 1 2 2 0 2 0 1 2 1 2 0 1 1 2 0 0 2 1 1 2 1 1 2 2 1 1 2 2 2 2 2 2 1 0 2 0 0 0 0 2 0 2 2 0 2 0 0 1 1 1 1 2 2 0 1 2 1 0 0 1 1 0 0 1 0 1 0 2 2 0 0 2 1 1 2 2 2 1 0 0 1 1 2 1 2 2 0 2 1 0 2 1 0 0 2 2 1 0 0 1 2 0 1 1 2 2 1 2 1 2 0 2 2 1 1 1 0 0 1 2 0 1 1 1 1 1 0 1 2 0 1 2 2 2 2 1 2 2 2 2 0 2 2 2 0 2 1 0 0 2 0 1 0 0 2 1 2 2 0 1 2 0 0 0 0 0 0 0 2 0 1 2 1 2 1 0 1 2 1 1 1 0 0 0 1 1 0 0 1 0 2 2 0 2 0 0 0 0 1 1 0 0 2 0 1 2 1 2 1 0 0 2 1 0 2 2 2 1 0 2 0 1 1 2 2 2 1 2 1 2 1 0 0 0 1 1 1 1 1 1 0 1 0 2 0 2 0 1 1 1 1 0 0 1 1 2 2 0 0 2 1 1 0 0 1 1 1 2 0 1 2 1 1 2 1 2 1 1 1 0 1 2 2 0 1 2 2 2 1 0 0 1 0 2 2 1 1 1 1 1 0 2 2 2 1 1 2 2 2 1 1 2 2 1 1 2 0 0 1 1 1 0 2 2 1 1 2 1 1 0 0 0 1 1 2 0 2 0 1 0 0 2 2 1 0 2 2 2 1 1 1 1 0 2 2 2 1 0 0 2 1 0 1 2 0 0 0 0 0 0 2 1 2 1 1 2 0 1 1 1 2 2 1 1 1 2 2 1 0 2 1 0 0 1 1 1 1 0 0 2 1 2 1 0 2 2 0 2 1 0 1 0 2 0 0 0 2 2 1 1 2 2 0 1 1 2 0 1 2 2 1 2 2 2 1 1 0 2 0 0 0 0 1 2 2 1 0 1 1 0 2 1 0 1 0 1 1 2 2 0 2 2 0 0 0 2 0 1 2 0 0 0 0 1 2 2 1 2 2 1 2 0 0 0 1 2 1 1 2 0
1 1 2 0 1 1 0 2 2 1 0 1 1 2 2 2 0 2 1 1 1 1 0 1 1 0 1 1 1 2 0 2 2 2 0 0 1 1 1 1 2 0 2 2 0 2 2 2 0 1 1 1 2 2 1 2 0 2 2 0 1 2 1 0 2 1 0 1 1 1 1 1 1 2 0 0 0 1 1 0 1 2 2 1 1 1 2 2 2 1 1 1 1 0 0 1 1 2 1 0 0 1 2 1 0 0 1 0 2 2 2 2 0 1 0 0 1 0 1 0 1 2 0 1 0 2 2 1 1 2 0 1 0 0 1 1 1 2 1 2 1 1 0 1 1 0 0 2 0 0 1 1 1 2 2 1 2 1 0 0 1 2 0 2 2 2 0 2 0 0 2 0 2 2 2 2 1 1 0 2 0 0 1 0 2 0 1 1 1 0 1 0 0 1 2 0 2 2 1 1 1 1 1 1 2 2 0 0 0 2 0 0 0 0 0 0 1 1 0 2 1 1 1 2 0 2 0 1 0 2 1 0 2 2 2 0 1 1 1 0 1 2 1 2 1 0 2 2 2 0 1 1 1 2 2 2 2 0 1 1 1 1 2 1 1 1 0 0 1 2 1 2 2 1 2 1 1 1 2 0 0 2 0 0 0 2 0 2 1 2 1 0 2 2 1 1 1 1 0 1 1 1 1 1 1 1 0 0 0 2 1 0 1 1 1 1 1 1 1 0 1 2 1 2 2 1 1 1 0 1 1 1 2 2 2 1 1 0 2 1 2 1 1 2 0 1 2 2 1 1 2 0 0 1 0 1 1 1 1 1 1 0 0 1 1 1 1 0 0 1 0 2 1 1 0 2 1 1 1 2 2 0 0 1 2 2 1 2 2 2 1 1 0 1 1 2 2 1 2 0 2 1 2 1 1 1 0 1 2 1 2 2 1 2 1 0 2 1 1 1 2 0 2 1 1 0 2 2 2 1 2 2 1 1 0 0 1 1 1 1 1 1 0 1 2 0 0 2 0 2 0 2 1 2 2 1 1 2 1 1 1 0 2 2 0 1 1 0 0 0 2 0 2 0 2 0 0 0 1 1 2 2 1 1 1 1 1 1 1 0 1 0 1 1 0 0 0 2 1 1 0 2 0 1 2 1 2 2 0 2 0 1 2 1 2 1 0 0 2 2 2 2 0 1 2 2 0 2 1 1 1 2 2 2 1 2 1 1 0 2 1 1 0 0 2 0 1 2 1 2 0 0 0 1 1 1 2 2 0 1 2 1 0 0 1 2 0 0 1 1 1 0 2 2 0 1 2 1 1 2 1 1 1 1 0 1 1 2 1 2 0 1 1 0 0 1 0 0 0 2 2 1 1 0 0 1 1 1 0 2 2 1 1 0 1 1 1 1 1 1 2 1 1 1 2 0 1 0 1 2 2 0 2 2 0 0 2 2 2 2 0 2 2 2 2 0 2 2 2 0 2 2 0 0 2 0 2 0 0 2 2 2 2 0 0 2 0 0 0 0 0 0 0 2 0 0 2 0 2 1 0 1 2 0 0 2 1 0 0 1 2 0 0 2 0 2 2 0 2 1 0 0 0 1 0 1 1 2 0 1 1 1 1 1 0 1 2 1 1 2 2 2 1 1 1 0 2 1 2 2 2 1 2 1 2 2 1 1 0 0 1 1 2 1 2 1 1 0 1 1 2 0 2 2 0 2 1 0 0 1 1 2 0 1 1 1 2 0 0 2 1 0 1 2 1 2 1 2 2 1 1 0 2 0 0 1 1 1 1 2 2 1 2 2 0 0 1 0 2 2 0 1 1 1 0 1 2 2 2 0 0 2 2 2 0 1 2 1 2 2 1 1 0 0 1 1 0 2 2 2 1 1 1 2 0 0 0 0 1 1 0 1 0 1 0 0 2 2 2 1 2 1 2 1 1 0 2 0 2 2 2 1 0 0 2 2 1 2 1 0 0 0 0 0 0 2 1 2 1 1 2 0 1 1 1 2 2 1 1 1 2 2 1 0 2 2 0 1 1 2 1 0 0 0 1 1 1 1 1 1 2 0 2 1 1 0 0 2 0 0 0 2 2 1 0 2 2 0 1 1 2 0 1 2 2 0 1 2 2 0 1 0 2 0 1 0 0 0 2 2 2 0 1 1 0 1 1 0 1 1 1 1 2 2 0 1 1 1 0 1 2 1 2 1 0 0 0 0 1 1 2 0 2 2 2 1 0 0 0 0 2 1 1 2 2
2 0 0 2 0 2 0 2 0 2 0 0 2 2 2 2 0 2 2 2 2 2 0 0 0 0 2 0 2 0 2 0 2 2 2 0 2 0 2 2 2 2 2 2 0 2 2 0 0 0 2 2 2 2 2 0 0 0 0 0 2 2 2 0 0 2 2 0 0 0 0 0 0 0 0 0 0 2 2 0 0 2 2 2 2 2 2 2 2 2 2 2 0 0 0 0 0 2 2 0 2 1 2 1 1 0 2 0 1 1 1 1 1 0 0 0 0 0 1 0 0 2 1 0 0 2 2 2 0 2 0 1 2 1 1 2 1 2 1 1 2 1 0 0 1 2 1 2 1 1 2 2 2 2 2 2 2 1 1 0 2 2 1 1 1 1 0 2 1 0 1 1 2 1 2 2 0 1 1 1 2 1 0 2 2 1 0 2 1 2 1 1 2 1 2 0 2 2 2 0 1 1 1 1 2 1 0 1 2 1 1 0 2 2 1 0 1 1 0 2 0 0 0 1 1 1 1 2 0 1 2 0 2 1 1 1 1 1 2 0 0 0 1 2 2 0 2 2 2 2 0 1 0 1 2 2 2 0 1 1 2 2 2 2 2 2 0 1 1 1 2 0 1 1 2 0 1 1 1 0 0 2 0 1 0 1 0 0 1 2 1 0 1 2 2 0 2 2 0 0 1 2 2 1 2 0 0 0 0 2 2 2 1 1 1 2 2 1 1 0 0 2 2 2 2 2 0 0 1 1 2 1 2 2 2 1 1 2 2 1 1 1 1 2 1 0 1 2 0 1 0 0 1 1 0 1 1 1 1 1 1 0 0 0 0 1 0 1 1 1 1 2 1 2 1 2 2 2 0 0 0 1 2 0 2 1 1 1 2 1 0 2 2 1 2 2 1 1 1 0 2 1 1 2 1 2 0 1 1 1 0 0 2 2 0 0 1 0 1 1 2 1 1 2 1 0 2 2 1 2 2 2 1 1 0 0 1 2 2 1 0 1 0 0 1 1 0 0 1 2 0 2 0 2 2 1 2 1 0 0 1 0 2 1 1 1 0 0 1 0 1 1 2 1 0 2 1 1 2 0 1 2 2 2 0 2 0 1 1 0 1 1 1 0 0 0 0 2 0 1 1 1 1 0 1 1 2 2 2 0 1 1 1 0 2 1 1 0 0 0 1 2 0 0 1 1 2 1 1 2 0 2 1 1 2 0 2 2 0 0 1 0 1 1 2 1 1 1 1 1 0 0 1 1 1 0 1 0 1 2 2 1 0 0 0 2 2 1 2 1 2 1 1 2 1 1 1 1 1 1 2 2 0 1 0 1 1 1 1 1 2 0 2 2 1 2 0 1 0 1 1 0 0 0 0 1 1 1 1 2 2 1 2 0 1 2 2 2 0 2 2 2 1 1 2 0 0 1 0 0 0 0 2 0 0 2 1 2 0 1 0 1 2 2 1 2 1 1 1 2 2 2 1 1 1 0 1 1 0 2 2 0 1 1 2 1 1 0 0 2 0 1 1 0 1 1 2 2 1 1 0 1 1 0 1 2 1 1 0 2 0 0 0 1 1 1 1 1 1 2 0 1 0 0 1 1 0 2 1 1 1 0 0 1 0 0 2 1 1 1 0 2 1 0 2 0 2 0 2 1 1 1 2 0 0 0 0 2 1 2 1 1 1 1 1 1 1 2 1 0 1 1 0 2 0 2 0 0 0 1 2 1 0 1 2 2 1 0 2 1 0 1 1 2 0 2 1 1 1 1 1 2 1 2 0 2 2 1 1 0 1 2 1 1 0 0 1 1 1 2 1 2 0 0 0 2 2 1 1 2 1 2 2 2 2 2 2 1 0 1 1 0 0 1 0 0 0 2 1 2 1 1 0 0 0 0 0 1 1 2 1 2 0 2 2 1 1 2 1 0 1 1 2 2 1 2 0 1 2 2 2 0 0 2 0 2 0 2 2 0 0 2 2 0 0 2 1 2 1 1 2 0 0 1 0 2 2 2 2 1 2 2 1 1 2 2 0 1 0 1 1 1 2 1 2 1 2 1 0 0 0 0 1 2 1 1 1 1 0 0 0 2 2 0 0 1 2 1 2 1 0 0 0 1 1 1 0 2 1 2 2 1 1 1 1 0 1 0 2 2 2 0 0 1 0 1 0 0 0 1 1 2 0 0 1 0 2 2 2 2 2 2 1 1 0 0 2 1 1 1 2 0 1 2 1 2 0 1 2 1 1 1 2 2 0
1 1 1 1 1 2 1 1 0 0 0 0 1 1 0 2 0 1 1 1 2 0 0 1 0 0 1 0 1 1 1 2 0 2 2 1 1 1 0 1 1 2 2 2 1 2 2 2 0 1 2 2 2 1 1 0 0 2 2 0 1 2 0 0 0 2 0 1 2 1 2 2 2 2 2 1 0 0 0 2 1 2 2 2 0 0 0 1 1 2 1 2 2 2 0 1 1 2 2 0 1 1 1 1 1 0 2 0 1 1 1 1 1 0 0 0 0 0 0 0 0 2 1 0 0 1 2 1 1 1 0 1 2 1 1 2 1 1 2 0 2 1 0 1 1 1 1 2 2 2 2 1 2 2 2 2 2 1 2 0 2 2 1 1 1 1 0 2 1 0 1 1 2 1 2 2 0 1 1 1 2 1 0 2 2 1 0 2 0 2 0 0 1 1 1 0 2 2 2 0 1 1 2 1 1 1 0 2 1 1 0 1 2 2 0 0 1 1 0 2 0 0 0 1 1 1 1 2 1 0 2 0 1 1 1 1 1 0 2 1 1 0 1 1 2 1 2 2 2 2 0 1 0 1 2 2 2 0 1 1 2 2 1 2 1 2 0 0 1 1 2 1 2 1 1 0 1 2 1 1 0 1 0 1 1 2 0 1 1 0 2 0 1 1 2 0 1 1 2 0 1 2 2 1 2 1 0 0 0 2 2 2 1 1 0 2 1 2 2 0 0 1 2 1 2 2 1 0 1 1 2 2 2 1 2 1 0 1 1 1 1 0 1 2 1 0 2 2 0 0 1 0 2 2 0 1 0 0 1 1 2 0 1 0 1 1 0 0 1 0 1 2 1 1 1 2 2 2 0 0 0 1 2 0 2 1 1 1 2 1 0 2 2 1 2 2 1 1 1 0 2 1 1 2 1 2 0 1 1 1 0 0 2 2 0 0 1 0 1 1 2 1 1 2 1 0 2 2 1 2 2 2 1 1 0 0 1 2 2 1 0 1 0 0 1 1 0 0 1 2 0 2 1 1 2 2 1 1 0 0 1 0 2 1 1 1 0 0 1 0 1 1 2 1 0 2 1 1 2 0 1 2 2 1 1 1 0 2 2 0 1 0 1 1 0 0 0 1 0 0 0 2 1 0 1 1 1 2 0 0 0 2 0 1 2 1 0 0 1 0 1 2 0 1 1 1 2 2 1 0 0 2 2 1 1 2 2 2 0 1 2 1 0 1 1 1 1 1 1 1 0 0 2 2 2 0 0 0 2 2 2 0 0 0 0 2 1 0 2 0 1 0 2 2 1 0 0 1 1 1 1 1 1 1 0 2 0 2 0 2 2 1 2 1 0 1 1 1 0 1 1 0 0 0 1 0 1 1 0 2 2 1 2 0 1 2 1 2 1 2 1 2 1 2 2 0 0 1 0 0 0 0 1 1 0 2 2 2 1 2 1 1 2 2 1 2 1 1 1 2 2 2 1 1 1 0 1 1 0 1 2 0 2 0 1 0 2 1 0 1 1 2 1 1 1 0 1 1 1 1 1 0 1 2 0 2 1 1 1 1 1 1 0 1 2 1 1 0 2 2 0 0 0 0 0 1 1 1 1 1 0 1 0 1 0 0 1 2 1 2 1 2 1 0 2 0 2 0 2 1 1 1 2 0 0 0 0 2 1 2 1 1 1 1 1 1 1 2 1 0 1 1 0 2 0 2 0 0 0 1 2 1 0 1 2 2 1 0 2 1 0 1 1 2 0 2 1 1 1 1 1 2 1 2 0 1 1 1 1 1 0 1 2 0 1 1 0 1 1 2 1 2 0 0 0 2 2 1 1 2 1 2 2 1 2 2 2 2 0 0 2 0 0 2 1 0 0 2 2 2 1 0 0 0 0 0 1 1 0 1 0 1 1 2 2 1 2 2 1 1 2 2 2 2 1 2 0 1 2 2 2 1 0 1 1 2 0 2 1 0 0 2 1 0 1 2 2 2 0 0 1 1 2 1 1 2 1 1 1 2 1 1 1 1 1 2 0 1 1 0 1 1 1 0 2 0 2 2 1 0 1 0 1 2 1 1 1 1 0 0 0 2 2 0 0 1 2 1 2 1 0 0 0 1 1 1 1 1 2 1 2 1 1 0 1 0 0 0 2 2 1 0 1 0 0 2 1 0 1 0 0 2 0 1 1 0 1 1 2 1 2 1 2 0 0 0 0 0 1 1 1 1 1 2 1 1 1 0 1 1 2 2 1 2 1
2 0 0 2 2 0 2 0 2 2 0 0 2 2 0 0 0 2 2 0 0 0 0 0 2 0 0 2 0 0 0 2 2 2 0 0 2 0 0 0 2 0 2 0 2 2 2 2 2 0 2 2 0 2 2 0 2 0 0 2 2 0 2 0 2 2 0 0 0 0 2 0 0 2 0 0 0 0 0 0 0 2 2 2 2 2 2 0 0 0 2 0 2 0 0 0 0 0 2 0 0 1 2 0 1 0 2 0 2 0 2 2 0 1 1 1 2 2 0 0 2 1 1 1 0 2 2 1 1 0 2 2 1 1 1 2 0 1 1 1 1 2 2 1 2 0 1 2 1 1 1 1 2 2 2 2 2 1 1 0 2 2 1 1 0 2 1 2 1 2 1 1 2 2 2 1 0 0 1 2 1 0 0 0 1 0 0 2 2 1 0 2 0 0 1 0 1 2 2 2 0 2 1 2 1 0 1 0 2 1 0 0 2 1 0 0 1 2 0 2 1 0 1 2 1 1 1 1 2 1 2 1 2 2 1 1 1 1 2 2 2 0 0 2 2 0 2 2 2 2 0 1 0 0 2 2 2 1 2 0 1 1 1 2 0 0 0 1 2 1 1 2 2 1 2 1 2 2 2 2 1 2 0 1 1 2 2 2 0 1 0 1 2 1 2 0 2 2 0 0 1 1 1 0 1 0 0 1 0 2 1 0 0 1 2 1 0 2 1 2 1 2 0 1 2 1 0 2 0 2 1 0 2 2 2 1 0 1 2 1 1 2 0 2 0 2 2 2 0 0 2 0 1 2 1 2 2 0 2 1 2 0 0 0 1 2 1 0 1 2 0 2 0 0 1 2 1 1 0 1 1 2 1 0 2 1 1 0 0 1 1 1 1 1 1 1 1 1 2 1 2 1 2 1 1 1 0 1 1 1 1 0 1 2 1 0 1 1 1 0 1 2 2 1 0 0 2 2 1 1 2 0 1 1 1 0 1 1 2 0 1 0 0 1 1 1 2 2 0 2 1 1 1 1 2 0 2 0 0 1 1 0 2 1 1 1 0 0 1 0 1 2 1 1 1 1 0 1 1 0 2 1 1 2 1 2 2 1 1 0 1 1 2 1 0 0 0 2 0 1 1 1 1 1 1 1 2 2 0 0 1 2 0 0 2 1 1 1 2 0 1 1 0 0 1 1 0 1 0 1 1 1 1 1 1 1 1 0 1 1 0 1 0 2 0 0 1 2 1 2 1 0 0 0 0 1 0 0 2 2 2 2 0 1 1 2 1 0 2 0 0 1 2 2 1 0 2 0 1 1 1 2 1 1 0 0 0 1 0 2 2 0 2 2 2 0 0 0 0 0 2 0 0 0 0 2 0 0 2 2 1 1 2 1 1 1 2 2 2 1 1 1 1 1 1 0 0 2 1 1 1 1 1 0 0 2 0 2 1 0 1 2 1 1 1 1 1 0 2 2 2 1 1 0 1 2 2 1 1 1 0 2 2 0 2 1 1 0 0 0 1 0 1 1 1 1 1 2 0 1 1 1 2 1 1 2 1 0 0 1 1 2 1 1 1 1 2 0 2 1 0 1 0 1 1 1 1 1 0 0 1 1 1 1 0 1 2 1 0 2 1 1 2 2 1 1 2 1 1 2 0 2 1 2 1 0 1 2 1 0 1 1 2 1 1 2 2 0 2 2 2 0 0 1 0 0 0 1 0 2 2 2 2 1 0 2 1 2 1 0 0 1 1 2 1 2 2 2 2 0 1 0 1 0 0 1 1 1 2 2 2 0 2 2 2 1 1 1 2 1 2 1 1 1 1 0 2 2 2 1 0 2 0 0 1 2 1 2 0 2 1 0 0 1 1 1 1 2 1 2 0 0 0 0 0 1 1 2 0 1 2 1 1 1 2 0 2 1 1 2 1 1 1 2 0 2 0 0 2 2 2 2 0 0 0 0 0 0 0 0 0 2 1 1 0 0 1 1 0 0 2 0 2 1 2 2 2 1 1 2 2 2 1 1 2 1 0 1 0 0 2 2 2 0 0 0 1 1 1 2 1 2 1 1 2 0 0 0 1 1 0 1 1 1 0 0 2 2 1 2 0 0 1 1 1 0 1 1 2 0 1 0 1 1 1 1 0 0 1 2 1 0 2 2 1 1 0 0 1 0 2 1 1 1 0 0 2 2 2 2 1 0 1 1 0 1 2 1 1 1 2 0 2 2 1 2 0 0 1 1 1 2 2 2 2
0 1 1 1 1 2 1 2 2 1 0 0 0 2 1 2 0 0 0 0 1 0 0 1 2 0 0 1 0 1 0 2 2 2 1 0 2 0 1 0 2 1 2 0 2 1 2 2 1 1 1 2 0 2 1 1 2 0 1 1 1 1 2 0 1 2 0 0 1 0 1 0 1 1 1 1 0 0 1 1 1 1 1 1 2 1 2 0 1 0 2 1 1 1 0 1 0 0 2 0 0 0 1 0 0 2 2 1 1 1 1 2 0 1 0 1 0 0 1 0 1 2 2 1 1 1 2 1 1 0 2 2 1 1 1 2 1 0 2 2 2 2 2 1 1 0 2 1 1 1 2 0 1 2 2 1 1 1 0 1 0 2 2 1 2 1 1 2 2 2 1 1 1 2 2 2 1 1 0 1 1 1 1 1 2 1 0 2 2 1 1 1 0 1 1 0 1 1 1 0 1 1 0 2 2 0 0 0 1 1 1 0 1 1 0 0 0 2 0 2 2 0 2 2 0 1 2 1 1 2 1 1 2 1 1 1 0 0 2 2 2 0 0 2 2 0 2 2 2 2 0 1 0 0 2 2 2 1 2 0 1 1 1 2 0 0 0 1 2 1 1 2 2 1 2 1 2 2 2 2 1 2 0 1 1 2 2 2 0 1 0 1 2 0 2 1 1 2 0 0 2 2 1 0 1 1 0 0 0 1 1 0 0 1 2 0 0 2 1 2 1 2 0 1 2 1 0 2 0 2 1 0 2 2 2 1 0 1 2 1 1 2 0 2 0 2 2 2 0 1 2 0 1 2 1 2 2 2 1 1 0 1 0 0 0 1 2 1 1 1 0 2 0 1 1 1 1 1 0 2 2 2 0 0 2 2 1 0 0 1 1 1 1 1 1 1 1 1 2 2 1 2 0 1 0 0 2 1 1 1 1 2 1 1 0 0 1 0 1 1 1 1 2 2 1 2 1 2 2 0 1 1 1 1 0 1 1 1 1 1 0 1 0 0 2 2 0 0 0 2 2 0 0 2 1 0 2 2 0 0 2 0 2 2 1 1 0 1 0 1 1 2 2 1 1 1 1 0 0 1 2 0 0 1 1 2 1 0 1 0 1 1 1 1 0 0 0 2 0 1 1 1 1 0 0 1 2 2 0 0 1 2 1 1 2 0 1 1 2 0 1 1 0 0 1 1 0 1 0 1 1 1 1 1 1 1 1 0 1 1 0 1 0 2 1 0 1 2 0 0 1 1 0 0 0 1 0 1 1 2 1 1 1 1 1 1 0 1 1 1 2 0 1 1 1 1 1 1 2 2 2 2 1 1 0 0 1 2 1 2 1 1 1 0 0 1 0 0 0 0 1 1 0 0 0 2 1 1 1 2 2 2 2 0 0 1 1 2 0 2 1 1 1 1 2 0 0 2 1 0 1 1 2 0 0 2 1 2 1 1 1 1 1 2 1 0 1 0 2 1 2 0 0 1 1 1 1 0 0 2 1 0 1 1 1 2 1 0 0 1 0 0 0 2 1 0 2 1 2 1 0 0 2 0 2 1 0 2 1 2 1 1 1 1 1 2 2 0 2 1 0 1 0 1 1 1 1 1 0 0 1 1 1 1 0 1 2 1 0 2 1 1 2 2 1 1 2 1 1 2 0 2 1 2 1 0 0 1 1 1 1 1 1 2 0 1 2 0 2 1 2 0 0 1 0 0 0 1 0 1 1 2 1 0 1 2 1 0 1 1 0 2 1 1 1 1 1 1 2 0 1 2 0 0 1 1 2 1 2 1 1 0 2 2 1 0 2 0 2 2 2 1 2 1 0 1 0 2 1 2 1 2 2 1 1 1 2 2 0 2 2 0 0 2 1 1 1 2 1 2 0 1 0 0 1 0 0 0 0 2 2 1 1 1 2 0 0 2 2 2 1 1 2 2 0 2 0 1 2 2 2 0 0 2 0 2 0 2 1 1 0 2 1 0 1 1 1 2 0 0 2 1 2 1 1 2 2 1 0 2 2 1 0 1 0 2 0 2 0 1 1 2 1 0 0 0 2 1 2 1 2 1 1 1 1 1 1 0 1 1 1 0 1 2 0 1 2 1 0 1 1 0 0 2 1 0 0 2 2 1 0 0 2 0 0 1 0 0 1 2 0 0 2 2 1 1 0 0 1 0 2 1 1 1 0 0 2 2 2 2 1 0 1 1 0 1 2 1 1 1 2 0 2 2 1 2 0 0 1 1 1 2 2 2 2
0 0 2 0 2 2 2 2 2 0 2 2 2 0 2 2 2 0 0 0 0 0 2 0 2 0 0 0 2 0 0 0 0 0 0 0 2 0 2 2 2 0 0 2 0 0 2 0 2 0 2 2 2 2 2 2 0 0 2 0 0 2 2 0 0 2 0 2 2 0 2 2 0 2 2 2 0 2 2 2 0 2 0 2 2 0 0 2 0 0 2 2 0 2 0 2 0 2 2 0 2 1 1 1 1 1 2 0 2 1 2 2 0 2 0 2 1 0 0 0 1 2 2 1 2 2 1 1 1 2 1 2 2 0 1 0 0 1 2 2 0 1 1 1 2 1 1 2 2 2 2 1 1 1 2 1 2 2 1 2 2 2 0 1 2 2 1 2 2 2 1 2 1 2 2 2 1 0 2 2 1 0 0 1 1 2 0 2 1 1 1 2 1 1 1 0 2 2 0 1 2 0 0 2 1 0 1 0 0 2 0 0 2 2 1 0 2 1 0 2 1 0 0 2 1 1 0 1 1 1 1 0 2 1 1 0 0 0 1 1 1 0 1 2 1 0 2 2 2 1 2 1 1 1 2 2 2 0 1 1 0 2 2 2 0 1 0 0 2 0 2 0 0 1 2 0 1 1 0 0 0 1 0 1 2 2 0 0 0 0 2 0 0 2 2 0 1 1 1 1 2 0 0 2 0 0 2 1 0 1 2 0 0 0 1 2 1 1 1 0 2 1 2 2 1 2 0 1 1 0 2 1 2 1 2 0 0 1 2 1 2 1 0 2 1 1 2 2 0 1 2 0 1 2 1 1 0 0 0 1 1 0 0 0 1 2 1 0 0 1 1 2 1 1 1 2 0 2 0 1 2 2 0 2 1 1 2 1 2 1 0 1 1 1 2 1 2 2 2 1 0 1 0 1 1 1 1 1 1 1 1 1 0 2 2 1 1 1 1 2 1 0 1 2 1 0 2 2 2 0 2 0 2 0 2 0 2 1 1 0 1 0 0 0 2 1 0 0 0 2 0 1 0 2 1 0 1 2 1 1 0 0 2 1 1 0 0 0 1 0 0 1 1 1 0 2 0 0 2 1 1 2 2 1 1 1 0 2 1 0 1 0 2 1 0 1 1 2 0 0 1 1 1 1 0 2 2 2 1 1 1 2 1 1 1 2 0 0 1 1 1 2 1 0 1 2 0 0 0 1 0 2 1 2 1 2 1 1 0 1 1 1 0 0 0 0 1 2 0 1 0 1 0 0 0 1 0 1 2 1 1 2 0 2 2 1 0 0 1 0 0 2 0 2 0 0 2 1 0 1 1 2 1 2 0 1 0 2 0 2 2 0 1 2 2 0 1 2 0 2 1 2 2 1 0 2 2 1 1 1 1 1 1 0 1 0 1 2 1 2 1 2 1 2 1 1 0 2 1 0 0 1 1 2 0 1 2 1 1 1 2 2 2 2 0 1 1 1 1 2 1 2 0 0 1 0 1 0 0 0 1 1 1 1 1 1 2 0 0 0 2 1 2 1 1 0 2 1 1 1 0 2 0 1 2 2 1 2 2 1 2 2 1 1 1 1 2 2 0 2 0 1 1 1 0 1 1 2 0 2 1 2 1 2 1 1 1 2 1 2 2 1 2 1 1 0 1 1 2 1 2 2 2 0 1 0 1 2 2 1 1 0 1 1 2 2 1 1 2 1 2 0 0 1 1 2 0 0 0 1 1 2 1 1 2 2 0 0 1 0 1 2 1 2 1 2 2 2 1 0 2 1 1 1 1 2 2 1 2 1 2 1 1 2 1 0 0 1 1 1 2 1 1 1 2 1 2 0 0 1 0 2 1 1 2 2 2 2 0 1 2 1 0 1 1 1 0 2 1 1 0 0 0 0 0 1 1 1 0 1 2 1 1 1 1 1 2 1 2 2 2 1 2 2 1 2 0 0 2 2 1 2 0 0 1 1 1 0 1 0 1 1 2 0 2 2 1 2 1 0 2 1 2 0 0 2 1 0 1 2 2 2 1 1 1 1 0 1 0 2 0 1 1 1 1 2 2 0 1 1 2 0 1 0 0 1 1 1 0 0 0 1 2 1 1 1 2 0 2 1 0 0 2 0 2 2 2 2 2 0 0 2 2 2 1 1 0 1 2 1 2 1 1 1 2 1 2 1 0 2 1 2 0 0 1 0 1 2 2 0 2 1 0 1 0 2 1 1 1 2 1 1 1 2 2 1 1 0 1 1 2 1 1 2 1
2 1 2 1 1 1 1 1 1 2 0 0 0 2 1 2 1 2 1 1 1 0 0 1 0 1 1 0 2 1 0 0 2 1 1 0 2 0 0 2 1 0 2 0 1 1 1 2 1 1 2 1 2 0 1 0 1 1 2 0 1 1 1 0 1 1 0 0 2 0 0 0 1 2 1 1 0 1 1 1 1 2 2 2 2 2 2 2 1 1 2 0 2 1 1 1 0 1 2 0 2 0 0 0 1 1 1 0 2 0 2 1 1 1 0 2 0 0 0 0 1 1 2 0 1 2 1 2 0 2 1 2 2 0 1 0 0 1 2 2 0 1 1 1 2 1 1 2 2 2 2 1 1 1 2 1 2 2 1 2 1 2 0 1 2 2 1 2 1 2 2 2 1 2 2 2 2 1 1 2 0 0 0 1 2 1 0 2 1 0 1 2 1 1 2 1 2 2 1 1 2 1 1 2 1 0 0 1 0 1 0 0 2 2 1 0 2 1 0 2 1 0 0 2 1 0 1 1 0 1 1 0 2 1 1 0 0 0 1 1 1 0 1 2 1 0 2 2 2 1 2 1 1 1 2 2 2 0 1 1 0 2 2 2 0 1 0 0 2 0 2 0 0 1 2 0 1 1 1 1 1 2 0 1 1 1 0 0 0 0 2 0 0 2 2 1 0 0 2 1 2 0 0 2 0 0 2 0 0 2 0 0 2 2 1 1 1 0 1 0 1 1 2 2 1 2 0 1 1 0 2 2 2 1 2 0 0 0 2 1 2 1 0 2 1 0 2 2 0 0 2 0 1 2 2 2 0 0 1 1 0 1 0 0 1 1 1 0 1 2 1 2 0 2 0 1 1 0 0 1 1 1 1 2 2 1 1 1 2 1 0 0 0 0 2 2 0 0 2 1 0 1 0 1 1 1 2 0 1 1 0 1 0 2 2 1 1 1 1 2 1 0 1 2 1 0 2 2 2 0 2 0 2 0 2 0 2 1 1 0 1 0 0 0 2 1 0 0 0 2 0 1 0 2 1 0 1 2 1 1 0 0 2 1 1 0 0 0 1 0 1 1 1 0 1 2 1 0 1 2 2 1 1 2 2 0 1 1 0 0 1 0 2 1 0 1 1 1 0 0 1 1 1 1 1 2 2 2 0 2 0 1 2 2 1 1 0 0 2 1 2 2 1 0 1 2 0 0 0 1 0 2 1 2 1 2 1 2 0 1 0 1 0 0 1 0 2 2 0 1 1 1 1 0 0 1 1 1 1 1 1 2 1 1 1 0 0 0 2 0 0 0 1 2 0 0 2 1 0 1 2 2 1 2 0 1 0 2 0 2 2 0 1 2 2 0 1 2 0 2 1 2 2 0 0 1 1 1 1 2 1 2 2 0 2 1 1 2 0 2 1 2 1 2 1 1 0 1 0 0 0 0 1 2 1 2 2 1 1 2 2 1 2 2 0 2 1 0 1 2 1 1 0 0 1 0 2 0 0 1 1 1 2 1 2 1 1 0 0 1 2 1 1 2 1 0 2 2 2 0 0 2 0 0 2 2 1 2 1 2 2 2 1 1 1 1 2 1 0 2 0 2 1 2 0 1 2 2 0 2 1 1 0 2 1 2 2 2 1 2 2 1 2 1 1 1 1 1 2 1 1 2 2 1 0 1 1 1 1 2 1 1 1 1 2 2 1 1 2 0 2 0 0 1 1 2 0 0 0 1 1 2 1 1 2 2 0 0 1 0 1 1 1 1 1 2 2 2 2 0 1 0 1 2 1 1 2 1 2 1 2 1 1 2 1 0 0 1 1 1 2 1 1 1 2 1 2 0 0 1 0 2 1 1 2 2 2 2 0 1 2 1 0 1 1 1 0 2 1 2 0 0 0 0 0 2 0 0 1 1 0 0 1 1 1 1 2 1 2 1 1 1 1 2 0 1 0 0 2 2 2 2 0 1 1 2 0 1 1 0 0 1 2 0 1 2 1 1 0 0 2 1 2 0 0 2 2 0 0 2 2 2 0 0 2 1 0 0 0 2 1 0 0 1 2 1 2 1 0 2 1 1 1 2 1 0 1 1 0 0 0 0 2 0 0 0 2 1 2 2 0 0 1 0 1 2 1 2 2 0 0 1 1 1 0 1 0 1 2 1 2 1 1 1 2 1 2 2 0 2 0 2 1 1 1 1 1 2 2 1 2 0 0 0 0 2 0 2 2 2 0 2 0 2 1 1 1 0 1 1 1 1 2 2 1
0 2 0 2 2 2 0 2 2 2 0 0 0 2 2 0 2 2 0 0 0 0 2 0 0 0 0 0 2 2 0 2 2 2 2 2 2 0 2 2 2 0 2 0 2 0 2 2 0 2 2 2 2 0 2 0 2 2 2 0 0 2 0 0 0 2 2 0 0 2 2 0 2 2 0 0 2 2 0 0 0 2 2 2 2 2 0 0 2 2 2 2 2 2 0 0 2 0 2 0 2 2 1 0 1 0 2 1 0 0 2 2 0 2 0 1 0 0 0 0 2 2 1 1 1 2 2 1 0 1 1 2 1 1 1 0 0 1 2 1 0 1 1 0 1 1 1 2 2 1 2 0 1 2 2 1 2 2 2 0 2 2 1 2 2 2 1 2 1 2 1 1 2 1 2 2 2 1 2 2 2 0 0 0 0 0 0 2 2 2 2 0 2 1 2 0 2 2 0 0 1 1 1 2 1 0 0 1 1 2 1 0 1 2 0 0 1 1 0 1 1 0 0 1 1 0 1 1 1 1 2 1 2 0 2 2 1 1 1 0 0 0 1 1 2 0 2 1 2 1 1 0 0 2 1 2 2 0 1 0 2 2 2 0 1 1 0 1 1 1 1 0 2 1 2 0 0 1 1 1 1 1 1 2 1 2 0 1 1 1 1 1 1 2 2 0 2 2 0 0 1 1 1 0 1 2 2 0 0 2 2 1 2 1 1 2 1 2 2 1 1 2 1 1 2 2 1 1 0 0 0 0 2 2 2 2 1 2 2 1 2 2 0 2 0 2 2 1 0 0 1 0 1 1 1 2 2 0 1 1 1 0 0 1 2 2 2 2 0 0 2 0 0 1 0 2 1 1 1 0 1 2 1 1 2 1 1 1 2 1 0 1 1 1 1 1 1 2 1 1 1 1 1 2 0 1 0 1 1 2 0 0 1 2 0 0 2 1 0 1 2 0 1 1 0 1 2 2 2 0 1 0 1 1 1 1 2 1 1 1 0 1 0 0 1 2 0 0 0 2 1 2 1 2 2 1 2 2 1 1 1 0 2 1 2 0 1 0 1 1 1 0 1 1 0 1 0 1 2 1 1 0 0 2 1 1 1 1 1 1 1 1 1 1 0 0 1 2 1 1 0 1 1 0 1 2 1 2 1 0 1 0 2 1 1 0 0 1 2 1 0 2 1 1 2 2 1 1 1 2 1 2 1 1 2 2 1 1 0 2 2 1 1 0 0 0 2 2 1 2 1 1 0 0 0 1 0 0 1 1 2 1 1 0 0 1 0 1 0 0 1 1 2 2 2 1 0 2 0 2 2 0 1 1 1 1 0 1 1 2 2 0 2 2 0 2 1 1 0 2 2 2 1 1 1 2 1 2 1 2 2 2 2 1 1 1 1 1 2 2 2 0 0 1 0 1 0 1 2 0 1 0 1 1 1 0 0 1 0 2 1 1 2 2 1 2 0 1 2 1 2 1 0 0 2 0 2 0 0 2 2 1 2 1 0 2 1 0 0 1 0 1 1 2 0 0 2 2 2 0 0 1 0 0 1 1 1 1 1 1 1 1 1 1 1 2 2 0 2 2 1 2 0 1 2 1 0 2 0 1 1 2 1 2 1 2 2 2 1 2 2 2 1 0 2 1 2 2 2 0 2 2 2 0 2 0 1 1 2 1 1 0 2 1 0 1 1 1 1 0 2 1 1 1 0 0 0 1 0 1 2 1 1 1 1 1 0 0 0 2 1 0 1 2 1 2 2 1 2 1 1 1 0 1 2 1 2 2 2 1 1 1 2 2 0 0 1 0 1 1 1 2 0 0 0 2 2 0 2 0 0 2 2 2 1 2 2 1 1 2 0 2 0 1 2 1 0 2 1 2 0 0 1 0 1 0 2 2 0 2 2 0 0 1 1 0 2 1 2 2 0 1 2 2 2 2 0 0 2 2 1 1 0 0 1 2 0 2 0 0 0 0 0 0 0 1 0 2 1 0 1 0 1 0 1 1 1 1 2 2 1 2 1 1 1 1 0 1 1 1 1 0 0 0 0 0 1 0 1 2 0 1 1 2 0 0 0 0 0 1 0 1 2 0 0 2 2 1 1 1 1 0 0 0 2 1 2 1 2 0 2 0 1 1 1 1 0 1 2 1 1 1 1 2 1 0 1 1 0 2 0 2 1 2 1 1 1 1 2 1 2 1 1 0 0 1 1 2 2 1 2 1 2 2 0 2 0 0 2 1 2 2 2 2 0
1 0 1 2 0 1 1 0 1 1 1 0 1 2 2 0 2 2 0 0 0 0 0 2 1 0 1 1 1 2 1 2 1 2 1 1 2 1 0 1 2 1 2 1 0 1 2 1 0 1 1 0 1 2 1 2 1 1 1 0 2 1 1 0 1 2 0 0 2 0 2 1 0 1 1 1 0 2 1 1 0 1 0 2 1 1 2 2 2 1 1 2 1 0 0 1 0 0 2 0 1 2 1 0 2 0 2 0 1 0 2 2 1 1 0 1 0 0 0 0 2 2 1 1 1 2 2 1 0 1 1 2 1 1 1 0 0 1 2 1 0 1 0 0 1 1 1 2 2 1 2 0 1 2 2 1 2 2 2 0 2 2 1 2 2 2 1 2 1 1 1 1 2 0 2 2 1 0 2 1 2 1 1 0 0 2 0 2 1 0 0 2 1 1 1 0 2 2 0 0 1 1 0 2 2 0 0 0 1 1 2 0 0 2 1 0 2 0 0 2 0 1 0 1 2 1 1 2 0 0 1 0 2 1 1 0 1 0 1 0 2 1 0 0 0 2 2 2 2 2 0 2 0 0 2 2 1 0 1 1 2 2 2 0 2 0 0 0 1 1 0 0 1 2 2 0 1 1 0 0 1 0 1 2 0 2 0 1 0 1 0 1 1 2 2 1 1 2 0 0 1 2 0 0 0 2 2 0 0 2 2 1 2 1 1 2 1 2 2 1 1 2 1 1 2 2 1 1 0 0 0 0 2 2 2 2 1 2 2 1 2 2 0 2 0 2 2 1 0 0 1 0 1 1 1 2 2 0 1 1 1 0 0 1 2 2 2 2 0 0 2 0 0 1 0 2 1 1 1 0 1 2 1 1 1 0 1 2 2 2 0 0 0 2 1 0 2 1 2 0 1 1 2 2 1 1 0 1 0 2 0 0 1 2 0 0 2 1 0 1 2 0 1 1 0 1 2 2 2 0 1 0 1 1 1 1 2 1 1 1 0 1 0 0 2 1 0 0 1 2 2 2 2 2 2 2 0 2 0 0 0 0 2 1 0 0 1 1 2 0 1 1 1 2 0 1 0 0 2 2 1 0 1 2 2 0 1 0 1 1 1 2 1 1 0 0 0 2 1 1 0 1 1 0 1 2 1 1 0 0 1 1 1 0 2 1 0 1 2 0 1 2 2 1 1 1 0 1 2 0 0 2 2 0 1 1 0 2 1 1 0 0 2 0 1 0 2 1 1 1 0 0 1 0 1 2 1 2 0 1 1 1 1 1 1 2 1 0 0 1 2 0 1 2 1 1 1 1 1 2 1 1 0 1 0 1 1 1 1 2 2 0 2 1 0 2 1 0 0 2 2 2 1 1 1 2 1 2 1 2 2 2 2 1 1 1 1 1 2 2 2 0 0 1 0 1 0 1 2 0 1 0 1 1 1 0 0 1 0 2 1 1 2 2 1 2 0 1 2 1 2 1 0 0 2 0 2 0 0 2 2 1 2 1 0 2 1 0 0 1 0 1 1 2 0 0 2 2 2 0 0 1 0 0 1 1 1 1 1 1 1 1 1 1 1 2 2 1 0 2 0 1 1 0 0 2 2 2 0 2 1 0 1 2 0 1 2 2 1 2 2 2 1 1 2 0 1 1 2 2 1 2 2 1 1 1 1 2 2 1 1 0 2 2 1 0 2 0 1 1 2 0 1 2 1 1 0 0 0 1 1 1 0 1 2 2 1 0 1 1 1 2 0 1 0 2 2 2 2 0 1 1 0 1 2 1 2 2 2 1 1 1 2 2 0 0 1 0 1 1 1 2 0 0 0 2 2 0 2 0 0 2 2 2 1 2 2 1 2 2 0 1 0 1 2 1 1 1 1 2 0 1 1 0 1 0 1 1 0 2 2 1 0 1 2 0 2 1 2 1 1 1 2 1 2 1 0 0 2 2 2 2 0 0 2 2 0 2 0 0 1 0 0 0 0 2 0 2 1 1 2 0 2 0 1 1 1 1 2 2 1 2 1 1 1 1 0 2 1 0 2 2 1 0 1 0 2 1 1 1 1 1 1 2 0 1 0 1 0 1 0 1 2 1 1 1 2 1 1 0 0 0 0 0 2 0 1 2 1 1 2 1 0 2 1 0 2 0 2 2 2 0 1 0 0 1 2 0 2 0 1 1 1 2 0 1 0 2 2 1 2 1 2 0 0 0 1 1 1 2 2 0 2 2 1 2 0 0 1 2 2 1 2 1 0
2 2 2 2 2 2 2 0 0 2 0 2 2 2 2 2 2 2 2 0 0 2 2 2 2 0 0 2 2 0 2 2 2 2 2 0 2 0 2 2 2 0 0 2 0 0 2 2 0 0 2 0 2 0 2 0 2 2 0 0 2 0 0 0 0 2 0 0 2 0 2 2 0 2 2 2 0 2 0 0 0 2 0 2 0 0 0 2 2 0 2 2 0 0 0 0 0 2 2 0 2 2 1 0 2 1 1 0 1 2 1 1 0 1 0 0 1 0 1 1 1 2 2 1 0 2 2 0 0 1 1 1 1 0 1 1 1 1 2 1 0 1 2 1 1 1 1 1 1 2 1 0 1 1 2 1 2 1 1 1 2 2 1 2 2 1 2 1 0 2 0 0 2 1 2 2 1 1 1 2 2 1 1 1 1 1 0 2 2 2 2 0 1 2 2 0 1 1 2 0 2 0 2 2 1 0 0 0 2 2 1 0 1 1 0 0 2 2 0 2 1 0 0 1 1 0 2 2 1 1 2 1 2 2 1 1 0 1 1 0 0 0 1 1 1 0 2 1 1 1 0 0 0 1 1 1 2 0 0 1 0 1 2 1 0 1 0 1 2 0 1 1 2 1 2 1 1 0 0 0 0 2 0 0 0 2 1 1 2 2 1 1 1 2 1 1 2 2 0 0 2 2 1 1 0 1 0 0 0 1 2 1 1 2 1 2 1 1 2 0 2 0 2 1 2 1 0 2 0 1 1 1 2 0 0 1 2 1 2 0 1 1 0 2 0 0 0 2 0 0 2 0 1 0 1 2 2 2 1 1 1 1 0 1 1 2 1 2 1 2 0 1 2 1 1 2 1 1 0 1 0 1 0 0 2 1 2 1 2 1 1 1 2 0 2 2 1 1 1 0 2 1 2 1 0 0 0 1 2 0 0 0 1 2 0 0 1 0 1 0 1 0 1 2 1 0 2 2 2 2 2 1 2 1 0 0 1 0 0 1 1 1 0 0 0 1 0 0 0 2 0 1 1 1 1 1 1 2 1 1 0 0 2 1 1 0 0 0 1 0 2 2 0 0 2 1 0 1 0 1 1 1 1 2 2 2 0 0 0 1 1 2 1 0 0 0 0 1 2 2 1 1 1 1 1 2 1 1 0 1 1 0 2 2 1 0 1 0 2 1 0 2 0 1 2 2 1 2 1 1 0 2 1 1 2 1 1 1 1 2 0 1 0 2 1 0 0 2 0 0 0 1 1 0 0 2 0 1 2 0 2 2 0 0 1 2 1 0 0 0 2 0 1 2 1 0 1 2 1 2 2 1 0 0 1 0 0 1 1 2 2 0 1 1 2 1 1 0 1 2 1 1 2 1 1 2 2 2 0 2 1 2 1 0 0 1 1 2 0 1 2 1 0 1 2 0 0 2 1 1 0 0 2 0 0 2 1 2 1 1 1 1 2 1 1 1 1 0 2 1 1 1 2 1 2 1 1 1 1 2 1 0 1 2 0 2 1 0 1 0 0 0 0 1 2 0 2 2 1 1 1 0 1 1 0 1 2 0 1 1 1 0 0 0 0 2 2 1 1 2 1 1 0 0 0 1 0 1 1 0 2 2 1 2 1 1 2 2 1 2 2 2 1 1 1 0 1 2 2 1 1 1 1 1 2 0 2 2 0 1 1 1 1 2 1 1 1 1 1 0 1 1 1 1 1 0 0 1 0 1 1 2 1 2 0 1 1 1 1 0 0 2 0 1 2 2 2 1 2 0 1 1 1 1 1 1 1 1 2 1 1 1 2 2 1 0 1 0 2 1 2 1 2 0 0 0 2 1 1 1 0 2 0 0 0 1 1 2 0 1 2 0 0 0 0 2 1 2 1 2 0 0 0 0 0 1 1 2 0 1 1 0 0 2 1 0 1 2 1 1 1 2 1 1 2 0 2 1 2 2 1 1 0 0 2 1 0 1 1 0 0 2 0 0 1 1 1 0 0 0 1 0 2 0 1 2 1 0 0 2 2 1 0 0 1 2 0 1 1 1 2 0 0 1 1 0 1 1 0 2 1 0 1 2 1 0 0 2 0 0 2 0 2 0 2 0 2 2 0 2 2 0 0 1 1 2 2 2 2 0 1 0 1 1 2 1 0 0 2 1 2 0 2 2 1 0 0 0 0 2 1 2 2 1 0 0 0 1 1 2 2 2 1 1 1 0 1 1 1 2 2 0 2 2 1 2 0 0 1 2 2 2 2 2 1
1 0 2 1 2 1 1 2 1 1 0 2 0 1 2 1 0 1 1 1 1 0 0 2 1 1 1 1 1 1 0 1 2 2 0 2 2 1 1 1 1 2 1 2 0 2 1 2 0 2 1 0 0 2 1 1 2 1 0 0 2 1 0 1 1 1 0 0 2 0 1 2 0 2 1 0 1 1 1 0 1 2 2 2 1 0 1 2 2 1 1 2 1 0 0 0 2 0 2 0 1 1 1 0 2 0 2 0 1 1 2 1 0 1 0 1 1 0 0 1 1 2 1 0 0 1 2 0 1 2 0 0 0 0 1 1 2 1 1 1 1 0 1 1 0 1 1 1 1 2 1 0 1 1 2 1 2 2 1 1 2 2 1 2 2 1 1 1 0 1 1 1 1 1 2 2 1 1 1 2 2 1 1 1 1 1 0 2 2 2 2 0 1 2 2 0 1 1 2 0 1 1 1 2 2 0 0 0 2 1 2 0 0 1 0 0 2 2 0 2 1 0 0 2 0 0 2 2 2 2 2 2 2 2 2 0 1 0 2 1 1 0 2 1 0 1 2 2 1 2 1 0 0 1 0 1 1 0 1 1 1 1 2 0 1 0 0 1 2 0 1 1 2 1 2 0 1 1 1 0 0 2 0 0 0 2 0 1 2 2 0 1 1 1 2 0 2 2 0 0 2 2 2 1 1 1 1 0 0 2 2 1 2 2 2 2 0 1 2 1 2 1 2 2 1 1 0 1 0 0 1 1 2 0 0 1 2 1 2 0 1 1 0 2 0 0 0 2 0 0 2 0 1 0 1 2 2 2 1 1 1 1 0 1 1 2 1 2 1 2 0 1 2 1 1 2 1 1 0 1 0 1 0 0 2 1 2 1 2 1 1 1 2 0 2 2 1 1 1 0 2 2 0 2 0 0 0 1 2 0 1 1 0 1 0 0 2 0 1 0 1 0 1 2 1 0 1 1 2 1 2 2 2 1 0 1 0 1 1 1 2 0 0 0 0 2 1 1 0 2 1 1 2 0 2 1 1 1 0 1 0 0 2 0 1 1 0 0 2 1 2 2 1 0 1 1 0 0 0 0 0 0 1 2 2 2 1 0 0 1 1 2 1 0 0 0 0 1 1 2 2 0 2 1 1 0 2 2 1 1 0 1 1 1 2 0 1 0 2 1 1 2 0 1 2 2 1 1 0 1 1 2 1 2 1 2 1 0 0 2 1 1 0 0 1 0 1 2 1 2 2 0 1 0 0 2 0 2 1 1 2 1 0 1 0 2 0 0 0 0 1 1 1 2 2 1 0 2 1 1 2 1 0 0 1 0 0 1 1 2 2 0 1 2 2 0 2 1 0 2 1 2 1 0 0 2 2 2 1 1 0 2 2 1 2 1 0 1 2 2 0 1 2 2 2 0 0 1 1 1 1 1 0 2 1 1 1 2 1 1 2 2 2 2 1 1 1 0 1 2 1 1 1 0 2 0 2 0 0 1 1 1 2 1 1 2 1 0 0 2 1 1 0 2 1 1 1 1 1 1 2 0 1 1 1 0 0 2 1 1 1 1 1 1 0 2 2 1 1 2 1 2 0 1 0 1 0 1 1 1 2 2 2 1 1 0 1 1 0 2 2 2 1 0 2 0 1 1 2 2 2 1 2 1 2 2 1 2 2 1 1 0 2 1 1 2 1 2 2 0 2 0 0 1 0 0 0 0 0 1 2 0 0 1 2 2 1 0 0 2 0 1 2 0 0 2 2 2 1 1 1 2 2 1 0 0 2 1 2 1 1 2 2 2 1 0 2 0 2 2 2 2 0 0 0 1 2 1 1 2 0 2 0 0 0 1 1 2 0 1 2 0 0 0 0 2 1 2 1 2 0 0 0 0 0 1 1 2 0 1 1 0 0 2 2 0 2 2 2 1 2 1 0 1 1 0 1 0 2 2 2 1 0 0 2 2 0 2 1 0 0 2 0 0 1 1 1 0 0 0 1 0 2 0 1 2 1 0 0 1 2 1 0 0 1 2 0 1 1 1 2 0 0 1 1 0 1 1 0 2 1 0 1 2 1 0 0 2 0 0 2 0 2 0 2 0 2 2 0 2 2 0 0 2 1 1 1 2 2 0 1 0 1 1 2 1 0 0 2 1 2 0 2 2 1 0 0 0 0 2 1 2 2 1 0 0 0 1 1 2 2 2 1 1 1 0 1 1 1 2 2 0 2 2 1 2 0 0 1 2 2 2 2 2 1
2 0 2 2 2 0 0 0 0 0 2 0 2 2 2 2 2 2 0 2 0 2 2 2 0 0 2 0 2 0 2 2 0 0 0 0 2 0 0 2 2 0 2 0 0 2 2 2 0 0 0 0 2 2 2 2 0 2 2 0 0 0 2 0 0 2 0 2 2 0 2 0 0 2 0 0 0 2 2 0 0 2 2 2 2 2 2 2 2 0 2 2 0 2 0 0 0 0 2 0 2 2 1 0 2 0 2 0 2 2 2 1 0 2 0 2 0 1 1 0 1 2 1 1 1 1 1 1 2 1 0 1 0 0 1 1 1 1 2 1 1 2 1 0 2 0 1 2 2 0 2 0 1 0 2 1 2 1 0 1 1 2 1 0 2 0 1 2 1 1 1 1 1 2 2 2 1 1 0 1 2 2 1 1 1 1 0 2 1 2 0 1 1 0 1 0 2 2 1 0 1 1 1 2 1 0 0 2 0 1 0 1 1 2 0 0 2 2 0 2 1 0 0 1 1 1 1 2 0 1 2 1 2 1 2 0 1 1 2 0 2 2 2 2 1 0 1 1 2 1 1 1 0 1 2 2 2 0 0 0 1 2 2 1 2 1 0 1 1 0 2 0 2 1 2 1 1 0 2 0 0 1 1 0 1 1 0 0 2 0 2 0 0 2 2 0 1 1 0 1 1 0 0 0 0 2 0 1 0 2 1 0 0 1 1 2 1 1 1 0 1 1 2 2 2 1 0 0 0 1 2 1 2 1 2 1 0 1 2 2 2 1 1 2 0 1 2 1 0 0 2 1 1 0 2 2 2 2 1 0 1 1 0 1 1 2 1 1 1 1 1 1 1 0 1 2 1 2 1 1 2 2 0 2 2 1 1 2 1 1 0 0 0 0 2 2 1 0 0 0 1 1 0 2 1 1 0 1 1 2 2 1 1 1 0 1 2 0 2 0 1 2 2 2 0 1 0 1 2 1 2 0 2 1 1 1 2 2 1 0 0 2 0 0 2 0 0 1 0 2 0 1 1 1 2 0 1 2 1 1 0 0 2 0 1 0 0 0 1 0 2 1 2 1 1 1 0 1 1 2 1 1 2 2 1 1 0 1 2 0 1 1 2 2 0 1 0 1 0 1 0 1 0 0 2 2 2 2 2 0 1 1 1 0 1 1 2 0 2 1 1 2 0 0 1 1 1 1 0 1 2 2 1 2 2 1 2 2 0 1 0 0 0 1 0 0 2 2 2 1 0 1 1 0 0 1 1 1 2 1 1 1 0 0 1 2 1 0 2 1 1 0 2 2 0 0 2 1 2 0 1 1 1 1 0 1 1 1 0 2 2 0 1 2 0 1 1 1 0 1 2 1 0 0 1 2 1 1 2 2 2 1 2 1 1 2 2 1 1 2 0 1 1 2 1 0 1 0 1 1 1 0 2 0 1 1 1 2 1 2 0 1 2 1 1 1 0 1 2 2 2 2 1 1 1 1 2 1 1 1 2 0 1 1 1 2 0 0 0 1 1 1 2 0 2 0 2 1 0 2 0 0 2 0 2 1 2 2 1 1 0 1 1 0 1 2 2 1 0 1 1 1 0 1 2 2 2 2 0 2 1 1 1 0 1 0 2 2 0 2 1 2 1 1 1 0 2 1 2 2 0 1 2 1 2 1 1 1 0 0 0 0 2 1 1 1 1 0 2 0 2 0 1 0 2 2 0 0 2 2 1 2 0 0 2 2 1 0 1 2 0 2 0 2 0 1 2 2 2 1 2 1 1 0 0 1 0 1 2 2 1 1 2 2 2 1 1 0 2 2 1 2 0 0 1 2 2 1 1 1 1 2 2 1 1 2 2 1 0 2 2 0 0 2 2 1 1 2 1 2 0 1 1 0 2 0 1 1 0 0 0 0 1 1 0 2 2 1 2 2 1 1 2 1 1 0 2 0 2 2 1 2 0 0 2 1 1 2 0 1 0 1 0 0 1 0 0 2 0 1 2 0 1 0 2 0 1 1 2 2 2 2 0 0 2 0 1 1 0 1 0 1 1 2 1 0 1 1 1 1 1 0 0 1 0 1 1 2 0 0 1 0 1 0 2 1 2 1 0 2 0 0 1 1 2 1 2 2 1 1 2 1 1 0 1 1 0 1 2 1 2 1 1 2 1 1 1 1 2 1 1 2 2 1 0 1 2 2 2 2 2 1 1 0 0 0 2 2 2 2 1 1 1 2 2 2 0 0 1 1 2 1 2 1 0
2 2 1 1 2 1 0 1 1 1 1 1 2 1 1 1 1 2 0 1 1 0 0 1 0 0 1 0 2 1 0 1 2 2 2 1 2 0 1 2 2 0 1 0 0 2 1 2 1 2 2 0 0 0 1 1 2 0 1 1 1 0 2 0 0 2 0 0 2 1 0 2 1 2 1 0 0 1 0 0 0 2 1 2 0 0 1 2 2 2 2 2 0 1 0 0 0 0 2 0 1 2 1 0 1 1 1 0 2 1 2 2 1 0 0 1 0 0 1 0 0 2 2 2 0 1 1 0 0 0 2 2 2 1 1 1 0 1 2 2 0 1 2 0 1 1 2 2 1 1 2 2 0 1 2 1 1 1 0 1 1 2 1 0 1 0 1 2 2 2 0 1 1 2 2 2 1 1 0 1 2 1 1 2 1 2 0 2 1 1 1 1 0 0 1 1 2 2 0 1 1 1 1 2 1 0 0 1 1 2 1 0 0 2 0 0 2 2 0 2 1 0 0 1 1 0 2 2 1 1 1 0 2 1 2 1 0 1 1 0 0 0 2 2 2 0 1 2 2 1 1 1 0 1 2 2 1 0 0 0 2 2 2 0 2 0 0 1 1 1 1 0 2 2 2 0 1 0 1 0 0 0 1 2 0 2 1 0 1 0 1 0 1 1 1 0 2 2 1 0 1 1 1 1 0 1 0 1 0 2 2 1 0 1 1 2 2 2 2 0 1 1 2 1 2 2 0 1 1 1 2 0 2 2 2 1 0 2 2 1 2 1 0 2 1 2 2 0 0 0 1 0 1 1 1 2 1 1 1 0 1 1 0 0 1 2 1 2 1 2 0 1 2 0 1 2 1 2 1 1 2 2 0 2 2 1 1 2 1 1 0 1 0 1 2 1 2 0 1 0 1 1 0 2 1 1 0 1 1 2 2 1 1 1 0 1 2 1 1 1 1 2 2 2 0 0 1 1 2 1 2 1 2 0 0 1 1 1 1 1 0 2 0 1 1 1 0 2 1 2 1 1 1 1 2 0 1 1 0 0 0 0 2 0 1 0 0 0 1 0 2 1 2 1 1 1 0 1 1 2 1 1 1 2 1 1 0 1 1 0 1 1 2 2 0 0 2 2 0 1 0 1 0 0 1 2 2 2 2 0 0 0 1 0 1 1 2 0 2 1 0 2 1 0 1 1 1 2 0 1 2 2 1 1 2 1 2 2 0 1 0 0 0 1 0 0 2 2 2 1 0 1 1 0 0 1 1 1 2 1 1 1 0 0 1 2 1 1 2 1 1 1 2 2 0 0 2 2 1 0 0 1 1 2 0 1 1 2 0 2 2 0 0 1 0 2 2 0 0 1 2 1 0 0 1 2 1 1 2 2 2 1 2 1 1 2 2 1 1 2 0 1 1 2 1 0 1 0 1 1 1 0 2 0 1 1 1 2 1 1 0 1 2 1 1 1 0 1 2 2 2 2 1 1 1 1 2 1 1 1 2 0 1 1 1 2 0 0 0 1 1 1 2 0 2 0 2 1 0 2 0 0 2 0 2 1 1 2 1 1 1 2 1 1 0 2 1 1 0 1 1 1 0 1 2 2 2 2 0 2 1 1 1 0 1 0 2 2 0 2 1 2 1 1 1 0 2 1 2 2 0 2 2 1 2 1 1 1 0 1 1 1 1 2 0 1 2 1 2 0 2 1 0 1 2 1 0 0 1 2 1 2 1 1 1 1 0 0 0 2 1 1 0 2 0 1 2 2 1 2 2 0 1 0 0 1 0 1 2 2 1 1 2 2 1 1 2 0 2 2 1 2 0 0 1 2 2 1 1 2 1 2 1 1 0 2 1 1 0 2 2 0 0 1 1 2 1 2 1 2 0 0 0 1 0 0 0 1 0 1 0 1 0 2 1 1 1 2 1 1 0 1 2 1 1 1 1 0 2 2 2 2 0 0 2 1 1 2 1 1 0 0 0 1 1 0 1 2 0 1 2 2 0 1 2 1 1 0 2 1 2 2 1 2 2 1 0 2 0 2 0 2 1 1 1 1 2 1 1 1 2 0 1 1 0 1 1 2 0 0 1 1 1 1 1 2 2 1 0 2 1 0 1 2 1 0 1 1 1 2 2 1 2 1 0 1 1 0 2 2 2 0 2 2 0 2 1 2 1 0 2 2 2 0 0 0 2 2 2 2 2 1 1 0 0 0 2 2 2 2 1 1 1 2 2 2 0 0 1 1 2 1 1 2 0
0 2 2 2 0 2 0 0 2 0 0 0 2 0 2 2 2 2 2 2 0 2 0 2 0 0 2 0 2 2 2 2 2 2 0 0 2 2 2 2 2 0 2 2 0 2 2 2 0 2 2 0 2 0 0 0 2 0 2 0 0 2 0 0 2 2 0 0 2 0 2 0 2 2 0 0 0 2 0 0 0 2 2 0 2 2 2 0 0 0 2 2 0 0 0 0 2 0 2 0 0 0 0 0 1 1 2 0 1 0 2 1 0 2 0 0 1 0 2 0 1 1 1 1 0 2 2 0 1 1 1 1 2 1 1 0 0 1 2 2 0 1 1 1 2 1 2 2 1 2 2 2 2 2 2 1 2 1 1 1 0 2 1 2 2 2 0 2 1 1 0 1 2 2 2 2 2 2 0 1 0 1 1 0 1 1 0 2 1 2 0 0 1 0 2 0 2 2 0 1 2 0 1 2 2 1 1 0 1 2 0 0 2 0 0 0 1 2 0 2 1 0 1 2 0 0 1 2 0 2 2 0 1 1 2 0 0 0 2 0 0 2 2 1 2 0 2 1 2 1 0 0 0 0 0 0 2 0 0 1 1 2 2 1 0 1 0 0 2 1 1 1 2 2 2 0 1 1 2 1 1 1 0 1 0 2 0 2 0 1 0 0 1 2 2 1 1 0 0 1 2 1 0 0 0 1 0 1 0 1 2 1 1 0 0 2 1 2 2 0 1 0 2 2 2 1 1 0 0 0 2 1 2 2 2 0 0 0 1 1 1 1 0 1 1 1 1 2 0 0 1 0 2 1 2 2 0 0 1 2 1 0 1 1 1 2 1 0 0 2 0 2 2 1 0 2 1 1 1 1 2 1 1 1 1 1 2 0 2 1 0 1 1 1 2 2 2 1 2 0 2 1 2 2 1 1 1 0 0 2 0 2 0 0 0 1 2 0 2 0 1 2 2 2 0 0 1 1 2 1 1 1 1 0 2 1 0 0 0 1 1 0 1 2 2 0 0 1 0 2 0 2 0 2 2 0 1 2 0 0 2 0 1 2 1 1 0 2 0 0 2 2 1 2 2 1 1 0 0 1 2 0 1 1 1 2 1 0 1 1 0 1 1 0 0 0 1 2 0 1 0 1 0 0 2 2 1 2 1 1 0 1 1 0 2 1 1 1 2 1 1 2 2 1 2 2 0 2 2 1 1 2 2 2 1 1 2 2 2 2 2 0 2 1 1 2 2 2 0 2 0 1 0 0 0 1 2 1 1 1 2 1 0 2 2 1 0 0 2 0 1 0 2 2 1 0 1 2 1 2 2 2 1 1 0 1 1 1 1 2 2 0 0 2 1 0 0 0 1 1 2 2 2 1 0 1 2 2 0 2 1 2 1 1 1 2 1 1 0 1 1 0 1 2 2 0 1 1 2 0 2 0 2 0 2 1 1 1 1 1 1 1 2 1 0 1 1 0 1 2 1 1 1 0 2 0 1 1 1 1 1 1 2 2 2 1 0 0 0 1 0 1 0 1 2 1 2 1 1 0 1 0 2 2 1 1 1 1 1 1 0 1 1 2 0 1 2 1 0 1 2 1 0 1 2 2 1 2 1 0 1 1 2 2 1 1 2 2 2 2 1 1 2 2 0 0 1 2 2 1 2 1 1 1 1 0 2 2 1 1 1 2 1 1 1 0 1 0 2 0 2 0 1 2 0 2 0 1 0 2 2 1 2 2 0 1 1 0 1 1 1 2 1 2 1 2 2 2 1 0 1 2 1 0 1 1 2 1 2 0 1 2 1 2 0 0 1 0 1 0 2 1 0 1 1 1 1 1 0 1 1 2 1 1 2 0 2 1 0 2 1 0 0 1 2 2 1 2 2 2 0 0 0 1 1 0 0 0 0 2 1 2 1 1 2 1 1 0 2 1 1 2 1 2 0 2 0 0 2 2 1 1 0 1 1 1 0 2 2 0 0 2 1 0 1 1 1 1 1 0 2 1 2 0 0 2 1 0 1 2 2 2 1 0 2 1 0 1 1 1 0 2 1 1 0 1 2 0 2 1 1 1 0 1 0 0 1 2 0 0 0 1 1 1 0 0 2 2 2 2 1 0 0 1 2 0 1 2 2 0 2 1 1 1 1 1 1 0 2 2 1 0 2 1 0 2 0 0 1 2 1 2 1 2 0 2 1 2 2 2 2 0 1 1 0 1 0 2 2 2 0 2 0 2 2 0 1 0 1 0 2 2 0 2 0
1 0 1 1 1 1 0 1 1 2 0 0 1 1 1 1 1 2 0 2 2 0 0 0 0 0 0 0 2 1 0 2 1 2 1 0 2 0 0 1 1 1 2 1 1 1 1 2 0 1 2 2 2 2 1 1 1 1 1 1 1 1 1 0 1 2 0 1 1 0 1 1 1 2 1 0 0 0 1 1 0 1 1 2 2 2 2 2 2 1 1 0 1 2 0 1 1 0 1 1 0 1 1 0 1 0 2 0 1 1 2 1 1 1 0 1 0 0 2 0 1 2 2 1 0 2 2 0 0 1 1 1 1 1 1 0 0 1 2 2 0 2 1 0 2 1 2 2 1 2 2 2 1 2 2 2 2 2 0 1 1 2 1 1 2 2 0 2 1 0 1 2 2 2 2 1 1 1 1 1 1 0 1 0 2 2 0 2 1 2 1 0 0 0 2 1 1 2 1 2 1 0 0 2 2 0 1 0 2 1 0 1 2 1 0 0 2 2 0 2 0 1 0 1 1 0 2 2 0 1 2 0 1 1 2 1 0 0 2 1 1 2 1 0 2 0 1 2 1 1 0 0 0 2 1 2 2 0 1 0 2 2 1 2 0 0 0 0 2 1 1 1 2 1 1 0 1 0 1 0 2 1 1 1 0 2 0 2 1 1 0 0 1 2 2 1 1 1 0 1 1 1 2 0 2 2 2 0 0 2 1 1 2 1 0 2 2 2 2 0 0 0 2 2 2 2 2 1 0 1 2 1 2 2 1 1 1 1 1 0 2 0 0 2 1 2 2 2 0 0 1 0 2 0 0 1 1 1 1 0 1 1 1 1 0 1 2 0 0 2 1 1 1 1 1 2 1 1 2 1 2 1 1 1 1 1 1 2 1 2 0 1 0 1 2 0 2 1 2 0 2 2 2 2 1 1 0 0 0 2 0 2 0 0 0 1 2 0 2 0 1 2 2 2 0 0 1 1 2 1 1 1 1 0 2 1 0 0 0 1 1 0 1 2 2 0 0 2 0 2 1 1 0 2 1 1 1 1 0 1 1 0 2 1 2 1 0 1 1 0 1 2 1 2 2 1 1 0 0 1 2 0 0 1 1 2 1 1 0 0 1 0 1 1 0 0 1 2 0 1 1 1 1 1 2 1 2 2 0 1 1 1 2 1 2 0 1 0 2 0 0 1 1 0 2 2 1 2 1 2 2 2 2 2 1 2 2 2 2 1 1 1 1 0 1 1 2 2 0 2 0 1 0 1 0 1 1 1 1 1 2 2 0 1 1 2 0 0 1 0 2 0 2 2 1 0 0 2 1 1 2 2 0 2 0 1 1 2 0 2 2 0 1 2 1 0 1 1 1 1 2 1 2 0 0 1 1 1 1 2 1 2 2 0 2 1 1 2 1 2 2 0 1 1 2 0 0 2 1 0 0 0 0 2 0 2 1 2 2 2 1 1 2 1 0 2 2 0 1 2 1 2 1 0 2 0 2 0 0 1 1 1 1 1 0 1 1 1 0 0 1 1 0 2 1 0 1 2 1 0 1 0 1 0 1 1 2 1 2 2 1 1 1 1 2 0 1 1 1 0 0 1 0 0 0 1 1 1 1 1 1 2 0 1 0 2 2 2 1 1 2 1 2 2 1 1 1 2 2 1 1 2 1 0 2 1 2 2 1 1 1 1 0 2 0 0 1 0 2 0 2 1 1 2 0 2 0 2 0 2 2 1 1 2 1 1 0 0 0 1 0 1 1 1 0 2 1 1 2 0 1 2 1 0 1 1 2 1 2 0 1 2 1 2 0 0 1 0 1 1 2 2 0 1 0 2 1 2 1 1 1 2 1 1 2 1 2 2 0 1 1 0 0 0 1 1 0 2 2 2 0 0 0 1 0 0 0 0 0 2 1 2 1 0 1 1 2 1 2 2 2 1 2 2 0 1 0 0 2 2 2 2 0 0 2 2 1 1 1 0 0 2 0 0 1 1 1 1 1 0 2 1 2 0 0 2 1 0 1 2 2 2 1 0 2 2 0 2 1 1 1 2 0 0 0 1 2 0 1 2 0 2 0 2 1 0 1 1 1 1 1 0 1 2 0 1 1 2 1 1 2 0 0 0 2 1 1 2 2 0 2 1 2 0 0 0 0 1 1 2 1 0 2 1 0 1 1 0 1 1 1 2 2 1 0 1 1 1 1 1 2 1 1 2 1 0 0 1 2 2 0 1 0 2 1 1 0 1 1 1 2 2 1 2 0
0 2 2 2 2 2 0 2 2 0 2 0 2 0 0 0 0 2 0 0 0 0 0 0 2 0 0 2 2 2 0 2 2 2 0 0 0 2 2 2 2 0 2 0 2 2 2 2 2 2 2 2 2 2 2 2 0 0 2 0 0 2 2 0 0 2 0 2 2 0 2 2 0 2 2 2 0 2 2 2 0 2 0 2 0 0 2 2 2 2 0 2 2 0 0 0 2 2 2 0 0 0 1 0 1 1 2 1 2 1 2 2 0 1 0 1 1 1 1 0 0 2 1 1 0 1 2 1 2 1 0 1 1 0 1 2 1 1 2 2 0 1 2 0 1 1 2 2 1 1 2 1 1 2 1 1 2 1 0 2 2 2 1 1 2 2 2 2 0 2 0 1 2 1 2 2 0 2 1 1 1 1 0 1 1 2 0 1 1 2 0 2 1 0 1 0 2 2 0 1 2 1 2 2 1 0 1 1 2 2 1 2 2 2 0 0 2 2 0 2 1 0 1 2 0 0 1 2 2 1 0 0 2 0 2 1 1 1 1 0 1 0 2 2 0 1 1 1 1 1 0 0 0 0 2 2 2 1 1 1 1 0 2 1 0 1 0 1 1 1 1 1 2 1 2 0 1 1 2 0 0 1 1 1 0 2 0 1 0 1 1 1 0 2 2 1 1 2 0 0 1 2 1 0 2 0 1 0 0 1 1 2 1 2 2 1 0 2 2 1 2 1 1 0 2 1 0 1 0 1 1 0 1 2 2 1 0 2 1 0 0 2 2 2 1 1 2 1 1 1 1 0 1 1 2 2 1 0 0 1 1 1 0 1 2 2 2 0 0 2 0 2 1 2 1 2 1 1 1 1 2 1 1 1 2 2 2 1 2 1 0 1 1 1 2 1 1 2 2 1 1 0 2 2 2 0 0 1 1 1 1 1 1 0 0 1 0 0 1 2 2 2 1 2 1 1 1 1 2 0 2 2 2 0 0 0 0 1 1 1 1 1 0 1 0 1 0 2 1 2 1 1 1 1 1 2 0 1 0 1 2 0 2 0 2 1 0 1 2 1 1 0 0 2 0 2 0 1 2 2 2 2 2 2 2 1 1 2 2 2 0 2 0 2 1 1 0 1 2 1 1 2 0 0 1 1 2 2 1 0 2 0 2 2 0 0 0 0 2 2 1 2 0 2 2 0 0 2 1 1 1 2 0 2 2 1 2 2 1 1 1 2 0 1 1 0 1 2 0 1 0 0 1 0 0 2 1 2 2 2 1 0 2 1 2 0 2 0 0 0 2 0 1 2 2 1 1 2 1 0 2 1 2 2 0 0 0 2 0 2 2 0 2 2 0 2 1 1 0 0 2 0 1 2 1 1 1 1 0 2 1 2 1 0 1 1 2 2 0 1 1 2 1 1 1 0 0 1 0 1 2 0 2 1 0 2 2 1 1 2 0 2 2 2 1 0 1 2 1 1 1 2 0 0 2 0 1 0 0 2 0 1 2 1 1 0 1 0 0 1 0 1 0 2 1 0 2 2 2 1 1 1 1 2 1 0 1 2 0 1 1 2 1 1 1 0 1 1 1 2 0 1 0 1 0 0 1 1 0 1 1 2 1 0 2 0 2 2 1 2 2 1 1 1 1 0 2 1 2 2 1 1 1 2 1 1 2 2 1 0 1 2 1 2 1 0 1 0 2 1 2 0 0 0 1 1 1 1 0 1 1 2 1 1 0 1 1 0 0 1 1 1 1 0 0 2 2 2 2 0 1 0 1 2 1 1 1 2 2 2 2 0 2 2 1 1 0 1 1 2 2 1 0 1 1 1 2 0 1 0 0 1 1 1 1 1 2 2 0 0 1 0 0 0 0 0 2 2 2 2 1 0 0 0 1 0 1 1 0 2 1 0 0 2 0 0 2 1 2 1 2 2 2 0 1 1 1 1 2 2 1 2 0 0 1 2 1 1 1 0 1 1 1 0 0 2 0 2 1 0 2 1 2 0 1 2 2 0 0 1 2 2 0 0 2 1 0 1 1 2 2 2 1 1 0 0 1 1 2 1 0 0 2 2 0 0 1 1 0 0 1 1 1 1 0 1 2 2 2 2 1 1 1 0 1 1 1 1 1 1 1 0 1 1 0 2 0 0 2 2 2 0 1 2 0 2 0 1 1 1 1 1 1 1 0 1 1 2 2 1 2 1 1 2 1 1 1 1 2 2 0 1 0 2 1 1 0 0 1 1 2 1 2 2 0
2 0 0 1 1 2 0 1 1 2 0 1 1 1 1 1 0 2 0 0 0 1 1 1 2 0 1 0 1 1 0 1 1 2 0 0 1 1 1 2 1 0 2 0 2 1 2 2 1 2 2 2 2 2 2 1 1 0 1 1 0 1 1 0 1 2 0 1 2 0 1 1 0 2 2 2 0 2 2 2 0 2 0 2 1 1 2 2 2 1 0 2 1 1 0 0 1 1 2 1 1 0 2 0 0 0 2 0 2 1 2 1 1 0 1 0 1 0 2 0 0 2 1 2 1 2 2 2 2 1 1 1 1 1 1 2 2 0 2 2 0 1 1 0 1 1 1 2 1 0 2 1 0 1 2 2 2 2 0 2 1 2 1 2 2 1 2 0 0 2 1 0 2 0 2 1 0 1 1 1 2 1 0 0 1 2 0 1 1 1 0 1 2 0 1 0 1 1 2 1 1 2 1 2 2 0 2 1 1 1 0 2 2 2 0 0 2 2 0 2 1 0 1 2 0 0 1 2 2 1 0 0 2 0 2 1 1 1 1 0 1 0 2 2 0 1 1 1 1 1 0 0 0 0 2 2 2 1 1 1 1 0 2 1 0 1 0 1 1 1 1 1 2 1 2 0 1 1 2 0 0 1 1 1 0 2 0 1 0 1 0 1 1 2 2 1 1 2 0 0 1 2 2 0 2 1 1 1 0 1 1 2 0 2 2 1 1 1 2 0 2 0 2 1 2 1 0 1 0 1 1 1 2 2 2 0 0 1 2 0 1 1 1 2 2 1 2 2 0 1 1 0 1 1 2 2 0 1 1 2 0 1 0 1 1 2 1 0 0 1 1 2 1 1 1 1 1 1 0 0 1 1 1 2 1 2 2 1 2 0 0 1 1 0 2 2 2 1 2 1 1 0 2 2 2 0 0 1 1 1 1 1 1 0 0 1 1 1 0 2 1 2 1 2 1 1 1 1 1 1 2 1 2 0 0 0 0 2 2 1 1 1 0 1 1 1 0 2 0 2 2 0 1 2 1 1 2 1 0 2 0 0 2 1 2 1 0 0 1 0 0 1 1 1 0 1 0 2 2 2 1 2 2 2 2 2 1 2 2 2 0 2 0 2 1 1 0 1 1 1 1 0 2 1 1 1 2 2 1 1 2 2 1 1 1 1 1 0 1 1 1 2 1 0 2 1 0 2 2 1 0 2 1 1 2 2 2 1 1 2 1 2 0 0 0 1 1 1 1 0 1 1 0 1 0 2 0 2 2 1 2 1 2 0 1 0 1 0 0 0 2 0 1 2 1 1 1 2 1 1 1 2 1 1 0 0 1 2 0 2 2 0 2 2 1 1 1 1 0 1 2 1 2 2 1 1 2 1 1 1 2 2 1 0 1 1 1 1 0 1 2 1 0 1 2 0 0 1 0 1 1 0 1 1 0 2 2 1 1 2 0 2 2 2 1 0 1 2 1 1 1 2 0 0 2 0 1 0 0 2 0 1 2 1 1 0 1 0 0 1 0 1 0 1 2 0 2 2 2 2 1 1 1 1 1 1 1 1 1 0 0 1 1 1 0 1 1 1 1 2 0 1 0 1 0 0 1 1 0 1 1 2 1 0 2 0 2 2 1 2 2 1 1 1 1 0 2 1 2 2 1 0 1 2 2 0 1 2 1 0 1 1 1 2 1 1 1 1 2 1 2 0 0 0 1 1 0 1 0 1 1 2 1 1 0 1 1 0 0 1 1 1 1 1 0 1 1 2 2 0 1 0 1 2 1 2 2 1 2 1 1 1 2 2 1 1 0 1 2 1 2 1 0 1 2 1 1 1 0 2 1 1 2 0 0 0 2 1 0 1 2 0 0 2 1 0 2 2 2 1 0 0 0 0 1 0 2 0 1 1 2 1 1 1 1 1 1 1 2 2 2 1 2 2 0 2 0 0 2 2 2 2 1 0 1 2 0 2 1 0 1 1 1 0 0 2 1 2 1 1 2 1 1 0 1 2 2 0 0 1 2 2 0 1 2 1 0 2 0 2 1 1 1 0 2 0 1 1 0 0 1 0 1 1 0 0 1 2 1 0 2 0 0 2 0 0 2 2 1 2 1 0 1 0 1 1 1 1 1 1 2 0 1 1 0 2 0 0 2 2 2 1 2 2 0 1 1 0 1 1 0 2 1 2 0 1 1 2 2 1 2 0 0 2 0 1 1 2 2 2 1 1 0 2 1 0 0 1 0 2 2 1 2 2 0
2 2 0 2 0 2 0 0 0 2 0 2 0 2 2 2 2 0 2 0 0 2 2 0 0 0 0 0 0 2 0 2 2 2 0 0 2 2 2 2 2 0 2 2 0 2 2 2 0 0 0 0 2 2 2 2 0 2 2 0 0 0 2 0 0 2 0 2 2 0 2 0 0 2 0 0 0 2 2 0 0 2 2 2 2 2 2 2 2 2 2 0 2 2 0 2 0 2 2 0 0 1 0 0 0 1 2 0 2 2 2 2 1 2 0 1 2 0 1 1 1 1 2 1 1 2 2 0 2 2 0 1 1 0 1 0 2 1 1 1 1 2 1 1 1 1 1 1 0 1 2 0 1 0 2 1 2 0 1 0 1 2 2 2 1 2 0 2 0 2 0 0 2 1 2 1 1 1 2 0 1 0 0 2 1 2 0 1 2 1 0 1 0 0 2 0 1 2 1 1 2 0 1 2 1 0 0 1 0 2 0 0 2 0 0 0 0 2 0 2 2 0 2 2 0 0 2 1 1 1 1 1 2 0 2 0 1 1 2 0 0 1 2 2 0 1 0 2 1 1 1 1 0 1 1 2 1 1 2 2 0 1 2 0 0 0 0 2 2 0 1 1 2 2 2 0 1 0 1 0 0 1 1 2 1 2 1 0 2 0 0 1 0 2 1 0 2 1 0 0 2 2 1 0 2 2 0 0 0 2 2 0 0 1 1 2 1 1 2 1 1 1 1 2 2 0 0 1 0 0 2 1 2 1 2 0 0 0 2 2 2 0 2 2 0 0 2 1 0 0 2 0 1 1 0 2 2 2 2 2 0 0 0 1 1 1 0 1 0 2 1 2 2 2 0 2 0 1 0 0 1 0 0 2 2 2 1 1 2 2 0 0 0 2 2 1 1 1 1 0 1 0 2 1 2 1 0 2 1 1 1 2 1 1 0 1 1 1 1 1 2 1 1 1 0 0 1 1 1 0 2 1 2 0 1 1 2 1 1 1 2 0 0 1 0 1 0 0 0 2 1 0 0 1 1 2 0 1 0 1 1 0 2 1 2 1 0 0 0 0 2 1 2 0 0 2 1 1 1 0 1 0 1 1 0 2 1 1 2 0 0 2 0 0 0 1 1 2 1 0 0 2 1 1 1 2 2 2 0 0 0 1 1 0 2 1 2 0 2 0 0 2 1 1 1 1 0 2 2 1 1 2 1 1 2 2 1 1 1 2 0 0 1 0 2 0 0 2 2 1 1 0 0 0 0 1 0 1 1 2 2 0 1 1 1 1 1 0 0 0 2 0 0 2 2 2 2 2 0 2 0 2 0 2 0 0 0 2 0 2 2 0 0 2 0 0 2 2 1 1 0 2 2 1 0 1 2 1 1 1 2 1 2 1 1 2 1 1 0 1 1 1 1 2 2 0 0 0 1 1 2 0 2 1 0 2 0 2 0 0 0 1 2 2 1 1 2 1 2 1 2 2 2 1 1 0 1 0 2 1 1 1 2 2 1 2 0 0 0 1 0 0 0 2 0 0 2 2 1 1 0 0 1 2 0 2 1 2 2 0 0 1 1 0 0 1 1 0 1 2 0 1 0 1 1 1 0 2 1 0 2 1 2 2 0 1 2 2 0 2 2 2 1 0 2 0 2 0 2 2 2 2 2 2 1 1 0 1 2 1 1 1 2 2 1 1 1 0 2 1 2 0 0 1 0 2 0 0 0 2 2 1 0 2 2 1 1 0 2 2 1 0 2 1 1 2 2 2 1 0 1 1 1 0 1 1 1 1 2 1 0 1 2 2 1 0 1 0 2 2 2 2 0 0 0 2 2 0 0 1 1 2 1 1 0 1 2 1 1 0 1 1 0 1 0 1 0 2 2 2 0 0 0 0 1 2 1 1 1 2 2 0 1 2 2 0 2 2 2 2 0 1 1 2 1 2 0 1 2 2 2 1 0 1 1 1 0 2 1 0 0 2 1 0 1 1 2 1 0 0 2 1 1 0 1 2 2 1 2 1 2 2 2 1 2 0 0 2 1 2 1 2 0 2 1 1 2 2 2 0 2 0 0 2 1 0 0 1 1 1 0 1 2 2 0 2 0 2 0 2 0 0 0 1 2 0 2 0 2 1 2 2 1 0 0 2 0 0 2 2 1 1 1 2 0 0 2 1 0 1 0 1 1 1 0 1 1 2 2 2 2 2 2 1 0 0 1 2 2 2 1 0 0 2 0 2 0 0 0 2 2 1 2 1 1
1 1 1 2 1 1 1 1 1 2 0 1 0 2 1 1 1 2 1 2 0 1 1 1 1 0 1 1 1 1 0 2 2 2 2 0 1 0 1 1 1 0 2 2 1 2 2 1 1 2 2 2 2 0 2 0 0 2 2 0 0 1 1 0 0 2 1 1 1 1 2 0 1 2 0 0 1 2 2 0 1 2 2 2 2 2 2 2 2 1 2 0 2 1 1 1 0 1 2 0 0 0 2 0 0 2 2 0 2 0 2 2 2 0 0 0 0 0 2 0 2 2 2 0 0 2 2 0 1 1 1 2 2 0 1 1 1 1 2 2 0 2 1 0 2 1 1 1 1 1 2 0 1 1 1 0 2 1 1 1 1 2 1 2 1 2 0 2 0 2 1 1 1 1 2 2 1 1 1 1 2 0 1 2 2 2 0 1 1 1 0 1 0 0 2 0 1 2 1 1 2 0 1 2 1 0 0 1 0 2 0 0 2 0 0 0 0 2 0 2 2 0 2 2 0 0 2 1 1 1 1 1 2 0 2 0 1 1 2 0 0 0 1 2 0 1 1 1 1 1 1 1 0 1 1 2 1 1 2 2 0 1 2 0 0 0 0 2 2 0 1 1 2 2 2 0 1 0 1 0 0 1 0 2 2 2 0 0 1 0 0 1 0 2 1 0 2 1 0 0 1 1 0 0 1 1 0 1 0 2 2 0 0 0 1 2 1 1 2 0 2 0 2 2 2 1 1 1 1 0 2 1 2 1 2 0 0 0 2 1 2 1 1 2 0 0 2 2 1 0 2 0 1 1 1 2 1 1 1 2 0 0 0 2 1 1 1 0 1 2 1 1 1 1 0 1 1 1 0 0 1 1 0 2 2 2 1 1 2 2 0 0 0 2 2 1 1 1 1 0 1 0 2 1 2 1 0 2 1 1 1 2 1 1 0 1 1 1 1 1 2 1 1 1 0 0 1 1 1 0 2 0 2 0 1 0 2 0 2 0 1 0 0 1 0 1 0 0 0 2 1 0 0 1 1 2 0 1 0 1 1 0 2 1 2 1 0 0 0 0 2 1 2 0 0 2 1 1 2 0 1 1 2 0 0 2 0 1 1 0 0 1 1 1 0 0 1 2 1 0 0 1 1 2 1 2 2 2 0 0 0 2 1 0 2 2 1 0 2 1 0 2 1 1 2 1 0 2 2 1 1 2 1 1 2 2 1 1 1 2 0 1 1 1 1 0 1 2 1 0 0 0 0 0 0 0 0 0 2 2 2 0 2 0 2 0 2 0 0 0 2 0 0 2 2 2 2 2 0 2 0 2 0 2 0 0 0 2 0 2 1 1 0 1 0 0 1 1 0 1 1 1 1 0 2 2 1 2 1 2 2 2 2 2 1 1 2 2 1 1 1 1 1 1 1 0 0 1 1 0 1 0 2 0 2 0 0 2 1 0 0 2 2 2 0 2 0 0 1 2 2 2 2 1 2 0 1 0 1 2 1 1 2 1 0 2 0 0 0 2 0 0 0 2 0 0 2 1 1 1 0 0 2 2 1 0 0 2 0 2 1 1 1 0 0 1 2 0 1 2 0 1 0 1 1 1 0 2 1 0 2 1 2 2 0 1 2 2 0 2 2 2 2 1 1 0 2 0 2 1 2 2 2 1 1 1 0 2 1 1 0 1 2 1 1 1 2 0 2 1 2 0 0 1 0 2 0 0 0 2 1 2 2 1 1 1 1 0 2 2 1 1 1 2 2 2 2 2 0 0 1 1 1 0 0 1 1 0 1 2 0 1 2 2 2 1 0 0 1 2 2 2 0 0 2 0 2 2 1 1 1 1 0 2 1 2 1 1 0 2 1 1 0 2 0 1 2 2 0 2 0 1 0 0 0 0 0 0 0 2 1 1 0 1 1 0 2 2 0 0 1 1 2 2 0 2 0 1 2 2 2 2 0 0 0 1 1 0 1 0 0 2 1 0 1 2 1 2 0 0 2 1 2 0 1 1 0 0 2 1 1 2 2 0 1 0 0 2 0 2 1 2 0 2 0 0 2 1 1 1 1 0 0 2 2 0 0 2 0 0 0 2 2 2 0 2 0 2 0 2 0 0 0 1 2 0 2 1 2 1 1 2 2 1 0 2 0 0 2 2 2 0 1 2 0 1 1 2 1 1 1 1 1 1 0 1 1 2 2 2 2 2 2 1 0 0 1 2 2 2 1 0 0 2 0 2 0 0 0 2 2 1 2 1 1
2 0 2 0 0 2 2 2 0 2 0 2 0 2 2 2 0 2 0 2 0 0 0 0 2 0 2 2 2 2 2 2 0 2 2 0 2 0 0 0 2 0 2 2 0 2 2 2 2 2 2 0 2 2 0 0 2 0 0 0 2 2 0 2 0 2 2 0 2 0 0 0 0 0 0 0 0 2 0 0 0 2 0 2 2 2 2 2 2 2 2 0 2 2 0 2 0 2 2 0 2 1 1 2 0 0 2 1 2 1 2 1 2 0 0 2 1 1 1 0 0 2 2 2 1 2 2 0 2 2 1 0 1 1 0 1 1 1 1 2 1 2 1 0 2 0 1 2 2 1 1 1 1 2 2 1 2 1 1 0 2 2 0 1 2 1 1 0 1 1 1 1 2 2 2 2 1 0 1 1 1 1 0 2 1 2 0 1 2 0 0 1 0 1 1 1 0 2 1 1 2 0 0 2 2 1 0 1 1 1 0 0 1 1 0 0 1 2 0 2 1 0 2 2 1 0 0 2 1 2 1 0 2 1 2 2 0 1 1 0 1 1 2 2 1 1 2 2 2 1 0 1 0 2 1 1 2 0 1 0 2 2 1 0 2 1 1 1 1 2 0 1 1 1 2 0 1 1 2 1 1 2 0 1 1 1 0 0 1 0 0 1 0 2 1 1 2 1 0 0 2 1 1 0 1 2 0 1 0 2 1 0 0 1 2 2 1 0 1 0 2 1 2 2 2 0 0 1 0 0 2 2 2 1 2 1 0 1 1 1 2 0 1 2 0 0 2 1 0 0 2 0 1 1 0 2 2 2 2 2 0 0 0 1 1 2 0 0 0 1 1 2 2 0 0 1 1 0 0 0 1 1 1 2 1 2 2 0 2 0 0 0 2 1 2 2 1 1 2 2 1 2 0 0 2 0 1 0 2 1 0 0 1 2 0 0 2 1 0 1 2 2 2 0 1 0 0 1 1 1 1 1 0 1 1 0 2 0 1 1 0 1 0 0 0 2 0 2 1 1 0 1 0 2 2 1 1 0 0 0 0 2 2 0 1 0 0 1 1 0 2 1 1 0 1 1 1 1 2 2 2 0 1 1 2 2 0 0 2 0 1 2 2 1 1 2 1 1 0 1 0 1 2 1 1 1 2 2 0 2 1 2 2 2 1 1 0 0 2 0 0 1 1 0 1 2 0 0 0 1 1 2 0 2 1 2 1 1 1 1 0 1 0 2 0 0 2 2 0 2 0 0 1 1 0 2 2 0 1 0 1 2 0 1 1 2 1 0 2 0 1 1 1 2 0 0 1 0 0 0 2 2 1 1 0 1 1 2 2 2 2 0 2 1 1 0 1 0 0 2 2 1 1 1 1 2 1 1 0 2 2 0 1 0 1 1 1 2 0 1 1 1 1 2 0 1 0 1 1 1 0 1 2 0 0 1 1 2 2 2 1 2 2 2 0 0 1 1 1 2 2 1 1 2 0 0 1 0 0 2 2 0 1 1 0 1 0 0 0 1 0 1 0 2 2 1 1 1 1 0 1 0 2 1 2 1 0 2 1 2 1 2 2 1 1 2 2 1 2 2 0 2 2 0 2 1 1 2 1 2 2 2 2 1 0 1 1 2 0 2 2 2 2 2 0 0 2 1 2 1 1 2 2 1 1 0 0 0 2 0 0 0 0 1 1 2 1 0 1 0 2 0 0 0 1 1 0 1 0 2 2 2 2 1 1 2 0 1 1 0 1 2 1 2 2 2 2 2 2 1 1 0 1 1 1 1 2 2 2 2 2 0 2 2 1 0 0 1 2 2 2 2 1 0 2 1 2 1 2 1 1 2 1 1 0 0 2 2 0 2 2 0 0 2 1 0 1 2 2 2 1 0 0 1 0 0 0 1 0 1 0 0 0 2 0 0 0 1 0 2 0 2 2 1 1 1 0 1 2 2 0 2 1 0 1 1 0 1 1 1 0 1 1 0 1 2 1 2 0 1 2 0 0 0 2 1 1 0 2 2 2 2 2 1 2 2 0 1 2 1 2 2 1 1 2 2 2 1 1 1 2 0 0 1 0 1 0 1 1 0 0 2 1 0 1 0 2 1 1 2 1 0 1 1 0 2 0 2 2 0 1 1 1 0 0 1 1 0 2 2 2 0 1 1 0 1 1 1 2 0 1 1 0 1 1 1 0 2 2 2 2 2 2 0 0 0 1 2 2 2 1 0 0 2 0 2 0 0 0 2 2 1 2 1 2
1 1 1 2 1 1 0 0 1 1 1 0 0 0 1 1 1 1 0 1 1 1 1 0 1 0 1 1 2 0 1 2 0 1 1 0 2 1 1 0 1 2 1 2 0 2 1 2 0 1 2 1 2 1 1 1 1 1 2 0 1 2 0 0 1 2 1 0 2 1 1 1 0 2 2 1 0 1 0 0 0 2 1 2 1 1 1 2 2 2 2 1 1 1 0 1 0 1 2 0 0 0 1 1 0 1 2 0 2 1 2 2 1 0 0 0 1 0 2 0 1 2 1 1 0 2 2 0 0 1 0 1 0 0 1 0 1 1 2 2 2 1 0 0 0 2 1 2 2 1 2 1 2 1 2 2 2 2 0 2 2 2 0 2 1 2 1 1 2 1 1 1 2 1 2 2 1 0 0 2 0 1 0 1 1 1 0 1 2 1 1 2 1 1 2 0 1 2 1 1 2 0 1 2 1 0 0 1 1 1 0 0 1 0 0 0 1 2 0 2 1 0 1 2 0 1 1 2 1 1 1 0 2 1 2 0 1 1 2 1 2 1 2 2 0 1 1 2 2 2 0 2 0 0 2 2 2 0 1 1 1 2 2 0 2 1 0 0 2 1 2 2 2 1 2 0 2 2 2 2 1 2 0 1 1 1 0 0 0 1 0 1 2 1 2 0 1 1 1 0 2 1 1 0 1 2 0 1 0 2 1 0 0 1 2 2 1 0 1 0 2 1 2 2 2 0 0 1 0 0 2 2 2 1 2 1 0 1 1 1 2 0 1 2 0 0 2 1 0 0 2 0 1 1 0 2 2 2 2 2 1 0 1 1 2 2 0 0 0 1 0 2 1 1 0 2 1 1 0 0 1 1 1 0 1 1 2 1 1 0 0 0 1 2 2 2 1 1 2 0 0 1 1 1 2 0 0 1 1 2 0 0 1 2 0 0 2 1 1 1 2 2 2 2 0 0 0 0 0 1 2 2 1 0 1 1 2 1 1 1 1 2 0 1 1 1 0 2 0 2 0 0 0 2 1 1 0 1 0 0 1 1 2 1 1 0 0 0 0 0 2 1 1 0 0 2 1 0 2 1 1 0 1 1 1 2 0 1 2 0 1 2 1 2 1 2 1 1 0 0 0 2 2 1 1 1 2 2 1 1 1 2 2 2 2 0 0 0 2 1 0 2 1 0 2 0 0 1 1 1 1 2 1 1 2 1 2 1 2 0 0 1 0 2 0 0 2 2 0 2 0 0 1 1 0 2 2 0 1 0 1 1 0 1 1 2 1 0 2 0 1 1 1 2 0 0 1 0 0 0 2 2 1 1 0 1 1 2 2 2 2 0 2 0 0 1 0 0 0 1 2 1 1 0 2 1 2 2 0 2 2 0 1 0 1 1 1 2 0 1 1 1 1 2 0 1 0 1 1 1 0 1 2 0 0 1 1 2 2 2 1 1 2 2 0 0 2 2 1 2 2 1 1 2 0 0 1 0 0 2 2 0 1 1 0 1 0 0 0 1 0 1 0 1 2 0 1 2 1 0 1 0 1 2 1 2 0 2 0 2 0 1 1 0 1 2 1 1 2 1 0 1 1 0 1 1 2 1 1 1 1 2 1 0 0 1 1 2 0 2 2 1 1 1 1 0 1 2 1 2 1 1 2 1 2 0 0 1 2 1 1 1 0 0 2 2 0 1 1 0 2 1 0 2 0 1 0 1 1 2 2 2 1 1 1 2 1 0 2 0 1 2 1 2 1 2 2 2 2 0 1 1 1 2 1 1 1 2 2 2 2 0 2 2 1 0 0 1 2 1 2 2 0 0 1 2 2 1 2 1 1 2 2 0 0 0 2 2 0 1 1 1 1 1 1 1 2 2 1 2 1 0 0 0 0 0 0 2 0 2 1 0 0 2 0 0 0 1 0 2 0 2 2 1 1 1 0 1 2 2 0 2 1 0 1 1 0 1 1 1 0 1 1 0 1 2 1 2 0 0 2 1 0 0 2 1 1 0 2 2 2 2 2 1 2 0 0 0 1 2 2 1 0 0 1 2 2 1 2 1 1 0 0 1 0 1 0 1 0 0 0 2 1 1 2 1 2 1 0 2 1 0 1 1 1 1 0 2 2 0 0 0 1 0 0 1 1 0 2 2 1 0 1 1 0 0 1 0 1 2 1 1 1 1 0 1 0 1 1 2 2 2 1 1 1 0 0 0 2 2 1 0 0 2 0 2 0 0 0 1 2 1 2 2 1
2 2 2 0 0 0 0 2 0 2 0 0 2 0 2 2 2 0 2 2 2 0 0 2 0 0 0 0 2 0 0 2 2 2 2 0 2 0 0 2 0 2 0 0 2 2 0 2 0 0 2 0 2 2 0 0 2 0 0 2 0 0 0 0 2 2 0 0 2 2 2 2 2 2 0 0 0 0 0 2 0 2 2 0 2 2 0 2 2 0 0 0 0 2 0 0 0 0 2 0 0 1 1 0 1 1 2 1 2 1 2 2 1 1 1 1 1 0 2 0 1 2 2 1 0 1 1 0 1 1 1 0 2 2 0 0 0 2 2 2 0 0 0 1 2 1 1 2 0 1 2 1 1 1 2 2 2 1 0 1 1 2 2 2 2 1 1 1 0 1 2 1 1 1 2 2 0 1 1 1 1 0 1 0 2 1 0 2 2 1 1 2 0 0 1 0 2 2 0 0 1 1 1 2 2 0 0 1 2 2 1 1 1 2 0 0 2 0 0 2 0 0 0 2 2 2 0 2 1 1 1 0 2 0 2 1 1 1 2 0 1 1 2 2 1 0 1 2 2 1 2 0 1 0 0 0 1 1 0 1 1 2 1 2 1 1 2 1 1 1 2 1 0 1 2 0 1 0 1 0 0 2 0 1 1 1 0 2 1 1 0 1 1 1 2 0 2 2 0 0 1 1 0 1 2 1 0 0 0 1 1 1 0 0 2 1 1 1 2 0 2 1 1 1 2 2 1 0 0 0 2 0 2 2 1 0 1 1 2 0 1 1 1 2 0 0 1 2 0 0 1 0 1 2 1 2 1 1 2 2 2 0 0 1 2 2 1 0 1 2 1 2 1 0 0 2 2 1 0 0 1 1 1 1 0 1 2 0 2 0 0 1 1 0 2 2 1 2 1 0 2 1 1 1 2 0 1 2 0 2 1 0 1 2 1 1 1 0 0 1 2 2 1 1 0 1 1 1 2 0 1 1 1 2 0 1 2 1 1 1 1 0 0 1 2 0 0 1 0 2 1 0 0 2 1 1 1 1 0 1 0 0 2 1 2 1 0 2 2 2 2 1 1 0 1 1 0 1 1 2 0 0 2 2 2 2 0 0 2 1 1 1 1 0 1 1 0 2 0 2 2 1 1 0 1 0 2 2 0 0 2 1 1 0 2 0 2 0 2 2 1 1 1 1 2 2 1 2 1 1 1 1 2 2 1 2 0 1 1 1 1 2 1 0 0 0 1 2 1 1 0 2 1 0 0 2 1 0 2 2 2 0 0 0 1 2 0 0 0 0 2 0 2 2 1 0 0 1 1 2 1 1 0 1 0 2 0 2 1 2 2 2 1 1 1 0 1 0 0 1 2 1 2 0 2 0 1 1 1 1 1 1 2 2 2 1 1 1 1 2 2 1 1 0 1 0 0 1 0 1 0 0 2 0 1 2 0 2 2 1 0 1 2 0 0 2 1 0 2 2 1 2 1 0 1 1 2 1 1 2 1 1 2 1 2 0 1 0 1 0 0 0 0 0 2 1 2 2 1 2 1 0 2 0 2 0 0 2 1 1 1 1 1 0 0 1 2 2 0 2 0 2 0 1 1 1 1 2 0 1 1 1 0 2 0 2 2 2 1 1 2 2 1 0 2 0 0 1 0 2 0 2 2 1 1 0 0 1 2 1 0 0 1 1 1 1 1 1 2 1 2 1 1 2 1 1 0 1 0 2 2 2 1 2 0 1 1 0 0 2 0 1 0 1 0 2 1 0 2 0 2 1 2 0 0 1 1 1 2 2 0 0 2 2 2 0 0 0 2 2 2 2 1 1 0 2 2 1 1 1 1 2 1 1 2 2 2 2 0 0 1 1 0 1 1 1 1 2 1 2 0 0 0 1 0 0 0 0 0 2 0 2 0 2 2 2 1 1 1 2 1 1 2 2 1 1 0 0 2 2 2 2 0 0 2 2 0 1 0 0 0 1 1 0 0 2 1 2 0 1 2 0 1 1 2 2 2 0 1 0 2 2 1 0 2 1 1 1 1 1 2 1 0 1 1 1 2 1 1 1 1 1 1 2 0 1 0 1 1 1 1 0 0 1 1 1 2 2 1 2 1 0 0 1 1 1 1 2 2 0 1 1 2 0 0 2 1 0 2 2 1 0 0 0 0 1 1 0 1 2 0 0 0 2 2 2 2 2 1 2 2 1 1 1 0 1 1 2 1 1 1 0 1 2 0 2 0 0 2 0 2 2 2 2 0
0 0 1 0 2 2 0 1 1 2 0 0 2 0 2 2 0 1 1 2 1 2 0 0 2 0 1 1 2 1 1 1 2 2 2 0 2 0 2 2 1 1 1 1 2 0 2 2 1 1 2 1 1 2 2 0 2 0 2 0 0 2 2 0 2 2 0 0 2 1 2 1 0 0 0 0 0 2 2 2 0 0 0 2 2 2 2 1 1 1 1 1 1 2 0 1 2 0 2 1 0 1 0 0 2 0 1 1 1 1 2 1 1 2 1 1 1 0 2 1 0 1 2 1 0 1 1 0 0 1 1 0 1 1 0 1 1 2 2 2 0 0 0 0 2 1 0 1 1 0 2 1 0 1 2 1 1 1 0 1 1 2 2 2 2 1 1 1 1 2 1 1 1 2 2 1 0 0 1 1 2 1 0 2 1 1 0 2 1 2 0 1 1 0 2 0 2 2 1 0 1 1 1 2 2 0 0 1 2 2 1 1 1 2 0 0 2 0 0 2 0 0 0 2 2 2 0 2 1 1 1 0 2 0 2 1 1 1 2 0 1 1 2 2 1 0 1 2 2 1 2 0 1 0 0 0 1 1 0 1 1 2 1 2 1 1 2 1 1 1 2 1 0 1 2 0 1 0 1 0 0 1 1 2 2 1 0 1 1 0 0 1 1 1 2 0 2 2 0 0 1 2 1 2 1 2 2 0 2 2 2 1 0 2 1 0 0 2 2 0 1 2 2 2 1 2 1 2 0 0 2 1 2 0 1 2 1 2 1 1 1 1 0 1 0 0 1 2 0 0 0 1 2 2 2 2 1 0 2 2 2 0 0 1 1 1 1 0 2 2 1 2 0 0 0 2 2 0 0 0 1 2 1 1 0 1 2 0 2 0 0 1 1 0 2 2 1 2 1 0 2 1 1 1 2 0 1 2 0 2 1 0 1 2 1 1 1 0 1 0 2 1 2 2 0 0 0 1 2 0 1 1 1 1 1 1 2 2 1 2 0 0 0 2 2 0 0 2 0 2 0 0 0 2 0 2 1 1 0 1 1 0 2 1 2 1 0 2 2 1 1 1 1 0 2 1 0 0 1 1 1 1 2 0 2 1 0 2 0 1 1 2 2 0 1 1 0 2 2 1 0 1 2 1 0 2 2 2 2 1 0 0 2 2 1 0 1 0 2 1 0 2 1 1 2 2 1 2 0 0 0 1 1 2 1 2 0 1 1 1 1 2 1 1 0 0 0 1 0 2 0 2 0 0 0 2 0 0 2 1 2 0 0 0 0 2 0 0 0 0 2 0 2 2 1 0 0 1 1 2 1 2 0 0 0 2 0 2 0 2 2 0 1 2 0 1 0 0 0 1 2 1 2 0 2 0 1 1 1 1 1 1 2 2 2 1 1 1 1 2 2 1 1 0 1 0 0 1 0 1 0 0 2 0 1 2 0 2 2 1 0 1 2 0 0 2 1 0 2 2 1 2 1 0 1 1 2 1 1 2 1 1 2 1 2 0 1 0 1 0 0 0 0 0 2 1 2 2 1 2 1 0 2 0 2 0 0 2 1 1 1 1 1 0 0 1 2 1 1 2 1 2 0 0 1 1 1 1 1 1 1 1 0 2 0 2 2 2 1 1 2 2 1 0 2 0 0 1 0 2 0 2 2 1 2 0 0 1 2 1 0 0 1 1 1 1 1 1 2 1 2 1 1 2 1 1 0 1 0 2 2 2 1 2 0 1 1 0 1 1 0 1 0 2 1 2 1 0 2 0 1 0 1 2 1 1 2 2 2 2 1 0 2 2 1 1 1 0 1 2 2 2 0 0 1 1 2 1 0 1 0 2 2 1 1 2 2 2 1 1 0 2 0 1 1 2 1 2 0 2 0 0 0 1 0 0 1 1 0 1 1 1 0 2 0 0 1 2 1 1 1 1 2 1 1 0 0 0 2 1 1 2 0 0 2 1 0 1 1 0 0 2 1 0 1 1 0 1 0 0 2 2 1 0 1 1 0 1 2 2 2 2 2 1 2 1 0 2 1 0 2 1 0 1 1 1 2 1 1 1 2 0 1 2 1 1 1 0 0 1 0 1 0 2 0 1 1 2 1 1 0 0 0 1 1 1 1 1 2 1 2 1 2 0 1 2 0 0 2 2 1 0 1 1 0 1 0 0 0 2 1 1 1 1 1 1 1 1 0 1 2 1 1 1 0 1 1 2 1 1 1 0 1 2 0 2 0 0 2 0 2 2 2 2 1
2 0 0 2 0 2 0 0 2 0 0 0 2 0 2 0 2 2 0 2 0 2 0 2 0 0 2 0 2 2 2 2 2 2 2 0 2 0 0 0 2 0 2 2 0 2 2 2 0 0 2 0 0 0 2 0 0 2 2 0 0 2 2 0 0 2 0 0 2 0 2 0 2 2 0 0 0 2 0 0 0 2 2 0 2 2 2 0 2 0 2 2 0 0 0 0 2 0 2 0 2 1 2 0 2 0 2 0 1 0 2 1 0 1 0 1 1 0 1 0 2 1 1 1 0 1 2 2 0 0 0 1 1 0 1 1 1 1 1 1 1 2 0 0 2 0 0 2 2 1 2 0 2 2 2 1 1 0 0 0 2 2 1 2 2 2 0 2 0 1 1 0 2 2 2 1 1 1 1 2 1 1 0 0 2 1 0 2 2 2 1 0 2 1 1 1 1 2 1 1 1 1 0 2 1 1 0 1 1 2 0 1 2 2 1 0 0 1 0 2 0 1 0 2 0 2 0 2 0 2 2 0 1 1 2 1 0 0 2 0 0 1 1 2 1 0 1 2 1 1 0 0 0 0 0 0 2 0 0 0 0 1 2 1 1 1 0 1 2 1 1 1 2 2 2 0 0 1 2 1 0 1 0 1 0 2 1 2 0 2 0 0 1 2 2 0 2 1 0 0 2 2 2 1 1 0 0 0 0 2 1 1 1 1 2 1 2 1 1 0 1 1 2 2 2 1 0 0 0 1 1 1 2 2 2 0 0 0 1 1 2 0 1 2 1 0 2 2 0 0 2 0 2 0 1 1 2 1 2 1 1 1 0 2 1 1 2 1 0 1 2 0 0 0 1 2 2 2 1 0 1 1 0 1 2 1 2 1 1 1 0 1 2 1 1 1 1 2 1 0 1 1 0 2 0 1 1 0 2 1 0 0 0 2 1 1 1 1 1 1 1 1 1 2 1 0 2 2 2 1 2 1 2 0 1 0 1 2 1 1 1 0 1 2 0 2 1 2 0 2 0 0 2 1 2 1 1 1 0 0 1 1 2 1 1 1 0 2 2 0 1 2 0 0 1 1 0 0 1 2 2 0 2 1 1 2 1 0 1 2 0 0 1 2 0 1 0 0 1 0 1 1 1 0 1 1 1 2 0 0 2 0 1 1 2 1 2 0 2 0 1 0 1 1 2 2 2 2 0 0 1 2 2 2 0 2 0 2 2 1 0 2 0 2 0 0 1 2 0 2 0 2 0 1 0 2 0 2 1 2 2 1 0 1 2 2 0 1 0 0 0 1 2 2 1 1 2 1 2 1 2 2 1 1 0 1 1 2 0 2 2 1 2 1 1 0 2 2 0 1 2 1 2 1 1 1 2 2 1 1 1 2 2 1 1 2 1 1 1 2 2 1 0 2 2 0 0 1 1 1 1 0 2 0 0 2 1 2 2 0 0 2 1 1 0 2 0 1 2 2 1 1 0 0 2 2 2 1 1 2 0 1 2 0 2 2 0 0 0 1 1 1 0 1 0 0 2 2 2 1 1 0 1 1 1 1 0 1 0 1 1 1 0 0 0 2 2 0 2 1 0 1 1 0 1 1 0 2 1 1 2 2 1 2 0 2 2 2 1 2 2 2 0 1 2 0 0 2 0 2 0 1 2 2 1 0 0 1 2 1 2 0 1 2 0 1 2 0 2 0 2 1 1 2 0 2 1 1 0 1 1 2 2 0 1 1 0 0 1 2 1 1 0 2 1 2 1 1 2 0 1 0 1 2 1 1 1 1 2 1 0 1 2 2 2 2 1 0 2 1 2 1 1 0 1 1 2 1 0 2 0 2 2 0 2 2 2 2 0 0 0 1 0 1 1 0 1 2 0 2 0 1 1 0 2 0 1 1 0 2 1 1 0 2 2 0 2 1 2 1 1 1 2 1 1 1 0 0 2 1 1 1 0 1 2 2 0 2 1 0 1 1 1 0 0 2 1 2 0 1 2 1 1 0 2 0 1 1 0 2 2 1 0 0 1 1 0 0 0 0 2 2 2 1 2 0 0 2 0 2 2 0 0 2 0 0 0 1 0 1 1 0 2 1 1 0 2 2 1 2 1 0 0 2 1 2 2 2 2 1 1 2 1 1 1 1 1 1 2 2 1 0 0 0 0 0 2 0 2 1 1 1 0 1 2 1 1 2 2 2 2 1 2 0 0 1 1 1 1 2 2 0 1 2 1 2 0 0 1 0 1 2 2 1 0
1 2 1 2 0 1 1 1 2 2 1 0 0 0 2 0 2 2 0 1 2 0 0 1 0 0 0 0 2 1 0 2 1 2 2 0 2 0 0 0 2 1 2 2 0 2 2 2 0 1 2 0 2 1 1 0 1 2 1 0 0 2 0 0 1 1 0 0 2 0 2 2 1 2 1 0 1 1 2 0 0 2 1 1 2 2 2 1 2 1 2 1 1 1 0 0 1 0 2 0 2 1 2 0 1 1 2 0 0 0 1 1 1 1 0 1 1 0 1 1 0 1 0 0 0 1 2 1 1 1 0 1 1 1 1 1 1 1 1 1 1 2 0 0 2 0 0 2 2 1 2 0 2 2 2 1 1 0 0 0 2 2 1 2 2 2 0 2 0 1 1 0 2 2 2 1 1 1 1 2 1 1 0 0 2 1 0 2 2 2 1 0 2 1 1 1 1 2 2 1 1 1 0 2 2 1 0 0 2 1 1 0 0 2 1 0 2 2 0 2 0 0 0 2 1 1 1 2 1 2 1 0 1 0 2 1 0 0 2 0 0 1 2 2 0 0 1 2 1 1 0 1 0 1 1 2 2 0 1 0 2 1 2 0 2 0 1 1 1 2 1 1 2 1 0 0 1 1 1 0 0 1 1 1 0 2 1 2 0 2 0 0 1 2 1 1 2 1 0 0 2 1 1 1 2 1 0 0 0 2 2 2 2 1 1 2 2 1 1 0 1 1 2 2 2 1 0 0 0 1 1 1 2 2 2 0 0 0 1 1 2 0 1 2 1 0 2 2 0 0 2 0 2 0 1 1 2 1 1 0 1 1 0 1 1 1 2 0 0 2 1 1 0 1 1 2 2 2 1 0 1 1 0 2 2 0 0 2 0 1 0 1 0 1 2 1 2 1 2 0 1 1 1 2 1 1 0 0 2 2 1 1 0 1 1 2 1 1 0 1 2 2 2 1 0 1 2 2 2 0 2 1 2 1 1 0 2 1 0 0 1 0 1 1 1 1 0 1 0 2 1 0 1 2 2 0 0 2 0 0 2 0 1 0 2 2 0 1 1 0 1 1 1 1 0 2 0 0 2 2 1 1 2 2 1 1 1 0 1 1 1 1 1 2 0 0 0 1 0 1 0 2 1 0 2 1 1 2 1 1 1 0 2 1 1 0 1 0 2 1 1 2 1 1 2 1 1 2 1 2 1 2 1 1 2 2 2 2 1 1 1 2 0 0 2 0 1 2 1 2 0 2 0 0 0 2 0 1 2 2 2 2 0 1 0 1 1 0 0 0 1 0 0 2 1 1 2 2 0 1 2 1 1 2 0 0 2 1 1 2 2 0 1 1 0 2 2 0 0 0 2 0 1 0 2 1 2 2 1 0 1 2 2 2 2 2 0 1 1 2 1 2 1 2 1 0 0 0 1 0 0 0 1 0 0 2 1 2 1 0 1 1 2 1 2 0 0 0 2 2 1 2 1 1 1 0 1 0 0 1 1 1 1 2 2 2 0 0 1 0 1 2 0 1 2 1 2 2 1 0 0 1 1 0 1 2 0 1 1 0 1 1 0 2 1 2 2 0 2 1 0 1 1 0 1 1 0 2 1 1 2 2 1 2 0 2 2 2 1 2 2 2 0 1 2 0 0 2 0 2 0 1 2 1 2 0 1 2 1 0 1 0 2 2 1 2 1 0 2 1 1 0 1 2 0 1 1 0 0 1 0 2 2 1 1 2 0 0 0 1 0 0 0 1 1 2 0 0 2 0 1 1 0 1 2 0 1 2 2 0 0 1 2 2 2 1 0 1 1 2 2 1 1 1 1 0 2 0 2 1 1 2 2 2 0 2 2 1 1 1 1 1 0 2 2 0 0 2 2 2 0 0 1 0 2 0 0 0 0 2 1 1 1 2 2 0 0 1 2 2 0 2 2 2 1 2 1 1 2 2 1 2 0 0 2 2 1 2 1 1 0 1 1 0 0 2 1 1 0 1 2 0 0 1 2 0 0 1 1 1 2 2 0 0 2 1 0 0 1 1 2 2 2 1 1 0 1 1 0 2 1 0 0 2 0 0 0 2 0 0 2 0 1 1 1 0 2 2 0 1 1 0 0 2 1 1 1 2 2 0 1 1 1 1 0 1 1 0 2 2 1 0 1 0 0 1 1 0 2 0 2 2 1 0 2 0 1 1 2 2 2 1 2 0 0 1 1 1 1 2 1 0 0 2 1 2 0 0 0 2 2 0 2 0 0
2 0 0 0 0 2 0 0 0 0 2 0 2 2 2 0 2 2 0 2 2 0 0 2 0 0 0 0 2 2 0 2 0 2 2 0 0 0 2 0 2 0 0 2 2 0 2 2 0 2 2 0 2 2 2 0 2 0 0 0 2 2 2 0 2 2 0 0 2 0 0 0 2 2 0 0 0 2 0 0 0 0 2 2 2 2 2 2 0 0 0 0 0 2 0 2 0 0 2 2 0 0 0 0 2 1 1 0 2 1 2 1 0 2 2 1 2 1 1 0 1 1 2 0 1 2 2 0 0 0 2 1 1 0 2 1 2 1 2 2 2 1 2 0 2 0 2 2 1 1 2 1 2 2 2 1 2 1 2 0 2 2 1 1 1 2 1 2 1 2 2 1 1 2 2 2 0 0 1 1 1 1 1 1 2 0 0 1 0 1 0 1 1 1 1 0 2 2 1 0 1 0 0 2 2 0 0 1 1 2 1 0 2 2 1 0 2 0 1 2 0 1 1 1 0 1 0 2 1 1 1 0 2 1 2 0 1 1 1 0 0 0 2 2 0 0 2 1 2 0 1 0 0 1 2 2 2 0 1 1 1 2 0 1 1 1 0 0 2 1 1 0 0 2 2 0 2 0 2 0 0 1 2 2 2 2 0 1 0 1 1 1 0 2 1 1 1 1 1 0 2 0 0 1 0 1 0 0 0 1 2 1 1 0 1 2 2 1 2 0 2 1 1 1 2 2 2 0 1 0 2 1 2 2 2 0 0 2 0 0 2 0 0 2 0 2 2 2 0 0 1 0 1 2 2 2 0 1 2 1 2 0 0 1 1 1 1 2 1 2 0 2 0 2 2 2 1 1 0 1 1 2 2 1 0 1 2 1 2 1 1 0 0 0 2 1 2 1 2 0 1 0 2 0 1 0 2 0 2 1 0 1 1 2 0 1 0 0 1 1 1 1 0 0 0 1 2 2 2 0 0 0 1 1 0 1 2 1 2 1 1 0 0 2 0 1 0 1 0 2 0 0 1 1 2 2 1 1 1 1 2 1 1 2 2 1 2 0 2 1 1 0 1 1 0 2 1 0 1 1 0 1 2 2 2 2 0 0 1 0 0 0 2 2 0 0 0 2 0 0 0 2 0 0 0 2 2 2 1 0 1 1 1 1 0 2 1 0 2 2 1 2 1 1 2 2 1 2 0 0 1 2 1 2 2 1 2 2 1 0 1 1 0 1 1 1 2 1 0 0 1 1 0 0 0 2 0 0 2 2 2 2 1 1 2 2 1 1 2 1 1 1 2 1 2 0 1 1 2 1 2 2 1 1 0 1 1 1 1 2 2 0 2 0 1 1 0 1 0 2 1 1 0 0 0 2 0 0 0 2 2 0 1 0 1 0 2 2 2 1 1 1 0 1 1 0 0 1 1 0 1 1 2 2 1 1 2 2 1 1 0 1 2 2 0 2 0 0 1 2 1 1 1 1 2 1 0 2 2 1 0 1 1 2 0 2 2 0 1 0 1 1 0 0 2 1 2 2 1 1 0 0 2 0 2 0 0 1 1 1 0 1 1 0 1 2 2 1 0 2 0 2 0 0 0 2 1 2 0 0 0 2 1 2 2 2 2 2 0 2 2 2 2 1 2 0 0 2 1 2 1 2 2 0 1 1 2 1 0 0 1 1 1 2 0 0 1 2 1 0 1 0 0 1 2 1 0 0 0 1 0 2 1 2 1 1 1 1 0 1 0 1 0 1 0 1 1 0 2 1 1 2 2 1 0 1 1 0 2 1 0 1 2 2 1 0 0 1 1 1 1 2 0 0 0 2 2 1 1 2 1 2 2 1 2 2 2 2 0 0 1 0 0 1 0 0 1 2 1 2 1 0 0 1 1 1 0 1 1 1 0 2 0 2 2 0 1 2 2 1 2 1 2 1 1 1 0 0 2 2 2 2 0 0 2 2 1 2 0 2 0 1 0 0 0 1 2 2 1 1 2 1 1 2 2 1 1 0 1 0 2 2 0 0 1 1 0 1 0 1 0 2 0 0 1 0 1 1 1 0 1 1 2 1 1 1 0 2 2 0 1 1 0 1 1 1 2 1 1 1 0 0 0 2 2 0 1 1 2 0 1 1 1 1 0 2 0 0 2 2 1 0 1 1 0 2 1 0 2 0 1 0 0 1 1 1 1 2 1 2 1 2 2 1 1 1 0 0 2 2 0 1 0 2 1 2 0 0 1 2 2 2 1 2 0
0 1 1 1 0 2 0 1 1 1 0 0 2 2 2 0 2 2 1 2 2 1 1 1 1 0 0 1 2 1 0 1 1 2 1 0 1 0 2 1 2 0 0 2 1 0 2 2 0 1 1 0 2 1 2 0 1 0 0 1 0 0 2 0 0 2 0 0 2 1 2 1 1 2 0 0 0 2 0 0 0 1 1 2 1 1 1 2 2 2 2 1 0 1 0 0 1 1 2 0 1 0 0 0 2 1 1 0 2 1 2 1 0 2 2 1 2 1 1 0 1 1 2 0 1 2 2 0 0 0 2 1 1 0 2 1 2 1 2 2 2 1 2 1 2 0 1 1 0 1 1 0 1 2 2 2 2 1 2 1 2 2 1 0 1 1 0 1 1 2 2 1 1 2 2 2 0 0 1 1 1 1 1 1 2 0 0 1 0 1 0 1 1 1 1 0 2 2 1 0 0 1 0 2 2 0 0 0 1 1 0 0 2 1 0 0 0 1 0 2 1 0 0 2 1 1 0 2 2 2 1 0 2 1 1 1 0 0 2 1 1 0 1 2 1 0 1 2 2 2 1 0 1 1 1 1 1 1 0 0 1 1 2 2 0 2 0 0 1 1 1 1 1 1 2 1 1 0 2 0 0 2 1 1 1 2 0 1 0 2 1 0 0 2 1 1 1 0 1 0 1 1 0 0 1 0 1 1 0 2 1 0 2 1 1 2 2 1 1 0 2 1 1 1 2 2 1 0 1 0 1 1 2 2 1 0 0 1 1 0 2 1 0 2 1 1 2 2 0 0 1 0 1 1 2 2 0 1 1 0 1 0 0 0 0 1 1 1 0 1 2 1 0 1 0 2 1 1 1 2 2 1 1 0 0 2 2 1 2 1 1 0 2 0 2 2 2 0 2 0 1 0 2 0 1 0 2 0 2 1 0 1 1 2 0 1 0 0 1 1 1 1 0 0 0 2 1 2 2 1 1 0 1 1 1 1 2 1 1 0 0 0 0 2 1 0 0 0 1 2 1 0 0 0 2 2 1 1 0 0 2 0 2 1 2 2 1 1 0 1 1 2 1 1 0 2 1 0 1 1 2 1 1 0 2 1 0 1 0 0 1 1 2 2 0 1 0 1 0 0 0 2 1 0 1 1 1 2 1 1 2 0 1 1 1 1 1 0 2 1 2 2 0 1 2 0 0 2 0 0 2 2 0 2 2 2 1 1 0 1 0 0 0 2 0 0 1 2 0 1 0 1 0 0 0 2 0 0 2 2 2 2 1 1 2 2 1 1 2 1 1 1 2 1 2 0 1 1 2 1 2 2 1 1 0 1 1 1 0 2 2 0 1 1 1 2 1 0 0 2 1 1 0 0 0 2 0 0 0 2 2 1 1 0 1 0 2 2 1 1 2 0 1 1 1 0 0 1 1 0 1 1 2 1 2 1 1 2 2 1 0 1 2 2 0 2 0 0 1 2 1 1 1 1 2 1 0 2 1 0 1 1 2 1 0 1 2 1 0 1 1 1 0 0 2 1 2 2 1 1 0 0 2 0 2 1 0 1 1 2 0 1 1 0 1 2 2 1 0 1 1 2 1 1 2 1 2 2 0 1 0 2 0 0 1 1 1 2 0 2 1 1 1 1 0 0 0 0 2 2 1 2 2 1 1 1 0 0 2 0 1 1 1 2 0 0 1 1 1 0 1 1 1 1 1 1 0 0 0 1 1 2 1 2 0 1 1 0 1 1 1 2 1 2 1 2 2 2 1 0 1 1 2 0 0 2 1 1 2 1 2 1 1 2 1 0 0 1 1 1 2 2 0 1 0 2 1 2 1 2 1 2 1 0 1 1 2 2 0 0 0 0 0 0 1 1 1 2 1 2 1 0 0 1 1 1 0 1 1 1 0 2 0 2 2 0 1 2 2 1 2 1 2 1 1 1 0 0 2 2 2 2 0 0 2 2 1 2 0 2 0 1 0 0 0 1 2 2 1 1 2 1 1 2 2 1 1 0 1 0 2 2 0 0 1 2 0 1 1 2 1 1 0 0 1 1 1 0 1 1 0 1 2 1 0 1 0 2 1 0 1 1 1 1 0 1 2 1 2 1 0 0 2 1 1 1 1 1 2 0 2 0 0 1 2 2 0 0 2 1 2 0 2 2 0 0 0 1 1 2 2 2 2 1 0 0 0 1 1 1 2 2 1 1 1 0 0 0 2 1 1 0 1 2 0 1 0 2 0 2 2 2 2 2 0
0 0 0 0 2 0 2 2 0 2 0 0 2 0 2 2 2 2 2 0 0 0 0 2 2 0 2 2 2 0 0 2 0 2 2 0 2 2 0 0 2 0 2 2 0 2 2 2 0 2 2 0 2 2 0 0 0 0 0 0 0 2 2 0 2 2 0 0 0 0 2 0 2 2 0 0 2 2 2 0 2 2 2 2 2 2 0 0 2 2 2 2 2 2 0 0 2 0 2 0 2 0 1 1 0 1 2 0 2 2 2 2 1 1 0 0 1 1 1 0 2 1 0 0 0 1 2 1 1 2 0 1 1 0 0 1 1 2 2 1 1 0 1 0 1 1 2 1 1 0 2 0 1 2 2 0 0 1 0 1 0 2 2 2 2 2 0 2 1 2 1 2 2 2 2 1 0 0 1 1 1 0 0 0 1 0 1 2 2 0 0 2 0 0 0 0 2 1 0 0 2 0 0 2 2 1 0 1 1 1 0 1 2 1 0 0 1 1 0 1 1 0 0 2 1 2 0 2 2 2 1 0 2 0 2 2 0 0 1 1 1 0 2 1 1 1 2 2 2 0 1 0 0 2 2 2 2 0 0 0 2 2 2 1 1 1 0 0 1 1 1 1 2 2 2 1 1 1 0 0 0 1 1 1 1 2 0 0 0 1 0 0 2 2 1 0 2 2 1 0 2 1 1 1 2 1 1 1 0 2 2 1 1 1 1 2 2 2 2 0 1 0 2 1 2 1 1 1 0 1 2 0 1 2 1 1 0 1 1 0 1 2 2 1 0 0 1 2 0 0 1 1 1 1 2 1 0 0 0 0 0 1 1 1 1 1 2 0 0 2 1 1 1 0 1 1 1 1 1 0 1 1 0 1 2 1 1 1 2 2 0 2 1 0 2 2 1 1 1 0 1 0 2 2 0 2 0 1 1 0 0 0 1 1 0 0 1 1 1 1 1 1 2 1 0 0 1 2 2 1 1 1 1 2 1 2 2 1 1 2 1 0 0 2 0 1 2 2 0 2 1 0 1 1 1 0 1 1 0 0 2 1 2 2 1 0 1 0 1 0 1 0 2 1 1 2 0 0 0 1 1 0 2 1 2 1 1 1 1 1 0 1 1 2 1 1 0 2 2 1 1 1 1 0 1 0 1 2 0 1 0 0 2 0 2 0 2 0 1 0 0 1 1 0 1 2 0 1 2 1 0 2 1 1 2 2 2 1 0 2 1 1 0 1 0 1 1 0 2 1 0 1 0 0 0 1 1 0 2 1 2 2 0 1 1 2 0 2 1 2 2 1 2 2 1 0 0 1 1 2 2 2 1 0 0 2 1 1 0 2 1 1 1 2 1 0 1 0 0 2 0 2 1 0 1 1 2 1 1 1 1 1 2 1 2 0 1 2 0 1 0 2 1 2 1 1 0 0 0 0 0 0 1 2 1 2 2 1 1 2 2 0 2 2 1 0 0 0 2 2 2 1 1 0 2 0 1 1 0 2 2 0 2 2 0 0 0 0 0 2 0 0 0 1 1 0 0 2 1 0 0 1 1 1 1 0 0 2 0 1 2 1 2 1 0 1 1 1 1 2 0 1 1 1 1 1 1 2 1 0 1 2 1 2 1 1 2 2 1 2 2 2 1 1 0 0 1 2 2 2 1 1 2 1 2 0 1 1 1 1 0 1 2 0 1 1 2 0 0 1 2 0 0 0 1 1 1 0 0 1 1 2 0 2 0 2 1 0 2 2 0 0 2 1 1 1 1 2 0 0 2 1 1 0 1 1 2 1 2 0 0 2 1 2 1 1 2 1 2 1 2 2 1 0 1 1 2 0 1 1 0 2 2 1 1 2 1 2 0 1 1 1 0 1 0 0 1 2 1 1 1 1 0 0 0 0 0 0 0 1 2 1 1 1 2 0 1 2 1 1 2 2 2 2 1 1 1 0 2 2 2 2 0 0 2 2 0 0 0 1 0 0 0 0 0 1 1 1 0 1 2 0 0 0 1 2 1 1 2 2 2 2 1 0 2 1 0 0 2 0 1 0 0 1 1 0 1 0 0 1 2 0 0 2 0 2 1 1 1 0 1 2 1 0 2 2 2 1 1 1 1 0 1 2 1 1 2 0 2 0 2 0 1 1 1 2 1 1 2 2 0 0 1 2 0 2 1 0 2 2 0 2 1 1 0 0 0 2 2 2 1 1 2 1 0 0 0 2 2 2 0 2 0 2 1 1 0 0 0 1 2 0 2 1 1
1 0 2 1 2 0 2 2 1 2 1 0 0 2 2 0 1 2 0 0 0 0 0 0 0 0 1 1 2 2 0 2 2 2 1 0 2 0 0 0 1 1 1 1 1 2 1 2 1 1 2 2 2 1 2 0 1 1 1 1 0 1 0 0 1 2 1 0 1 1 1 0 1 2 0 0 1 2 1 0 1 2 1 1 1 1 1 1 2 2 2 2 1 1 0 0 1 0 2 0 1 0 0 0 0 2 2 0 2 2 2 2 0 2 0 1 2 1 0 0 2 2 0 0 0 1 2 1 1 2 0 1 0 0 0 0 1 2 2 0 1 1 1 1 1 1 1 2 0 0 2 1 2 2 1 0 1 2 1 1 1 1 1 1 2 2 0 2 1 1 2 2 2 2 2 2 1 1 1 2 1 0 0 0 1 0 1 2 2 0 0 2 0 0 0 0 2 1 0 0 2 0 0 2 2 1 0 1 1 1 0 1 2 1 0 0 1 1 0 1 1 0 0 1 2 1 1 2 1 1 2 0 2 1 2 2 0 0 1 1 1 0 2 1 1 1 2 1 2 0 1 0 0 2 2 2 2 0 0 1 1 1 1 0 2 1 0 0 0 1 2 2 2 0 0 1 1 2 1 0 0 1 1 1 0 1 1 0 1 0 0 1 1 2 2 0 2 2 0 0 2 1 2 0 2 1 1 0 0 2 2 2 1 1 1 2 1 2 1 0 1 1 1 1 2 1 1 1 1 1 2 1 2 2 2 0 1 1 0 1 2 0 0 2 1 2 2 2 0 0 2 0 2 0 0 1 1 0 1 1 2 1 0 1 1 2 0 0 0 1 1 1 0 2 2 2 1 0 0 0 0 1 1 1 1 1 2 1 1 1 0 1 0 1 2 0 2 2 2 0 1 0 2 2 0 2 0 1 1 0 0 0 1 2 0 1 0 0 1 0 2 0 1 1 1 0 2 2 2 1 1 1 2 1 1 1 2 1 1 2 1 0 0 2 0 1 2 2 0 2 1 0 1 1 1 0 1 1 0 0 2 1 2 2 1 1 0 1 1 0 2 1 1 0 1 2 0 0 0 1 1 0 2 1 2 1 1 1 1 1 0 1 1 2 1 1 0 2 1 2 2 0 2 1 1 1 1 2 0 0 0 0 2 0 2 0 2 0 1 0 0 1 1 0 1 2 0 1 2 1 0 2 1 1 2 2 2 1 0 2 1 1 0 1 0 1 1 0 2 1 0 1 0 0 0 1 1 0 2 1 2 2 0 1 1 2 0 2 1 2 2 1 2 2 1 0 0 1 2 2 2 1 1 2 0 1 1 1 1 2 2 0 2 1 0 2 1 0 0 2 1 2 1 0 2 2 1 2 2 1 1 1 2 1 2 0 1 2 0 1 0 2 1 2 1 1 0 0 0 0 0 0 1 2 1 2 2 1 1 2 2 0 2 2 1 0 0 0 2 2 2 1 1 0 2 0 1 1 0 2 2 0 2 2 0 0 0 0 0 2 0 0 0 1 1 0 1 2 1 1 0 1 2 2 2 0 1 2 0 1 2 1 2 1 0 1 1 2 0 2 1 1 0 0 0 1 0 2 1 1 2 1 2 1 1 1 2 2 2 2 2 1 2 1 1 0 2 1 2 2 2 1 2 2 0 1 1 2 2 2 1 2 1 0 1 2 1 1 1 0 2 0 0 1 1 1 1 0 0 1 1 2 0 2 0 2 1 0 2 2 0 0 2 1 1 1 1 2 0 0 2 1 1 0 1 1 2 1 2 0 0 2 1 2 2 1 1 1 2 1 2 2 1 0 1 1 2 0 1 1 0 2 2 1 1 2 1 2 0 1 1 1 0 1 0 0 1 2 1 2 0 1 0 1 1 1 0 1 0 1 2 1 1 1 2 0 1 2 1 1 1 2 2 2 1 1 1 0 2 2 2 2 0 0 2 2 0 0 0 1 0 0 0 0 0 1 1 1 0 1 2 0 0 0 1 2 1 1 2 2 2 2 1 0 2 1 0 0 2 1 0 1 0 1 2 0 1 0 1 0 1 1 1 2 1 2 1 1 0 0 1 2 2 0 2 2 2 1 1 1 1 0 1 2 2 0 1 1 2 0 1 0 2 1 1 2 1 2 2 1 1 1 1 2 1 1 2 0 1 2 1 2 0 0 1 0 0 2 2 2 1 2 2 0 0 0 1 2 2 2 0 1 0 2 1 1 0 0 0 1 2 2 0 2 1
2 2 2 2 2 2 0 2 2 2 0 0 2 2 2 2 0 2 0 2 0 0 0 2 2 0 2 0 0 2 0 2 2 2 0 0 0 0 2 2 2 0 2 0 2 0 2 0 2 2 2 0 0 0 0 2 2 0 2 0 0 0 2 0 2 2 0 0 2 0 0 2 0 2 0 0 0 2 0 0 0 2 2 2 2 0 2 2 2 2 2 0 2 2 0 2 2 0 2 2 2 0 1 1 1 1 2 1 1 0 1 1 0 2 0 0 2 2 0 0 0 1 1 2 2 1 1 0 1 1 0 1 0 1 0 1 0 1 2 1 1 1 0 0 1 0 1 2 2 2 1 0 1 2 2 0 2 1 0 1 1 2 2 2 2 2 1 2 0 1 1 0 2 1 2 0 0 0 2 1 2 0 0 1 1 1 0 2 2 1 1 1 0 2 1 0 1 2 0 2 1 0 1 2 2 2 0 0 1 2 0 0 0 0 1 0 1 0 0 2 1 2 1 2 0 1 0 1 0 0 2 2 2 1 2 1 0 0 2 0 0 0 2 2 0 0 0 2 1 1 0 1 0 1 1 2 2 0 1 0 2 2 2 0 2 1 0 0 1 1 2 0 2 0 1 1 0 1 2 0 0 1 1 2 2 2 0 0 0 1 1 0 0 2 2 0 1 1 1 1 0 1 0 2 2 1 1 0 0 2 1 1 2 2 0 2 0 2 2 1 1 1 2 1 2 2 1 1 1 0 2 1 2 2 2 1 0 1 2 2 1 2 0 2 2 0 2 1 0 0 2 0 1 1 2 2 0 0 2 1 2 0 0 2 0 2 2 0 0 2 0 2 0 1 1 2 1 1 0 0 2 2 0 0 1 1 2 1 0 1 0 1 1 1 2 2 1 2 1 0 1 0 1 1 1 1 0 1 1 2 2 1 1 1 0 1 1 0 2 0 1 2 2 2 0 1 1 2 2 1 1 0 2 0 2 1 1 1 0 0 1 0 0 2 1 0 0 1 0 1 1 1 0 2 1 0 1 2 0 0 0 0 2 0 0 0 0 1 2 1 2 1 2 1 0 2 1 0 0 1 2 1 1 2 1 1 2 1 0 0 0 0 2 2 0 2 0 2 1 1 2 0 1 0 0 1 1 2 2 1 1 0 2 2 1 1 0 0 2 1 1 1 1 0 1 2 0 2 2 2 2 2 0 1 2 2 1 2 1 2 2 1 1 0 0 1 1 1 0 1 0 0 0 0 0 1 0 1 2 2 1 1 0 1 1 2 1 0 0 0 1 1 1 2 1 1 2 1 0 1 1 2 0 1 0 1 0 1 1 2 2 0 1 2 1 1 0 1 0 2 2 2 2 2 0 1 1 1 0 2 2 1 2 1 1 2 1 2 0 0 0 2 0 2 2 0 0 0 0 2 0 0 1 0 1 2 1 1 1 0 1 1 2 1 0 0 0 0 2 2 1 2 0 0 2 0 1 1 0 2 2 1 1 1 1 0 1 1 1 1 0 1 0 2 0 1 1 1 1 0 0 1 1 1 1 2 1 1 0 2 1 1 0 1 0 2 2 1 1 2 0 1 0 0 1 1 0 2 1 1 2 1 0 1 2 2 2 1 0 1 1 2 1 1 1 0 1 1 2 1 1 1 1 2 1 0 0 0 2 2 1 0 1 1 1 1 0 2 1 1 2 0 1 1 1 2 0 0 0 2 2 2 0 0 2 2 0 0 0 2 0 1 2 1 0 2 2 2 2 2 1 1 1 2 0 0 2 1 2 1 2 2 2 2 2 0 2 1 1 1 2 1 0 1 2 0 2 0 2 2 1 2 2 2 1 2 2 2 0 0 1 0 0 1 0 0 1 2 1 1 1 0 1 0 2 0 1 1 1 2 1 1 0 1 1 0 2 1 2 1 1 1 2 2 0 0 0 0 1 2 2 1 0 0 2 2 0 2 0 1 0 2 2 0 0 1 1 2 0 0 1 1 1 0 2 2 2 0 0 1 2 1 1 0 2 2 0 1 1 1 2 0 0 1 1 0 2 0 0 2 1 0 0 2 0 2 1 1 1 0 2 1 2 0 2 2 2 1 0 2 1 1 1 2 1 1 2 2 2 0 2 1 2 1 1 0 1 1 2 1 2 1 0 2 1 2 0 1 1 1 2 0 0 1 1 0 1 2 2 2 2 2 2 0 0 0 1 1 2 1 2 0 1 1 1 2 0 0 1 1 2 1 2 2 0
2 0 1 1 0 1 2 1 1 2 1 0 0 2 1 1 0 2 0 1 1 1 1 0 1 1 1 1 2 0 0 1 2 2 1 0 2 0 0 2 1 1 1 0 0 2 0 2 1 1 2 0 0 0 0 2 2 0 2 0 0 0 2 0 1 1 0 0 2 0 1 1 1 2 0 0 0 1 0 0 0 2 1 2 2 1 2 2 2 2 2 1 1 1 0 1 1 0 2 1 2 0 0 2 0 1 1 2 1 0 1 2 0 2 0 1 1 1 1 0 1 1 2 1 1 0 1 1 1 1 0 2 0 1 1 1 1 0 2 1 1 1 0 0 1 0 1 2 2 2 2 1 2 2 2 0 2 2 0 2 2 2 2 2 2 2 2 2 0 2 0 0 2 0 2 0 0 0 2 1 2 0 0 1 1 1 0 2 2 1 1 1 0 2 1 0 1 2 0 2 1 0 1 2 2 1 1 0 1 2 0 0 1 1 0 0 2 1 0 2 1 1 0 2 1 1 0 1 0 1 1 1 1 0 2 1 0 0 2 0 0 1 2 2 0 0 0 2 2 2 0 2 0 1 1 2 2 0 1 0 2 2 2 0 2 1 0 0 1 1 2 0 2 0 1 1 0 1 2 0 0 1 2 2 1 2 0 1 0 2 1 0 1 2 2 0 2 2 0 0 1 1 1 2 2 1 1 0 0 2 1 1 2 2 0 2 0 2 2 1 1 1 2 2 2 1 0 1 1 0 2 1 2 2 2 1 0 1 2 1 0 1 2 2 0 1 2 2 0 0 1 1 2 0 2 1 0 0 2 1 2 0 0 2 0 2 2 0 0 2 0 2 0 2 2 2 0 2 0 0 1 1 0 1 2 1 1 1 0 2 0 1 0 2 2 1 2 2 2 0 1 0 1 1 1 1 0 0 2 2 1 2 0 0 0 1 1 0 2 1 1 2 2 2 0 1 1 2 2 1 1 0 2 0 2 1 1 1 0 0 1 0 0 2 0 1 0 1 0 1 2 0 1 0 2 1 1 1 0 0 0 1 1 0 1 0 0 1 2 1 2 1 2 1 0 2 1 1 1 1 2 1 2 2 1 2 0 0 0 0 0 0 2 1 0 0 2 2 1 1 2 0 2 0 0 1 2 2 1 0 1 1 1 1 1 1 0 0 1 1 1 1 0 1 2 2 0 1 2 0 2 1 1 1 2 1 2 1 2 1 1 2 0 1 1 0 1 2 0 1 0 0 0 0 0 1 0 0 1 2 2 2 0 0 0 2 1 0 1 0 1 0 1 2 2 1 1 1 0 2 2 2 0 0 0 1 0 1 1 1 2 0 1 2 2 1 0 1 0 2 1 2 1 0 0 1 2 1 1 2 1 2 2 2 2 0 0 0 0 2 2 2 2 1 2 0 0 0 0 2 0 0 1 0 0 1 1 2 2 0 0 1 2 1 0 1 1 1 0 1 1 2 1 1 2 0 0 1 1 1 2 0 1 1 2 1 0 0 0 1 0 2 0 2 1 1 2 2 2 0 0 0 1 0 1 2 2 1 0 2 0 0 0 1 1 1 1 1 0 2 0 2 1 0 2 0 1 2 1 1 1 1 0 1 1 2 2 1 1 0 1 2 1 0 2 0 0 2 0 2 0 1 2 1 1 1 1 1 1 1 0 0 1 2 0 1 0 1 1 1 2 0 1 1 1 2 0 0 0 1 2 2 0 0 2 2 0 0 1 0 0 1 2 0 1 2 2 2 1 1 1 2 2 1 0 1 2 2 1 0 2 1 2 2 1 0 1 1 1 2 2 2 2 1 0 0 2 2 2 1 0 2 2 2 1 1 2 1 1 2 0 0 0 1 1 1 0 2 2 0 2 0 0 0 1 0 0 0 2 2 1 2 0 1 1 1 2 2 2 2 2 0 2 2 0 0 1 0 2 2 1 2 0 0 2 2 0 2 0 1 0 2 1 0 0 1 1 1 0 0 2 0 1 0 1 1 2 1 1 1 2 2 1 0 2 2 0 1 1 1 2 0 1 1 0 0 1 1 1 2 1 0 0 1 0 2 0 2 1 0 0 2 1 0 1 2 2 1 1 2 1 0 0 2 1 1 1 2 2 0 1 1 2 1 0 1 1 2 2 0 2 2 0 2 2 1 1 0 0 2 2 1 0 1 2 0 1 2 2 2 2 2 2 0 0 0 2 2 2 1 2 0 1 1 2 2 0 0 1 2 2 0 2 1 0
2 0 0 2 2 0 2 0 2 2 0 0 2 2 0 0 0 2 2 0 0 0 0 2 0 0 2 0 2 0 2 2 0 2 0 2 2 0 0 0 2 0 2 0 2 0 0 2 0 2 0 2 2 0 0 0 0 0 2 0 0 2 0 0 2 0 0 0 2 2 2 2 0 2 0 0 0 0 0 2 2 0 0 2 2 2 2 2 2 2 0 2 2 0 0 0 2 0 2 0 2 1 0 1 1 1 2 1 0 1 2 1 1 1 0 2 1 0 1 0 0 1 1 1 0 1 2 2 0 1 0 2 1 0 0 1 0 1 2 1 0 0 1 1 0 0 1 1 2 0 2 2 0 2 2 1 1 2 0 0 2 2 0 0 0 1 0 2 1 2 0 1 2 1 2 1 1 0 2 0 1 1 0 2 1 2 0 2 2 0 1 2 0 0 2 0 2 2 1 1 1 2 1 2 1 0 0 2 1 1 0 1 2 2 1 0 2 2 0 1 0 0 0 1 1 0 1 2 1 1 1 0 2 1 1 2 0 1 2 0 1 0 1 2 2 0 2 2 2 2 0 1 0 1 2 2 2 0 1 1 0 2 1 1 0 2 0 0 2 0 1 0 2 1 1 0 2 2 2 1 0 2 0 1 1 2 2 0 2 0 0 0 0 2 2 0 2 1 1 0 0 2 1 0 2 1 0 1 0 2 2 0 1 2 1 1 0 1 1 0 2 2 2 2 1 1 0 2 0 1 2 0 2 2 2 0 1 1 2 2 2 1 1 1 2 0 1 1 0 1 1 2 2 0 2 1 1 0 1 1 2 0 0 1 0 1 0 0 2 2 2 0 0 2 0 1 1 1 0 2 2 2 0 1 0 1 2 1 1 2 0 0 1 1 2 1 1 1 2 0 1 1 1 1 1 0 2 1 1 1 1 1 0 1 0 0 2 1 0 0 2 2 2 1 1 0 2 2 2 0 2 2 1 0 0 1 2 0 1 1 1 0 0 2 0 0 0 0 1 2 0 2 0 1 1 1 2 1 0 1 0 0 1 1 0 1 0 1 1 1 2 1 1 1 1 2 1 0 2 1 1 0 2 0 1 2 0 1 2 1 1 1 1 1 1 1 1 2 1 1 0 1 2 0 2 1 1 1 0 0 0 0 2 0 2 0 2 0 2 0 1 2 1 0 2 0 0 1 1 0 1 1 2 1 0 2 1 1 2 0 0 2 1 1 0 0 2 2 0 2 0 0 0 2 0 2 1 0 2 0 2 2 0 0 0 2 1 0 1 2 2 0 2 2 1 0 1 1 1 2 2 1 0 2 0 1 0 2 1 2 2 1 0 2 2 0 1 0 0 1 1 2 1 1 0 2 2 2 0 2 1 2 2 1 0 2 0 1 2 2 1 1 1 1 2 1 0 2 1 0 0 0 1 0 0 1 1 2 1 0 1 2 1 1 1 1 0 1 0 1 2 2 0 0 1 1 2 1 1 2 1 2 2 1 0 2 0 0 0 1 1 1 0 1 1 0 2 1 1 2 1 0 2 1 1 2 1 2 1 1 2 2 0 0 1 2 2 2 0 2 1 1 0 0 1 1 0 2 2 0 2 0 1 1 1 2 2 1 0 1 1 2 1 0 2 0 1 1 1 2 1 2 1 1 2 0 0 1 2 0 1 1 2 2 0 1 2 0 2 0 2 0 0 1 0 0 0 1 0 1 1 2 1 1 1 2 1 0 1 2 1 1 1 1 0 2 2 2 2 2 1 1 1 1 0 0 2 1 2 2 1 1 2 2 1 1 1 0 2 1 2 2 0 1 2 0 2 2 1 1 0 2 1 0 1 2 2 1 0 1 1 0 0 2 0 0 1 1 1 2 0 0 0 1 1 0 0 0 0 2 1 1 1 2 2 1 0 1 1 1 0 1 2 1 1 0 0 0 1 2 2 2 0 0 1 1 0 2 0 0 0 1 0 0 0 0 2 1 1 0 1 1 1 1 0 2 2 1 1 1 2 2 2 1 2 1 0 1 1 1 2 2 1 0 1 0 0 2 0 1 0 2 0 2 2 0 0 0 2 2 0 0 2 2 1 2 1 2 1 2 1 0 0 0 1 1 1 2 2 1 1 1 2 0 1 1 0 0 2 2 2 0 2 2 0 1 1 2 1 2 1 2 2 1 0 0 1 1 2 1 2 1 1 0 0 0 1 2 1 2 1 0 1 0 0 2 0 0 0 0 2 1 2 2 1
0 2 1 2 0 2 1 1 1 1 1 0 1 2 0 1 1 1 0 1 1 1 0 2 1 0 1 0 1 1 1 2 1 2 1 1 2 0 1 0 2 1 2 0 2 0 1 2 0 2 0 2 1 1 0 1 2 0 2 0 0 2 1 0 1 2 0 0 2 0 0 1 1 1 1 1 0 0 1 1 1 1 1 1 1 0 1 1 2 1 1 2 1 2 0 2 1 1 2 1 1 1 1 1 1 0 2 1 2 1 2 1 1 1 1 2 1 1 0 0 1 1 0 1 0 1 2 1 0 0 1 1 0 1 1 1 1 2 2 1 1 1 1 1 1 0 1 2 1 0 2 1 1 2 2 1 1 1 0 0 1 1 0 0 1 2 0 2 0 1 1 0 2 2 2 0 2 1 1 2 1 1 0 0 1 2 0 2 2 0 0 1 0 0 2 0 2 2 1 1 2 1 0 2 2 0 1 1 2 2 0 0 2 2 2 0 1 2 0 2 1 0 1 2 0 0 2 1 1 0 1 0 1 1 1 2 0 2 2 1 1 0 1 1 1 0 1 2 2 2 1 1 0 0 2 2 2 0 2 1 1 2 1 2 0 1 0 0 1 1 2 1 2 1 1 0 1 2 2 0 0 1 1 1 1 2 1 0 0 0 1 1 0 1 2 1 1 2 1 0 0 2 1 0 2 1 0 1 0 2 2 0 1 2 1 1 0 1 1 0 2 2 2 2 1 1 0 1 0 0 2 0 2 2 2 0 1 2 2 2 2 2 1 1 1 1 2 1 1 0 0 1 1 1 1 1 1 0 0 0 1 0 0 1 1 2 1 1 1 1 2 0 0 1 0 2 1 2 1 0 1 2 1 2 1 0 1 1 1 1 0 1 1 1 1 1 2 0 1 0 1 1 1 0 2 0 1 1 2 0 1 1 1 2 0 0 2 1 0 1 2 1 2 1 1 0 2 2 2 0 2 2 1 0 0 1 2 0 1 1 1 0 0 2 0 0 0 0 1 2 0 2 0 1 1 1 2 1 0 1 0 0 1 1 0 1 0 1 1 1 2 1 1 1 1 2 1 0 2 1 1 0 2 1 1 2 0 1 2 0 2 0 2 1 0 0 2 2 1 0 1 1 0 0 1 1 1 2 0 0 1 0 2 1 1 0 1 0 1 1 1 2 1 1 2 0 0 1 1 0 1 1 1 1 1 1 2 1 2 0 1 2 0 2 0 0 1 2 0 1 0 0 1 1 0 2 2 0 1 0 2 2 0 0 1 2 1 1 2 1 1 1 2 2 1 0 1 1 0 1 1 2 0 1 0 1 1 2 1 1 2 0 2 1 1 1 1 1 0 1 1 2 2 1 0 2 2 2 0 2 1 2 2 1 0 2 0 1 2 2 1 1 1 1 2 1 0 2 1 0 0 0 1 1 0 2 2 2 2 1 1 2 1 2 0 2 1 0 0 1 2 2 0 0 2 0 2 0 0 1 1 2 1 2 0 2 0 0 1 1 2 0 1 1 0 1 2 2 1 0 0 1 1 2 1 1 1 1 1 1 0 1 0 0 1 1 0 1 0 2 1 1 0 0 1 1 0 2 2 0 2 0 1 1 1 2 2 1 0 1 1 2 1 0 2 0 0 1 2 2 1 2 2 0 2 1 0 0 2 0 0 1 2 2 1 0 1 0 1 0 2 1 2 2 1 1 0 0 1 2 1 2 2 2 0 0 1 1 0 2 1 2 1 1 1 2 2 1 2 1 1 1 2 0 0 1 1 1 2 2 0 0 2 2 2 2 1 0 2 2 2 2 0 0 2 0 2 2 1 0 0 2 1 1 1 1 2 2 1 2 1 0 0 1 1 1 1 2 2 2 1 1 1 1 1 0 0 0 1 2 2 1 1 1 2 1 1 1 2 1 1 1 2 0 2 1 0 1 1 2 2 1 0 1 1 2 0 2 0 0 0 1 0 0 0 0 2 1 1 0 1 1 1 1 0 2 2 1 1 1 2 2 2 2 2 2 0 1 1 1 1 1 0 1 1 0 2 1 2 0 2 0 1 1 1 0 0 1 1 0 1 1 1 1 0 0 2 2 1 0 1 0 0 1 2 0 0 1 2 1 1 1 2 0 1 1 1 0 2 2 1 0 1 1 0 0 1 1 2 2 2 1 1 2 1 1 0 1 2 1 2 1 2 0 1 0 1 1 1 1 1 0 1 1 0 2 0 0 2 1 1 2 2 2 0
0 2 2 0 0 0 2 2 0 0 0 0 2 2 2 0 2 2 0 0 2 0 0 2 2 2 0 0 0 0 0 2 2 2 2 0 2 0 0 0 2 0 2 2 0 2 2 2 0 2 2 0 2 2 0 0 0 2 0 0 0 2 0 0 0 2 0 0 2 0 2 2 2 2 2 0 0 0 2 0 0 2 0 2 2 2 2 2 2 2 2 0 2 2 0 0 0 0 2 0 2 1 1 0 2 1 2 0 1 0 1 1 0 1 0 1 0 1 0 0 0 1 2 1 0 0 1 0 1 0 1 1 2 1 0 1 0 2 2 1 0 0 0 1 2 1 0 1 0 1 2 1 0 1 2 1 2 1 2 1 2 2 0 1 1 1 1 1 0 2 2 2 1 1 2 2 0 0 0 1 1 0 0 1 1 1 0 2 1 2 2 2 2 1 2 1 2 2 0 0 2 0 0 2 1 1 1 0 2 2 1 0 1 1 1 0 1 2 1 0 1 0 2 2 0 2 0 2 1 1 2 0 2 2 2 1 0 1 2 1 0 1 1 2 1 1 2 2 1 1 0 0 0 2 1 1 2 0 1 0 2 2 1 1 1 1 0 0 2 0 2 1 2 1 2 0 0 1 2 0 0 2 0 0 0 2 0 2 0 2 1 0 1 1 2 0 2 1 0 0 1 1 1 0 1 2 0 1 0 1 2 0 0 2 1 2 1 2 2 0 2 0 2 1 2 1 1 2 0 0 2 1 2 0 1 0 0 1 2 2 1 2 0 2 1 1 1 2 0 0 1 1 2 1 0 2 1 1 2 2 1 0 0 0 1 1 1 1 1 1 2 1 0 1 0 0 1 1 0 0 1 1 0 0 1 2 2 1 1 2 0 0 2 0 2 2 1 0 1 0 1 1 1 2 1 1 0 1 1 2 2 1 2 2 0 0 2 1 1 0 2 1 1 1 0 0 0 0 2 0 1 2 2 1 0 0 0 2 1 1 1 2 1 2 2 0 0 1 2 1 2 1 2 1 2 2 1 1 0 0 1 0 1 1 1 0 0 1 2 0 2 1 1 0 2 1 1 1 1 1 1 0 2 1 2 1 0 1 2 0 0 2 1 0 0 0 1 1 1 1 1 1 1 0 0 1 2 2 1 0 0 2 0 0 2 2 0 1 1 0 1 2 0 0 2 2 0 0 1 0 2 0 2 0 2 0 2 0 1 1 0 2 0 1 0 0 2 2 0 2 0 1 0 0 0 2 0 2 2 2 2 1 2 0 1 0 1 0 0 0 2 0 1 2 1 0 0 2 1 1 2 1 1 2 0 2 0 1 0 2 2 0 2 1 0 1 1 1 1 2 1 0 0 0 0 1 0 0 1 2 1 0 2 0 2 1 1 2 1 2 2 1 0 1 2 0 0 1 1 0 0 0 2 1 0 1 2 2 1 1 0 1 2 2 2 0 2 1 2 1 2 1 1 1 1 0 1 0 1 1 0 1 2 0 2 2 0 0 0 1 2 2 0 1 2 1 2 1 2 0 0 2 1 1 1 2 0 1 1 1 1 2 0 0 1 1 1 0 1 0 2 1 1 2 1 1 2 2 0 1 1 2 1 2 2 2 2 2 0 2 2 1 2 0 2 0 1 1 2 2 1 1 2 2 1 1 0 1 2 1 1 1 2 2 1 1 1 0 2 1 2 0 2 0 2 2 0 0 2 2 2 2 1 1 1 1 1 0 1 2 0 2 0 2 0 2 2 2 2 0 2 1 1 0 0 2 2 0 2 1 2 1 1 2 0 0 1 0 1 1 2 2 0 0 0 0 2 1 1 2 0 2 2 0 1 2 2 2 0 0 0 1 1 1 1 0 1 2 2 2 1 1 0 2 1 1 1 1 1 1 1 0 1 1 1 0 2 1 2 1 0 1 2 2 1 2 0 0 2 2 2 1 1 0 1 2 2 1 1 1 1 1 1 1 0 1 1 2 1 0 1 0 1 0 1 0 0 1 2 2 2 2 2 2 1 1 0 1 1 1 2 1 1 2 0 0 2 0 1 1 1 0 0 2 1 1 0 1 0 1 0 1 1 2 1 0 2 2 1 2 0 0 0 2 2 0 1 0 2 0 2 0 1 0 1 1 0 0 2 2 2 0 2 2 0 0 2 0 2 2 0 2 2 2 0 0 1 2 0 2 2 1 1 0 0 0 1 2 2 2 2 0 2 2 2 2 0 2 2 2 2 1 1 1 0
0 1 1 1 1 0 1 1 0 1 1 0 2 2 1 0 2 2 0 1 1 1 1 1 1 1 1 0 1 1 0 2 1 2 1 1 2 0 0 1 1 1 1 2 0 2 1 2 0 1 2 1 2 1 1 0 0 1 1 0 1 2 1 0 0 2 0 0 1 1 2 2 1 2 2 0 0 0 1 0 0 2 1 2 1 1 0 2 1 1 2 2 1 1 0 2 0 2 2 1 1 0 0 1 0 1 1 1 2 0 1 1 1 1 1 2 0 2 1 0 1 2 1 2 1 2 2 0 1 0 1 2 1 0 0 2 0 2 2 2 0 1 1 0 2 0 1 2 2 2 2 1 2 2 2 2 2 2 1 1 1 2 0 2 2 1 0 2 1 1 2 2 2 2 1 1 0 1 1 2 1 0 0 0 0 0 0 2 2 1 1 2 2 1 2 0 2 2 0 0 2 0 0 2 1 1 1 0 2 2 1 0 1 1 1 0 0 2 0 1 1 0 1 2 1 1 0 1 0 2 1 0 2 1 2 0 0 1 2 0 1 1 2 2 1 1 2 2 2 1 0 1 0 1 1 2 2 0 1 1 2 1 2 1 1 1 0 0 1 0 2 0 2 2 2 0 0 0 2 0 0 2 1 1 1 2 0 1 1 1 1 0 1 1 2 0 2 1 0 0 1 1 1 0 1 2 0 1 0 1 2 0 0 2 1 2 1 1 1 0 2 1 2 2 2 0 0 2 0 1 2 1 2 1 2 0 0 0 2 2 0 2 1 2 1 1 2 1 0 0 2 1 2 1 1 2 1 1 2 2 1 0 0 1 1 1 1 1 1 1 2 1 0 1 0 0 1 1 0 0 1 1 0 0 1 2 2 1 2 1 0 1 2 0 2 2 2 0 2 0 2 0 1 2 1 1 1 1 1 2 2 1 2 2 0 0 2 1 1 0 2 1 1 1 0 0 0 0 2 0 1 2 2 1 0 0 0 2 1 1 1 2 1 2 2 0 0 1 2 1 2 1 2 1 2 2 1 1 0 0 1 0 1 1 0 1 0 0 2 0 1 1 2 0 1 2 1 0 1 1 2 1 2 1 1 1 1 1 1 1 0 0 1 2 1 0 1 2 1 1 1 1 1 0 0 1 2 1 0 0 1 1 0 0 2 2 1 1 1 0 1 2 0 0 2 2 0 0 1 0 2 0 2 0 2 0 2 0 1 1 0 2 0 1 0 0 2 2 0 2 0 1 0 0 0 2 0 2 2 2 2 1 2 0 1 0 1 0 0 0 2 0 1 2 2 1 0 2 1 1 2 1 2 2 0 1 0 1 0 2 2 0 2 0 0 0 0 0 1 2 1 1 1 0 1 0 0 1 0 2 2 1 2 0 2 1 1 1 0 2 1 2 0 1 2 0 0 1 1 0 1 0 2 1 0 0 1 1 1 1 1 2 2 1 2 0 2 2 2 2 2 2 1 1 0 1 1 0 0 2 0 0 1 0 2 2 1 0 0 1 2 2 0 1 2 1 2 1 2 0 0 2 1 1 1 2 0 1 1 1 1 2 0 0 1 1 1 0 0 1 1 0 0 1 1 2 1 2 0 0 0 2 2 1 1 1 1 2 1 2 2 0 2 1 1 0 0 2 2 2 1 0 2 2 1 0 1 1 1 1 0 0 2 2 1 0 1 0 1 0 1 0 1 0 2 2 0 0 1 2 2 1 0 1 1 1 1 0 2 2 0 2 1 1 0 2 2 2 2 1 1 2 1 1 0 1 2 1 2 1 2 1 2 2 1 0 2 0 0 1 2 1 1 1 0 1 2 1 2 0 1 2 1 2 2 2 2 1 1 1 0 1 0 0 1 0 0 2 1 2 0 0 0 0 1 0 1 0 1 2 1 0 0 0 1 1 1 1 1 0 0 0 2 2 1 2 0 0 1 1 1 2 0 0 1 2 1 1 2 1 1 1 1 0 0 2 0 2 1 0 1 0 1 0 1 1 1 1 1 2 2 2 1 1 2 1 0 1 1 1 2 1 1 2 0 0 2 0 0 1 1 0 1 1 1 1 0 2 0 0 0 2 2 2 1 1 2 2 1 2 0 0 0 1 2 0 0 0 2 1 2 1 2 0 1 1 1 0 2 2 2 0 1 1 0 0 2 0 2 1 0 2 2 2 0 0 1 2 1 2 2 2 2 0 0 0 1 1 1 1 2 1 2 2 1 2 0 1 1 2 2 2 2 2 1
0 0 2 2 0 0 0 0 0 2 2 0 2 2 0 0 2 2 0 0 2 2 2 2 2 0 2 0 2 0 0 0 0 2 0 0 2 0 0 0 2 0 2 0 0 0 0 2 0 2 2 2 2 0 2 0 0 0 2 0 0 2 2 0 0 2 0 2 2 0 2 2 0 2 2 2 2 2 2 2 0 2 0 2 2 0 0 2 2 0 0 2 0 2 0 0 0 0 2 2 2 0 1 1 0 1 2 1 2 0 2 2 1 1 0 0 1 0 2 1 1 0 1 2 2 1 2 0 0 0 0 0 1 2 0 1 1 2 1 0 1 1 0 0 1 2 2 1 2 1 1 0 1 2 1 1 1 0 0 1 1 2 2 1 2 1 1 1 0 1 1 1 1 1 2 1 1 0 2 1 2 1 0 1 1 1 0 2 2 0 2 2 0 1 0 0 1 2 0 1 1 1 1 2 1 0 0 1 1 1 1 0 1 1 1 0 1 2 0 2 2 0 0 0 2 0 2 2 1 1 2 2 2 1 2 0 1 0 2 1 1 1 1 1 1 0 1 2 1 2 0 0 0 1 2 2 1 1 1 0 2 1 1 1 1 1 0 1 1 1 1 0 1 1 1 0 2 2 2 0 0 2 0 0 0 2 1 2 1 2 0 0 1 1 2 0 2 2 0 0 1 1 2 0 2 1 0 1 0 2 1 0 0 1 1 1 1 2 1 0 1 1 1 1 2 2 1 0 1 1 2 1 2 1 1 1 1 1 1 0 1 1 1 2 0 1 2 2 0 0 2 1 1 1 2 2 0 1 1 0 1 0 1 1 1 2 1 1 0 2 1 1 1 1 0 1 1 1 1 1 1 1 1 0 1 1 2 2 2 2 0 0 1 0 1 0 2 0 2 1 0 2 0 2 1 1 0 1 0 2 2 0 0 2 1 2 0 0 1 0 2 1 1 2 0 1 1 1 1 2 2 1 2 0 0 1 2 0 1 1 0 0 0 1 0 0 0 0 1 2 0 2 0 2 2 0 2 2 0 0 1 0 2 1 2 2 1 1 1 1 1 1 1 2 1 1 1 0 0 1 1 1 1 2 0 0 0 2 2 0 1 1 2 2 0 0 0 2 1 2 2 1 1 0 2 1 2 2 0 1 1 0 2 1 1 1 1 0 2 2 1 2 0 2 2 1 0 2 1 0 1 2 0 2 2 0 2 2 1 0 1 1 0 2 0 0 1 2 0 1 0 1 0 1 0 2 0 1 1 1 2 2 0 0 1 2 1 0 0 1 2 0 2 2 1 0 1 0 1 2 2 2 0 0 0 2 0 1 1 1 2 0 2 2 1 2 2 1 1 2 2 1 1 1 0 1 1 0 1 2 2 1 2 0 0 1 2 2 2 2 2 1 2 2 2 0 0 2 0 1 0 0 1 0 1 0 1 2 2 1 1 1 2 2 1 0 1 2 1 2 2 2 1 1 1 0 1 0 1 1 1 1 2 1 2 1 0 0 1 0 2 1 0 1 2 0 1 2 2 1 1 0 2 0 2 2 1 1 2 0 0 2 1 2 1 2 2 1 0 2 1 1 0 1 0 1 0 2 2 2 2 1 1 2 0 0 1 2 2 2 2 1 2 1 1 0 0 1 1 2 1 1 1 2 1 1 2 1 0 0 2 1 2 2 1 0 0 1 1 0 2 1 0 1 2 1 0 1 1 1 2 2 1 1 0 2 2 0 2 1 0 1 0 2 0 2 2 2 0 1 1 2 1 1 1 1 1 1 0 0 0 2 2 1 1 2 1 0 2 1 2 1 1 0 1 0 2 2 1 2 0 2 2 0 1 2 2 2 1 1 1 1 0 1 2 1 0 2 2 2 0 0 0 1 1 0 0 0 0 1 1 1 1 1 2 1 0 1 1 2 1 2 2 1 2 2 0 0 2 2 1 2 0 0 1 1 0 0 1 0 0 1 1 0 0 1 2 2 1 1 2 0 1 1 2 1 2 1 1 2 2 1 1 1 2 2 0 2 1 1 2 1 1 1 0 1 1 0 0 1 0 1 0 2 1 0 0 1 0 1 1 1 1 1 0 1 2 1 2 1 0 1 1 1 2 2 0 2 2 1 2 1 2 0 0 1 1 1 2 2 1 0 1 1 0 0 1 0 1 2 1 1 1 1 0 1 1 1 1 1 2 1 0 2 1 0 0 0 2 1 0 0 0 2 0 2 0 0 0 2 2 1 2 1 0
1 0 0 1 1 2 0 0 0 0 0 1 0 2 1 1 0 1 1 2 1 1 1 1 1 0 2 1 2 0 1 1 0 1 0 0 2 0 0 1 2 0 2 0 1 0 1 2 0 1 2 2 2 1 1 0 0 0 2 0 0 2 1 0 0 2 0 2 2 0 2 2 1 2 2 2 1 2 2 2 0 2 0 2 1 0 0 2 2 1 1 2 0 1 0 0 0 0 2 1 1 0 0 1 0 2 2 0 2 1 2 2 0 2 0 2 2 0 1 0 2 1 0 1 1 2 2 1 0 1 0 1 1 1 0 0 1 2 2 1 1 1 1 0 2 0 1 2 1 0 1 0 1 2 1 1 2 0 1 1 2 2 2 0 1 2 1 2 0 1 0 0 2 1 2 0 1 0 2 1 1 0 0 0 2 1 0 2 2 1 1 1 0 0 1 0 2 2 2 1 1 1 2 1 1 1 0 2 1 1 1 1 1 1 0 0 2 2 0 2 1 0 0 2 0 1 1 1 1 1 2 2 1 0 2 2 0 0 2 0 0 0 1 2 1 0 1 2 1 2 1 1 0 2 2 2 1 0 0 0 1 2 1 2 1 1 0 0 2 1 2 0 0 1 2 0 1 0 1 0 0 2 0 0 0 2 0 2 1 2 1 1 1 2 1 0 1 2 0 0 1 0 1 1 2 2 1 1 0 2 2 1 1 1 0 2 2 2 2 0 0 1 2 2 2 2 2 0 1 2 1 1 2 2 2 0 0 1 1 0 1 2 1 2 1 2 2 2 0 0 1 1 0 2 2 2 0 0 0 2 0 1 0 1 1 2 2 1 2 2 0 1 1 1 2 2 0 2 0 1 1 1 1 1 2 0 1 1 1 1 0 1 0 1 2 0 2 2 2 1 1 1 1 2 2 0 0 2 0 1 1 0 0 1 0 2 0 0 2 1 2 2 1 2 0 0 1 1 2 2 1 0 2 0 1 1 2 0 2 1 1 0 0 1 0 1 1 1 1 2 1 1 0 2 1 1 1 0 0 0 0 1 2 0 0 1 0 1 1 0 1 2 2 1 1 1 0 0 0 0 1 1 2 2 1 1 0 2 2 1 0 1 1 2 0 0 0 1 1 1 0 2 1 0 1 1 1 2 2 0 2 1 0 0 1 2 2 1 2 0 0 2 2 1 2 0 0 0 2 0 1 1 1 0 2 1 2 2 0 0 0 1 0 2 0 0 0 2 0 0 2 0 0 0 0 2 0 0 2 0 2 1 0 0 0 2 2 0 1 0 1 0 2 2 1 0 1 0 1 2 2 2 0 0 0 2 0 1 1 2 2 0 2 2 1 1 2 0 1 2 2 1 1 0 0 2 2 1 1 1 1 2 2 0 1 0 1 2 2 2 1 1 0 1 1 1 0 0 0 1 2 2 1 0 1 2 2 2 0 2 1 0 2 2 0 1 2 1 2 2 2 2 2 1 1 0 0 1 0 2 1 1 2 1 1 2 0 0 0 1 0 1 0 2 2 1 2 1 1 0 0 0 2 0 2 1 1 1 1 1 0 2 2 1 1 1 1 1 1 2 1 1 0 1 0 1 0 2 1 1 1 0 0 1 0 1 2 2 0 2 2 2 0 0 2 0 1 0 1 1 1 1 1 2 2 1 2 2 1 1 2 2 1 1 1 1 0 2 2 0 2 1 0 1 2 1 0 1 1 1 2 2 1 1 0 2 2 0 2 1 0 1 1 2 0 1 2 2 0 1 1 2 0 0 1 0 1 0 0 1 0 2 2 2 1 2 1 0 2 2 1 2 0 1 2 0 2 2 2 2 1 2 2 1 2 2 2 2 0 0 0 1 0 0 2 0 0 1 2 2 0 0 0 0 1 0 0 0 1 1 0 1 0 0 1 0 1 1 2 1 2 2 2 1 1 1 1 0 2 2 1 1 0 0 2 2 1 1 2 1 0 1 1 0 0 1 2 2 0 0 2 0 2 1 2 2 2 0 1 1 2 2 1 1 2 2 0 1 1 2 1 1 1 1 0 1 0 0 1 1 0 1 1 2 1 1 0 1 0 1 2 1 0 2 0 2 2 1 2 1 1 0 1 1 2 1 0 1 2 0 2 0 2 0 0 1 1 0 2 1 1 0 1 2 0 1 0 2 2 1 1 1 0 0 0 0 0 1 1 0 1 0 1 1 1 0 0 0 1 2 1 1 1 0 0 2 0 1 0 2 2 1 0 2 0
2 2 2 0 0 0 0 2 0 2 0 0 2 2 0 0 0 2 2 0 0 0 0 2 0 0 0 0 2 0 0 2 2 2 2 0 2 0 0 2 2 2 2 0 0 0 2 0 0 0 2 2 2 0 2 0 0 2 2 0 2 2 0 0 2 0 0 0 2 2 0 2 0 2 0 0 0 0 0 0 0 2 0 0 0 0 0 2 2 2 0 2 2 2 0 0 0 2 2 2 2 0 0 0 1 2 2 0 0 1 2 1 1 0 0 0 1 0 1 0 2 1 2 1 1 2 2 1 0 1 1 2 2 2 1 2 1 2 2 2 0 2 0 0 1 1 1 2 2 1 2 2 1 2 2 0 2 1 1 1 1 2 1 2 1 1 0 2 0 2 0 0 2 1 2 1 1 1 1 1 2 1 1 1 0 2 0 2 2 1 2 2 2 2 2 0 2 2 1 1 1 0 1 2 2 0 0 1 1 1 1 1 1 2 0 0 2 1 0 2 1 0 1 1 0 1 1 2 2 2 1 1 2 0 1 1 0 2 2 1 1 0 1 2 1 1 1 2 1 2 0 0 0 1 2 1 2 0 1 1 2 2 0 2 0 0 0 2 0 0 2 0 1 0 2 1 1 1 1 0 0 2 0 0 0 1 0 1 0 1 1 0 2 2 1 0 2 2 0 0 1 0 0 0 1 0 1 1 0 2 0 0 1 1 0 1 1 1 2 0 2 1 2 2 2 1 0 1 0 1 0 0 2 2 1 1 1 2 1 0 1 0 0 2 1 1 2 2 0 0 2 0 2 2 0 1 1 1 2 0 2 0 0 1 1 2 1 0 2 2 1 1 1 1 1 2 2 1 0 2 1 1 1 0 2 1 2 0 1 1 0 1 1 1 2 2 2 0 2 0 0 1 2 0 2 2 0 1 2 1 1 1 1 1 0 0 1 1 1 2 2 2 1 2 1 1 1 1 2 1 2 1 2 0 1 0 1 1 0 2 1 2 1 1 1 1 0 1 1 1 0 1 1 1 2 0 1 1 1 1 0 1 2 1 1 0 2 1 2 0 0 0 2 1 0 1 1 0 1 2 1 0 1 1 2 1 0 0 2 0 0 2 1 0 1 1 0 1 1 1 1 1 2 1 1 1 2 2 0 1 2 1 2 2 2 0 2 0 2 0 2 2 0 0 2 2 1 1 0 2 2 2 1 2 2 0 2 2 0 1 0 0 0 2 0 0 1 2 0 1 0 1 2 1 1 2 0 0 2 2 1 2 0 0 0 2 0 1 1 1 1 0 0 2 1 1 2 2 1 2 2 2 0 2 0 0 1 2 1 2 1 1 2 2 1 0 0 0 1 2 1 2 0 1 0 1 1 1 1 2 1 1 2 0 2 0 2 2 2 0 2 1 0 0 1 0 0 0 0 1 1 0 2 0 1 1 1 2 2 1 1 1 2 0 0 1 0 1 2 2 2 1 0 0 2 1 2 1 1 2 1 1 2 1 1 1 0 0 0 1 1 2 0 1 1 1 2 1 1 0 1 2 1 0 0 1 0 1 0 2 0 0 0 0 2 0 0 0 1 2 0 0 0 0 2 1 0 2 0 0 2 2 1 2 1 2 2 2 1 2 2 2 2 1 2 0 1 2 2 1 2 2 2 1 2 0 0 1 0 0 1 0 2 2 0 1 2 0 2 0 2 1 0 1 0 1 0 2 0 1 2 1 1 0 1 2 0 0 1 1 1 0 2 1 1 2 2 2 2 0 1 2 1 1 1 1 2 2 1 0 1 2 2 1 1 1 1 1 0 0 2 2 0 0 0 1 2 0 1 1 0 2 1 1 1 2 2 0 1 2 0 2 1 1 0 1 1 2 2 2 0 0 0 1 0 0 0 0 0 1 0 2 0 1 2 0 1 1 1 1 2 1 1 1 0 0 0 1 2 1 2 2 0 0 1 1 0 2 1 0 0 2 1 0 2 2 1 1 1 0 1 0 1 0 2 1 2 2 0 1 2 1 0 0 1 0 0 0 1 1 1 2 2 1 2 1 1 0 0 0 1 1 0 2 1 0 0 0 1 1 1 0 1 2 0 0 2 2 2 2 0 0 1 2 1 1 1 1 2 1 2 2 1 1 1 2 1 1 2 2 1 0 0 0 1 0 2 0 1 1 1 0 0 2 2 1 1 1 2 1 2 0 2 0 0 1 1 0 0 2 1 0 1 2 1 2 0 0 0 1 2 2 0 2 0
0 0 1 1 0 0 0 1 1 1 1 1 1 1 2 1 0 2 0 0 1 1 0 0 2 0 0 1 2 2 0 2 2 2 1 0 1 0 1 2 0 1 1 1 2 0 2 2 0 1 2 2 2 0 2 0 2 1 2 0 2 2 0 1 1 2 0 1 2 0 1 0 0 1 1 0 2 2 2 0 2 2 2 2 2 2 2 2 2 1 0 2 2 1 0 1 1 0 2 1 2 1 1 0 1 1 2 0 1 2 2 2 0 1 0 1 1 1 0 0 2 1 2 1 1 2 2 1 0 1 1 2 2 2 1 2 1 2 2 2 0 2 0 0 1 1 1 2 2 1 2 2 1 2 2 1 2 1 1 0 1 2 0 1 1 1 1 1 1 2 0 0 2 0 2 2 0 2 0 2 2 1 0 2 1 2 0 2 2 1 2 2 2 2 2 0 2 2 1 1 1 0 1 2 2 1 0 0 1 0 0 1 2 2 0 0 2 1 0 2 2 0 0 2 0 0 1 1 1 1 1 1 2 0 2 2 0 1 1 1 2 1 2 2 1 1 1 2 1 2 0 0 0 1 2 1 2 0 1 1 2 2 0 2 0 0 0 2 0 0 2 0 1 0 2 1 1 1 1 0 0 2 0 0 0 2 0 2 1 2 1 0 2 1 1 1 1 2 0 0 1 1 1 0 0 0 1 0 0 2 1 0 1 1 1 1 1 0 2 0 2 0 2 2 2 0 0 2 0 0 2 1 1 1 1 1 0 2 1 1 1 2 1 2 1 0 1 1 0 0 2 0 1 1 2 1 1 0 2 2 1 1 0 2 1 2 0 0 1 0 0 1 0 2 1 2 2 1 0 2 1 1 1 0 2 1 2 0 1 1 0 1 1 1 2 2 2 0 2 0 0 1 2 0 2 2 0 1 2 1 1 1 0 0 0 0 1 1 0 1 2 2 2 2 0 0 0 1 1 1 2 0 2 0 1 1 0 0 0 0 1 1 0 0 1 2 0 1 2 1 1 1 1 1 2 1 0 1 0 0 0 1 2 0 0 0 1 1 2 0 1 1 1 2 0 1 0 0 2 2 1 1 1 2 0 2 1 1 2 1 1 2 1 0 0 0 0 1 2 1 0 1 1 0 0 2 2 2 2 1 1 1 1 0 1 2 1 0 0 1 1 2 0 1 2 2 0 1 1 0 1 1 1 2 2 1 2 2 0 2 1 1 0 1 0 0 1 2 0 1 0 0 2 2 1 1 0 1 2 1 1 1 0 1 1 2 1 1 1 1 1 0 1 2 0 0 2 2 2 1 1 2 0 2 0 1 2 2 1 1 1 1 2 2 1 1 1 1 1 2 1 2 0 1 0 1 1 1 1 2 1 1 2 0 2 0 2 2 2 0 2 1 0 0 1 0 0 1 1 0 1 1 2 0 0 2 1 2 2 2 1 0 2 1 0 1 0 1 2 2 2 2 0 0 2 0 2 0 0 2 2 0 2 2 1 1 0 0 0 2 0 2 1 2 1 1 2 1 2 0 1 1 2 0 1 2 1 2 0 2 1 1 0 0 2 0 0 1 0 2 0 1 2 0 1 1 1 2 0 1 1 2 0 2 0 1 2 2 1 2 2 1 2 1 1 0 1 1 2 2 1 1 2 2 1 1 1 1 1 1 1 0 0 2 0 0 1 0 2 0 2 1 0 1 0 2 0 1 0 1 2 1 1 0 1 2 0 0 1 1 1 0 2 1 1 2 2 2 2 0 1 2 1 1 1 1 2 2 1 0 1 2 2 1 1 1 1 1 0 0 2 2 0 0 0 1 2 0 1 1 0 2 1 1 1 2 2 0 1 2 0 2 1 0 0 1 1 2 2 2 0 0 0 1 0 0 0 0 0 1 1 1 0 0 1 0 1 2 0 2 2 1 2 1 1 1 0 0 2 2 2 2 0 0 1 1 1 1 1 0 0 1 0 0 2 2 1 2 1 0 1 0 2 0 2 0 1 1 2 2 2 1 2 0 2 0 0 1 2 1 2 2 0 1 1 0 2 1 1 1 2 0 2 1 0 1 0 2 0 0 0 2 2 2 0 2 2 1 1 2 1 0 0 0 2 0 0 0 2 2 2 2 2 0 0 2 1 0 2 2 1 0 1 0 2 0 1 0 0 0 1 1 2 1 0 1 2 1 2 0 2 0 0 1 0 0 0 0 1 2 2 1 2 1 1 2 0 0 0 0 2 1 2 2 0
2 2 2 2 0 0 0 2 2 2 0 0 2 0 0 2 2 2 2 0 2 0 0 0 0 0 0 2 2 2 0 2 2 2 0 0 2 0 0 0 0 0 0 2 0 2 2 2 0 2 2 0 0 2 0 2 2 0 0 2 0 2 2 0 0 2 0 2 2 0 0 2 2 2 0 0 2 0 0 2 0 2 2 2 2 2 2 2 0 2 2 2 2 0 0 0 0 2 2 0 0 0 1 0 1 0 2 0 2 2 2 1 0 2 0 1 0 0 1 0 1 1 2 2 1 1 2 1 2 2 1 1 1 0 1 1 1 2 2 1 1 1 1 0 0 1 2 2 1 1 2 1 2 2 1 1 2 2 1 0 2 1 0 0 2 2 2 1 2 1 1 2 1 2 2 2 1 0 1 1 1 1 1 0 2 0 1 1 1 0 1 1 1 1 0 0 2 2 1 2 2 0 1 1 0 0 0 2 0 1 0 1 1 1 0 0 1 1 0 2 1 0 1 2 1 2 0 2 0 1 2 0 2 1 1 2 0 1 2 1 1 1 1 1 1 0 1 2 2 1 1 1 0 1 1 2 2 0 2 0 2 2 1 0 2 1 1 1 1 0 1 2 2 1 2 0 1 2 1 2 1 2 0 2 0 2 0 0 1 0 1 0 0 2 1 0 2 1 0 0 2 2 2 0 2 1 1 1 0 2 2 2 1 0 1 1 2 0 0 0 0 2 2 2 2 2 0 1 0 1 0 0 2 2 0 2 2 2 2 1 0 1 1 2 0 0 2 2 0 0 1 0 1 2 1 2 1 1 2 0 1 1 0 0 2 2 0 0 0 2 0 2 1 1 1 1 2 1 1 1 2 2 0 1 2 2 0 0 1 0 0 1 1 0 2 2 1 1 0 0 2 2 0 1 1 0 1 2 1 2 2 1 0 2 1 1 1 1 0 1 2 1 1 1 0 0 2 2 2 0 1 1 1 1 0 1 1 1 1 1 1 0 0 0 2 1 1 0 0 2 1 1 2 1 2 1 1 1 0 0 0 0 2 0 0 0 0 0 2 0 2 2 0 1 2 2 0 0 2 1 1 1 1 2 1 1 0 1 1 0 1 1 2 2 0 1 1 1 2 1 0 1 1 0 0 2 2 2 0 0 0 1 1 1 1 1 0 1 2 1 0 2 0 0 2 2 0 2 1 0 2 2 0 1 2 2 1 2 0 2 2 1 1 0 2 0 0 1 2 1 1 0 0 0 0 2 0 1 1 2 2 1 0 2 1 2 0 0 1 0 2 0 1 2 2 0 1 1 2 0 2 1 1 1 0 1 1 1 1 2 2 0 2 2 1 0 1 0 0 0 2 1 1 0 0 2 2 2 1 1 1 2 2 1 2 1 1 2 0 1 0 1 2 2 1 0 0 0 0 0 0 1 2 1 0 1 2 2 1 1 0 1 2 1 1 1 0 1 0 2 2 0 2 1 2 0 1 0 1 1 2 1 2 1 2 1 1 0 0 1 0 2 1 2 1 0 2 2 2 0 0 0 1 1 1 2 1 1 2 1 1 0 1 1 1 1 2 0 0 0 2 1 0 1 1 1 0 2 1 2 2 2 1 0 1 0 2 2 1 2 2 2 2 1 2 1 1 2 2 1 1 2 2 0 1 1 2 1 0 1 0 0 1 2 0 0 1 0 1 0 2 0 0 1 0 2 0 0 0 1 1 1 1 1 0 2 2 0 2 0 0 0 1 2 1 2 2 2 2 0 0 1 0 2 2 1 2 2 1 2 1 1 2 2 2 1 0 0 0 2 2 2 0 1 1 1 1 2 2 2 1 2 1 1 1 2 1 1 1 2 0 1 0 1 1 0 0 2 2 2 0 0 0 0 0 0 1 0 0 2 1 0 0 0 0 0 2 1 2 1 2 1 1 1 1 0 2 0 2 2 1 1 0 0 2 2 1 2 2 1 0 1 0 0 1 2 0 1 0 1 2 0 2 0 1 2 2 0 0 1 2 2 1 1 2 1 2 0 2 2 2 2 1 2 0 0 2 1 1 1 1 0 0 1 0 2 2 1 0 1 0 1 1 1 0 0 2 2 2 2 0 0 1 1 0 2 0 2 2 1 1 1 1 0 0 1 0 1 2 2 1 1 1 2 0 1 1 0 0 1 0 2 0 2 2 2 2 2 0 1 1 0 0 2 0 1 1 1 1 2 1 0 0 2 0 2 0 1 1 1 2 1 1 2 1
0 1 0 0 0 1 2 2 0 1 0 1 1 2 1 1 1 2 2 1 1 1 2 1 1 0 1 1 2 1 1 1 1 2 1 0 2 1 0 0 1 0 2 0 1 1 2 1 1 1 2 2 1 2 1 1 2 0 1 1 0 1 0 0 2 2 0 0 2 0 0 0 1 2 0 0 0 1 0 0 1 2 0 2 2 2 1 2 2 1 1 1 0 1 0 0 0 0 2 0 1 2 1 1 0 1 2 1 1 2 1 1 0 2 0 0 0 0 2 0 0 1 1 2 0 2 2 0 1 1 0 1 1 1 2 0 2 0 0 2 1 2 1 2 2 1 2 2 1 0 2 1 2 2 2 1 2 2 0 1 1 2 1 1 1 2 1 1 1 1 2 2 2 2 2 2 0 1 2 0 1 2 0 2 0 2 0 2 1 1 2 2 2 2 1 0 2 2 1 1 2 0 1 1 0 0 1 1 1 1 0 1 1 1 0 0 1 1 0 2 1 0 1 2 1 2 0 2 0 1 1 0 2 2 2 2 0 1 2 2 1 1 1 1 2 1 2 2 1 1 0 0 0 2 1 2 1 1 1 0 2 2 0 1 1 0 1 2 1 0 1 1 1 1 2 1 2 2 0 1 0 2 0 2 0 2 0 0 1 0 1 0 0 1 2 0 2 1 1 0 2 2 2 0 2 1 1 1 0 2 2 2 1 0 1 1 2 0 1 1 1 1 2 2 2 2 0 1 0 1 0 0 2 2 0 2 2 2 2 1 0 1 1 2 0 0 2 2 0 0 1 0 1 2 1 2 1 1 2 0 1 1 0 0 2 2 0 0 0 2 0 2 1 1 1 1 2 1 1 1 2 2 0 1 2 2 0 0 1 0 0 1 1 0 2 2 1 1 0 0 1 2 1 0 2 1 0 2 1 1 2 1 2 2 0 1 1 0 2 1 2 2 2 1 0 0 1 1 1 0 1 1 2 0 1 1 1 0 1 0 1 0 0 0 1 0 0 1 1 1 1 1 1 2 1 2 1 1 0 0 2 0 2 1 2 1 0 0 1 0 2 1 2 0 0 2 1 1 2 0 0 0 2 1 1 2 0 2 1 0 0 0 1 1 0 2 0 2 2 0 0 1 1 1 0 2 2 2 1 0 1 2 0 0 1 2 1 0 1 1 1 2 1 0 2 2 0 2 2 2 1 2 0 1 2 2 0 2 2 2 2 0 2 0 1 2 2 0 1 1 1 0 0 0 1 1 2 1 1 0 2 2 0 0 1 2 0 1 1 0 1 0 2 2 1 0 2 1 1 1 1 2 0 1 0 1 2 2 1 2 2 0 2 0 0 2 2 1 0 1 1 2 1 1 0 2 2 2 1 1 1 2 2 1 2 1 1 2 0 1 0 1 1 2 2 0 0 0 1 2 1 1 1 1 0 0 2 2 1 0 0 1 2 2 1 0 0 0 0 2 2 0 1 2 1 1 0 0 2 0 1 2 1 1 1 1 1 1 0 1 0 2 1 2 1 1 2 2 2 1 1 0 2 1 2 2 1 1 2 0 0 1 2 1 1 2 2 1 0 1 2 2 0 0 1 1 0 2 1 2 2 2 1 0 1 0 2 2 1 2 2 2 2 1 2 1 1 2 2 1 1 2 2 0 1 1 2 1 0 1 0 0 1 2 0 0 0 1 2 0 2 0 0 1 0 2 0 0 0 1 1 1 1 1 0 2 2 0 2 0 0 0 1 2 1 2 2 2 2 0 0 2 1 1 1 0 1 2 1 2 1 1 2 2 1 1 0 1 0 2 2 2 0 0 1 1 2 1 1 2 0 2 1 0 0 0 2 2 0 0 2 0 0 0 0 2 1 2 1 2 0 0 0 0 0 0 0 2 0 0 0 0 0 2 0 0 0 2 0 2 0 1 1 2 1 1 0 0 2 1 1 2 0 0 2 2 0 1 1 0 0 2 1 0 1 1 0 2 0 1 2 1 2 0 1 1 1 1 2 2 1 2 1 0 1 1 0 1 1 0 1 1 1 0 2 0 2 1 1 0 1 0 0 1 0 0 0 1 0 1 0 1 2 0 0 1 2 0 1 1 0 0 0 2 2 0 2 2 2 0 0 0 1 1 0 1 0 0 2 2 1 1 1 2 1 1 2 1 0 2 1 2 1 2 2 2 2 2 0 1 1 0 0 2 0 1 1 1 1 2 1 0 0 2 0 2 0 1 1 1 2 1 1 2 1
0 2 0 2 0 2 0 0 0 2 0 0 2 2 2 0 2 2 2 0 0 0 2 0 0 0 0 0 2 2 0 2 2 2 0 0 2 0 2 0 2 2 2 0 2 0 0 2 0 0 2 0 2 0 2 0 0 2 2 0 2 2 0 0 2 0 0 0 2 0 0 0 2 2 0 2 0 2 2 2 2 2 2 2 2 2 2 2 0 0 2 0 2 0 2 0 0 0 2 0 2 0 1 1 0 0 2 0 1 2 2 2 0 2 0 0 1 1 0 0 1 0 0 1 0 1 2 1 1 1 0 1 1 0 0 2 1 0 0 1 1 1 0 0 1 0 1 2 0 1 2 1 1 0 2 0 2 1 0 1 1 2 1 2 1 1 1 1 0 2 2 2 1 2 2 2 2 0 2 0 2 2 1 2 0 1 1 2 2 2 1 1 1 2 1 0 2 2 0 0 1 1 2 1 0 0 0 1 1 2 1 0 0 1 2 0 1 2 1 1 1 0 2 2 0 2 0 1 1 1 2 0 2 2 2 1 0 1 2 1 0 0 2 2 2 1 2 2 1 2 1 0 0 2 2 1 2 0 0 0 2 1 1 2 0 0 0 1 1 0 1 1 1 2 2 0 2 0 1 0 0 0 2 2 2 2 0 0 1 0 2 0 1 1 2 0 2 1 1 0 1 1 2 1 1 0 0 0 0 2 2 1 0 0 2 2 2 1 2 0 2 0 1 2 2 0 1 1 0 0 2 0 1 1 2 2 1 1 2 0 1 1 0 2 2 0 2 1 0 0 2 0 1 1 2 2 0 0 2 2 1 0 0 1 0 1 2 1 0 0 1 1 0 0 0 1 2 1 0 1 2 0 0 2 2 1 2 0 2 0 0 0 0 0 2 1 1 1 2 1 2 2 0 1 1 0 1 0 2 0 0 1 0 0 0 1 2 2 0 2 2 2 2 1 0 1 1 2 1 2 1 0 1 0 2 0 2 0 2 0 0 1 0 1 2 1 0 1 1 1 1 2 0 2 2 2 2 0 0 0 2 0 2 0 2 1 0 0 2 0 2 1 1 0 1 2 1 1 1 1 1 1 1 2 1 1 2 0 0 1 1 2 1 0 0 0 0 2 0 0 1 1 1 1 1 1 2 1 1 1 1 1 2 1 1 0 1 0 1 1 0 2 0 0 2 2 2 2 0 2 1 2 2 2 2 1 2 1 0 1 2 2 0 1 0 0 2 2 1 1 1 1 0 0 1 2 1 2 0 2 2 1 0 1 1 2 1 0 1 0 0 0 1 2 1 1 1 2 0 1 1 2 0 2 0 1 2 2 2 2 1 1 1 1 0 0 1 0 0 0 1 1 1 1 0 2 1 1 1 1 2 0 1 1 0 1 2 2 1 1 0 1 0 1 2 0 1 1 1 2 2 0 2 1 0 1 1 1 0 2 2 0 2 2 1 1 1 0 2 1 2 1 0 1 2 1 2 0 0 1 1 2 2 1 1 1 1 0 1 2 1 0 1 1 2 0 2 2 0 1 0 0 1 2 1 1 1 1 1 1 1 1 0 1 1 2 1 0 1 1 0 0 0 1 1 1 1 1 1 0 0 2 1 0 0 0 0 2 2 2 2 0 2 2 1 1 1 0 1 2 0 1 1 1 1 0 2 2 0 1 0 0 1 2 0 1 0 1 2 0 2 0 2 2 2 2 0 0 0 2 1 0 0 1 1 1 0 0 1 2 1 1 0 2 1 2 1 1 2 0 1 0 1 1 0 0 1 1 2 1 0 2 1 2 2 0 1 0 2 1 1 2 0 1 0 1 2 1 1 0 1 2 2 1 1 2 2 1 0 1 1 1 0 0 1 0 0 2 2 2 0 0 0 0 1 0 0 1 0 2 2 0 0 1 1 0 2 2 1 2 2 0 2 1 1 1 0 1 0 2 1 2 0 0 2 2 1 2 0 1 0 0 0 1 0 0 2 2 1 0 2 0 2 0 1 2 2 0 0 2 2 2 1 2 2 1 0 1 0 2 1 1 0 0 0 0 2 0 2 0 1 0 2 1 0 2 0 2 1 0 0 2 0 1 1 1 2 1 1 1 0 1 0 1 1 1 2 1 2 0 1 1 1 0 0 2 0 0 2 1 2 1 0 2 0 1 0 0 0 0 1 1 2 1 1 1 2 2 1 2 2 2 1 0 0 0 1 1 1 1 1 1 1 2 2 1 0 1 1 2 1 1 2 2 1
0 1 0 2 1 2 1 1 1 1 1 0 1 2 0 1 1 1 1 2 0 1 0 1 0 0 2 0 2 2 0 2 2 2 0 0 1 0 1 1 1 2 1 1 2 0 0 1 1 1 2 0 2 1 2 0 1 1 2 0 1 2 0 1 1 1 0 0 2 1 1 1 1 1 0 1 0 2 2 2 1 1 1 2 2 2 2 2 1 0 1 0 1 1 1 0 1 0 2 0 1 0 0 1 0 0 2 0 1 2 2 1 0 2 0 0 1 1 0 0 1 0 0 1 0 1 2 1 1 0 0 2 1 0 1 2 1 1 1 1 1 1 0 0 1 0 1 2 0 1 2 1 1 0 2 1 2 1 0 1 1 2 1 2 1 1 1 1 0 2 2 2 1 2 2 2 2 0 2 0 2 2 1 2 0 1 1 2 2 2 1 1 1 2 1 0 2 2 0 0 1 1 1 2 1 0 1 1 2 2 1 0 1 1 0 0 2 2 1 1 1 0 0 1 2 0 0 2 2 1 2 0 2 1 1 1 0 1 2 1 1 0 1 2 1 1 2 2 2 2 1 1 0 1 1 2 1 1 1 1 1 1 1 1 1 1 0 0 1 0 1 1 1 2 1 0 2 1 1 0 0 1 1 1 1 2 1 1 1 1 1 0 1 1 2 0 2 1 1 0 1 1 2 0 1 1 1 0 0 2 2 1 0 0 1 2 2 1 2 0 1 1 2 2 2 1 1 2 0 0 2 1 1 1 1 1 1 1 1 0 2 0 0 2 2 0 2 1 0 0 2 1 2 0 1 2 1 1 2 2 1 0 0 1 0 1 2 1 0 0 1 1 0 0 0 1 2 1 0 1 2 0 0 2 1 1 2 0 2 0 0 0 0 0 2 1 2 2 2 0 0 0 1 2 1 0 1 2 1 2 2 2 0 0 1 1 2 0 1 1 2 1 2 1 0 0 1 1 1 1 2 1 1 0 1 1 1 1 2 1 1 0 0 1 1 1 1 2 1 1 1 2 0 2 2 2 2 0 0 0 2 0 2 0 2 1 0 0 2 0 2 1 1 0 1 2 1 1 1 1 1 1 1 2 1 1 2 0 0 1 1 2 1 0 0 0 0 2 0 0 1 0 1 1 1 2 1 1 2 1 0 0 1 0 1 0 1 0 1 0 0 1 0 0 2 2 1 2 1 1 0 2 2 0 2 1 1 0 0 2 1 1 0 2 0 0 2 1 1 1 1 1 0 0 0 2 0 1 1 2 2 2 0 2 2 2 1 0 1 0 0 0 1 2 1 1 1 2 0 1 1 2 0 2 0 1 2 2 2 2 1 1 1 1 0 1 0 1 0 1 2 0 1 1 0 2 1 0 1 1 2 0 1 1 0 1 2 2 1 1 0 1 0 1 2 0 1 1 1 2 2 1 2 0 0 2 1 2 1 2 1 0 2 2 1 1 1 0 2 1 2 1 0 2 1 1 1 0 0 1 1 1 1 1 1 2 1 0 0 1 1 0 1 1 2 0 2 2 0 2 1 0 1 2 0 2 2 0 2 0 0 2 0 2 1 2 1 0 2 0 1 1 1 1 1 0 1 2 0 1 1 1 1 2 1 1 1 2 1 2 1 1 2 2 1 1 1 1 1 2 1 0 1 1 1 0 1 2 0 0 1 2 1 1 1 1 1 0 1 0 1 0 1 1 2 2 0 0 0 2 1 0 0 1 1 1 0 0 1 2 1 1 0 2 1 2 1 1 2 0 1 0 1 0 0 0 1 1 1 0 0 1 2 2 1 0 0 0 2 1 1 2 0 1 0 1 2 1 1 0 1 2 2 1 1 2 2 1 0 1 1 1 0 0 1 0 0 2 2 2 0 0 0 0 1 0 0 1 0 2 2 0 0 1 1 0 2 2 2 1 2 1 2 1 1 1 0 0 1 2 2 2 0 1 1 2 0 2 1 0 0 1 1 0 1 1 2 2 1 0 2 1 2 0 0 2 1 0 0 2 2 2 1 2 2 1 0 1 1 1 2 1 1 0 1 0 1 1 1 1 1 2 0 1 1 1 1 1 0 0 0 2 1 1 1 2 2 0 2 1 0 0 1 1 2 1 0 1 2 1 2 1 2 1 1 2 0 0 2 1 1 1 0 1 0 1 1 0 1 2 0 0 0 2 1 1 1 2 2 1 2 0 2 0 0 1 2 1 1 2 0 1 0 2 2 1 0 1 1 2 1 1 2 2 1
2 2 2 0 0 2 2 2 2 0 0 0 0 2 0 2 0 0 2 2 0 0 0 2 2 0 0 0 0 2 0 2 2 2 0 0 0 0 2 2 2 0 2 0 2 2 2 2 0 0 2 2 2 0 2 0 2 0 2 0 2 2 0 0 0 2 0 2 2 0 2 0 2 0 2 2 0 0 2 0 2 2 2 0 2 2 2 0 0 0 2 0 2 0 0 0 0 0 2 0 0 1 1 0 0 0 2 0 2 2 2 1 1 0 0 0 0 0 2 0 1 2 2 2 1 1 2 1 1 1 0 1 1 1 1 1 1 2 1 1 1 2 1 0 2 2 2 1 2 2 1 1 0 2 1 1 2 1 0 2 2 2 1 1 1 2 0 2 1 0 1 1 2 1 2 1 1 0 2 2 2 1 0 1 1 2 0 2 2 1 2 2 1 0 2 0 1 1 1 0 1 1 1 2 2 1 1 0 2 1 0 1 1 2 1 0 2 2 0 2 1 0 2 2 0 1 1 2 1 2 1 0 2 1 2 0 1 1 2 0 2 0 1 1 2 1 1 2 1 2 0 0 0 1 2 2 1 1 1 0 2 1 1 2 0 1 0 1 1 0 2 0 0 1 2 1 2 1 1 1 1 2 0 1 1 2 0 1 1 1 2 0 1 2 1 0 2 2 0 0 1 1 1 0 2 0 0 2 0 2 1 2 1 1 2 2 1 2 1 1 0 2 1 2 2 1 1 2 0 2 2 2 2 2 2 0 0 1 1 2 1 1 1 2 0 1 2 2 1 0 1 0 2 2 0 2 1 1 2 1 2 0 1 0 1 2 1 1 1 1 2 1 1 0 1 1 1 1 1 0 0 1 1 1 2 0 1 1 2 2 0 2 1 1 2 1 2 1 2 0 2 2 0 2 2 1 0 1 1 2 0 0 1 2 0 0 2 1 1 2 2 2 1 2 1 1 2 2 1 1 2 0 2 0 2 1 1 1 0 0 1 0 1 1 1 2 0 1 1 2 0 1 1 1 1 1 0 2 1 1 2 1 2 2 2 1 0 0 1 0 1 2 1 1 2 1 1 0 0 1 2 0 0 1 1 2 1 0 1 0 1 2 0 0 0 1 1 2 1 1 0 1 2 0 1 1 2 2 1 1 1 1 1 1 1 1 1 0 1 1 0 2 1 0 2 1 0 2 2 1 1 2 1 2 1 2 2 2 1 1 0 1 1 2 0 2 2 1 2 1 0 1 1 1 1 1 0 0 2 1 2 1 0 0 0 2 0 1 1 0 1 0 1 2 2 1 1 1 1 1 1 2 0 2 0 0 1 1 1 2 2 0 1 1 1 1 0 0 0 0 2 0 1 2 0 1 1 1 0 2 1 2 2 2 1 1 1 1 1 2 0 2 2 2 0 0 0 0 0 1 1 1 1 1 1 1 2 0 0 0 1 1 2 2 0 1 1 0 2 1 1 2 0 1 1 1 1 0 0 1 1 1 2 1 1 2 1 0 1 0 2 1 1 0 1 0 2 2 1 2 0 0 1 1 1 1 2 1 1 1 1 2 1 1 1 2 1 0 0 2 0 1 0 0 0 2 1 2 0 1 0 1 0 1 0 1 2 2 1 2 1 1 2 1 1 1 1 1 2 1 0 1 2 2 2 0 1 1 1 0 0 0 2 2 1 2 1 1 2 0 2 0 0 0 2 2 0 0 2 2 1 2 0 1 1 2 1 0 1 1 1 1 2 2 1 1 2 2 1 1 2 1 2 0 0 1 0 1 2 2 1 0 2 2 2 1 0 1 1 1 2 1 0 0 1 1 2 2 2 0 0 2 2 2 1 1 2 2 1 1 1 0 0 0 1 1 0 1 1 2 1 1 1 2 0 0 0 0 0 2 0 2 0 1 0 0 2 2 1 2 2 1 2 2 0 1 0 0 2 2 2 2 0 0 1 2 1 0 0 0 0 1 0 0 1 1 1 2 0 0 2 0 2 0 2 1 0 0 2 2 2 2 2 0 2 2 0 2 1 1 1 2 0 1 1 0 2 0 1 1 0 1 1 1 1 1 0 1 0 0 0 2 2 1 0 0 2 2 2 2 0 1 1 0 0 2 1 1 2 2 1 2 2 0 1 2 0 0 2 1 0 0 1 1 0 1 1 1 2 2 0 1 0 1 1 0 1 1 2 2 2 2 0 1 1 1 0 1 2 2 0 2 0 2 2 1 0 0 0 0 2 0 2 2 1
0 1 1 0 1 0 0 0 1 1 1 1 1 0 2 1 1 1 1 2 1 1 0 0 1 0 1 1 2 0 0 1 0 2 0 1 1 0 1 1 1 1 2 0 2 1 2 1 0 0 1 1 2 1 1 1 2 0 2 0 1 2 0 0 0 2 0 1 2 1 2 1 2 1 2 2 0 0 1 1 2 2 2 1 1 1 1 0 0 1 2 1 2 1 0 0 1 1 2 0 0 0 0 1 0 0 2 0 2 1 2 0 0 1 1 0 0 0 2 0 0 2 2 2 1 1 2 1 0 1 2 2 1 0 1 2 2 2 1 2 1 0 1 0 2 0 0 2 2 2 2 2 0 2 2 1 2 2 1 2 2 2 0 2 1 2 0 2 1 0 2 2 2 2 2 1 1 0 2 1 2 1 0 1 1 2 0 2 2 1 2 1 0 0 2 1 1 2 1 2 1 1 1 2 2 1 1 1 1 0 0 2 2 2 0 0 2 2 0 2 1 0 1 2 0 1 1 1 0 1 2 1 2 1 2 1 1 1 1 0 0 0 2 2 0 0 1 2 1 2 1 0 0 2 2 2 1 1 0 0 2 1 1 2 0 1 0 1 1 0 2 0 0 1 2 1 2 1 1 1 1 2 0 1 1 2 0 1 1 1 2 0 1 2 1 0 2 2 0 0 2 1 2 0 1 0 0 1 0 2 2 2 1 1 2 2 1 2 1 1 0 2 1 2 2 1 1 2 0 2 2 1 2 2 2 0 0 1 1 2 1 1 1 2 0 1 2 2 0 0 1 0 1 1 0 2 2 2 2 1 1 0 1 0 2 2 0 0 0 1 1 2 0 1 1 2 1 1 1 0 1 2 0 2 2 1 1 1 2 1 0 2 1 1 2 1 2 1 2 0 1 1 0 2 1 0 0 0 2 1 0 0 1 2 0 0 2 1 1 2 2 2 1 2 1 1 2 2 1 1 2 0 2 0 2 0 2 1 0 0 1 0 1 1 1 2 0 1 0 2 0 1 1 2 1 1 1 2 2 2 1 1 2 2 2 1 0 0 1 0 1 2 1 1 2 1 1 0 0 1 2 0 0 1 1 2 1 0 1 0 1 2 0 0 0 1 1 2 1 1 1 0 1 1 1 2 2 2 2 0 0 1 2 2 1 0 1 0 2 1 1 2 0 0 2 2 2 1 1 1 1 2 1 2 1 1 2 2 1 2 2 1 1 1 1 1 2 2 0 2 0 0 2 2 2 1 0 0 2 2 2 1 0 0 0 2 0 0 1 0 0 0 1 2 1 0 1 1 1 1 1 2 0 2 0 0 1 1 1 2 2 0 1 1 1 1 0 0 0 1 2 1 2 1 1 1 2 2 0 2 2 2 2 2 0 2 1 1 0 2 0 2 2 2 1 0 0 0 1 2 2 1 0 2 1 0 1 1 0 0 2 2 2 1 1 0 0 1 1 2 2 1 0 0 0 1 1 0 0 1 2 0 2 2 0 2 0 0 2 0 1 1 0 1 1 0 2 2 1 2 1 0 1 2 2 1 2 1 1 1 1 2 1 1 1 1 1 1 0 2 0 1 0 1 1 1 1 2 0 1 2 2 1 2 2 1 2 2 1 2 2 2 0 0 1 0 1 1 2 2 1 2 2 1 1 2 1 2 1 2 1 1 0 1 1 1 2 0 2 0 2 1 0 1 1 2 0 1 1 2 1 2 0 0 1 2 1 0 1 1 2 1 1 2 1 1 2 2 1 1 2 1 2 0 0 1 1 1 2 1 2 1 1 2 1 1 0 0 0 2 2 1 1 0 1 2 1 2 1 1 1 2 1 1 1 1 2 2 1 1 0 0 0 0 0 0 0 1 0 1 0 0 0 1 0 0 1 0 0 1 1 1 1 1 1 1 2 2 2 1 1 1 1 2 0 1 0 0 2 2 2 2 0 0 2 2 1 1 0 0 0 1 0 0 0 1 1 2 0 1 2 0 1 0 2 2 0 0 1 2 2 2 1 1 2 1 1 1 2 1 2 1 0 2 2 0 1 2 2 1 2 1 0 2 1 0 0 1 0 0 0 2 2 1 0 1 1 2 1 2 0 0 0 0 1 1 2 0 2 1 1 1 2 1 1 1 0 0 2 1 1 0 1 1 0 2 0 1 1 2 1 2 0 0 1 0 1 1 2 2 2 2 0 1 1 1 0 1 2 2 0 2 0 2 2 1 0 0 0 0 2 0 2 2 1
2 0 0 0 2 2 0 2 0 2 0 2 0 0 0 2 0 2 2 0 0 0 0 2 2 0 2 2 2 2 2 2 2 2 2 2 2 2 0 0 0 2 2 0 2 2 2 2 0 0 0 0 2 2 2 2 0 2 2 0 2 0 0 0 0 0 0 0 0 0 0 2 0 2 2 0 0 0 0 0 0 2 2 2 0 0 0 2 2 2 2 2 2 2 0 2 2 0 2 2 0 0 1 0 0 1 2 0 1 1 2 2 0 2 0 0 1 0 2 0 2 2 2 0 0 0 2 2 1 2 0 2 1 2 1 0 1 1 1 1 0 0 1 1 0 1 1 1 0 2 1 0 1 1 2 1 2 2 0 1 0 2 2 2 0 2 0 1 0 2 1 1 2 1 2 1 2 2 2 0 2 0 0 1 1 2 0 1 1 2 0 1 1 0 0 0 2 2 0 2 1 1 0 2 1 2 0 0 1 2 0 0 2 1 1 0 2 2 1 2 1 0 2 1 1 0 1 1 1 2 0 0 2 0 2 0 0 1 2 0 2 0 1 2 1 1 0 0 2 1 0 0 0 1 1 2 2 0 1 1 1 1 2 1 1 1 0 0 2 1 1 0 1 2 2 0 2 0 1 1 1 2 0 1 1 2 1 1 2 1 2 0 1 2 1 1 1 1 0 1 1 2 1 0 1 1 0 0 0 2 2 2 1 0 0 1 2 1 1 0 0 2 2 2 2 2 1 1 0 0 1 1 2 1 1 2 1 2 1 0 1 1 0 2 0 0 1 1 0 0 1 0 2 1 1 2 1 1 2 2 1 0 0 1 1 2 0 1 0 1 1 2 2 1 0 1 0 1 1 1 2 1 0 1 1 1 2 0 2 1 0 1 2 0 2 1 2 1 2 0 2 2 1 2 2 2 0 1 2 2 1 1 1 1 1 1 1 1 1 2 1 2 2 1 0 1 0 1 2 0 1 2 2 0 1 0 2 0 1 1 1 0 0 1 1 0 0 2 1 1 1 2 1 1 2 0 1 2 2 1 1 0 2 0 0 1 0 0 2 0 1 1 2 0 1 1 0 0 1 1 1 1 1 2 2 0 0 1 0 0 1 0 1 1 1 0 2 1 0 0 0 1 2 0 1 0 1 2 0 0 1 2 0 1 2 1 0 0 2 1 0 2 0 0 2 1 1 2 2 0 1 2 1 1 1 1 2 2 2 1 2 1 0 1 1 2 1 2 1 1 1 1 0 0 0 1 1 1 0 2 2 2 0 1 0 2 1 1 1 1 1 1 1 2 1 0 2 1 0 1 2 1 1 1 0 1 1 0 1 2 2 0 1 2 1 2 1 0 0 1 2 1 1 1 0 2 1 0 1 2 2 0 1 0 0 1 1 2 0 1 1 1 1 2 1 1 0 2 2 0 0 0 1 1 1 1 1 2 0 1 1 2 2 2 1 1 0 1 0 2 2 1 2 1 2 0 0 1 0 2 2 0 2 1 1 1 0 0 1 1 1 1 1 1 0 1 1 2 1 0 0 1 2 0 2 1 2 1 2 0 0 0 1 0 1 1 2 0 2 2 0 1 1 1 0 2 1 2 0 1 1 2 1 1 0 0 1 1 0 2 2 2 0 0 2 0 2 0 2 2 1 1 2 2 2 0 1 1 1 0 2 1 1 2 1 1 2 1 2 1 2 0 1 1 1 2 0 0 0 0 0 2 0 1 1 1 2 0 1 2 0 1 0 2 0 2 1 2 2 0 0 0 1 2 0 1 1 2 2 1 2 1 1 2 0 0 1 1 2 2 2 1 1 1 0 2 1 2 1 1 0 2 2 2 2 2 2 0 1 1 0 1 0 0 2 2 0 2 2 2 1 0 0 0 0 1 0 1 2 1 1 2 0 2 2 0 1 2 2 1 1 0 1 1 0 1 0 0 2 2 2 2 0 0 1 2 2 1 0 1 0 0 0 0 1 2 0 2 0 1 2 1 1 0 0 2 1 1 2 2 2 2 0 1 2 0 0 2 1 2 1 1 0 2 0 0 2 2 2 0 2 0 0 0 0 2 1 1 0 1 0 0 1 1 1 0 2 1 1 1 0 0 2 0 2 2 2 2 2 0 0 2 1 1 1 2 0 0 2 2 1 0 1 1 0 0 0 2 1 2 1 2 0 2 2 1 1 1 1 2 2 1 2 0 0 0 1 0 2 1 1 1 1 2 1 1 0 0 0 1 1 1 1 2 1
1 2 1 2 1 2 1 1 1 0 0 0 0 2 0 2 0 0 1 1 1 0 0 1 2 0 0 1 1 2 0 2 2 2 1 0 2 0 1 1 2 2 2 0 1 0 2 2 0 1 2 1 2 0 1 0 1 1 2 0 1 2 1 1 1 2 0 1 2 0 1 1 1 2 1 2 1 2 2 2 1 2 2 2 2 2 2 1 1 1 1 2 2 2 0 2 1 0 2 1 2 0 0 1 1 0 1 2 2 0 2 0 1 1 1 1 1 2 0 0 2 1 2 1 0 1 2 2 0 2 0 2 1 1 1 1 1 1 2 1 1 1 0 1 1 0 1 2 0 2 1 1 0 1 2 2 2 2 0 1 2 2 1 1 1 0 1 1 0 2 1 0 2 0 2 2 2 2 2 0 2 0 0 2 0 2 1 2 2 2 0 0 1 0 1 0 2 2 0 1 1 1 0 2 1 2 0 0 1 2 0 0 2 1 1 0 2 2 1 2 1 0 2 1 1 0 1 1 1 1 1 0 2 0 1 1 0 1 2 0 2 1 1 2 2 0 1 0 2 2 0 0 0 2 1 2 2 0 0 0 2 1 2 0 1 0 0 0 1 2 0 1 2 2 2 0 2 0 0 0 0 2 1 1 1 2 1 1 2 1 1 1 1 1 0 2 2 1 0 0 1 2 1 0 1 1 0 0 0 2 2 2 1 0 0 2 2 2 2 0 0 2 2 2 2 2 1 1 1 1 2 2 2 1 1 1 1 2 1 0 1 1 0 2 1 1 1 2 0 1 1 0 1 0 2 2 1 0 1 1 1 0 0 1 1 1 1 1 0 1 0 2 1 2 1 2 1 2 0 1 1 0 1 0 2 1 1 1 2 2 0 1 2 1 2 1 1 2 2 0 2 2 1 2 2 2 0 1 2 2 1 1 1 1 1 1 1 1 1 2 1 2 2 1 0 1 0 1 2 0 1 2 2 0 1 0 2 0 1 1 1 0 0 1 2 0 0 1 0 1 1 1 1 2 1 1 1 2 0 0 0 0 2 1 1 1 0 1 1 1 2 0 1 1 1 1 1 0 0 1 2 1 1 2 1 2 1 0 0 0 0 1 2 0 0 0 1 2 0 0 0 1 2 1 1 0 1 1 0 0 1 2 1 1 1 1 0 1 2 1 0 2 1 1 2 1 2 2 0 0 1 1 2 2 2 1 1 0 0 2 1 1 0 1 0 1 0 1 1 1 0 2 1 0 0 1 1 0 1 1 2 2 0 0 0 2 1 1 1 1 1 1 1 2 1 0 2 1 0 1 2 1 1 1 0 1 1 1 1 2 2 0 2 2 0 2 2 1 0 1 2 1 1 1 0 2 1 0 1 2 2 0 1 0 0 1 1 2 0 1 1 1 1 2 1 1 0 2 2 0 0 0 1 0 1 1 0 2 0 1 1 2 2 1 1 2 0 0 1 2 1 1 1 1 2 0 0 1 0 2 1 1 2 0 2 1 0 0 1 0 1 2 1 1 0 2 1 2 2 0 0 1 2 0 1 2 1 1 2 0 0 1 1 1 1 2 2 1 1 2 0 1 1 1 0 1 1 2 0 0 2 0 1 1 1 2 2 1 0 1 2 2 2 0 2 0 2 1 1 2 1 2 2 1 2 0 1 1 1 0 2 1 1 2 1 1 1 0 2 1 2 0 0 1 1 1 0 0 1 1 0 2 1 0 1 1 1 0 2 2 1 2 0 2 0 2 2 1 2 1 1 0 2 1 0 1 2 2 2 0 1 2 1 2 1 1 1 0 1 1 2 2 0 2 0 2 0 2 2 2 1 2 1 1 1 1 2 1 2 2 0 1 0 0 1 1 0 2 2 2 0 0 0 0 0 0 1 0 1 2 2 1 0 1 2 1 0 2 2 2 0 1 1 2 1 1 0 0 2 1 1 2 0 0 1 2 1 1 1 0 0 1 0 0 2 2 1 2 0 1 2 0 0 0 2 1 2 0 1 2 2 2 1 2 2 0 0 2 1 2 1 1 0 2 0 0 2 2 2 0 2 0 0 0 0 2 1 1 0 1 0 0 1 1 1 0 2 1 1 0 0 0 2 0 1 1 2 1 2 0 1 1 0 2 2 2 0 0 2 2 1 0 2 1 0 2 2 0 2 0 2 2 1 1 1 0 2 2 2 2 2 1 2 0 1 0 1 1 2 1 2 0 1 2 1 2 0 0 1 1 2 2 2 1 1
2 2 2 2 2 0 0 2 2 2 0 0 2 2 2 2 0 2 0 2 0 0 0 2 2 0 2 0 0 2 0 2 2 2 0 2 2 0 0 0 0 2 2 0 2 2 2 2 0 2 2 2 2 2 0 0 0 2 0 0 0 2 0 0 0 2 0 0 2 0 2 0 2 2 0 2 0 2 0 0 0 2 2 2 2 2 2 2 2 0 0 2 2 2 0 2 0 0 2 0 0 0 1 1 0 1 2 0 2 2 2 2 1 1 0 2 1 1 1 0 0 2 1 2 2 2 2 0 1 1 0 0 1 2 0 0 0 2 1 2 1 2 1 0 1 0 1 2 1 1 1 1 1 1 1 1 2 2 0 1 2 2 0 1 0 1 0 2 2 1 1 2 1 2 1 1 2 2 1 1 2 0 0 1 0 1 0 2 1 1 0 1 0 1 0 0 2 2 0 2 1 1 2 2 1 0 1 1 1 1 0 1 1 2 0 0 1 1 0 2 1 0 1 1 1 0 2 0 1 1 2 1 2 0 2 1 1 1 2 1 1 0 2 2 0 0 0 2 0 2 0 1 0 1 2 2 2 0 1 0 2 1 2 1 2 1 0 0 1 0 2 0 1 1 2 1 2 1 0 0 0 1 1 1 0 2 0 2 0 2 1 0 2 2 1 0 2 2 0 0 1 1 0 0 0 1 1 0 0 0 1 1 0 2 1 1 1 2 2 0 2 1 2 2 2 2 1 2 0 0 2 0 2 1 2 1 0 1 2 0 1 2 0 1 1 0 1 2 0 0 1 0 2 1 1 2 1 1 0 0 1 0 0 0 0 1 2 1 2 2 0 1 1 0 1 1 1 0 0 1 2 1 1 0 1 0 1 2 2 1 1 0 0 2 1 1 2 0 1 0 1 1 0 2 1 2 0 1 2 0 0 0 0 1 1 2 2 1 1 1 0 2 2 2 1 1 2 2 0 2 2 1 1 0 1 0 2 2 1 0 2 0 0 0 0 2 1 2 0 1 2 1 1 1 2 1 1 1 0 0 1 0 2 1 1 0 0 1 2 1 0 0 1 1 0 1 1 0 2 2 1 1 2 0 1 2 0 1 2 1 0 0 2 2 0 2 0 2 0 0 0 2 0 0 0 2 2 2 1 0 2 1 1 1 2 1 1 0 0 2 0 2 0 0 2 1 0 1 1 1 1 1 1 2 2 2 2 2 1 2 1 2 1 2 1 1 0 2 2 1 0 1 1 0 1 2 0 1 2 1 1 1 0 1 1 2 1 0 0 0 1 0 0 2 1 1 1 1 1 2 1 2 0 2 0 0 0 2 0 2 2 0 2 2 1 1 2 1 0 0 1 1 0 0 0 1 1 1 1 1 1 1 2 1 1 2 1 2 0 1 1 1 1 2 1 0 0 0 1 0 0 1 2 0 0 1 1 2 2 1 1 1 1 2 0 0 2 2 2 2 1 2 1 1 1 1 2 1 1 2 0 1 1 1 0 2 1 0 0 0 2 1 1 2 1 0 2 2 2 0 0 1 1 1 2 1 2 2 2 1 1 2 2 1 0 1 1 2 0 2 0 2 1 1 1 0 0 2 0 1 1 2 1 0 1 0 1 2 0 2 2 2 0 0 2 0 1 1 1 2 1 2 2 1 1 1 2 0 1 0 0 1 2 1 2 2 1 0 0 1 2 0 1 1 1 2 1 0 0 0 1 1 0 0 1 2 1 0 2 1 1 0 1 1 0 1 1 2 1 0 0 1 0 2 2 1 2 2 2 1 2 1 2 2 1 0 2 1 1 2 2 2 1 0 2 0 2 2 2 2 1 2 2 2 1 2 1 1 0 1 0 1 1 2 0 1 0 2 2 2 0 0 1 0 1 1 0 0 1 2 0 1 0 1 1 0 1 2 1 1 1 0 2 1 0 0 0 0 2 2 2 2 0 0 2 2 1 0 1 1 0 0 0 0 1 2 0 1 0 0 2 0 2 0 1 1 1 0 1 1 2 2 2 0 1 2 0 0 1 1 0 1 1 1 2 2 1 0 0 1 2 1 0 2 0 0 1 1 0 1 2 0 0 2 1 2 2 1 2 1 0 0 1 2 2 1 1 1 2 0 2 0 0 0 1 1 0 0 2 1 2 0 1 1 0 1 0 1 1 1 1 1 0 0 1 0 1 1 2 1 2 1 1 1 0 1 2 1 2 0 1 1 1 2 1 1 0 1 1 1 2 2 2 1 1
1 1 0 2 1 0 0 2 2 1 0 0 2 1 2 2 0 2 0 1 1 0 0 1 1 0 1 0 1 2 0 2 1 2 1 1 2 0 0 0 1 2 2 1 1 2 2 2 0 1 2 2 2 1 1 1 0 2 1 0 1 2 0 1 1 2 0 0 2 0 1 0 1 2 1 1 0 1 0 0 0 2 1 2 1 1 1 2 2 2 2 1 1 1 0 1 0 1 2 0 1 0 0 0 1 1 2 1 1 1 2 0 2 0 0 0 1 0 1 0 2 1 0 2 0 2 2 0 2 1 0 1 2 1 0 1 0 2 1 2 1 2 1 0 2 1 0 2 2 0 1 1 0 1 2 2 1 1 0 2 1 2 1 2 0 2 0 2 1 1 2 2 1 2 2 2 1 1 0 0 2 0 0 2 0 2 1 2 2 1 0 1 0 2 0 0 2 2 0 1 0 1 2 2 1 0 1 1 1 1 0 1 1 2 1 0 2 2 0 1 1 0 1 2 0 0 1 0 1 1 2 1 2 1 2 2 1 1 2 2 2 0 2 2 0 1 1 2 1 2 0 1 0 1 2 2 2 0 1 1 1 0 2 1 1 0 0 0 1 0 1 0 0 1 2 1 2 1 0 0 0 1 1 1 0 2 1 1 0 2 1 0 2 2 1 0 2 2 0 0 0 1 1 0 0 0 2 1 0 1 1 2 1 1 2 1 1 1 1 0 1 1 2 2 2 1 0 2 0 0 2 1 2 0 1 1 0 1 2 0 1 2 0 1 1 1 2 1 0 0 1 0 2 2 1 2 1 1 1 1 2 0 0 1 1 1 1 0 1 2 1 2 1 2 1 1 1 2 0 1 2 2 1 0 2 1 2 1 0 1 0 1 1 1 1 1 1 1 0 0 1 1 1 2 2 1 1 2 1 1 1 0 1 2 1 1 2 2 0 1 1 1 1 1 1 1 1 2 1 1 2 1 1 0 1 0 2 2 1 0 2 0 0 0 0 2 1 2 2 2 2 1 1 1 2 1 2 1 0 1 1 0 2 2 0 0 0 1 1 1 1 1 0 1 1 1 1 0 1 2 2 1 2 1 2 2 0 0 1 1 1 0 2 1 0 1 1 2 0 1 1 1 2 0 1 0 2 2 0 2 1 1 1 1 2 0 1 0 1 2 1 2 0 1 2 0 1 2 2 0 0 2 1 1 2 2 1 2 0 2 1 2 0 1 1 1 1 2 1 1 0 2 1 1 1 2 0 0 2 1 2 1 0 0 1 2 0 0 1 0 0 0 1 2 0 0 0 1 1 1 1 2 0 2 0 0 1 1 2 2 1 2 2 1 0 0 2 1 0 0 2 0 0 0 0 2 0 0 2 1 0 1 2 1 2 0 1 2 1 2 2 0 0 0 2 0 0 2 1 0 0 0 2 1 0 2 1 2 2 0 1 2 2 1 0 2 1 1 2 2 2 1 0 0 0 1 2 1 1 2 0 1 2 0 2 1 0 0 1 0 1 1 1 1 1 1 0 2 0 0 1 0 0 0 1 1 1 1 1 1 1 0 1 0 0 1 2 2 0 2 0 2 0 2 1 0 1 2 0 2 1 1 1 0 1 0 2 1 0 1 2 1 1 0 1 0 1 1 1 2 2 2 2 2 1 2 2 1 1 1 0 2 2 0 1 1 1 0 0 1 2 1 1 2 0 1 1 0 1 1 1 1 0 2 1 1 2 1 2 1 1 1 1 1 1 2 2 2 2 1 1 1 1 2 0 2 1 0 0 1 0 2 2 2 1 1 2 1 1 2 2 2 1 0 2 0 2 2 2 2 1 2 2 2 1 2 1 1 0 1 0 1 1 2 0 1 0 2 2 2 0 0 1 0 1 1 0 0 1 2 2 0 1 2 2 0 0 2 2 1 0 1 2 1 1 0 0 0 2 2 1 1 1 0 1 2 1 0 1 2 0 0 0 0 0 2 0 2 0 0 2 0 2 0 2 1 1 0 1 1 2 2 2 0 1 2 1 0 2 2 1 2 2 2 1 1 1 1 1 0 1 1 1 1 0 0 0 1 0 1 0 1 1 2 2 2 2 1 2 1 0 0 1 1 1 1 2 0 2 0 1 1 1 1 1 2 0 0 2 2 1 0 1 2 0 1 1 2 1 1 1 1 0 0 1 0 1 1 2 1 2 2 2 0 0 0 0 1 1 1 2 0 1 2 1 2 0 1 1 1 2 2 2 2 0
2 2 2 0 2 2 2 2 2 2 2 0 2 2 2 2 2 2 2 0 0 0 0 0 2 0 0 0 2 2 0 2 2 2 0 0 2 2 0 2 0 2 0 2 0 2 0 2 0 0 2 2 2 0 2 0 0 0 2 0 2 2 0 0 2 2 0 0 2 0 0 2 2 2 0 0 0 0 0 0 2 2 0 2 0 2 2 2 0 2 2 0 2 2 0 2 2 0 2 2 0 0 0 0 1 1 1 1 1 0 2 0 2 0 0 0 0 0 2 0 0 1 2 2 1 1 2 0 1 1 0 2 1 1 1 1 1 1 2 2 0 1 1 0 1 0 1 1 1 1 1 0 2 1 2 0 1 0 0 1 0 2 1 2 0 2 1 1 0 1 2 2 1 2 2 2 0 0 0 1 1 1 0 0 1 0 0 2 2 0 1 1 0 1 1 1 2 2 1 0 1 1 1 1 1 0 0 1 2 1 2 0 1 2 1 0 2 2 0 2 2 0 2 2 0 1 1 2 1 0 2 0 2 1 2 2 1 1 2 1 2 2 2 2 0 1 1 2 2 2 0 2 0 1 2 2 2 0 1 0 2 1 2 1 1 1 0 1 1 1 1 1 1 2 1 0 2 2 2 1 1 2 0 1 0 1 0 1 1 0 0 1 2 1 2 1 2 1 0 0 2 2 1 1 2 1 1 0 0 1 2 1 1 2 0 2 0 2 2 0 2 2 2 2 0 1 0 1 0 1 1 0 2 2 1 1 1 1 2 1 0 2 0 2 2 0 2 0 0 0 2 0 1 2 2 2 0 0 2 2 2 0 1 1 1 2 0 1 0 1 0 2 1 1 1 2 1 1 0 1 2 0 1 1 1 1 0 2 2 2 1 0 0 2 2 1 2 2 2 0 0 2 0 2 1 0 0 1 1 2 1 1 1 0 0 1 1 1 1 1 1 2 2 2 0 0 0 1 1 2 1 0 2 0 2 0 1 2 1 0 0 1 2 2 1 1 0 1 1 1 1 2 1 2 2 1 1 0 0 0 0 0 2 0 0 1 0 0 1 0 1 1 2 0 1 1 0 0 2 2 0 0 2 2 2 2 0 1 1 1 0 2 0 0 0 1 1 1 0 0 1 0 2 1 1 1 1 2 1 2 1 1 2 2 1 1 0 0 2 1 2 2 0 1 2 1 0 2 1 1 1 2 1 2 1 2 1 1 0 2 0 1 0 1 0 0 1 2 0 0 2 0 0 0 0 2 0 2 2 2 2 0 1 1 1 0 1 1 0 0 2 0 0 1 2 1 2 1 0 2 2 2 0 2 1 0 2 2 1 2 2 0 1 1 2 0 0 1 0 2 2 2 2 1 1 2 2 2 1 2 2 2 2 1 0 2 2 2 0 1 1 1 2 2 2 0 0 0 1 1 2 2 1 2 1 0 1 2 1 0 2 1 2 1 1 1 1 1 0 2 1 1 0 0 1 1 2 1 1 2 1 1 2 1 1 1 0 0 0 1 1 1 0 0 2 0 2 1 1 2 0 0 1 1 0 2 0 2 0 1 2 1 0 1 0 2 2 1 1 2 0 2 1 0 1 0 0 2 1 1 1 2 1 2 1 2 2 2 1 2 2 2 1 0 1 0 0 2 2 1 1 2 2 0 2 1 1 2 2 2 1 1 1 1 1 1 2 1 2 1 2 1 0 2 1 2 0 1 0 2 1 1 1 1 1 2 1 0 0 1 1 2 1 2 1 1 2 2 2 1 1 0 1 1 0 0 0 1 1 2 1 0 2 1 1 1 1 1 1 2 2 1 0 1 2 0 2 1 1 0 0 2 2 2 0 2 2 2 1 1 0 2 0 1 2 0 1 2 1 2 0 1 0 0 1 0 1 1 0 2 2 2 0 1 1 0 1 2 1 2 2 1 2 1 0 2 0 0 2 2 2 0 1 0 2 2 0 1 1 0 1 2 1 0 0 1 1 2 1 0 2 0 1 1 1 2 2 1 1 1 2 2 1 1 2 1 0 2 1 2 0 2 1 0 0 2 2 0 2 2 0 1 0 2 1 1 0 1 2 1 0 1 1 2 0 0 2 1 1 2 0 0 0 1 1 1 1 1 2 0 2 0 2 0 0 1 1 0 2 2 1 0 2 1 1 1 0 0 1 1 2 2 0 0 1 0 0 2 2 2 2 2 1 1 1 1 0 1 2 2 1 1 0 2 0 2 0 0 0 1 2 0 2 1 1
2 1 0 0 1 0 0 1 1 0 1 2 0 0 2 1 0 1 1 0 0 0 0 2 2 0 2 2 2 0 2 2 1 2 0 1 2 0 0 1 1 2 1 1 2 2 2 2 0 0 2 1 1 1 2 0 2 2 2 0 1 1 1 0 1 1 0 1 2 1 1 1 1 0 1 1 0 1 1 1 1 1 1 0 2 1 2 1 1 1 2 2 2 1 1 1 0 1 2 0 1 1 0 0 1 1 1 1 2 1 1 1 2 0 0 0 1 0 1 0 1 1 1 1 0 2 2 0 0 1 0 1 1 2 0 1 0 2 2 2 0 2 0 0 2 0 1 1 2 1 1 0 2 2 2 1 1 1 1 1 1 2 1 2 0 2 1 1 0 1 2 2 1 1 2 2 1 0 1 2 1 1 0 0 1 0 0 1 1 1 0 1 0 0 2 1 2 2 1 0 0 2 0 2 1 0 1 0 2 1 2 0 1 2 0 0 2 2 0 0 0 0 0 0 2 0 1 2 1 1 2 1 2 2 2 0 2 2 2 1 2 1 2 2 0 1 1 2 2 2 0 2 0 1 2 2 2 0 2 1 1 1 2 1 1 0 0 0 2 1 1 1 1 2 1 0 2 2 2 1 1 2 0 1 0 2 1 2 1 1 0 0 2 2 1 1 2 1 0 0 2 2 0 1 1 0 0 0 0 1 2 1 0 2 1 2 1 2 2 1 2 2 2 2 0 1 0 1 0 1 1 0 2 2 1 1 1 1 2 1 0 2 0 2 2 0 2 1 0 1 2 0 1 2 1 2 1 1 2 2 1 0 1 0 1 2 0 0 0 1 0 2 1 2 1 1 0 2 0 1 2 1 2 0 2 1 2 1 2 2 0 0 0 1 2 0 2 1 2 1 1 2 0 2 2 0 0 0 2 2 0 0 1 1 0 0 1 2 1 2 2 2 2 2 0 1 1 1 1 1 2 0 2 0 2 1 1 1 0 0 1 0 1 1 1 2 0 1 1 2 0 2 0 1 1 0 0 1 0 0 1 0 1 0 1 1 0 0 0 0 1 1 1 0 0 2 1 0 1 2 1 0 1 2 2 1 1 1 0 1 0 1 1 1 0 2 2 2 1 1 0 1 2 0 1 1 1 1 1 1 1 1 2 2 0 1 0 0 2 1 2 2 0 1 2 1 0 2 1 1 1 2 1 2 1 2 0 1 0 2 0 0 0 2 0 2 2 0 2 0 1 1 0 0 0 2 0 1 1 2 2 2 1 1 1 1 1 0 1 0 1 0 0 2 1 0 1 2 2 1 2 2 0 0 0 2 0 1 0 2 2 0 2 0 0 2 1 0 0 1 2 1 2 0 2 1 2 2 0 2 2 1 1 1 1 2 2 2 0 1 1 1 2 2 2 0 0 0 1 0 1 1 2 1 0 1 2 1 1 1 1 1 2 1 0 1 1 1 2 1 1 2 0 2 2 0 1 0 0 1 2 1 2 0 1 1 0 0 0 1 0 0 1 2 0 0 1 1 2 1 0 0 2 0 0 2 1 1 1 2 1 2 0 0 1 2 2 0 2 1 0 1 1 1 2 1 0 1 0 0 1 1 1 2 0 0 1 2 2 2 2 2 0 2 2 0 2 0 2 1 1 2 2 0 1 1 2 1 0 0 1 2 1 1 0 0 2 0 2 1 2 0 0 0 2 2 0 1 0 2 1 1 1 1 1 2 1 0 0 1 1 2 1 2 1 1 2 2 2 1 1 0 1 1 0 0 0 2 2 1 2 0 2 1 1 1 1 0 2 2 2 2 0 0 2 0 2 2 2 0 0 2 2 2 1 2 1 2 0 2 0 1 1 1 2 1 1 2 1 2 1 2 1 1 0 0 0 0 0 2 2 0 0 1 0 1 2 2 2 1 2 1 2 1 2 1 0 1 2 2 0 2 0 0 1 1 0 1 0 0 0 2 0 0 1 1 0 1 1 0 2 1 0 1 1 1 2 1 1 1 2 2 0 0 2 1 0 1 1 1 1 2 1 1 1 1 1 1 1 2 1 1 0 2 1 0 0 0 1 2 0 0 1 2 0 0 2 2 2 2 0 0 0 2 1 1 2 1 2 0 1 1 1 1 0 0 2 0 2 2 2 0 1 1 0 1 1 1 2 1 0 0 0 1 0 1 0 2 1 1 1 2 2 0 0 0 0 1 1 0 2 0 2 2 1 2 0 2 1 2 2 2 1 2 0
2 2 0 0 0 0 0 2 2 0 0 0 2 0 2 0 0 2 0 2 2 0 0 0 0 0 0 0 2 2 2 2 0 0 0 0 2 0 0 2 2 0 2 0 2 0 2 2 0 0 2 2 2 0 0 2 0 2 2 0 2 2 0 2 2 2 0 0 2 0 0 0 0 2 2 0 0 0 0 0 0 2 2 2 2 2 2 2 2 2 2 0 2 2 0 2 0 2 2 0 0 0 0 0 1 0 2 1 1 1 1 2 1 0 0 1 0 0 1 0 2 2 1 1 1 2 2 0 0 2 0 1 1 2 0 1 0 2 1 1 2 1 0 0 2 2 1 2 2 2 2 2 1 2 2 1 2 2 2 1 2 2 1 2 2 1 1 2 0 0 1 0 1 1 2 1 0 0 2 1 2 1 0 2 0 2 0 2 0 1 1 1 2 1 1 1 2 2 1 2 2 0 1 2 2 1 0 0 1 1 1 0 1 1 1 0 2 2 0 2 1 0 1 1 1 1 0 1 2 1 2 0 2 1 1 1 1 1 2 0 1 0 1 1 2 1 2 2 2 2 0 1 1 0 2 2 2 0 2 2 0 2 1 2 0 1 0 0 1 1 1 1 1 2 2 0 1 1 1 2 1 1 0 1 0 2 0 1 0 2 0 0 1 2 2 0 0 1 2 0 2 1 0 0 0 2 1 0 0 1 1 1 0 1 1 2 1 2 2 0 2 1 2 1 2 1 0 1 0 0 2 1 2 0 1 0 1 0 2 2 1 1 0 2 0 2 2 1 0 0 1 1 0 1 2 2 2 1 1 1 1 1 0 0 0 2 1 1 1 1 1 1 1 0 1 1 0 1 0 0 1 0 2 0 2 1 2 0 2 0 0 1 1 0 2 1 2 1 2 0 0 2 0 2 0 0 2 1 1 1 1 1 0 2 0 0 2 2 0 2 2 1 1 1 1 0 1 1 2 0 1 1 2 1 1 0 2 2 1 1 1 0 0 1 1 2 1 2 0 1 1 1 1 1 2 1 1 0 0 0 2 1 2 0 2 1 0 1 2 0 2 2 1 0 1 1 0 1 1 2 1 1 2 1 1 1 0 1 2 1 1 1 1 1 1 0 1 2 0 0 0 1 1 0 1 2 1 2 1 0 1 2 0 0 1 2 1 0 1 1 0 1 0 0 2 1 1 2 1 1 0 1 0 1 1 1 2 2 1 2 0 0 2 0 1 0 2 0 2 1 0 1 1 0 1 1 1 1 1 1 1 1 1 2 1 2 1 1 1 1 2 0 1 2 2 1 1 1 0 2 1 1 0 2 0 1 0 2 1 2 2 0 1 2 1 1 2 2 0 1 1 1 1 0 1 1 2 2 0 2 2 1 0 0 2 2 2 1 1 1 1 0 0 2 1 0 0 1 1 1 0 0 1 1 0 1 2 2 2 2 2 0 2 1 1 1 1 1 0 2 1 1 0 0 1 0 2 0 1 0 0 2 2 1 2 2 1 0 0 0 1 0 1 2 1 0 1 2 1 0 1 1 2 1 1 2 1 1 2 1 1 1 0 1 1 2 2 1 1 2 0 1 0 0 0 1 0 2 0 2 2 2 1 2 1 2 2 2 1 2 2 1 2 0 2 1 2 2 2 1 2 2 2 1 1 0 2 2 0 1 1 2 1 2 0 1 2 0 1 1 1 0 0 0 0 1 0 0 0 1 1 1 0 2 2 2 2 0 2 1 0 1 0 2 1 2 1 1 2 1 1 1 1 1 0 0 2 0 2 2 0 0 2 2 0 2 1 0 1 0 2 1 1 0 0 1 2 1 0 2 0 2 1 0 1 2 1 1 0 1 0 2 0 2 2 1 0 2 2 2 0 0 0 1 0 1 0 0 1 2 0 1 0 1 0 0 1 2 1 2 1 1 2 2 1 0 1 0 2 2 1 1 1 0 1 2 1 1 0 2 0 1 1 0 1 1 1 2 0 1 2 2 1 0 2 2 2 0 1 1 2 2 1 1 2 1 1 2 1 1 2 2 1 0 2 0 0 2 1 1 1 2 1 2 1 0 0 1 1 0 0 2 2 0 1 0 2 2 0 0 0 0 0 1 2 0 1 1 2 0 1 0 2 0 1 1 0 0 1 2 1 0 1 2 1 2 0 0 0 1 1 0 0 2 0 2 0 2 2 2 0 0 0 1 0 0 2 2 2 2 1 0 0 2 0 2 0 0 0 2 2 2 2 2 2
1 1 1 1 1 0 1 1 2 1 0 2 0 2 2 1 0 0 1 0 0 0 0 1 2 0 0 1 1 1 0 2 2 2 1 0 2 1 1 1 1 1 1 2 0 2 1 2 0 1 2 1 1 1 1 0 0 0 2 0 1 2 0 0 1 2 0 1 2 0 0 2 1 1 0 0 0 1 2 1 2 1 0 2 2 2 1 2 1 0 1 1 0 2 0 2 0 2 1 0 1 2 1 0 1 1 2 1 2 1 2 0 1 2 0 1 1 0 2 1 0 1 0 1 0 1 2 1 0 0 0 1 2 1 0 2 0 2 1 1 1 0 0 1 2 1 1 2 2 1 2 2 0 2 2 0 2 1 2 1 2 2 1 2 2 1 1 2 0 0 1 0 1 1 2 1 0 0 2 1 2 1 0 2 0 2 0 2 0 1 2 2 2 2 1 0 2 2 0 2 2 0 1 2 2 1 0 0 1 1 1 0 1 1 1 0 2 2 0 2 1 0 1 1 1 1 0 1 2 1 2 0 2 1 1 1 1 1 2 0 1 0 1 1 2 1 2 2 2 2 0 1 1 0 2 2 2 0 2 2 0 2 1 2 0 1 0 0 1 1 1 1 1 2 2 0 1 1 1 2 1 1 0 1 0 1 0 1 0 1 0 1 1 2 2 0 1 1 1 0 2 2 2 0 2 0 0 0 0 2 2 0 0 0 0 2 0 2 0 0 0 2 2 0 2 2 2 2 0 0 2 0 2 1 1 0 1 1 2 2 1 1 0 2 1 1 2 1 0 0 2 0 1 1 2 2 1 1 1 1 1 1 0 1 1 2 1 2 1 2 0 1 1 1 2 1 0 2 0 0 0 1 1 1 2 1 2 0 1 1 0 0 0 0 2 1 2 1 2 0 2 1 0 1 2 0 0 1 2 1 1 1 1 2 0 0 2 2 2 0 2 2 2 2 0 0 1 1 1 0 2 1 2 0 1 0 1 0 1 1 1 0 0 1 2 1 0 1 0 1 1 1 1 1 2 1 1 0 0 0 2 1 2 1 1 1 0 1 1 0 2 2 1 1 0 2 1 1 1 2 1 1 2 1 1 1 0 1 2 1 1 1 1 1 1 0 1 2 0 1 1 0 2 1 1 1 2 2 1 1 2 2 1 1 1 1 1 0 1 1 0 1 0 0 2 1 1 2 1 2 0 1 1 0 1 2 2 1 0 2 1 0 1 1 0 0 2 0 2 1 0 2 1 0 1 2 1 1 1 0 1 2 1 1 0 2 1 1 1 1 2 0 1 2 2 1 2 0 1 1 2 2 0 2 0 0 2 2 0 1 2 0 2 2 2 0 1 0 0 1 1 1 1 0 1 1 2 2 0 2 2 1 0 0 2 2 2 1 1 1 1 0 0 2 1 0 0 1 1 1 0 0 1 1 0 1 2 2 1 2 1 0 2 1 1 1 1 1 1 2 1 1 0 2 2 1 0 0 0 0 1 2 2 1 0 1 0 0 1 1 0 0 0 2 0 1 2 1 2 1 0 1 2 0 0 2 1 1 0 2 1 1 0 1 1 1 2 0 1 0 1 2 1 1 1 0 0 1 0 1 1 0 0 1 0 1 2 2 1 2 2 0 2 0 2 1 2 1 2 1 2 1 1 1 2 0 2 2 0 1 1 2 1 2 0 1 2 0 1 1 1 0 0 0 0 1 0 0 0 1 1 1 0 2 2 2 1 0 1 0 0 0 1 1 0 2 2 1 1 2 0 1 1 1 0 0 2 1 1 2 1 1 1 2 1 2 2 0 2 1 2 1 1 0 0 0 2 1 0 2 0 2 1 0 1 2 1 1 0 2 1 1 0 1 2 2 0 2 2 2 0 0 0 0 0 1 0 0 1 2 1 2 1 0 1 1 2 1 2 2 2 1 2 2 1 0 1 0 2 2 2 2 0 0 2 2 1 1 1 1 0 0 0 0 1 1 0 2 0 2 2 1 0 0 2 2 2 0 2 2 2 2 2 1 1 1 1 0 1 1 1 1 1 1 1 0 2 0 1 1 1 0 0 1 0 1 0 0 1 1 0 1 2 2 0 1 2 2 1 1 1 0 0 0 2 1 2 1 2 0 2 1 1 0 1 2 0 0 2 2 2 0 1 2 0 2 0 0 0 1 0 1 1 1 0 1 1 2 2 2 1 0 0 1 0 0 2 2 2 2 0 0 0 2 0 2 0 0 0 2 2 2 2 2 2
2 0 2 2 0 2 2 0 2 2 0 0 2 0 2 2 2 2 2 0 0 0 2 2 0 0 2 0 2 2 2 2 0 2 2 2 0 2 0 2 0 2 2 2 2 2 2 2 0 2 2 0 0 0 2 0 2 0 2 2 0 0 0 0 0 2 0 0 2 0 0 2 2 0 0 0 0 2 2 0 0 2 2 0 2 2 2 0 2 0 2 2 2 0 0 0 0 2 2 0 0 1 1 0 1 2 2 0 2 1 2 2 0 2 0 0 2 2 1 0 1 2 1 1 1 0 2 1 2 1 1 1 1 1 1 1 2 0 1 2 1 1 0 0 1 1 2 2 2 0 2 0 0 2 2 1 2 1 1 2 2 2 1 1 1 2 0 2 0 0 1 1 2 1 2 2 1 0 2 0 2 1 1 1 1 2 0 2 1 2 1 1 1 1 2 1 1 2 1 0 2 0 1 2 1 0 0 2 0 0 0 1 2 1 0 0 2 2 0 1 1 0 1 2 1 2 0 2 1 1 2 1 2 1 2 2 0 1 2 0 0 0 2 2 0 1 2 1 1 2 1 0 0 1 2 1 1 1 0 0 1 2 1 2 0 1 1 0 2 0 2 1 0 1 1 0 1 0 0 0 0 1 0 0 2 2 0 0 0 1 1 0 1 1 2 1 1 1 2 0 1 2 2 0 2 0 0 0 0 2 2 2 2 1 1 2 0 1 1 1 2 2 2 2 2 1 0 2 1 2 2 0 2 2 2 0 0 1 2 0 2 2 1 2 1 0 2 1 1 0 2 0 2 2 1 2 0 0 0 1 0 0 0 1 1 2 1 1 0 2 0 1 0 0 1 2 0 1 0 0 2 1 0 2 2 2 1 1 2 1 0 1 1 1 2 1 2 1 1 0 2 1 1 2 1 1 0 1 1 1 0 0 1 1 1 1 1 0 1 1 2 2 1 2 0 0 2 2 1 2 1 1 1 1 2 0 1 2 2 0 0 1 1 1 2 1 0 0 2 1 2 2 1 1 2 2 2 0 0 0 0 0 2 0 0 1 0 1 1 0 1 0 2 0 0 2 0 1 2 2 0 1 2 2 2 2 0 1 1 1 1 2 0 0 0 1 1 1 0 1 0 2 1 0 2 1 2 2 0 1 0 1 2 2 2 0 1 1 2 0 1 2 2 0 0 2 0 0 2 2 1 1 1 2 1 1 1 1 2 0 0 2 0 1 0 1 2 1 1 1 0 0 1 1 1 0 0 1 1 2 2 0 0 0 1 1 1 0 0 0 1 1 1 2 1 0 1 0 0 1 2 1 0 1 0 1 1 2 2 2 2 0 1 1 1 0 1 1 0 2 2 2 0 0 0 2 2 1 1 1 2 2 2 0 2 1 0 2 0 1 0 1 1 2 2 0 0 1 2 1 1 1 2 0 0 2 2 1 0 1 0 0 2 2 0 1 2 1 1 2 2 1 1 1 2 0 1 0 1 1 0 2 2 0 1 1 1 0 2 0 2 0 0 2 1 0 2 1 2 1 0 0 2 0 1 2 2 0 0 2 1 1 0 1 1 1 2 0 0 1 1 0 0 0 2 2 1 2 0 1 2 2 2 1 1 0 1 2 1 2 2 2 0 1 1 0 2 0 2 2 1 1 1 2 2 0 2 2 0 2 1 2 1 2 0 1 2 0 1 1 1 0 0 1 0 1 0 1 0 2 2 1 1 2 1 1 1 0 2 1 2 1 2 2 2 2 2 2 0 1 2 1 1 1 1 0 2 1 2 1 0 2 1 2 1 0 2 1 1 2 2 2 0 1 1 1 2 0 2 2 1 2 2 1 1 2 2 1 0 1 1 1 1 2 2 0 2 2 1 2 1 0 1 0 1 1 1 2 1 1 0 2 1 2 2 0 2 1 2 0 1 1 1 1 1 1 1 0 2 2 2 2 0 0 2 1 0 1 1 1 0 0 1 0 1 2 1 2 0 0 2 0 2 1 2 2 2 0 1 1 2 2 1 0 2 0 0 0 1 1 1 2 2 0 2 1 1 2 1 0 1 0 1 2 0 1 1 2 2 0 1 0 1 2 0 0 2 2 0 0 0 0 1 1 1 1 1 1 2 0 2 0 1 0 0 2 0 0 2 1 1 0 1 2 0 1 1 2 2 1 2 0 0 0 0 0 0 2 2 2 1 1 1 1 0 0 1 1 1 1 1 1 1 2 1 1 0 0 0 1 2 1 1 2 1
1 1 0 0 1 2 2 2 0 1 0 1 1 2 1 1 0 1 0 1 1 0 0 1 1 0 1 0 1 2 1 2 1 2 2 2 1 1 0 2 1 2 2 1 2 1 1 2 0 2 1 1 1 0 1 0 1 0 2 1 0 0 1 0 0 2 0 0 2 0 1 2 1 1 1 1 1 2 2 1 0 2 2 1 2 2 2 1 1 1 2 2 2 0 0 0 1 1 2 0 0 2 2 1 1 1 2 0 2 1 2 2 1 1 0 0 1 1 1 0 0 2 2 2 1 1 2 1 2 1 1 1 1 1 1 1 2 0 2 2 0 1 1 0 2 1 2 2 2 0 2 0 0 2 2 1 2 1 1 2 2 2 1 1 1 2 0 2 0 0 1 1 2 1 2 2 1 0 2 0 2 1 1 1 1 2 0 2 1 2 1 1 1 1 2 1 1 2 1 0 2 2 2 2 0 0 0 1 1 0 1 1 0 2 1 0 2 1 0 2 1 0 1 1 1 1 0 2 1 1 2 1 2 2 1 2 0 0 2 1 1 1 1 1 1 1 2 1 1 2 1 0 0 1 2 1 1 1 0 0 1 2 1 2 0 1 1 0 2 0 2 1 0 1 1 0 1 0 0 0 0 1 0 0 2 2 0 0 0 1 1 0 1 1 2 1 1 1 2 0 1 2 2 0 2 0 0 0 0 2 2 2 2 1 1 2 0 2 2 1 2 1 2 2 2 2 2 2 1 0 2 1 2 1 2 1 1 1 2 1 1 1 0 2 0 0 1 2 1 0 2 0 1 2 2 2 1 1 0 2 0 0 0 0 0 1 2 1 1 1 1 1 0 0 0 2 0 1 1 0 2 1 0 2 1 1 1 1 2 1 0 1 1 1 2 1 2 1 2 0 2 0 2 1 1 1 0 0 2 1 0 0 1 1 1 1 1 0 1 1 2 2 1 2 0 0 1 1 2 2 1 0 2 0 2 0 0 2 2 1 1 1 1 1 1 1 1 1 1 1 2 1 2 1 2 1 2 0 0 0 1 0 1 1 1 1 1 0 1 1 2 0 1 1 0 2 0 0 1 1 0 0 2 1 1 1 0 0 1 1 1 0 1 0 1 2 1 1 0 1 1 2 0 0 1 2 2 1 1 0 1 0 2 0 1 1 0 0 2 2 1 2 1 2 2 1 1 2 1 1 0 2 0 1 2 2 0 0 0 1 0 0 0 1 0 0 2 1 1 2 0 0 0 1 0 2 0 1 2 2 1 2 0 1 2 2 1 0 1 1 1 0 2 2 2 0 0 0 0 2 2 1 0 1 0 1 0 2 2 2 2 0 1 1 1 0 1 1 0 1 2 1 1 1 0 1 2 1 1 1 2 1 2 0 2 1 0 2 0 1 0 1 1 2 2 0 0 1 2 1 1 1 2 0 0 2 2 1 0 1 0 0 2 2 0 1 2 1 1 2 2 1 1 1 2 0 1 0 1 1 0 2 2 0 1 1 1 0 2 0 2 0 0 2 1 0 2 1 2 1 0 0 2 0 1 2 2 0 0 2 1 1 0 1 1 1 2 0 0 1 1 0 0 0 2 2 1 2 1 2 2 2 2 1 1 1 2 2 1 2 2 2 0 0 2 0 1 2 1 2 0 1 1 1 2 0 2 2 0 1 1 1 0 2 0 0 2 0 1 0 1 1 0 2 0 2 0 1 0 2 2 1 1 1 1 1 0 0 1 1 0 0 1 0 1 2 1 1 2 0 0 1 0 2 1 0 2 1 2 1 1 2 1 2 2 0 2 2 2 0 2 1 1 1 2 1 1 0 1 2 0 2 2 0 1 2 0 1 0 1 0 1 0 1 1 1 1 2 1 2 1 0 0 1 1 1 1 2 1 1 0 2 1 2 2 0 2 2 2 1 2 1 1 2 0 2 0 1 2 2 1 2 0 0 1 1 0 2 1 1 0 1 1 0 1 2 2 2 0 0 2 0 1 1 2 1 1 0 1 0 2 2 1 1 1 1 0 0 2 2 1 2 2 1 1 1 2 1 1 2 0 0 1 1 1 1 1 0 0 1 1 1 2 1 1 1 2 1 2 0 0 0 1 1 1 1 1 1 2 1 0 1 2 1 0 1 1 1 2 1 2 1 1 1 0 1 0 0 0 1 1 1 1 1 0 0 1 1 1 2 2 2 1 1 1 0 0 0 2 2 1 1 0 2 1 2 0 1 1 2 2 1 1 1 1
2 2 0 2 0 2 0 0 0 2 0 2 0 2 2 2 2 0 2 0 0 2 2 0 0 0 0 0 0 2 0 2 2 2 0 0 2 2 2 2 2 0 2 2 0 2 2 2 0 0 0 0 2 2 2 2 0 2 2 0 0 0 2 0 0 2 0 2 2 0 2 0 0 2 0 0 0 2 2 0 0 2 2 2 2 2 2 2 2 2 2 0 2 2 0 2 0 2 2 0 0 1 1 1 0 2 1 0 1 2 2 1 1 2 0 1 0 0 2 0 0 1 1 1 1 1 2 0 0 0 0 0 0 0 1 0 1 1 1 2 0 2 1 1 1 0 1 2 2 0 2 2 1 2 2 1 2 1 1 1 1 2 0 1 1 2 0 2 1 2 1 0 1 2 2 1 1 0 2 0 2 0 1 1 2 1 2 2 1 1 0 1 0 1 0 0 1 2 1 1 2 0 1 2 1 1 1 2 0 1 0 0 2 2 0 0 0 1 0 2 0 1 0 2 0 2 0 2 1 2 1 1 1 2 1 1 1 2 2 0 0 1 2 2 2 0 2 1 2 1 0 1 0 1 2 2 2 0 0 0 2 2 2 1 1 0 0 0 1 0 2 0 2 1 1 0 0 0 2 0 0 2 0 1 1 2 0 1 1 1 1 0 1 1 2 0 2 1 0 0 2 2 2 0 2 1 0 1 0 2 2 1 0 1 1 2 1 1 0 0 0 2 2 1 2 2 1 1 0 0 2 0 2 2 2 0 2 2 1 2 2 1 1 2 1 0 2 1 0 0 2 0 2 2 1 2 1 2 2 1 2 1 0 0 1 1 1 1 1 2 0 2 1 1 1 2 1 0 0 0 1 2 1 0 2 2 1 2 2 1 0 1 1 1 2 1 1 2 1 0 2 2 1 1 2 0 0 1 2 1 1 1 1 1 0 0 1 2 1 2 2 2 2 2 0 1 1 1 1 1 2 0 2 0 2 0 1 1 1 0 0 0 1 2 1 1 0 2 0 2 0 2 0 2 2 0 0 2 0 0 0 0 2 0 0 0 0 2 2 0 0 2 0 0 2 1 1 0 1 1 2 1 2 0 2 1 1 0 1 1 1 2 2 0 1 1 0 1 1 0 0 1 1 1 0 2 2 2 1 2 0 1 1 2 2 0 0 0 2 2 0 2 2 1 2 2 0 2 2 0 0 2 2 0 2 1 1 2 0 1 1 0 1 1 1 0 0 1 1 0 0 1 1 0 1 2 0 1 0 2 2 0 0 2 0 2 0 0 0 0 2 0 0 2 1 0 1 2 2 0 1 0 2 2 0 1 0 2 0 2 2 0 2 1 1 1 1 1 0 1 1 0 2 1 1 2 1 1 0 2 1 2 2 1 1 1 1 2 2 1 1 1 0 2 2 0 2 1 2 1 2 0 2 1 1 0 1 2 2 2 0 0 2 0 0 2 2 0 0 2 2 0 2 0 2 2 2 2 2 0 2 0 2 0 0 2 0 0 0 2 2 0 2 0 2 0 2 2 0 1 0 0 1 1 1 1 1 1 1 1 1 2 1 1 1 2 2 2 0 2 0 1 1 0 1 1 1 2 1 1 1 1 0 1 2 2 2 1 0 1 1 2 2 0 2 0 1 2 1 2 0 2 1 1 0 2 1 2 1 1 0 2 1 2 1 1 0 0 1 0 1 1 1 1 0 1 0 2 0 2 2 2 2 2 0 0 0 0 0 2 1 1 1 2 0 2 2 2 2 1 1 0 1 1 1 0 2 2 1 1 2 2 1 2 2 1 1 0 2 2 2 2 0 0 0 2 2 2 2 0 0 2 2 2 1 2 2 2 0 1 0 2 1 2 2 1 0 2 2 1 1 0 0 0 1 0 1 1 1 1 2 1 1 1 2 0 1 1 2 0 0 1 1 1 2 1 1 0 2 2 2 1 0 1 1 2 0 1 1 1 1 1 2 0 1 2 0 2 1 0 2 1 1 0 1 1 1 1 2 2 2 2 2 2 2 0 0 1 0 0 2 1 1 0 2 1 1 0 0 1 1 0 2 1 0 2 0 2 1 0 1 2 1 1 1 2 2 1 1 2 0 0 0 2 2 0 0 1 2 1 1 1 2 0 0 2 0 0 2 2 0 1 1 2 0 2 1 0 1 1 0 1 0 2 1 1 0 1 2 1 2 1 2 0 0 0 0 1 1 2 1 0 1 2 0 2 0 0 1 1 2 1 2 2 1
0 1 0 1 1 2 0 1 0 2 2 1 1 2 1 1 1 1 0 0 1 1 1 1 2 0 1 0 2 1 1 1 0 2 1 0 2 0 0 1 2 1 2 1 1 1 1 2 0 1 1 1 2 0 1 0 0 0 2 0 1 2 0 0 1 2 0 0 2 1 1 2 1 2 0 1 1 2 1 1 0 2 1 2 2 1 1 2 1 2 2 2 2 0 0 1 0 1 2 0 1 0 1 1 0 1 2 0 1 2 2 1 2 1 0 0 0 0 1 0 0 2 2 0 0 1 2 0 1 1 0 0 0 0 2 1 2 0 1 2 0 2 2 1 2 1 2 2 2 0 2 1 0 2 1 0 2 0 1 1 2 2 2 1 2 1 1 1 0 1 1 1 1 1 2 1 1 0 2 1 2 1 0 1 1 2 1 2 2 1 1 1 0 1 0 0 2 2 0 0 2 0 1 2 1 1 1 2 0 1 0 0 2 2 0 0 0 1 0 2 0 1 0 2 0 2 0 2 1 2 2 0 2 2 2 1 1 1 2 0 0 1 2 2 2 0 2 2 2 0 0 0 0 1 1 1 2 0 0 0 1 1 2 1 0 0 0 1 2 0 1 1 2 2 2 1 1 1 1 0 0 2 0 2 1 1 0 0 1 1 0 1 1 2 1 1 1 0 1 0 2 2 1 0 2 0 0 1 0 2 1 0 1 1 1 2 0 2 0 0 1 2 2 0 2 2 2 2 0 0 2 0 2 1 1 0 1 2 1 2 1 1 2 2 1 0 2 0 0 0 2 0 1 2 1 2 1 0 2 2 2 0 0 2 1 2 0 0 0 1 1 2 1 1 1 2 2 1 1 0 1 1 1 2 1 1 2 2 1 0 0 1 1 1 2 2 1 1 1 0 2 2 1 1 2 0 0 1 2 1 1 1 1 1 0 0 1 2 1 2 2 2 2 2 0 1 1 1 1 1 2 0 2 0 2 0 1 1 1 0 0 0 1 2 1 1 0 2 0 2 0 1 0 2 1 1 0 2 0 0 0 0 1 0 0 0 0 1 2 0 1 2 1 0 2 1 0 1 2 2 1 0 2 1 1 1 0 1 1 1 1 1 1 1 0 0 1 1 1 0 0 1 1 1 0 2 2 2 1 2 0 1 2 1 2 1 0 0 1 1 0 2 1 1 2 2 0 2 1 1 0 1 2 0 1 1 1 2 0 1 1 0 1 1 1 0 0 1 1 0 0 1 1 0 1 2 0 1 0 2 2 0 0 2 0 2 0 0 0 0 2 0 0 2 2 1 0 2 1 1 2 0 2 2 0 1 0 2 0 2 1 1 1 1 1 1 1 1 0 0 2 0 1 1 0 2 0 0 0 2 1 2 2 1 1 1 1 2 1 1 1 1 0 2 2 0 2 1 2 1 2 0 2 1 1 0 1 2 2 2 0 1 2 1 1 1 2 1 1 1 2 1 1 0 2 1 2 1 1 1 2 1 2 0 0 2 0 0 0 1 1 0 1 1 2 0 2 2 0 2 0 0 0 1 0 1 1 1 1 1 1 1 0 1 2 2 2 2 0 2 0 1 1 0 1 1 1 2 1 1 2 0 0 0 2 1 2 0 0 0 1 1 2 0 2 0 2 2 0 2 0 2 1 1 1 1 1 2 1 0 0 1 0 2 1 1 0 0 1 0 1 2 1 1 1 0 0 2 0 2 2 2 2 2 0 0 0 0 0 2 1 1 1 2 0 2 2 2 2 1 1 0 1 1 1 0 2 2 1 1 2 2 1 2 2 1 1 0 2 1 2 1 0 0 1 2 2 1 1 0 0 2 1 1 1 2 1 2 0 1 1 1 1 1 1 1 1 2 1 2 0 0 0 0 1 0 1 2 0 1 1 1 0 1 0 0 0 2 0 1 1 2 2 1 1 1 0 0 1 2 1 2 0 0 2 2 0 2 1 0 0 2 1 0 1 1 1 2 0 0 2 2 2 0 1 2 2 0 1 2 2 2 1 2 1 1 0 1 0 2 1 2 2 1 2 1 0 0 1 0 0 1 2 1 0 1 0 2 1 0 1 2 1 1 1 1 2 1 1 1 0 0 0 2 2 0 1 1 2 1 1 1 2 0 0 1 0 0 2 2 1 1 1 1 0 2 1 0 1 1 0 1 0 2 1 1 0 1 1 2 1 1 1 1 0 0 1 2 2 2 2 1 1 2 0 2 0 0 1 2 2 1 2 2 2
2 0 0 2 0 2 0 2 2 2 0 0 0 0 2 2 2 2 0 0 0 2 0 2 2 0 2 0 0 2 0 2 2 2 0 0 0 0 0 2 2 2 2 0 2 0 0 2 0 2 2 2 2 2 0 0 0 2 2 0 0 2 0 0 0 2 0 0 2 0 2 2 2 2 2 0 0 2 2 2 0 2 0 2 2 2 2 2 2 0 0 2 0 2 0 0 2 0 2 0 0 1 1 1 0 1 2 0 0 0 2 0 2 1 0 1 0 1 1 0 2 2 1 1 0 1 2 1 0 1 2 2 2 1 1 2 0 2 2 2 1 0 1 0 1 1 1 2 0 0 2 2 2 2 2 2 2 2 1 1 2 2 1 1 1 2 0 2 1 1 1 1 2 2 2 1 1 1 1 1 2 0 0 2 0 1 0 2 2 1 1 0 0 1 1 2 1 2 1 2 1 0 1 2 2 1 0 0 2 2 1 0 2 1 1 0 2 1 0 2 1 1 0 2 0 2 0 2 1 1 1 0 2 1 2 0 1 0 0 0 0 0 2 2 1 0 1 1 2 1 0 1 0 0 1 2 1 0 2 1 0 2 2 1 1 1 0 0 2 2 1 0 2 2 1 0 2 2 2 1 0 1 1 0 0 2 0 0 1 0 0 1 1 2 2 0 2 2 0 0 0 2 1 0 2 1 1 1 0 2 2 0 1 1 2 2 1 1 1 1 2 2 2 2 2 2 1 1 0 1 1 1 2 2 0 1 1 1 2 0 1 1 0 1 0 1 2 2 0 0 0 0 1 1 0 0 1 1 1 0 1 1 0 1 0 0 2 1 2 2 2 1 0 2 0 2 0 1 0 1 1 2 2 1 2 2 1 2 1 1 0 0 0 0 2 2 1 0 1 0 0 0 1 1 1 2 1 1 0 1 0 1 1 1 0 2 1 1 0 1 2 0 1 1 0 0 2 2 2 0 1 1 2 1 0 0 1 2 2 1 1 0 0 2 0 1 1 2 1 2 0 0 1 1 1 1 1 1 1 1 2 0 2 0 1 2 0 1 2 1 0 1 1 2 1 2 2 0 0 2 2 0 1 1 1 2 0 1 1 0 1 0 1 0 2 0 0 2 0 0 0 1 1 1 0 1 1 2 1 0 1 0 0 1 1 0 0 0 2 1 0 2 1 1 0 2 1 0 1 2 1 2 2 1 2 0 1 0 1 2 0 2 0 2 2 1 0 2 0 0 0 0 0 0 0 1 0 0 2 2 1 1 0 0 0 2 1 0 2 1 2 0 2 2 1 0 1 1 1 2 2 2 1 0 0 1 1 1 0 2 2 0 2 2 1 0 1 1 0 0 1 2 1 0 0 1 1 1 1 2 1 2 2 1 2 0 1 2 1 2 0 2 2 2 1 1 0 0 1 1 0 0 1 1 1 2 2 1 0 2 2 1 2 1 0 1 0 1 1 2 2 1 0 1 2 1 0 0 0 0 2 1 1 2 0 2 1 0 0 1 1 1 0 1 1 1 2 1 2 1 0 0 2 1 1 1 1 1 1 1 2 2 1 0 1 1 2 1 0 2 0 0 0 0 1 2 0 2 0 1 1 1 1 1 1 1 2 2 2 2 2 1 2 1 1 1 2 1 2 2 1 0 1 0 1 0 1 1 0 2 0 1 1 2 1 1 2 0 1 1 2 0 0 1 1 2 0 0 0 1 2 0 0 1 1 1 0 0 2 2 2 1 1 0 2 2 2 2 1 1 0 1 2 2 0 0 1 2 1 1 2 1 1 2 1 0 1 0 1 1 2 2 0 1 1 1 2 2 1 2 0 2 2 1 1 2 2 2 1 1 2 0 0 0 1 1 1 2 2 2 0 0 0 0 1 0 1 0 0 2 2 1 1 1 1 1 2 1 1 2 2 2 2 1 2 1 0 0 2 2 1 2 0 0 2 1 0 0 2 0 0 1 1 0 1 2 2 2 0 0 2 1 2 1 1 2 2 0 0 1 2 2 1 1 2 1 0 2 1 0 2 1 0 0 2 0 0 2 0 0 1 1 2 1 0 1 0 1 1 0 0 2 2 2 1 0 2 2 0 0 0 0 0 1 2 0 1 2 1 1 2 0 1 1 1 1 1 0 2 2 2 1 2 1 0 0 1 0 2 0 2 1 1 1 1 1 1 2 1 2 1 0 1 2 0 0 1 1 1 2 0 2 0 2 2 0 0 0 0 1 2 1 1 2 0
0 1 0 2 1 1 2 1 0 1 0 1 0 1 1 1 2 2 1 1 0 1 0 1 2 0 1 0 1 1 0 2 1 2 1 0 0 0 0 1 1 2 1 1 1 1 0 2 0 2 1 1 2 1 0 0 0 0 1 0 0 1 2 0 1 2 0 0 1 0 2 0 1 2 1 1 0 2 1 1 0 2 1 1 2 2 1 2 2 1 1 1 1 2 1 1 1 1 2 0 0 0 1 0 0 0 2 0 1 0 2 1 1 2 0 0 0 0 2 0 2 2 2 1 1 1 1 1 0 1 2 2 2 1 1 2 0 2 1 1 1 1 1 0 0 1 1 2 1 1 2 1 1 2 1 0 2 1 1 1 1 2 1 1 2 1 1 2 0 0 2 2 2 2 2 1 1 0 2 0 2 0 0 0 1 1 0 0 0 2 0 2 0 0 1 1 2 2 0 1 0 0 2 2 2 1 0 0 2 1 1 0 1 0 0 0 2 1 0 2 1 1 0 2 0 2 0 2 1 2 0 0 2 1 2 0 1 1 1 0 1 0 2 2 1 1 1 1 1 2 1 1 0 0 0 1 2 0 2 1 1 2 2 0 1 0 1 0 2 2 1 0 2 2 1 0 2 1 1 0 0 2 1 1 1 2 1 1 1 1 0 1 0 2 2 1 1 1 0 0 0 2 1 0 2 1 1 1 0 2 2 0 1 1 2 2 1 1 1 1 2 2 1 2 2 2 0 0 0 0 1 0 2 2 1 0 1 1 1 1 1 1 0 1 0 1 2 2 0 0 0 0 1 1 0 0 1 1 2 1 0 2 0 2 0 1 1 1 2 2 2 0 0 2 1 2 0 2 0 2 2 1 2 0 2 2 2 1 2 0 0 1 1 1 1 1 1 2 1 0 1 0 1 1 2 1 1 0 1 2 0 1 1 1 0 2 1 1 0 1 1 1 1 1 0 0 2 2 2 0 1 1 2 0 0 1 2 2 2 2 1 0 0 2 1 1 1 2 0 2 0 1 2 0 2 0 0 0 0 0 1 0 2 0 0 1 0 1 2 0 0 1 1 1 1 1 1 0 1 2 2 0 2 1 1 2 0 1 1 0 1 0 1 0 2 0 0 2 1 1 0 2 1 0 0 2 1 2 2 0 0 0 1 1 1 0 1 0 2 2 0 1 0 2 1 2 1 1 1 1 1 2 1 1 2 1 1 1 1 2 0 2 0 2 2 1 0 2 0 0 0 0 0 0 0 1 0 0 2 2 2 1 1 1 1 2 1 0 2 1 2 0 2 2 0 0 1 1 1 2 2 2 1 0 0 2 1 1 0 2 2 0 2 2 1 0 0 0 0 0 1 2 1 0 0 1 1 1 1 2 1 2 2 0 0 1 1 2 1 2 1 1 0 1 1 0 1 0 1 0 2 0 2 1 0 1 1 1 0 2 1 1 2 0 1 2 2 0 1 2 2 1 1 0 0 2 2 0 0 2 1 1 2 1 0 0 2 0 2 1 1 1 0 2 2 1 1 2 2 0 0 1 1 1 0 2 0 2 1 1 2 1 1 1 0 1 2 0 1 2 0 1 1 0 1 1 1 2 0 2 1 1 0 1 1 1 2 2 2 2 2 2 1 1 1 0 2 0 2 2 2 1 1 1 2 1 1 1 2 0 0 0 1 2 2 0 0 0 2 0 2 0 1 1 1 2 0 0 1 2 2 1 0 1 1 1 1 0 2 2 1 2 0 1 1 2 2 2 1 1 0 1 1 2 0 0 1 2 1 1 2 2 1 2 1 0 2 0 2 2 2 2 0 0 2 1 2 2 2 2 1 2 2 2 1 2 2 2 1 1 2 0 0 1 1 2 0 2 2 2 0 0 0 0 1 0 1 0 0 2 2 1 1 1 1 1 2 1 1 2 2 2 2 1 2 1 0 0 2 2 1 2 0 0 2 1 0 0 2 0 0 1 1 0 1 2 2 2 0 0 2 1 2 1 1 2 2 0 0 1 2 2 1 1 2 1 0 2 1 0 2 1 0 0 2 0 0 2 0 0 1 1 2 1 0 1 0 1 1 0 0 2 2 2 1 0 2 2 0 0 0 0 0 1 2 0 1 2 1 1 2 0 1 1 1 1 1 0 2 1 1 1 0 1 1 1 1 1 0 2 1 1 1 2 0 1 1 2 2 1 2 1 2 1 1 1 0 0 2 2 0 1 0 2 1 1 0 1 1 2 2 0 2 1 0
2 2 2 0 2 2 2 2 2 2 2 0 2 2 2 2 2 2 2 0 0 0 0 0 2 0 0 0 2 2 0 2 2 2 0 0 2 2 0 2 0 2 0 2 0 2 0 2 0 0 2 2 2 0 2 0 0 0 0 2 0 0 2 0 0 2 0 0 2 0 2 0 2 2 0 0 0 2 0 0 0 2 0 2 0 0 0 2 2 2 2 2 0 0 0 0 0 0 2 0 2 0 0 0 1 0 2 1 2 1 2 0 1 1 1 1 0 0 1 0 2 1 1 1 1 2 2 1 0 2 1 1 0 0 2 1 1 1 1 2 1 0 0 1 1 0 1 2 2 1 1 0 0 1 2 0 2 1 1 1 1 2 1 2 1 2 2 2 1 1 1 1 2 2 2 2 2 0 2 2 2 2 0 0 2 0 0 1 1 2 1 2 0 1 1 1 2 2 2 1 0 1 0 2 2 0 0 1 2 1 1 0 2 1 0 0 1 1 1 2 0 0 1 1 1 1 1 2 2 2 2 0 2 2 1 0 1 1 2 1 2 1 1 2 1 0 1 2 2 1 1 0 1 0 1 1 1 1 1 0 0 2 1 1 1 1 0 1 2 1 0 1 2 1 1 0 2 1 2 0 1 2 0 1 0 2 1 2 0 2 0 0 1 2 2 0 2 2 0 0 1 0 0 0 0 1 1 0 0 2 0 1 0 0 2 2 1 1 1 0 2 1 2 2 2 1 0 0 0 1 0 0 2 2 2 1 0 2 2 1 2 1 0 2 1 2 2 1 0 0 2 1 1 1 0 2 2 2 2 2 1 0 0 1 1 2 0 0 0 1 2 1 0 1 1 2 2 0 2 1 1 1 1 1 1 1 1 2 2 2 0 1 0 1 2 0 2 1 2 0 1 0 2 0 2 0 1 0 2 2 0 0 1 1 0 1 1 0 0 0 2 1 1 1 0 1 2 2 2 0 0 0 1 1 0 1 2 2 2 1 1 0 0 1 1 2 0 1 0 2 1 0 1 2 2 1 1 2 1 1 2 1 2 2 1 0 0 0 1 0 1 1 2 0 2 0 1 1 2 2 1 1 2 2 1 2 0 1 2 1 1 1 2 1 0 1 1 2 0 0 0 2 0 0 0 2 2 2 2 0 2 2 0 0 2 2 0 0 1 0 2 2 0 0 1 0 0 2 1 1 1 2 2 2 0 2 0 2 2 0 0 2 2 1 0 1 1 2 1 1 1 0 0 0 0 2 0 0 2 1 2 1 1 2 2 1 2 1 1 1 1 2 2 2 2 0 1 1 1 2 2 1 1 1 0 1 1 2 0 2 2 1 2 0 0 1 1 0 1 1 1 1 1 0 0 2 2 1 0 2 1 1 2 0 2 1 1 1 2 1 1 1 1 2 1 0 0 1 1 0 0 0 1 1 0 2 2 2 2 2 1 1 2 1 0 2 1 0 1 2 0 2 1 1 2 0 1 0 1 0 0 2 2 1 1 2 1 0 1 1 0 1 1 2 1 0 2 2 1 1 0 0 2 1 1 1 1 2 1 1 1 2 0 0 0 2 2 0 2 2 0 2 0 0 0 2 2 2 0 1 0 2 2 1 2 1 2 2 0 2 2 2 1 1 2 0 1 2 2 1 1 2 2 0 2 0 1 1 1 1 0 1 1 1 1 1 1 0 1 0 2 1 0 2 1 0 0 1 0 1 1 1 0 1 1 1 1 0 1 2 0 2 1 2 2 2 1 1 1 1 0 1 1 2 0 2 1 1 2 1 1 1 2 2 0 0 0 1 1 2 2 2 0 0 1 1 2 2 1 2 0 2 2 1 2 2 1 2 0 1 0 1 1 1 1 0 1 2 1 2 1 1 0 1 1 0 0 0 0 2 1 2 0 2 2 0 0 2 2 1 1 1 2 2 1 2 1 0 2 2 1 1 0 0 1 2 0 2 0 1 0 1 2 0 1 1 0 2 0 0 2 0 1 0 2 1 2 0 1 2 2 2 2 1 2 1 0 1 0 0 1 2 2 1 1 0 2 1 0 1 0 0 2 2 0 1 0 2 0 0 0 2 1 2 0 0 2 1 2 1 0 1 2 1 1 1 0 1 2 0 2 1 0 1 1 2 1 0 2 2 1 1 1 2 0 1 0 1 1 1 1 1 1 0 0 0 1 1 0 2 1 2 1 2 1 0 1 1 2 2 2 1 2 1 1 1 0 0 0 1 2 1 2 2 1
1 0 1 0 2 1 1 1 0 0 0 1 0 2 2 1 0 2 1 0 0 0 1 1 2 0 1 1 2 0 1 1 0 1 0 0 2 0 1 1 1 0 1 1 0 0 2 1 1 0 2 1 2 2 2 1 0 0 1 1 0 1 2 0 0 2 0 1 2 0 2 1 1 2 1 1 0 2 1 1 0 2 0 2 1 0 0 2 2 2 1 2 1 0 0 0 1 1 2 0 1 0 0 0 1 0 2 1 2 0 2 1 1 0 0 0 0 0 1 0 2 1 1 1 1 2 2 1 0 1 0 2 1 0 1 2 0 2 2 2 1 0 1 0 0 0 1 2 1 2 1 1 1 2 2 1 1 1 0 1 1 2 1 2 1 2 1 2 0 2 1 1 2 2 2 2 1 0 2 1 1 1 0 0 2 0 0 1 1 1 1 2 0 0 2 1 2 2 2 1 0 1 0 2 2 0 0 1 2 1 1 0 2 1 0 0 1 1 1 2 0 0 1 1 1 1 1 2 2 2 2 0 2 2 1 0 1 1 2 1 2 1 1 2 1 0 1 2 2 1 1 0 1 0 1 1 1 1 1 0 0 2 1 2 0 2 0 0 2 1 1 1 1 0 2 0 1 0 2 0 1 2 0 1 0 2 0 1 0 2 0 0 1 2 2 0 2 1 0 0 0 1 0 0 1 0 1 1 0 2 1 1 1 0 1 2 2 2 2 0 2 0 1 1 2 1 1 0 0 1 0 0 2 2 2 1 0 2 2 1 2 1 0 2 1 2 2 1 0 0 2 1 1 1 0 2 2 2 2 2 1 0 0 1 1 2 0 0 0 1 2 1 0 1 1 2 2 0 1 1 1 1 1 0 1 1 2 1 1 1 0 1 1 0 1 1 1 1 2 0 1 0 2 0 2 0 1 0 2 2 0 0 1 1 0 1 1 0 0 0 2 1 1 1 0 1 2 2 2 0 0 0 1 1 0 1 2 2 2 1 1 0 0 1 1 2 0 1 0 2 1 0 1 2 2 1 1 2 1 1 2 1 2 2 1 0 0 0 1 0 1 1 2 0 2 0 1 1 2 2 1 1 2 2 1 2 0 1 2 1 1 1 2 1 0 1 0 2 1 1 1 1 1 0 0 2 2 2 2 0 2 2 0 0 1 1 1 0 1 0 1 2 1 0 1 1 0 2 2 1 0 2 1 2 2 2 1 1 0 1 0 1 0 1 0 0 2 2 0 2 0 0 0 0 0 2 0 1 1 1 2 2 0 1 2 1 2 1 1 1 1 2 2 2 2 0 1 1 2 2 2 2 1 1 0 1 1 2 0 2 2 0 1 1 1 1 1 0 1 1 2 0 1 0 1 1 2 1 0 2 2 2 2 0 0 1 2 2 2 1 2 0 1 1 1 0 0 1 2 1 0 0 2 0 0 2 2 2 1 2 0 0 2 1 0 1 1 1 2 2 1 2 0 0 2 0 1 0 0 1 2 0 2 1 2 0 0 0 0 1 1 2 0 1 2 1 1 2 2 1 0 1 1 1 1 2 1 1 1 1 0 0 1 1 0 1 2 0 2 2 1 2 0 1 1 1 2 2 0 2 1 1 1 0 2 0 2 0 0 1 2 2 1 1 2 0 0 1 1 2 1 1 1 1 2 0 1 1 1 0 1 1 0 1 1 1 1 0 0 0 1 1 0 2 1 1 0 1 0 2 2 1 0 2 1 1 1 0 2 2 0 0 1 2 0 2 2 2 2 0 1 1 1 1 1 1 1 1 1 2 1 0 2 2 0 0 2 1 1 1 1 1 0 0 2 0 2 1 0 0 0 2 1 2 0 2 2 2 0 2 0 1 0 1 1 1 1 2 1 2 0 1 1 0 1 0 1 0 0 2 2 0 0 2 1 1 2 1 2 0 2 1 2 2 2 2 0 0 2 2 1 1 0 0 1 2 0 2 0 1 0 1 2 0 1 1 0 1 0 0 2 0 2 1 2 2 1 0 1 1 2 2 0 0 2 2 0 1 2 1 2 2 1 0 1 0 1 1 0 2 0 0 1 2 0 2 1 2 1 0 1 1 0 2 0 1 2 1 2 1 1 0 1 1 2 1 0 1 2 1 2 2 1 0 0 2 0 0 2 2 0 0 1 0 0 0 2 1 1 2 2 1 0 1 2 1 1 2 2 1 2 2 2 2 0 0 1 1 2 2 2 1 2 1 1 1 0 0 0 1 2 1 2 2 1
0 2 0 0 0 2 0 0 2 2 0 2 0 2 2 0 0 2 0 0 0 0 0 2 2 0 2 2 2 0 0 0 2 0 0 0 2 0 0 2 2 2 0 2 2 2 0 2 2 2 2 0 0 0 0 2 2 0 2 0 0 0 2 0 0 2 0 0 2 2 2 2 2 2 0 0 0 0 0 0 0 2 0 2 2 2 2 2 2 2 2 2 0 0 0 2 0 0 2 0 0 1 1 0 1 2 2 1 2 1 2 2 1 0 0 1 1 1 1 0 1 1 2 1 1 1 2 2 1 1 1 2 2 2 0 1 0 2 2 2 1 1 0 0 2 1 1 2 1 1 2 0 2 0 2 0 2 1 0 1 1 2 0 1 1 2 0 2 1 2 0 0 2 2 2 1 2 0 1 2 1 1 0 1 1 2 0 1 2 0 0 1 0 0 1 0 2 2 0 1 2 0 1 1 0 1 0 1 0 0 1 1 1 1 1 0 1 0 0 2 0 0 1 1 1 2 0 1 0 1 2 1 2 2 2 0 2 2 2 0 0 0 0 2 2 0 2 2 2 0 2 1 0 2 1 1 1 0 1 1 1 1 2 0 1 0 0 0 1 1 0 1 1 2 2 0 2 0 1 1 0 2 0 1 1 2 0 1 0 0 1 0 0 2 2 1 1 1 1 1 2 1 1 0 2 1 0 0 0 1 2 0 1 1 2 2 0 2 1 2 2 2 0 1 2 2 1 1 0 0 2 1 2 2 1 0 1 1 0 1 1 0 0 2 0 1 2 2 1 0 1 1 2 0 0 1 1 0 1 1 2 1 0 1 1 2 2 1 1 2 0 2 1 2 1 1 0 2 1 1 2 1 0 1 2 1 1 1 2 2 0 0 1 0 2 1 2 1 2 0 2 0 1 1 2 0 1 0 2 0 0 1 0 1 0 1 1 1 0 1 2 1 0 1 1 2 0 1 2 1 2 1 2 0 2 0 2 2 1 0 0 0 1 2 1 1 0 2 1 2 1 0 1 1 2 1 1 1 0 1 1 1 2 2 2 1 1 1 1 0 1 2 0 2 1 2 0 1 1 0 1 2 2 0 2 0 2 0 0 2 0 2 2 1 1 1 0 2 1 1 0 1 1 1 0 1 2 1 1 0 0 0 2 1 2 0 2 0 1 0 1 2 0 2 2 2 1 1 0 0 2 1 2 1 2 1 1 2 1 2 0 1 1 0 1 1 0 2 0 1 0 2 0 1 0 1 1 0 2 1 2 0 0 1 2 2 0 0 2 2 2 0 1 2 1 1 2 0 1 1 1 2 0 1 0 1 1 1 1 2 2 0 2 2 0 1 2 1 0 2 2 1 1 0 0 1 2 1 0 2 1 2 2 0 1 1 2 2 1 1 2 2 1 2 2 0 0 1 0 1 1 0 2 0 1 2 0 2 1 1 0 1 2 2 0 2 1 1 2 1 1 1 1 0 1 0 1 0 0 1 1 1 2 2 0 1 1 0 0 1 1 2 0 0 2 1 1 2 2 0 0 1 1 2 0 1 0 2 1 1 1 1 0 1 0 2 1 0 2 1 1 2 2 0 1 1 0 2 1 0 2 1 2 1 0 2 2 2 1 2 2 2 0 0 2 0 1 0 1 2 1 1 1 2 1 1 2 1 2 1 1 1 0 1 2 2 1 0 2 1 2 0 0 1 0 0 0 0 0 0 0 1 0 0 1 2 1 0 1 0 0 1 1 1 1 2 2 1 1 2 0 1 1 2 1 0 2 2 2 2 2 1 2 2 1 1 2 1 2 2 2 1 1 0 0 1 2 1 1 1 0 2 1 0 1 1 2 1 1 1 1 1 0 0 2 2 0 2 2 2 0 0 1 0 0 0 1 0 0 2 2 2 1 1 2 1 2 0 2 2 2 2 2 2 2 2 1 0 2 2 2 2 1 0 2 2 1 2 0 0 0 1 0 1 0 1 1 1 0 0 2 0 2 0 2 0 0 0 1 1 2 2 1 1 2 2 0 1 1 0 1 1 1 1 2 1 2 0 1 2 2 0 0 2 0 1 2 0 0 0 2 1 1 1 1 1 2 1 1 1 0 0 1 1 1 1 2 1 2 0 1 1 1 2 1 1 1 1 2 1 2 1 0 1 1 0 1 0 0 2 2 0 0 2 0 2 0 2 2 2 2 1 2 0 0 1 1 0 1 2 0 0 0 2 0 2 0 0 1 1 0 2 1 2 0
2 2 2 0 0 1 0 1 2 0 0 1 1 2 2 1 1 1 2 1 1 1 1 1 2 0 0 1 1 1 0 1 2 1 1 0 2 0 1 1 2 0 2 1 0 2 1 2 1 2 2 1 1 0 1 1 1 1 2 0 1 1 1 0 1 1 0 0 1 1 1 1 0 1 1 0 1 2 2 1 1 2 2 1 1 1 2 2 2 2 2 1 1 0 0 0 0 0 2 0 0 0 1 1 1 1 1 0 2 0 2 2 0 0 0 0 0 0 0 0 1 2 1 1 1 1 1 1 1 2 0 2 0 1 2 1 1 1 2 2 2 1 0 0 0 0 1 2 1 2 1 0 1 1 2 0 2 1 0 1 1 2 0 1 1 2 0 2 1 2 0 0 2 2 2 1 2 0 1 2 1 1 0 1 1 2 0 1 2 0 0 1 0 0 1 0 2 2 0 1 1 0 1 2 1 2 0 0 1 1 1 0 0 1 2 0 1 1 0 2 0 0 1 0 1 1 1 2 0 1 1 0 2 1 1 1 2 2 2 0 0 1 0 1 1 0 2 2 2 1 1 1 0 1 2 1 2 0 2 1 0 2 2 0 1 0 0 0 1 0 1 0 1 1 1 0 1 0 1 0 0 2 1 2 2 2 0 0 1 2 1 0 0 2 1 0 1 1 1 0 2 1 0 1 2 0 0 0 0 0 2 1 0 0 1 1 0 2 1 2 2 2 0 1 2 2 1 1 0 0 2 1 2 2 1 0 1 1 0 1 1 0 0 2 0 1 2 2 1 0 1 1 2 0 0 1 1 0 1 1 1 1 1 1 1 2 1 1 0 1 0 2 1 2 0 2 0 2 0 1 1 0 0 1 2 2 1 1 2 2 0 0 1 1 2 0 2 2 2 0 1 1 2 1 2 0 1 1 1 1 1 1 0 0 0 1 1 0 0 2 2 2 0 1 1 1 0 0 2 0 2 2 2 0 2 0 2 2 1 1 1 0 1 1 1 1 0 1 1 2 1 0 1 1 2 1 1 1 0 1 1 1 2 2 2 1 1 1 1 0 1 2 0 2 1 2 0 1 1 0 1 2 2 0 2 0 2 0 0 2 0 2 2 1 1 1 0 2 1 1 0 1 1 1 0 1 2 1 1 0 0 0 2 1 2 0 2 0 1 0 1 2 0 2 2 2 1 1 0 0 2 1 2 1 2 1 1 2 1 2 0 1 1 0 1 0 1 2 1 0 0 2 1 1 0 1 1 0 2 0 2 0 0 0 2 1 1 0 1 1 2 0 1 2 1 1 2 1 0 2 1 2 0 2 0 2 2 2 0 2 2 0 2 2 1 1 2 0 0 2 2 1 1 0 0 1 2 1 1 1 1 1 2 0 1 0 1 2 0 2 2 2 1 1 2 0 0 1 0 1 1 0 2 0 1 2 0 2 1 1 0 1 2 2 0 1 1 2 2 2 2 1 2 1 0 0 1 0 0 1 2 0 1 2 1 2 1 0 0 1 1 1 0 0 2 1 1 2 2 0 0 1 1 2 1 1 1 1 1 1 1 1 0 1 1 1 0 1 1 2 2 1 0 0 2 1 1 2 0 2 2 1 0 2 1 2 2 2 0 2 2 2 1 1 1 0 0 1 1 1 1 0 1 2 2 0 1 0 2 0 0 0 1 2 2 2 1 0 2 1 2 0 0 1 0 0 0 0 0 0 0 1 1 0 1 1 0 0 1 1 1 1 1 1 0 2 2 0 1 2 1 1 2 1 0 0 1 2 2 1 2 1 2 2 2 1 2 1 2 2 2 1 1 0 0 1 2 1 1 1 0 2 1 0 1 1 2 1 0 2 2 1 0 0 1 1 1 2 2 2 1 1 1 0 0 0 1 0 0 2 2 2 1 1 2 1 2 0 2 2 1 1 2 2 2 2 0 0 2 2 2 2 0 1 1 2 0 2 1 0 0 2 2 0 1 0 1 1 0 0 2 1 2 0 1 0 1 1 2 2 2 2 2 2 2 1 0 1 0 1 1 0 0 0 1 1 2 0 1 1 2 0 0 1 0 0 1 1 0 0 1 1 1 2 0 1 2 1 1 1 1 0 0 1 1 1 1 2 2 1 1 1 0 2 1 1 1 0 2 2 2 1 1 1 0 0 1 0 0 2 2 0 0 2 0 1 0 2 2 2 2 1 2 0 0 1 2 1 1 2 2 0 1 1 1 2 0 1 0 2 2 1 1 1 0
2 0 0 2 0 0 2 0 2 2 0 0 0 0 2 2 2 0 0 0 0 0 0 2 0 0 0 0 2 0 0 2 0 2 2 0 2 0 0 2 2 0 2 0 0 2 0 0 2 2 2 2 2 2 0 0 0 0 2 0 0 2 0 0 0 2 0 2 2 0 2 2 2 2 2 2 0 2 2 0 0 2 2 2 2 2 2 2 0 0 0 0 0 2 0 2 2 0 2 2 2 2 1 0 0 0 2 1 2 0 2 1 0 1 1 2 2 0 2 0 2 0 1 2 2 1 2 1 0 1 1 1 0 1 1 0 1 1 2 1 1 1 1 1 1 0 1 2 1 0 1 0 1 2 2 2 2 1 0 0 1 2 1 1 2 2 0 2 0 1 1 0 2 2 2 1 0 0 1 1 2 0 0 0 0 0 0 2 2 1 1 2 0 0 2 1 2 2 2 1 1 1 0 2 2 0 0 0 1 1 1 0 1 1 0 0 1 2 0 2 1 0 0 1 1 1 1 2 1 2 2 0 1 1 2 2 1 1 1 0 0 1 1 2 2 0 1 2 2 1 1 1 0 2 1 2 2 0 1 0 2 1 1 1 1 0 1 2 0 1 1 2 1 2 2 0 2 2 2 2 1 2 0 1 1 1 0 0 1 0 1 1 1 1 2 0 2 2 0 0 2 1 1 1 2 0 1 0 1 1 2 1 1 2 0 2 0 2 1 0 1 1 2 1 2 2 0 1 0 0 2 2 2 0 1 0 0 0 2 2 0 1 0 2 0 1 1 2 1 0 1 2 2 0 1 1 0 0 2 2 2 0 0 0 1 2 0 0 1 1 2 1 1 1 0 1 0 1 0 1 1 0 1 1 2 2 1 2 2 1 0 0 0 1 1 1 2 1 2 0 2 1 2 2 1 2 1 1 2 2 0 0 2 2 1 1 0 1 0 1 1 2 1 2 1 0 1 1 2 0 1 2 1 1 0 0 2 0 0 0 2 0 0 0 2 1 0 0 0 2 1 0 0 2 2 1 1 2 0 1 1 0 1 2 2 1 2 0 1 0 1 1 1 2 1 2 1 0 0 0 0 2 2 0 2 0 1 2 1 1 0 1 1 1 1 0 0 1 1 0 0 2 1 0 2 2 1 2 1 0 0 0 2 1 2 0 2 1 2 0 0 2 1 0 1 1 0 2 2 0 0 2 2 2 2 1 1 1 2 1 1 1 1 0 1 0 0 1 1 2 0 1 1 0 0 1 0 0 2 2 2 2 2 2 2 2 0 0 2 2 0 0 2 2 0 0 0 2 0 0 2 2 2 1 1 1 1 2 1 2 1 0 1 0 2 1 0 1 0 2 1 1 1 1 0 1 2 2 0 2 2 2 2 0 0 1 2 2 2 2 0 2 1 2 0 1 0 1 1 1 1 0 2 0 0 2 0 2 0 0 1 1 2 1 1 2 1 0 2 1 0 2 0 1 2 0 0 1 0 2 1 1 2 1 1 1 0 0 0 1 1 2 0 2 2 2 2 2 1 0 0 0 2 0 2 1 2 0 2 0 0 2 1 1 1 1 2 1 1 2 0 2 0 1 0 2 1 2 0 1 1 2 1 2 1 2 2 2 1 2 2 2 2 1 1 0 2 1 1 1 0 1 2 1 1 1 1 0 1 0 0 1 2 1 1 1 1 1 2 0 2 1 0 1 1 1 1 1 0 1 1 2 1 1 1 1 0 0 1 1 1 2 0 1 0 1 2 2 2 1 1 1 1 1 1 0 1 2 2 1 1 1 2 2 1 1 1 1 2 2 1 2 0 0 0 1 2 2 1 1 0 2 2 0 2 2 1 2 0 1 0 0 1 1 0 1 1 2 1 2 0 0 1 1 2 0 0 1 0 2 2 0 1 1 1 0 1 2 1 2 1 2 2 2 1 2 2 1 2 2 1 2 0 0 2 2 1 2 1 2 0 2 1 0 1 2 1 1 0 0 2 1 1 1 1 2 1 0 1 1 0 2 1 0 1 0 1 1 1 1 1 1 0 1 1 1 1 0 1 2 0 0 0 2 0 0 0 1 0 0 2 1 2 0 1 0 2 1 1 2 0 0 0 2 2 1 2 2 1 1 1 1 2 1 1 0 1 1 2 1 2 1 0 1 1 1 1 0 1 2 0 1 1 1 0 1 1 2 2 1 2 1 1 2 0 0 1 2 2 2 2 1 1 2 1 1 0 1 0 2 2 2 2 2 2
0 1 1 1 2 0 2 2 0 1 2 0 1 1 2 1 1 2 1 0 0 0 0 0 1 0 1 2 2 1 0 1 0 2 1 0 1 0 0 1 0 1 1 1 1 1 2 2 0 2 2 2 2 1 2 0 1 1 0 1 0 0 1 0 1 2 0 0 2 0 0 0 1 2 1 2 0 2 2 2 1 2 1 1 2 2 2 2 1 0 1 1 1 1 1 0 0 0 2 1 1 2 2 0 2 0 2 0 0 1 2 2 1 0 0 0 0 0 1 1 1 2 2 1 0 2 2 0 1 1 0 1 0 1 1 2 2 1 2 2 1 2 1 0 2 1 1 2 2 1 2 0 1 2 2 1 1 0 0 0 1 2 1 2 1 2 0 2 0 0 2 1 2 2 2 2 0 1 0 1 2 0 0 1 0 1 0 2 2 1 2 2 1 1 2 1 2 2 1 1 1 1 0 2 2 0 1 0 1 1 0 0 2 1 0 0 2 1 1 2 1 0 1 1 2 0 1 2 0 0 2 2 2 1 2 1 1 2 2 0 1 2 1 2 1 0 1 2 2 1 1 2 0 2 1 2 2 0 1 0 2 2 2 1 1 0 1 1 1 1 1 2 2 1 2 0 1 2 2 1 0 2 0 1 1 2 0 1 1 0 1 1 0 2 2 0 2 2 0 0 2 1 1 1 2 0 1 0 1 1 2 1 1 1 1 1 0 2 1 0 1 1 1 1 2 2 0 0 0 0 1 1 2 1 1 1 0 0 2 1 1 1 0 2 0 0 1 1 1 0 1 1 1 1 1 2 1 0 2 2 2 0 0 1 1 2 0 0 0 0 1 2 2 1 1 1 1 1 1 0 1 1 0 2 2 2 1 2 2 1 0 0 0 1 1 1 2 1 1 0 2 0 2 1 1 1 1 1 2 1 1 1 2 2 0 0 1 2 0 1 1 1 1 1 2 0 2 2 2 0 2 1 1 0 1 0 2 1 1 1 1 1 1 2 2 0 0 1 1 1 1 0 1 0 2 1 1 0 0 0 2 0 2 2 1 0 0 0 0 0 2 1 2 0 2 1 0 0 1 2 0 2 1 0 2 1 1 1 0 1 0 1 1 0 1 0 0 2 1 1 0 2 0 0 2 1 0 2 0 1 1 0 2 1 2 0 1 0 2 0 0 2 1 0 1 2 0 2 2 1 1 2 2 1 1 2 2 2 2 1 0 2 1 0 1 0 1 2 1 1 1 0 0 0 0 0 0 0 1 1 2 0 1 0 1 1 1 1 0 0 1 1 1 2 2 2 1 2 0 2 1 2 0 2 0 1 0 2 1 2 2 0 1 1 1 0 1 2 0 2 2 0 0 1 0 1 2 2 1 1 2 1 2 1 2 0 1 1 1 2 1 1 1 1 2 0 0 1 0 1 0 0 2 0 0 2 2 1 1 0 1 1 2 2 2 0 2 1 1 1 2 1 0 1 1 2 1 0 0 2 1 0 1 0 1 0 2 1 0 0 2 2 0 1 0 0 1 2 1 1 1 0 1 0 2 2 2 2 2 1 0 1 0 0 1 0 1 0 2 2 0 2 0 0 0 2 2 2 0 2 1 1 1 1 0 1 2 2 2 2 2 1 2 1 1 1 2 2 2 1 1 1 2 1 2 1 1 0 1 0 0 1 2 1 1 1 1 1 2 0 2 0 0 1 1 0 0 0 0 0 1 1 0 1 1 1 0 0 1 2 0 2 1 1 0 2 2 2 2 0 0 0 0 2 1 2 2 2 2 1 1 1 2 2 2 1 1 2 2 2 1 2 0 1 0 0 2 2 2 1 0 2 2 0 1 2 0 2 0 1 0 0 1 1 0 1 1 2 1 2 0 0 1 1 2 0 0 1 0 2 2 0 1 1 1 0 1 2 1 2 1 2 2 2 1 2 2 0 2 2 2 2 0 0 2 2 0 2 0 1 1 2 1 0 1 2 1 2 0 0 2 2 2 0 0 2 0 0 2 2 2 2 1 0 2 1 1 0 1 1 1 0 0 1 1 0 1 0 0 2 1 0 0 2 0 0 0 1 1 0 1 1 2 1 1 1 2 1 1 2 0 0 0 1 2 0 1 1 1 2 2 1 2 0 1 1 1 0 2 2 2 0 1 1 1 1 1 0 1 2 0 2 2 1 0 0 2 2 2 1 2 0 0 1 0 0 1 1 1 2 2 0 2 2 2 2 0 0 0 1 2 2 1 2 1
2 2 2 0 2 2 0 2 2 2 0 0 2 0 2 0 2 0 2 2 0 0 0 2 2 0 2 2 2 2 0 2 2 2 2 0 2 0 0 0 2 2 2 2 0 2 2 2 0 2 0 0 0 2 2 0 2 0 2 0 0 2 2 0 0 0 0 0 0 0 0 2 0 2 0 2 0 2 0 0 0 2 2 2 2 2 0 2 2 2 2 2 0 2 0 0 2 0 0 0 0 2 1 1 1 0 2 0 2 2 2 0 0 1 0 1 0 1 2 0 0 2 2 1 0 0 2 2 1 2 0 2 2 1 0 1 0 2 1 2 0 1 0 0 0 0 0 2 1 2 0 0 0 1 2 0 1 1 0 1 0 2 1 1 1 1 1 2 0 1 1 1 1 0 2 2 1 1 2 0 2 1 1 0 1 2 0 2 2 2 2 2 1 2 1 0 2 2 1 1 1 2 1 2 1 0 0 2 2 2 0 0 2 2 2 0 2 2 0 2 0 0 0 0 2 0 1 2 1 1 0 1 2 1 1 2 0 2 2 1 1 0 2 1 1 1 1 2 1 2 0 0 0 1 2 2 2 0 2 0 1 1 2 1 2 1 0 0 2 2 0 1 1 2 2 0 2 1 1 1 0 1 1 2 1 2 1 0 1 1 0 1 0 2 1 1 1 1 0 0 2 2 1 0 2 1 0 1 0 1 2 1 0 1 2 1 2 0 2 1 1 1 2 2 2 1 1 2 0 0 1 1 2 2 2 2 1 2 1 1 2 1 0 2 1 2 2 2 0 0 1 0 2 0 2 1 0 0 1 1 2 0 0 1 0 1 2 1 2 1 0 1 1 0 2 1 0 2 1 2 2 1 2 0 2 2 1 2 1 1 0 1 1 2 2 1 2 1 2 0 1 1 2 2 2 1 0 1 0 2 0 1 1 1 0 2 2 1 1 1 2 0 1 2 0 0 1 1 2 1 1 0 2 0 2 0 2 2 2 0 0 0 1 1 2 1 0 2 0 2 1 0 0 1 1 1 2 2 0 0 1 0 2 1 0 0 0 0 1 0 2 1 2 0 1 1 0 0 2 2 2 2 2 1 2 1 0 1 1 0 1 0 1 0 2 1 0 2 0 0 0 2 1 0 2 1 2 1 0 0 0 0 2 0 2 0 2 0 2 0 1 2 1 1 2 2 0 2 1 2 1 2 0 1 1 2 0 2 2 2 2 0 1 0 2 0 0 0 2 2 0 0 0 0 0 2 0 0 2 1 2 2 1 2 1 2 0 0 1 1 0 0 1 2 0 0 1 2 0 0 2 1 2 2 0 2 1 2 1 2 1 0 1 1 0 1 1 1 0 1 1 1 2 2 0 2 1 1 0 2 1 1 2 0 1 0 0 2 1 2 0 2 0 2 0 1 0 1 1 0 1 0 2 0 1 1 1 2 2 1 2 1 2 1 1 0 1 0 2 1 2 1 0 1 1 1 1 0 0 2 1 0 2 2 1 1 1 0 1 0 0 0 0 1 2 0 2 2 1 2 1 0 2 1 1 1 1 1 2 0 0 2 0 0 1 1 1 1 0 1 1 1 0 1 1 1 1 2 0 1 1 2 1 0 2 0 2 2 1 2 2 1 1 1 1 1 1 2 2 2 2 1 2 1 1 0 1 2 0 0 1 1 1 2 0 1 2 0 2 0 2 0 2 2 0 2 1 0 0 1 2 1 0 1 2 1 0 0 1 2 1 0 1 0 2 2 2 2 1 0 1 0 1 2 1 1 2 0 2 2 1 1 1 2 2 1 1 0 2 2 1 2 0 1 1 0 2 2 2 1 0 2 1 2 1 1 2 2 0 1 0 1 0 1 1 2 0 2 2 2 0 0 1 0 0 0 0 0 1 1 1 1 1 2 1 1 2 2 2 0 1 2 1 1 1 1 1 0 2 2 2 1 0 0 2 2 1 2 1 0 0 1 0 0 1 2 0 1 0 1 2 0 1 0 1 2 1 1 1 2 2 2 0 1 2 0 0 1 1 1 2 2 1 0 1 0 0 2 1 1 0 1 0 2 1 0 0 0 1 1 0 2 1 1 0 1 1 2 1 1 1 0 0 0 2 1 1 2 2 0 2 1 1 0 0 2 0 0 2 2 1 1 1 2 0 0 1 0 2 0 1 2 0 2 2 1 0 1 2 2 1 2 2 0 0 1 1 1 0 2 0 1 0 1 1 2 0 0 1 0 2 2 1 2 0
2 1 0 2 0 2 1 1 2 1 1 0 2 1 2 0 2 1 1 1 0 0 0 2 1 0 2 1 2 1 0 2 1 2 2 0 2 0 0 0 2 2 2 2 0 2 2 2 0 0 2 2 2 0 2 0 0 1 2 0 1 2 0 0 1 2 0 0 2 1 2 1 1 0 1 1 0 1 0 1 1 1 2 2 1 1 0 2 2 2 1 1 0 1 0 0 2 1 1 1 0 0 0 0 1 0 2 0 2 1 1 1 0 2 0 0 1 0 1 0 1 2 2 1 1 2 2 0 0 1 1 1 1 1 0 1 0 2 1 2 0 0 1 0 0 0 1 2 1 2 1 1 1 2 2 1 1 1 0 0 0 2 1 1 0 2 1 2 2 1 2 2 2 2 2 2 1 0 2 1 1 1 0 1 0 2 0 2 2 0 2 2 0 1 1 0 2 1 1 1 0 2 2 2 0 0 0 2 2 2 0 0 2 2 1 0 2 1 0 2 0 0 0 0 2 0 0 1 1 2 1 1 2 0 2 1 0 1 2 1 1 1 1 1 1 0 1 2 0 2 0 0 0 2 2 2 1 1 1 0 1 2 1 1 1 1 0 1 2 1 1 0 0 2 2 0 2 0 1 0 0 0 1 2 0 2 2 0 1 2 0 0 1 2 2 0 2 2 0 0 2 2 2 0 2 2 1 1 0 2 2 2 0 1 2 2 1 1 2 0 1 2 2 2 1 0 0 2 1 0 2 1 2 2 2 1 0 2 1 2 2 1 0 2 1 2 2 2 0 0 1 0 2 1 1 0 0 0 1 1 2 0 0 1 0 1 2 1 2 1 0 1 1 0 2 1 0 2 1 2 2 1 2 0 2 2 1 2 2 1 0 2 1 0 2 1 2 2 1 0 1 1 2 2 2 1 0 1 0 2 0 1 1 1 0 2 2 1 1 1 2 0 1 2 0 0 1 1 2 1 1 0 2 0 2 0 2 2 2 0 0 0 0 1 2 0 0 2 0 2 1 0 0 1 2 1 2 2 0 0 1 0 2 1 0 0 0 0 1 0 2 1 2 0 1 1 0 0 2 2 2 2 2 1 2 1 0 1 1 0 1 0 1 0 2 1 0 2 0 0 0 2 2 1 2 1 2 1 0 1 0 1 2 1 2 0 1 0 2 1 2 2 0 2 2 2 1 1 0 1 2 2 0 2 1 2 1 2 1 2 2 1 0 0 1 0 1 0 2 2 0 0 0 0 0 2 1 0 2 1 2 1 1 2 2 2 0 1 1 1 0 0 1 1 1 1 2 2 0 1 1 2 0 2 0 0 0 1 1 2 2 0 2 0 0 1 0 0 0 1 1 1 2 2 1 2 2 2 0 2 1 2 2 0 1 1 0 2 2 2 0 2 1 2 1 0 0 0 0 0 1 1 2 1 2 0 0 2 1 1 1 2 2 2 1 1 0 1 0 2 2 0 1 1 2 0 1 1 0 2 2 0 2 1 1 1 0 0 0 2 0 1 0 2 0 0 1 2 1 0 1 0 1 0 2 2 1 2 1 2 1 2 0 0 1 1 1 0 1 1 1 1 0 1 1 2 1 2 0 1 0 2 2 1 0 1 1 2 2 2 2 0 2 2 0 2 1 1 2 1 1 1 2 2 1 1 1 2 1 0 0 1 2 2 0 1 2 0 2 0 2 0 2 2 0 2 1 0 0 1 2 1 0 1 2 1 1 0 1 2 1 0 1 0 2 2 2 2 1 0 1 0 1 2 1 1 2 0 2 2 1 1 1 2 2 1 1 0 2 2 2 2 0 0 2 0 2 2 2 1 0 2 1 2 0 1 2 1 0 1 0 1 0 1 1 2 0 2 2 2 0 0 1 0 0 0 0 0 1 2 0 2 0 2 1 1 1 1 1 1 1 2 2 1 2 1 1 0 2 2 1 1 0 0 2 2 1 2 1 1 0 1 0 1 1 2 1 1 0 0 2 0 2 0 1 0 1 0 0 0 2 2 0 0 2 0 0 1 1 1 2 2 2 0 1 0 0 2 0 1 0 1 0 2 1 0 0 0 1 2 1 1 1 1 0 1 2 1 2 1 1 0 1 1 1 2 2 1 2 0 2 1 0 0 1 2 0 0 2 2 1 1 1 2 0 0 1 0 2 0 1 2 0 2 2 1 0 1 2 0 2 0 0 1 1 1 2 0 2 1 0 1 1 2 1 2 0 0 0 0 2 2 1 2 0
0 2 2 2 2 2 0 2 0 2 0 0 2 0 0 0 2 0 0 2 2 2 0 0 2 0 0 2 2 0 0 0 2 2 2 0 0 0 2 0 2 0 0 2 2 0 2 2 0 2 0 0 0 2 0 2 2 0 2 0 0 0 2 0 0 2 0 0 2 2 2 2 0 2 2 0 0 0 2 0 0 2 0 2 2 2 2 2 2 2 2 0 2 0 0 2 0 0 2 0 2 1 0 0 0 1 2 0 2 1 2 2 0 1 0 1 0 0 0 1 2 2 2 1 0 2 2 1 1 1 0 1 2 2 1 2 1 2 2 1 1 1 0 1 1 1 0 2 0 0 2 0 1 1 2 1 2 2 0 1 1 2 0 0 1 2 1 1 1 2 1 1 2 1 2 2 1 1 1 1 1 1 0 1 1 1 0 2 1 1 0 0 0 1 1 1 2 2 1 0 0 2 1 2 1 0 0 1 1 1 0 2 1 2 0 0 2 2 1 2 2 0 0 2 1 0 1 1 1 0 2 1 2 0 2 1 1 2 2 0 0 0 2 2 1 0 1 2 2 2 1 0 0 1 2 2 2 0 1 0 2 0 2 1 2 1 0 0 1 2 1 0 2 2 2 1 1 0 1 0 1 1 1 2 0 2 0 1 0 1 0 1 0 2 2 0 2 1 0 0 2 1 0 0 1 2 2 0 0 2 1 1 0 1 2 2 1 2 1 0 1 1 2 1 2 2 0 2 0 0 2 1 2 0 1 2 1 2 2 1 1 1 1 2 1 2 2 1 0 0 1 2 0 2 2 2 1 0 2 1 2 0 0 1 0 1 2 0 0 0 0 2 0 0 2 2 0 0 0 0 0 2 2 0 0 2 2 0 2 0 0 1 1 1 1 1 1 2 2 0 1 1 1 2 2 1 1 1 0 2 0 0 2 2 1 0 2 1 0 2 2 2 1 1 0 1 2 2 2 2 1 0 1 1 2 0 2 2 2 0 2 0 0 0 0 1 0 1 1 2 1 1 1 1 2 0 1 0 0 1 0 1 2 0 2 2 0 1 1 1 1 2 2 1 1 1 1 0 0 1 2 0 0 1 1 2 1 0 1 0 0 2 1 0 0 2 1 2 1 0 0 1 1 1 1 2 2 2 2 1 1 1 1 1 1 1 1 1 1 0 1 2 1 1 1 0 0 1 2 1 0 2 1 1 2 1 1 1 0 1 0 0 1 1 1 1 2 2 0 2 0 1 0 0 0 2 2 0 2 0 2 0 0 0 2 0 2 0 0 0 2 0 0 2 2 0 2 2 0 0 2 2 0 2 0 0 1 1 1 2 2 1 1 1 0 1 2 2 1 1 1 0 1 1 0 1 0 0 0 2 2 0 2 1 1 2 2 2 1 1 1 2 0 1 2 0 0 1 1 1 1 1 2 0 0 2 1 2 1 2 0 0 2 1 1 2 1 1 1 2 2 1 2 1 2 1 2 0 0 2 0 2 2 0 0 0 0 0 2 0 0 0 0 2 0 0 2 2 2 2 2 1 2 0 1 2 1 1 1 1 1 1 1 0 0 2 2 2 0 2 0 1 0 1 1 1 2 2 0 2 0 0 0 0 0 0 2 2 0 2 0 2 2 2 0 0 2 0 2 2 0 1 1 2 2 0 2 2 0 2 2 2 0 2 0 0 2 0 0 0 0 0 0 2 0 2 1 0 0 1 2 0 0 1 2 2 1 0 1 2 0 1 1 1 1 2 0 0 2 0 2 2 1 2 0 0 2 0 2 1 1 1 1 2 0 2 1 1 2 2 2 2 1 0 1 1 2 2 1 2 1 2 2 2 0 1 2 1 0 1 0 2 0 1 1 0 1 2 0 2 0 2 0 0 0 0 0 0 0 2 2 1 0 0 1 1 1 2 1 1 1 1 1 2 1 1 0 0 2 2 1 2 0 0 2 1 0 0 0 0 0 1 0 0 2 2 0 0 0 0 1 1 1 1 1 2 2 1 1 0 2 2 1 1 1 1 1 1 1 2 1 1 0 1 0 0 1 0 1 2 0 1 1 2 1 2 1 1 0 0 2 2 1 0 2 0 2 1 0 1 1 0 2 2 2 0 1 1 2 0 1 0 2 1 1 1 1 1 2 1 1 1 1 1 2 1 0 0 0 1 2 0 0 2 1 0 2 2 2 1 2 0 1 0 1 0 1 0 1 2 0 2 0 2 1 1 1 0 1 1 2 2 1 2 2
2 0 1 2 1 1 0 2 1 2 0 1 1 0 1 1 1 0 0 1 2 1 0 1 2 0 0 1 1 1 0 1 2 2 2 0 1 0 2 0 2 1 1 1 2 0 2 2 0 2 0 1 0 1 0 2 2 0 2 1 0 1 1 0 0 2 0 0 2 1 2 2 0 2 2 1 0 1 1 0 0 2 0 2 1 1 0 2 2 2 1 2 1 0 0 0 1 0 2 0 1 1 1 1 0 1 2 0 2 2 2 2 1 1 0 1 0 0 1 0 1 2 2 2 1 1 2 1 2 1 1 2 2 1 1 1 1 2 2 1 1 1 0 1 1 1 0 2 0 0 2 1 1 1 2 1 2 2 0 0 2 2 1 0 1 1 0 1 0 1 2 1 1 1 2 1 1 1 1 1 1 0 0 2 1 1 0 2 2 0 1 2 1 0 1 1 2 2 0 0 1 1 2 2 1 0 1 1 1 0 0 1 2 2 0 0 2 1 1 1 0 1 1 2 0 2 0 2 2 0 2 1 1 0 2 1 0 0 2 1 1 1 1 1 1 0 2 2 1 2 1 1 0 1 2 2 2 0 0 0 2 1 2 1 2 0 0 0 1 2 2 0 2 2 2 1 1 0 1 0 1 0 2 2 0 2 0 1 1 1 0 2 0 1 2 0 2 2 0 0 2 1 0 0 1 1 1 0 0 2 1 1 1 1 2 2 1 2 1 0 1 1 1 1 2 1 0 1 0 0 2 1 2 0 1 2 1 2 2 1 1 1 1 2 1 2 2 1 0 0 1 2 0 2 2 2 1 0 2 1 2 0 0 1 0 1 2 0 0 0 0 2 0 0 2 2 0 0 0 0 0 2 2 0 0 2 2 0 2 0 0 1 1 1 1 1 1 2 2 1 0 2 0 1 2 0 0 1 1 2 0 0 2 2 1 0 1 1 1 0 2 0 2 2 0 0 2 2 1 2 2 0 2 0 2 0 2 2 2 0 1 0 1 1 1 2 0 1 0 2 1 2 1 1 2 1 0 0 0 0 1 1 2 1 2 2 2 1 1 1 1 2 1 1 0 2 0 0 2 1 1 0 1 2 1 1 2 0 2 0 0 1 2 1 0 1 0 1 0 0 0 2 1 0 2 1 1 2 1 0 1 0 1 1 2 1 1 2 2 0 0 2 2 1 2 0 0 0 2 0 1 2 2 1 2 2 1 0 0 2 0 0 0 2 0 0 2 2 0 1 0 1 0 0 0 2 1 0 2 1 2 1 0 1 2 1 1 1 0 1 2 0 0 2 1 0 1 1 1 1 1 2 0 2 0 0 1 1 1 2 2 1 1 1 0 1 2 2 1 1 0 1 0 0 0 1 1 1 0 2 2 1 2 0 1 1 1 2 0 2 2 2 0 1 2 0 0 1 0 0 0 0 2 0 0 2 2 2 1 2 0 0 2 2 2 2 1 1 1 2 2 1 2 1 2 1 2 0 0 2 0 2 2 0 0 0 0 0 2 0 0 0 0 2 0 0 2 2 2 2 2 1 2 0 1 2 1 1 1 1 1 1 1 0 1 2 2 0 1 1 0 1 0 2 2 0 1 1 1 2 2 2 2 2 1 1 2 2 1 2 1 2 1 1 0 0 2 0 2 2 0 1 1 1 1 1 2 2 0 2 1 2 1 2 0 1 2 0 1 1 1 0 0 1 0 1 0 1 0 2 2 1 1 1 1 2 1 0 1 1 0 2 1 1 1 2 1 1 1 0 2 2 2 1 0 0 2 0 2 1 1 1 1 2 0 1 0 1 2 2 2 2 1 0 1 1 2 2 1 2 1 2 2 2 0 1 2 1 0 1 0 2 0 1 1 0 1 2 0 2 0 2 0 0 0 0 0 0 0 2 2 1 0 0 1 1 1 2 1 1 1 1 1 2 1 1 0 0 2 2 2 2 0 0 2 2 0 0 0 1 0 0 0 0 1 2 0 1 0 0 1 1 1 1 1 2 2 1 1 0 2 2 2 2 0 1 1 1 1 2 1 1 0 1 0 1 0 0 1 2 0 1 1 2 1 2 1 1 0 0 2 2 1 0 1 1 2 1 1 1 0 0 1 1 1 0 1 1 1 1 2 1 2 1 1 2 1 1 2 1 1 1 0 1 2 1 1 0 0 1 2 0 0 2 1 0 2 2 2 1 2 0 1 0 1 0 1 0 1 2 0 2 0 2 1 1 1 0 1 1 2 2 1 2 2
0 2 0 2 0 2 0 2 2 0 0 2 2 0 2 2 2 2 0 2 0 2 0 2 0 0 2 0 2 2 2 2 2 2 2 0 2 0 2 0 2 0 2 2 0 2 2 2 0 2 2 0 2 0 0 0 2 0 2 0 0 2 0 0 2 2 0 0 2 0 2 0 2 2 0 0 0 2 0 0 0 2 2 0 2 2 2 0 0 0 2 2 0 0 0 2 0 0 2 2 0 0 0 0 0 1 1 0 2 1 1 2 0 2 0 1 1 2 2 0 1 2 2 2 2 2 2 0 1 1 1 2 0 0 0 2 0 2 2 2 0 2 2 0 1 0 0 2 1 1 1 0 2 1 1 2 2 1 1 0 2 2 0 2 1 2 1 1 0 1 1 0 2 1 2 2 0 1 1 1 0 0 0 0 1 1 0 1 2 1 1 2 1 1 1 0 2 2 1 0 2 1 1 2 1 1 0 1 1 1 0 0 2 2 1 0 1 0 0 2 0 0 0 1 1 1 0 1 1 2 0 0 2 0 2 0 0 2 2 0 1 0 2 2 0 1 0 2 1 1 2 2 0 0 1 1 2 0 1 0 2 2 1 2 1 1 0 1 1 1 2 0 1 0 2 2 2 1 1 0 1 2 0 1 0 1 0 1 0 0 1 1 0 2 2 1 1 0 1 1 1 1 0 0 1 1 1 0 0 2 1 1 0 0 2 2 1 1 2 1 2 1 2 2 2 1 2 1 0 2 1 2 2 1 1 1 1 1 2 1 2 1 1 1 1 1 2 1 0 0 1 0 2 1 1 1 1 1 2 1 2 1 1 1 0 2 0 1 2 1 2 0 0 1 0 2 0 1 0 1 2 0 2 0 2 1 2 0 2 0 0 2 2 0 2 2 1 0 2 1 1 1 1 2 0 2 0 1 0 1 1 1 1 1 0 1 2 1 1 0 2 2 2 0 0 0 2 2 1 2 1 0 1 0 2 0 2 1 2 1 1 0 0 2 0 2 1 2 0 2 0 0 1 1 2 0 1 1 1 1 0 1 2 0 0 0 0 0 1 0 2 2 1 0 2 1 1 0 1 0 1 0 2 1 1 1 0 2 2 1 0 0 2 2 0 0 0 2 2 1 0 2 1 1 2 1 1 1 0 1 1 0 2 0 2 0 2 1 2 1 1 2 0 0 1 1 0 2 1 0 1 1 2 1 1 1 1 2 1 1 2 1 1 1 1 0 0 2 0 1 0 2 1 0 0 1 0 0 2 1 2 0 1 1 2 0 1 0 1 0 2 0 2 2 1 1 0 2 1 0 2 2 1 1 0 1 0 2 1 2 2 1 1 2 1 0 1 0 0 0 2 0 1 1 0 2 1 0 1 2 2 1 2 0 1 1 2 2 0 2 1 1 0 1 1 0 0 0 0 0 0 1 1 2 1 1 1 2 0 0 2 2 1 1 1 0 0 1 1 2 2 1 0 1 1 0 1 0 0 2 2 0 2 2 1 0 0 0 0 2 0 1 0 1 2 1 2 2 0 0 0 0 1 0 1 1 2 0 2 0 0 0 2 0 1 1 2 0 2 0 0 0 0 0 0 0 1 1 1 0 1 2 1 1 0 1 1 2 0 2 1 0 1 1 1 1 2 2 2 1 2 1 2 1 1 0 2 2 1 2 0 2 2 1 2 0 1 1 0 1 2 0 1 1 0 1 1 0 0 1 1 2 2 1 1 1 1 0 2 0 2 2 2 2 1 2 2 2 1 1 0 2 2 2 0 1 2 0 2 1 0 1 1 2 1 1 0 0 1 1 2 1 0 1 1 1 2 0 1 1 1 2 2 2 0 2 2 1 0 1 1 1 0 2 2 2 0 2 1 2 0 0 0 1 0 1 1 0 1 2 1 1 0 0 0 0 2 2 2 2 1 0 0 2 1 1 0 0 2 2 2 2 0 0 2 2 1 2 1 1 0 2 0 0 0 1 1 1 0 0 2 0 2 0 1 2 2 1 1 1 2 2 0 0 2 2 0 0 1 1 0 2 1 2 2 2 1 0 0 0 2 2 0 2 1 0 0 1 1 1 0 1 2 2 1 1 2 2 1 1 0 0 0 2 2 0 1 1 2 0 1 1 1 0 0 2 0 1 2 1 1 0 2 2 0 2 1 0 2 0 1 2 2 1 0 1 2 2 2 1 2 2 1 0 0 0 1 2 2 2 1 0 2 2 1 1 0 0 0 1 2 0 1 2 0
2 1 1 1 1 2 1 1 2 2 0 1 0 2 1 1 1 2 1 1 0 0 0 1 1 1 1 1 1 2 0 2 1 1 1 0 2 1 2 0 1 2 1 1 1 1 1 2 0 2 1 1 0 2 1 1 2 1 1 0 1 2 0 1 1 2 0 0 1 1 2 1 1 2 1 0 0 2 0 0 0 2 1 1 1 1 1 1 0 1 2 1 0 1 0 1 1 1 2 1 0 0 0 0 1 1 1 0 2 0 1 1 0 1 0 1 1 2 1 0 0 1 2 1 1 2 2 1 0 1 1 2 0 0 0 2 0 1 2 1 1 1 2 0 1 0 0 2 1 0 1 0 2 1 1 2 2 1 2 0 2 2 0 2 2 2 1 1 0 1 1 1 2 1 2 2 0 2 1 1 1 1 0 1 2 2 0 1 2 2 2 2 2 2 2 0 2 2 0 1 2 0 1 1 2 2 0 2 1 1 0 0 2 2 1 0 0 0 0 2 0 0 1 1 1 1 1 1 1 2 1 1 2 1 2 1 0 2 2 0 0 0 2 2 0 0 0 2 1 1 1 1 0 0 2 2 2 0 0 0 2 2 2 1 2 1 0 0 2 2 2 0 2 0 2 1 1 0 2 1 1 1 1 2 1 1 0 0 1 0 2 0 0 2 1 0 0 0 0 1 1 2 1 0 2 1 1 0 0 2 2 0 0 0 1 1 2 1 1 0 1 1 2 2 2 1 1 1 0 2 1 0 1 1 0 0 0 2 2 0 2 1 0 2 2 1 1 2 0 0 2 0 2 0 1 0 1 1 1 1 2 1 1 0 0 1 1 1 2 0 1 1 0 0 1 2 0 1 1 1 2 0 2 0 2 2 2 0 1 1 0 1 2 0 2 2 1 0 2 1 2 2 0 1 1 1 0 0 0 2 1 2 1 1 0 2 1 0 2 0 1 2 2 1 0 0 2 2 1 2 1 0 2 0 1 0 2 0 0 2 0 1 0 0 2 1 0 1 1 1 2 1 2 0 1 0 2 1 1 1 0 1 2 0 0 0 0 0 1 0 2 2 1 0 2 1 1 0 1 0 1 0 2 1 1 1 0 2 2 1 0 0 2 2 0 0 0 2 1 1 0 2 1 0 2 0 0 2 0 1 1 0 2 1 2 0 1 0 2 2 0 2 1 0 2 1 1 1 0 1 2 1 1 1 1 1 1 2 0 1 2 2 0 0 1 0 1 2 0 1 0 1 0 0 0 1 0 0 2 1 2 1 0 0 0 1 1 0 2 0 2 0 2 2 1 1 0 2 1 0 2 2 1 1 0 1 0 2 0 2 2 0 1 1 0 1 0 0 0 1 2 1 1 0 0 2 2 2 1 1 0 1 2 0 2 2 1 1 1 2 0 1 0 1 1 1 0 0 1 1 1 1 1 0 0 2 0 2 1 0 1 2 1 1 0 1 1 1 1 2 2 1 0 1 1 0 1 0 0 2 2 0 2 2 1 0 0 0 0 2 0 1 0 1 2 1 2 2 0 0 0 0 1 0 1 1 2 0 2 0 0 0 2 0 0 1 2 0 2 0 0 0 0 0 0 0 2 0 2 0 0 2 0 0 0 2 2 2 0 2 1 0 1 1 1 1 2 2 2 1 2 1 2 1 1 0 2 2 1 2 0 2 2 1 2 0 1 1 0 1 2 0 1 1 0 1 1 0 0 1 1 2 2 1 1 1 1 0 2 1 2 1 2 1 1 2 2 2 2 0 1 2 2 1 0 2 2 1 1 0 1 0 2 2 0 0 0 1 1 1 2 1 0 1 1 1 2 0 1 1 1 2 2 2 0 2 2 0 1 1 0 2 0 1 2 2 0 2 2 2 0 0 1 0 1 1 0 0 1 1 0 1 1 0 0 1 2 2 2 1 0 0 0 2 2 1 1 0 2 2 1 2 0 0 2 1 1 2 1 1 0 2 0 0 0 1 1 1 0 0 2 1 2 0 0 2 1 1 2 2 2 2 1 0 2 1 0 1 1 1 1 2 1 1 2 1 0 0 0 1 1 2 1 2 1 0 0 1 1 1 0 1 2 2 1 1 2 2 1 1 0 0 0 2 2 0 1 1 2 0 1 1 1 0 0 2 0 1 2 1 2 0 1 2 0 1 1 1 1 1 1 2 2 0 1 1 2 2 1 2 1 2 2 1 0 0 2 2 2 2 1 0 2 2 2 0 0 0 0 0 2 0 2 2 1
2 0 0 2 0 2 0 0 2 0 0 0 2 0 2 2 2 2 2 2 0 2 0 2 0 0 0 0 2 2 0 0 0 2 2 0 2 0 0 0 2 0 2 2 0 2 2 2 0 0 2 0 2 2 0 2 2 2 0 0 2 0 0 0 0 2 0 0 2 0 2 0 2 0 2 2 2 2 2 0 2 2 2 2 2 2 2 2 2 0 0 0 0 2 0 0 2 0 0 0 0 0 1 1 0 0 2 0 2 1 2 1 2 0 0 1 2 1 1 0 0 2 1 2 1 2 2 0 0 1 0 2 1 1 1 1 2 0 1 2 2 1 0 0 2 1 2 2 0 1 2 0 1 1 2 1 1 2 0 1 2 2 1 1 2 0 1 1 1 2 2 2 0 2 2 2 1 0 2 1 2 0 0 1 1 2 0 2 1 1 1 1 1 0 1 1 2 2 2 0 2 0 2 0 0 0 0 2 1 0 0 1 2 1 0 0 1 2 0 2 1 0 1 2 0 0 2 1 2 1 1 1 2 0 2 1 0 0 2 0 0 0 1 2 1 1 2 1 2 1 2 1 0 2 2 2 2 0 0 0 0 1 2 0 0 1 0 1 2 0 1 1 2 1 2 2 2 0 1 0 1 2 0 1 2 2 0 1 2 0 0 1 1 2 1 1 2 1 0 0 2 1 1 0 1 1 2 0 0 2 1 1 2 2 0 1 1 1 1 0 0 1 2 2 2 1 0 2 0 1 2 1 2 1 1 1 0 1 2 1 1 2 1 1 0 0 0 2 0 0 0 0 2 0 2 2 1 0 1 1 1 0 1 1 2 2 2 1 1 2 1 1 1 1 0 1 1 0 0 0 1 0 0 1 1 2 2 1 1 1 0 0 0 2 1 2 2 1 1 0 0 1 1 0 1 1 1 2 1 1 2 1 1 1 1 1 1 0 0 1 1 1 1 0 0 0 2 2 2 0 2 1 2 2 0 1 2 1 0 1 1 1 0 1 0 1 1 2 1 2 1 1 0 0 2 1 0 2 0 0 0 0 1 1 0 1 0 1 1 0 2 2 1 1 2 0 0 0 1 0 0 1 1 1 0 2 0 1 1 0 1 1 0 0 0 1 1 1 1 0 0 2 1 1 1 2 2 2 0 0 1 1 2 0 1 1 1 1 2 1 1 2 1 1 1 1 1 2 1 0 2 1 2 2 2 1 2 1 1 1 0 1 0 0 1 1 1 1 1 1 0 1 1 0 0 2 0 0 2 1 2 2 0 1 1 2 1 0 2 1 2 0 1 2 1 0 1 1 2 0 2 1 1 1 0 0 1 2 0 2 2 0 2 2 2 0 1 0 0 1 2 0 2 2 0 1 1 2 0 2 2 1 2 1 1 1 1 1 1 1 2 1 1 0 2 0 0 1 2 0 0 0 1 1 0 2 1 2 2 2 0 0 2 0 0 2 1 0 2 2 1 2 0 1 1 1 1 2 1 2 1 1 2 1 1 1 1 0 1 1 1 0 0 0 2 0 2 2 2 2 1 0 2 0 2 0 0 2 1 2 1 1 1 1 2 0 1 0 1 2 0 1 0 0 1 2 1 2 0 1 1 2 2 2 1 0 1 2 2 2 2 1 1 2 1 0 1 2 2 2 1 1 2 2 0 0 2 2 1 1 1 1 1 1 1 2 1 1 2 0 2 1 0 1 1 0 0 1 0 1 2 1 1 0 1 1 1 0 1 1 0 1 1 0 1 2 2 2 1 1 1 1 2 1 0 1 1 1 2 1 1 0 2 2 1 1 0 1 1 2 2 2 0 0 1 0 2 1 1 0 0 2 0 1 2 1 2 2 0 1 1 0 0 2 1 0 1 2 0 2 0 1 0 0 1 0 0 0 1 1 1 0 0 1 1 1 2 2 1 1 1 1 1 1 2 2 1 0 2 2 2 2 0 0 2 2 0 2 0 0 1 2 2 0 0 1 2 2 1 0 2 1 2 0 1 2 2 0 1 2 2 2 2 2 2 1 0 1 1 1 2 1 0 1 1 0 2 1 0 2 0 1 0 2 1 1 1 1 0 0 0 2 1 0 1 2 2 1 2 1 0 0 1 1 0 1 0 2 2 0 2 0 2 0 0 2 0 0 2 2 1 0 1 1 1 1 2 0 2 1 0 2 1 1 1 1 2 2 2 2 2 2 1 1 1 0 1 1 2 2 1 0 2 2 1 2 0 0 0 2 2 2 1 2 2
1 1 2 1 1 1 1 1 0 2 0 0 1 1 1 2 1 2 1 0 0 1 2 1 1 0 2 1 2 1 1 1 1 2 1 0 2 0 1 0 1 1 2 1 1 2 2 2 0 1 2 0 2 1 0 1 0 1 2 0 1 1 1 0 0 2 0 1 2 0 1 0 2 1 1 1 1 2 2 1 2 2 2 2 2 2 2 2 2 1 1 0 1 2 0 1 1 1 1 0 0 0 1 0 0 1 2 0 2 0 2 0 1 1 0 1 1 0 1 0 1 2 2 1 0 2 2 0 0 1 0 2 1 1 1 1 2 0 1 2 2 1 0 0 2 1 2 2 0 1 2 0 1 1 2 1 1 2 0 1 2 2 1 1 2 0 1 1 1 2 2 2 0 2 2 2 1 0 2 1 2 0 0 1 1 2 0 2 1 1 1 1 1 0 1 1 2 2 2 0 1 1 2 1 0 1 0 2 2 1 1 1 2 2 0 0 2 1 0 2 0 0 0 2 1 1 1 2 1 0 2 0 2 0 1 2 0 0 2 0 0 0 1 2 2 0 2 2 2 2 1 0 0 1 2 2 2 0 0 0 1 1 2 1 0 2 0 0 2 1 1 1 2 2 1 0 2 1 2 0 1 2 0 0 1 2 1 2 2 1 1 0 2 2 1 1 2 1 0 0 1 1 1 0 2 2 1 0 1 2 2 2 2 2 1 2 2 2 2 0 1 1 2 2 2 0 0 1 0 1 2 0 2 1 0 0 0 1 2 1 1 2 2 1 1 0 1 1 0 0 1 0 2 1 2 2 0 0 1 1 1 0 1 1 2 2 1 1 1 2 1 1 0 2 1 2 0 2 0 1 1 1 0 1 1 2 2 1 0 1 0 0 0 1 1 2 1 0 0 0 1 0 2 1 2 0 1 2 0 2 1 0 0 1 1 1 1 0 0 0 2 1 1 1 0 0 2 2 1 1 2 0 2 1 1 0 2 0 1 1 0 0 0 1 0 2 1 2 0 2 1 0 1 1 1 2 2 0 0 1 0 0 2 1 2 1 0 0 1 0 2 0 1 0 1 1 1 0 2 0 0 0 2 1 0 2 1 1 1 0 0 1 1 0 0 0 0 1 0 0 0 2 1 0 1 2 2 2 1 0 1 2 1 0 2 1 0 0 2 2 0 2 2 2 2 2 1 2 0 0 2 1 2 2 2 1 2 1 1 1 0 1 0 0 1 1 1 1 1 1 0 0 0 0 0 2 0 0 2 2 2 2 0 2 0 2 0 1 1 1 1 1 1 2 0 0 0 0 2 0 1 1 2 1 1 1 1 2 0 2 2 1 2 1 0 2 0 0 0 0 1 1 0 0 0 2 1 1 1 2 2 1 1 1 1 1 0 0 1 2 2 2 2 1 1 1 0 0 2 0 0 0 2 0 1 2 1 2 1 0 0 1 2 2 0 2 0 0 1 2 1 2 1 0 2 0 0 0 1 0 1 0 2 0 1 0 1 0 0 0 0 1 2 2 0 0 1 2 2 0 0 0 2 0 2 1 1 2 1 1 1 1 1 1 1 1 2 0 1 2 0 2 0 1 0 2 2 2 0 2 0 1 0 1 0 0 2 2 1 2 2 1 1 1 0 0 1 1 1 1 0 1 2 1 0 1 1 2 2 1 0 2 1 1 2 2 0 1 1 0 1 2 1 1 1 1 0 1 0 1 1 2 1 1 1 1 2 0 1 0 0 0 1 0 1 2 2 2 2 1 0 1 1 2 1 2 2 1 1 0 1 1 2 2 1 1 0 1 1 2 2 2 0 0 1 0 2 1 1 0 0 2 0 1 2 1 2 2 0 1 1 0 0 2 1 1 1 2 0 2 0 1 0 0 1 0 0 0 1 1 1 0 0 1 1 1 2 2 0 1 1 2 2 2 1 1 0 0 2 1 0 2 0 0 1 1 0 1 1 0 0 2 1 0 1 2 1 2 0 1 2 1 2 1 1 2 1 0 1 1 2 2 0 1 2 0 0 1 2 2 2 1 0 2 0 0 2 0 1 1 0 0 0 1 1 1 0 2 0 0 0 2 2 1 2 2 2 0 2 1 1 1 0 1 1 0 1 0 2 1 2 1 1 0 0 1 0 1 1 2 1 0 2 2 0 2 1 0 1 1 0 1 1 2 0 2 1 2 2 1 2 1 2 1 0 2 2 0 0 2 0 0 1 2 1 2 0 0 0 2 2 2 0 2 1
2 0 0 2 2 2 0 2 2 2 0 0 2 2 2 0 2 2 2 2 2 2 2 0 2 0 0 2 2 0 0 0 2 2 0 0 2 2 0 2 2 2 2 2 0 2 2 2 0 2 2 2 2 2 0 0 0 2 0 0 0 2 0 0 0 2 0 2 2 0 2 2 0 2 2 2 2 2 0 0 2 2 2 0 2 2 2 0 0 0 2 0 2 0 0 0 0 0 2 0 0 2 2 1 1 1 1 0 2 1 2 2 0 0 0 1 1 0 1 0 0 1 2 1 0 2 2 1 0 1 1 1 1 2 1 2 1 2 1 2 0 2 1 1 2 0 0 2 2 0 1 1 1 1 1 2 2 1 1 0 2 2 1 2 2 2 1 1 0 2 0 0 2 1 2 1 0 1 1 1 2 1 0 1 1 2 0 2 2 1 1 1 1 1 1 0 2 1 2 1 0 2 1 2 1 0 1 1 2 1 0 1 2 2 1 0 2 0 0 2 0 1 0 2 1 1 0 2 1 1 1 0 2 0 1 1 0 0 1 1 2 1 1 1 1 1 1 2 2 1 2 0 0 1 2 2 1 1 1 1 1 1 1 1 0 0 0 1 1 1 1 0 2 1 2 0 2 0 2 0 1 1 1 2 0 2 0 1 0 1 1 0 1 1 2 0 1 1 2 0 2 2 2 1 2 0 0 0 0 2 2 2 2 2 2 2 0 2 2 1 2 2 0 1 2 1 0 1 0 0 1 1 2 2 1 1 1 0 2 0 2 1 0 2 2 1 2 2 0 0 2 0 2 1 0 1 1 0 2 1 2 1 0 0 0 2 0 0 0 1 0 2 1 1 2 2 1 1 0 0 1 0 0 1 1 1 2 1 1 1 0 0 1 1 1 1 1 0 1 1 1 2 0 1 2 0 1 1 2 0 1 1 0 2 0 0 2 0 0 2 1 2 1 1 1 1 1 2 1 1 2 0 2 0 2 1 1 0 1 1 1 0 0 1 2 2 0 0 1 2 1 2 2 1 1 2 1 1 1 1 1 0 2 1 2 2 1 1 2 1 1 2 2 1 1 2 1 0 1 2 1 0 2 2 2 1 1 0 1 0 0 0 2 2 0 0 0 2 1 1 1 1 2 1 0 1 2 2 1 0 1 2 2 2 2 0 1 0 2 1 1 2 0 0 2 1 2 0 0 2 2 2 1 1 1 2 1 2 0 1 1 2 0 1 1 0 1 2 0 0 1 1 0 0 0 2 0 1 2 0 1 1 1 1 1 0 0 0 1 0 2 0 2 2 2 0 2 1 1 1 1 1 1 2 0 0 0 1 1 2 2 1 2 1 0 0 2 2 0 1 1 0 1 1 2 2 1 0 1 2 2 2 2 0 1 0 1 1 2 2 1 0 0 2 1 1 0 1 0 0 0 1 1 2 0 2 2 2 1 2 1 1 2 1 1 1 2 2 2 1 1 1 2 2 2 0 1 0 1 0 1 2 2 2 0 1 1 1 1 2 0 0 0 1 2 0 2 0 2 0 1 0 2 0 2 2 1 2 2 1 1 1 2 2 1 2 2 1 1 2 0 1 0 0 0 1 1 1 0 0 0 1 1 2 1 1 2 2 1 2 2 2 1 1 2 0 1 1 1 2 0 2 2 1 1 0 2 2 0 1 2 1 1 1 2 1 0 1 2 1 2 1 1 2 2 0 0 1 0 2 2 1 1 1 1 2 1 0 2 0 0 0 2 2 0 2 1 1 2 1 2 1 1 1 0 0 1 2 1 2 1 1 2 2 1 2 1 1 0 2 2 0 1 1 1 1 2 1 0 0 0 1 1 1 1 1 2 2 0 0 2 1 0 0 1 1 0 2 2 2 0 0 0 0 0 0 2 1 0 1 1 0 1 1 2 1 2 1 1 1 1 1 2 2 0 2 0 0 2 2 2 1 0 0 0 1 1 0 1 0 0 2 1 1 0 2 1 1 0 0 2 1 1 0 1 1 1 1 1 2 2 2 1 1 2 2 0 0 2 0 1 2 1 0 2 0 1 2 1 1 0 0 2 1 1 0 0 0 0 2 1 0 0 1 0 1 2 1 2 1 0 0 0 2 2 1 2 2 2 0 0 1 2 1 0 1 0 0 2 2 2 1 1 1 0 2 0 0 0 2 1 1 1 1 0 1 0 0 1 1 2 1 2 0 0 1 2 1 1 2 1 0 1 2 0 2 0 1 2 2 2 1 2 1 0
1 1 1 0 0 2 0 1 1 0 0 2 0 1 2 2 0 1 1 1 0 1 1 1 1 0 1 1 2 1 1 2 1 2 1 1 1 0 1 1 2 0 1 2 0 2 1 2 0 1 2 2 2 1 1 0 0 1 1 0 1 2 0 0 1 2 0 1 2 0 1 2 1 2 2 2 1 2 0 0 1 2 2 1 2 1 1 1 1 1 1 1 2 0 0 0 1 1 2 0 0 1 1 1 1 0 2 0 2 2 2 2 0 1 0 1 1 0 1 0 1 2 2 1 1 1 2 1 1 0 2 1 0 1 1 2 2 1 2 2 0 2 2 0 2 0 0 2 2 0 1 1 1 1 1 2 2 1 1 0 2 2 1 2 2 1 0 2 0 2 0 1 2 2 2 1 0 0 2 0 0 1 0 2 1 2 1 1 1 2 0 1 0 1 1 1 2 2 1 2 1 1 1 1 1 0 1 1 2 1 1 1 1 2 0 0 2 2 0 1 1 0 2 2 1 0 0 2 2 1 0 0 2 0 2 1 1 1 1 1 2 1 1 2 0 1 2 1 2 2 0 1 0 0 1 1 2 1 1 0 2 1 2 1 1 1 1 1 0 2 0 1 1 2 2 0 2 0 1 0 0 1 1 2 1 2 0 0 0 0 1 1 0 1 2 0 2 2 1 0 2 2 2 1 1 1 0 1 0 2 2 0 0 0 1 2 0 2 0 0 1 1 2 2 2 1 0 1 0 0 1 0 2 1 0 0 0 1 2 0 2 1 0 2 1 0 1 2 0 0 1 0 1 1 0 0 1 0 2 1 2 1 0 0 0 2 0 0 0 1 0 2 1 1 2 2 1 1 1 0 1 2 0 2 2 2 1 0 1 1 0 0 0 2 1 0 2 1 1 1 1 1 1 1 1 1 1 1 1 0 0 0 0 1 0 0 2 1 0 2 0 2 2 0 0 1 0 2 2 0 1 0 2 0 2 0 2 0 1 2 0 1 0 2 1 1 0 1 1 2 0 2 1 0 2 2 0 1 0 2 1 0 2 0 2 2 0 0 2 0 1 2 2 1 1 2 0 0 1 1 0 0 2 1 2 1 1 0 1 0 0 0 2 2 0 0 0 2 0 0 0 2 1 1 0 2 2 2 1 0 0 1 2 1 2 0 1 0 2 1 0 2 1 0 1 1 1 1 1 2 1 2 2 1 2 2 2 1 0 1 1 1 1 0 1 0 1 1 1 1 1 0 1 0 0 1 1 1 1 1 2 1 1 0 1 1 0 0 0 0 2 0 2 2 2 0 2 1 1 2 0 2 0 2 0 0 0 1 1 2 2 1 1 1 0 0 2 2 0 2 0 0 2 0 2 2 2 1 1 2 1 2 2 0 1 0 1 1 2 2 1 0 0 2 1 1 0 1 0 0 0 1 1 2 0 2 2 2 0 1 0 0 2 1 2 0 1 2 1 1 1 0 1 1 1 1 0 0 1 0 1 1 1 1 1 2 0 0 1 1 1 1 0 0 2 1 2 1 1 1 1 0 2 0 2 1 1 2 2 1 1 1 1 1 1 2 2 2 0 2 1 1 0 0 0 1 1 1 0 0 0 1 1 2 1 1 2 2 1 2 2 2 1 1 2 0 1 1 1 2 0 2 2 1 0 1 2 1 1 2 1 2 1 0 0 1 1 0 1 1 2 0 0 1 1 1 0 0 0 1 0 1 0 1 2 0 1 0 1 2 2 1 2 1 2 2 2 2 1 1 2 0 2 0 0 1 1 1 1 2 1 1 1 2 2 1 1 1 2 2 2 2 0 0 0 1 2 0 0 2 1 1 1 1 0 2 1 2 0 0 1 1 1 1 1 0 1 2 1 2 0 0 0 0 1 1 1 1 0 2 1 1 0 0 1 0 2 1 1 2 2 2 2 2 1 2 0 0 2 2 2 1 0 0 0 1 1 0 1 0 0 2 1 1 0 2 1 1 0 0 2 1 1 0 2 0 0 1 2 2 2 2 2 1 2 2 0 0 2 1 1 2 2 1 2 1 1 2 1 0 1 1 1 1 1 0 0 1 0 1 2 0 1 1 1 0 2 2 1 2 1 0 0 2 1 2 2 2 2 0 0 1 2 1 0 1 0 0 2 2 2 1 1 1 0 2 0 0 0 2 1 1 1 1 0 1 0 0 1 1 2 0 1 0 0 1 2 1 1 2 1 0 0 2 0 2 0 1 1 2 2 1 2 1 0
0 2 2 2 2 2 0 2 2 0 2 0 2 0 0 0 0 2 0 0 0 0 0 0 2 0 0 2 2 2 0 2 2 2 0 0 0 0 0 0 2 2 2 2 0 2 2 2 0 2 2 2 2 2 0 0 0 0 2 0 0 2 0 0 0 0 0 0 2 0 0 2 0 2 2 0 0 0 0 0 0 2 2 2 2 0 2 2 2 2 2 0 2 2 0 2 0 0 2 2 0 0 0 0 0 0 2 1 1 2 1 1 2 1 0 0 1 0 1 0 1 0 0 1 0 2 2 1 1 2 1 1 2 1 0 1 0 2 0 2 2 1 1 1 1 1 0 2 1 1 1 1 2 1 1 2 2 1 1 1 1 2 0 0 1 2 1 2 2 1 1 1 2 0 2 1 1 0 2 1 2 1 0 2 1 2 0 2 2 0 1 2 0 0 2 0 2 2 1 0 1 1 1 2 0 0 0 1 1 2 0 1 2 1 0 0 1 2 0 2 0 0 0 1 1 0 1 2 2 1 1 1 1 2 1 1 0 0 1 0 0 1 2 2 1 0 2 1 2 1 0 1 0 1 2 2 2 0 1 1 1 1 2 1 1 0 0 0 2 1 2 0 2 0 2 1 2 0 2 0 0 2 1 2 1 2 0 1 2 0 0 1 1 2 2 0 1 2 0 0 0 1 1 0 1 1 1 1 0 2 0 2 0 0 0 2 0 2 1 1 2 1 2 1 2 1 1 1 0 0 1 1 2 2 2 0 0 0 2 1 2 2 1 1 2 1 1 2 0 0 2 1 2 0 1 2 1 1 1 2 0 0 0 0 0 1 2 0 2 2 0 2 0 0 0 2 2 0 0 0 2 0 2 0 0 0 1 1 2 1 2 0 0 2 1 2 2 1 1 0 1 1 1 1 2 1 2 0 1 1 2 2 1 1 0 1 2 1 1 2 2 2 2 0 0 1 2 2 2 0 1 1 2 1 0 2 2 2 1 0 0 0 0 0 1 1 0 1 0 2 0 0 1 2 2 1 0 2 1 1 2 1 1 0 2 2 0 1 1 1 0 2 1 1 1 1 0 0 1 2 0 0 2 2 2 0 2 1 0 0 0 0 2 2 0 2 0 2 0 1 1 1 0 2 2 1 2 2 0 1 0 2 1 1 1 1 1 1 2 0 0 2 0 1 2 1 0 2 1 0 0 2 1 1 1 2 0 0 0 2 1 0 0 0 1 0 1 2 2 1 1 1 1 0 0 1 1 1 1 2 2 2 0 1 1 1 0 0 1 0 2 0 1 2 2 0 0 2 2 2 2 2 1 0 1 1 1 2 0 2 2 0 2 1 0 2 1 1 0 2 1 1 1 2 0 2 2 2 1 1 0 2 2 1 2 0 1 1 0 1 1 2 2 2 1 0 0 0 0 0 1 0 1 0 1 1 0 2 2 1 0 0 2 1 1 2 1 1 1 2 2 0 1 1 1 1 1 2 2 0 1 1 2 0 1 2 0 0 1 1 1 0 1 1 1 0 2 2 1 2 1 0 1 1 1 2 1 1 2 0 1 2 0 2 2 2 1 1 0 1 2 0 0 0 2 2 1 2 1 2 2 1 2 1 1 0 1 2 1 2 2 1 1 1 2 1 1 1 2 2 1 2 2 2 0 1 1 1 1 2 2 1 0 0 1 1 1 0 1 0 2 0 1 1 1 2 0 1 1 2 2 2 2 2 0 0 0 0 0 2 0 2 1 2 1 2 2 1 2 0 1 0 2 0 1 2 1 0 2 1 0 1 2 2 2 2 1 0 2 1 2 2 0 0 0 0 2 1 1 0 0 2 1 1 2 1 2 1 1 2 1 0 0 0 0 0 1 2 1 1 1 1 0 0 0 0 1 2 0 2 1 0 0 1 0 0 2 2 2 1 0 2 2 2 1 0 0 0 1 0 0 2 0 0 2 2 0 2 2 1 0 1 0 0 1 2 0 2 0 1 2 1 1 0 1 1 2 1 1 1 2 2 1 1 2 2 0 0 1 1 2 2 2 2 1 1 1 1 1 1 1 1 2 2 2 0 0 1 2 0 1 1 1 1 1 0 2 2 0 1 0 0 1 1 1 0 1 1 2 0 1 0 1 1 1 1 0 0 1 2 1 0 2 2 1 2 1 1 0 1 1 1 0 2 1 1 2 2 1 2 1 2 2 1 2 0 2 1 1 0 2 0 2 2 0 2 0 0 1 0 1 2 2 1 1
2 1 0 1 1 1 1 2 2 2 0 1 0 1 2 0 1 1 2 1 0 0 0 1 2 0 0 1 2 2 0 2 2 2 1 0 1 0 1 1 1 1 1 2 0 2 2 1 0 2 1 1 1 2 0 1 0 0 1 1 0 2 1 0 0 1 0 1 2 0 0 2 0 1 1 0 0 0 0 0 0 2 1 2 1 0 2 2 2 2 2 1 2 2 0 2 1 1 2 2 1 0 2 1 0 0 2 0 2 2 2 2 1 1 0 2 1 1 0 0 1 2 2 1 1 1 2 2 1 0 1 1 2 0 1 1 1 1 2 1 0 0 0 1 1 1 0 1 1 1 1 0 2 2 2 2 2 2 1 1 2 2 1 1 1 1 0 2 1 2 2 2 1 2 1 1 0 0 1 1 1 0 0 0 2 2 0 2 2 2 1 1 1 0 1 0 2 2 1 1 1 1 1 1 1 1 0 2 2 2 0 1 1 2 0 0 1 1 0 2 0 0 0 2 0 1 1 2 2 1 0 1 1 1 1 1 0 0 2 0 0 2 2 2 1 1 1 2 2 2 0 1 0 1 2 2 2 0 1 1 1 1 2 2 0 0 0 0 2 0 2 0 2 0 1 0 1 0 1 0 0 2 0 1 0 2 0 1 2 1 0 1 0 2 1 1 2 2 0 0 1 2 2 0 0 1 1 0 0 2 1 1 0 0 1 2 1 2 2 1 2 1 2 2 2 1 0 1 0 0 1 0 2 2 2 0 1 1 2 1 2 1 1 2 1 0 1 2 0 0 2 0 2 1 2 2 0 0 1 2 1 0 0 0 0 0 2 0 2 2 0 2 0 0 0 2 2 0 0 0 2 0 2 0 0 0 1 2 2 1 1 0 1 2 2 2 2 1 2 0 1 2 0 0 2 1 2 1 0 2 1 0 1 2 2 1 1 1 0 1 2 1 1 0 0 1 2 2 2 0 2 1 2 2 0 1 2 1 1 1 0 0 0 0 1 1 0 1 0 2 0 0 1 2 2 1 0 2 1 1 2 1 1 0 2 2 0 1 1 1 0 2 1 1 1 1 0 0 1 2 0 0 2 2 2 0 2 1 0 0 1 1 2 1 1 2 0 2 2 1 0 1 1 2 1 0 2 1 0 1 0 1 2 1 2 0 1 0 2 0 1 2 0 1 2 0 0 2 1 0 1 2 1 1 1 2 0 0 0 2 1 0 0 0 1 0 1 2 2 1 1 1 1 0 0 1 1 1 1 2 2 2 0 1 1 1 0 0 1 1 2 0 2 2 1 1 1 1 2 2 2 2 1 0 0 1 1 2 0 2 2 0 2 0 0 2 1 1 0 1 2 1 1 1 0 2 2 2 1 1 0 2 2 1 2 0 0 1 1 2 1 1 1 2 1 0 1 1 1 1 2 0 1 0 0 1 0 2 0 0 0 1 2 2 0 2 1 0 2 1 1 1 0 1 2 0 0 1 0 1 1 1 2 2 0 2 0 0 0 2 0 0 0 2 0 0 2 2 2 2 1 0 1 0 2 2 1 2 2 1 1 2 1 0 1 2 2 1 1 1 1 0 0 0 1 1 1 1 2 1 1 1 1 1 0 1 1 2 1 2 2 0 1 1 2 1 1 2 2 2 0 2 2 1 1 0 1 1 1 2 2 1 0 0 1 1 1 0 2 0 2 1 1 2 0 2 0 1 0 1 1 2 1 1 1 1 0 0 0 1 0 1 1 1 0 2 1 1 2 0 1 1 1 1 1 1 1 0 2 1 0 1 2 1 2 1 2 1 2 1 2 1 1 0 0 0 2 1 0 1 0 2 1 1 1 1 1 1 1 2 1 0 0 0 0 1 2 2 1 1 1 1 0 0 0 0 1 2 0 2 1 0 0 1 0 0 2 2 2 1 0 2 2 2 1 0 0 0 1 0 0 2 0 0 2 2 0 2 2 1 0 1 0 0 1 2 0 2 0 1 2 1 1 0 1 1 2 0 0 0 2 2 1 1 2 0 0 2 2 2 2 1 1 2 1 1 1 0 1 1 1 1 2 2 2 0 0 1 2 0 1 1 1 1 1 1 2 1 1 1 0 1 0 2 1 0 2 0 1 0 0 1 2 0 1 1 0 1 2 1 2 1 1 1 0 2 2 1 0 1 1 1 0 2 1 1 2 2 1 2 1 2 2 1 2 0 2 0 2 1 1 1 2 1 0 2 0 0 2 1 1 2 2 2 0
2 0 0 0 0 2 0 0 0 0 2 0 2 2 2 0 2 2 0 2 2 0 0 2 0 0 0 0 2 2 0 2 0 2 2 0 2 0 0 2 0 2 2 2 2 2 0 2 2 2 2 0 0 0 0 2 2 0 2 0 0 0 2 0 0 2 0 0 2 0 0 2 0 2 2 0 0 0 0 0 0 2 2 2 0 0 0 2 2 2 0 2 2 2 0 2 0 0 2 0 0 1 0 0 0 0 2 0 0 2 2 0 1 1 0 0 0 0 2 0 0 2 2 1 1 2 2 0 1 0 1 0 0 0 1 1 1 1 1 2 0 1 1 1 1 0 2 2 0 1 2 2 2 2 1 1 2 2 0 0 0 2 2 2 2 2 0 2 0 1 2 1 1 2 2 2 1 1 2 1 2 1 0 1 0 1 0 2 2 1 1 0 1 2 2 0 1 1 0 1 2 0 0 2 0 0 1 1 1 1 0 1 2 2 1 0 1 1 0 2 0 0 0 1 1 1 0 2 1 1 0 0 2 0 1 1 0 1 1 1 2 1 1 1 0 1 2 1 2 2 1 0 0 1 1 1 1 0 1 1 1 2 1 2 0 2 0 1 2 1 1 1 2 1 2 1 2 1 2 0 0 1 1 1 0 1 0 0 0 1 2 1 0 1 2 0 2 2 0 0 2 2 1 0 1 1 2 1 0 2 2 2 1 0 1 1 2 1 1 0 1 1 2 1 2 1 0 2 1 2 1 0 2 2 1 1 2 1 2 0 0 1 0 1 1 0 2 2 0 0 2 0 0 2 2 1 0 0 1 0 1 0 0 1 1 1 1 1 1 1 1 2 1 0 2 2 1 2 1 1 2 2 0 1 2 2 1 0 0 1 0 1 1 0 1 2 1 1 2 0 2 1 1 2 2 2 1 1 1 1 1 1 1 1 1 1 1 1 1 2 2 2 1 1 0 1 2 2 2 2 1 1 2 0 1 1 2 1 1 0 1 0 0 0 1 0 0 1 1 2 2 0 0 2 1 1 1 2 0 0 1 0 1 1 0 0 0 0 0 1 2 1 1 0 1 2 0 1 1 1 0 1 0 1 2 2 0 0 1 0 1 0 2 0 1 0 0 1 1 1 1 1 2 0 0 2 2 2 1 0 2 1 1 1 0 1 1 0 1 2 0 2 1 1 2 1 1 2 1 1 0 2 0 1 2 2 1 1 0 1 0 2 0 1 0 0 2 2 1 2 0 1 0 1 1 2 1 1 2 0 1 1 0 1 1 2 2 2 2 2 2 1 2 2 0 0 1 1 1 0 2 2 1 1 1 1 1 2 0 2 2 0 2 2 1 1 1 0 0 1 2 1 1 0 1 1 1 2 0 2 2 2 2 0 0 2 2 2 0 2 0 0 0 1 2 0 1 0 0 0 0 0 2 2 0 2 2 2 2 2 1 0 2 2 1 1 1 1 2 2 2 0 1 1 1 2 1 0 0 2 2 1 2 1 1 1 0 0 0 2 0 1 0 2 2 2 2 1 0 0 0 0 2 0 2 1 0 2 1 2 0 2 1 0 0 2 2 0 0 1 1 0 0 0 1 2 1 2 0 2 2 2 2 1 1 1 2 2 2 2 2 1 2 1 1 0 1 1 1 1 1 2 2 1 1 1 2 1 1 1 0 2 2 0 1 0 1 0 1 1 2 0 1 2 0 2 1 0 0 2 1 2 1 2 1 1 0 0 1 2 1 0 1 1 1 2 1 1 1 0 1 2 0 1 1 0 1 0 2 2 1 1 2 2 0 0 2 0 2 0 2 1 1 1 0 0 2 1 1 1 1 2 1 1 0 2 2 1 0 0 2 0 0 1 0 0 0 2 2 2 1 0 0 0 0 0 1 1 0 1 0 1 0 2 1 2 2 1 1 2 2 2 1 2 1 1 1 0 2 2 2 2 0 0 1 2 0 2 1 1 1 0 0 1 1 1 1 2 0 0 2 1 0 0 2 1 1 1 2 2 2 2 2 1 2 1 0 2 1 0 2 2 1 0 0 0 1 1 1 0 1 0 1 2 1 1 1 1 0 1 0 2 2 0 1 1 2 2 2 2 0 0 1 1 1 2 2 1 2 0 2 0 0 1 2 1 0 0 2 1 1 0 1 2 0 1 1 0 1 2 0 2 1 1 2 2 1 2 0 2 2 1 2 0 1 0 1 1 0 0 2 0 2 2 1 2 0 0 1 1 2 2 2 2 0
2 0 0 0 1 2 0 1 0 1 1 1 0 0 1 1 2 1 0 2 2 0 0 0 0 0 1 1 2 1 0 1 2 2 1 0 2 0 0 1 2 1 2 1 0 2 2 2 0 2 2 2 2 2 1 0 1 1 1 0 1 2 0 0 0 2 0 0 2 0 1 2 1 2 1 0 0 0 0 0 0 2 1 2 1 1 1 2 2 2 1 2 1 1 0 1 0 0 2 0 1 1 1 1 0 1 2 1 2 0 2 2 0 1 0 0 1 2 0 0 0 1 2 2 1 1 1 0 1 2 2 0 2 0 1 1 1 2 1 1 1 1 1 1 1 1 0 2 1 1 1 0 1 0 1 0 1 1 0 0 0 2 2 2 2 2 0 2 0 1 2 1 1 2 2 2 1 1 2 1 2 1 0 1 0 1 0 2 2 1 1 0 1 2 2 0 1 1 1 0 1 1 0 2 1 0 1 2 1 1 2 1 1 1 1 1 1 0 0 2 0 0 0 0 2 0 1 2 2 2 0 1 1 1 1 1 0 1 2 1 1 1 2 2 1 0 2 1 2 2 0 1 0 0 2 1 2 0 1 0 2 2 2 1 1 1 0 1 2 1 1 2 2 1 1 1 1 1 2 0 0 0 1 2 0 1 1 0 1 1 1 0 1 1 2 0 2 2 0 0 2 2 1 0 1 1 2 1 0 2 2 2 1 0 1 1 2 1 1 0 1 1 2 1 2 1 0 2 1 2 1 0 2 2 1 1 2 1 2 0 0 1 0 1 1 0 2 2 0 0 2 0 0 2 2 1 0 0 1 1 1 0 0 1 1 1 0 0 0 0 1 1 1 0 2 1 1 2 1 0 1 1 0 2 2 2 1 1 1 2 0 0 0 1 2 1 1 0 2 0 2 1 1 2 2 1 0 1 1 1 0 1 1 1 0 0 2 1 1 1 2 2 2 1 0 1 1 1 2 1 1 2 1 0 2 0 1 0 0 1 2 0 0 0 2 1 0 0 0 2 1 1 0 1 1 0 1 2 1 0 2 0 2 1 0 1 0 0 1 0 1 0 2 0 1 2 0 0 0 1 0 2 1 0 2 1 0 1 1 0 0 0 2 1 1 0 0 1 2 1 1 1 2 1 1 1 2 2 1 2 0 0 1 1 1 0 0 0 2 2 0 2 0 1 1 2 2 1 0 2 0 2 1 0 2 1 2 1 0 0 0 0 0 1 1 0 0 2 1 0 1 1 0 0 0 1 1 0 1 1 2 2 0 0 0 2 2 1 2 1 2 1 2 2 0 0 1 1 2 0 2 2 0 1 0 2 1 1 0 2 2 0 2 0 0 2 0 0 0 1 2 1 1 0 1 1 1 2 0 2 2 2 2 0 0 2 2 2 0 2 0 0 0 2 2 0 2 0 1 0 1 0 2 2 0 1 1 1 1 2 2 1 2 2 2 1 1 1 1 2 2 1 0 0 1 2 1 0 0 2 1 2 1 1 0 0 1 0 1 1 0 1 1 2 2 1 1 2 2 0 0 0 0 1 0 1 0 1 1 1 1 1 0 1 0 2 2 0 0 1 1 0 0 0 1 2 1 2 0 2 2 2 2 1 1 1 2 2 1 2 2 2 1 1 1 0 2 1 1 1 0 1 2 1 1 1 1 1 1 1 1 2 1 0 1 1 0 1 1 1 2 1 1 2 1 1 1 1 0 2 1 2 2 2 0 1 1 0 1 1 0 0 1 1 1 2 2 2 1 0 1 1 1 1 1 1 2 0 2 2 0 2 2 2 1 1 1 1 2 0 2 1 1 1 0 0 2 1 1 1 1 2 1 1 0 2 2 1 1 1 1 0 0 1 1 0 1 2 2 1 0 0 0 0 0 0 1 1 0 1 0 1 0 2 1 2 2 1 2 2 1 2 1 1 2 1 1 0 2 2 2 2 0 0 1 2 0 1 0 1 1 1 1 0 2 2 0 2 0 0 2 1 1 1 2 1 1 1 1 1 2 2 1 2 1 1 0 2 1 0 2 2 1 0 0 0 1 1 1 0 1 0 1 2 1 1 1 2 1 1 0 2 1 0 1 1 2 2 1 2 0 0 2 2 1 1 1 1 2 1 2 1 2 0 0 2 0 0 2 2 1 0 1 1 0 1 0 1 0 1 2 1 0 2 0 2 2 1 2 1 1 0 1 0 0 1 2 1 1 2 1 0 0 2 1 2 0 0 1 1 1 2 2 2 0
2 2 2 0 2 2 0 2 2 2 0 0 2 0 2 0 2 0 2 2 2 0 0 2 0 2 2 0 2 0 2 2 0 2 0 2 2 0 0 0 2 2 2 2 0 2 2 2 0 2 2 2 2 2 0 0 0 2 0 0 0 2 0 0 0 2 0 0 2 0 2 2 2 0 2 2 0 0 2 0 2 2 2 0 2 0 0 2 2 2 0 2 2 0 0 0 2 2 2 0 2 1 1 0 1 0 2 1 2 1 2 2 0 1 1 2 2 1 1 0 1 1 1 0 2 1 2 1 1 2 0 2 2 1 0 1 1 2 1 1 2 1 1 1 1 1 1 2 1 0 2 2 1 2 2 1 2 1 1 0 2 2 1 1 1 2 0 2 1 1 1 1 2 2 2 2 1 2 1 2 2 0 0 1 0 1 0 1 1 1 1 2 1 1 1 1 2 2 0 1 1 2 1 2 1 0 0 1 2 1 1 0 1 2 1 0 2 2 0 2 0 0 0 1 1 2 0 2 2 1 1 1 2 0 2 2 0 0 2 0 0 0 1 0 1 1 2 2 2 2 0 0 0 0 2 2 2 0 2 0 2 1 2 0 2 0 1 1 1 2 0 1 1 2 2 0 2 1 0 0 0 2 0 1 1 2 0 1 1 1 0 1 1 2 2 0 2 2 0 0 2 2 0 0 1 2 2 1 0 2 1 1 1 0 1 1 1 2 1 0 1 1 2 2 2 1 2 1 0 1 2 0 2 2 1 0 1 1 2 1 2 0 0 2 1 1 1 2 0 1 1 0 1 0 0 2 0 0 1 0 2 1 0 1 0 1 2 1 1 2 0 1 1 1 2 1 1 0 0 0 1 1 1 2 2 2 2 0 1 2 0 0 1 1 2 2 1 1 2 0 2 1 1 2 0 1 1 0 1 2 1 2 0 1 0 2 0 1 2 2 1 2 2 1 0 1 0 1 2 0 2 1 2 0 0 2 2 2 2 1 1 0 0 0 1 2 1 1 0 2 1 1 1 1 2 0 2 1 0 0 0 0 2 1 2 2 0 2 2 1 1 1 1 1 0 2 0 0 2 1 0 1 2 1 2 1 0 1 2 1 0 1 2 2 0 0 0 1 2 1 0 1 1 0 0 1 2 2 1 0 0 1 2 1 2 0 1 0 1 1 1 2 1 0 2 1 0 1 1 2 2 2 2 2 2 1 2 2 2 0 0 1 0 1 0 0 1 1 1 1 1 0 0 0 1 1 0 0 2 2 2 0 0 0 1 2 1 0 2 0 1 0 2 2 0 0 1 1 0 1 2 1 0 1 0 0 0 2 0 2 2 1 2 1 1 0 2 1 1 0 1 1 1 0 0 2 2 1 1 1 1 1 2 0 1 0 0 1 1 2 1 2 1 1 2 2 0 0 0 2 2 2 0 0 0 2 2 2 0 2 0 0 1 1 0 1 2 1 2 2 1 2 0 0 1 1 2 0 1 0 0 2 2 1 1 2 0 0 1 1 1 0 0 2 2 1 2 1 1 0 0 1 1 0 2 1 0 1 1 1 0 2 1 1 2 1 1 1 1 2 2 0 0 0 0 1 1 2 0 1 1 2 1 2 0 2 2 2 1 2 2 2 1 1 1 0 2 1 1 1 0 1 2 1 1 1 1 1 1 1 1 1 1 1 1 1 0 1 1 0 2 1 0 1 0 2 1 0 0 1 1 1 0 1 2 2 2 1 2 1 1 1 1 2 0 1 2 1 2 1 2 0 1 1 1 0 2 1 1 1 2 0 2 2 2 1 0 1 2 0 2 1 2 0 1 0 2 2 1 1 0 2 1 0 0 1 2 2 2 2 1 1 0 1 1 0 0 2 1 2 0 0 0 1 1 1 1 1 0 0 1 0 1 1 0 1 2 1 2 2 2 0 2 2 1 1 1 1 2 2 0 2 0 0 1 1 0 2 1 1 0 2 1 0 2 2 1 2 0 1 2 1 1 0 2 0 0 1 2 2 2 2 2 1 2 2 0 2 1 0 2 2 2 1 1 1 2 0 2 1 1 1 0 2 2 0 0 2 0 0 0 2 2 2 0 2 1 2 1 2 0 0 0 1 2 0 2 1 2 0 1 0 1 0 0 2 1 0 2 2 2 0 2 2 0 1 2 1 1 2 1 2 2 2 1 1 1 2 1 1 1 1 1 1 0 0 1 2 2 1 2 1 1 1 0 2 0 0 1 2 2 1 2 2 0
2 1 1 0 2 1 0 1 1 1 0 0 0 1 1 2 1 2 0 1 1 0 0 0 1 0 0 1 2 2 0 1 2 2 1 1 2 0 1 1 1 0 1 1 1 1 2 2 0 2 2 1 1 0 2 0 1 1 2 0 1 2 1 0 1 1 0 0 2 0 0 0 2 1 1 2 0 1 1 2 1 2 2 2 2 1 1 2 1 1 1 1 2 0 1 0 1 1 2 0 1 0 0 0 0 0 2 1 2 1 2 1 0 2 0 1 1 1 1 0 2 1 2 1 0 1 2 2 0 2 0 1 2 2 0 2 0 2 0 2 2 1 0 1 1 1 1 2 1 0 2 2 1 2 2 1 2 1 1 0 1 2 1 2 2 2 1 1 0 2 0 1 1 2 2 2 2 2 1 1 2 0 0 1 0 1 0 1 1 2 0 2 0 0 0 1 2 2 1 0 2 0 0 2 1 1 1 0 2 2 1 0 1 1 0 0 1 2 0 1 0 0 0 1 2 0 2 2 1 1 1 1 2 2 1 1 1 2 2 1 1 0 2 1 1 0 1 2 1 2 0 0 0 1 2 2 1 1 1 0 2 1 1 1 1 0 0 1 1 1 1 2 1 2 2 0 2 2 1 1 0 2 0 1 1 2 0 1 2 1 0 1 1 2 1 1 1 1 0 0 2 1 0 0 2 1 1 2 0 2 1 1 0 0 1 1 1 2 1 0 1 1 2 2 2 1 1 0 1 2 1 1 1 2 2 0 0 1 2 1 1 1 0 2 1 1 2 1 0 0 2 0 2 1 1 2 1 0 2 1 2 1 0 1 0 2 1 0 1 1 0 2 0 0 2 2 0 0 0 0 0 2 2 1 1 2 2 0 2 1 0 1 1 1 2 2 1 2 1 0 2 1 1 2 0 1 1 0 1 2 1 2 0 1 0 2 0 1 2 2 1 2 2 2 0 1 0 1 2 1 2 1 2 0 0 2 2 2 2 1 1 0 0 0 1 2 1 1 0 2 1 1 1 1 2 0 2 1 0 0 0 0 2 1 2 2 0 2 2 1 1 1 1 1 0 2 0 0 2 1 0 1 2 1 2 1 0 1 2 1 0 1 2 2 0 0 0 1 2 1 0 1 1 0 0 1 2 2 1 0 0 1 2 1 2 0 1 1 2 0 0 2 2 1 2 1 0 1 0 0 2 2 1 2 1 2 1 2 1 1 2 1 1 0 1 0 1 2 2 1 0 1 0 0 1 2 0 1 1 2 2 1 1 0 1 2 0 0 1 0 0 1 2 2 1 1 1 2 0 2 2 1 1 2 0 1 0 2 0 2 2 0 2 2 0 1 0 0 1 1 0 2 2 1 0 2 2 1 1 1 1 1 2 0 1 0 0 1 1 2 1 2 1 1 2 2 0 1 1 1 1 1 0 1 0 2 2 2 1 2 1 0 2 1 0 0 1 1 2 2 1 2 0 0 2 0 1 0 1 0 1 2 2 0 1 2 0 0 1 1 1 0 0 2 2 0 1 2 2 0 0 1 0 0 2 1 0 1 1 1 0 2 1 1 1 1 2 1 0 2 1 0 0 0 1 1 0 2 0 1 2 2 2 2 1 2 2 2 2 2 2 2 2 2 0 0 1 1 0 1 1 2 2 0 1 1 1 0 1 0 0 0 1 1 1 1 0 1 1 0 2 1 0 2 1 1 1 1 1 1 1 1 0 1 1 2 2 1 2 0 1 2 1 2 1 2 2 2 2 0 1 0 0 2 2 1 2 2 1 0 1 0 2 2 1 0 0 1 2 1 2 1 1 0 1 0 2 2 0 1 0 2 1 0 1 2 2 2 1 2 1 1 0 2 2 0 0 2 1 2 0 0 0 0 0 0 1 0 1 0 1 0 0 1 0 1 2 1 2 2 2 0 2 2 1 2 1 1 2 2 1 2 0 0 1 2 0 2 1 0 1 2 2 0 1 1 0 1 0 0 2 1 1 0 1 0 0 1 2 1 2 2 1 0 2 2 0 1 1 0 2 2 2 2 1 2 1 0 1 0 0 0 0 2 2 0 0 2 0 0 0 2 2 2 0 2 1 2 1 2 0 0 0 1 2 0 2 1 2 0 1 0 1 0 0 2 1 0 2 2 2 0 1 1 0 0 2 1 1 2 1 1 1 2 1 1 1 2 2 2 2 1 2 0 1 0 0 1 2 1 1 0 1 2 0 2 0 0 1 2 2 1 2 2 0
0 2 2 2 2 2 0 0 2 2 0 0 0 0 0 2 2 2 0 2 2 0 0 0 0 0 0 0 2 0 0 0 2 2 0 0 2 0 0 2 2 0 2 0 0 2 0 2 0 2 0 0 0 2 2 2 2 0 2 0 0 0 2 0 2 2 0 0 2 0 0 2 0 2 0 2 0 2 0 0 0 2 2 2 2 2 0 2 2 2 2 2 0 2 0 2 0 0 2 0 0 1 0 1 1 0 2 0 2 2 2 2 1 1 0 1 0 0 2 0 0 2 1 2 0 2 2 0 1 0 0 1 0 0 2 0 2 0 2 2 0 2 2 1 2 0 1 2 2 0 2 2 1 2 2 1 2 1 0 0 1 2 1 1 0 2 0 2 0 1 0 0 2 1 2 1 0 0 1 1 1 0 1 1 1 1 2 2 2 2 0 2 1 0 2 0 2 2 1 1 2 0 1 2 2 0 1 0 2 2 1 0 1 1 1 0 2 2 1 2 1 0 0 2 0 0 1 1 1 1 1 2 2 1 1 2 0 1 2 2 2 2 1 1 2 0 2 2 1 2 1 0 0 2 2 2 1 1 1 1 2 2 1 1 1 0 1 1 0 2 1 2 2 2 1 1 1 1 1 0 0 2 0 0 1 2 1 0 1 1 1 0 1 0 2 0 2 2 1 0 2 2 2 0 2 1 1 1 1 2 1 0 0 1 0 1 0 2 1 0 1 0 2 1 2 2 2 0 0 0 1 0 2 2 1 0 1 1 2 0 1 1 2 2 1 1 2 2 0 0 0 1 1 2 2 2 1 0 1 2 1 1 0 1 1 1 1 0 0 2 0 2 0 1 0 1 2 0 0 0 1 1 0 2 1 1 2 2 1 0 0 0 1 0 2 2 1 0 0 1 1 1 1 2 2 0 0 0 2 2 0 0 2 2 0 0 1 2 1 2 2 2 2 0 2 1 0 2 2 0 2 1 2 1 1 1 0 1 1 1 0 1 0 2 1 0 0 1 1 2 2 0 1 0 2 2 1 0 0 0 1 0 2 0 2 2 0 1 2 0 1 2 1 1 2 0 0 0 0 1 1 0 1 2 1 2 1 0 1 1 0 1 1 2 0 0 0 1 0 0 0 2 1 0 1 1 1 2 1 1 2 0 1 1 0 0 0 0 2 2 1 2 0 1 2 0 0 2 1 0 1 2 1 1 2 2 1 2 1 1 0 0 0 1 1 1 1 2 2 1 1 0 0 0 0 2 0 2 2 1 0 0 0 2 2 2 1 1 2 1 2 0 1 2 1 1 2 2 0 1 1 2 0 2 0 0 1 2 0 1 2 0 1 1 1 2 1 0 0 2 2 1 2 1 1 0 2 2 0 2 2 2 2 0 0 2 2 2 0 1 2 1 0 2 1 1 0 1 2 1 2 0 1 1 0 1 1 1 0 1 1 2 2 0 2 2 1 1 0 1 1 2 2 1 2 0 1 0 0 2 0 2 1 2 2 2 0 0 0 1 1 0 0 1 2 0 2 2 1 1 1 0 1 1 2 0 0 2 0 1 2 1 2 2 0 2 2 0 1 1 1 1 1 0 1 1 1 2 0 1 0 1 0 2 1 2 2 2 1 2 2 2 1 1 2 0 1 1 2 2 1 2 2 1 1 1 2 1 0 1 0 1 2 2 0 0 0 1 1 0 2 1 0 2 1 0 0 0 1 1 1 1 1 2 2 2 1 1 1 1 0 1 2 0 0 2 0 0 2 0 2 1 2 0 0 2 2 1 1 1 1 2 1 2 2 1 1 0 2 2 2 1 1 1 1 2 1 1 2 1 1 2 1 2 1 2 2 1 0 2 1 1 0 0 0 1 1 2 0 1 0 1 0 0 0 0 1 0 0 1 2 0 1 1 1 1 1 2 2 2 1 0 1 2 1 1 0 0 2 2 2 2 0 0 1 1 0 0 0 1 0 0 1 0 1 2 1 2 0 1 2 1 1 0 1 1 1 1 2 2 2 2 1 0 2 2 0 0 0 1 1 1 0 0 0 0 1 1 1 1 0 1 1 2 1 1 0 1 0 1 1 1 0 0 0 2 2 1 2 0 0 0 0 0 0 0 1 1 1 1 2 1 1 0 0 2 0 0 2 2 2 0 2 2 0 2 2 1 2 2 0 2 1 1 0 0 2 2 0 2 0 0 0 2 0 0 2 1 1 2 2 0 2 2 2 1 0 0 0 1 2 1 1 2 0
2 0 0 1 0 1 1 1 2 2 0 0 0 0 1 1 1 1 1 1 1 0 0 0 1 0 0 0 2 2 0 2 2 2 1 0 1 0 1 2 1 0 0 2 0 2 1 1 0 1 1 0 0 1 0 2 1 0 1 1 0 1 2 0 0 1 0 1 2 0 1 1 1 1 0 0 0 0 0 0 0 2 0 2 1 1 2 2 2 2 2 2 1 1 0 1 0 0 2 0 1 0 0 2 0 0 2 0 2 2 2 2 0 2 0 2 1 0 2 0 0 2 1 2 0 1 1 0 0 0 1 1 1 1 1 1 1 1 2 2 0 1 2 0 1 0 1 2 2 1 2 2 1 2 2 1 2 1 1 1 1 2 0 0 1 2 1 1 0 2 0 0 2 2 2 1 1 1 1 0 1 0 0 1 1 2 1 2 2 2 1 1 0 2 0 0 1 2 0 1 2 0 0 2 2 1 0 0 2 2 2 0 0 1 1 0 1 1 0 2 1 0 1 1 1 0 2 0 0 1 2 2 2 1 2 2 0 1 2 1 0 0 2 2 0 0 1 2 2 1 0 0 0 2 2 2 1 1 0 0 2 2 2 1 0 1 0 1 1 2 0 2 2 2 2 1 2 0 2 0 0 0 1 2 0 1 1 1 1 1 1 1 0 2 2 0 2 1 0 0 2 0 0 2 1 1 0 1 0 1 2 0 0 1 1 2 0 1 2 1 2 1 2 2 1 0 1 1 0 2 1 0 2 2 1 0 0 1 2 0 1 1 2 2 1 1 2 2 0 0 0 1 1 2 2 2 1 0 1 2 1 1 0 1 1 1 1 0 0 2 0 2 0 1 0 1 2 0 0 0 1 1 1 2 0 1 2 1 2 0 0 1 1 0 2 2 2 1 2 0 1 2 1 1 2 1 0 2 2 2 1 0 1 1 0 1 1 1 2 1 1 2 2 1 1 0 1 2 1 1 2 1 2 1 1 1 1 2 2 1 0 1 0 2 1 0 0 1 1 2 2 1 1 1 1 2 0 1 0 0 1 0 2 0 1 1 0 1 2 0 1 2 1 2 1 1 0 0 1 1 1 0 1 2 1 1 2 0 0 1 0 1 1 2 0 0 0 0 1 0 0 2 0 0 2 1 2 2 1 1 0 2 2 1 2 0 1 0 2 2 1 1 0 2 2 2 1 1 2 1 0 2 0 1 2 1 2 2 1 1 1 0 0 1 2 0 0 1 2 2 1 0 0 0 1 2 0 2 1 1 0 1 1 1 1 1 0 1 1 1 2 0 1 2 2 1 1 2 1 2 2 2 1 1 0 1 1 1 0 1 2 0 1 2 2 1 0 0 0 2 1 1 1 1 1 1 2 1 1 1 2 1 2 0 0 2 2 2 1 1 2 1 0 2 1 1 0 1 2 1 2 0 1 1 0 1 1 1 0 1 1 1 2 1 1 2 1 1 1 1 1 1 1 0 2 0 1 0 0 2 1 1 2 2 1 2 0 0 0 1 0 0 0 1 2 1 2 2 1 1 1 0 2 1 2 1 1 2 0 1 2 2 1 1 0 1 2 0 2 1 0 1 1 0 0 0 1 1 1 0 0 2 0 2 1 2 2 2 0 2 2 2 1 1 2 0 0 2 1 2 0 1 2 1 1 1 1 0 1 0 0 1 2 1 1 1 0 1 1 1 2 0 0 1 2 1 0 0 0 1 0 1 1 2 2 2 1 1 1 1 0 1 2 0 0 2 0 0 2 0 2 1 2 0 0 2 2 1 1 0 1 2 1 2 1 1 0 0 1 2 2 1 1 2 0 1 1 1 1 2 0 2 2 2 1 2 2 0 0 1 1 1 0 1 1 0 1 2 0 1 0 1 0 0 0 0 1 0 0 1 2 0 1 1 1 1 1 2 2 2 1 0 1 2 1 1 0 0 2 2 2 2 0 0 1 1 0 0 0 1 1 1 0 1 0 2 1 2 0 1 2 1 2 0 1 1 0 0 2 2 2 2 2 1 2 2 0 0 0 1 2 1 0 0 0 1 2 0 1 1 2 0 0 1 0 0 1 2 0 0 1 0 0 2 1 1 2 2 1 2 0 1 0 2 1 1 2 1 2 1 2 1 1 0 1 2 0 0 2 2 1 0 1 1 0 1 2 2 1 2 1 2 1 0 0 0 1 2 1 2 2 2 2 1 1 0 2 1 2 0 2 0 2 2 0 2 0 0 0 1 2 1 1 2 0
0 2 2 0 2 2 0 2 2 2 0 0 2 0 2 2 0 0 2 2 0 2 0 0 2 0 2 2 2 0 0 2 2 2 2 0 2 0 0 2 0 0 2 0 2 0 2 2 0 2 2 2 2 2 2 0 2 0 0 2 0 0 0 0 2 2 0 0 0 0 0 0 0 2 0 0 0 0 0 0 0 2 2 2 2 2 2 2 2 2 2 0 2 2 0 0 2 0 2 0 2 1 1 1 1 1 1 0 2 1 2 2 1 0 0 1 1 1 0 0 0 2 2 2 1 1 2 1 1 2 1 1 1 0 0 0 0 2 1 2 2 1 0 0 1 0 1 2 1 2 1 1 1 1 2 1 2 2 0 1 1 2 0 1 2 1 2 1 0 1 1 1 2 2 2 2 2 1 1 2 0 1 0 1 1 0 0 2 2 1 2 2 2 1 2 0 2 2 0 0 2 0 1 2 1 0 0 2 1 1 1 1 1 1 1 0 1 1 0 2 0 0 1 1 1 0 1 1 1 0 1 1 2 1 2 1 1 1 1 1 1 0 1 2 1 0 2 1 2 0 1 0 1 0 2 2 2 0 1 1 1 2 2 2 0 1 0 0 1 0 2 1 1 1 1 0 1 1 2 1 1 1 1 2 1 2 1 1 2 1 1 1 0 2 2 0 1 1 0 1 1 1 1 1 0 0 1 0 0 1 1 2 1 2 2 0 0 2 2 0 2 2 2 2 2 2 0 0 2 0 2 2 2 2 2 0 0 0 2 2 2 1 1 1 1 0 2 0 0 0 2 0 2 2 1 2 1 1 2 2 1 0 0 0 0 2 0 0 0 0 2 2 1 0 1 2 1 2 1 1 2 2 1 0 2 1 2 2 1 1 0 1 0 2 1 1 2 1 1 0 1 1 2 0 2 1 1 1 2 0 2 2 1 0 0 1 0 1 0 2 2 2 1 2 1 1 0 0 1 1 2 1 2 0 1 1 2 2 1 0 0 0 0 2 2 0 0 1 1 2 1 1 0 1 2 1 2 2 0 1 1 0 2 2 0 0 1 0 1 1 1 1 0 0 0 2 0 2 2 2 0 2 2 2 2 2 0 0 2 1 0 0 1 1 1 1 0 2 0 0 0 2 1 0 2 1 1 2 0 0 0 0 2 0 2 0 2 0 2 0 1 2 2 1 2 2 1 2 1 1 1 2 0 1 2 1 1 2 2 1 2 1 0 1 0 1 1 2 0 1 1 0 0 0 0 2 0 1 1 1 2 2 1 1 1 2 0 1 1 0 0 1 2 2 1 0 1 2 1 0 2 2 0 1 0 1 2 1 0 2 2 0 1 1 1 2 0 0 1 1 2 1 2 2 0 2 0 0 0 2 2 0 2 0 0 1 1 2 1 1 0 2 0 2 1 2 0 1 2 1 1 1 2 0 0 2 0 2 1 1 1 1 1 1 1 2 1 2 2 2 2 0 1 1 1 0 1 1 1 1 0 2 2 0 2 2 0 0 1 0 0 1 0 2 0 0 2 2 1 1 1 0 1 1 1 2 2 0 1 1 0 1 0 2 1 2 1 2 0 2 0 2 0 0 0 1 0 2 0 1 1 0 1 2 0 0 1 2 2 2 2 1 1 2 2 1 1 2 2 1 1 1 2 2 0 0 1 2 2 1 0 1 2 1 2 1 1 1 1 0 2 0 0 0 1 1 0 0 1 2 1 2 0 1 2 2 2 0 1 2 0 1 0 1 0 2 2 2 1 0 2 1 1 0 2 0 2 2 2 0 1 2 1 2 1 0 2 1 1 1 2 2 0 0 1 1 2 1 1 2 1 2 1 1 1 2 1 1 0 1 1 0 1 1 0 1 0 2 2 2 0 0 0 0 2 1 1 1 0 0 2 1 0 1 1 2 2 1 2 2 2 1 2 2 0 1 0 0 1 2 1 2 0 0 2 1 0 0 1 0 0 1 1 0 1 1 1 1 0 0 1 1 1 0 2 1 2 1 1 1 1 0 0 1 2 1 0 1 2 1 1 2 1 1 2 0 1 1 0 1 1 1 1 1 0 0 0 2 1 1 0 1 1 1 0 1 2 2 1 1 0 0 2 0 0 1 2 1 1 1 2 0 1 0 0 1 0 0 2 2 1 0 2 2 0 2 2 0 2 2 0 2 0 2 2 2 2 2 0 2 2 0 1 1 1 0 0 1 2 0 2 0 1 2 1 2 0 1 1 0 2 1 1 1 0
0 1 0 0 0 1 0 0 1 0 1 0 1 0 2 1 2 1 1 2 2 0 0 1 0 0 1 1 2 0 0 2 2 2 2 0 2 0 0 1 1 1 2 0 2 0 1 2 0 1 2 1 2 1 1 1 2 0 1 1 0 1 0 0 2 2 0 0 1 0 0 0 0 2 1 1 0 0 0 1 1 1 1 1 2 1 2 1 1 2 2 1 2 2 0 1 2 0 1 1 2 1 0 0 1 1 1 0 1 1 2 1 1 1 0 0 0 0 1 0 0 2 2 0 0 2 2 0 0 0 2 1 1 1 1 0 1 1 1 2 1 1 0 1 1 0 0 2 1 1 1 0 1 1 1 0 2 2 0 2 1 2 0 1 2 1 2 1 0 1 1 1 2 2 2 2 1 1 1 2 0 1 0 1 1 0 0 2 2 1 2 2 2 1 2 0 2 2 0 0 2 0 2 2 0 0 0 2 1 1 1 1 1 1 1 0 1 1 0 2 0 0 1 1 1 0 1 1 1 0 1 1 2 1 2 1 1 1 1 1 1 0 1 2 1 0 2 1 2 1 1 1 0 0 2 2 2 0 1 1 1 2 1 2 0 2 0 0 1 1 1 1 1 2 1 0 1 1 2 1 1 1 1 2 1 2 1 1 2 1 1 0 1 2 2 1 1 1 0 1 1 1 0 2 2 1 0 1 0 1 1 2 1 2 2 0 0 2 2 0 2 2 2 2 2 2 0 0 2 0 2 2 2 2 2 0 0 0 2 2 1 2 1 1 1 0 2 0 0 0 2 0 2 2 2 2 0 0 1 2 1 0 0 0 0 2 1 1 2 2 0 1 2 0 1 1 1 1 1 2 2 1 1 0 2 1 2 2 2 2 0 1 0 1 0 1 2 1 2 0 0 1 2 0 2 2 1 0 2 1 1 1 0 0 0 1 1 1 1 1 2 1 1 1 1 1 0 0 2 0 1 1 2 0 1 1 2 2 1 0 0 0 0 2 2 0 0 1 1 2 1 1 0 1 2 1 2 1 0 1 1 0 2 1 1 1 1 0 2 1 1 0 0 0 1 1 0 1 1 2 0 1 2 2 1 2 0 1 2 2 2 2 1 0 0 0 0 2 0 1 1 2 1 0 2 0 2 1 0 0 1 0 2 1 1 0 1 0 2 1 2 2 1 2 1 2 0 2 1 1 1 2 2 1 2 1 2 2 0 1 0 0 1 1 0 1 2 2 0 1 1 0 0 1 0 2 1 1 1 1 1 2 0 1 1 2 1 1 1 0 0 1 2 2 1 1 2 1 1 0 2 2 0 1 0 0 0 1 2 2 2 1 1 1 0 1 1 0 1 1 2 1 2 2 0 2 0 0 0 2 2 0 2 0 0 1 1 2 1 1 0 2 0 2 1 1 0 0 2 2 1 1 2 0 1 2 1 2 1 0 1 1 1 2 2 2 0 2 2 2 2 0 0 2 0 0 0 2 2 0 0 2 1 1 1 2 0 0 1 0 0 0 0 2 1 0 2 2 1 1 1 0 1 1 1 2 2 0 1 1 0 1 0 2 1 2 1 1 1 1 0 1 1 1 0 1 1 2 0 1 0 1 1 2 1 0 1 2 2 2 1 1 1 2 2 1 2 2 2 0 1 0 2 2 1 0 1 1 1 1 0 2 2 0 2 1 2 0 2 1 2 0 0 2 0 1 0 0 0 1 1 1 1 1 1 2 1 0 1 0 1 1 2 1 1 2 2 2 0 2 2 2 0 0 2 0 2 2 2 0 1 2 1 2 1 0 1 1 1 1 2 2 0 0 1 1 2 1 1 2 1 2 1 1 1 2 1 1 0 1 1 0 1 0 0 0 1 2 1 2 0 0 1 0 2 0 1 1 0 1 2 0 0 2 2 1 2 1 2 1 1 1 2 2 0 0 0 0 1 2 2 2 0 0 2 1 0 0 1 0 0 1 1 0 1 1 1 1 0 0 1 1 1 0 1 2 1 0 1 1 1 1 0 2 2 1 0 1 2 1 1 2 1 1 2 0 1 1 0 1 1 1 1 1 0 0 0 2 0 0 0 2 2 1 1 1 2 1 1 2 0 0 1 1 1 0 2 2 1 1 1 0 1 1 0 1 0 0 2 1 1 0 1 1 0 2 1 0 1 2 0 1 0 2 1 2 1 1 1 1 2 0 1 1 0 0 0 0 1 1 2 0 2 2 1 2 0 0 0 0 2 1 2 1 1
2 0 0 2 2 2 2 2 0 2 0 2 0 2 2 2 2 2 0 0 0 0 0 2 2 2 2 2 0 0 0 2 0 2 0 2 2 0 0 0 0 2 2 0 2 2 2 2 0 0 2 2 2 0 2 0 2 2 2 0 2 0 2 0 0 2 0 0 2 0 2 0 0 0 2 2 0 0 0 2 2 0 0 0 2 0 2 0 0 2 2 2 2 2 0 2 0 0 0 2 2 0 2 0 0 0 2 1 2 1 1 0 0 2 0 0 2 0 1 0 1 1 1 2 1 1 1 1 1 2 1 1 2 0 1 1 2 2 2 0 2 2 0 0 2 2 2 2 2 2 2 2 1 2 1 1 2 2 1 1 2 2 0 1 0 2 0 2 1 1 2 1 1 2 2 2 0 1 1 1 1 1 1 1 0 2 0 2 2 2 2 2 2 2 1 0 2 2 1 0 2 0 1 2 2 0 1 0 1 1 1 0 1 2 1 0 2 1 0 2 0 1 0 1 2 0 1 2 1 1 1 0 2 2 2 2 1 1 2 0 0 1 1 1 2 0 0 0 2 0 1 0 0 2 0 2 1 0 1 1 1 2 2 0 1 0 0 1 1 0 2 0 0 2 2 0 1 1 0 0 1 1 1 2 1 2 0 1 2 1 0 1 1 2 1 1 2 1 0 0 1 1 0 0 2 0 0 0 0 1 2 1 0 1 1 1 2 0 2 0 2 0 2 2 2 0 0 2 0 0 2 1 1 2 2 2 0 2 1 1 1 1 1 2 1 1 2 1 0 1 2 0 1 2 1 2 0 0 2 2 2 0 0 2 2 2 0 1 1 2 0 2 1 2 0 2 1 2 0 1 1 2 0 1 1 0 2 0 1 1 0 1 1 0 2 2 1 1 2 1 2 1 2 1 2 2 1 0 2 1 1 1 0 0 1 1 2 2 0 2 0 2 2 2 2 0 2 2 2 1 2 0 2 0 2 0 2 1 1 0 0 0 0 0 0 2 0 2 0 2 1 1 1 2 1 1 0 1 0 1 1 0 2 1 2 1 0 0 1 1 2 1 1 0 0 2 0 2 2 2 0 2 2 2 1 2 2 0 0 0 0 1 2 1 0 1 0 2 0 0 0 1 1 0 2 2 1 2 1 1 0 0 1 1 2 0 2 1 2 0 1 2 0 0 2 0 0 2 2 0 0 2 1 2 2 0 2 2 0 2 1 2 0 0 1 0 1 2 0 1 0 0 0 0 0 1 0 1 2 1 1 2 0 0 0 1 2 0 0 0 1 1 0 2 1 1 2 2 0 1 1 2 0 1 0 1 1 2 0 1 2 0 2 2 2 2 2 2 0 1 1 0 0 0 0 1 1 1 1 1 1 2 2 1 1 1 2 2 0 2 0 1 0 2 1 1 1 0 0 2 1 0 2 1 0 0 1 1 1 1 2 2 2 1 2 1 1 2 1 1 2 1 0 0 1 1 1 0 0 1 1 0 0 1 0 0 2 0 0 0 1 1 1 1 2 0 2 0 0 2 0 0 2 1 1 2 1 2 1 1 2 2 1 1 0 2 1 1 1 2 0 2 0 1 1 2 2 2 0 0 1 2 1 2 0 1 2 2 0 2 2 2 0 1 2 0 0 2 1 2 0 0 2 2 1 0 1 2 1 0 0 0 1 2 0 1 1 0 2 0 2 0 0 1 0 1 0 1 0 1 2 2 2 0 1 2 0 0 0 0 1 1 1 0 1 1 1 1 1 1 1 1 2 2 0 1 2 1 1 1 1 0 2 2 0 0 0 0 1 2 2 2 0 0 1 1 2 2 1 0 0 2 1 1 1 2 1 1 0 2 1 1 0 2 0 0 1 2 2 2 1 0 0 0 1 0 0 1 0 2 1 1 1 2 2 1 1 2 1 2 1 2 1 2 0 2 1 1 2 2 0 1 0 0 1 2 1 2 0 1 0 1 0 1 0 2 1 2 0 1 2 0 1 0 1 2 2 1 2 2 2 2 1 1 2 1 0 1 1 2 1 2 2 2 0 0 2 1 2 0 1 0 0 0 0 2 1 2 0 0 0 1 2 0 1 0 2 1 1 2 0 0 2 1 1 1 1 1 2 1 2 1 1 0 1 1 1 0 2 2 2 1 1 1 0 0 0 0 1 2 1 1 1 1 1 1 1 1 1 1 2 1 0 2 1 0 1 1 1 0 2 0 2 2 0 2 0 0 2 1 1 1 2 2 0
0 0 0 2 2 1 0 2 2 2 0 0 1 2 2 2 2 2 2 0 1 1 0 0 1 0 0 1 2 2 0 2 2 2 0 0 2 0 0 0 2 0 2 2 0 2 2 2 0 2 2 2 2 0 2 0 0 2 2 0 2 2 0 0 2 0 0 0 2 0 0 0 0 1 1 1 0 0 0 1 2 1 1 1 2 1 2 1 0 1 2 1 2 1 1 1 0 0 1 1 2 0 1 0 0 0 2 0 2 2 1 0 0 2 0 0 2 0 1 0 1 1 1 2 1 1 1 1 1 2 1 1 1 1 1 1 1 2 2 0 1 1 0 1 1 1 1 2 2 1 2 1 2 2 1 2 2 2 0 0 2 2 0 1 0 2 1 1 1 2 1 1 1 1 2 2 1 1 1 1 2 1 1 0 0 2 0 2 2 1 1 1 1 1 2 0 2 2 1 1 1 1 0 2 1 0 1 0 1 2 2 0 0 2 1 0 2 0 0 2 1 1 0 1 1 0 2 1 0 0 2 0 2 1 2 2 1 1 1 0 1 2 0 2 2 0 1 1 2 0 2 0 1 1 1 2 1 0 1 2 0 2 2 1 1 1 0 0 2 0 2 0 1 2 2 1 1 2 1 0 2 1 1 2 0 2 0 2 1 2 0 0 2 2 2 0 2 2 0 0 1 1 0 0 2 0 0 1 0 1 2 1 0 1 1 1 2 0 2 0 2 0 2 2 2 0 0 2 0 0 2 1 1 2 2 2 0 2 1 1 1 1 1 2 1 1 2 1 0 1 2 0 1 2 1 2 0 0 2 2 2 0 0 2 2 2 0 1 1 2 0 2 1 2 0 2 1 2 0 2 1 2 0 0 1 1 2 1 1 1 0 0 0 1 1 1 1 1 1 0 1 0 2 1 2 1 0 0 2 2 0 0 0 0 0 0 2 2 0 2 0 2 2 2 2 0 2 2 2 1 2 0 2 0 2 0 2 1 1 0 0 0 0 0 0 2 0 1 0 2 1 2 1 2 2 1 0 1 0 1 0 0 2 0 1 1 0 1 2 0 2 2 1 1 0 2 0 1 2 2 0 1 2 2 1 1 2 0 1 0 1 1 1 1 0 1 0 1 0 0 0 1 1 0 2 2 1 2 1 1 0 0 1 1 2 0 2 1 2 0 1 2 0 0 2 0 0 2 2 0 0 2 1 2 2 0 2 2 0 2 1 2 0 0 1 0 1 2 0 1 0 0 0 0 0 1 0 1 2 1 1 2 0 0 0 1 2 0 0 0 1 1 0 2 1 1 2 2 0 1 1 2 0 1 0 1 1 2 0 1 2 0 2 2 2 2 2 2 0 1 1 0 1 0 1 0 2 2 1 1 1 2 2 1 1 1 1 1 0 2 1 1 1 1 2 0 1 0 1 2 2 1 1 1 1 1 0 2 0 0 0 0 1 2 0 2 1 1 2 2 2 1 2 1 2 0 1 0 0 2 1 1 2 2 0 1 1 0 1 1 1 1 0 2 1 0 2 2 2 1 2 0 0 1 2 2 2 2 0 1 2 2 1 1 0 2 1 1 1 2 0 2 0 2 2 0 1 2 0 1 1 1 0 1 0 1 2 2 1 2 2 2 1 1 1 0 1 2 2 0 2 2 2 0 2 1 1 1 1 1 0 1 2 1 0 1 1 0 0 0 2 1 0 1 0 0 0 0 1 1 2 1 1 1 2 2 1 1 1 0 1 2 1 0 1 2 2 2 0 2 0 1 1 2 1 1 2 1 1 2 1 0 2 2 0 0 1 0 1 2 2 2 0 0 1 1 2 2 1 0 0 2 1 1 1 2 1 1 0 2 1 1 0 1 0 1 1 2 2 2 0 0 0 0 2 0 1 1 1 2 2 0 2 2 2 0 1 2 2 1 0 2 1 2 0 1 2 2 2 2 0 1 1 0 2 2 1 2 1 1 0 2 1 1 0 1 2 2 1 0 2 1 2 0 1 1 2 2 2 2 2 2 0 0 2 2 0 2 1 1 1 1 1 1 1 1 2 0 1 1 1 0 0 2 1 0 0 1 0 0 1 1 2 1 1 1 2 2 1 2 2 0 1 0 2 0 0 0 2 2 2 2 2 0 0 1 0 0 2 2 1 0 1 1 1 0 0 0 0 1 1 2 2 1 0 0 1 1 1 1 2 1 0 2 0 0 2 2 2 1 2 1 2 2 1 1 0 0 1 0 2 1 2 2 0
0 2 0 2 0 2 0 2 2 0 0 2 2 0 2 2 2 2 0 2 2 0 0 0 0 0 0 0 2 0 0 2 0 2 2 0 2 0 0 0 2 2 2 2 0 2 2 2 0 0 2 2 2 0 0 0 0 2 2 0 2 2 0 2 0 2 0 0 2 0 0 0 2 2 0 2 0 2 2 2 2 2 2 2 2 2 2 2 2 0 0 0 0 2 0 0 2 0 0 0 0 0 1 0 2 1 1 1 1 1 2 1 1 0 0 0 1 0 1 0 0 1 2 1 1 0 2 1 1 2 0 1 1 1 1 2 0 2 1 2 1 0 1 1 1 1 1 2 2 0 2 1 1 2 2 1 2 1 1 0 2 2 0 0 1 1 1 1 1 2 2 1 1 2 2 2 0 0 1 0 1 0 0 2 2 1 1 2 1 1 0 2 1 0 1 1 2 2 1 2 1 0 1 2 2 1 0 1 1 0 1 0 1 2 1 0 1 0 0 2 0 0 0 2 1 2 0 2 1 2 0 0 2 0 2 2 0 2 0 0 1 0 1 2 2 0 2 1 2 2 0 2 0 2 2 1 2 0 0 0 2 2 1 1 0 0 0 0 1 1 1 2 2 1 2 1 1 2 2 0 1 1 1 2 0 2 1 1 1 1 0 0 1 2 2 0 2 2 0 0 2 1 2 0 2 1 0 0 0 2 2 1 1 1 1 2 2 1 1 0 2 1 2 1 1 2 1 1 0 0 1 1 2 1 1 0 0 0 2 0 2 2 1 2 2 0 2 1 0 0 1 0 2 2 0 2 1 1 0 1 1 0 0 2 2 2 0 0 0 2 1 1 0 1 1 2 2 0 0 1 2 0 1 0 0 1 1 2 2 2 1 0 1 1 2 1 2 2 2 1 1 1 1 2 1 0 1 0 2 0 0 0 0 2 1 0 2 0 1 2 1 1 0 2 2 1 1 1 2 1 2 2 2 0 1 1 2 1 2 0 0 0 0 1 0 1 0 2 0 2 1 0 1 2 2 1 2 0 0 1 1 1 1 2 1 2 0 1 1 0 2 2 1 1 1 1 0 0 1 1 1 1 2 2 1 2 0 1 2 0 1 0 2 0 1 0 1 1 2 1 0 1 1 0 2 1 2 2 0 1 0 1 2 0 2 1 1 0 2 0 1 2 2 0 2 1 0 2 2 2 1 2 2 1 2 2 2 1 1 1 0 1 0 1 0 0 2 2 0 2 0 1 0 1 0 1 0 2 2 2 1 1 0 2 2 2 2 0 1 1 2 1 1 2 1 1 1 2 1 2 1 2 0 1 0 1 2 2 1 2 2 0 0 1 1 0 0 0 0 1 1 1 0 1 1 2 2 2 0 2 2 1 1 1 0 2 2 2 1 1 1 1 0 1 2 0 0 1 0 0 0 0 2 1 1 2 2 2 1 1 1 1 2 2 2 1 0 2 2 2 2 1 1 1 1 0 1 1 1 1 0 2 2 2 0 1 2 0 0 0 2 1 0 1 2 0 0 2 1 1 1 1 0 1 0 1 0 1 0 2 1 1 1 1 1 1 2 1 1 1 0 1 0 1 0 0 1 1 1 0 0 2 0 0 1 2 2 2 1 1 1 1 2 1 1 0 1 1 2 2 2 1 2 2 1 0 0 1 2 1 1 1 2 1 2 1 2 0 0 0 2 0 0 0 0 0 0 0 1 1 2 2 0 0 1 2 1 0 1 0 0 1 0 2 0 2 1 1 1 0 2 1 1 1 0 2 2 1 1 1 2 1 2 1 1 1 0 1 2 2 2 2 0 0 0 1 2 0 1 0 1 2 2 1 0 2 2 0 0 0 2 0 0 0 0 0 0 2 2 2 1 0 0 0 0 1 1 1 0 2 2 1 0 1 0 0 1 1 1 2 0 1 0 2 1 1 1 0 2 2 1 2 0 0 2 1 0 2 1 1 0 2 1 0 1 1 1 1 0 0 2 1 2 0 0 2 1 0 0 2 2 2 0 0 2 0 0 0 2 1 1 2 1 0 2 1 1 1 1 0 1 0 1 1 0 1 1 1 0 1 0 0 2 0 0 1 2 1 1 1 0 0 1 1 1 1 1 2 2 0 0 1 2 0 0 1 0 1 1 2 1 0 2 1 0 1 2 1 1 0 2 2 1 1 1 0 1 1 1 2 1 1 0 1 0 0 1 2 2 2 1 2 0 2 1 2 0 1 1 2 2 1 2 2 0
0 0 1 2 0 1 1 0 1 2 1 0 0 1 1 2 1 2 1 0 0 1 0 2 2 0 1 0 1 1 0 2 2 2 1 0 1 0 1 0 2 2 2 1 1 1 2 2 1 1 2 1 1 2 0 1 1 1 1 0 0 2 1 0 1 2 0 0 2 0 1 1 2 1 1 2 0 1 1 2 2 1 1 1 2 1 2 2 2 1 0 1 1 1 0 0 2 0 1 0 2 2 1 0 2 1 1 0 1 1 1 1 0 1 0 0 0 0 0 0 1 1 2 1 0 1 2 0 0 2 0 1 0 1 1 1 2 1 2 0 0 1 1 2 0 1 2 1 1 1 2 1 1 2 1 1 2 1 1 0 2 2 0 0 1 0 0 1 1 1 2 0 2 2 2 2 1 1 0 2 1 1 0 2 2 1 0 2 1 0 1 2 2 1 1 1 1 2 1 2 1 0 1 2 2 1 0 1 1 0 1 0 1 2 1 0 1 0 0 2 0 0 0 2 1 2 0 2 1 2 0 0 2 0 2 2 0 2 0 0 1 0 1 2 2 0 2 1 2 2 0 2 0 2 2 1 2 0 0 0 2 2 1 1 0 0 0 0 1 1 1 2 2 1 2 1 1 2 2 0 1 1 1 2 0 2 1 1 1 1 0 0 2 2 2 0 2 2 0 1 1 1 1 0 2 0 0 1 0 2 1 1 1 2 0 2 1 2 2 1 2 2 2 2 1 2 0 1 0 0 2 1 2 1 2 0 0 1 2 0 2 2 1 2 1 1 2 1 0 0 2 0 1 1 1 2 1 1 0 0 0 1 0 1 1 2 1 1 1 2 0 2 0 1 1 2 1 1 0 1 2 1 2 0 1 1 1 2 2 1 1 0 1 1 2 1 2 2 2 0 2 0 2 1 2 0 0 1 1 0 0 0 0 2 0 0 2 0 1 2 1 1 0 2 2 1 1 1 2 1 2 2 2 0 0 1 2 1 1 1 0 1 0 1 0 1 0 2 0 2 1 0 1 2 2 1 2 1 0 1 1 0 1 1 1 1 0 2 1 1 2 1 2 1 1 1 1 0 2 0 0 1 1 1 0 2 0 2 2 0 1 1 1 1 1 1 1 0 1 2 1 0 2 0 0 1 2 2 1 0 1 2 1 0 1 2 1 0 1 1 1 2 0 0 2 1 0 2 2 1 1 2 1 1 2 2 2 1 0 2 0 0 0 2 0 1 2 2 0 2 0 0 1 1 0 1 0 1 2 2 2 0 1 1 2 1 2 0 0 0 2 0 0 2 2 2 1 2 1 1 2 2 1 2 0 0 1 2 0 2 2 0 1 1 1 0 0 0 0 2 1 2 1 0 1 1 0 2 1 1 1 2 2 1 2 1 2 2 0 2 1 0 0 2 1 1 0 0 1 0 1 0 2 2 0 1 1 1 0 2 2 2 2 1 2 1 1 2 1 1 2 1 1 0 2 1 2 0 0 2 0 2 2 1 1 0 2 0 1 0 1 0 0 2 2 0 0 2 1 1 1 1 0 1 0 1 0 1 0 2 1 1 1 1 1 1 2 0 1 1 0 0 0 0 0 1 1 1 1 0 0 2 1 0 0 1 1 2 1 2 2 1 2 2 0 0 0 2 2 1 1 0 2 2 1 0 0 1 2 2 0 2 2 0 2 0 2 0 0 0 2 0 0 0 0 0 0 0 1 1 2 2 0 1 1 1 2 0 1 1 1 1 1 1 1 2 2 2 1 1 2 0 2 0 0 1 2 1 2 1 1 1 2 2 1 1 0 1 2 1 2 2 1 0 2 1 2 1 1 2 1 2 0 0 1 1 2 2 0 1 1 1 0 1 2 2 0 2 2 2 1 0 0 0 0 2 0 1 1 0 0 1 0 1 1 0 2 2 2 1 2 0 2 1 0 0 1 0 2 2 1 2 0 0 2 1 1 2 1 1 0 1 0 0 1 2 1 1 0 0 2 0 2 0 0 2 2 0 0 1 2 2 0 0 2 0 0 0 2 1 1 2 1 0 2 1 1 1 1 0 1 0 1 1 0 1 1 1 0 1 0 0 2 0 0 1 2 1 1 1 0 0 1 1 1 1 1 2 2 0 1 1 1 1 1 2 0 0 2 2 2 0 2 2 0 1 1 1 0 1 2 2 1 0 1 0 1 0 1 2 2 2 0 1 1 0 0 1 2 2 0 1 0 2 1 2 0 1 0 2 2 1 2 2 0
0 2 0 2 0 0 2 0 2 2 0 0 0 2 2 0 2 2 0 0 0 0 0 2 2 0 2 0 2 0 2 0 2 2 2 0 2 0 2 2 2 2 2 2 2 2 2 2 0 2 2 0 0 2 0 2 0 0 0 0 2 2 2 0 0 2 2 0 0 0 2 2 2 2 2 0 0 0 0 0 0 2 2 2 2 2 2 2 2 2 2 2 0 0 0 0 0 2 2 0 0 0 1 1 0 0 2 1 1 0 2 0 2 2 0 0 1 1 1 0 1 2 2 1 1 2 2 1 1 0 2 1 2 2 0 1 0 2 2 2 0 0 1 0 0 0 2 2 1 1 2 1 1 2 1 1 2 1 0 0 1 2 0 1 1 2 0 2 0 2 0 0 1 1 2 2 2 1 2 0 2 1 0 1 1 1 0 2 0 2 1 1 0 2 0 0 2 2 0 0 2 0 2 2 2 0 2 0 2 2 0 1 2 1 1 0 2 1 0 1 0 0 1 2 0 0 1 1 2 0 1 1 2 1 2 1 0 0 0 0 0 0 2 2 1 0 2 1 2 1 1 0 1 0 1 2 1 0 1 2 1 1 2 1 1 1 0 0 1 1 1 2 2 1 1 0 1 1 2 1 0 1 0 2 1 2 1 1 2 1 0 0 0 2 2 0 2 2 0 0 1 1 1 0 1 1 1 1 0 2 1 2 0 0 2 1 0 1 1 1 2 2 1 2 2 1 1 2 0 2 2 1 2 2 1 1 1 2 1 0 2 0 0 2 1 1 2 1 0 0 1 0 2 1 0 1 2 2 2 1 0 1 0 1 0 1 1 0 0 1 2 1 1 0 1 1 1 2 0 0 0 0 1 1 2 0 1 1 1 1 0 1 0 1 2 0 2 2 2 1 2 1 2 2 2 0 0 1 1 2 1 0 2 1 0 0 1 0 2 0 2 1 2 2 0 1 1 2 2 1 2 1 1 0 2 0 1 1 1 1 2 0 0 0 1 1 0 1 0 2 1 1 1 0 2 0 2 1 0 2 0 0 2 1 0 0 1 0 2 0 0 1 1 0 2 1 1 0 1 2 1 1 2 1 2 2 1 0 1 2 0 2 1 1 1 1 0 1 0 0 0 2 0 1 0 2 2 2 1 1 0 0 2 0 2 1 1 0 2 1 2 2 1 0 2 1 0 2 1 0 2 2 0 1 2 2 0 1 0 2 1 1 1 0 1 0 1 1 1 2 1 0 0 0 0 2 2 0 2 1 2 0 1 1 2 1 1 0 1 0 1 0 1 2 1 0 2 2 0 0 1 2 0 2 0 0 1 2 0 2 2 0 1 2 2 0 2 1 0 1 1 2 1 0 0 0 1 1 2 2 2 2 2 1 1 0 2 1 1 2 1 1 0 2 1 1 0 1 1 1 0 0 2 0 0 1 2 2 2 0 1 2 2 2 2 0 1 1 2 2 2 1 0 0 1 0 0 0 0 0 1 1 1 1 1 1 1 0 0 0 1 2 1 0 2 1 2 1 2 1 0 1 2 0 0 1 1 0 0 1 1 1 0 0 2 2 2 2 0 2 0 2 1 1 2 0 1 2 1 2 2 0 0 0 2 0 2 2 0 2 1 0 2 2 0 0 1 1 2 1 2 1 2 1 1 0 2 2 1 1 0 2 1 0 2 1 2 1 1 0 2 0 0 1 0 1 0 1 0 1 2 1 1 0 1 2 1 0 0 1 0 0 1 1 1 2 2 2 2 0 0 1 0 1 2 0 2 2 2 0 1 2 1 2 2 1 2 0 1 2 2 2 0 0 1 1 2 2 2 1 0 2 2 2 0 2 2 1 1 0 1 1 0 0 1 0 0 2 2 2 0 0 0 0 0 0 1 1 0 0 1 0 1 2 1 1 2 1 2 2 1 1 2 2 2 2 0 1 2 2 1 2 0 0 1 1 0 1 1 0 0 1 0 0 1 2 2 2 0 0 2 1 2 0 1 1 0 0 1 2 2 2 2 2 2 1 0 1 1 1 1 2 1 1 1 0 2 1 1 0 2 2 1 2 0 0 1 2 0 0 1 1 1 1 0 0 2 2 1 2 0 0 1 0 1 0 1 1 2 2 1 1 2 0 0 1 0 1 2 2 2 1 1 1 1 1 1 2 0 1 1 1 1 2 0 1 2 1 2 0 1 1 1 1 0 0 1 2 2 1 2 1 0 2 1 1 0 0 0 2 2 1 2 2 0
1 1 1 1 0 2 0 0 2 1 2 1 0 2 1 2 0 1 1 0 0 0 1 1 1 1 2 1 2 1 0 1 1 2 1 0 2 0 1 1 0 1 1 1 1 2 2 1 0 1 1 1 1 1 0 1 1 0 0 1 1 2 1 1 1 2 0 1 2 0 0 2 0 1 0 0 0 1 0 0 0 2 1 2 1 0 2 2 2 2 2 1 2 2 0 2 2 1 2 2 0 0 1 0 0 0 2 0 0 1 2 1 1 2 0 0 0 0 2 1 1 1 2 1 1 2 2 1 0 0 2 1 2 2 0 1 0 2 2 2 0 0 1 0 0 0 2 2 1 1 2 1 1 2 1 1 2 1 0 0 1 2 0 1 1 2 0 2 0 2 0 0 1 1 2 2 2 1 2 0 2 1 0 1 1 1 0 2 0 2 1 1 0 2 0 0 2 2 0 0 1 1 2 2 1 0 1 1 1 1 0 1 2 1 1 0 2 1 0 2 1 0 0 1 0 0 2 0 1 0 2 2 2 1 2 2 1 1 1 0 0 1 1 2 2 0 2 2 2 0 2 1 2 1 2 2 2 0 1 2 0 1 1 1 1 0 0 0 1 2 0 1 2 1 1 0 2 2 2 1 0 2 0 1 1 2 0 1 1 1 0 0 0 2 2 0 2 2 0 0 2 2 1 0 2 1 1 2 0 2 1 1 0 0 2 1 0 2 0 0 1 2 1 2 2 0 0 2 0 1 2 0 2 2 1 0 0 2 1 0 2 0 0 2 2 1 2 1 0 0 2 0 2 1 1 2 2 1 2 2 1 0 0 0 0 2 0 0 1 1 2 1 1 1 1 2 1 2 0 1 1 0 1 1 2 1 1 1 1 2 0 1 0 2 2 1 2 2 2 1 2 2 1 2 1 0 0 1 1 2 2 1 1 0 0 1 0 0 2 1 1 2 2 2 0 2 0 2 1 2 2 2 1 0 2 1 0 0 0 1 2 0 0 0 2 1 0 0 1 2 1 1 1 0 2 0 1 1 0 1 1 0 1 1 0 1 0 1 1 0 1 2 2 2 2 0 0 0 0 0 2 0 1 1 1 2 1 0 2 1 0 2 0 1 1 1 0 1 0 0 0 1 0 2 1 1 2 1 0 0 1 2 2 1 1 1 1 1 2 1 1 2 0 0 2 1 0 1 1 0 2 1 1 1 2 1 1 0 0 2 0 1 0 0 1 0 1 2 1 1 1 0 0 0 0 1 2 0 2 1 2 0 1 1 2 1 1 0 1 0 1 0 1 2 1 0 2 2 0 0 1 2 0 2 0 0 1 2 0 2 2 0 1 2 2 0 2 1 0 1 1 1 0 0 0 2 1 1 2 0 0 2 2 2 2 0 1 1 0 2 1 2 1 1 1 1 0 0 0 2 0 0 2 0 0 0 2 2 2 0 2 2 2 2 2 0 0 2 1 2 2 2 0 0 0 0 0 0 0 0 2 0 0 2 1 1 1 0 0 0 1 2 1 0 2 1 2 1 1 2 1 0 2 0 2 1 0 2 1 1 2 0 1 1 0 2 2 2 0 2 0 2 1 1 2 0 1 2 1 2 2 0 0 0 2 0 2 2 0 2 1 0 2 2 0 0 1 1 2 1 2 1 2 1 1 0 2 2 1 1 0 1 2 2 1 1 0 0 2 0 2 1 0 2 0 1 0 0 0 1 2 0 0 1 1 1 0 0 1 2 1 1 0 0 2 2 2 2 1 1 0 0 0 1 1 1 1 0 1 1 0 1 2 2 1 2 1 0 2 2 2 2 1 0 1 1 2 0 1 0 0 2 0 2 0 2 2 2 0 2 1 1 1 1 2 1 0 2 1 2 0 1 0 0 0 0 1 1 0 1 1 1 0 1 1 0 2 2 2 1 1 1 1 2 2 2 0 1 2 2 2 2 0 0 1 1 1 1 1 1 0 1 1 0 0 1 1 2 0 1 2 1 1 0 1 2 1 1 2 2 1 2 1 1 2 1 1 1 1 2 2 2 1 1 1 1 1 1 1 0 2 2 1 2 0 0 1 1 0 1 1 1 1 1 0 2 1 1 1 1 1 0 2 1 2 0 2 1 2 1 2 2 2 1 0 1 1 0 2 2 2 1 1 1 1 1 1 2 0 1 1 1 1 2 0 1 2 1 2 0 1 1 1 1 0 0 1 2 2 1 2 1 0 2 1 1 0 0 0 2 2 1 2 2 0
0 2 0 0 2 2 0 0 0 0 0 0 0 2 0 2 0 2 2 0 0 0 2 0 2 0 2 2 2 0 0 0 0 2 2 0 2 0 2 0 2 0 2 2 0 2 2 2 0 2 2 0 0 0 0 2 2 0 2 0 2 2 0 2 2 2 0 2 2 0 0 2 2 2 2 2 0 0 0 0 0 2 0 0 0 0 0 2 2 2 0 2 0 0 0 0 0 2 2 2 0 0 0 0 2 1 2 0 1 2 2 2 0 2 0 0 1 0 1 0 1 1 0 1 0 1 2 1 1 1 0 1 2 0 2 2 1 2 2 1 1 0 1 0 0 0 1 2 2 2 1 1 1 2 2 1 1 1 0 0 0 2 1 1 0 2 1 2 1 2 1 0 2 1 2 2 1 0 1 1 2 1 0 0 2 1 0 0 0 2 0 2 1 0 2 1 2 2 1 2 2 0 0 2 2 1 0 1 0 1 0 0 1 0 0 0 1 1 0 2 1 1 1 2 0 1 1 1 1 2 0 1 2 1 2 1 2 2 1 1 2 2 1 2 1 1 1 2 2 1 1 1 1 1 1 2 2 0 1 1 1 1 1 0 2 0 1 1 0 2 1 1 2 0 1 0 1 2 2 0 0 1 1 1 0 2 1 1 1 1 0 0 0 2 2 0 2 2 1 0 1 1 1 1 1 1 1 0 0 1 1 0 2 2 1 2 0 2 2 1 1 0 1 1 2 2 1 0 1 2 1 0 1 2 2 0 1 1 1 1 1 1 1 2 1 1 2 2 0 0 1 0 2 1 1 1 2 0 0 1 1 1 0 1 1 1 1 1 1 2 0 2 1 0 1 2 1 1 0 0 2 2 0 1 1 1 2 1 1 0 0 2 1 1 2 2 2 1 2 1 0 2 1 1 1 0 0 1 1 2 1 0 2 2 1 0 1 1 1 2 2 2 2 0 1 1 1 2 2 1 1 1 1 2 0 1 1 2 2 1 0 0 1 1 2 0 1 1 0 2 0 1 1 1 2 0 2 0 0 0 1 0 2 1 0 1 0 1 1 0 1 1 2 1 0 2 0 1 2 2 0 1 2 2 1 2 1 1 1 0 1 0 2 1 1 0 1 1 0 1 1 1 1 0 0 1 2 2 1 0 1 1 1 1 0 0 0 0 2 2 0 2 0 1 2 2 1 1 1 1 0 1 0 1 1 2 1 2 1 1 0 2 0 1 0 1 1 2 0 0 1 1 0 1 1 1 0 1 2 2 2 0 1 1 2 2 0 0 2 1 2 0 0 2 2 2 2 2 0 2 2 2 0 2 0 0 1 2 0 2 2 1 2 1 1 0 1 1 0 1 2 1 0 0 1 1 1 2 1 1 1 2 1 1 1 2 1 1 0 1 1 0 0 2 2 0 0 1 0 2 0 0 2 0 0 1 2 2 0 0 1 1 2 2 2 0 1 2 1 2 2 1 0 1 0 2 2 1 1 2 1 1 2 2 0 1 1 0 1 1 0 1 0 2 0 0 1 1 1 1 0 1 2 0 1 1 1 1 0 1 2 0 0 2 0 2 2 0 2 2 2 2 0 0 2 1 0 2 0 2 2 2 2 2 1 1 2 1 0 2 2 1 2 1 1 0 0 2 2 2 1 1 2 2 1 0 1 1 1 1 0 1 1 2 1 1 1 0 0 1 2 0 1 1 1 1 1 0 0 2 2 2 0 0 1 0 0 0 1 1 1 1 1 1 0 1 1 1 1 1 2 0 1 0 0 1 2 0 1 2 1 1 2 2 1 0 1 1 1 1 2 2 0 1 1 0 2 1 1 1 0 2 2 1 1 1 2 2 1 1 1 0 0 0 1 1 1 2 1 2 1 1 2 1 1 0 1 1 1 2 2 1 0 1 2 1 2 1 1 1 0 1 1 2 1 1 0 0 2 2 1 2 0 0 2 2 1 2 1 2 0 1 1 0 0 2 1 1 0 1 2 0 0 1 2 2 2 0 2 2 1 2 2 1 1 0 0 0 2 0 2 1 1 1 1 0 2 0 1 2 2 0 1 2 1 0 0 0 0 1 1 1 1 1 1 0 2 2 1 1 0 0 0 2 2 0 0 2 2 0 1 0 2 0 0 1 0 0 1 1 1 0 2 2 1 2 0 0 0 1 1 1 1 1 1 1 1 1 0 2 2 2 1 1 0 1 1 1 1 2 0 1 0 2 1 2 0 0 1 1 2 1 2 1 1
1 1 2 0 0 2 0 1 1 0 0 2 0 1 2 2 2 1 2 1 0 1 1 1 2 0 0 1 2 0 1 1 2 2 1 0 2 0 1 0 1 0 2 1 0 2 1 2 0 1 2 0 1 1 0 2 1 1 2 0 2 2 1 0 0 2 0 1 1 1 2 2 1 2 1 0 1 1 1 1 1 2 2 2 2 2 1 1 1 2 2 1 2 2 0 2 1 1 2 1 1 1 1 0 1 0 2 0 0 2 2 2 0 1 0 1 1 0 0 1 1 1 1 0 0 1 2 1 0 1 0 0 1 0 1 2 1 2 2 1 1 1 2 0 1 0 1 2 2 2 2 2 1 2 2 1 2 2 1 1 1 2 0 1 0 2 1 2 1 0 2 1 2 2 2 2 2 0 2 0 2 0 0 0 1 0 0 0 0 2 0 2 0 0 2 2 2 2 1 1 2 0 0 2 2 2 0 1 1 2 1 0 0 0 1 0 1 0 0 2 1 1 1 1 1 1 1 1 0 1 1 1 2 2 2 1 2 2 1 1 2 2 1 2 1 1 1 2 2 1 1 1 1 1 1 2 2 0 1 1 1 1 1 0 2 0 1 1 0 2 1 1 2 0 1 0 1 2 2 0 0 1 1 1 1 2 0 1 0 1 1 0 0 1 2 0 2 2 1 0 1 1 1 1 1 1 1 0 0 1 1 0 2 2 1 2 0 2 1 2 1 1 0 2 2 1 0 1 1 0 2 1 1 2 2 1 2 1 2 2 1 1 2 2 0 1 1 2 0 0 0 0 2 0 1 1 2 0 1 1 1 1 0 2 1 1 1 1 2 2 1 1 2 0 2 1 0 2 0 1 2 1 1 1 2 1 1 1 1 1 0 2 1 1 2 1 2 1 2 1 0 2 1 0 2 0 0 1 1 2 2 1 1 1 0 1 1 0 1 1 2 1 2 0 2 0 1 2 2 1 2 2 2 1 1 0 0 2 1 2 1 1 1 1 2 0 1 1 1 1 1 2 1 2 2 1 2 1 0 0 2 0 2 2 1 0 0 1 0 0 2 2 2 1 1 1 0 0 2 2 0 1 2 2 1 2 0 2 2 0 1 0 1 1 0 0 2 2 0 1 1 0 1 0 0 1 2 2 1 0 1 1 2 1 1 0 1 0 2 2 1 2 0 1 2 1 0 2 1 0 1 2 1 2 1 2 2 2 0 2 0 2 1 1 0 1 1 2 0 0 1 1 0 1 1 1 0 1 2 2 2 0 1 1 2 2 0 0 2 1 2 0 0 2 2 2 2 2 0 2 2 2 0 2 0 0 1 2 0 2 2 1 2 1 1 1 0 1 0 1 2 1 1 1 0 1 1 2 0 2 2 2 2 2 1 2 1 1 0 1 1 0 1 2 2 0 0 0 1 1 1 0 2 0 1 1 2 1 0 0 1 1 2 2 0 1 0 0 2 2 1 2 0 0 2 0 0 2 1 1 1 1 2 1 1 1 1 0 0 0 1 1 0 2 2 1 2 1 1 0 1 1 2 1 1 1 0 2 1 0 1 1 1 2 0 1 2 0 2 2 1 2 0 0 1 1 1 2 0 2 1 2 2 1 1 1 2 1 1 2 2 0 2 0 2 1 1 2 2 1 1 1 2 1 2 0 0 1 2 1 1 2 2 2 1 2 2 0 1 1 2 0 2 1 2 2 0 0 1 2 1 2 1 1 1 1 0 1 0 1 0 2 0 1 1 2 2 1 2 0 2 0 2 0 0 2 2 0 2 0 1 2 1 2 0 0 0 1 2 1 2 1 0 1 2 0 2 1 2 1 1 2 2 2 0 1 2 1 1 2 2 0 0 1 2 1 1 1 2 2 1 2 1 1 0 0 0 0 1 2 2 2 0 0 1 1 2 2 1 1 1 2 1 2 2 2 0 0 2 2 1 2 1 0 1 2 1 2 1 1 0 1 2 0 0 1 1 1 0 1 2 0 0 1 1 2 1 0 2 2 1 2 2 1 1 1 0 0 1 0 2 1 1 0 0 0 2 0 1 2 2 0 0 2 0 0 1 0 0 1 1 2 1 0 1 0 2 2 1 1 0 0 0 2 2 0 0 2 2 1 2 1 2 1 1 2 1 1 2 1 2 1 2 2 0 1 0 0 1 1 1 1 1 0 1 1 0 2 1 1 1 0 1 2 0 0 0 1 2 2 2 1 2 1 1 2 0 1 0 1 2 1 1 1 0
2 2 2 0 0 2 2 2 0 0 0 2 0 2 2 2 0 2 0 0 0 0 0 0 2 0 0 2 2 2 0 2 2 2 0 0 0 0 0 2 0 2 0 2 2 0 2 2 0 2 2 0 2 2 2 0 2 0 2 0 2 2 2 0 2 2 0 0 2 0 2 0 0 0 0 0 0 2 2 2 0 0 0 2 2 2 2 2 2 2 2 2 0 0 0 0 2 0 2 2 0 0 1 0 0 1 2 0 2 0 2 2 0 2 0 1 2 1 1 0 2 2 2 1 1 2 2 1 0 1 0 1 2 1 1 0 0 2 1 1 1 1 1 1 1 0 0 2 2 2 0 0 2 1 2 1 1 1 1 2 1 2 0 1 0 2 0 2 0 2 1 1 1 2 2 2 1 1 0 2 1 0 0 0 0 2 0 1 2 1 1 1 1 1 2 1 2 2 1 1 1 0 0 2 2 1 0 0 1 1 0 1 1 1 0 0 1 2 0 2 1 0 0 2 1 1 1 1 1 1 1 1 2 0 2 2 0 0 2 0 0 0 2 2 0 0 0 2 0 2 0 0 0 2 2 2 1 1 0 1 1 1 0 1 0 1 0 1 1 1 1 1 1 1 2 2 1 1 2 1 0 1 1 2 1 1 0 0 0 0 2 0 0 0 2 0 2 2 1 0 0 1 1 1 2 2 2 0 0 2 1 0 2 2 1 2 1 2 0 1 1 1 1 1 2 2 1 0 0 0 2 2 2 1 1 0 1 1 0 1 1 0 0 2 0 2 2 2 0 0 1 0 1 2 0 2 1 0 1 2 1 0 0 1 1 1 1 0 1 1 1 1 0 1 2 1 1 0 0 1 1 1 2 0 1 1 1 1 2 1 1 0 0 1 2 2 2 0 2 0 0 1 1 1 2 0 0 2 1 2 1 1 1 1 0 2 2 1 1 1 1 1 2 2 1 0 2 2 1 1 1 1 2 0 1 0 2 0 1 0 1 0 0 0 1 1 0 1 1 1 1 1 1 2 2 1 1 1 0 1 0 1 2 0 1 0 0 1 1 0 2 0 2 0 0 2 1 0 0 1 0 1 0 2 1 0 2 1 1 0 0 1 2 1 1 2 0 2 1 0 0 2 1 0 1 2 2 2 1 0 1 1 2 0 1 1 2 0 1 1 0 2 0 0 1 1 1 1 1 1 0 2 1 1 2 1 2 2 0 1 0 0 1 1 1 0 1 2 0 0 0 0 0 1 0 2 1 0 2 0 2 1 0 0 1 1 2 0 1 0 1 1 2 2 0 0 1 0 0 1 2 1 1 1 0 1 1 2 1 2 2 0 1 1 1 1 1 1 1 2 0 1 1 0 0 2 2 0 2 2 2 2 2 0 2 0 0 2 0 2 0 0 1 2 2 0 0 0 1 0 0 1 2 1 0 2 2 2 1 1 0 1 2 1 2 0 1 1 1 2 1 1 0 1 2 1 0 1 0 0 0 2 2 1 1 1 1 0 1 1 2 1 1 0 1 1 2 2 2 1 1 1 1 0 2 1 1 2 1 2 2 2 1 1 1 1 1 1 1 1 0 1 0 1 0 1 0 2 0 0 0 2 1 2 2 1 1 2 2 2 2 2 0 1 2 1 2 0 1 2 1 1 2 2 1 1 1 0 0 1 0 1 2 2 0 1 2 0 1 0 2 1 0 1 1 1 0 0 1 2 2 1 1 2 0 2 1 0 2 1 2 2 2 2 1 2 1 1 2 0 2 0 2 0 0 1 2 0 2 2 1 1 2 2 1 1 1 0 1 1 2 2 0 1 1 1 1 1 2 1 0 2 2 1 0 2 1 2 0 1 0 2 0 1 2 0 0 2 2 2 0 0 0 0 1 0 1 0 0 2 1 1 0 2 0 1 2 2 2 2 0 0 1 2 2 2 0 1 1 2 0 2 0 0 2 1 1 2 1 1 0 1 0 1 1 1 1 1 0 0 2 0 1 0 1 1 1 0 1 2 2 2 1 0 2 1 0 1 0 0 2 2 1 1 1 0 1 1 0 1 0 1 0 2 1 1 0 1 1 1 1 1 2 1 1 0 2 2 1 2 1 0 0 2 2 1 1 2 2 0 2 0 1 1 1 2 0 0 2 1 1 1 1 2 0 0 1 1 2 1 1 2 0 1 0 0 0 1 2 1 2 1 2 0 0 0 0 1 1 2 2 1 2 2 1 2 0 1 1 1 1 1 2 2 1
0 2 1 2 2 2 1 1 1 2 0 0 1 1 1 1 1 2 1 0 0 0 1 2 0 0 2 0 2 2 2 2 1 2 1 1 2 1 1 0 2 1 2 0 1 0 1 1 0 0 2 2 1 1 0 2 1 1 2 0 2 2 1 1 2 2 0 0 2 1 2 1 0 1 0 0 0 1 1 2 1 0 0 2 2 2 1 2 2 2 2 1 1 1 0 1 1 1 2 1 0 0 1 0 1 0 1 0 2 0 2 1 1 0 0 2 0 0 0 0 2 0 1 1 1 2 2 1 1 1 1 2 1 0 0 0 0 2 1 2 1 2 1 2 1 0 1 2 2 1 2 2 1 2 2 1 1 1 0 1 1 2 1 2 0 1 0 2 0 2 0 0 2 2 2 1 2 1 1 2 1 0 0 1 0 2 0 1 1 0 1 2 1 1 2 1 2 2 2 1 2 0 1 1 1 1 0 1 1 2 0 0 1 1 0 1 1 1 0 2 0 0 0 2 2 2 0 2 1 1 1 0 2 0 2 1 0 0 1 0 0 0 2 2 0 0 1 2 1 1 0 0 1 2 2 2 2 0 0 1 1 1 0 1 0 1 0 0 2 1 0 1 1 2 2 1 2 1 0 0 1 1 0 2 0 1 0 2 1 2 2 0 1 1 1 0 2 2 1 0 1 2 1 0 1 1 1 0 1 2 2 1 1 1 1 1 1 2 1 0 0 2 2 1 2 2 2 1 0 0 2 2 2 1 2 1 0 0 1 2 2 1 0 2 0 1 2 0 0 0 2 0 1 0 1 1 1 1 1 1 2 1 1 0 1 2 2 1 1 2 0 1 1 1 2 1 0 2 0 1 1 0 2 1 0 0 1 2 1 1 1 1 1 2 2 2 1 1 2 0 0 1 1 1 2 0 0 2 1 2 1 1 1 1 0 2 2 1 1 1 1 1 2 2 1 0 2 2 1 1 1 1 2 0 1 0 2 0 1 0 1 0 0 0 1 1 0 1 1 1 1 1 1 2 2 1 1 1 0 1 0 1 2 0 1 0 0 1 1 0 2 0 2 0 0 2 1 0 0 1 0 1 0 2 1 0 2 1 1 0 0 1 2 1 1 2 0 2 1 0 0 1 1 1 1 2 2 2 2 1 0 1 2 1 1 0 1 0 1 2 0 2 0 1 2 1 1 2 1 1 0 2 0 1 2 2 0 0 0 2 1 2 0 1 2 0 0 2 0 0 0 1 0 1 0 2 1 0 2 0 2 1 0 0 1 1 2 0 1 0 1 0 1 2 0 0 1 1 1 1 2 1 1 2 0 0 2 1 1 2 2 0 1 0 1 1 1 1 0 2 0 2 2 0 0 2 2 0 1 1 2 2 2 1 2 1 1 1 1 2 1 1 1 2 1 0 0 1 1 1 2 0 1 0 0 2 1 2 0 0 0 0 2 2 1 2 0 0 1 2 2 1 1 1 2 1 0 1 0 1 2 0 2 1 0 1 1 0 1 1 0 0 1 1 1 1 1 2 1 1 1 2 1 0 1 1 1 1 1 2 1 1 1 1 2 1 1 1 1 1 0 2 0 1 0 1 0 2 0 1 1 2 0 2 1 2 2 2 2 2 2 1 1 0 2 0 2 1 1 2 1 2 2 1 1 1 2 1 1 2 1 2 1 1 1 2 1 1 1 0 1 1 0 2 1 1 0 0 1 2 2 0 0 1 0 2 1 0 2 1 2 2 1 1 1 2 2 2 1 1 1 1 2 0 0 1 1 0 2 0 2 1 2 2 2 1 2 0 1 1 2 2 0 1 1 1 1 1 2 1 0 2 2 1 0 2 2 1 1 1 1 1 0 2 1 2 1 2 2 2 0 0 0 1 0 0 0 0 0 1 1 1 1 0 1 1 2 2 2 2 1 0 1 2 1 1 1 1 1 2 0 2 0 0 2 1 0 2 2 0 0 1 0 0 0 2 1 1 0 0 2 0 1 1 2 2 2 0 1 2 2 2 1 1 2 1 0 1 0 1 2 2 1 1 1 0 1 1 0 1 0 1 0 2 2 1 0 0 2 2 0 0 2 2 0 1 1 2 1 2 1 0 0 1 2 1 0 2 2 0 2 0 2 1 0 2 0 0 2 1 1 1 1 2 0 0 1 1 2 1 1 2 0 1 0 0 0 1 2 1 2 1 2 0 0 0 0 1 1 1 1 1 1 2 2 2 0 0 1 1 1 1 2 2 1
2 0 0 2 2 2 2 2 2 0 0 0 2 0 2 2 0 2 0 2 0 2 2 0 0 0 2 0 2 0 2 0 0 2 2 0 2 0 2 2 2 0 2 0 0 2 0 2 0 0 0 0 0 2 0 2 2 0 0 2 0 0 2 0 0 2 0 2 2 0 2 0 2 2 0 0 2 2 2 0 2 2 2 2 2 2 0 0 2 2 2 2 2 2 0 0 2 0 2 0 0 0 1 1 0 1 2 1 1 2 1 2 1 1 0 1 1 1 1 0 0 2 2 1 0 1 2 1 1 2 1 1 1 0 1 0 1 1 0 2 2 1 1 0 2 0 1 2 1 2 1 0 0 1 2 1 2 1 1 2 1 2 2 2 1 1 2 1 1 2 2 2 1 1 2 1 1 0 2 0 2 2 0 1 1 2 0 2 2 1 1 2 1 1 2 1 2 2 2 1 1 1 0 2 2 1 0 0 1 1 1 1 1 2 0 0 2 1 0 2 1 0 0 1 2 1 0 1 0 0 2 0 2 0 1 2 1 0 2 0 0 0 0 2 2 0 2 2 2 2 1 1 0 0 2 2 2 1 2 2 1 1 1 1 1 1 0 0 1 2 0 2 2 2 2 0 2 1 2 1 0 0 2 1 0 1 0 1 0 1 0 1 1 0 2 0 2 1 0 0 1 1 1 1 1 1 1 1 0 2 2 1 2 1 1 2 1 2 2 1 2 1 2 2 1 1 1 0 1 1 0 0 2 2 2 2 1 1 2 1 1 2 1 2 0 1 2 1 1 0 1 0 2 1 1 0 1 0 2 2 1 1 0 1 1 1 0 0 2 1 2 1 0 2 2 2 0 1 0 1 1 1 2 0 2 2 2 1 2 0 0 1 1 0 2 2 0 2 0 0 2 1 1 2 2 0 1 2 0 2 1 0 2 1 0 1 2 0 0 2 2 2 2 1 0 0 0 1 1 1 1 1 0 1 1 1 2 1 1 1 0 0 0 1 1 0 0 1 0 1 0 1 1 2 2 1 1 1 0 0 1 1 2 1 1 1 0 0 1 0 1 1 2 0 1 2 0 2 1 1 2 1 2 2 1 2 0 0 2 0 1 1 1 0 1 1 0 1 1 1 1 1 2 0 1 2 2 2 1 0 1 0 1 1 2 1 2 0 1 0 1 1 1 2 2 2 2 1 0 1 1 1 2 1 0 2 1 2 2 1 1 0 1 1 0 1 1 2 0 1 0 0 1 1 1 2 1 2 0 1 2 2 0 1 2 2 0 1 0 0 0 1 2 2 1 0 1 0 0 1 2 2 0 1 0 0 2 2 1 2 2 0 2 2 2 0 2 0 0 1 2 1 1 0 1 2 1 1 0 1 2 1 2 1 1 1 2 2 1 0 0 1 0 1 2 0 0 1 1 1 0 0 1 1 0 1 2 1 1 1 2 2 2 1 0 0 0 2 1 2 1 1 1 1 2 0 1 0 1 0 0 2 2 1 0 0 2 0 1 1 1 2 2 1 0 1 2 1 2 0 1 1 2 0 1 2 1 1 0 1 1 0 0 1 1 1 1 1 0 2 0 1 1 0 1 0 1 2 0 2 2 2 1 2 0 1 2 2 2 2 1 1 2 0 0 0 1 1 2 1 1 1 2 1 0 0 2 2 1 1 1 1 1 2 0 0 1 0 1 0 1 0 1 1 0 2 0 0 0 1 1 1 0 1 1 2 2 0 0 2 0 1 1 1 0 2 2 2 1 0 1 1 1 1 0 0 1 1 2 2 1 1 2 2 1 1 2 0 2 2 2 1 1 0 1 1 2 1 2 2 2 1 1 2 1 2 2 1 0 1 2 0 1 2 2 0 1 2 2 2 0 0 1 0 1 0 1 0 0 0 0 1 2 1 1 1 2 2 2 1 1 0 1 2 1 0 1 0 2 2 1 2 0 0 2 1 0 2 1 1 0 1 0 0 1 1 1 1 1 0 2 1 2 0 0 2 1 1 2 2 2 2 1 1 2 1 0 1 0 2 2 1 1 1 1 1 2 1 2 0 1 0 0 0 0 2 1 2 0 0 0 1 1 0 0 0 2 2 2 2 0 0 1 0 0 1 1 1 2 0 2 0 1 1 2 1 1 1 2 1 1 0 2 1 0 1 0 1 1 1 1 2 0 2 1 1 1 2 2 1 1 1 1 1 0 1 1 1 1 2 1 1 0 2 1 2 0 0 0 1 2 1 1 1 0
1 1 1 0 0 1 0 0 2 1 0 2 0 1 2 2 1 0 2 1 0 2 1 1 2 0 1 2 2 0 2 0 1 2 2 0 2 0 2 2 2 0 1 0 1 1 1 2 0 1 0 0 0 1 0 2 2 0 1 2 0 0 2 0 0 2 0 2 2 0 2 1 2 0 2 2 0 2 1 2 0 2 1 2 2 2 1 2 2 1 0 1 1 1 0 0 1 0 2 0 0 2 0 1 1 1 2 2 1 1 1 2 0 1 0 0 0 0 1 0 1 2 1 1 0 1 2 1 1 2 1 1 1 0 1 0 1 1 0 2 2 1 1 0 2 0 1 2 1 2 1 0 0 1 2 1 2 1 1 2 1 2 2 2 1 1 2 1 1 2 2 2 1 1 2 1 1 0 2 0 2 2 0 1 1 2 0 2 2 1 1 2 1 1 2 0 2 2 2 1 1 1 0 2 2 1 0 0 1 1 1 1 1 2 0 0 2 2 0 2 1 0 0 1 1 1 0 0 0 1 2 0 2 1 1 1 0 0 2 1 1 0 0 2 2 0 1 2 2 1 1 1 0 0 2 2 2 1 2 2 1 1 1 1 1 1 0 0 1 2 0 2 2 2 2 0 2 1 2 1 0 0 2 1 0 2 0 0 0 0 0 2 1 2 2 2 1 1 0 0 1 2 1 0 1 1 1 0 0 2 2 1 1 1 2 2 0 2 1 1 1 2 2 1 1 2 1 1 1 0 1 0 2 2 2 1 1 2 2 2 0 2 2 2 1 0 2 1 1 0 1 0 2 1 1 0 1 0 2 2 1 1 0 1 1 1 0 0 2 1 2 1 0 2 2 2 0 1 0 1 1 1 2 0 2 2 2 1 2 0 0 0 1 0 2 2 1 1 1 0 2 1 1 2 0 1 1 1 2 1 1 1 1 2 1 0 2 1 0 1 2 2 1 1 1 1 2 2 1 2 1 0 1 0 2 0 2 1 2 0 0 0 0 0 1 0 0 1 0 2 0 2 0 2 2 1 0 2 0 0 2 0 1 2 0 2 0 1 0 0 1 1 2 1 2 1 0 1 0 1 2 1 2 2 1 2 1 0 1 0 1 1 1 1 0 0 1 1 1 1 1 1 2 0 1 2 2 2 1 0 2 1 1 1 1 2 1 0 2 1 2 1 2 2 2 2 2 2 0 0 1 2 2 2 1 1 2 2 2 2 1 0 1 2 1 0 1 2 0 1 0 0 1 1 1 2 1 2 0 1 2 2 0 1 2 2 0 1 0 0 0 1 2 2 1 0 1 0 0 1 2 2 0 0 0 1 1 1 2 2 2 0 2 2 2 0 1 0 0 1 2 1 1 0 0 2 0 0 1 2 1 0 2 1 1 1 1 2 2 1 1 0 0 1 2 0 1 1 2 1 2 0 2 2 0 1 2 1 1 1 2 2 2 1 0 0 0 1 1 2 1 2 0 1 2 0 1 0 1 1 1 1 2 1 0 0 2 0 1 1 1 2 2 1 0 1 2 1 2 0 1 1 2 0 1 2 1 1 0 1 1 0 0 1 1 1 1 1 0 2 0 1 1 0 1 0 1 2 0 1 1 2 1 1 0 0 1 2 2 2 1 1 2 1 0 0 0 2 2 1 1 0 2 2 1 0 1 1 2 1 1 1 1 2 1 1 1 1 1 0 1 0 0 1 0 2 0 0 0 1 2 1 1 1 2 2 0 0 1 1 0 2 0 2 1 2 1 1 2 0 1 1 0 2 0 1 1 0 2 2 1 0 2 1 1 1 1 0 1 2 2 0 1 1 1 0 2 2 1 1 1 2 1 1 0 1 1 2 0 1 1 0 1 2 2 0 0 2 2 2 1 0 0 0 0 0 1 2 1 1 0 2 0 2 2 0 1 2 2 1 1 1 2 2 1 1 0 0 2 2 2 2 0 0 1 2 0 1 0 1 1 1 1 0 0 1 1 2 2 1 2 0 1 0 0 2 1 2 2 1 2 2 1 1 2 0 1 1 0 1 2 0 0 0 0 0 1 1 1 0 0 0 1 1 1 1 0 1 0 0 0 2 1 0 0 0 2 2 2 2 0 0 1 0 0 1 1 1 2 0 1 1 1 1 1 2 0 0 2 2 2 0 1 1 0 0 1 0 1 1 2 2 0 1 2 0 1 2 2 2 1 2 2 0 0 1 2 1 1 2 1 1 1 2 1 2 0 0 1 1 2 2 2 1 0
0 2 2 2 2 2 0 2 2 0 2 0 2 0 0 0 0 2 0 0 0 0 0 0 2 0 0 2 2 2 0 2 2 2 0 0 0 0 0 2 0 2 0 2 2 0 2 2 0 2 2 0 2 2 2 0 2 0 2 0 0 2 2 0 2 2 0 0 2 0 2 0 0 0 0 0 0 2 2 2 0 0 0 2 2 2 2 2 2 2 2 2 0 0 0 0 0 0 2 0 0 0 2 0 1 2 2 0 2 1 2 1 1 2 0 1 1 0 2 0 1 1 1 1 1 1 1 1 0 2 0 1 1 2 1 1 0 1 2 1 2 1 0 0 0 1 1 2 1 1 0 1 1 2 2 1 1 1 0 0 0 2 2 2 0 2 0 2 0 2 0 0 2 0 2 1 1 1 2 0 2 1 0 2 1 2 0 2 2 1 0 0 1 0 1 1 2 2 2 2 2 0 0 2 1 1 1 0 2 2 1 0 0 1 1 0 1 1 0 1 0 0 2 1 1 0 1 1 0 0 2 2 2 1 2 2 0 0 2 1 1 0 1 2 1 0 2 1 2 0 1 0 0 1 2 2 2 0 1 1 0 1 0 1 1 1 1 0 1 2 1 2 2 0 2 0 2 0 2 0 1 2 0 1 1 2 0 1 0 0 0 1 1 2 2 2 1 0 0 2 2 1 1 0 1 2 1 0 0 1 2 0 0 1 1 0 1 1 2 1 1 1 1 2 2 2 1 0 1 0 2 1 2 1 1 1 2 2 2 1 0 1 2 2 1 0 1 1 0 0 1 0 2 1 2 2 1 2 2 1 1 1 0 0 0 0 2 1 1 2 0 2 0 1 1 2 1 1 0 1 2 2 1 1 0 0 2 1 2 0 1 2 2 1 2 2 1 1 2 1 0 1 2 1 1 1 1 1 1 1 0 0 0 1 0 0 2 2 1 2 2 2 1 1 1 1 0 0 2 1 1 1 2 0 1 0 2 1 1 0 1 0 1 1 2 1 0 2 0 1 1 1 2 1 2 1 0 1 0 0 1 1 2 2 2 2 0 1 1 0 2 1 1 2 0 1 0 1 2 1 1 2 2 1 1 1 1 1 1 1 2 2 2 1 1 1 0 1 2 1 0 1 2 0 0 2 2 2 2 1 1 1 1 1 0 1 1 0 1 2 0 2 0 0 1 1 1 2 1 0 1 2 1 2 1 1 1 1 1 1 0 0 0 1 0 0 1 1 1 2 0 0 0 0 0 1 1 0 1 2 2 2 0 1 1 2 2 1 2 1 1 1 1 2 0 0 1 0 2 1 2 1 1 1 0 1 1 1 1 2 2 0 2 2 0 1 1 1 0 1 1 1 0 1 1 1 1 1 0 2 2 0 2 0 0 1 2 2 1 1 1 1 1 1 2 0 0 1 2 1 0 0 2 1 0 2 0 2 0 0 1 2 2 2 0 2 1 0 1 1 1 2 1 2 2 1 0 2 0 0 1 1 2 0 0 1 2 1 0 1 0 1 0 2 1 1 2 1 1 2 0 0 1 1 1 2 1 1 1 1 1 2 1 1 1 1 2 1 1 2 0 1 0 0 0 2 1 2 0 2 1 2 1 1 1 1 2 1 0 1 2 2 1 0 2 0 2 1 1 2 0 2 1 1 1 0 1 0 0 1 2 1 1 2 1 0 1 0 1 0 2 0 1 1 1 1 0 0 0 0 2 2 1 1 1 2 2 0 0 1 0 0 2 2 0 2 2 2 1 0 1 1 1 1 1 1 2 0 2 2 1 1 2 2 0 0 1 0 2 1 1 1 0 1 0 1 2 2 2 1 0 2 2 2 1 1 2 2 1 0 1 1 0 0 0 0 2 2 2 2 1 0 0 1 2 0 1 1 1 1 1 1 0 0 1 0 2 2 2 2 2 1 1 2 1 1 0 1 1 2 1 2 0 0 2 2 2 1 1 0 1 1 1 0 0 1 1 1 0 0 1 1 1 1 1 1 2 1 1 2 2 2 1 1 2 2 0 0 1 2 2 2 1 1 2 1 2 1 0 1 0 0 1 2 0 1 2 1 0 0 2 1 1 1 1 1 2 1 2 1 0 1 0 1 1 1 1 1 2 0 2 0 0 0 0 2 1 1 2 2 1 0 1 1 0 2 1 1 1 1 1 1 0 1 0 0 0 2 2 1 1 0 1 1 0 1 2 1 1 2 0 0 0 2 1 0 0 1 0 0 2 1 2 2 1
2 2 1 1 2 2 0 2 2 0 1 1 1 1 0 1 0 2 0 0 0 0 0 1 1 0 1 1 2 1 1 2 2 2 1 0 1 0 0 1 1 1 1 1 1 0 1 2 0 2 2 1 2 1 2 0 1 0 2 0 0 2 1 0 2 1 0 0 1 0 2 1 1 1 1 0 0 1 1 1 0 1 1 2 2 2 2 2 2 1 1 1 0 1 0 0 2 1 1 1 0 0 2 0 2 1 2 0 1 1 2 1 1 1 0 1 1 0 1 1 1 1 2 0 0 1 2 1 0 1 1 1 1 2 1 1 2 1 2 1 1 0 1 1 0 1 1 1 0 1 2 1 2 2 2 2 2 2 1 1 1 2 2 2 1 2 0 2 0 2 1 1 2 1 2 2 1 1 2 0 2 0 0 1 0 2 0 2 2 1 0 1 1 0 1 1 2 2 2 2 2 0 0 2 1 1 1 0 2 2 1 0 0 1 1 0 1 1 0 1 0 0 2 1 1 0 1 1 0 0 2 2 2 1 2 2 0 0 2 1 1 0 1 2 1 0 1 1 1 1 1 0 0 2 2 2 2 0 0 1 0 1 1 1 1 1 0 0 1 2 1 2 2 0 2 0 1 0 2 0 1 2 0 0 0 2 0 1 1 1 0 0 1 2 2 1 0 0 0 2 2 1 1 1 2 1 1 0 0 1 2 0 0 2 1 1 0 2 2 0 1 2 1 2 2 1 1 1 1 0 2 1 2 1 1 1 2 2 2 1 0 1 1 2 1 1 2 1 0 0 1 0 2 2 1 2 0 1 2 1 2 0 1 0 0 0 2 1 1 2 0 2 0 1 1 2 1 1 0 1 2 2 1 1 0 0 2 1 2 0 1 2 2 0 2 2 2 1 2 1 0 1 2 1 1 1 1 1 1 1 0 0 0 1 0 0 2 2 2 1 2 1 2 0 0 0 0 0 2 1 1 1 2 0 1 0 2 1 1 0 0 0 2 2 1 2 0 2 0 2 0 0 2 1 2 1 0 1 1 1 2 2 2 2 2 1 0 1 2 0 1 2 0 2 1 2 0 2 1 1 2 1 2 0 2 1 1 0 1 0 2 2 2 2 1 2 0 1 1 1 0 0 2 1 1 1 2 2 1 0 2 1 1 1 0 1 1 0 1 2 1 2 0 1 2 1 0 2 1 0 1 2 0 2 1 1 0 1 1 1 0 2 0 1 0 0 2 2 0 2 1 0 0 0 1 2 2 2 0 1 2 2 0 1 1 2 1 1 1 1 1 1 1 2 0 0 1 0 2 1 2 1 1 1 0 1 2 0 2 2 2 0 2 2 0 2 1 0 0 2 2 2 1 0 2 2 1 2 1 2 2 1 2 1 1 0 2 2 2 2 1 1 2 1 2 0 0 1 1 1 1 0 2 0 1 1 0 2 1 0 1 2 2 1 0 2 1 0 2 1 0 2 0 1 2 1 0 2 0 0 1 1 2 0 0 1 2 1 0 1 0 1 0 2 1 1 2 1 1 2 0 0 1 1 1 2 1 1 1 1 1 2 1 1 1 1 2 0 2 2 0 1 0 0 0 2 1 2 0 2 1 2 1 1 1 1 2 1 0 1 2 2 1 0 2 0 2 1 1 2 1 1 1 2 1 0 0 0 1 1 1 2 1 1 1 1 2 0 2 1 2 0 1 2 0 1 0 0 1 2 1 2 0 0 1 2 1 0 0 2 0 1 1 2 0 1 2 2 1 1 1 1 1 0 1 0 1 1 2 2 1 1 2 2 2 2 0 0 1 2 2 2 0 1 1 1 1 2 2 2 1 2 1 1 0 1 2 2 2 1 0 1 0 0 0 1 1 2 2 2 1 0 0 0 1 0 1 1 1 2 2 0 0 1 1 0 1 1 1 1 1 1 1 2 1 2 0 1 1 2 1 2 0 0 1 2 2 0 2 0 2 2 2 0 0 2 0 2 1 0 2 0 1 1 1 2 2 1 1 2 1 2 1 0 1 2 0 1 1 0 1 1 1 0 1 0 2 2 0 1 1 0 0 1 0 0 0 2 0 0 0 2 2 0 1 1 2 1 1 2 1 0 1 0 1 2 1 2 2 0 1 0 0 2 1 0 1 1 2 2 1 0 1 1 0 2 1 0 1 1 1 0 0 2 1 1 1 2 1 2 1 1 1 2 0 0 2 1 1 1 1 0 1 2 0 1 0 0 0 1 2 1 2 2 2
0 2 0 0 0 2 0 0 2 2 0 2 0 2 2 0 0 2 0 0 0 0 0 2 2 0 2 2 2 0 2 0 2 2 2 0 2 0 2 2 2 2 0 2 2 2 2 2 2 2 2 0 2 2 0 2 0 2 0 2 2 2 0 0 0 2 0 0 2 2 2 2 2 2 2 2 0 0 0 2 2 2 2 2 0 0 0 0 0 2 2 2 2 2 0 0 2 2 2 0 0 1 0 1 0 0 2 1 1 1 2 2 1 0 1 1 1 0 2 0 2 0 2 1 1 1 2 2 0 2 0 1 1 2 0 1 0 2 2 1 0 1 0 1 0 1 1 2 2 0 2 0 2 2 2 1 2 2 1 0 1 2 1 1 2 1 1 2 2 2 1 1 2 1 1 0 1 1 2 1 2 1 0 0 1 1 0 0 0 2 0 2 0 0 1 0 2 2 0 0 0 1 1 2 0 0 1 1 1 2 1 0 1 1 0 0 1 2 0 2 2 1 1 1 2 0 1 2 0 1 1 1 2 1 1 2 0 1 1 1 1 0 1 0 2 1 2 1 1 1 0 1 0 1 2 2 2 0 1 1 1 2 2 0 1 1 0 0 1 1 1 2 2 2 2 1 2 2 1 1 1 2 0 1 0 0 0 0 1 1 0 0 2 1 1 0 2 2 2 0 2 2 2 2 1 0 1 1 0 1 2 1 0 0 2 2 1 1 1 0 2 2 1 1 1 1 0 0 0 1 0 1 2 1 2 1 0 1 1 0 1 1 0 2 0 1 1 1 1 1 1 0 2 0 2 2 1 1 0 1 0 2 0 1 1 2 1 1 1 2 0 1 2 0 1 2 1 2 0 1 1 2 1 1 2 1 2 1 2 0 0 0 0 1 2 1 2 1 2 1 2 1 2 1 2 0 0 2 1 1 2 1 1 1 0 0 1 1 1 2 2 2 2 1 0 0 1 1 1 1 1 0 2 0 2 0 2 1 0 0 1 0 1 1 1 2 0 1 0 2 0 1 1 2 1 0 2 1 1 1 0 0 2 1 1 0 0 0 1 1 2 2 0 0 2 1 2 1 1 2 2 0 1 2 2 1 1 0 2 0 0 0 2 2 0 1 0 0 2 0 0 1 2 1 0 2 2 2 2 1 0 1 0 0 2 1 0 0 1 2 1 1 0 0 1 0 0 2 2 1 0 2 0 2 2 1 1 2 1 1 1 0 1 2 0 0 0 2 0 0 1 1 0 0 0 2 0 1 1 1 2 2 0 1 1 1 1 0 1 0 2 0 1 2 1 0 0 2 1 2 2 2 0 1 0 1 1 2 0 2 2 0 2 1 0 2 1 0 0 0 2 1 0 0 0 1 1 1 1 1 1 2 2 0 1 1 2 2 1 2 1 0 1 2 2 0 1 0 0 1 2 0 2 1 1 2 1 1 0 1 1 0 2 2 0 2 1 0 2 2 2 1 0 0 2 0 0 2 1 1 1 2 2 2 1 0 1 0 1 1 0 2 0 1 2 1 2 2 1 0 0 2 0 0 2 2 2 2 2 2 2 2 0 0 2 1 1 1 1 2 0 2 0 1 0 1 0 2 2 0 1 1 1 1 0 1 1 2 2 2 2 0 2 2 1 2 1 2 2 0 1 2 2 2 1 2 2 2 1 2 1 2 1 1 1 2 1 1 2 1 2 1 1 1 1 0 0 2 0 2 2 2 2 0 0 1 0 1 1 1 1 1 1 1 2 2 2 2 2 1 0 2 1 2 1 1 2 2 1 0 1 2 2 2 2 1 1 0 2 2 1 2 0 0 1 1 2 2 2 1 1 2 1 1 0 1 2 2 1 1 0 2 0 0 1 0 1 2 2 2 0 0 0 0 0 1 0 2 1 2 2 1 0 1 0 2 2 2 2 2 0 0 1 2 1 2 0 0 2 2 1 2 0 0 1 0 0 0 1 0 0 1 1 0 1 2 1 2 0 1 2 0 1 2 1 2 2 0 1 1 2 2 1 1 2 1 0 0 0 0 1 1 1 1 1 1 1 0 0 2 1 0 1 1 0 1 0 2 0 0 0 2 2 2 1 2 1 1 1 1 0 0 1 0 2 1 2 1 2 0 1 1 2 1 1 2 0 1 2 1 1 2 0 2 1 1 2 2 0 2 0 1 1 2 1 2 1 1 2 1 2 0 0 1 1 0 1 1 1 1 2 0 2 2 2 2 0 0 0 2 2 1 1 2 0
0 1 1 0 1 2 0 1 2 2 0 1 1 2 2 0 1 2 1 1 1 1 1 1 2 0 1 2 2 0 1 0 2 2 1 0 2 0 1 2 2 1 0 2 1 1 2 2 1 1 2 0 2 1 1 1 0 2 0 2 2 2 0 0 0 2 0 0 2 0 1 2 1 2 0 1 0 1 0 0 0 2 2 2 2 2 1 2 2 2 2 1 1 2 0 1 1 1 1 0 0 1 0 1 0 0 2 1 1 1 2 2 1 0 1 1 1 0 2 0 1 1 2 2 2 1 2 1 1 1 0 1 0 2 1 0 0 2 2 1 0 0 0 2 1 0 0 2 2 1 2 0 1 1 2 1 2 2 0 1 0 2 1 1 2 1 1 2 1 2 2 1 1 1 2 1 0 0 1 1 1 0 0 0 0 1 0 1 1 1 1 2 0 1 1 0 2 2 0 1 2 0 0 2 2 0 0 2 1 2 1 0 2 2 2 1 1 0 0 2 1 1 2 1 1 1 1 2 0 2 1 1 2 0 2 1 0 0 2 1 2 0 1 0 2 1 2 1 1 1 0 0 0 1 2 2 1 1 1 1 1 2 1 2 0 0 0 1 1 0 2 0 0 1 2 1 2 1 1 0 0 1 1 1 1 2 0 1 0 0 2 0 0 1 2 0 2 2 2 0 2 1 2 0 2 0 0 1 0 1 1 0 0 0 1 2 1 2 1 1 0 2 1 1 2 2 0 0 0 0 0 1 2 1 2 1 0 1 2 1 1 1 0 2 1 0 0 1 1 1 2 1 1 0 2 2 2 1 1 1 1 1 0 0 0 1 1 1 2 1 1 1 1 0 2 1 0 2 1 1 2 2 1 1 2 1 2 1 2 0 0 0 0 1 2 1 2 1 2 0 2 1 1 1 2 0 0 2 1 2 1 0 1 2 1 1 2 1 0 1 1 2 0 2 2 1 1 0 2 0 2 1 2 0 0 1 2 2 1 1 1 0 1 1 2 2 0 0 0 2 0 2 0 2 1 0 2 2 2 2 1 0 2 2 2 0 0 0 0 0 2 2 0 0 2 1 1 0 0 2 1 0 1 2 2 1 1 0 1 0 0 0 2 1 0 2 1 2 0 1 1 1 1 1 1 2 2 2 0 1 0 0 2 1 1 0 0 0 2 2 0 2 0 0 2 2 1 1 1 1 1 2 1 0 2 1 2 2 0 1 1 1 1 0 1 0 2 0 2 1 0 1 0 1 0 2 1 0 2 1 2 2 0 1 1 1 1 1 1 1 1 0 1 2 1 1 0 2 1 0 2 2 0 2 0 0 0 2 0 2 2 0 1 1 1 1 1 0 0 0 1 1 1 1 1 1 2 1 1 1 2 2 2 0 1 1 1 2 1 1 1 1 0 1 2 0 1 1 0 2 2 1 1 0 0 2 1 2 0 1 0 0 2 2 0 2 1 1 1 2 1 1 1 0 1 1 2 1 1 1 0 2 2 2 1 0 1 0 1 1 0 2 0 1 2 1 2 2 1 0 0 2 0 0 2 2 2 2 2 2 2 2 0 0 2 1 1 1 1 2 0 2 0 1 0 1 0 2 2 0 0 2 0 1 0 1 1 2 2 2 2 0 2 2 1 2 1 2 2 0 1 2 2 2 1 2 2 2 1 2 1 2 1 1 1 2 1 1 2 1 2 1 1 1 1 0 0 2 0 2 2 2 2 0 0 1 0 1 1 1 1 1 1 1 2 2 2 2 2 1 0 2 1 2 1 0 2 1 2 1 1 1 2 2 1 1 1 0 1 2 2 1 0 1 1 1 1 1 1 1 1 2 2 1 1 2 2 2 0 1 1 1 0 0 1 2 0 2 2 1 0 0 0 0 0 1 1 0 0 0 1 0 2 2 2 2 2 0 2 2 2 2 1 2 1 2 0 0 2 2 2 2 0 0 1 1 1 1 1 1 0 0 0 0 0 2 1 2 0 1 2 0 1 2 1 2 1 0 1 1 2 1 0 0 1 2 0 1 2 1 2 2 1 0 1 1 1 1 2 2 0 1 1 2 1 1 1 0 1 0 0 0 1 1 0 1 2 1 2 2 0 0 1 1 2 1 1 2 2 0 1 1 2 1 0 0 0 1 2 2 1 0 2 2 0 1 0 0 0 2 1 1 0 1 1 1 1 1 2 1 2 2 1 1 0 1 2 1 2 1 1 0 1 2 1 2 0 0 1 1 1 1 2 2 0
2 2 2 0 0 2 0 0 2 2 2 0 2 0 0 2 0 2 2 0 0 2 0 2 0 0 0 0 2 0 0 2 2 0 2 0 0 0 2 0 0 0 2 0 0 2 0 2 2 2 2 0 0 0 0 2 2 0 2 0 0 0 2 0 0 2 0 0 2 2 2 2 0 0 2 0 0 0 2 0 2 2 2 2 0 0 0 0 0 2 2 2 0 0 0 0 2 0 2 0 2 2 2 0 1 2 2 1 2 1 2 0 1 2 1 1 2 0 1 0 0 0 0 1 1 1 1 1 0 2 0 0 1 2 0 1 1 1 2 2 1 2 1 0 1 1 1 2 2 1 2 1 2 2 2 2 2 2 1 1 1 2 0 2 0 2 0 2 0 0 2 2 1 0 2 2 2 1 1 2 2 2 1 1 0 2 0 2 1 1 1 1 1 2 1 0 1 2 1 1 2 1 1 2 1 1 0 0 2 0 2 0 0 2 0 0 2 2 1 2 2 1 0 2 1 1 0 2 1 1 1 0 2 1 2 1 1 2 1 0 1 1 2 2 0 1 1 2 2 2 1 0 0 1 1 2 2 0 1 0 2 1 2 1 1 1 1 1 1 2 0 2 2 2 2 1 2 0 2 0 1 1 1 1 1 1 0 1 1 0 0 1 2 2 2 1 2 2 0 0 1 0 0 1 2 1 0 1 0 2 2 2 1 0 0 2 1 2 2 1 1 1 2 2 2 2 1 0 2 0 2 2 2 2 2 0 1 1 2 2 0 1 2 2 0 0 2 2 0 0 1 2 1 1 0 1 1 1 2 2 1 1 0 0 1 1 1 0 1 1 1 2 1 2 1 1 1 1 1 0 2 1 0 2 1 1 2 0 2 1 0 1 1 0 2 2 2 0 2 0 1 0 2 0 2 0 0 1 2 0 1 1 0 1 0 0 2 1 0 1 2 1 2 2 0 1 0 1 1 0 1 1 1 0 0 1 0 1 1 1 1 0 0 1 1 1 0 2 1 2 1 2 0 2 2 1 1 1 0 0 1 0 2 1 1 1 0 1 1 0 2 0 2 0 1 1 0 2 2 2 0 1 2 2 1 1 1 0 1 0 1 1 1 1 0 1 0 0 1 0 1 1 0 0 1 2 1 2 0 0 0 2 1 1 1 1 1 0 2 1 1 2 1 0 1 2 1 2 1 1 0 2 2 2 2 1 2 2 2 2 1 1 1 0 1 1 1 2 2 1 1 0 0 1 0 2 0 1 2 2 1 2 1 2 1 2 1 0 2 0 1 0 1 2 0 0 1 1 1 0 2 2 1 2 0 1 0 1 1 2 1 0 1 0 0 1 1 1 0 1 2 1 2 1 1 1 1 1 1 2 2 1 1 1 0 2 2 2 0 0 1 1 1 2 1 0 1 1 1 1 2 0 1 0 0 1 0 2 0 1 1 2 2 2 1 0 0 1 0 2 2 0 1 0 1 1 0 0 1 0 1 1 1 2 1 2 0 0 0 0 2 2 0 0 1 0 1 1 1 0 0 1 1 2 1 1 1 1 1 1 1 1 1 0 0 0 2 0 2 1 1 0 0 1 1 1 0 1 0 0 1 1 1 2 0 0 2 2 2 2 2 1 2 2 0 0 2 1 1 1 0 1 1 1 1 1 1 2 1 0 1 2 0 2 0 1 2 0 1 1 1 0 0 0 0 0 0 1 0 2 2 2 1 2 1 1 1 0 1 2 0 2 0 2 1 2 1 1 2 0 2 1 2 1 0 1 2 0 2 1 2 1 1 2 1 0 1 0 2 2 2 1 1 0 1 1 2 2 2 2 2 2 1 1 0 2 1 1 0 1 2 0 0 1 1 0 2 2 2 1 0 1 0 1 2 0 1 1 0 2 1 1 0 2 2 1 1 0 1 1 0 2 2 2 1 0 0 0 1 2 2 1 0 0 1 2 1 1 1 0 1 2 2 0 0 1 0 1 0 1 2 2 2 0 0 2 0 0 1 2 1 2 1 1 1 1 0 1 0 1 2 1 0 1 1 1 2 1 1 1 1 1 0 2 0 0 0 1 0 1 0 1 1 1 0 0 2 2 2 2 0 0 1 1 0 1 1 1 2 1 2 1 1 1 1 2 0 1 2 2 1 0 1 1 0 1 1 0 1 1 0 1 1 1 1 1 2 2 1 2 2 1 1 0 0 0 1 2 2 2 1 1 1 2 2 1 0 1 1 1 2 1 2 2 1
0 0 2 0 2 0 2 2 0 1 1 1 0 2 2 0 0 2 0 1 1 0 0 2 0 1 1 0 2 0 0 2 1 1 1 0 1 0 1 0 0 1 2 0 1 2 1 2 1 1 2 1 1 0 0 1 2 1 2 0 1 1 1 1 0 2 0 1 2 1 2 2 0 1 2 1 1 1 1 0 2 2 2 2 1 1 0 0 1 2 1 2 1 1 0 0 2 0 2 0 0 0 1 0 1 0 2 0 2 2 2 2 0 1 0 1 1 0 0 0 2 1 1 0 1 0 2 2 1 1 1 1 0 1 0 2 1 1 2 2 0 1 2 0 1 0 0 2 2 1 1 1 2 1 1 2 2 2 0 1 1 2 0 2 1 2 1 1 1 2 1 1 2 0 2 2 1 2 0 2 2 2 0 2 0 2 0 2 2 0 2 0 0 2 0 0 0 2 0 2 2 1 1 2 1 1 0 0 2 0 2 0 0 2 0 0 2 2 0 2 1 1 0 2 0 1 1 2 1 2 1 1 2 2 2 0 2 1 1 0 0 0 2 1 0 1 1 2 1 2 1 2 0 1 2 2 2 0 1 1 2 1 2 1 0 0 0 1 2 0 1 0 0 2 2 0 2 0 2 1 0 0 1 2 0 2 1 1 1 1 0 1 2 2 2 0 2 2 0 1 1 0 0 1 2 1 0 1 0 2 2 2 1 0 0 2 1 2 2 1 1 1 2 2 2 2 1 0 2 0 2 2 2 2 2 1 1 0 2 1 1 1 1 2 1 1 2 2 0 0 2 1 1 1 2 2 1 0 1 0 1 0 0 0 0 1 2 0 0 1 0 2 1 2 1 1 1 1 0 0 1 0 0 2 1 1 2 0 1 1 0 0 1 0 2 2 1 0 1 0 0 1 2 0 2 0 0 1 1 1 0 1 0 1 0 1 2 1 0 1 2 1 2 2 0 0 1 1 0 1 2 1 2 0 1 1 1 2 2 0 0 0 0 1 1 1 0 2 1 2 1 2 0 1 2 1 2 1 0 0 1 0 2 1 2 1 0 2 1 1 2 1 2 1 0 1 0 1 1 1 1 2 1 2 0 0 2 1 0 0 0 0 2 2 0 2 1 0 1 0 1 0 0 0 1 1 2 1 1 0 0 1 2 1 0 0 1 0 2 1 1 2 0 0 1 2 1 2 1 1 0 2 2 2 2 1 2 2 2 2 1 1 1 1 1 0 1 2 1 2 0 0 0 1 0 2 1 0 2 1 2 2 1 1 1 2 2 0 2 0 2 0 2 2 1 0 1 1 1 0 2 2 1 2 0 1 0 1 1 2 1 0 1 0 0 1 1 1 0 0 1 1 0 0 0 2 2 2 0 2 2 1 0 0 1 2 2 1 1 1 0 1 1 2 0 0 0 0 1 2 1 0 1 0 0 1 0 2 0 1 1 2 2 2 1 0 1 0 1 2 2 0 1 0 2 0 0 2 2 0 0 1 1 2 0 2 1 0 0 2 2 1 1 1 1 0 1 2 1 1 0 0 2 1 1 1 1 1 0 1 2 1 0 1 0 0 2 0 1 1 1 0 0 1 1 0 0 1 0 1 1 1 1 2 0 1 2 2 2 2 2 1 2 2 0 0 2 1 1 1 0 1 1 1 1 1 1 2 1 0 1 2 0 2 0 1 2 0 1 1 1 0 0 0 0 1 0 1 0 2 1 2 1 0 1 2 1 0 1 1 0 1 1 1 1 2 0 0 2 0 1 2 1 1 0 1 1 0 2 2 1 0 2 1 2 1 1 1 1 2 2 1 1 1 0 0 2 1 2 2 1 2 1 0 1 2 2 1 1 1 2 0 0 1 1 1 1 2 2 1 0 0 0 0 2 0 1 1 0 2 1 1 0 2 2 1 1 0 1 1 0 2 2 2 1 0 0 0 1 2 2 1 0 0 1 2 1 1 1 0 1 2 2 0 0 1 0 1 0 1 2 2 2 0 0 2 0 0 1 2 1 2 1 1 1 1 0 1 0 1 2 1 0 1 1 1 2 1 1 1 1 1 0 2 0 0 0 1 0 1 0 1 1 1 0 0 2 2 2 2 0 0 1 1 0 1 1 1 2 1 2 1 1 1 1 2 0 1 2 2 1 0 1 1 0 1 1 0 1 1 0 1 1 1 1 1 2 2 1 2 2 1 1 0 0 0 1 2 2 2 1 1 1 2 2 1 0 1 1 1 2 1 2 2 1
0 2 0 0 0 2 0 0 2 2 0 2 0 2 2 0 0 2 0 0 0 0 0 2 2 0 2 2 2 0 2 0 2 2 2 0 2 0 0 2 2 2 0 2 2 2 2 2 2 2 2 0 2 0 2 0 0 2 2 0 2 2 0 0 0 2 0 0 2 0 0 2 0 2 2 2 0 2 2 2 2 2 2 0 2 2 2 2 0 0 0 0 2 2 0 2 0 0 0 0 0 0 0 0 0 2 2 0 2 0 1 2 1 0 0 1 1 1 1 0 0 2 1 1 0 2 2 0 0 2 0 1 1 0 1 0 1 2 2 1 2 1 0 0 1 0 0 2 1 1 2 2 1 1 2 1 2 1 1 0 1 2 0 1 1 1 1 1 0 2 1 0 2 2 2 2 2 1 2 0 2 1 0 1 1 1 1 1 1 0 0 1 0 0 1 0 2 2 1 1 2 2 0 2 2 0 0 0 2 2 0 1 1 2 0 0 1 2 1 2 1 0 1 2 1 1 0 2 2 2 1 0 2 1 2 2 1 1 2 0 0 0 2 2 2 0 2 2 2 2 0 2 0 0 2 2 1 0 0 0 2 1 2 0 2 0 0 0 1 2 1 0 1 2 2 0 1 0 0 0 1 0 0 2 0 2 0 1 0 1 0 1 0 2 1 2 0 1 0 0 2 1 1 1 1 0 2 0 0 1 0 0 1 2 1 1 0 0 0 0 1 2 2 2 2 1 1 1 0 1 1 1 2 1 2 0 0 0 1 0 1 1 0 2 0 1 2 2 0 0 2 1 2 2 1 2 1 1 2 1 0 1 0 2 2 2 0 0 1 1 2 2 0 0 0 2 2 1 1 0 1 1 0 2 2 1 0 2 1 2 0 1 0 2 2 0 2 1 2 1 1 1 2 1 1 0 0 2 0 2 2 1 1 1 0 0 1 1 1 1 2 2 2 2 0 1 1 2 2 0 2 1 2 0 1 0 1 1 0 1 1 1 0 2 0 0 0 2 1 2 1 1 1 0 1 0 2 1 0 0 2 1 2 1 2 2 1 2 2 1 2 1 0 2 1 1 1 1 1 2 2 1 2 0 2 2 0 0 2 1 1 1 1 1 0 0 1 2 1 1 1 0 2 0 0 2 1 2 0 1 2 0 1 0 2 1 1 0 0 1 1 2 0 0 2 1 1 1 0 1 1 2 2 2 1 2 1 2 2 1 0 1 0 1 2 1 1 2 0 2 0 0 1 1 1 2 1 1 1 1 2 2 1 1 1 2 1 0 2 1 1 1 2 2 1 1 0 1 0 2 1 1 0 1 0 1 2 1 1 2 2 0 2 1 0 2 0 0 0 2 2 1 1 1 0 2 2 0 1 1 2 0 1 0 1 1 2 1 2 2 1 2 0 1 1 0 0 1 1 1 1 1 2 1 0 1 1 1 0 0 1 1 2 1 0 1 1 1 1 1 2 0 1 0 1 1 2 1 1 2 0 2 2 0 0 1 0 0 1 2 1 1 1 0 1 0 2 2 2 1 1 1 2 1 1 2 1 2 1 2 1 0 0 1 1 1 1 2 0 2 0 2 0 2 0 0 0 1 0 0 0 1 1 1 1 1 2 2 2 1 1 2 2 0 2 0 1 1 2 2 0 2 2 0 2 0 2 1 0 0 1 0 2 1 2 2 1 0 0 0 1 1 0 1 2 1 0 1 0 2 2 1 0 2 0 0 0 0 1 2 2 0 0 2 1 2 1 2 1 0 1 1 1 0 1 1 1 1 2 1 1 1 2 2 0 0 1 0 2 0 2 2 0 1 1 1 2 1 1 2 1 2 2 1 1 2 1 2 0 0 2 0 0 1 1 0 2 2 2 2 0 0 0 0 0 1 0 2 0 1 1 1 0 1 0 1 1 1 1 2 1 0 2 2 0 1 1 1 2 2 2 1 0 1 1 2 0 2 1 0 0 2 2 0 1 1 1 2 0 0 2 1 2 0 1 1 1 0 1 2 2 2 1 0 2 2 0 1 1 0 1 2 1 0 1 0 2 1 0 2 1 2 1 2 0 1 0 1 0 1 0 1 1 0 1 2 2 1 1 1 0 0 1 1 1 2 0 2 2 0 2 0 1 1 0 1 2 1 1 2 2 1 1 2 0 1 1 1 2 0 1 2 1 1 1 0 1 2 2 2 1 1 1 1 0 0 1 1 2 2 1 1 0 2 1 2 0 1 1 2 2 1 1 1 1
1 1 2 0 2 1 1 2 1 2 1 0 0 2 2 1 1 2 1 2 1 1 0 1 0 0 1 0 2 2 1 2 2 2 0 0 2 1 2 1 2 1 2 1 1 1 2 2 0 2 2 1 2 0 1 0 1 1 2 0 1 2 0 0 2 1 0 0 2 1 1 1 1 2 0 1 0 2 1 1 0 2 2 1 2 2 2 2 1 1 1 0 2 2 0 2 0 1 1 0 0 0 0 0 0 1 2 0 2 1 1 2 0 1 0 2 1 0 2 0 0 1 2 2 1 2 2 0 1 1 0 2 1 1 0 2 1 2 0 1 1 1 1 0 1 0 1 2 0 1 1 1 0 0 2 2 2 2 0 1 2 2 1 1 1 0 1 1 0 2 1 1 1 2 2 2 2 1 2 0 2 1 0 1 1 1 1 1 1 0 0 1 0 0 1 0 2 2 0 0 1 2 1 2 1 0 0 1 1 2 0 0 2 1 0 0 1 2 0 2 1 1 2 1 1 1 0 2 2 2 1 0 2 1 2 2 1 2 1 0 0 0 2 2 2 0 2 2 2 2 0 2 0 0 2 2 2 0 1 0 1 2 2 1 2 2 0 0 1 1 1 1 1 1 1 0 1 1 1 0 1 0 1 2 0 2 1 1 1 1 0 0 0 2 1 1 1 0 1 0 2 0 1 0 1 0 1 1 0 2 1 1 1 1 1 2 0 2 1 1 1 1 1 2 2 0 0 1 0 2 2 1 2 2 2 1 0 0 2 1 2 2 2 1 2 0 2 0 0 0 2 0 2 1 0 2 1 1 2 1 1 0 1 1 1 2 1 1 1 1 0 1 1 1 1 1 0 2 0 0 0 0 1 1 2 1 1 1 2 1 0 0 0 1 2 0 2 1 1 1 1 1 2 1 1 0 0 2 0 2 1 2 0 1 0 0 2 1 1 2 2 2 1 2 0 0 2 2 2 1 1 1 2 0 0 0 0 0 0 2 1 1 0 1 0 1 1 2 1 2 2 1 1 0 1 0 2 1 0 0 2 1 2 1 2 2 1 2 2 1 2 1 1 1 1 2 0 2 1 2 2 1 2 1 1 1 0 1 2 2 0 2 1 2 1 1 0 1 2 1 0 0 2 1 1 1 1 2 0 1 1 0 2 1 1 0 1 0 1 2 0 2 0 0 2 2 1 1 0 1 1 2 2 2 1 2 1 2 2 0 0 1 0 1 1 1 1 2 1 2 0 1 0 0 1 2 1 1 1 1 2 1 1 1 1 2 1 0 0 2 1 1 2 2 1 1 2 0 1 1 1 2 0 1 0 1 1 2 2 2 1 2 1 2 1 2 0 0 0 2 2 1 1 1 1 2 1 1 1 2 2 1 2 0 1 1 2 0 2 2 1 1 1 2 2 0 0 1 0 1 2 1 2 0 1 2 1 1 0 1 1 0 2 2 0 2 1 0 2 1 2 0 1 1 2 1 1 0 0 1 0 2 2 1 0 0 1 0 1 2 1 1 1 0 1 0 2 2 2 1 1 1 2 1 1 2 1 2 1 2 1 0 0 1 1 1 1 2 0 2 0 2 0 2 0 0 0 1 0 0 0 1 1 1 1 1 2 2 2 1 1 2 2 0 2 0 1 1 2 2 0 2 2 0 2 0 2 1 1 1 2 1 1 1 2 1 0 0 0 1 2 1 1 2 1 1 1 1 0 1 1 2 0 2 0 0 2 0 1 1 2 1 1 2 1 2 1 2 1 0 1 1 1 0 1 1 1 1 2 1 1 1 1 2 1 0 0 1 2 2 1 2 1 0 0 1 2 1 2 0 1 2 2 1 0 1 2 2 1 1 2 0 0 2 2 0 1 2 1 2 0 1 0 0 0 0 0 1 0 1 1 1 0 1 0 1 1 1 1 2 1 0 2 2 0 0 1 0 2 2 2 2 0 0 2 2 0 2 0 0 0 2 2 0 0 0 1 2 1 0 2 0 2 0 1 2 2 0 0 1 2 2 1 1 2 2 0 2 1 0 1 1 1 0 1 0 2 1 0 2 2 1 1 1 0 1 0 1 1 1 0 1 0 0 1 2 2 1 2 1 0 0 0 0 1 2 0 2 2 1 2 1 1 1 0 2 1 1 1 2 1 0 1 1 0 1 2 0 2 0 1 2 0 1 2 0 1 2 2 1 2 1 2 0 0 0 0 0 1 2 1 0 1 2 1 2 0 0 2 2 2 1 2 2 1
2 0 2 2 0 2 2 0 2 2 0 0 2 0 2 2 2 2 2 0 0 0 2 2 0 2 2 0 2 0 0 0 2 2 2 0 0 0 2 0 0 2 2 0 2 2 2 2 0 0 2 2 2 0 2 0 2 0 2 0 2 2 0 0 0 2 0 2 2 0 2 0 0 0 2 2 0 2 0 0 0 2 0 2 2 0 0 2 2 2 2 2 2 0 0 0 0 2 2 0 0 2 2 1 1 1 1 0 2 2 2 2 0 2 0 0 0 0 0 0 0 2 2 0 0 0 2 0 2 2 0 0 0 0 1 1 1 2 2 1 0 1 1 0 1 2 2 2 2 0 2 0 0 2 1 1 2 0 0 1 2 2 2 1 2 1 0 2 0 0 1 0 2 1 2 1 1 0 2 2 2 0 0 1 2 2 1 2 2 1 1 1 0 1 1 0 2 2 0 1 1 1 1 1 0 0 0 1 1 2 0 0 1 2 1 0 1 2 0 1 0 1 0 2 1 2 0 2 0 2 2 0 1 1 2 2 0 0 2 1 1 1 1 1 0 1 0 2 1 2 0 0 0 0 1 2 2 0 2 2 0 1 2 0 1 0 0 1 2 1 2 0 2 1 2 1 1 0 2 0 0 0 1 2 0 1 1 1 1 1 0 0 2 1 2 0 2 0 1 1 2 2 1 0 2 1 1 0 0 2 2 0 1 1 1 2 0 2 1 1 1 2 2 1 2 2 1 1 0 0 1 0 2 1 0 1 1 2 1 1 0 1 1 2 1 1 2 1 0 0 2 0 1 2 1 1 0 0 2 2 2 0 0 2 0 2 0 0 1 1 2 1 0 1 0 2 1 1 0 1 1 0 2 1 1 2 2 2 2 0 0 0 1 1 2 2 2 0 2 1 1 2 1 0 1 1 2 0 2 1 0 2 0 0 0 0 2 2 1 2 2 2 2 1 0 2 2 2 2 0 1 0 1 1 1 1 1 1 2 0 0 0 0 1 0 2 0 1 0 2 1 1 1 1 2 2 0 1 1 1 1 1 2 1 1 1 0 0 2 0 0 1 2 0 2 0 1 1 2 2 1 0 2 2 2 2 0 0 1 0 0 1 2 1 0 1 0 2 1 0 0 1 1 1 0 2 2 2 1 1 1 1 0 0 2 2 0 1 1 1 1 1 1 1 2 1 1 1 1 1 1 2 2 1 2 1 1 2 1 1 0 0 1 1 0 0 1 1 1 0 0 0 1 0 1 1 0 1 1 2 2 1 1 1 1 1 1 1 1 1 2 1 1 2 1 0 2 1 0 1 1 1 0 1 1 0 0 1 0 2 2 0 2 1 1 0 0 0 0 0 2 0 1 1 2 1 2 2 0 1 2 2 1 0 1 2 2 2 2 1 2 0 0 1 1 0 1 1 1 1 1 0 2 1 0 1 1 2 2 1 0 2 2 1 0 1 0 0 1 2 2 1 1 1 2 0 1 1 1 0 1 2 2 1 1 0 1 1 0 0 0 1 1 1 1 1 2 2 1 1 1 0 1 1 2 0 0 2 1 2 1 2 1 0 0 1 2 0 1 2 0 1 1 0 2 1 0 2 1 1 2 2 2 2 1 1 2 2 2 2 2 2 1 0 0 0 0 2 2 1 1 1 2 1 2 0 2 2 0 0 2 1 0 2 1 0 2 0 1 0 2 1 0 2 0 1 1 1 0 1 1 2 1 2 0 1 1 0 1 1 1 0 1 2 0 2 2 2 1 0 1 0 2 1 0 2 1 1 2 1 2 0 2 2 2 2 2 1 1 1 2 1 1 0 0 0 2 2 1 2 1 1 1 1 1 2 0 2 1 2 1 1 0 1 0 2 2 2 1 2 1 0 0 0 1 0 0 1 0 2 1 1 0 0 0 0 1 2 0 0 2 2 2 1 1 1 0 1 2 2 2 1 0 1 1 2 0 2 1 0 0 2 1 0 1 1 1 2 0 0 2 0 1 0 1 1 1 0 2 2 2 2 2 1 2 1 0 0 1 1 0 2 1 1 1 1 1 0 1 1 1 2 0 2 1 1 0 2 1 0 1 1 1 1 2 2 2 2 0 2 1 1 1 2 1 1 2 2 1 1 1 1 1 1 0 2 1 0 2 1 1 0 1 0 0 2 1 1 2 0 0 1 0 1 1 0 0 0 1 1 1 0 1 1 0 0 1 1 1 1 1 1 1 2 2 1 1 0 0 2 2 2 0 2 2
0 1 2 2 0 1 1 1 1 1 1 0 1 2 0 1 1 1 0 0 2 1 1 2 2 0 1 0 1 1 0 1 1 2 1 0 2 0 1 1 2 2 2 0 2 0 1 2 0 2 1 1 1 0 0 1 1 0 2 0 0 0 2 0 0 2 0 0 2 0 2 1 1 2 2 2 0 2 1 1 0 2 0 2 2 1 1 2 2 1 2 2 1 1 0 1 0 1 2 1 2 2 1 0 1 1 2 1 2 1 2 1 1 2 0 0 0 0 0 0 0 2 2 0 0 0 2 0 2 2 0 0 0 0 1 1 1 1 2 1 0 1 1 0 1 1 1 2 1 1 1 0 0 1 1 1 2 1 0 2 1 2 1 0 2 1 1 2 0 1 0 0 2 1 2 1 1 0 2 2 2 0 0 1 2 2 1 2 2 1 1 1 0 1 1 0 2 2 0 1 1 1 1 1 0 0 0 1 1 2 1 0 1 1 0 0 1 2 0 2 0 1 1 2 0 0 0 1 2 1 1 0 2 0 1 1 1 1 1 0 1 1 1 2 1 1 1 2 2 2 1 2 0 1 1 2 1 1 2 2 0 2 2 0 1 0 0 1 2 1 2 0 1 1 2 2 1 1 1 0 0 0 1 2 0 1 0 1 1 1 1 0 1 2 2 0 1 1 0 0 1 2 2 0 2 1 1 0 0 2 2 0 1 1 1 2 0 2 1 1 1 2 2 1 2 2 1 1 0 0 1 0 2 1 0 1 1 2 1 1 0 1 1 2 1 1 2 2 0 0 2 0 1 2 0 1 1 1 2 2 2 1 0 1 1 2 0 0 1 2 1 1 1 1 0 2 0 1 0 1 2 1 1 0 2 2 1 2 2 1 0 0 1 2 2 1 2 1 2 1 1 2 1 1 1 0 1 1 1 1 0 2 0 0 0 0 2 2 1 2 2 2 2 1 0 2 2 2 2 0 2 0 2 0 1 0 1 0 1 1 1 0 0 1 1 2 0 1 0 2 1 1 1 0 2 2 0 1 0 0 1 0 1 0 1 1 0 0 2 0 1 2 2 0 1 1 0 1 2 1 1 1 2 2 1 2 0 0 0 0 0 1 2 1 0 0 1 2 0 1 0 1 0 1 1 1 2 2 0 1 1 1 1 1 2 1 0 0 1 2 1 1 1 1 2 1 1 1 1 1 1 2 2 1 2 1 1 2 1 1 0 0 1 1 0 0 1 1 1 0 0 0 2 0 1 2 1 1 0 1 2 1 0 1 1 2 0 1 1 1 2 1 1 2 1 0 0 2 1 0 2 1 1 2 0 1 0 2 0 2 2 0 2 2 2 0 1 0 0 0 2 0 1 1 2 1 2 2 0 1 2 2 1 0 0 2 2 2 1 0 2 1 0 2 2 0 1 0 1 1 1 1 2 2 0 1 2 2 1 2 0 1 2 1 1 1 0 1 0 2 2 2 1 1 2 1 0 2 1 0 1 1 2 0 1 0 1 1 0 0 1 1 0 1 2 2 2 2 1 1 1 0 1 1 2 0 0 2 0 2 1 2 2 1 0 2 2 0 1 2 0 1 1 0 2 1 0 2 1 1 2 2 2 2 1 1 2 2 2 2 2 2 1 0 0 0 0 2 2 1 1 1 2 1 2 0 2 2 0 0 2 1 0 2 1 0 2 0 1 0 2 1 0 2 0 1 1 1 0 1 1 2 1 2 0 1 1 0 1 1 1 0 1 2 0 2 2 2 1 0 1 0 2 1 0 2 1 0 2 1 2 0 2 2 2 2 2 0 1 2 2 2 0 0 0 2 2 2 2 0 0 2 2 2 2 2 1 2 1 1 0 2 1 2 1 1 1 2 2 2 0 0 0 0 2 0 1 1 0 1 1 0 1 0 1 0 2 1 1 0 1 2 1 1 1 1 1 1 2 2 2 1 0 1 1 2 0 2 1 1 1 1 2 0 1 2 0 2 1 0 2 0 1 1 2 2 2 0 2 2 1 1 1 2 1 1 0 1 1 2 1 1 1 1 0 1 1 1 2 1 1 1 1 2 2 0 0 1 0 0 0 2 2 1 1 2 2 2 2 1 2 0 1 0 0 2 1 2 1 0 2 0 1 1 1 1 0 1 2 1 1 0 1 1 0 2 0 1 2 0 0 1 0 1 1 0 0 0 1 1 1 0 1 1 0 0 1 1 1 2 1 2 0 2 1 1 0 0 0 2 2 2 1 2 2
0 2 0 0 2 2 0 0 0 0 0 0 0 2 0 2 0 2 2 0 0 0 2 0 2 0 2 2 2 0 0 0 0 2 2 0 2 0 0 0 0 2 2 0 2 2 2 2 0 0 2 2 2 0 2 0 2 2 2 0 2 2 0 0 0 2 0 2 2 0 2 0 0 0 2 2 0 2 0 0 0 2 2 2 2 2 2 2 2 0 0 2 2 2 0 2 0 0 2 0 2 0 0 0 1 0 2 0 2 1 2 0 2 1 0 0 0 0 2 0 0 2 2 1 0 2 1 1 0 1 1 1 1 0 1 1 2 1 2 2 1 1 0 0 1 0 1 2 2 2 1 1 1 2 2 1 1 1 0 0 1 2 1 1 0 2 1 1 0 2 2 2 1 2 1 1 2 2 1 1 2 1 0 1 1 1 0 2 2 1 2 0 0 2 2 0 1 1 2 0 1 1 2 1 1 1 0 2 1 1 0 0 2 1 1 0 1 1 1 2 1 0 1 2 0 0 1 1 1 1 1 2 1 1 1 1 0 0 2 1 0 1 2 2 1 0 1 2 2 1 1 0 0 1 1 1 2 0 0 0 1 0 2 1 0 1 0 1 2 0 1 1 2 2 2 1 1 1 2 0 0 2 0 1 2 2 0 0 1 0 0 2 0 2 1 1 2 1 0 0 2 1 2 0 2 2 1 0 0 2 1 1 1 1 0 1 1 1 1 0 1 2 2 2 1 1 0 2 1 1 1 0 2 2 2 0 0 2 1 1 2 0 0 2 1 1 2 2 0 0 2 1 1 1 2 2 1 0 1 0 1 1 0 0 1 2 1 1 1 2 1 2 1 1 2 2 1 2 0 2 2 1 2 0 2 2 2 1 2 0 0 1 1 1 2 2 1 1 1 1 2 1 1 1 1 1 2 0 2 1 0 0 0 2 1 0 2 0 0 0 1 2 1 2 1 0 1 0 1 1 2 0 2 0 0 0 2 1 0 2 1 1 0 1 1 2 1 1 0 2 1 1 1 1 2 0 2 1 0 1 1 2 2 1 2 1 0 1 2 0 2 1 1 0 0 2 0 1 1 0 1 2 1 1 1 0 1 2 1 0 0 0 2 2 0 1 0 0 0 0 0 1 0 0 0 1 2 2 1 0 2 0 2 1 2 0 2 0 2 0 2 2 1 0 2 2 1 1 1 2 2 1 1 2 2 2 2 2 1 2 1 0 0 1 1 0 0 1 2 1 1 0 0 0 1 2 0 2 1 2 1 1 2 0 1 1 0 1 1 0 1 0 1 0 2 0 1 0 1 0 2 2 1 2 0 0 0 2 1 2 2 0 1 2 1 1 1 1 0 2 1 1 1 0 2 1 2 2 1 1 1 2 1 1 1 1 1 1 1 1 2 1 0 2 2 0 2 0 1 0 1 0 2 2 1 2 1 2 2 1 0 2 2 1 0 2 0 1 2 2 2 0 0 0 2 2 2 0 0 2 0 2 2 0 2 1 1 0 1 1 1 1 0 0 1 1 1 1 0 0 0 0 1 1 0 0 0 2 0 2 1 1 1 1 0 2 2 1 1 1 0 1 1 2 0 1 2 2 0 2 0 2 1 1 1 1 2 2 0 2 2 2 0 0 2 0 2 1 2 2 2 0 2 0 1 1 0 1 0 0 0 1 2 1 2 1 0 0 1 0 2 0 1 0 2 2 0 0 1 1 2 1 0 0 2 2 1 0 1 2 1 1 0 2 1 2 2 2 2 0 1 1 0 1 0 1 2 0 2 2 1 2 1 2 2 0 2 0 2 1 2 1 2 0 1 0 2 2 1 2 1 2 2 1 1 1 2 1 0 0 0 1 0 2 1 1 0 2 2 1 2 0 0 1 0 0 0 0 1 2 1 1 0 2 2 1 1 2 1 2 1 2 2 1 1 1 1 1 2 2 1 1 0 0 2 1 0 1 1 1 1 2 1 0 1 2 1 1 0 0 2 1 2 0 1 2 2 0 1 2 2 2 1 1 2 1 1 0 1 2 1 1 0 1 1 0 1 1 2 0 1 0 1 1 1 1 1 1 2 0 1 2 0 0 0 0 2 1 1 2 0 0 0 1 2 1 1 2 2 0 1 0 1 1 1 1 0 1 1 2 1 0 2 2 0 1 0 0 0 1 0 2 2 1 0 0 1 1 1 0 2 0 1 0 1 0 1 0 2 2 0 2 0 1 1 1 0 0 0 2 1 1 2 2 0
1 1 0 1 1 1 0 1 2 2 1 0 1 0 2 1 0 1 2 1 1 2 0 0 1 0 1 2 1 2 0 2 1 2 1 0 2 0 2 1 2 2 1 1 2 2 1 2 1 0 2 1 1 0 2 0 2 1 1 1 2 1 1 1 2 2 0 0 1 0 1 0 0 2 0 0 1 2 1 0 2 2 2 2 2 2 2 1 1 1 1 2 2 2 0 2 1 0 2 0 1 1 0 1 1 0 2 0 2 1 1 1 1 2 0 0 0 0 1 0 1 1 2 0 0 2 2 1 0 1 1 1 1 0 1 1 2 1 2 2 1 1 0 0 1 0 1 2 2 2 1 1 1 2 2 1 1 1 0 0 1 2 1 1 0 2 1 1 0 2 1 1 2 1 2 2 1 2 1 1 2 2 0 2 1 2 1 2 2 2 2 1 1 1 2 0 1 1 2 0 1 1 2 1 1 1 0 2 1 1 0 0 2 1 1 0 1 1 1 2 1 0 1 2 0 0 1 1 1 1 1 2 1 1 1 1 0 0 2 1 0 1 2 2 1 0 1 2 2 1 1 0 0 1 1 1 2 0 0 0 1 0 2 1 0 1 0 1 2 0 1 1 2 2 2 1 1 1 2 0 0 2 0 1 2 2 0 0 1 0 0 2 0 2 1 1 2 1 0 0 1 1 1 0 2 1 1 1 0 2 1 1 0 0 0 1 2 1 1 0 0 2 2 2 2 2 1 2 0 1 1 0 2 2 2 0 0 2 2 1 2 0 0 2 2 1 2 2 0 0 2 1 1 1 2 2 1 0 1 0 1 1 0 0 1 2 1 1 1 2 1 1 1 1 2 2 1 2 0 2 2 1 2 0 2 2 2 1 2 0 0 1 1 1 2 2 1 1 1 1 2 1 1 1 1 1 2 0 2 1 0 0 1 2 0 0 1 1 0 0 1 2 1 2 1 0 0 0 1 2 2 0 2 0 0 1 2 1 1 2 1 1 0 0 0 2 2 2 0 2 2 0 2 0 2 0 2 0 0 1 1 1 2 1 2 2 0 2 2 1 1 1 1 0 0 2 0 1 1 0 1 2 1 1 1 0 1 2 1 0 0 0 2 2 0 1 0 0 0 0 0 1 0 0 0 1 2 2 1 0 2 1 1 1 0 1 1 0 2 1 0 2 0 1 2 0 0 2 2 1 1 2 0 2 2 2 1 0 0 1 1 1 0 2 0 0 0 1 0 2 0 0 0 1 0 1 0 0 2 1 2 2 1 1 1 2 0 0 1 1 1 0 2 2 0 0 2 2 0 0 2 2 1 1 1 0 1 2 0 2 1 0 2 2 0 0 0 1 0 1 1 2 0 0 1 2 1 1 1 1 2 1 1 1 0 2 2 2 2 1 1 1 1 2 1 0 1 0 0 1 2 0 2 1 1 2 1 2 1 2 0 1 2 2 0 1 1 2 2 2 2 1 0 0 2 2 2 0 0 2 1 2 1 1 1 1 1 0 1 1 0 0 0 2 2 0 2 2 1 0 0 0 1 1 2 0 1 1 1 1 1 0 2 0 0 0 2 1 1 1 0 1 1 1 0 2 2 2 0 2 1 2 1 1 0 2 2 2 1 2 2 0 1 1 0 0 2 0 2 2 2 1 2 1 0 1 1 2 0 0 0 1 1 1 1 1 0 1 0 0 2 0 0 1 1 2 1 0 0 1 1 2 1 1 2 1 1 0 2 2 1 1 1 2 1 2 2 2 1 0 2 1 1 0 0 1 2 0 2 2 1 1 2 2 1 0 2 0 2 1 2 1 2 0 1 0 2 2 1 2 1 2 2 1 1 1 2 1 0 0 0 1 0 2 1 1 0 2 2 1 2 0 0 1 0 0 0 0 1 2 1 1 0 2 2 1 1 2 1 2 1 2 2 1 1 1 1 1 2 2 1 1 0 0 2 1 0 1 1 1 1 2 1 0 1 2 1 1 0 0 2 1 2 0 1 2 2 0 0 1 2 2 0 0 2 2 0 1 0 2 1 2 1 0 1 0 1 1 1 1 1 1 1 1 0 2 0 2 2 0 0 1 0 1 0 0 2 0 0 1 0 0 1 1 1 1 1 1 2 0 0 1 2 0 1 1 1 1 2 2 2 1 1 1 1 0 1 0 0 2 2 1 1 1 0 0 1 1 1 0 2 0 1 0 1 0 1 0 2 2 0 2 0 1 1 1 0 0 0 2 1 1 2 2 0
0 2 0 0 2 2 0 2 2 2 0 0 0 2 0 2 0 2 2 0 2 0 0 2 0 2 2 0 2 0 0 0 2 2 2 0 0 0 2 0 0 2 2 0 2 2 2 2 0 0 2 2 2 0 2 0 2 0 2 0 2 2 0 0 0 2 0 0 0 2 2 2 0 2 2 0 2 2 2 0 2 2 2 2 2 0 0 2 2 2 2 0 2 0 0 2 0 0 2 0 2 1 1 1 1 0 1 1 1 0 2 0 2 0 1 1 0 1 1 0 0 2 2 2 1 1 1 0 1 1 1 2 1 1 1 1 2 1 2 2 0 0 1 0 1 0 1 1 2 1 1 0 2 2 2 1 1 1 1 1 1 2 0 1 0 2 1 2 1 0 2 1 2 2 2 2 1 2 1 1 0 1 0 2 0 2 0 1 2 1 1 0 0 1 1 1 2 2 1 1 2 0 1 2 2 1 1 0 1 2 0 0 0 2 1 0 2 1 0 2 1 0 1 2 1 1 1 2 1 1 2 1 2 1 2 2 2 1 2 2 2 1 1 2 1 0 1 2 2 1 1 0 1 0 2 2 2 0 1 0 1 1 2 2 1 1 0 0 2 1 1 1 1 1 2 0 1 0 2 0 0 1 1 1 0 1 0 0 0 0 0 2 1 2 2 1 2 1 0 1 0 1 1 0 1 2 1 0 1 2 2 1 1 1 1 1 0 2 2 0 1 1 2 2 2 1 1 2 0 0 2 2 2 0 1 1 0 2 2 2 1 2 0 2 1 0 0 2 0 0 2 0 1 1 1 2 1 1 1 1 0 1 0 0 0 2 1 1 1 1 1 2 0 0 0 2 2 0 2 2 1 2 0 0 1 1 2 2 2 0 1 0 1 1 1 1 1 1 0 2 1 1 0 2 1 1 0 0 2 2 1 1 2 2 0 0 1 0 2 1 2 1 2 1 1 0 1 2 2 0 2 2 2 1 0 0 0 1 1 0 0 0 0 1 1 2 0 1 1 2 1 1 1 0 2 2 0 1 1 1 0 1 2 0 1 0 0 0 2 0 2 2 1 0 0 2 0 1 2 1 1 2 2 2 0 2 0 1 1 1 1 1 1 0 0 1 1 2 0 0 0 2 2 1 1 1 2 2 1 0 0 1 2 2 1 0 0 0 2 1 1 1 0 0 2 1 1 2 1 2 0 2 2 0 2 1 2 2 0 1 1 1 0 2 0 0 1 2 0 1 0 1 1 0 0 1 1 0 2 1 1 0 0 2 2 1 2 0 0 0 1 1 1 2 1 0 2 1 0 0 1 2 0 1 0 1 1 1 1 2 2 1 1 0 1 1 0 0 0 1 2 0 1 1 0 2 0 0 0 2 2 0 1 0 0 0 2 2 2 1 2 0 1 2 2 1 0 0 0 1 1 1 1 1 0 2 2 2 1 1 0 0 2 1 1 1 2 1 2 2 2 2 1 1 0 0 1 0 0 1 2 0 1 2 0 1 2 0 0 0 1 1 1 1 2 0 2 1 1 1 0 0 1 0 2 2 1 1 2 0 0 2 1 2 2 2 2 1 0 2 0 1 0 1 0 1 0 2 0 1 0 1 1 1 0 1 1 2 2 2 2 2 2 2 0 0 1 1 1 0 0 1 2 1 2 0 0 0 1 0 0 0 2 2 0 2 2 0 2 0 2 0 0 0 1 0 0 0 1 1 2 1 0 0 1 2 1 0 1 1 0 0 0 1 1 2 2 2 1 0 1 1 1 1 0 1 1 0 2 1 1 1 1 2 2 1 0 2 2 1 2 2 0 1 0 1 2 1 0 1 0 2 1 0 0 1 2 1 0 2 2 0 0 1 1 1 2 2 2 2 1 0 0 1 1 0 1 0 0 2 1 1 0 1 0 0 2 1 2 1 2 2 1 0 0 0 0 1 2 1 2 1 1 0 2 1 0 1 0 2 0 1 1 0 2 2 2 2 0 1 2 2 1 0 1 2 1 1 2 2 1 2 1 0 1 2 0 0 2 1 2 1 0 0 1 0 2 1 0 2 1 1 0 0 0 0 0 2 0 0 0 2 2 0 1 0 2 1 1 1 1 0 0 0 1 2 1 2 2 0 1 0 0 2 2 1 0 1 2 1 2 1 0 2 0 2 0 0 0 2 1 1 1 1 0 1 1 2 2 0 2 1 1 2 0 1 1 0 1 2 1 0 2 2 2 2 0 0 1 1 1 2 1 2 0
1 1 1 1 2 1 0 1 2 2 1 0 1 1 2 1 2 1 0 1 1 1 0 1 2 0 1 1 1 1 0 1 1 2 2 0 1 0 1 1 0 1 2 1 2 2 2 1 1 0 2 2 2 0 2 0 2 1 2 1 2 1 1 0 0 1 0 0 1 2 2 2 1 2 1 0 1 2 2 0 1 2 2 2 2 1 2 1 1 2 2 1 2 2 0 2 1 0 2 2 1 1 0 2 0 0 1 1 2 0 2 0 2 0 1 2 1 2 0 0 1 1 2 2 1 1 1 0 1 1 1 2 1 1 1 1 2 1 2 2 0 1 0 0 2 0 0 2 1 2 1 0 1 1 2 2 2 2 1 2 2 2 1 2 1 1 1 1 0 1 2 1 2 2 2 2 1 2 1 1 0 1 0 2 0 2 0 1 2 1 1 0 0 1 1 1 2 2 1 0 1 1 1 2 2 2 0 0 1 1 1 0 0 2 1 0 2 1 0 2 1 0 1 2 1 1 1 2 1 1 2 1 2 1 2 2 2 1 2 2 2 1 1 2 1 0 1 2 2 1 1 0 1 0 2 2 2 0 1 1 1 2 2 2 1 0 0 0 1 0 2 0 1 1 2 1 1 0 2 1 0 1 1 1 1 2 1 1 0 0 0 2 1 2 2 1 2 1 0 1 1 0 0 1 1 1 0 1 0 2 2 1 1 0 1 2 1 2 1 1 2 0 2 1 2 2 2 1 1 0 2 0 2 0 0 1 1 2 2 1 2 1 0 2 2 0 1 2 0 0 2 0 1 1 1 2 1 1 1 1 1 0 0 1 1 0 1 0 1 2 0 1 1 1 0 2 2 1 2 1 2 1 1 0 2 1 2 1 2 0 1 1 2 0 2 2 0 1 2 1 2 1 1 2 0 2 1 0 2 2 1 1 2 2 0 0 1 1 1 1 2 2 1 1 0 0 2 2 2 0 2 1 2 0 1 1 0 0 0 0 0 0 0 0 1 2 0 0 1 2 0 1 0 2 2 2 2 1 0 0 2 0 1 1 2 0 0 1 2 1 2 2 1 0 0 2 0 1 1 1 2 1 2 1 1 1 0 0 1 0 0 0 1 0 1 1 1 1 1 0 1 1 1 1 0 2 2 2 2 0 1 2 2 1 2 0 1 0 2 1 1 1 0 0 2 1 1 2 1 2 0 2 2 0 2 1 2 2 0 2 1 1 0 2 0 0 1 2 0 1 0 1 0 0 0 2 0 0 2 1 2 2 0 2 2 2 1 0 2 0 0 1 1 2 1 0 1 1 1 2 1 1 0 2 0 1 0 2 0 2 2 0 1 2 0 1 1 2 0 0 2 0 0 1 0 2 0 0 0 2 2 1 0 0 1 0 1 2 2 2 2 0 1 1 1 1 0 1 1 1 1 2 1 1 0 1 2 1 0 1 1 1 2 2 0 0 1 2 2 2 2 2 1 1 0 0 1 0 0 1 2 0 1 2 0 1 2 0 0 0 1 1 1 1 2 0 2 1 1 1 0 0 1 0 2 2 1 1 2 0 0 1 1 0 0 2 2 0 1 1 1 1 1 0 1 0 1 2 0 1 2 2 0 2 1 2 2 2 1 2 2 2 1 2 1 1 1 2 2 1 0 2 2 1 0 0 0 1 2 1 1 0 0 1 1 1 0 1 2 0 1 0 0 2 0 2 0 0 0 1 1 1 1 2 2 2 1 0 0 1 0 0 1 0 1 2 2 2 1 0 1 2 1 1 0 0 1 0 2 1 0 1 1 2 2 0 0 2 2 1 2 2 0 1 0 1 2 1 0 1 0 2 1 0 0 1 2 1 0 2 2 0 0 1 1 1 2 2 2 2 1 0 0 1 1 0 1 0 0 2 1 1 0 1 1 0 2 1 2 1 2 2 0 1 0 0 0 1 2 1 2 1 1 0 2 1 0 1 0 2 0 1 1 0 2 2 2 2 0 1 2 2 1 0 1 2 1 1 2 2 1 2 1 0 1 2 0 0 2 1 2 1 0 0 1 0 2 1 0 2 2 0 0 0 0 0 0 2 0 0 0 2 2 0 1 0 2 1 1 1 1 0 0 0 1 2 1 2 2 0 1 0 0 2 2 1 0 1 2 1 2 1 0 2 1 2 1 0 1 2 0 1 0 2 1 2 1 2 1 1 2 0 1 1 0 0 0 0 1 1 2 0 2 2 2 2 0 0 1 1 1 2 1 2 0
0 2 0 2 2 0 2 2 0 0 0 0 2 2 2 2 2 2 0 2 0 2 2 0 0 0 2 0 2 2 0 2 2 2 0 0 2 2 0 2 0 2 2 2 2 2 2 2 0 2 2 0 0 2 0 2 0 0 0 0 2 2 2 0 0 2 2 0 0 0 2 2 2 2 2 0 0 0 0 0 0 2 2 2 2 2 2 2 2 2 2 2 0 0 0 0 0 0 2 0 2 1 1 1 0 0 2 0 2 1 2 2 1 1 0 1 2 1 0 0 0 1 1 1 1 2 2 0 1 1 0 0 0 2 0 2 2 0 2 2 0 2 2 0 2 0 0 2 2 0 2 1 2 2 2 1 1 1 0 1 0 2 0 1 0 2 0 2 1 1 2 2 1 2 2 2 0 1 0 2 1 0 0 0 1 2 0 1 2 1 1 2 1 1 1 0 2 1 2 0 2 0 1 2 0 1 0 2 1 2 2 0 1 1 1 0 0 1 0 2 2 0 2 2 0 1 0 2 0 2 2 0 2 1 2 0 1 1 2 0 1 1 0 2 2 0 2 1 2 1 2 0 0 1 1 2 2 1 2 0 2 1 1 1 0 1 0 1 2 1 1 0 2 1 2 0 1 1 1 1 1 1 1 2 2 2 1 1 1 0 1 0 1 1 1 1 0 2 0 0 1 1 1 0 2 0 0 2 0 2 0 0 0 1 1 2 1 1 1 0 1 2 2 2 2 1 1 2 0 0 2 1 2 1 0 0 0 2 2 2 2 1 1 2 1 0 1 2 0 0 1 1 2 0 2 1 2 0 2 2 2 0 0 2 2 2 2 2 0 0 2 0 0 1 1 2 2 1 1 0 1 2 0 1 2 1 2 0 1 0 0 2 2 0 1 2 1 1 2 0 1 1 0 1 2 0 0 1 2 2 1 0 0 0 0 2 2 0 2 1 1 2 2 1 0 0 2 2 0 2 2 0 1 0 2 0 2 0 2 0 0 0 0 1 1 1 0 1 0 1 1 2 0 2 2 1 2 1 0 0 2 0 2 1 2 1 0 0 1 0 1 2 1 1 1 0 0 1 2 2 1 1 2 2 2 2 0 1 2 0 1 1 2 0 1 1 0 2 0 1 0 2 0 0 1 2 2 2 1 0 2 1 1 0 2 1 1 0 1 1 1 2 1 0 2 2 0 0 0 1 0 2 1 2 2 2 2 2 0 1 0 2 0 0 0 0 2 2 1 1 0 1 2 0 0 2 1 0 2 1 2 1 1 1 1 0 1 0 0 0 2 0 1 2 2 0 0 2 1 1 1 1 0 1 0 1 1 1 1 2 2 1 2 1 1 1 2 1 0 0 2 0 0 1 1 2 1 1 1 1 0 2 2 1 2 1 1 1 2 2 0 2 2 2 1 0 0 1 0 0 1 1 1 1 1 2 2 1 1 1 2 1 2 2 0 1 1 0 2 2 2 2 0 0 1 0 0 1 0 1 2 0 1 1 1 0 2 0 0 1 1 1 1 2 0 0 0 2 1 0 0 1 2 0 1 1 1 1 1 1 1 1 1 1 1 2 2 0 0 2 0 1 1 0 0 2 0 2 1 2 1 2 1 1 2 1 2 2 2 2 2 1 2 2 0 0 0 2 2 2 1 1 2 1 1 0 2 2 1 1 0 1 1 1 1 0 1 0 2 0 2 1 0 2 0 0 0 1 0 0 1 0 0 2 2 2 2 0 2 0 0 0 0 2 2 2 1 1 2 0 0 2 1 1 1 1 2 1 2 1 2 1 2 2 2 1 0 0 1 1 2 1 0 0 2 1 2 1 1 1 1 2 2 2 1 1 1 1 0 1 1 0 0 1 2 1 1 2 2 2 0 0 0 1 1 0 1 0 0 1 1 1 0 2 2 0 1 1 2 2 2 1 2 2 1 1 0 0 2 2 2 2 0 0 2 2 0 2 0 2 0 2 0 0 0 0 1 1 1 1 1 2 1 1 1 1 0 0 2 1 1 1 1 1 1 1 0 0 2 1 2 2 0 1 1 0 2 0 2 0 1 1 1 2 1 2 0 1 0 1 0 1 0 1 0 1 2 1 2 1 0 1 1 1 1 0 0 1 1 1 2 0 1 1 2 1 2 1 1 2 2 1 0 1 0 1 0 0 0 2 2 2 0 1 1 1 1 2 2 2 2 1 1 1 0 1 1 0 1 1 1 1 1 2 1 1 0 0 0 1 2 1 2 2 1
0 1 0 1 1 1 1 2 0 1 1 0 2 1 2 2 2 2 1 1 0 1 1 0 1 0 2 1 2 2 0 2 1 2 1 0 1 1 0 1 0 2 1 2 1 2 1 2 1 2 1 0 0 1 0 2 1 0 1 1 1 1 2 0 0 2 1 0 1 1 2 2 2 2 1 1 0 2 2 1 2 2 1 2 2 2 2 2 2 0 0 1 1 1 0 2 0 0 1 0 2 2 1 0 1 0 2 0 1 0 2 2 0 1 0 1 2 1 1 0 0 1 2 2 2 2 2 0 1 1 0 0 0 2 0 2 2 0 2 2 0 2 2 0 2 0 0 2 2 0 2 1 2 2 2 1 1 1 0 1 0 2 0 1 0 2 0 2 1 1 2 2 1 2 2 2 1 0 1 1 2 1 1 0 0 2 0 2 2 2 2 2 1 2 1 0 2 2 2 0 2 0 1 2 1 0 0 2 1 2 2 0 2 2 0 0 1 2 0 1 1 0 1 2 1 1 0 2 0 2 2 0 1 0 2 0 1 0 2 0 1 1 0 2 2 0 2 1 2 1 1 0 0 0 2 2 2 2 1 0 2 0 1 2 0 1 0 0 2 2 0 0 2 1 2 0 1 1 1 1 1 1 1 2 2 2 1 1 1 0 1 0 1 1 1 1 0 2 0 0 1 1 1 0 2 0 0 2 0 2 0 0 0 1 1 2 1 1 1 0 1 2 2 2 2 1 1 2 0 0 2 1 2 2 1 0 0 1 1 2 2 0 1 2 1 0 2 2 0 0 2 0 1 1 0 2 1 1 2 2 1 0 1 1 2 2 0 0 0 2 1 1 1 1 2 2 2 1 1 0 1 2 1 1 2 2 2 0 2 0 0 2 2 0 2 2 1 1 1 0 0 1 1 1 2 0 0 1 2 2 1 0 0 0 0 1 2 1 2 0 1 2 2 1 1 0 1 1 1 2 2 1 1 0 0 0 1 1 1 2 0 1 0 1 1 0 0 0 1 2 0 2 0 2 2 0 2 2 0 0 2 0 2 2 1 1 0 0 0 0 1 2 0 1 1 0 1 1 1 1 1 1 2 2 2 2 0 1 2 0 1 1 2 0 1 1 0 2 0 1 0 2 0 0 1 2 2 2 1 0 2 1 1 0 2 1 1 0 1 1 0 2 0 0 1 2 1 0 0 1 0 2 1 2 2 2 2 2 0 1 0 2 0 0 0 0 2 2 1 1 0 1 2 0 0 1 1 0 2 1 2 1 0 2 2 0 2 0 0 0 2 0 0 2 2 1 0 2 2 0 1 1 1 2 0 1 1 2 0 2 2 2 2 0 0 2 1 0 0 2 2 1 1 1 0 1 2 1 0 2 2 1 2 1 0 2 0 2 2 2 1 2 1 2 2 0 0 1 1 0 1 1 1 1 1 2 2 1 1 1 2 1 2 2 0 1 1 0 2 2 2 2 0 0 1 0 0 1 0 1 2 0 1 1 1 0 2 0 0 1 1 1 1 2 0 0 0 2 2 1 0 0 2 0 2 1 0 2 1 1 0 2 0 0 0 1 2 1 0 0 2 1 1 1 1 0 1 2 0 2 1 2 0 1 2 1 1 2 2 2 2 2 1 1 1 0 2 0 1 2 1 2 2 1 1 1 1 2 1 1 1 1 1 2 0 0 1 0 2 0 2 0 0 2 0 0 0 1 0 1 1 2 0 1 1 1 1 0 2 2 0 1 1 1 2 2 1 1 2 0 0 2 1 1 1 1 2 1 2 1 2 1 2 2 1 0 0 1 1 1 1 1 0 1 1 1 1 1 0 0 0 2 2 2 1 2 1 2 1 2 1 2 0 1 1 2 1 2 1 2 0 1 0 0 1 0 0 1 0 2 1 1 0 0 0 0 2 2 1 1 2 1 2 2 0 1 0 1 2 2 2 1 0 1 1 2 0 2 1 1 0 2 1 0 1 1 0 1 0 0 1 1 2 0 1 1 1 1 2 2 2 2 1 0 2 2 0 0 2 2 2 2 0 0 2 0 2 1 1 1 2 1 1 2 0 2 0 1 0 1 0 1 0 1 0 1 2 1 2 1 0 1 1 1 1 0 0 1 1 1 2 0 1 1 2 1 2 1 1 2 2 1 0 1 0 1 0 0 0 2 2 2 0 1 1 1 1 2 2 2 2 1 1 1 0 1 1 0 1 1 1 1 1 2 1 1 0 0 0 1 2 1 2 2 1
0 0 2 0 0 0 2 2 0 0 0 2 0 2 2 2 0 0 0 0 0 0 0 0 2 0 0 2 0 0 0 0 2 2 0 2 2 2 2 0 0 2 0 2 0 2 0 2 0 2 2 0 0 2 2 0 2 0 2 0 0 2 0 0 0 2 0 0 0 0 0 2 2 2 2 0 0 2 0 0 0 2 2 0 2 2 2 2 0 2 2 0 0 0 0 2 0 0 0 0 0 1 1 0 2 0 2 0 2 1 2 2 0 1 0 1 0 0 1 0 1 1 1 1 1 2 2 0 2 2 1 1 1 2 0 2 1 1 2 2 0 2 2 0 2 1 1 2 0 0 2 1 1 1 2 1 1 2 0 2 0 2 1 0 2 1 2 1 1 2 0 0 1 1 2 2 1 2 0 1 2 1 1 2 1 2 0 2 2 0 1 1 1 1 2 1 1 1 1 0 2 0 2 2 1 0 1 1 1 1 0 0 2 1 1 0 1 2 0 2 2 0 2 2 0 1 1 1 2 0 2 0 2 2 2 2 1 2 2 1 1 2 0 1 2 1 2 2 2 1 0 0 0 1 2 2 2 0 1 0 2 2 2 2 1 0 0 0 2 1 1 1 2 2 2 0 1 1 2 1 0 1 2 1 0 2 2 2 0 1 0 0 2 1 2 1 1 1 2 0 2 1 0 0 1 1 1 1 0 2 2 2 0 0 0 2 1 2 1 0 2 0 0 0 2 2 1 1 0 1 2 1 2 1 0 0 0 2 2 1 2 0 1 2 1 1 2 2 0 0 0 1 2 1 1 0 1 0 1 1 2 0 0 0 0 0 2 0 2 2 1 2 0 2 1 2 1 0 0 0 1 1 1 2 2 2 2 0 1 1 0 0 0 1 2 2 2 0 2 0 2 1 0 1 1 1 1 0 2 1 1 1 1 2 0 0 2 0 2 1 1 2 2 2 0 2 0 2 2 0 2 1 2 1 2 0 2 1 1 0 0 1 1 1 1 1 0 1 1 2 1 1 0 2 1 2 1 2 1 0 0 0 1 0 1 2 0 1 2 0 1 0 0 1 1 2 0 0 1 2 0 2 2 1 1 2 0 1 2 1 1 0 1 1 0 1 1 1 2 2 1 0 2 1 1 1 2 2 0 0 0 1 1 1 1 0 1 0 2 2 1 1 0 0 2 1 1 2 1 1 0 1 1 0 0 1 0 2 1 1 0 1 0 2 0 0 1 2 0 2 0 1 0 1 0 2 1 0 2 1 2 1 0 0 1 2 0 1 0 0 0 1 2 2 1 0 0 0 1 2 2 2 0 1 0 0 1 2 0 2 2 1 0 1 2 0 1 1 1 2 0 2 1 0 0 2 2 2 1 1 0 2 2 1 1 1 0 1 2 2 1 1 0 1 2 2 0 1 0 1 1 1 0 1 0 2 2 2 0 2 1 0 2 1 0 1 0 0 1 2 1 1 0 2 1 1 0 2 0 0 1 0 2 1 0 1 1 0 0 1 0 1 0 2 0 0 2 1 2 1 0 1 1 1 2 2 0 2 2 1 0 2 0 0 0 2 2 2 0 2 0 0 1 1 0 1 1 2 0 1 1 2 1 1 1 1 2 2 0 2 2 2 0 0 2 0 1 1 2 1 2 1 2 2 1 1 1 1 2 0 1 1 1 2 2 1 0 0 1 1 2 0 1 2 0 1 2 0 0 0 0 2 0 2 0 0 2 0 0 1 1 0 1 1 0 2 1 1 1 1 0 1 2 1 0 1 1 1 2 1 2 2 2 2 2 1 1 1 1 0 2 1 0 1 1 1 1 1 0 1 1 2 1 1 1 1 2 1 1 1 1 0 0 2 0 2 1 2 2 2 0 0 0 0 2 0 1 0 1 2 1 1 0 0 0 0 2 2 2 2 2 0 2 2 0 0 0 0 2 2 1 1 0 0 1 1 0 2 2 0 0 2 1 0 2 2 1 0 0 0 2 0 1 0 1 1 1 1 1 2 2 2 0 1 2 1 1 0 1 1 1 1 1 1 2 0 0 0 1 1 0 0 1 2 0 0 0 1 0 1 1 0 1 1 1 0 2 1 0 2 1 0 0 1 1 1 2 2 2 1 2 1 1 1 1 1 0 1 2 2 2 1 1 1 1 1 0 0 0 1 2 1 0 1 1 0 2 2 2 1 2 1 1 2 1 1 1 0 2 1 0 1 1 2 0 2 0 0 2 0 1 2 2 2 1
2 1 1 0 2 1 1 1 2 1 1 1 0 1 0 2 1 2 0 0 0 1 0 2 0 0 2 1 1 1 1 2 2 2 1 1 2 1 1 0 1 1 1 1 0 1 0 2 0 2 2 1 1 1 2 0 1 0 1 0 1 2 0 1 1 1 0 1 0 0 1 2 2 2 1 0 1 1 0 1 0 2 2 1 2 0 0 2 2 2 1 2 1 1 0 1 0 1 2 0 0 1 1 1 1 0 2 0 2 1 2 2 0 0 0 0 0 0 1 1 2 1 2 1 0 2 2 1 1 1 1 1 2 2 1 1 1 1 2 2 0 1 2 0 2 0 0 2 1 1 2 1 1 1 2 2 2 2 0 2 1 2 1 1 1 1 1 2 2 1 1 1 0 1 2 2 1 2 0 1 2 1 1 2 1 2 0 2 2 1 2 1 1 2 2 0 1 1 2 0 2 1 1 2 1 1 0 1 0 0 1 0 1 0 0 0 0 2 0 2 1 0 2 2 0 1 1 1 2 0 2 0 2 2 2 2 1 2 2 1 1 2 0 1 2 0 2 2 2 0 1 1 0 2 2 2 2 0 1 1 1 2 2 1 0 1 0 0 2 1 1 0 2 1 2 0 1 0 2 0 0 1 1 2 1 2 1 1 0 1 1 0 1 2 1 0 1 1 1 0 2 2 0 0 1 1 1 1 0 2 2 1 0 1 0 1 1 2 1 0 1 0 1 1 2 1 0 1 0 0 2 2 2 0 1 1 1 1 2 1 2 1 1 2 0 0 2 2 0 0 1 1 1 1 1 1 2 1 2 2 2 1 0 0 0 1 1 0 1 1 1 1 0 0 0 1 2 0 0 1 2 0 1 1 2 2 2 1 1 1 0 1 0 1 2 2 1 0 1 0 1 2 0 0 2 0 2 0 2 0 0 0 0 2 0 0 2 0 1 1 1 2 2 2 0 1 0 1 1 0 2 2 2 0 1 1 2 1 2 0 1 1 0 1 1 1 0 2 0 2 1 1 2 1 0 1 2 0 1 0 0 0 2 0 1 0 0 1 2 1 2 1 2 0 2 1 0 0 0 2 0 1 2 0 2 2 0 1 2 1 0 1 1 2 1 2 0 1 2 2 1 0 2 1 1 1 2 2 0 0 1 1 2 1 1 0 2 0 2 2 0 1 0 1 2 0 1 2 1 2 0 1 0 1 1 2 1 1 1 0 0 1 0 2 0 0 0 2 1 1 0 1 0 0 2 1 1 1 1 1 2 1 0 0 1 1 1 0 0 0 0 1 2 2 2 0 0 1 2 2 2 2 1 1 0 1 0 2 0 2 2 1 2 1 0 1 1 1 1 1 0 1 1 0 1 2 2 2 0 2 1 2 2 1 1 1 0 2 2 2 0 2 0 2 1 1 0 0 0 1 1 1 1 0 1 2 2 2 1 0 0 1 2 2 1 2 0 2 2 2 2 0 1 1 0 0 0 1 1 0 1 1 0 2 0 2 1 0 1 0 0 0 0 1 2 0 2 2 1 1 0 0 2 1 2 1 1 2 0 2 0 2 2 0 1 0 1 2 0 2 0 0 1 0 0 1 2 2 0 1 1 2 1 1 1 1 2 2 0 2 2 2 0 0 2 0 2 0 2 2 2 2 2 2 0 2 2 2 2 0 0 1 2 1 0 1 0 1 2 1 2 1 1 2 0 1 1 1 0 1 1 2 1 1 0 1 1 1 1 0 0 1 2 0 0 1 2 0 1 2 0 1 2 1 0 0 2 1 1 2 0 2 2 2 2 1 1 1 1 0 2 1 0 1 2 0 2 0 0 0 0 2 1 1 0 2 2 0 1 2 1 0 0 1 0 2 2 2 2 2 1 0 0 0 2 0 1 0 1 2 1 1 0 0 0 0 2 2 2 2 2 0 2 2 0 0 0 0 2 2 1 1 0 0 1 1 0 2 2 0 0 2 1 0 2 2 1 0 0 0 2 0 1 0 1 1 1 1 1 1 2 2 1 0 2 0 1 1 0 1 0 1 0 1 2 0 0 1 1 1 0 0 1 2 0 0 0 1 0 1 1 0 1 1 1 0 2 1 0 2 1 0 0 1 1 1 2 2 2 1 2 1 1 1 2 2 0 0 2 2 1 0 1 2 0 1 0 0 0 1 2 1 0 1 1 0 2 2 2 1 2 1 1 2 1 1 1 0 2 1 0 1 1 2 0 2 0 0 2 0 1 2 2 2 1
2 0 0 2 0 2 0 2 2 0 2 0 2 2 2 0 2 2 0 0 0 0 0 2 0 0 2 0 2 2 2 2 0 2 2 0 2 2 0 0 2 0 2 0 0 0 2 0 0 0 2 0 0 0 2 2 0 0 2 0 2 2 2 0 2 2 0 0 2 0 0 2 0 0 0 0 0 0 0 0 0 2 0 2 0 0 2 2 2 2 2 2 0 2 0 0 2 0 2 0 0 1 0 1 1 0 2 1 2 1 2 2 0 1 1 1 1 1 0 0 2 2 2 0 1 1 2 2 0 0 0 1 0 0 1 0 2 1 2 1 1 1 0 0 2 1 2 1 1 2 2 1 1 2 2 1 1 1 0 1 2 2 0 0 1 1 1 2 0 1 1 1 1 1 2 1 1 0 2 0 1 0 0 1 1 1 0 2 2 0 1 0 0 1 1 1 1 2 1 1 1 1 0 2 2 1 0 1 1 0 1 0 1 2 1 0 1 1 0 2 1 0 0 2 1 1 0 2 1 1 1 0 1 0 1 0 0 0 2 0 1 1 1 0 1 1 2 2 2 1 1 0 0 2 0 2 0 0 2 1 1 2 1 1 1 1 2 1 1 1 1 0 1 2 2 0 1 0 0 0 0 1 1 2 1 1 0 1 1 1 0 1 1 2 2 0 2 2 0 0 2 1 1 1 2 2 1 1 0 2 1 1 2 2 1 2 1 1 2 0 2 0 2 2 2 1 0 1 0 0 2 2 2 1 2 0 0 0 1 2 1 1 0 2 1 0 2 2 0 0 2 0 2 2 1 2 0 0 1 1 2 0 0 1 0 1 2 0 2 2 1 1 0 1 0 2 1 1 0 0 0 2 2 1 2 1 2 1 1 2 0 0 2 1 2 2 1 0 2 1 2 0 2 2 1 1 1 1 1 2 2 0 0 2 2 1 1 1 0 1 2 1 1 0 0 1 2 2 2 1 1 1 1 1 1 1 1 0 0 2 0 1 1 1 0 1 0 0 0 2 1 1 0 2 2 0 2 2 0 0 1 0 2 2 1 0 2 1 1 1 0 1 0 2 1 1 1 0 1 2 1 1 1 1 2 2 0 0 1 1 0 0 2 2 0 0 2 2 2 1 1 1 1 0 1 1 1 1 1 0 1 1 1 0 1 1 1 0 1 1 1 2 0 1 2 2 0 1 2 2 2 2 1 1 2 1 1 1 2 1 0 1 0 1 1 0 2 2 0 2 0 0 0 0 0 2 0 1 2 1 2 2 0 1 1 0 1 1 1 1 2 0 0 1 2 1 0 2 2 1 2 2 0 1 0 1 0 1 1 2 2 0 2 1 1 0 1 1 0 2 1 2 0 1 1 2 1 1 0 2 2 0 1 0 1 1 1 2 1 2 1 2 0 1 1 0 0 1 0 0 1 0 2 0 1 1 1 2 1 2 1 2 2 1 1 0 1 2 1 1 2 2 0 1 2 1 1 0 0 1 2 2 2 1 0 2 1 0 0 0 1 1 0 2 2 0 1 1 0 1 0 0 1 1 1 0 1 0 0 1 1 1 0 0 2 1 1 0 2 2 1 1 0 1 0 2 2 2 0 1 0 2 0 2 0 2 2 2 1 2 2 1 1 1 1 0 0 2 1 2 0 2 2 2 1 1 2 0 2 1 1 0 2 1 1 2 0 0 0 0 2 0 0 0 1 1 1 0 0 0 1 1 0 1 1 1 0 0 1 2 2 0 1 1 0 2 1 1 2 0 1 1 1 1 1 0 1 1 2 1 0 1 2 1 1 0 2 1 2 2 2 2 0 0 2 0 2 2 2 0 0 2 2 2 0 0 2 2 2 2 2 0 0 0 2 2 0 2 2 2 2 2 2 2 0 0 0 0 2 2 1 2 0 1 1 1 2 1 2 1 2 2 2 1 2 1 0 0 2 2 1 1 0 0 2 1 0 1 0 0 0 1 1 0 1 2 2 1 0 1 2 1 1 0 0 2 1 2 2 1 1 2 1 0 1 2 0 0 0 1 2 1 2 1 1 0 2 0 2 2 2 1 0 2 1 0 0 1 0 1 0 1 1 1 0 0 2 2 2 0 1 0 0 1 2 0 0 1 2 1 2 1 2 1 1 1 1 0 2 2 0 0 1 0 0 0 2 0 2 1 1 1 0 1 2 1 1 2 2 2 2 2 2 1 0 0 2 2 2 2 0 1 1 1 0 2 0 0 0 1 2 2 2 1 1
0 1 0 1 0 2 1 1 1 1 2 0 2 1 2 1 2 2 1 0 0 0 0 1 1 0 2 1 2 2 1 2 0 2 2 0 1 1 0 0 1 1 1 1 0 1 1 1 0 1 2 0 1 1 1 1 0 0 1 0 1 2 2 0 2 2 0 0 1 0 1 1 0 1 1 1 0 1 1 1 0 2 0 2 1 1 2 2 2 1 1 1 0 2 1 1 1 1 2 0 1 1 1 0 1 1 2 0 1 0 1 2 1 0 0 1 1 0 1 1 1 1 2 1 0 2 2 1 1 1 0 1 0 0 1 0 2 1 2 1 1 1 0 0 2 1 2 1 1 2 2 1 1 2 2 1 1 1 0 1 2 2 0 0 1 1 1 2 0 1 1 1 1 1 2 1 1 0 2 0 2 1 1 1 0 2 0 2 2 1 1 1 0 1 0 1 1 2 0 0 1 1 0 2 2 0 1 0 2 1 1 1 0 2 0 0 2 1 0 2 1 0 1 2 0 1 1 2 2 2 0 0 2 0 2 0 0 1 2 0 2 0 1 2 1 1 0 2 1 1 1 1 0 1 0 1 1 0 2 1 1 2 1 1 1 1 2 1 1 1 1 0 1 2 2 0 1 0 0 0 0 1 1 2 1 1 0 1 1 1 0 1 0 1 2 0 1 1 0 0 2 1 1 1 2 2 2 0 0 2 1 0 1 2 0 1 0 2 2 0 2 1 2 2 1 2 0 1 0 0 2 1 2 2 2 0 1 1 1 2 2 1 0 2 2 0 1 2 0 1 1 0 1 2 0 1 0 0 1 1 2 0 1 0 1 1 1 0 1 1 1 2 0 2 0 2 0 1 0 0 1 2 1 1 2 1 1 1 1 2 0 0 2 1 2 2 1 0 2 1 2 1 1 2 1 1 0 0 2 2 1 0 0 2 1 1 1 1 1 1 2 1 1 1 0 1 2 2 2 0 2 1 2 0 1 2 1 0 0 1 1 0 0 0 1 1 0 0 1 2 1 1 0 2 2 1 1 2 0 0 1 0 2 1 1 0 2 1 1 1 0 1 0 2 1 2 0 0 0 1 1 1 0 2 1 1 1 0 1 0 0 0 2 2 0 1 1 2 2 1 1 1 1 0 1 1 1 1 1 0 1 1 1 0 1 1 1 0 1 1 2 2 0 1 2 2 0 1 2 2 1 2 2 1 2 0 2 1 1 0 0 1 1 0 1 0 2 1 1 1 0 1 0 1 0 2 1 1 2 1 2 2 0 1 1 0 1 1 1 1 2 0 0 1 2 1 0 2 2 1 2 2 0 1 0 1 0 1 1 2 2 0 2 1 1 0 1 1 0 2 1 2 1 2 0 2 1 0 1 1 2 0 1 0 0 0 1 2 1 2 1 2 0 2 1 0 0 1 1 1 1 0 1 1 1 1 1 2 1 2 1 2 2 1 1 0 1 2 1 1 2 2 0 0 2 0 1 1 1 1 1 2 2 1 0 2 1 0 0 0 1 1 0 2 2 0 1 1 0 1 0 0 1 1 1 0 1 0 0 1 1 1 0 0 2 1 1 0 2 2 0 1 2 0 2 0 1 2 1 2 2 2 0 2 1 2 2 2 1 2 2 2 2 1 1 0 2 1 2 2 1 2 2 1 2 1 1 0 2 1 1 0 2 1 0 2 0 1 1 0 2 1 0 1 1 1 1 0 0 1 1 2 1 2 1 1 0 0 1 1 2 1 1 2 1 2 2 2 1 1 0 1 2 1 2 1 2 1 2 1 0 1 2 1 1 0 2 2 1 2 2 2 0 0 0 1 2 2 1 1 0 2 2 1 1 1 2 2 1 1 2 0 0 1 1 2 1 2 1 1 1 1 1 1 0 0 1 0 1 1 2 1 1 1 2 2 2 0 2 2 2 2 2 2 1 2 0 0 2 2 2 1 1 0 1 2 0 2 0 0 0 2 1 0 0 1 2 1 0 1 2 1 1 0 0 2 1 1 1 2 1 2 1 0 1 0 1 0 1 1 2 1 0 1 0 0 2 0 1 1 0 1 1 1 0 2 0 1 0 1 0 1 1 2 1 1 2 1 2 2 0 0 1 2 1 1 2 0 2 0 0 2 1 2 0 1 1 0 2 2 1 0 1 0 1 1 2 1 2 0 1 2 1 1 0 1 1 2 2 2 2 2 1 1 2 0 0 1 1 0 2 0 1 2 0 2 0 1 2 0 1 0 1 2 0
2 0 0 2 2 2 2 2 2 2 0 2 0 0 0 2 0 2 2 0 0 2 0 2 0 0 0 0 2 0 0 2 2 0 2 0 0 0 2 2 0 2 0 2 0 2 0 2 0 0 2 0 2 0 0 2 0 2 2 0 2 2 0 0 2 0 0 2 2 2 0 2 2 2 0 0 0 0 2 0 2 2 2 2 0 0 2 2 2 2 2 2 2 0 0 0 2 2 2 0 2 1 0 0 1 0 2 0 2 1 2 2 1 0 0 0 1 1 1 0 1 2 1 0 1 2 2 0 1 2 0 1 1 1 0 1 2 2 2 0 2 2 1 0 1 1 1 2 2 1 2 1 1 1 2 0 2 1 1 1 1 1 0 1 2 1 1 2 0 0 2 1 1 1 2 1 1 1 1 1 1 2 1 0 1 2 1 2 2 2 2 2 2 2 2 0 2 2 1 0 2 0 1 2 1 0 0 1 1 1 1 0 1 1 0 0 1 1 0 2 1 0 1 2 1 1 0 2 1 1 1 0 2 0 1 2 0 2 1 1 2 0 0 2 2 0 1 0 2 1 1 0 0 1 1 2 2 1 1 0 2 1 0 2 0 0 0 0 1 2 0 1 1 1 1 0 0 0 1 0 0 2 0 1 0 1 0 0 0 0 1 1 0 1 2 0 2 1 0 0 1 1 2 1 2 1 1 0 0 2 2 1 1 2 2 2 0 1 0 0 2 1 2 1 2 0 0 2 0 0 2 0 1 2 1 2 1 2 1 0 0 1 1 2 0 0 1 0 1 1 2 0 2 1 1 1 0 0 0 0 1 1 0 1 1 1 1 0 2 2 1 1 1 1 0 1 1 0 1 1 0 1 1 1 2 1 0 2 1 1 0 1 2 1 2 2 2 0 2 0 1 1 1 2 1 2 0 1 1 2 2 2 1 1 0 1 2 0 2 0 1 2 2 2 0 1 1 2 1 1 1 0 2 1 1 0 1 2 2 2 0 1 0 1 1 0 1 2 1 2 0 1 0 2 1 1 2 1 1 1 2 0 2 1 0 0 0 2 2 0 2 2 1 1 0 2 1 0 1 2 1 0 2 1 1 1 1 1 1 0 0 0 2 2 0 1 1 2 0 0 0 2 0 0 2 0 2 1 0 1 0 1 2 1 2 0 1 0 2 0 2 2 2 1 1 2 0 1 2 1 1 1 2 2 2 2 0 1 0 2 0 1 0 1 1 1 1 2 1 1 0 0 1 0 0 2 0 1 2 2 2 1 0 1 1 1 0 0 2 0 0 1 2 2 1 0 1 1 2 1 2 2 1 1 0 1 0 0 0 2 2 0 2 1 2 0 0 1 0 1 0 2 1 0 1 2 2 2 0 2 2 2 2 0 1 1 0 2 1 2 1 2 0 1 2 0 1 0 1 0 2 1 1 0 2 2 2 1 1 1 0 1 2 0 0 1 1 1 1 2 2 1 1 1 2 1 0 0 0 0 0 2 1 2 1 1 0 0 2 0 0 1 0 1 1 2 2 2 1 1 0 1 1 1 0 2 1 1 0 2 1 0 0 1 1 1 1 1 0 2 0 1 1 0 0 2 1 2 0 1 1 2 1 2 0 2 2 2 0 2 2 2 1 2 1 0 0 2 0 2 1 0 2 2 1 0 0 1 1 1 2 1 1 2 0 1 1 0 0 0 2 0 0 1 0 0 0 1 0 2 2 2 0 1 1 2 2 0 2 1 1 2 1 2 2 2 1 1 1 0 1 2 2 0 0 1 1 2 2 0 1 1 1 2 0 0 1 0 1 1 2 2 0 1 0 2 1 2 1 1 1 2 1 1 1 0 2 2 0 1 2 0 0 0 2 1 0 2 1 2 0 1 0 0 0 0 0 0 1 2 1 2 1 0 1 2 2 0 2 2 2 2 2 2 0 1 1 0 2 2 2 2 0 0 2 1 1 1 1 0 0 0 0 0 0 2 2 1 0 0 1 1 2 2 1 2 2 1 1 0 2 2 2 1 1 2 0 1 0 2 0 2 0 0 1 0 1 1 1 1 1 0 0 1 0 1 1 1 0 0 0 2 2 0 1 0 2 1 0 1 0 0 1 1 1 1 2 1 2 0 1 1 1 1 0 2 0 1 2 1 2 1 2 2 0 2 2 0 2 1 0 2 0 1 1 0 1 1 1 2 1 1 1 1 0 0 1 2 2 1 1 0 1 2 1 2 0 0 0 2 2 0 2 1 0
1 0 0 1 0 2 1 0 1 0 2 0 1 1 2 0 2 1 0 1 1 0 0 1 0 0 2 1 2 1 1 2 1 2 2 0 2 1 0 1 1 0 2 0 1 0 2 1 0 1 2 1 1 1 2 1 1 0 1 1 1 1 0 0 1 2 0 0 2 0 1 1 1 2 1 0 0 0 1 0 0 2 1 1 2 2 2 1 2 1 2 2 1 0 0 0 0 1 2 0 1 1 0 0 2 0 2 1 2 0 2 2 1 0 0 0 1 2 1 0 1 1 1 0 1 2 2 1 1 2 0 2 1 0 0 1 1 2 2 1 2 2 1 0 2 1 1 1 2 0 2 1 2 1 2 1 2 1 1 1 1 2 0 2 1 2 0 2 0 0 2 2 1 1 2 2 1 0 2 0 2 2 2 0 1 2 1 2 2 2 2 2 2 2 2 0 2 2 1 0 2 0 1 2 2 2 0 1 2 2 0 0 1 1 2 0 2 1 0 2 0 0 0 1 2 1 0 1 1 1 1 0 2 0 1 2 0 2 1 1 2 0 0 2 2 0 1 0 2 1 1 0 0 1 1 2 2 1 1 0 2 1 0 2 0 0 0 1 1 1 1 0 1 1 2 0 1 1 2 1 1 2 0 0 0 2 0 1 0 0 1 1 0 2 2 0 1 2 0 0 0 1 1 0 2 1 0 1 0 2 1 0 1 2 2 2 0 1 0 0 2 1 2 1 2 0 0 2 0 0 2 0 1 2 1 2 1 2 1 0 0 1 1 2 0 0 1 0 1 1 2 0 2 1 1 1 0 0 0 0 2 0 0 1 1 1 1 0 2 2 1 1 1 1 0 1 1 0 1 1 0 1 1 1 1 0 1 1 2 1 0 1 2 1 2 2 2 0 2 0 1 0 2 0 2 0 1 0 2 1 0 0 1 2 0 1 1 0 0 2 1 2 2 0 0 0 2 2 1 1 1 1 1 1 1 0 1 2 2 0 2 0 0 0 0 2 1 2 0 2 1 0 0 1 1 2 1 1 0 0 0 0 1 0 0 0 0 1 2 0 2 2 1 1 0 2 1 0 1 2 1 0 2 1 1 1 1 1 1 0 0 0 2 2 0 1 1 2 0 0 0 2 1 0 1 1 2 1 0 0 1 0 2 1 1 0 1 0 2 1 1 2 1 2 2 2 1 2 1 1 1 1 1 2 2 2 1 2 1 2 0 0 1 0 0 1 2 1 2 0 0 2 2 0 1 2 0 1 2 1 2 2 0 1 1 1 1 0 2 1 1 0 2 2 1 1 1 0 1 2 2 2 2 1 0 2 0 2 0 2 1 1 1 1 0 1 1 1 0 0 1 1 0 0 1 2 2 2 0 2 2 2 2 0 1 1 0 2 1 2 1 2 0 1 2 0 1 0 1 0 2 1 1 0 2 2 2 1 1 1 0 1 2 0 0 1 1 1 1 2 2 1 1 1 2 1 0 0 0 0 0 2 1 2 0 1 0 0 2 1 1 0 1 1 0 2 2 2 2 0 0 2 2 1 1 1 0 1 0 2 0 1 0 0 1 0 1 1 0 1 0 1 0 0 0 1 1 1 1 1 1 2 1 1 0 2 1 2 1 2 2 2 0 2 2 0 1 2 1 2 1 1 2 2 1 0 1 2 1 0 1 1 2 1 1 2 1 0 1 1 2 0 0 1 0 0 0 1 0 2 2 2 0 1 1 2 2 0 2 1 1 2 1 2 2 2 1 1 1 0 1 2 2 0 0 1 1 2 2 0 1 1 1 2 0 0 1 0 2 1 2 1 0 2 1 1 1 1 0 1 1 2 1 0 0 0 2 2 1 0 1 0 0 0 1 1 0 2 2 2 0 0 0 0 0 0 1 0 0 1 1 1 2 1 2 2 1 1 1 2 2 1 2 2 0 0 2 0 2 2 2 2 0 0 2 2 1 1 0 0 0 0 0 0 0 1 2 2 0 0 2 0 2 1 2 0 1 1 2 1 2 2 2 2 2 2 0 1 0 2 0 2 0 0 1 0 1 1 1 1 1 0 0 1 0 1 1 1 0 1 0 1 2 0 0 1 2 1 1 0 0 0 1 1 1 1 2 1 2 0 1 0 1 0 0 1 0 0 2 2 2 0 1 1 0 2 1 0 1 1 0 2 0 1 1 1 1 1 1 1 1 0 1 1 0 0 1 1 2 0 2 0 2 2 1 1 0 0 0 1 2 1 1 0 0
2 2 0 0 0 0 0 2 2 2 2 0 0 0 2 0 2 2 0 2 2 0 0 0 0 0 0 0 2 2 0 2 0 2 2 0 2 0 0 0 2 2 2 0 2 2 2 2 0 0 2 2 2 0 0 0 2 2 2 0 2 2 0 2 0 2 0 2 2 0 2 2 2 2 2 0 0 0 0 2 0 2 2 2 2 2 0 2 2 2 2 0 2 2 0 2 0 2 2 0 0 0 0 0 0 0 2 0 2 1 1 1 0 1 0 1 2 0 0 0 1 2 1 0 0 1 2 1 0 1 1 2 1 2 2 1 2 1 2 1 0 1 1 2 1 1 1 1 1 2 1 1 2 2 2 2 2 2 0 1 1 2 1 1 2 2 1 2 0 1 0 1 2 1 2 2 1 1 1 1 1 0 0 2 1 2 0 2 2 1 2 1 1 2 2 0 1 1 1 1 1 1 2 2 0 0 0 1 1 0 2 0 0 1 1 0 1 2 0 2 1 0 2 2 0 1 0 2 1 1 2 0 2 1 2 2 0 1 1 0 1 1 1 2 2 0 2 2 1 1 1 0 0 2 1 2 0 2 1 1 1 1 1 0 0 0 0 2 2 0 1 1 1 2 2 0 1 0 2 0 0 1 0 2 1 2 1 0 1 1 1 0 1 2 1 0 2 2 1 0 1 1 1 0 2 0 1 0 0 2 1 1 0 1 1 1 0 2 1 0 1 1 1 2 2 1 1 0 1 1 1 1 2 2 2 0 0 0 2 1 1 2 1 2 1 1 2 2 1 0 1 0 2 2 0 2 2 1 1 1 1 1 0 2 0 1 1 0 0 1 2 1 0 0 2 2 2 2 1 0 1 1 1 1 1 2 2 0 1 1 0 1 1 0 2 1 2 1 2 0 2 2 1 2 0 1 0 1 2 1 2 2 0 1 1 1 1 1 1 2 0 2 2 1 0 1 1 2 2 1 2 2 2 1 1 1 1 1 0 0 2 0 0 0 2 2 0 1 1 2 1 1 2 1 1 1 1 1 1 1 0 0 2 0 1 0 0 0 2 0 2 2 1 1 1 2 0 1 1 0 1 1 2 2 1 2 0 1 0 1 0 1 1 1 0 1 2 2 0 1 1 1 1 0 0 1 2 2 1 0 1 1 2 1 2 0 1 0 2 0 0 2 0 0 1 1 1 0 0 1 1 1 2 1 2 1 2 1 2 1 0 1 0 1 1 1 0 2 0 1 1 0 0 0 0 1 0 1 2 2 2 1 2 0 1 0 1 0 0 0 2 0 1 2 2 1 0 2 1 1 2 1 2 1 0 1 1 2 0 2 1 1 1 0 0 0 0 0 1 1 0 1 2 0 1 2 2 2 0 2 1 2 2 1 0 2 2 2 2 2 1 1 2 2 1 0 0 0 0 0 1 0 2 1 1 2 1 2 2 2 1 2 2 0 1 1 1 1 1 2 2 0 1 0 2 0 0 0 1 0 1 1 0 1 0 2 1 0 0 1 2 2 0 1 2 1 1 1 2 0 1 1 1 0 0 1 0 1 0 0 1 0 0 1 1 2 2 0 0 2 0 2 0 0 0 2 1 2 1 0 1 1 1 2 0 1 2 2 1 2 1 2 2 1 1 0 1 1 2 1 1 2 2 0 2 0 0 2 1 0 2 0 2 2 1 2 2 1 2 1 2 0 1 2 1 2 0 1 0 2 2 2 1 1 1 2 1 1 0 0 0 1 1 1 0 0 1 1 2 0 1 1 2 1 0 1 1 1 1 1 1 0 2 2 0 0 2 1 2 1 2 1 0 1 1 1 2 1 1 1 1 2 2 1 0 2 2 1 0 2 1 0 0 1 1 2 1 2 1 2 1 0 2 1 1 1 0 0 1 2 2 1 0 2 2 0 1 2 1 1 0 1 2 1 1 1 0 0 2 2 1 1 0 0 0 2 1 1 2 0 0 2 2 0 0 1 1 1 0 0 2 0 0 1 1 2 2 2 2 2 2 2 0 1 2 1 0 1 0 1 2 2 1 0 2 0 0 2 0 1 0 1 2 2 2 0 1 2 1 0 1 1 2 1 2 1 2 2 1 2 0 0 0 2 2 0 0 2 2 0 0 0 2 0 2 2 1 1 0 2 1 1 1 1 0 2 0 0 0 1 1 2 1 1 0 1 1 2 2 2 2 1 0 1 1 0 1 1 2 2 1 1 2 1 1 2 0 0 1 1 1 1 2 1 0
1 1 0 1 1 2 0 1 0 2 1 1 1 1 1 2 1 2 1 0 0 0 1 1 2 1 1 1 1 2 0 2 1 2 2 0 2 0 0 1 1 1 2 0 1 2 1 2 1 1 2 1 1 0 0 1 2 1 2 0 1 2 0 1 1 2 1 1 2 0 1 1 1 2 1 0 0 1 1 1 0 2 2 2 2 2 1 2 1 2 2 1 2 2 0 1 1 1 2 0 1 1 1 0 2 1 2 0 2 1 1 1 0 2 0 2 1 0 1 0 1 1 1 1 1 0 2 2 0 2 0 1 0 2 1 0 1 1 2 0 0 0 1 2 0 1 1 1 1 1 2 0 2 2 2 2 2 2 0 0 0 2 1 1 1 2 2 2 0 2 0 0 2 2 2 1 1 0 2 0 0 0 0 2 2 2 2 2 2 2 2 2 1 2 1 0 2 2 0 1 1 1 1 1 1 0 0 1 2 1 1 0 1 1 1 0 1 1 0 2 0 0 1 2 1 0 0 1 1 1 2 0 2 1 2 1 0 0 2 1 1 2 1 1 2 0 2 2 1 1 0 0 0 1 1 1 1 1 0 0 1 1 1 0 0 0 0 2 2 0 1 1 1 2 2 0 1 0 2 0 0 1 0 2 1 2 0 1 0 1 1 1 2 1 2 0 2 2 1 0 1 2 1 0 2 0 0 0 0 2 1 1 1 1 2 1 0 2 0 0 2 2 1 2 2 1 0 0 1 1 2 1 2 1 1 1 2 2 2 1 0 1 2 2 0 0 2 2 0 0 0 1 1 2 1 2 1 0 2 1 1 1 0 2 1 1 1 0 0 2 1 1 1 0 2 2 2 2 2 0 2 2 0 2 2 2 1 0 2 1 1 1 1 0 2 2 2 1 2 0 2 1 1 2 1 0 0 1 1 2 1 1 0 0 1 1 1 0 2 2 1 2 2 1 1 1 0 2 2 0 2 1 2 0 2 0 1 0 2 0 0 0 0 0 1 2 0 1 1 2 1 1 2 1 1 0 1 1 0 0 0 0 2 0 0 0 0 0 2 0 1 1 1 1 1 1 0 0 2 2 1 1 2 2 1 2 0 1 0 1 0 1 1 1 0 1 2 2 0 1 0 1 1 1 1 1 1 2 0 0 0 0 2 0 2 0 2 0 2 1 1 1 0 0 2 1 0 2 1 0 1 2 1 2 2 2 2 2 2 0 0 1 0 1 1 1 0 2 0 1 1 0 0 0 0 1 0 1 2 2 1 2 1 0 1 1 0 0 1 0 1 0 2 1 2 0 1 1 2 0 2 2 0 1 0 1 1 1 2 2 2 0 2 2 0 0 0 1 0 1 1 0 1 0 1 0 2 2 1 2 2 2 1 0 0 1 2 1 2 1 1 0 0 2 2 0 0 1 1 0 1 0 2 1 0 1 1 2 1 1 1 2 2 1 1 2 1 2 2 2 2 0 1 0 2 0 1 0 1 0 0 2 1 0 0 1 2 0 1 1 2 1 0 1 1 0 1 2 1 1 0 1 2 0 1 1 0 2 1 0 1 1 0 1 0 2 2 0 0 2 0 2 0 0 0 2 1 1 1 0 1 2 1 2 1 1 2 2 0 2 1 1 1 1 0 0 2 0 2 2 1 2 2 0 2 1 0 1 1 0 1 0 2 2 1 2 1 1 1 1 2 0 1 2 0 2 0 1 0 2 2 2 2 1 0 1 0 0 0 1 0 0 1 0 0 1 0 0 2 0 2 1 2 1 0 1 1 0 2 1 1 0 2 2 1 0 1 1 2 1 2 2 0 0 2 1 2 2 2 1 0 2 2 2 2 2 2 2 1 1 1 1 0 2 0 1 1 2 2 2 0 0 0 0 1 0 1 0 0 2 1 1 0 2 1 1 1 2 2 2 1 1 1 2 2 2 0 1 1 2 1 1 0 0 1 2 0 2 1 0 0 2 2 0 0 2 1 0 0 0 2 1 0 0 1 2 2 1 2 2 2 2 1 1 2 1 0 1 1 2 2 2 1 1 2 1 0 1 0 1 0 2 1 2 1 0 0 1 0 0 0 1 1 2 0 1 2 2 2 2 1 0 0 1 2 0 0 1 2 1 1 2 2 1 1 2 1 1 2 2 0 0 1 0 0 1 1 0 0 2 1 1 0 2 0 0 1 2 2 1 2 1 1 0 1 1 0 1 2 2 0 2 1 2 1 1 1 0 0 1 2 1 2 1 0
2 2 2 2 2 2 0 2 2 2 0 0 2 2 2 2 0 2 0 2 0 0 0 2 2 0 2 0 0 2 0 2 2 2 0 0 0 0 2 2 2 0 2 0 2 0 2 0 0 0 0 0 2 2 0 2 2 0 2 0 0 2 0 0 0 2 0 0 2 2 2 2 2 2 2 2 0 0 0 2 2 2 2 2 0 0 0 0 0 2 2 2 2 2 0 0 2 2 2 0 2 2 1 0 1 1 2 1 1 1 2 2 0 1 0 0 1 0 1 0 2 2 1 1 0 1 2 1 2 2 0 2 2 2 1 1 0 2 1 2 1 0 0 0 0 0 0 2 1 1 1 1 1 2 1 1 1 0 0 1 1 2 2 1 1 2 0 1 1 0 1 1 2 0 2 1 0 1 1 2 2 1 0 1 1 2 0 2 2 0 2 2 1 2 1 0 1 1 1 1 1 1 1 2 2 0 0 1 2 2 1 1 1 2 0 0 2 1 1 2 1 0 0 1 2 0 1 2 2 1 1 0 2 1 2 1 1 1 1 1 2 0 1 2 1 1 1 2 2 0 1 0 1 0 2 2 2 0 2 2 0 1 2 2 0 1 0 0 2 0 2 0 0 2 2 0 2 0 2 1 1 1 1 2 2 2 0 0 1 0 2 0 0 1 2 1 0 1 0 1 2 2 1 0 1 1 1 0 0 2 2 1 0 1 1 1 1 1 2 0 1 0 2 2 2 2 1 0 1 0 2 1 2 1 1 0 0 1 2 1 2 0 1 2 1 1 2 2 1 0 2 0 2 1 2 1 0 0 0 2 1 0 0 0 0 2 1 1 0 2 0 1 2 0 1 1 1 1 0 1 2 2 1 1 2 2 1 1 2 0 0 0 0 0 2 1 2 1 1 0 1 1 2 0 2 1 1 1 2 0 0 0 1 1 0 0 2 2 0 2 2 1 2 1 1 0 1 1 2 1 1 1 2 0 0 0 2 0 0 1 1 0 0 1 0 0 0 2 2 2 1 1 0 1 1 1 0 2 1 0 1 0 0 0 1 1 0 0 0 1 1 1 1 0 0 2 0 1 1 1 0 2 2 1 2 1 0 1 2 1 1 0 1 1 1 0 1 1 1 0 1 1 1 0 0 2 2 2 1 1 0 0 1 1 1 0 0 0 2 1 1 2 1 1 2 0 0 1 2 0 0 1 1 0 1 2 0 1 0 2 2 1 1 1 0 0 2 2 1 2 0 0 1 0 0 2 1 0 2 1 2 1 1 1 1 0 2 0 0 0 1 1 2 2 0 0 1 1 0 2 2 2 0 0 0 2 1 1 0 2 2 0 2 1 1 2 1 1 0 0 1 1 1 0 1 1 2 1 1 1 2 1 2 1 0 2 2 2 2 0 1 1 0 0 2 0 0 1 1 1 1 2 2 1 0 1 1 1 1 0 1 1 2 1 1 0 1 1 1 1 1 2 0 1 2 0 2 0 0 2 2 1 2 1 1 1 0 0 0 1 1 2 0 1 2 1 2 2 2 0 0 1 2 1 1 1 0 1 1 1 1 2 0 0 1 1 1 0 0 0 2 1 1 0 0 1 1 2 0 1 1 2 0 2 1 1 2 2 1 2 2 2 1 1 2 0 2 1 1 2 1 0 2 2 2 1 0 0 0 1 1 2 1 2 0 0 2 0 1 0 2 0 0 1 1 1 0 0 0 0 1 1 1 1 1 2 1 0 0 0 0 0 2 2 1 2 2 2 2 0 0 0 1 2 1 1 2 1 2 0 1 1 2 2 1 1 2 0 1 2 2 1 1 1 0 2 1 1 2 1 0 2 1 2 2 2 2 1 0 1 0 0 0 2 1 0 1 2 1 2 0 0 0 1 1 1 1 1 0 2 2 0 0 1 1 0 2 1 2 1 2 2 1 1 1 1 1 1 1 2 1 1 0 0 2 2 2 1 1 1 1 1 1 1 0 1 1 2 0 0 2 0 1 0 2 2 1 0 1 2 2 2 1 2 2 1 0 1 0 1 1 1 1 1 2 1 2 2 1 0 1 0 0 2 1 1 0 1 0 1 0 1 0 1 0 0 2 2 1 1 0 0 0 1 2 1 1 2 2 0 2 1 0 1 1 2 0 0 2 2 2 0 2 2 0 0 1 0 2 1 1 2 1 2 1 0 1 1 2 2 2 1 2 1 1 0 0 0 2 2 0 0 0 2 1 2 0 1 1 2 1 1 1 1 0
1 1 1 2 2 2 0 1 0 2 1 0 1 1 0 1 0 2 1 0 1 1 0 1 0 0 2 1 2 2 1 2 1 2 1 1 2 0 0 1 0 2 2 0 0 0 2 2 0 0 2 1 1 1 1 0 1 1 2 0 1 2 0 0 0 2 0 1 1 1 1 2 0 1 1 1 1 1 1 1 2 1 1 1 2 1 2 1 1 1 1 1 1 2 0 1 0 1 1 2 0 0 1 1 0 1 2 0 1 1 2 1 2 0 0 0 0 0 1 0 2 1 1 1 0 2 2 1 1 1 0 1 2 1 0 1 0 1 1 2 0 0 0 2 1 0 1 2 1 1 2 1 2 2 2 2 2 1 0 0 1 2 1 1 2 2 1 1 1 0 1 1 2 0 2 1 0 1 1 2 2 1 0 1 1 2 0 2 2 0 2 2 1 2 1 0 1 1 1 1 1 1 1 2 2 0 0 1 2 2 1 1 1 2 0 0 2 1 1 2 1 0 0 1 2 0 1 2 2 1 1 0 2 1 2 1 1 1 1 1 2 0 1 2 1 1 1 2 2 0 1 0 1 0 2 2 2 0 2 2 0 1 2 2 0 1 0 0 2 0 2 0 0 2 2 0 2 0 2 1 1 1 1 2 2 2 0 1 1 1 1 0 0 1 2 1 0 1 0 1 2 1 0 0 0 0 1 0 0 2 2 2 1 0 2 2 2 0 1 0 1 1 2 2 2 2 0 0 2 1 2 1 2 2 2 0 0 1 2 0 2 1 0 2 1 1 2 2 1 0 2 0 2 1 2 1 0 0 0 2 1 0 0 0 0 2 1 0 0 2 0 2 2 0 0 1 1 0 1 1 2 1 0 1 2 2 1 0 1 0 0 1 1 0 2 1 2 1 1 0 1 0 1 0 1 0 1 1 2 0 0 0 1 1 0 0 2 2 0 2 2 1 2 1 1 0 1 1 2 1 1 1 2 0 1 0 2 0 0 0 2 0 0 0 1 1 0 1 1 2 1 0 0 2 1 1 1 2 0 0 1 0 1 1 0 0 0 0 0 1 2 2 1 0 0 2 0 2 2 1 0 2 2 1 2 1 1 1 2 1 1 0 2 1 0 0 0 2 0 1 1 1 2 0 0 1 2 2 1 0 1 1 1 1 1 1 0 0 1 0 1 2 1 0 1 0 0 1 2 1 0 1 1 1 1 2 0 1 0 2 1 1 0 2 0 0 2 2 0 2 0 0 0 0 0 2 2 0 2 1 2 1 1 1 1 0 2 0 0 0 1 1 2 2 0 0 1 0 1 2 2 2 0 0 0 1 2 1 0 2 2 0 2 1 2 1 0 0 0 1 2 0 2 1 1 1 1 1 1 1 2 1 2 0 0 1 1 2 1 1 1 1 0 1 1 1 0 1 1 0 0 1 1 1 0 1 2 1 0 1 1 1 2 2 0 0 2 2 1 1 1 2 0 2 2 0 1 1 1 1 1 1 1 1 0 2 0 0 0 1 0 0 0 2 1 0 2 1 2 1 0 0 2 0 2 2 2 1 1 1 0 1 0 1 2 1 2 0 1 1 1 0 0 0 0 1 1 2 0 1 1 2 0 2 1 1 2 2 1 2 2 2 1 1 2 0 2 1 1 2 1 0 2 2 2 1 0 0 0 1 0 1 1 2 0 0 1 0 2 0 2 0 0 1 0 1 0 0 0 1 1 1 1 1 1 2 1 0 1 0 1 1 2 2 2 2 2 2 1 1 1 2 0 1 2 0 2 2 2 0 1 2 2 2 1 0 2 0 2 1 2 1 1 2 1 1 1 1 1 1 0 2 2 2 2 2 2 1 0 0 1 0 0 0 1 1 1 2 2 1 1 0 0 1 0 1 0 1 2 1 1 1 0 2 2 0 1 2 2 0 1 0 2 0 0 0 0 0 2 2 1 2 1 0 2 2 1 2 0 1 0 1 0 2 0 1 2 2 0 0 2 0 2 0 2 1 1 0 1 2 2 2 1 1 2 2 0 1 1 2 1 2 1 2 2 2 2 2 2 0 2 0 0 2 1 1 0 1 0 1 0 2 0 1 0 0 2 2 1 1 0 1 1 1 0 1 1 0 2 0 2 0 0 1 1 2 0 0 2 2 1 0 1 1 0 0 1 1 1 1 2 2 0 1 2 0 1 1 2 2 2 1 2 0 1 1 2 1 2 2 1 0 1 2 0 2 0 1 2 2 2 2 2 2 0
2 2 0 2 0 2 0 0 0 2 0 2 0 2 2 2 2 0 2 0 0 2 2 0 0 0 0 0 0 2 0 2 2 2 0 0 2 2 2 2 2 0 2 2 0 2 2 2 0 0 0 0 2 2 2 2 0 2 2 2 2 0 2 0 0 0 0 0 2 2 2 2 2 2 2 0 0 2 2 0 0 2 2 2 2 0 2 2 2 2 2 0 2 2 0 2 0 0 2 2 0 0 0 1 1 0 2 1 2 1 2 1 1 0 0 1 1 0 2 0 0 2 1 2 1 2 2 0 1 1 0 0 0 1 1 1 2 0 1 2 0 2 2 0 2 0 0 2 2 0 2 2 2 2 1 1 2 1 0 0 1 2 1 1 2 1 0 1 0 1 1 0 2 2 2 2 1 1 1 0 1 1 1 2 1 0 0 2 1 0 2 2 1 1 1 0 2 2 0 1 0 2 1 2 0 0 1 1 1 2 0 1 2 2 0 1 2 1 0 2 1 0 0 1 0 1 1 1 2 0 1 1 2 0 2 2 0 1 1 0 1 0 2 1 1 1 1 2 1 2 0 0 0 1 2 2 1 2 1 0 2 1 0 2 1 0 1 2 1 1 2 1 1 2 2 1 2 1 2 0 0 1 0 1 1 2 1 0 1 1 0 1 1 2 2 0 2 2 1 0 2 1 1 0 0 1 1 0 0 1 0 0 1 1 1 0 0 1 1 1 1 2 2 2 2 1 1 1 0 1 2 0 2 2 2 0 0 1 2 1 1 0 2 2 0 0 2 2 0 0 2 0 1 1 0 2 1 1 2 2 1 0 0 2 2 2 1 0 1 1 0 2 1 1 0 2 0 2 0 1 0 1 0 1 1 1 2 0 1 1 1 0 1 1 2 1 2 0 1 1 1 2 0 2 2 2 1 1 0 2 0 1 1 1 0 0 2 0 1 1 2 1 1 2 1 1 1 2 1 1 1 0 1 0 1 0 1 0 0 1 2 0 0 1 2 1 0 2 0 2 0 1 0 2 1 0 1 2 0 0 1 0 1 1 0 1 0 1 2 1 1 2 1 0 1 1 1 0 0 2 1 0 0 1 2 2 0 0 0 0 1 1 1 1 0 0 1 2 1 1 1 1 2 0 1 1 2 2 2 1 0 0 1 1 1 1 0 0 1 1 2 1 1 1 2 1 1 1 1 2 2 2 2 1 2 0 2 1 1 0 0 1 1 0 1 0 2 2 0 2 0 0 0 0 1 1 0 0 1 0 2 2 1 0 0 1 0 0 0 1 1 0 2 2 1 0 1 1 0 0 2 2 0 1 0 0 2 1 2 2 2 0 2 1 1 0 0 0 0 1 0 1 0 0 0 2 2 2 1 1 1 2 1 1 1 1 1 2 1 0 1 2 0 1 1 1 1 0 1 0 2 1 2 1 2 2 2 2 0 1 2 1 2 2 1 1 0 1 1 2 2 0 0 0 1 1 0 0 0 0 1 1 1 1 2 1 1 0 0 0 1 2 1 0 1 0 2 0 1 0 1 0 1 1 2 1 0 2 1 1 1 2 1 0 0 1 1 1 1 2 0 2 1 1 1 0 0 2 0 0 0 1 1 0 2 0 2 1 0 1 2 1 1 0 2 0 2 1 1 2 2 2 2 1 0 0 2 2 0 0 1 1 2 1 1 0 1 0 1 0 2 1 0 2 0 1 0 0 1 2 2 1 0 1 1 0 0 0 1 2 1 0 1 1 2 2 2 1 1 1 2 0 2 0 0 0 1 1 2 1 1 0 2 2 0 1 1 1 1 1 2 0 2 0 0 1 2 1 0 1 0 2 2 1 2 2 2 2 0 0 1 1 0 2 2 0 0 2 2 2 1 0 0 0 2 0 1 0 0 2 0 0 0 0 0 0 2 1 1 0 2 2 2 1 1 1 0 0 1 2 2 1 0 0 2 1 0 0 2 0 0 2 2 0 2 2 0 2 0 0 2 2 1 0 1 1 0 1 1 1 2 2 0 0 2 2 0 1 2 1 2 0 0 0 0 0 2 0 0 2 1 1 1 1 0 0 1 2 1 0 0 2 1 1 2 1 2 2 0 1 1 0 1 1 2 1 1 2 2 0 0 0 1 1 1 0 0 0 2 2 1 0 1 2 0 2 2 1 0 2 1 2 0 2 1 2 2 2 1 1 2 1 1 1 0 0 1 1 1 2 2 1 2 2 2 2 0 0 0 1 2 2 1 2 1
1 1 1 1 2 2 0 1 1 1 0 1 1 1 1 2 1 1 1 0 1 0 0 0 1 0 0 0 2 1 0 2 1 2 1 0 2 1 0 1 1 2 0 1 2 2 2 2 1 1 2 0 2 1 0 2 0 2 2 1 2 1 1 0 0 1 0 0 2 2 2 2 1 2 1 1 0 2 2 1 1 2 2 2 2 1 2 2 2 1 2 0 2 1 1 1 0 0 2 1 1 0 1 1 0 1 2 0 2 1 2 2 1 1 0 1 0 0 2 0 1 2 2 1 1 2 2 0 2 2 0 1 1 1 0 0 0 2 1 2 0 2 2 1 2 0 1 2 2 0 2 2 1 2 2 0 2 0 1 1 2 2 2 1 2 2 0 2 0 0 1 1 2 1 2 1 0 0 2 1 1 0 0 1 2 1 0 2 1 0 2 2 1 1 1 0 2 2 0 1 1 2 1 2 1 1 0 1 1 2 0 1 2 2 0 1 2 1 1 2 1 0 0 1 1 1 1 1 2 0 1 1 2 0 2 2 0 1 1 0 1 0 2 2 0 0 0 1 0 2 0 0 0 1 2 2 1 1 0 0 2 2 1 1 1 0 0 1 1 1 1 1 1 2 2 0 2 0 2 0 1 2 0 1 2 2 0 1 1 0 0 1 1 2 2 1 2 2 1 0 2 1 1 0 0 1 1 0 0 1 0 0 1 1 1 0 0 1 1 1 1 2 2 2 2 1 1 1 0 1 2 0 2 2 2 0 0 1 2 1 1 0 2 2 0 0 2 2 0 0 2 0 1 1 0 2 1 1 2 2 1 0 0 1 2 2 1 0 0 2 0 2 1 1 1 2 0 1 0 0 2 2 0 0 2 2 1 1 1 2 1 0 1 2 2 0 2 1 2 1 1 2 0 2 1 1 1 0 0 2 0 1 1 1 0 0 2 0 1 1 2 1 1 2 1 1 1 2 1 1 2 1 2 0 2 0 2 0 0 0 2 0 0 0 2 2 0 1 0 2 0 1 0 2 2 0 1 2 0 0 1 0 1 1 0 1 0 1 2 1 2 1 1 0 1 1 1 0 0 2 1 0 0 1 2 2 0 0 0 0 1 1 1 1 0 0 1 2 2 2 0 2 0 0 2 1 0 2 1 2 1 0 2 1 2 0 1 0 2 1 1 2 1 0 2 1 0 2 2 0 1 2 0 1 2 2 2 1 1 1 1 1 0 0 1 0 1 2 1 1 0 0 0 0 1 2 1 1 1 0 2 2 0 0 0 2 1 1 1 1 1 1 2 2 0 1 0 2 1 1 2 2 0 1 0 1 1 2 1 2 2 0 2 0 0 0 0 0 0 1 1 1 1 0 1 1 2 2 2 0 0 2 2 2 2 0 0 1 1 1 1 2 1 0 2 0 1 0 1 1 1 1 2 0 2 2 2 1 0 1 2 1 1 2 1 1 0 1 1 2 2 1 0 0 1 0 0 0 0 0 1 1 1 1 2 1 1 0 0 0 1 2 1 0 1 0 2 1 1 0 1 0 1 2 1 0 0 2 1 1 0 1 2 1 0 1 1 1 0 2 0 1 1 0 0 1 0 1 1 0 1 2 1 2 2 1 2 2 1 2 2 2 1 1 0 0 1 1 2 2 1 2 2 1 0 0 2 2 0 0 1 1 2 1 1 1 1 1 2 0 2 0 1 1 0 2 0 0 0 2 2 1 0 1 2 0 0 0 1 1 0 0 0 1 1 2 2 2 1 0 2 1 2 1 0 0 1 1 2 2 1 0 2 2 0 1 1 1 1 2 2 1 2 0 1 1 2 1 0 1 0 2 2 1 2 2 2 2 0 0 1 0 0 2 1 1 0 2 1 2 0 1 0 0 2 0 0 0 0 1 0 0 0 0 0 0 2 1 1 0 2 2 2 1 1 1 0 0 1 2 2 2 0 0 2 2 0 1 1 1 0 1 2 0 2 2 0 2 0 0 2 2 1 0 1 1 0 1 1 1 2 2 1 1 2 2 0 1 2 1 2 0 0 0 0 0 2 0 0 2 1 1 1 1 0 0 1 2 1 0 0 2 1 1 2 1 2 2 0 1 1 0 1 1 2 1 1 2 2 0 0 0 1 1 1 0 0 0 2 2 1 0 1 2 0 2 2 1 0 2 2 2 0 2 1 2 2 2 1 1 2 1 0 2 0 0 2 2 2 2 1 1 1 2 1 2 0 1 1 2 2 2 2 2 1
2 0 2 2 2 0 0 0 0 0 2 0 2 2 2 2 2 2 0 2 0 2 2 0 0 0 2 0 2 2 0 2 2 2 0 0 2 0 0 0 0 2 2 0 2 2 2 2 0 2 2 2 2 2 0 0 0 2 0 0 0 2 0 0 0 2 0 0 2 0 2 2 2 2 2 0 0 0 2 0 2 2 2 2 2 2 2 0 0 2 2 2 2 2 0 0 2 0 2 0 2 1 0 1 0 1 2 1 1 1 1 2 0 2 0 1 0 0 1 0 1 2 0 2 1 2 2 1 0 1 0 0 0 2 0 2 1 0 2 2 0 2 2 0 1 1 0 2 2 1 2 1 1 2 2 1 2 2 0 1 2 2 1 2 2 2 2 1 0 2 1 1 1 0 2 1 0 0 2 0 2 2 1 1 1 2 0 2 2 1 1 2 1 1 2 0 2 2 1 1 2 0 1 1 1 1 0 1 1 2 0 0 2 2 1 0 1 0 0 2 0 0 1 0 2 0 1 1 1 2 1 0 2 1 2 2 0 1 2 1 0 0 2 2 1 1 1 1 2 1 1 0 0 1 2 2 2 0 0 1 1 2 2 1 1 1 0 0 1 1 1 1 2 2 2 0 2 0 2 0 0 2 1 2 2 2 0 0 1 0 2 0 1 2 1 0 2 2 1 0 2 2 2 1 0 1 1 1 0 2 1 1 1 1 0 2 0 2 2 2 2 2 2 2 1 1 0 1 0 0 1 0 2 2 2 1 1 2 2 0 1 1 1 2 0 1 2 1 0 0 1 0 1 2 1 2 1 1 2 1 1 0 0 2 1 2 1 0 0 2 0 2 1 1 1 2 1 2 0 0 2 1 0 0 1 2 2 1 0 1 0 0 0 2 1 2 1 0 0 0 0 2 2 0 2 0 0 2 1 1 1 0 0 2 0 1 1 0 1 1 2 1 1 2 0 1 2 2 1 1 1 1 1 1 0 1 2 2 2 1 1 0 0 2 0 1 1 1 0 2 1 0 0 2 0 1 2 1 1 0 2 0 2 2 1 1 1 1 2 2 1 2 1 0 0 2 0 1 1 2 2 0 2 1 2 1 0 0 1 1 0 1 1 1 2 1 0 1 1 1 0 2 2 0 0 2 2 2 2 0 1 0 2 1 1 0 1 1 2 0 0 2 1 0 2 2 0 1 2 1 2 1 1 0 2 1 1 1 2 1 1 1 1 1 2 0 0 1 1 1 0 0 0 0 0 2 0 0 0 2 2 1 0 0 0 1 1 0 2 0 1 1 1 2 1 1 2 1 1 1 2 2 1 2 0 0 1 2 0 2 2 0 0 1 1 1 1 1 0 0 2 0 2 2 2 0 2 0 2 2 2 0 2 0 0 2 2 2 0 2 1 0 0 1 2 0 1 1 1 1 0 1 1 0 0 2 2 1 1 2 0 0 2 2 1 0 2 1 1 1 2 1 1 2 2 0 0 1 1 0 1 1 1 1 1 2 1 1 0 0 1 1 0 2 1 0 1 2 1 0 2 0 2 0 2 2 2 2 1 2 0 0 0 0 1 1 1 0 1 1 0 2 0 1 1 1 1 2 0 1 1 2 1 1 1 1 2 2 1 1 2 2 1 1 1 0 1 1 2 2 1 2 2 2 0 1 0 1 2 1 1 1 1 1 2 2 1 1 2 1 2 0 0 0 0 0 1 0 0 1 2 2 0 0 1 2 1 0 1 1 1 0 2 1 1 2 2 2 1 1 0 1 1 2 1 2 2 2 1 1 2 0 2 2 1 0 1 1 0 2 2 2 1 2 0 0 2 1 2 2 0 2 2 1 2 1 2 2 0 2 1 1 0 1 2 0 1 1 2 2 1 0 0 0 1 1 2 1 0 1 1 0 0 1 1 1 2 2 0 2 2 2 1 2 1 2 1 0 2 2 2 2 1 0 2 2 0 2 1 0 0 2 0 1 0 2 2 2 0 0 2 0 2 0 1 1 1 1 1 1 2 2 0 0 2 1 0 1 0 0 2 2 1 0 2 0 0 1 0 0 1 1 1 2 0 0 1 2 1 0 1 1 2 1 1 0 2 1 1 0 0 0 1 1 2 0 2 1 1 0 0 2 2 1 1 2 0 1 2 2 2 0 1 2 1 2 1 2 1 1 1 1 0 1 1 0 0 1 2 1 2 2 1 1 1 0 1 2 2 1 2 0 2 2 2 2 0 0 0 1 2 2 1 2 0
0 0 1 1 2 1 1 1 1 1 0 1 0 1 2 0 2 2 1 2 1 2 2 0 1 0 1 1 2 1 0 1 1 2 0 1 2 0 0 1 1 1 2 0 1 2 1 2 1 2 2 1 1 1 0 1 1 1 1 0 0 1 1 0 1 2 0 0 2 0 1 2 1 2 1 0 0 1 1 0 1 2 2 2 2 1 2 1 1 2 2 1 2 2 0 1 2 0 2 1 1 2 1 1 1 1 2 1 1 1 1 1 0 2 0 1 0 0 1 0 1 2 0 2 1 2 2 1 0 1 0 0 0 2 0 2 1 0 2 2 0 2 2 0 1 1 0 2 2 1 2 1 1 2 2 1 2 2 0 1 2 2 1 2 2 2 2 1 0 2 1 1 1 0 2 1 0 0 2 0 2 2 1 1 1 2 0 2 2 1 1 2 1 1 2 0 2 2 1 1 2 0 2 0 1 1 0 1 2 2 1 0 1 1 1 0 1 2 1 1 0 0 2 2 0 1 1 1 0 2 1 1 2 1 2 1 0 1 2 0 0 0 1 2 0 1 1 1 1 1 1 0 0 1 1 1 0 1 2 1 1 1 2 1 0 1 0 1 1 1 1 1 2 2 2 0 2 0 2 0 0 2 1 2 2 2 1 0 1 0 2 0 0 2 1 0 1 1 1 0 2 2 1 1 0 1 0 1 0 1 2 0 2 1 0 2 1 2 2 1 1 2 2 2 1 2 0 0 1 1 1 1 2 2 2 1 2 1 2 0 2 1 0 2 1 1 2 1 0 0 2 0 0 2 2 2 1 1 1 1 1 0 0 0 1 2 1 0 0 1 1 1 1 0 0 2 2 2 1 0 2 1 0 0 1 1 2 1 1 0 0 0 0 1 1 2 1 0 0 0 0 2 2 0 2 0 0 2 1 1 1 0 0 2 0 1 1 0 1 1 2 1 1 2 0 1 2 2 1 1 1 1 1 1 0 1 1 2 2 0 1 0 0 1 0 1 1 1 0 2 1 0 0 2 1 2 2 1 1 0 0 1 2 0 0 0 1 1 2 0 2 2 0 1 0 2 1 0 2 1 1 0 1 1 1 2 0 1 1 0 0 1 1 2 1 1 1 1 1 1 0 2 2 0 0 2 2 2 2 0 1 0 2 1 1 1 1 0 2 0 1 2 2 0 1 2 0 2 2 2 2 2 0 1 2 2 1 2 1 2 2 1 1 0 1 0 0 1 1 1 0 0 0 0 0 2 0 1 2 1 1 1 0 1 1 2 2 0 2 0 2 0 1 2 1 1 1 1 0 2 2 2 0 1 0 1 1 1 1 2 2 0 1 2 1 1 1 1 0 0 2 0 2 2 2 0 2 0 2 2 2 0 2 0 0 2 2 2 0 2 1 0 0 1 2 0 1 1 1 1 0 1 1 0 0 2 2 1 1 1 0 0 2 1 0 0 1 1 2 2 2 2 0 1 2 0 1 1 0 1 1 2 1 2 0 1 0 0 1 0 1 1 0 1 0 1 1 2 2 0 0 0 1 0 1 2 2 2 1 1 0 0 2 1 1 1 1 0 1 1 0 2 0 1 1 1 1 2 0 1 1 2 1 1 1 1 2 2 1 1 2 2 1 1 1 0 1 1 2 2 1 2 2 2 0 1 0 1 2 1 1 1 1 1 2 2 1 1 2 1 2 0 0 0 0 0 1 0 0 1 2 2 0 0 1 2 1 0 1 1 1 0 2 1 1 2 2 2 1 1 0 1 1 2 1 2 2 2 1 1 2 0 2 2 1 0 1 1 0 2 2 2 1 2 0 0 2 1 2 2 0 2 2 1 2 1 2 2 0 1 1 1 0 1 2 0 1 1 2 2 1 1 1 0 1 0 2 0 0 2 1 1 1 2 1 0 0 1 1 2 1 1 0 2 0 2 0 1 2 2 1 2 0 0 2 2 0 2 1 1 0 1 0 1 0 2 1 2 1 0 2 0 1 0 1 1 1 1 2 2 1 2 1 1 1 1 0 2 0 1 1 2 0 1 1 1 2 1 1 1 2 0 1 0 0 1 1 2 0 0 0 1 2 1 1 1 2 0 1 0 0 0 1 1 2 0 2 2 2 0 0 1 2 1 0 1 0 0 2 2 2 0 0 2 0 2 0 1 1 0 2 1 0 1 1 0 0 1 2 1 2 2 1 1 1 1 0 1 2 1 1 0 2 2 1 2 0 0 1 1 2 2 1 2 0
0 2 0 2 2 2 0 2 2 2 0 0 2 2 2 2 0 0 2 2 0 2 0 0 2 0 2 2 2 0 2 0 2 2 2 0 2 0 0 0 2 0 2 2 0 2 2 2 0 2 2 0 2 2 0 0 0 2 0 0 0 2 0 0 0 2 2 0 0 2 2 2 0 2 0 0 2 2 2 0 2 2 2 0 2 0 2 0 0 2 2 2 2 0 0 0 0 2 2 0 0 1 1 2 0 0 2 0 2 2 2 2 1 1 1 1 1 0 2 1 2 2 1 1 0 2 2 0 1 0 2 0 1 1 0 2 2 1 1 1 1 1 2 0 1 2 1 2 2 2 2 1 2 1 2 0 2 1 0 2 0 2 0 2 0 2 0 2 0 2 2 2 0 2 2 2 0 0 0 1 2 1 1 0 1 1 0 2 2 0 1 1 1 0 2 2 2 2 0 0 2 0 2 1 2 1 0 1 2 1 1 0 1 1 0 0 0 1 0 2 1 0 0 1 1 1 0 1 1 2 2 0 2 2 2 1 1 1 2 0 0 0 2 2 1 0 1 2 1 2 0 2 0 0 2 2 2 0 1 1 1 1 2 0 2 0 1 2 1 1 1 1 2 0 2 0 2 0 2 0 0 2 1 2 2 2 0 0 1 0 1 1 0 1 2 0 2 2 1 0 2 2 1 0 1 2 1 1 0 2 2 1 1 1 1 2 2 1 2 0 1 1 2 1 2 1 0 1 0 0 1 1 2 2 2 2 0 2 1 1 2 1 0 2 0 1 2 0 0 0 2 0 1 1 1 2 2 2 1 1 0 1 0 0 0 2 1 1 1 1 1 1 2 0 1 0 0 1 0 0 1 0 1 1 2 2 2 0 2 0 0 1 2 1 2 2 0 2 1 0 1 2 0 1 1 0 2 2 0 2 1 0 0 1 1 1 0 1 0 1 2 1 1 1 0 0 1 2 2 1 2 1 2 0 2 1 1 0 1 1 2 0 0 0 1 2 0 0 2 2 1 1 0 1 2 1 1 2 1 2 0 0 2 2 2 0 1 0 1 1 1 0 2 0 0 2 1 1 1 0 2 2 2 1 1 1 1 0 0 2 1 1 1 0 1 0 0 2 0 0 0 1 0 1 1 0 2 1 1 0 2 1 2 2 0 1 0 0 2 1 2 2 0 1 2 1 0 2 1 1 2 2 1 2 2 0 1 1 0 2 0 0 0 2 0 0 2 1 2 1 0 1 0 1 0 1 1 1 2 1 1 2 0 1 1 2 2 1 2 1 1 2 2 2 0 0 1 0 1 2 1 2 0 0 0 2 1 2 1 1 2 0 1 1 1 1 1 1 0 1 1 1 2 1 1 2 2 1 1 1 2 2 2 1 1 2 1 1 2 2 2 1 0 2 1 1 0 0 1 1 2 0 2 1 0 1 0 0 0 2 2 2 2 0 2 2 2 1 1 1 0 2 0 0 2 1 0 2 1 2 1 1 2 0 1 0 2 0 1 2 0 1 0 2 1 0 1 2 1 0 0 1 2 1 0 2 2 1 1 1 1 2 1 0 0 1 1 1 2 2 0 1 0 0 0 1 1 2 1 0 2 1 1 1 1 0 2 2 1 2 2 1 1 0 2 1 2 2 2 1 1 2 2 0 1 1 2 1 1 1 0 1 2 2 1 2 1 1 2 1 2 0 0 1 1 2 0 0 0 2 2 1 1 2 2 2 1 0 2 1 1 2 1 2 1 2 2 2 1 1 0 1 1 2 1 2 2 1 1 1 0 2 1 2 2 1 1 1 1 2 2 1 2 0 0 2 2 0 0 0 0 2 2 1 1 1 2 1 0 0 0 1 0 0 1 1 0 2 2 2 0 0 1 0 1 0 0 0 1 2 1 1 0 1 1 0 1 1 0 0 1 1 2 2 0 1 1 1 2 2 2 1 0 1 1 2 1 2 1 1 1 0 0 0 0 1 1 1 1 1 1 1 0 1 1 1 0 0 1 1 2 2 1 2 1 0 0 2 2 0 2 2 1 0 1 0 1 2 1 2 0 0 1 2 0 0 0 1 0 0 0 1 2 1 1 0 2 0 1 1 0 0 0 1 2 1 2 2 2 0 1 0 1 1 1 1 0 1 2 2 2 0 0 0 0 1 0 0 0 1 1 0 0 1 0 1 1 1 2 2 1 1 1 1 0 0 0 2 1 2 1 0 1 1 1 2 0 0 2 1 1 1 2 2 0
0 2 2 1 1 2 1 2 2 2 0 0 2 2 2 1 1 1 2 2 0 1 0 0 2 0 1 0 2 1 0 1 2 2 1 0 2 0 0 0 1 0 2 1 0 2 1 2 0 1 2 0 2 2 0 1 0 2 1 0 1 2 0 0 0 2 1 0 1 1 1 2 0 2 0 1 1 2 1 0 1 2 1 1 1 1 2 1 1 2 2 2 2 1 0 1 1 2 2 1 1 1 1 0 1 0 2 0 1 2 2 2 1 0 0 0 0 0 1 1 2 2 1 1 0 2 2 0 1 0 2 0 1 1 0 2 2 1 1 1 1 1 2 0 1 1 0 2 2 2 2 0 2 1 2 1 2 1 0 2 0 2 1 2 1 2 0 2 0 2 1 1 1 2 2 1 0 0 1 0 2 0 0 0 2 0 0 1 1 1 1 1 0 0 2 2 2 2 1 1 2 0 1 2 2 0 1 0 2 1 1 0 0 1 0 0 1 2 1 1 0 0 1 2 1 1 0 1 2 1 1 0 2 2 2 1 0 1 2 1 0 0 2 2 0 0 0 2 0 2 0 1 1 1 2 2 2 0 1 2 0 0 1 0 1 1 0 1 2 1 0 1 2 1 2 1 2 1 1 0 0 2 1 2 1 1 0 1 2 1 0 2 0 2 2 0 2 2 1 0 2 2 1 0 1 2 1 1 0 2 2 1 1 1 1 2 1 1 2 1 2 1 2 2 2 1 0 2 0 1 2 1 2 2 2 1 0 1 1 1 1 1 0 2 0 0 2 0 0 0 2 0 2 1 0 2 2 2 2 2 1 0 0 0 0 1 0 0 0 2 1 0 1 1 0 1 0 1 0 1 2 0 1 1 2 2 2 0 2 0 0 0 1 1 2 1 1 2 2 0 1 2 0 1 1 0 2 2 0 2 1 0 0 1 1 1 0 1 0 2 2 1 1 2 0 0 1 2 2 1 2 0 1 1 1 0 2 0 1 1 1 1 1 1 1 0 0 0 1 2 1 0 1 2 2 2 2 2 1 2 0 0 2 2 1 0 1 0 0 0 0 2 0 2 1 2 1 0 1 1 1 1 2 1 2 1 2 0 0 2 0 1 2 0 1 0 0 2 1 0 2 0 1 0 0 1 2 2 1 0 2 0 2 2 1 0 0 0 2 1 2 2 0 1 2 1 0 2 1 1 2 2 1 2 2 0 1 1 0 2 0 0 0 2 0 0 2 1 2 1 0 1 0 1 0 2 1 0 2 1 2 2 0 1 1 1 1 1 2 1 1 1 1 2 1 0 1 0 1 2 1 2 1 0 0 2 2 2 1 2 1 0 1 1 1 0 1 0 0 2 2 2 1 2 0 1 2 0 1 1 1 2 2 1 1 2 0 0 2 2 2 0 0 1 1 2 0 1 2 0 1 0 2 1 0 0 1 0 0 2 2 2 2 0 2 2 2 2 0 0 0 2 0 0 2 0 0 2 1 2 1 1 2 0 0 0 2 0 1 2 0 1 0 2 1 0 1 2 1 0 1 1 2 0 1 2 2 1 1 1 1 1 1 1 0 1 1 0 0 2 0 0 1 0 1 2 0 1 1 0 2 2 1 1 0 0 1 2 1 2 2 2 2 2 0 0 0 2 1 1 1 1 2 1 2 0 0 0 2 0 0 0 1 1 2 2 0 1 1 0 2 1 0 1 1 1 0 0 1 2 2 2 1 1 1 2 1 0 2 0 1 1 1 2 1 2 2 2 1 1 0 1 1 2 1 2 2 0 1 1 0 1 2 2 1 2 2 1 1 2 2 1 2 0 0 2 2 0 0 0 0 2 2 1 1 1 2 1 0 0 0 1 0 0 1 2 0 2 2 2 0 0 1 0 1 1 0 0 1 2 1 1 0 1 1 0 1 1 0 0 1 2 2 2 0 2 0 1 2 2 2 1 0 1 1 2 1 2 1 1 0 1 1 0 0 1 1 1 0 0 2 0 0 0 1 2 2 2 1 1 2 1 0 1 1 0 0 2 1 1 1 2 0 0 1 0 2 2 2 1 1 0 1 2 0 2 2 0 0 0 0 2 1 1 0 1 2 1 1 2 1 0 1 2 1 0 1 1 2 0 2 0 2 0 0 1 0 0 2 2 1 0 1 0 0 2 1 1 0 1 0 2 1 2 1 1 1 1 1 1 1 0 0 1 0 0 2 2 2 2 2 1 0 2 0 2 0 0 0 1 2 1 1 2 1
0 2 0 2 0 0 2 0 2 2 0 0 0 2 2 0 2 2 0 0 0 0 0 2 2 0 2 0 2 0 2 0 2 2 2 0 2 0 2 2 2 2 2 2 2 2 2 2 0 2 2 0 0 2 0 2 0 0 0 0 2 2 2 0 0 2 2 0 0 0 2 2 2 2 2 0 2 2 2 0 2 2 2 2 2 2 2 2 2 0 0 0 0 2 0 0 0 2 2 2 2 0 0 0 0 1 2 0 2 2 2 0 1 1 1 2 1 1 1 0 0 2 2 2 2 2 0 1 0 1 2 2 2 1 1 1 0 1 2 1 0 0 1 1 0 0 1 2 1 1 1 0 2 1 2 2 2 2 0 2 2 2 0 1 2 1 1 1 0 1 1 1 1 1 2 2 1 0 2 0 1 2 0 2 0 2 0 0 0 2 0 2 0 0 1 1 1 2 1 0 1 2 0 2 2 1 0 0 2 2 1 1 0 1 1 0 1 2 1 1 2 0 1 2 1 1 0 2 2 1 2 0 2 0 2 2 0 2 2 0 0 0 2 1 1 0 2 1 2 2 1 0 0 2 2 2 1 1 1 1 1 1 1 1 1 0 0 2 1 0 1 0 2 1 1 0 1 1 2 1 2 1 1 1 0 2 1 1 2 2 0 0 2 2 2 1 2 2 0 0 2 2 1 2 2 1 0 0 0 2 2 1 1 1 0 2 0 2 1 1 1 2 2 2 2 0 0 2 0 0 1 0 2 2 2 0 0 1 1 0 1 0 1 2 0 1 2 2 0 0 1 1 2 2 1 1 2 1 2 2 1 0 0 0 0 0 2 0 0 1 0 2 0 1 0 2 1 1 0 0 1 2 0 1 1 0 2 1 2 0 0 1 1 1 1 1 2 1 1 0 2 0 2 2 2 0 0 2 0 2 0 0 1 1 1 0 2 1 0 1 2 2 2 2 0 0 2 2 1 1 2 1 2 0 1 0 1 1 2 1 1 1 0 2 1 1 1 2 0 2 1 0 1 1 1 1 0 1 0 0 2 1 2 2 2 1 0 2 0 0 2 2 1 0 1 1 1 0 1 2 1 1 2 2 1 1 1 1 2 0 0 1 1 1 0 1 0 2 0 0 0 2 0 0 2 1 1 2 0 0 0 2 0 0 2 2 0 2 2 0 1 2 0 1 2 2 0 2 2 1 1 2 1 2 2 1 2 1 2 1 0 1 1 1 0 0 2 1 1 1 0 1 1 1 0 2 1 1 2 1 1 2 0 1 0 2 1 0 2 0 0 0 1 2 0 0 1 1 1 1 1 2 0 1 0 1 1 2 0 2 2 2 2 0 0 2 0 1 0 1 2 1 1 1 0 0 2 2 0 2 2 2 2 1 1 2 0 0 1 2 1 0 0 2 0 1 0 0 2 1 1 0 2 0 0 0 2 2 0 0 0 1 2 1 2 1 0 1 1 2 2 0 0 0 1 1 2 1 1 2 1 1 2 2 2 1 0 0 0 1 1 2 0 1 2 0 1 2 2 0 0 2 0 0 1 1 0 1 0 2 1 1 1 0 0 0 2 0 1 2 1 1 0 0 1 1 0 1 1 0 1 0 1 2 0 1 2 2 1 2 2 2 1 1 2 0 2 1 2 1 2 1 2 1 1 1 1 2 1 1 2 0 2 2 2 1 2 1 1 1 1 0 1 0 1 1 0 0 2 2 2 2 2 1 0 0 1 1 1 0 0 1 2 1 0 0 2 1 2 2 1 0 2 1 1 1 2 1 2 0 0 2 2 2 1 0 1 1 1 2 2 1 0 1 1 2 2 0 0 1 0 2 1 2 0 2 2 1 0 1 2 2 0 1 2 1 1 2 0 2 0 2 0 0 0 0 0 1 0 2 1 2 0 1 1 1 2 1 1 1 0 2 1 2 0 2 0 0 2 2 2 1 0 1 0 2 0 2 1 0 0 2 1 0 1 1 1 1 1 1 1 1 0 0 1 2 2 1 2 2 2 2 0 1 2 0 0 1 1 1 2 2 1 0 1 0 0 2 0 1 1 2 0 2 1 0 0 1 1 1 0 1 2 1 0 1 1 2 0 1 1 0 0 1 2 1 1 2 2 0 2 1 1 2 1 1 1 0 2 2 2 1 2 2 0 1 1 1 1 0 2 1 1 0 0 1 1 2 2 2 1 1 0 1 0 0 2 2 2 2 1 1 0 2 1 2 0 0 0 1 2 2 2 1 2
2 0 0 0 2 2 0 1 0 1 1 0 1 1 1 2 1 1 2 1 0 0 0 0 1 0 2 2 2 1 1 2 0 1 1 0 2 0 1 1 2 0 1 0 1 0 1 1 1 1 2 2 2 1 0 1 0 0 1 0 1 2 1 0 0 2 1 1 1 0 1 2 1 1 1 0 1 1 2 0 2 2 1 2 2 2 1 2 1 0 1 1 0 1 0 0 1 1 2 1 0 0 0 1 0 1 2 0 2 1 2 2 2 0 0 0 1 1 2 0 0 2 2 1 1 2 2 0 2 1 1 2 2 2 1 2 0 2 2 2 1 0 1 0 1 1 1 2 1 1 2 2 1 2 2 2 2 2 2 2 1 2 0 1 2 2 2 1 1 2 2 2 2 2 2 2 1 0 1 2 0 2 0 2 0 2 0 0 0 2 0 2 0 0 1 1 1 2 1 0 1 2 0 2 2 1 0 0 2 2 1 1 0 2 0 0 2 2 1 1 1 0 0 1 2 0 0 2 2 1 2 0 2 0 1 2 0 1 2 1 1 1 1 2 1 0 2 2 2 2 1 1 0 1 2 2 2 0 2 2 0 1 1 0 2 0 0 1 2 1 0 0 2 2 1 0 1 2 1 0 1 1 1 1 0 2 1 1 2 2 0 0 2 2 2 1 2 2 0 0 2 2 1 2 2 1 0 0 0 2 2 1 1 1 0 2 0 2 1 1 1 2 2 2 2 0 0 2 0 0 2 0 2 2 2 0 1 2 2 1 0 1 1 1 0 0 2 2 0 0 0 0 2 1 2 2 0 0 2 1 2 0 0 1 0 1 2 1 1 1 0 2 0 2 1 2 1 1 0 0 0 1 0 1 1 0 2 1 2 0 0 0 1 1 1 1 1 0 0 0 1 1 2 2 2 1 0 1 1 2 0 0 1 1 1 0 2 0 1 0 2 1 2 1 0 0 1 0 2 0 2 2 2 0 0 1 0 2 2 2 2 0 0 1 0 2 2 2 0 2 1 0 1 1 2 0 0 1 0 0 1 1 2 1 1 1 0 1 1 0 2 2 1 0 0 2 1 1 1 2 2 1 2 2 1 0 1 2 2 0 1 2 1 1 0 0 1 2 0 0 0 2 2 0 1 2 2 1 0 0 0 1 1 1 1 0 1 1 2 1 1 2 0 1 2 1 0 2 2 1 1 2 1 1 2 1 1 1 0 1 0 2 0 1 2 2 0 2 0 2 0 1 1 0 0 2 1 0 2 1 2 2 0 0 0 1 1 0 1 0 2 0 2 2 1 0 1 1 1 1 1 2 0 1 0 1 0 2 0 2 1 2 1 0 0 2 0 1 0 1 2 0 0 0 1 0 2 1 1 2 2 2 2 1 1 1 1 1 1 2 1 0 0 2 0 1 0 0 2 1 1 0 2 0 0 0 2 2 0 0 0 1 2 1 2 1 0 1 1 2 1 1 0 0 1 1 1 1 1 1 0 2 2 1 1 1 1 0 1 1 1 1 1 2 1 1 0 1 2 0 0 2 0 0 1 1 0 1 0 2 1 1 1 0 0 0 2 0 1 2 1 1 0 0 1 1 0 1 1 0 1 0 1 2 0 1 2 2 1 2 2 2 1 1 2 0 2 1 2 1 2 1 2 1 1 1 1 2 1 1 2 0 2 2 2 1 2 1 1 1 1 0 1 0 1 1 0 0 2 2 2 2 2 2 0 0 1 1 1 1 1 0 2 2 1 1 2 2 1 2 2 1 1 1 1 1 2 1 2 0 0 2 2 2 1 0 1 2 1 1 2 1 1 0 1 1 2 2 2 1 0 2 1 0 1 1 2 1 0 2 2 1 0 1 0 2 2 2 1 2 0 0 0 1 1 1 1 0 0 2 1 0 0 0 1 0 2 1 1 2 2 2 2 2 2 2 0 0 2 2 1 1 0 1 1 2 0 1 2 0 0 1 1 0 0 2 2 2 0 1 1 1 1 0 1 1 0 0 2 2 1 1 1 0 1 0 0 1 1 1 2 2 1 0 1 0 0 2 0 1 1 2 0 2 1 0 0 1 1 1 0 1 2 1 0 1 1 2 0 1 1 0 0 1 2 1 1 2 2 0 2 1 1 2 1 1 1 0 2 2 2 1 2 2 0 1 1 1 1 0 2 1 1 0 0 1 1 2 2 2 1 1 0 1 0 0 2 2 2 2 1 0 1 2 1 2 0 0 0 1 2 2 2 1 1
0 0 0 0 2 0 2 2 0 2 0 0 2 0 2 2 2 2 2 0 0 0 0 2 2 0 2 2 2 0 0 2 0 2 2 0 2 2 0 0 2 0 2 2 2 0 0 2 0 2 0 2 2 0 0 0 0 0 2 0 0 0 0 0 0 2 0 2 2 2 0 2 2 2 0 2 0 2 2 2 2 2 2 0 0 0 0 2 2 2 0 2 2 0 2 0 0 0 2 0 0 1 0 0 1 0 2 0 1 1 2 2 0 1 0 1 0 0 2 0 1 2 2 1 1 2 2 2 1 1 0 2 2 0 0 1 0 1 1 0 1 2 0 0 1 0 1 2 2 1 2 2 2 2 1 1 2 2 2 1 1 2 0 0 1 1 0 1 1 2 2 0 2 2 2 1 0 0 2 0 1 0 0 0 1 2 1 2 2 1 1 0 1 0 2 1 1 2 1 2 1 0 2 2 1 1 0 1 2 2 1 0 0 2 1 1 1 1 0 2 1 0 1 1 1 0 1 2 2 1 2 0 2 2 2 2 1 1 1 0 0 0 2 1 1 0 1 1 2 1 1 0 0 2 1 2 1 0 1 1 2 1 2 1 0 1 0 0 1 1 1 1 1 2 1 0 1 0 1 1 1 1 1 2 1 1 0 0 1 0 2 0 0 1 2 0 0 0 1 1 2 1 1 0 2 1 1 0 0 2 1 0 0 1 2 1 1 2 1 0 1 1 1 2 1 1 0 1 0 1 2 1 2 2 2 1 1 0 2 1 2 1 1 2 0 0 2 1 0 0 2 0 2 2 0 2 2 2 2 2 1 1 0 1 1 2 0 0 0 0 2 2 1 0 0 2 1 1 1 2 1 2 0 1 1 1 2 0 2 1 0 0 1 0 2 2 2 1 2 1 1 2 0 2 0 0 1 1 1 2 2 2 1 2 1 2 2 2 0 1 0 2 1 1 1 1 1 1 2 0 1 0 1 1 0 1 2 2 1 0 1 1 0 1 2 1 0 0 0 2 1 0 0 1 1 0 2 2 0 1 1 0 2 2 2 2 0 2 2 0 1 2 0 2 1 1 0 0 2 1 0 0 2 1 2 1 1 0 1 0 0 1 2 1 1 2 0 1 0 0 1 1 2 0 1 0 2 2 0 1 1 1 2 1 2 0 0 0 2 1 1 2 0 0 2 2 0 0 1 0 2 2 1 1 2 1 2 2 1 0 0 0 0 1 0 0 1 1 0 1 0 1 1 0 0 1 0 1 2 2 1 0 0 2 1 2 1 0 0 0 0 2 2 2 0 0 1 2 1 2 1 2 0 1 0 1 1 1 1 2 1 1 1 2 1 1 1 1 0 2 2 2 1 1 2 1 2 1 1 2 2 1 2 0 0 2 1 2 2 1 1 1 1 2 1 0 1 1 0 0 1 0 1 0 1 1 2 1 1 1 1 1 2 2 1 1 0 1 2 2 2 0 0 2 0 1 0 1 1 1 0 1 1 0 1 1 0 0 2 0 0 0 0 2 0 1 2 2 2 1 0 0 2 1 1 1 1 0 1 1 1 1 2 0 1 2 2 1 1 1 1 0 1 1 0 1 0 2 0 1 0 2 0 0 2 1 1 1 1 1 1 1 1 0 2 0 2 1 2 1 1 1 2 1 2 0 2 2 1 1 1 1 0 2 0 0 2 0 2 0 2 0 0 0 0 0 0 0 1 2 1 2 2 2 0 2 2 0 1 0 0 0 2 1 1 2 2 2 1 1 0 1 1 2 1 1 2 0 2 1 1 1 2 1 2 0 2 0 2 1 1 1 1 0 0 2 2 2 0 1 0 2 2 1 2 1 2 2 0 2 2 0 0 1 2 0 0 2 1 2 0 1 0 0 1 0 0 0 1 2 0 1 0 0 0 1 2 0 2 1 2 2 2 1 1 1 0 0 2 2 2 2 0 0 2 1 0 1 1 0 0 1 1 0 1 2 1 1 0 0 0 2 1 1 1 1 1 2 2 2 1 1 2 1 2 0 0 1 1 1 2 2 1 1 2 1 1 1 2 1 1 1 0 2 2 1 1 1 0 0 0 2 1 2 0 2 1 2 1 1 0 0 0 1 2 1 2 1 2 0 1 0 1 0 1 2 0 0 2 2 2 1 1 1 0 1 0 1 1 2 1 1 1 2 0 0 0 2 2 0 2 1 2 0 0 1 1 1 1 2 1 1 1 2 1 1 0 1 1 1 2 0 2 1 0
0 0 1 1 1 1 1 1 2 1 0 0 2 2 2 2 2 2 2 1 0 0 0 1 0 0 2 0 1 1 0 2 1 2 2 0 2 0 0 2 1 1 1 1 1 2 1 2 0 1 2 0 2 1 0 1 1 1 1 1 1 1 0 0 1 2 0 0 2 1 1 1 1 2 0 0 0 1 2 0 2 2 2 1 1 1 1 2 1 1 2 1 2 0 0 0 2 1 2 1 1 2 1 0 1 0 2 0 0 0 2 1 0 1 0 1 0 0 2 1 0 1 2 2 2 1 2 1 0 1 0 1 1 1 0 1 0 1 1 1 0 2 0 0 1 0 2 2 1 2 2 1 2 2 2 2 2 1 0 0 1 2 0 1 1 1 0 2 1 2 1 0 1 2 2 1 1 0 2 0 2 1 0 0 2 0 0 2 2 1 0 1 1 0 2 0 1 2 2 2 1 0 2 2 1 1 0 1 2 2 1 0 0 2 1 1 1 1 0 2 1 0 1 1 1 0 1 2 2 2 1 0 2 1 2 1 0 0 1 0 1 0 1 1 1 0 1 1 2 1 1 0 0 2 1 2 1 0 1 1 2 1 2 0 0 0 0 0 0 2 0 2 2 2 2 1 2 2 0 0 0 1 1 2 0 0 0 1 1 0 1 1 0 1 2 1 1 0 1 1 1 0 0 0 2 1 1 1 0 2 1 0 0 0 1 2 1 1 1 0 1 2 1 2 1 2 1 1 0 0 2 1 2 1 1 2 2 1 2 0 1 2 1 2 0 0 2 1 0 0 2 0 2 2 0 2 2 2 2 2 1 1 0 1 1 2 0 0 0 0 2 2 1 0 0 2 1 1 1 2 1 2 0 1 1 1 1 1 2 2 1 0 1 2 0 1 2 1 1 1 0 2 1 2 1 1 1 1 1 2 2 1 1 2 0 1 2 2 1 2 1 2 2 1 0 0 1 2 2 0 1 0 1 1 0 1 2 1 1 1 1 0 0 1 1 1 1 1 0 2 1 0 1 0 2 0 2 1 0 1 0 0 2 1 2 2 0 2 2 1 0 1 1 1 1 1 1 0 1 1 1 0 2 1 1 2 1 1 0 1 0 0 2 2 0 1 0 2 1 1 1 1 2 0 1 1 2 2 0 1 2 1 2 2 1 0 0 0 2 1 1 2 0 1 1 2 1 0 0 1 1 2 1 1 2 1 2 2 1 0 0 0 0 1 0 0 1 0 1 1 0 1 1 0 0 1 0 1 2 2 1 0 0 2 1 2 1 0 0 0 0 2 2 2 0 0 1 2 1 1 1 2 0 1 0 1 2 0 2 2 2 0 1 2 0 1 1 0 0 2 2 2 1 1 2 1 2 1 1 2 2 1 2 0 0 2 1 2 2 1 1 1 1 2 1 0 1 1 1 0 1 1 1 0 1 0 1 1 0 1 1 1 2 2 0 1 1 1 2 2 2 1 1 2 1 1 1 0 0 1 0 1 1 1 1 0 0 0 1 0 0 0 1 2 0 1 1 2 2 0 0 1 1 1 2 1 0 1 0 2 1 1 1 0 1 2 2 0 1 2 0 2 0 1 0 2 1 1 1 1 1 2 1 2 0 0 2 2 1 2 2 2 1 0 2 0 0 2 1 2 1 2 2 0 1 1 2 1 0 0 1 1 0 2 0 1 1 0 1 0 2 0 0 0 0 0 0 0 1 2 1 2 2 2 0 2 2 0 1 0 0 0 2 1 1 2 2 2 1 1 0 1 1 2 1 1 2 0 2 1 1 1 2 1 2 0 2 0 2 1 1 1 1 0 0 2 2 2 0 1 0 2 2 1 2 1 2 2 0 2 2 0 0 1 2 0 0 2 1 2 0 1 0 0 1 0 0 0 1 2 0 1 0 0 0 1 2 0 2 1 2 2 2 1 1 1 0 0 2 2 2 2 0 0 2 1 0 1 1 0 0 1 0 0 1 2 1 1 0 0 0 2 1 1 1 1 1 2 2 2 1 1 2 1 2 1 0 2 1 2 1 2 0 0 0 0 2 1 1 0 0 0 1 1 0 1 0 1 1 1 0 1 1 0 1 0 2 2 0 1 0 0 2 1 1 2 1 2 2 0 1 1 2 1 0 2 0 0 2 2 1 1 0 0 0 1 0 0 1 2 1 2 1 2 0 1 1 2 2 2 2 1 1 2 0 1 1 1 2 1 2 0 2 2 0 1 0 1 1 1 2 2 2 2 1
2 2 2 2 2 2 2 0 0 2 0 2 2 2 2 2 2 2 2 0 0 2 2 2 2 0 0 2 2 0 2 2 2 2 2 0 2 0 2 2 2 0 0 2 0 0 2 2 0 0 2 0 2 0 2 0 2 2 2 0 0 2 0 0 2 0 0 0 2 0 2 2 0 2 0 0 2 2 2 0 2 2 2 2 2 0 2 2 2 2 0 2 2 0 0 0 0 0 2 0 0 0 0 0 0 1 2 0 2 1 1 2 1 1 0 0 1 1 0 0 2 2 1 1 0 1 2 1 0 2 0 1 1 1 0 1 0 2 2 2 1 0 1 1 1 1 1 2 0 1 2 1 0 1 2 1 2 2 1 2 0 2 0 1 1 2 1 1 1 1 1 2 2 2 2 2 0 0 1 1 0 1 0 1 1 1 0 1 1 1 1 2 0 1 0 1 2 2 2 0 1 1 0 2 2 1 1 0 1 2 0 0 0 2 1 0 2 2 0 1 1 0 0 2 0 1 0 1 2 1 1 0 2 0 1 2 0 0 2 0 0 0 1 2 0 1 1 1 1 1 1 0 0 2 1 2 1 1 1 0 2 2 2 0 0 0 0 1 1 1 0 2 2 2 2 1 1 1 1 0 0 2 0 2 1 1 0 1 2 1 0 2 0 2 1 0 1 1 0 1 2 2 1 0 1 2 2 0 0 2 0 2 0 0 1 2 0 1 1 1 2 1 1 2 2 1 1 1 0 0 1 0 2 1 2 2 1 2 2 0 1 2 0 1 0 1 2 2 0 0 0 1 2 1 1 1 1 1 1 0 2 0 0 1 1 2 0 1 0 2 0 1 1 2 0 2 0 0 0 0 0 1 2 1 2 2 2 0 2 1 0 2 2 0 2 2 1 1 1 1 0 2 0 2 1 0 1 1 1 1 0 0 1 2 1 0 2 1 1 2 2 2 2 1 0 1 1 2 2 0 1 1 1 1 0 1 1 1 0 0 1 0 0 2 0 1 1 1 1 2 1 1 0 2 2 0 1 2 0 0 2 0 2 2 0 1 0 0 1 1 1 1 1 0 2 1 0 1 1 2 0 0 2 1 1 2 0 1 2 0 1 1 0 0 0 0 0 1 2 1 1 1 2 1 1 1 2 2 0 1 0 2 1 0 2 2 1 2 2 0 0 2 2 1 2 0 0 0 2 0 2 2 2 2 1 2 0 2 1 2 0 0 1 1 1 0 2 1 1 2 0 0 0 0 0 0 0 2 2 2 0 2 0 0 0 2 2 0 1 0 2 0 1 2 2 1 1 1 0 1 1 1 0 2 0 0 2 2 0 2 2 0 2 0 0 2 1 0 0 2 0 2 1 0 0 1 0 1 1 2 2 1 2 0 2 0 1 2 2 1 1 2 0 1 2 0 0 1 0 0 0 0 2 2 0 2 2 2 2 2 1 1 1 2 1 1 0 0 2 2 2 2 1 1 2 1 1 1 0 1 2 0 2 1 0 0 1 1 0 1 0 1 0 2 1 1 2 2 2 1 1 1 1 1 1 2 0 1 1 0 2 1 1 1 0 2 2 0 1 2 1 1 0 1 1 1 0 1 2 1 2 1 2 2 1 0 1 2 1 2 2 1 2 2 2 1 2 1 2 1 1 2 2 1 1 0 0 0 2 1 2 0 1 1 1 1 1 0 1 0 1 0 0 0 1 1 1 0 1 1 1 1 0 0 2 2 0 0 0 2 0 0 1 0 1 2 1 1 2 0 1 1 0 2 1 1 1 0 2 2 1 0 2 1 2 0 1 0 1 1 2 2 1 0 0 1 2 0 0 2 0 2 1 0 1 1 2 2 0 0 1 0 0 1 0 1 1 2 1 2 0 0 1 0 2 0 1 1 1 2 1 1 0 1 1 0 2 1 2 1 1 1 2 2 0 1 0 0 2 2 2 2 0 0 2 2 1 1 0 0 0 1 0 0 0 0 2 1 0 0 2 1 1 1 1 2 1 1 2 1 2 2 2 1 2 1 0 1 0 1 2 2 2 2 2 1 0 1 0 2 1 0 0 2 0 0 0 1 0 1 0 0 2 1 2 1 2 2 0 2 0 0 0 2 2 0 0 1 2 0 2 1 1 1 0 1 0 0 2 2 2 0 0 0 0 1 1 0 1 1 1 1 0 1 1 1 1 2 2 2 2 2 2 0 0 1 2 1 1 2 1 1 1 2 1 2 0 0 2 2 1 0 2 2 1
1 1 2 1 2 1 2 1 2 2 1 1 0 1 1 1 2 2 0 0 0 1 1 2 0 0 2 2 1 2 0 2 1 2 1 0 1 0 1 2 2 1 1 1 2 1 1 2 1 1 1 2 1 1 0 1 1 1 2 0 0 1 1 0 0 1 0 0 2 0 1 1 1 2 2 1 0 1 1 1 0 2 2 1 1 1 1 2 2 1 1 1 1 1 0 2 0 1 2 0 1 0 1 1 0 0 2 0 2 1 2 1 0 1 0 0 1 1 1 0 1 2 2 2 1 1 2 1 1 1 0 1 2 1 0 1 1 2 1 1 0 1 1 0 0 0 1 2 0 2 1 1 0 1 2 0 2 2 0 2 1 2 0 1 1 0 1 2 0 1 1 1 1 1 2 1 2 0 2 2 2 1 1 0 0 2 0 2 2 0 1 1 0 0 1 1 2 2 1 1 1 1 2 1 1 1 0 1 1 2 0 1 2 2 0 0 2 2 0 2 2 0 1 2 0 1 0 1 2 1 1 0 2 0 1 2 0 0 2 0 0 0 1 2 1 1 2 1 2 1 1 1 0 1 1 2 1 1 1 1 2 2 2 0 0 0 0 1 1 1 0 2 2 2 2 1 1 1 1 0 1 2 0 1 1 1 0 0 1 0 0 2 0 2 1 1 1 0 0 1 2 2 2 1 1 0 0 1 0 1 2 1 0 1 2 1 2 1 2 0 1 1 1 1 2 2 1 0 0 0 1 1 2 1 1 1 1 2 2 1 2 2 0 2 0 2 2 2 1 0 0 1 1 1 1 1 1 0 0 0 1 0 0 1 2 2 1 2 0 1 1 0 0 1 0 2 1 1 1 0 1 1 2 0 2 2 2 1 2 0 0 0 0 1 2 1 2 1 2 1 0 2 1 1 2 1 0 2 1 1 1 1 2 2 0 0 2 0 1 2 2 2 2 1 0 1 1 2 2 0 1 1 1 1 0 1 1 1 0 0 0 0 0 1 0 1 0 2 1 1 0 2 0 2 2 1 1 1 0 0 1 1 2 1 1 1 0 0 1 1 1 1 1 0 2 1 0 1 1 2 0 0 1 2 2 2 0 0 1 0 1 1 1 1 0 0 1 1 2 1 1 1 2 1 0 1 2 2 1 1 1 1 1 0 2 1 1 1 2 0 1 2 2 0 2 0 0 2 2 0 1 2 1 1 1 2 1 2 2 1 0 0 1 0 1 0 2 1 1 1 1 1 1 0 0 1 1 1 2 1 1 2 0 0 0 2 0 0 0 0 2 0 1 2 1 1 2 2 0 1 2 2 0 2 0 0 1 2 0 2 2 0 2 0 0 2 1 0 1 1 0 2 2 0 0 1 1 1 2 2 2 1 2 1 2 1 0 2 1 1 0 1 0 1 2 0 1 2 2 0 0 1 1 1 1 1 1 2 0 1 1 2 1 2 1 1 0 0 1 2 2 1 0 1 2 1 1 1 1 0 0 1 1 2 0 0 1 0 1 1 1 1 1 0 2 0 2 2 0 2 0 0 1 2 0 1 1 2 0 2 2 1 0 0 1 0 1 0 2 1 0 1 1 0 1 0 1 1 2 1 1 2 1 1 0 2 2 2 1 2 1 1 1 1 1 1 1 2 2 1 1 2 2 1 1 0 0 0 2 1 1 0 1 1 0 2 2 0 0 0 1 1 1 0 1 1 1 0 1 2 1 2 0 0 1 1 0 0 0 1 0 0 1 1 1 2 1 1 2 0 1 1 0 2 1 1 1 0 2 2 1 0 2 1 2 0 1 0 2 1 2 1 1 2 0 1 1 2 1 1 0 1 1 0 0 2 2 2 1 0 2 0 0 1 0 0 1 2 2 2 1 0 0 0 1 0 1 1 1 1 1 1 0 2 1 0 2 1 2 0 1 0 2 0 1 0 0 0 2 2 2 2 0 0 2 2 1 2 0 0 1 2 0 1 0 1 1 2 0 0 2 1 1 1 2 0 1 0 1 1 2 2 2 1 1 1 1 0 2 1 2 2 2 0 2 0 0 2 0 0 0 0 1 2 0 0 0 1 1 0 1 2 1 0 2 1 2 1 1 1 0 0 1 2 2 1 0 2 2 0 1 1 1 0 1 1 1 0 2 2 2 0 0 1 0 0 1 0 1 1 1 1 0 1 1 1 1 2 2 2 2 2 2 0 0 1 2 1 1 2 1 1 1 2 1 2 0 0 2 2 1 1 2 2 0
2 0 0 2 0 2 0 0 2 0 0 0 2 0 2 2 2 2 2 2 0 2 0 2 0 0 2 0 2 2 2 2 2 2 2 0 2 0 0 0 2 0 2 2 0 2 2 2 0 0 2 0 2 2 2 0 0 0 0 2 0 0 2 0 0 2 0 0 2 0 2 0 2 2 0 0 0 2 0 0 0 2 2 0 2 2 2 0 2 0 2 2 0 0 0 0 2 0 2 0 0 1 1 0 1 0 2 0 2 1 2 0 0 2 1 1 0 0 2 0 0 2 2 2 2 2 1 1 1 1 1 1 2 1 1 0 1 1 1 2 0 1 1 0 1 0 0 2 2 1 2 2 2 2 2 2 2 2 0 0 2 2 1 2 1 2 0 2 0 1 1 0 2 1 2 2 1 1 2 0 1 1 0 1 1 2 1 2 2 2 1 1 1 2 1 0 2 2 1 0 2 0 0 2 2 1 0 1 2 1 1 1 2 2 0 0 2 1 0 2 0 0 0 1 1 0 2 2 1 0 2 0 2 2 1 2 0 0 1 0 0 0 2 2 0 0 1 2 1 2 1 1 0 0 2 2 1 0 0 1 2 1 2 1 1 0 0 0 2 1 0 1 1 1 2 0 1 1 2 1 2 2 0 1 2 2 0 1 2 1 1 0 2 2 1 1 2 2 0 0 1 2 1 0 0 1 0 0 0 2 2 2 2 2 2 1 1 1 1 0 1 2 2 2 2 2 0 1 1 1 2 2 2 1 2 1 0 0 2 2 1 1 0 2 1 1 2 2 0 0 2 1 1 0 0 2 2 2 2 2 0 0 0 1 1 1 1 0 1 2 1 1 1 1 0 2 1 1 0 0 0 1 2 0 0 2 2 0 1 2 0 1 2 1 2 1 2 0 2 0 1 1 0 2 1 1 0 1 1 2 2 2 1 1 0 1 2 1 1 1 1 1 1 0 0 0 1 2 2 0 0 0 1 1 0 1 2 2 2 2 1 0 0 2 1 1 1 2 0 2 1 1 2 0 2 1 0 0 0 0 1 0 2 0 1 2 0 0 2 0 0 0 1 1 0 2 0 0 0 0 0 2 2 1 2 1 0 1 1 0 0 1 2 1 1 1 0 1 0 1 1 2 0 0 2 1 2 2 1 0 2 0 1 1 1 1 1 0 2 1 1 2 0 1 1 1 1 2 1 0 2 1 2 1 2 1 2 1 0 1 1 1 1 0 1 0 1 2 0 2 0 0 1 1 0 1 0 1 2 1 1 1 0 2 2 2 1 1 1 2 2 1 2 2 1 0 0 1 1 2 2 1 1 1 0 2 1 1 0 2 1 0 0 2 1 1 0 0 0 1 1 1 1 0 1 1 1 1 1 2 2 1 1 0 1 1 2 2 1 0 1 1 0 2 2 0 1 2 1 0 1 0 1 0 0 1 1 2 1 2 0 1 2 2 1 0 1 1 1 1 2 1 0 2 1 1 0 1 1 0 1 1 1 1 2 2 0 0 0 2 0 2 1 2 1 1 2 1 1 0 1 0 2 0 2 1 2 1 1 1 0 0 0 0 0 2 2 1 1 2 0 1 1 1 0 1 0 2 0 1 2 2 1 1 1 2 2 2 2 2 2 1 1 0 1 0 1 2 2 0 2 0 2 1 2 0 2 2 0 0 1 1 0 2 0 1 1 0 2 1 2 0 0 0 0 1 0 0 1 2 2 0 0 1 2 2 1 1 1 1 0 1 2 0 1 2 1 1 2 1 2 1 0 0 1 0 2 1 2 1 2 1 2 2 1 0 1 0 2 1 2 1 1 0 1 1 1 2 0 2 1 2 0 0 0 1 1 2 1 2 1 0 0 0 1 1 1 2 0 2 0 1 0 1 0 0 0 1 0 2 1 1 1 1 2 0 2 1 2 1 0 2 1 0 2 0 1 0 2 2 2 2 0 0 2 1 0 1 1 1 0 1 2 0 1 1 1 2 1 0 2 1 1 0 1 1 1 1 2 2 2 2 1 2 2 1 0 1 1 2 2 2 1 2 1 2 1 1 1 0 1 0 0 2 0 1 0 1 1 0 0 2 2 0 1 1 2 1 2 2 0 1 1 2 0 1 2 0 2 0 2 0 1 0 1 0 1 0 2 2 2 0 1 2 1 2 1 1 2 2 0 2 0 2 2 2 2 2 0 1 2 0 1 1 0 0 1 0 0 1 1 2 1 1 1 2 0 0 1 1 1 2 1 2 2
0 2 2 1 1 2 1 2 2 2 0 0 2 2 2 1 2 2 1 0 1 1 0 0 0 1 1 1 1 2 0 2 1 1 1 0 2 1 2 2 2 1 0 1 1 0 2 2 1 0 2 1 1 1 1 1 1 1 1 1 2 2 0 0 0 2 0 0 1 1 1 2 0 2 0 1 1 2 1 0 1 2 1 2 1 1 1 1 2 1 2 2 0 1 0 0 2 0 1 0 1 0 1 1 0 1 2 0 1 0 2 2 1 0 0 0 0 0 1 0 1 2 2 1 2 1 2 1 2 0 1 0 2 1 1 0 2 2 1 1 0 0 1 1 0 1 0 2 2 2 2 1 2 1 2 1 2 1 0 0 2 2 1 2 1 2 0 2 0 1 1 0 2 1 2 2 1 1 2 0 1 1 0 1 1 2 0 2 2 2 2 2 1 2 1 0 2 2 1 0 2 0 0 2 2 1 0 1 2 2 2 0 0 0 0 0 1 2 0 2 1 0 2 2 0 1 1 1 0 1 2 0 1 0 1 2 0 0 1 0 1 1 2 2 0 0 1 2 2 2 1 0 0 0 2 2 1 0 1 0 2 2 2 0 2 0 1 0 1 1 1 2 2 1 1 0 1 1 2 0 1 2 0 1 2 2 0 1 1 1 0 1 2 2 2 1 2 1 0 1 1 2 2 1 1 0 0 0 0 2 2 1 1 1 1 2 1 1 1 1 2 1 2 1 2 1 1 1 0 0 1 0 2 2 1 0 0 0 2 1 2 1 1 2 1 0 1 2 0 0 1 1 1 0 1 1 1 1 1 1 1 0 0 1 1 1 1 1 1 1 1 2 1 1 0 2 1 1 1 1 1 1 2 0 1 2 2 0 1 2 0 1 2 1 2 1 2 0 2 0 0 2 0 2 1 0 0 1 1 2 1 1 0 1 1 1 1 2 1 1 2 2 1 2 0 0 2 2 2 1 1 0 2 1 0 0 2 0 2 0 0 0 0 0 0 1 0 1 2 2 2 0 1 1 1 0 2 2 0 0 1 0 2 1 1 1 0 0 2 0 1 1 0 2 0 2 0 0 1 1 1 1 2 1 2 1 0 1 1 0 0 1 2 1 1 1 0 1 1 1 1 2 0 0 2 0 1 1 0 0 2 0 2 2 1 0 1 0 2 2 1 2 0 1 2 1 1 2 1 0 2 1 2 1 2 1 2 1 0 1 0 0 1 0 1 0 1 1 1 1 0 1 0 1 0 2 1 0 2 0 1 1 0 2 2 2 1 1 1 2 2 1 2 2 1 0 0 1 1 2 2 1 1 1 0 2 1 1 1 2 2 1 0 2 2 1 1 0 0 1 1 1 2 2 1 1 2 2 0 2 1 2 2 0 1 1 2 2 1 0 0 2 1 2 2 1 0 1 1 1 0 0 0 1 0 2 1 2 1 1 1 1 2 0 1 0 0 1 1 2 2 2 0 1 2 1 1 0 0 0 2 0 1 1 1 1 1 0 0 1 0 2 1 2 0 0 2 0 2 0 1 1 2 1 2 2 1 2 1 1 0 1 0 0 0 2 2 0 1 2 0 1 1 1 0 1 0 1 0 1 2 2 2 2 0 2 2 2 2 1 1 1 2 0 2 0 1 2 2 0 2 1 2 0 1 0 2 2 1 1 0 0 0 2 0 0 1 0 2 0 2 0 0 0 0 1 0 0 1 2 2 0 0 2 2 2 1 1 1 1 0 1 2 0 1 2 1 1 1 0 2 1 1 0 1 1 2 0 2 2 2 1 2 2 2 1 2 1 1 2 2 2 0 1 1 1 1 0 0 2 0 2 2 1 1 2 2 1 0 0 1 1 0 1 2 0 1 2 0 2 0 2 0 0 0 0 0 1 1 2 1 1 1 1 2 0 2 1 2 1 0 2 1 0 2 0 1 0 2 2 2 2 0 0 2 1 0 1 1 1 0 1 2 0 1 1 1 2 1 0 2 1 1 0 1 1 1 1 2 2 2 2 1 1 1 1 0 0 2 1 2 2 2 1 1 1 0 1 1 1 0 0 0 1 0 1 0 1 1 0 0 2 2 0 1 1 2 1 2 2 0 1 1 2 1 0 1 1 2 0 2 1 1 1 0 0 2 0 2 2 2 0 1 1 0 2 1 1 2 1 0 2 1 2 1 2 1 2 0 0 2 0 0 2 0 0 0 0 1 2 1 2 1 1 1 2 0 0 1 1 1 2 1 2 2
0 0 2 2 0 2 0 0 0 2 2 0 0 0 2 0 2 2 0 2 2 0 0 0 0 0 0 0 2 0 0 2 0 2 2 0 0 0 0 2 0 2 0 2 2 0 2 2 0 2 2 0 2 2 2 0 2 0 2 0 0 2 2 0 2 2 0 0 2 0 2 0 0 0 0 0 0 2 2 0 2 2 2 0 2 2 2 0 0 0 2 0 2 2 0 2 2 0 2 2 0 0 0 0 0 0 2 0 2 0 1 1 2 0 0 0 1 0 1 0 2 2 2 1 1 1 2 0 0 1 0 2 1 2 1 1 1 1 2 0 1 1 2 2 0 1 1 1 1 1 2 0 2 2 2 2 1 1 0 0 1 1 0 1 1 2 0 2 1 2 1 2 1 2 1 1 1 1 1 2 2 0 0 1 0 1 0 2 1 1 0 1 1 0 1 0 2 2 2 1 2 1 1 2 1 0 0 2 1 1 1 0 2 1 0 0 1 1 1 2 2 0 1 2 0 0 2 1 2 1 1 1 2 1 1 2 2 2 2 1 1 1 0 1 1 0 2 2 2 1 2 0 1 1 1 2 2 0 2 1 1 1 1 1 1 1 0 0 2 1 1 1 2 1 1 0 2 2 2 0 0 2 0 0 0 2 0 1 2 1 1 0 1 2 1 0 2 2 0 0 2 2 1 0 2 2 1 2 0 2 1 0 0 1 1 2 1 1 2 0 2 1 2 1 2 1 1 1 0 0 1 1 2 2 2 2 0 2 1 1 2 1 0 2 0 1 2 0 0 0 2 0 2 2 1 2 1 1 2 2 1 0 0 1 1 2 0 1 0 1 2 1 1 0 0 1 0 1 0 0 2 1 1 1 2 1 2 1 2 1 0 1 1 1 2 1 1 2 2 0 2 0 1 0 2 0 1 0 2 0 0 0 0 2 0 0 2 0 0 1 2 1 2 2 0 0 1 2 1 2 2 0 2 0 2 0 2 2 1 1 0 0 1 2 0 0 0 2 0 2 2 0 1 1 2 1 2 1 0 1 1 0 2 0 1 2 0 0 2 0 0 1 2 1 1 1 0 0 1 1 2 1 0 2 0 2 1 0 2 0 2 1 1 0 1 1 2 1 0 2 1 0 2 0 0 1 2 2 1 0 1 1 1 0 1 0 2 0 2 1 2 2 0 0 2 1 1 2 1 1 2 2 1 1 1 2 1 1 1 0 0 2 1 1 0 0 1 1 0 1 0 2 0 1 0 2 0 1 2 0 2 1 0 0 1 1 1 0 0 1 2 1 2 2 0 0 2 1 1 1 0 2 0 1 0 1 2 2 1 2 2 0 0 0 0 2 2 0 0 2 2 1 0 0 0 1 1 1 1 1 1 2 2 1 1 1 1 2 1 1 1 2 0 0 2 0 1 1 1 0 1 1 2 0 1 2 2 2 1 2 1 0 2 2 1 1 1 0 2 1 2 0 0 1 1 1 1 1 1 2 0 1 1 1 1 1 1 0 1 0 1 0 0 1 1 0 1 0 1 0 2 0 2 1 2 1 1 2 1 1 0 1 1 0 0 1 1 0 1 2 0 1 1 0 0 2 0 2 0 1 2 2 1 1 1 0 2 2 0 2 1 2 1 1 1 0 1 1 2 2 1 2 2 1 1 2 2 1 1 2 0 1 1 2 0 1 2 0 2 0 2 1 0 1 1 2 0 1 0 1 2 2 1 0 1 2 1 0 1 1 1 0 0 1 2 2 2 2 2 0 0 0 0 2 1 2 0 1 0 2 1 0 2 2 0 0 2 1 1 1 2 2 0 1 1 0 2 1 2 0 0 2 1 1 0 1 2 1 1 2 2 0 0 0 1 2 1 2 2 2 2 1 1 1 0 0 0 1 1 1 0 2 0 2 2 1 1 1 1 1 1 1 2 1 0 2 0 1 1 2 1 2 0 0 1 2 2 1 0 1 0 0 0 0 1 2 0 2 1 0 2 0 1 0 2 0 1 1 2 2 2 2 1 1 2 2 0 1 2 1 0 1 1 1 2 1 1 1 1 1 1 0 0 2 1 1 1 1 0 0 0 1 1 1 1 1 1 1 0 0 1 0 1 1 2 0 1 0 2 0 2 0 1 0 0 1 1 0 2 2 2 0 1 1 0 1 0 1 1 2 1 0 0 1 0 1 0 1 1 2 2 2 1 2 1 0 1 1 2 2 2 0 1 2 1 1 0 1 1 1 1 0 2 2 0
0 0 2 1 1 1 0 1 2 1 0 1 2 1 2 1 2 2 2 2 2 1 1 1 1 0 0 1 2 0 0 1 2 2 1 0 2 0 0 2 1 1 1 0 1 2 0 2 1 1 2 0 1 0 1 1 2 1 2 0 0 1 1 0 1 1 0 0 2 0 1 2 0 2 0 1 1 2 2 1 2 2 2 2 2 2 2 1 2 0 1 1 2 1 1 1 1 0 2 1 0 1 0 0 1 0 2 0 0 0 1 0 1 1 0 1 1 0 1 1 0 1 0 1 1 1 2 0 1 2 0 2 2 2 0 1 0 2 2 0 0 0 1 2 0 1 1 1 2 1 2 0 2 2 2 2 1 1 0 0 1 1 0 1 1 2 0 2 1 2 1 2 1 2 1 1 1 1 1 2 1 0 0 2 0 2 0 2 1 2 0 0 1 1 1 0 2 2 1 0 2 1 1 2 1 0 0 2 1 1 1 0 2 1 0 0 1 1 1 2 2 0 1 2 0 0 2 1 2 1 1 1 2 1 1 2 2 2 2 1 1 1 0 1 1 0 2 2 2 1 2 0 1 1 1 2 2 0 2 1 1 1 1 1 1 1 0 0 2 1 1 1 2 1 1 0 1 2 2 0 0 2 0 0 0 2 1 2 1 1 1 0 1 2 1 0 2 2 0 0 2 1 0 0 1 1 2 2 0 1 1 0 0 0 1 2 2 2 2 1 1 2 2 2 2 2 1 1 0 0 1 0 2 1 1 2 1 2 2 1 1 1 1 2 0 1 2 1 0 0 1 0 2 2 1 2 1 1 1 2 2 0 0 2 2 2 0 2 0 2 1 1 1 1 0 2 0 2 0 0 2 2 2 0 2 0 2 2 2 2 1 1 0 1 2 1 2 2 2 0 2 0 1 0 2 0 1 0 2 0 0 0 0 2 0 0 2 0 0 0 2 2 2 1 0 0 0 2 2 1 1 0 2 0 2 0 2 1 1 1 0 0 0 2 1 1 0 1 0 2 1 1 2 0 2 1 1 1 0 0 0 0 2 0 2 2 0 0 1 0 1 2 1 2 2 1 0 1 1 1 2 1 1 2 0 2 2 0 1 1 1 1 2 1 1 1 1 1 0 1 1 0 2 0 1 0 2 1 0 0 1 1 1 0 2 0 1 0 2 1 2 2 1 1 2 1 1 2 0 0 1 2 2 2 1 2 0 1 1 1 1 2 1 1 0 0 1 1 0 1 0 2 0 1 0 2 0 1 2 0 2 1 0 0 0 2 0 0 0 1 2 0 2 2 0 0 2 1 1 1 0 2 0 1 0 1 2 2 1 2 2 0 0 0 0 2 2 0 0 2 2 0 1 0 1 1 1 1 1 2 2 2 1 1 1 1 1 2 0 1 2 1 0 1 2 0 1 2 1 0 1 0 1 0 1 2 2 1 1 1 2 1 2 2 1 2 0 1 2 2 2 0 1 0 1 0 1 0 1 1 1 1 1 1 0 2 0 0 1 0 0 0 0 1 1 0 1 1 2 0 2 0 2 1 2 1 1 2 1 1 0 1 1 0 0 1 2 0 2 2 0 2 0 0 0 2 0 2 1 1 2 1 2 1 1 0 2 2 1 2 2 2 1 0 2 0 1 1 2 2 1 2 2 1 1 1 2 1 0 2 0 1 2 1 0 1 1 0 1 0 2 0 1 1 0 0 0 1 0 1 2 1 1 1 1 2 1 0 0 2 1 0 0 1 2 2 2 2 2 0 0 1 1 1 1 1 2 0 2 2 1 1 2 2 1 0 2 0 2 2 2 1 1 2 1 0 2 0 2 1 0 2 1 1 0 1 2 1 1 2 2 0 0 0 1 2 1 2 2 2 2 1 1 1 1 0 1 0 0 2 1 1 0 2 2 1 1 0 1 1 0 2 2 2 0 1 0 1 0 2 1 1 0 0 2 2 1 2 0 1 0 1 1 1 0 1 1 2 0 1 2 0 1 0 2 2 2 0 2 2 2 2 2 2 2 1 0 0 0 1 1 1 1 1 2 1 1 1 1 1 1 0 0 1 0 1 1 2 0 0 0 0 2 0 1 0 2 2 0 2 0 0 1 1 2 1 1 2 2 1 1 1 2 0 0 1 0 1 2 2 1 0 0 0 0 1 0 0 1 1 1 0 0 1 0 1 0 1 1 2 2 2 1 2 1 0 1 1 2 2 2 0 1 2 1 1 0 1 1 1 1 0 2 2 0
2 2 2 0 2 2 2 2 2 2 2 0 2 2 0 2 0 2 2 0 2 2 0 0 2 0 2 0 2 2 0 2 2 2 2 0 2 0 2 2 2 2 0 2 2 2 0 2 2 0 2 0 0 0 2 0 2 0 0 2 2 0 2 0 2 2 0 0 0 0 2 0 0 2 0 0 0 2 0 0 2 2 2 2 2 2 2 0 0 2 2 2 2 2 0 2 2 0 2 2 0 0 1 0 1 1 2 0 2 0 1 1 1 1 0 0 0 0 1 0 1 2 2 1 1 1 2 1 1 1 0 1 0 0 2 0 2 1 1 1 1 0 0 0 0 2 1 2 2 2 2 1 0 2 2 0 2 1 2 1 1 2 1 1 2 2 1 2 1 2 2 2 1 2 2 2 1 1 2 1 2 1 0 2 1 2 0 2 0 2 0 0 1 1 1 1 2 2 1 1 2 0 0 2 2 1 0 0 0 2 0 0 1 0 0 0 1 2 0 2 1 0 1 2 1 1 0 0 1 0 2 0 2 0 1 1 0 0 1 0 0 0 1 2 0 0 2 0 2 0 0 0 0 1 1 1 2 0 0 0 1 1 2 0 0 0 0 1 1 1 0 2 2 2 2 1 1 1 1 0 0 2 1 1 1 2 0 0 1 1 1 1 0 2 2 0 1 1 1 0 1 1 1 0 1 1 1 2 0 1 2 1 0 1 2 2 2 1 2 1 2 1 2 2 2 1 0 1 0 0 1 1 2 1 1 2 1 2 2 0 1 0 1 2 1 0 2 2 0 0 1 0 1 2 1 1 0 0 1 1 2 0 0 1 1 2 2 2 0 1 1 1 1 1 0 2 1 2 0 1 2 2 1 0 2 1 2 1 1 2 1 0 2 0 2 0 2 1 2 1 0 2 0 1 2 0 0 2 1 2 0 1 0 0 0 0 2 1 0 1 1 2 2 1 0 0 0 1 1 0 1 1 1 1 0 2 2 2 2 1 1 1 0 2 2 0 0 1 0 2 0 1 0 2 1 0 1 2 0 0 1 0 2 1 1 1 0 2 1 1 1 2 1 0 1 2 0 2 1 2 1 1 2 1 2 1 0 0 2 1 0 1 1 2 1 1 0 2 1 1 1 1 1 1 1 2 1 1 0 2 1 2 2 1 2 0 1 1 2 0 1 1 2 0 1 2 0 1 2 2 1 2 2 1 2 1 2 0 1 1 1 2 0 0 0 0 1 1 1 2 1 0 0 0 0 0 1 1 1 1 1 2 1 0 0 1 1 0 1 0 1 0 2 2 2 0 0 0 2 1 2 2 0 1 0 0 2 2 0 2 2 0 0 2 1 0 0 0 0 2 0 2 1 0 1 2 2 1 1 2 1 2 2 0 1 1 1 2 2 1 1 1 1 1 2 0 0 0 0 2 0 0 2 0 2 1 1 1 1 1 1 1 2 2 1 0 2 1 2 2 2 1 1 1 1 0 2 0 0 2 1 1 2 1 0 1 1 0 2 0 1 0 0 2 0 0 2 2 1 2 2 0 1 1 1 2 2 1 2 0 0 2 0 2 0 1 2 1 0 2 0 1 1 1 0 1 1 2 0 2 0 1 0 0 1 0 2 2 2 2 2 0 2 1 1 1 2 2 2 1 1 1 1 1 2 0 2 2 0 1 1 2 1 2 0 1 1 0 1 2 2 0 0 1 0 1 0 1 0 2 2 2 1 0 1 2 0 0 0 1 0 1 1 2 0 2 1 1 2 0 1 1 0 2 1 1 1 1 2 2 2 0 2 2 1 0 1 0 2 1 2 0 1 0 1 0 2 1 0 1 0 2 1 0 1 2 1 2 0 1 2 0 0 1 0 1 0 2 2 2 0 0 1 1 1 0 1 1 0 2 1 1 1 2 2 0 2 2 1 1 1 1 1 1 1 0 0 0 2 2 0 1 1 0 2 1 1 1 1 0 0 2 0 0 2 2 1 1 2 0 1 0 2 0 1 2 2 1 1 2 2 1 1 0 0 0 0 1 1 2 2 1 1 0 1 0 1 0 1 0 1 0 1 2 0 1 0 1 0 1 2 1 1 1 1 1 2 1 1 1 1 0 1 1 0 1 1 1 2 1 1 1 1 0 1 1 0 0 2 1 2 1 0 2 1 1 0 0 0 1 2 1 0 1 1 1 2 2 1 1 2 1 1 1 0 2 2 1 2 0 1 0 1 2 1 2 0 0 1 1 2 1 2 2 0
1 2 1 1 1 2 0 1 1 0 1 1 1 0 1 1 0 2 0 1 1 2 1 0 1 0 2 0 2 1 0 2 2 2 1 1 1 0 0 2 1 1 0 2 0 2 0 2 0 0 2 2 2 0 2 0 0 0 2 0 2 1 1 0 2 2 0 0 1 0 1 1 1 2 0 0 0 1 0 0 1 1 1 2 2 2 2 1 1 1 1 1 1 2 0 1 2 0 1 1 1 0 0 0 1 1 2 0 2 0 1 1 1 1 0 0 0 0 1 0 1 2 2 1 1 2 2 1 1 0 0 1 1 1 1 0 1 2 2 1 1 1 2 0 0 1 2 2 1 2 2 1 1 1 2 0 2 1 1 1 1 2 0 0 2 1 1 2 2 2 2 2 1 2 2 2 0 0 1 2 2 0 0 1 0 2 0 2 0 2 0 0 1 1 1 1 2 2 1 1 1 1 1 2 1 1 0 2 1 2 1 1 2 2 0 0 2 2 0 1 1 0 1 2 1 1 0 1 1 0 2 0 2 1 2 1 1 1 1 0 0 1 1 2 1 0 2 1 2 0 0 0 0 1 1 1 2 0 0 0 1 1 2 0 0 0 0 1 1 1 0 2 2 2 2 1 1 1 0 0 0 2 0 1 0 1 0 1 2 2 0 2 0 2 2 0 2 1 1 0 1 1 1 0 1 2 0 0 1 2 2 1 1 2 1 1 1 2 2 0 0 0 2 2 2 2 1 0 1 0 1 1 2 1 1 1 2 2 2 2 0 1 1 2 1 0 1 1 1 0 1 1 2 1 1 2 1 1 1 2 2 0 0 1 1 2 1 1 0 2 0 2 2 1 1 2 1 2 1 1 2 2 1 1 1 1 2 1 1 1 0 0 2 1 2 2 0 0 1 1 0 2 0 1 2 0 0 2 1 2 0 1 0 0 0 0 2 1 0 1 1 2 2 1 0 0 0 1 1 0 1 1 1 1 0 2 2 2 2 1 1 1 0 2 2 0 0 1 0 2 0 0 1 1 1 0 1 1 0 0 2 1 2 1 2 2 0 2 1 1 2 2 1 0 0 2 0 2 1 2 1 0 2 1 2 1 1 1 1 1 1 2 1 1 1 1 0 2 0 0 2 0 2 2 1 1 2 2 0 2 1 2 2 1 2 0 1 1 2 0 2 2 2 0 1 2 0 1 2 2 1 2 2 1 2 1 2 0 1 1 1 2 0 0 0 0 1 1 1 2 0 0 0 0 0 0 1 0 1 1 1 2 1 0 0 1 1 0 1 0 2 0 2 2 2 0 1 0 1 2 1 2 0 1 0 0 2 2 0 2 2 0 0 2 1 0 0 0 1 1 0 2 2 0 0 2 2 2 1 2 1 2 2 0 1 1 1 2 2 2 1 1 1 2 2 1 0 0 0 1 2 1 1 1 1 2 2 1 0 1 1 1 2 2 0 0 2 1 2 1 2 1 0 1 1 0 1 0 0 2 2 1 2 1 0 0 1 0 1 1 1 1 0 1 1 0 2 2 0 1 1 0 0 1 0 2 1 1 2 1 0 1 1 2 0 2 2 1 0 2 0 2 0 0 0 2 0 1 1 0 2 2 2 2 2 0 2 2 1 2 2 0 2 2 0 1 1 1 2 1 2 1 2 1 0 0 1 2 1 1 1 1 2 2 2 0 2 0 0 0 1 0 0 0 0 0 1 0 1 1 1 2 1 2 0 0 1 1 1 1 1 1 1 2 0 1 2 2 2 1 1 0 1 1 1 2 1 1 1 2 1 0 2 1 2 0 1 1 1 2 2 2 0 0 1 0 2 1 0 1 0 2 1 0 1 2 1 2 0 1 2 0 0 1 0 1 0 2 2 2 0 0 1 1 1 0 1 1 0 2 1 1 0 2 2 0 2 1 2 1 2 0 2 1 0 0 0 0 2 2 1 1 1 0 2 2 2 1 0 1 0 1 0 0 1 2 1 1 1 0 1 0 2 0 1 2 2 1 0 2 2 1 0 0 1 0 0 1 1 2 2 1 1 0 1 0 1 0 1 0 1 0 1 2 0 1 0 1 0 1 2 1 1 1 1 1 2 1 1 1 1 0 1 1 0 1 1 1 2 1 1 1 1 0 1 1 0 0 2 1 2 1 0 2 1 1 0 0 0 1 2 1 0 1 1 1 2 2 1 1 2 1 1 1 0 2 2 1 2 0 1 0 1 2 1 1 1 1 2 1 1 1 2 2 0
0 2 0 2 2 2 0 2 2 2 0 0 2 2 2 2 0 0 2 2 0 2 0 0 2 0 2 2 0 2 0 2 2 2 2 0 2 0 0 2 2 0 2 0 0 2 0 2 2 2 2 0 0 0 0 2 2 0 2 0 0 2 0 0 2 2 2 0 2 0 0 0 0 2 0 0 0 2 2 0 0 2 2 2 2 2 2 2 0 2 2 2 2 2 0 0 2 0 2 0 0 1 0 1 0 0 2 1 2 2 2 1 0 2 0 0 2 0 2 0 2 2 0 2 2 2 2 1 0 1 1 2 1 1 1 1 2 1 1 1 1 2 1 0 1 2 2 2 2 0 2 1 1 1 2 2 1 2 0 1 1 2 1 1 2 1 2 1 1 2 0 0 1 1 2 2 1 2 0 1 2 2 1 1 2 1 0 1 1 0 2 1 0 1 1 0 2 2 1 1 0 2 0 2 1 0 0 2 0 0 2 0 0 2 0 0 2 1 0 2 2 0 2 2 0 1 0 2 1 1 2 0 2 1 2 2 0 2 1 1 1 0 1 2 2 1 2 1 1 1 1 0 0 1 1 1 2 0 1 0 2 2 1 1 1 0 1 2 1 1 2 1 2 1 1 1 1 1 2 1 1 1 0 2 0 2 0 2 0 2 1 0 2 1 2 0 2 2 1 0 2 1 1 2 1 0 0 1 0 2 2 1 0 1 1 2 1 2 2 0 1 0 2 2 2 2 1 0 1 0 2 1 2 2 2 0 2 2 1 2 1 1 2 2 1 0 2 0 0 0 1 0 2 2 1 1 0 0 2 2 2 0 1 1 1 1 1 1 1 1 1 2 1 2 1 1 0 2 1 0 2 1 1 0 1 1 2 2 2 2 1 0 1 1 2 1 2 2 2 1 1 2 0 2 0 0 1 2 2 1 2 2 0 2 0 0 2 1 0 2 2 2 1 2 1 1 1 1 2 0 2 2 2 1 1 0 1 1 2 1 1 1 1 1 1 2 2 2 0 2 1 1 1 1 2 1 1 2 0 0 1 0 2 1 2 1 0 1 1 1 1 1 0 2 1 1 1 0 2 2 2 2 2 2 2 1 1 1 0 2 0 1 1 1 0 1 1 2 0 1 1 0 1 0 0 0 2 2 0 0 0 0 2 1 1 0 1 1 2 1 1 2 0 0 2 1 1 1 0 0 1 2 0 1 1 2 1 2 0 2 0 1 0 1 0 0 2 2 1 1 1 1 0 0 1 2 1 2 1 1 2 1 0 0 0 2 2 1 2 0 1 1 2 2 0 0 2 1 1 1 2 2 1 1 1 0 2 2 0 2 1 0 1 1 2 0 1 2 0 0 1 1 1 0 1 2 2 2 0 2 2 2 2 1 0 1 1 2 1 2 1 2 2 2 1 0 0 1 2 0 0 1 2 1 0 1 1 1 1 0 2 1 2 1 1 0 1 1 2 2 2 2 1 2 1 0 1 0 2 0 0 2 2 2 0 1 0 0 1 1 0 1 0 1 2 1 2 2 1 0 0 2 0 0 2 2 2 2 2 1 2 1 0 0 2 1 1 1 1 1 0 2 1 0 1 1 1 2 1 2 1 2 1 0 2 1 2 1 1 2 2 2 0 1 2 1 2 0 2 2 2 1 2 2 1 0 1 1 1 0 0 2 2 0 2 0 1 0 1 1 2 0 2 1 0 1 1 0 0 1 2 1 0 0 2 2 0 0 2 2 2 0 2 1 0 1 2 1 1 2 1 0 1 1 2 1 2 2 2 1 1 1 2 2 0 1 1 2 1 2 2 2 0 1 1 1 2 0 2 1 1 2 2 1 2 1 2 2 1 2 1 1 0 1 1 1 1 2 2 2 1 0 1 0 0 0 0 0 1 2 1 0 0 1 0 0 2 1 1 0 1 1 2 1 1 0 0 0 2 2 1 2 1 0 2 1 1 2 1 0 0 1 1 0 1 2 0 1 1 0 2 0 2 0 1 1 2 1 1 1 2 2 0 0 2 0 0 0 2 2 2 2 1 1 1 0 1 1 1 1 1 1 0 1 0 1 0 1 1 1 0 0 1 1 1 1 2 2 1 2 1 0 0 2 1 1 2 1 2 0 0 1 1 0 0 2 0 2 1 2 1 0 2 2 0 2 0 0 0 1 0 1 1 1 0 1 1 2 2 2 2 0 0 0 0 1 1 1 2 2 1 0 1 1 2 2 0 0 0 2 2 1 2 1 2
0 1 1 1 0 1 1 2 1 1 0 0 0 2 1 2 1 2 0 1 1 1 1 1 1 1 1 1 2 1 0 1 1 1 1 0 2 0 1 2 2 0 2 0 1 2 1 2 1 2 2 0 1 1 1 0 0 0 2 0 1 1 0 0 0 2 0 0 1 1 1 2 0 2 0 0 1 2 1 0 1 2 2 2 1 0 1 1 1 2 2 2 0 1 0 0 1 0 2 0 1 1 1 0 1 1 2 1 1 2 2 2 0 1 0 0 1 0 2 0 2 2 1 2 1 1 2 2 0 2 0 2 1 2 1 1 2 1 1 0 1 1 1 1 0 2 2 1 1 1 2 0 2 2 2 2 2 2 0 0 1 2 0 2 2 1 1 1 1 2 1 1 2 1 1 1 1 2 0 1 2 2 1 1 2 1 0 2 2 1 1 1 0 0 2 1 2 2 1 1 2 0 0 2 2 0 0 0 1 2 1 0 1 1 0 0 2 2 0 2 1 0 0 2 0 1 1 1 0 1 2 1 2 0 2 2 0 1 1 0 1 0 1 2 1 0 2 1 1 1 1 0 0 1 0 2 1 1 1 0 2 2 1 1 1 0 1 2 1 1 1 1 1 1 2 1 2 2 2 1 0 2 1 1 1 2 0 2 1 2 0 0 2 1 2 0 2 2 0 0 2 1 1 2 1 0 0 1 0 2 2 0 0 0 2 2 2 2 1 0 2 1 2 1 2 2 0 0 0 0 2 0 2 2 2 0 2 2 0 2 2 0 1 2 0 1 2 2 0 0 2 1 2 0 2 1 0 0 0 1 2 0 0 1 1 2 1 1 1 1 1 1 1 0 0 2 1 1 1 2 2 1 1 0 1 2 1 2 2 1 0 1 2 0 2 1 2 1 2 1 1 2 1 1 2 1 1 1 2 0 1 1 0 2 0 0 2 0 0 1 2 2 1 2 1 1 1 1 1 1 2 1 2 0 2 0 2 1 2 1 1 0 0 1 1 2 1 1 0 2 1 1 1 1 2 1 1 2 0 0 1 0 2 1 2 1 0 1 1 1 1 1 0 2 1 1 1 0 2 2 2 2 2 1 2 1 1 0 1 1 0 1 1 1 0 0 0 2 0 0 0 1 1 0 1 1 2 2 0 0 0 0 2 1 1 0 1 1 2 1 1 2 0 0 2 1 0 1 0 1 2 2 1 2 1 2 0 2 2 1 0 2 1 0 0 0 0 2 0 0 2 1 0 0 0 2 0 1 2 2 2 1 1 2 2 1 1 0 1 0 0 2 2 2 0 0 2 0 1 0 2 2 1 0 1 1 1 2 0 2 2 0 1 1 1 1 0 2 0 1 1 2 0 0 0 2 2 2 0 2 1 2 2 0 0 1 2 1 2 2 1 1 1 2 1 0 0 1 2 0 0 1 2 1 0 1 1 1 1 0 2 1 2 1 1 0 1 1 2 2 2 2 1 2 1 0 1 0 2 0 0 2 2 2 0 1 0 0 2 1 0 2 0 1 1 1 1 2 0 0 0 2 1 0 1 2 2 1 2 1 1 1 1 0 1 1 1 1 1 1 0 2 1 0 1 1 1 2 2 1 1 2 0 1 1 2 2 1 1 2 2 2 0 1 2 1 2 0 2 2 1 1 2 2 1 0 1 1 0 1 0 2 2 1 1 1 1 0 1 1 1 0 1 2 0 1 1 0 0 1 2 0 0 1 2 1 0 0 2 2 2 0 1 1 1 2 2 2 1 1 1 0 2 1 1 1 2 2 2 0 0 2 2 2 1 1 2 2 1 2 2 2 0 1 1 1 2 1 1 1 1 2 1 1 2 1 2 1 1 1 1 0 0 0 0 0 1 2 2 2 0 0 0 0 2 0 0 0 0 1 1 1 0 2 1 1 2 2 1 2 2 2 2 1 1 1 0 0 1 2 2 1 0 1 2 2 0 1 1 0 1 1 1 0 1 2 1 1 0 0 2 1 2 0 1 2 2 0 1 0 2 2 0 0 2 1 0 1 0 2 1 1 1 0 2 1 1 1 0 2 2 1 1 1 0 1 0 2 0 0 0 1 1 1 1 2 2 2 1 2 1 0 0 1 1 1 1 1 2 1 1 1 2 0 0 2 1 1 2 2 2 0 1 1 1 1 2 1 1 0 1 2 2 0 0 0 2 2 2 2 2 2 1 1 0 0 1 2 2 2 2 0 1 1 1 2 0 0 0 2 2 1 2 1 1
0 0 0 0 2 0 2 2 0 2 0 0 2 0 2 2 2 2 2 0 0 0 0 2 2 0 2 2 2 0 2 0 0 2 0 0 2 0 0 2 2 2 2 0 2 0 2 0 2 0 0 2 2 0 2 0 2 0 2 0 2 2 0 0 0 2 0 0 0 2 2 2 0 2 0 0 2 2 2 0 2 2 2 2 2 2 2 0 0 2 2 2 2 2 0 2 2 0 2 2 0 1 1 0 0 2 2 0 2 1 2 2 0 2 0 1 1 0 1 0 2 2 1 0 0 1 2 1 1 1 0 1 1 2 1 0 1 1 1 0 0 1 0 0 1 0 1 2 1 1 1 1 1 1 2 1 2 2 1 1 2 1 1 2 1 2 1 2 1 0 1 0 2 2 2 1 1 1 1 1 0 1 0 2 1 1 0 2 1 0 2 2 1 2 1 0 2 2 0 1 2 0 0 2 2 0 0 1 2 2 1 0 2 2 2 0 1 2 0 2 1 0 1 2 1 1 1 1 1 0 2 0 2 1 1 2 1 2 2 1 1 0 2 1 2 1 2 2 2 2 0 1 0 0 2 2 2 0 1 0 2 1 2 1 1 0 0 1 1 1 1 1 2 2 1 0 2 2 2 1 0 2 0 2 2 2 0 0 1 0 0 1 2 2 2 1 2 2 0 0 1 2 2 0 1 1 1 0 1 2 2 0 0 0 2 1 1 2 1 0 2 1 1 2 2 0 1 1 0 1 2 1 2 2 2 1 1 0 2 0 2 1 1 2 2 0 1 2 0 0 2 0 1 1 2 2 0 0 1 1 0 0 0 1 2 2 0 0 0 1 1 2 0 1 0 1 0 2 1 1 2 2 1 1 1 0 2 0 2 0 0 1 1 0 2 2 2 0 2 0 1 1 1 0 2 0 0 1 1 2 0 1 1 1 0 0 1 1 1 2 2 1 2 1 1 1 1 2 2 0 1 1 1 2 0 1 1 2 2 1 0 1 0 1 2 1 0 1 0 2 0 1 0 1 2 0 2 2 0 1 1 0 2 2 1 0 1 0 1 0 2 1 1 0 2 1 0 0 0 1 1 1 1 2 2 1 1 0 1 0 0 1 2 0 2 1 0 1 1 1 0 1 2 0 1 1 2 1 1 0 0 0 2 1 1 0 1 0 2 1 1 2 1 1 2 2 1 1 0 0 1 0 2 1 2 1 1 1 1 2 1 1 0 0 0 1 2 2 1 1 0 1 2 1 1 1 0 1 2 1 2 0 0 0 0 2 0 1 0 0 0 2 2 1 1 0 0 1 1 2 2 1 0 1 0 1 0 1 1 2 2 0 2 0 1 1 1 1 0 0 2 2 0 0 0 2 1 1 1 1 1 2 1 0 1 1 2 2 1 1 1 1 0 2 1 1 0 0 0 0 2 0 2 1 2 1 1 1 1 2 1 0 2 1 0 2 1 0 1 2 2 0 1 0 2 1 0 0 0 0 1 1 1 1 2 1 1 0 0 1 0 2 2 1 1 0 2 0 2 1 2 0 2 1 2 2 1 2 2 1 1 2 0 0 1 2 2 0 1 1 1 0 1 0 1 2 1 2 0 1 2 2 2 1 1 1 2 2 1 2 2 2 1 1 1 0 1 1 2 2 1 1 2 2 0 1 1 1 1 1 1 0 1 1 1 2 1 1 2 0 2 1 0 2 0 1 0 1 0 1 1 2 1 0 0 1 1 0 2 1 0 0 2 0 1 1 1 2 1 0 2 1 1 1 1 1 2 1 1 0 1 1 2 2 2 0 0 1 0 2 2 2 1 0 2 0 2 1 1 1 0 2 2 1 2 1 2 2 0 1 0 2 0 2 2 0 1 1 2 2 1 0 0 0 2 0 0 0 1 2 2 2 0 2 2 1 1 1 2 0 0 1 1 1 2 1 1 0 2 2 1 2 0 0 2 1 0 0 1 0 0 2 1 0 1 1 1 2 0 0 2 2 1 0 2 1 1 1 1 1 2 2 1 1 2 1 0 0 1 2 1 2 2 1 1 1 0 1 0 1 2 1 0 2 1 0 0 0 1 2 0 1 2 1 0 0 2 2 2 2 0 0 1 1 1 1 2 2 1 2 2 1 2 0 0 1 0 0 2 2 2 1 1 1 1 1 1 1 1 1 1 2 1 0 0 0 0 1 0 0 1 2 1 1 0 0 0 1 2 1 1 1 1 2 1 2 0 0 0 2 1 2 1 2 1
0 0 1 2 2 2 1 2 1 2 0 1 1 2 2 2 2 1 1 1 0 0 0 2 2 1 1 1 0 1 0 1 1 1 0 0 2 1 1 2 1 1 0 2 0 1 1 1 1 0 2 2 2 1 2 1 0 0 2 0 2 2 0 0 1 2 0 0 1 1 1 2 1 2 0 0 1 1 1 0 2 2 1 2 1 2 2 1 1 2 2 1 1 2 0 1 1 0 2 1 0 1 0 0 0 2 2 0 2 2 2 1 0 2 1 2 1 0 1 0 1 2 1 2 1 2 1 1 1 1 1 2 1 0 2 1 1 1 2 2 1 2 0 1 2 1 2 1 2 1 1 1 1 2 1 0 2 1 1 1 2 2 1 1 1 2 1 2 1 0 1 1 2 1 2 1 1 0 2 2 2 1 0 0 2 1 0 2 2 1 2 2 0 1 0 1 2 2 0 0 2 0 0 2 2 0 1 0 2 2 1 0 2 2 1 0 1 1 0 2 1 0 1 1 1 0 2 1 1 0 2 0 2 2 1 2 1 1 2 0 0 0 2 1 2 0 1 1 2 1 0 1 0 1 1 2 1 0 1 1 2 2 2 0 0 1 0 0 1 0 0 0 1 2 2 0 2 1 1 1 0 2 0 2 2 2 0 0 1 0 0 2 1 2 1 2 2 2 0 0 1 2 2 0 1 1 1 0 1 2 2 0 0 0 2 1 1 2 1 0 1 2 1 2 2 1 0 0 1 1 2 2 2 2 2 1 1 0 1 0 2 2 0 2 1 0 2 1 1 0 2 0 1 1 2 2 0 1 1 1 1 0 0 2 2 2 0 0 0 2 0 2 1 2 0 1 0 2 1 1 2 2 1 1 2 1 1 0 2 0 0 0 0 0 2 2 2 0 1 0 2 2 0 1 1 0 0 1 1 2 0 1 1 1 0 0 1 1 1 2 2 1 1 0 1 1 2 2 0 1 1 1 2 0 0 1 2 2 0 2 1 1 1 2 1 2 0 0 0 2 1 2 0 2 2 1 2 2 1 2 1 0 2 1 2 1 1 0 2 0 1 2 1 0 2 1 0 1 2 2 0 1 1 2 2 1 0 1 1 1 0 2 1 0 1 2 1 1 1 1 0 2 1 0 1 2 2 1 1 0 0 0 2 1 1 0 1 0 2 1 1 2 1 1 2 2 1 1 0 0 1 0 2 1 2 1 1 1 1 2 1 1 0 0 0 1 2 2 1 1 0 1 2 1 1 1 0 1 2 1 2 0 0 0 0 2 0 1 1 1 1 1 2 1 1 1 1 2 2 1 1 2 0 2 0 1 0 2 0 2 2 0 0 1 1 0 1 2 0 0 2 2 0 0 0 2 1 1 1 1 1 2 1 0 1 1 2 2 1 1 1 1 0 2 1 1 0 0 0 0 2 0 2 1 2 1 1 1 1 2 1 0 2 1 0 1 2 1 1 2 2 1 1 1 2 1 0 0 1 0 1 0 1 1 1 1 1 0 0 1 1 2 1 2 1 0 2 1 2 0 1 1 1 0 2 2 1 1 1 1 1 2 1 0 1 0 1 1 1 2 0 1 1 0 1 1 0 2 0 1 2 2 2 2 0 2 2 2 2 2 2 2 2 2 0 0 0 2 2 2 1 1 2 2 0 1 1 1 1 1 1 0 1 0 2 2 0 2 2 0 2 0 1 2 0 2 0 0 0 1 2 2 0 0 1 2 1 0 0 1 0 0 2 1 0 1 1 1 0 1 0 2 1 0 1 0 1 1 1 2 1 1 2 2 1 0 1 1 1 2 2 2 1 0 2 1 2 1 1 1 1 2 2 2 1 1 1 2 0 1 1 1 1 2 1 0 2 1 2 2 0 0 0 0 2 0 1 1 0 1 2 0 1 0 1 0 2 1 2 1 1 1 1 0 2 0 1 0 1 2 1 2 0 0 2 2 0 1 0 0 0 1 0 0 0 0 2 2 1 0 2 0 1 0 0 2 1 0 0 2 2 2 1 1 2 1 0 0 1 2 1 2 2 1 1 1 1 1 1 0 2 1 0 2 1 0 0 0 2 1 0 2 2 1 1 1 2 2 2 2 0 0 1 1 0 1 1 2 1 2 2 1 2 1 1 1 0 0 2 2 2 0 1 2 1 1 1 1 2 0 0 2 0 1 0 1 0 2 1 1 1 1 1 1 0 0 1 1 2 1 1 1 1 2 1 1 0 0 0 1 1 1 2 2 2
2 2 2 2 2 2 2 0 0 2 0 2 2 2 2 2 2 2 2 0 2 0 0 2 0 2 0 2 2 2 0 2 0 2 2 0 2 0 2 2 2 0 2 0 0 2 0 2 0 2 2 2 2 0 2 0 0 2 2 0 0 2 0 0 0 2 2 0 0 2 2 0 2 2 0 0 2 2 2 0 2 2 2 2 2 2 0 0 2 2 2 2 2 2 0 0 2 0 2 0 0 1 0 1 0 1 1 1 2 0 2 1 1 0 1 1 1 1 1 0 1 1 1 1 2 1 2 1 0 0 2 2 2 0 1 0 1 2 1 0 1 1 0 1 1 1 1 2 1 0 1 0 0 1 2 2 2 1 0 1 1 2 1 1 2 1 2 2 1 2 1 1 2 2 2 1 1 0 1 1 0 0 0 1 1 0 0 2 2 2 1 2 0 2 0 1 2 1 2 2 2 0 0 2 1 0 1 1 1 0 1 2 0 1 1 0 1 2 1 2 1 0 0 2 1 0 1 2 2 2 1 0 2 1 1 1 0 0 2 1 1 0 1 2 1 0 2 2 2 2 1 2 0 1 2 2 2 0 1 1 0 2 1 2 0 1 0 1 1 0 2 0 0 0 2 1 1 1 1 0 0 2 0 0 0 2 0 1 1 2 1 0 1 2 1 0 0 2 1 0 1 1 2 0 1 1 1 0 0 2 0 1 1 1 2 2 1 2 1 1 2 1 2 2 2 1 0 0 1 2 2 1 2 2 2 1 1 0 2 1 2 0 1 2 1 1 2 2 0 0 2 0 1 1 2 2 0 1 1 1 2 0 0 0 1 2 2 0 0 2 0 2 2 1 0 2 2 1 1 1 2 1 0 0 1 2 1 1 0 0 0 1 1 1 0 2 1 1 1 1 1 2 0 1 1 0 1 1 1 2 2 1 0 1 1 2 1 0 2 1 0 2 2 2 1 1 1 2 2 1 2 1 1 0 1 1 2 2 2 0 0 0 0 0 0 2 1 2 0 2 1 1 1 2 1 1 1 2 0 0 0 0 2 1 1 1 0 1 2 0 1 1 1 1 0 2 0 0 2 1 2 1 1 2 1 2 1 0 2 0 0 2 1 0 1 2 1 1 1 2 0 0 1 1 1 1 2 2 1 1 1 2 1 1 2 0 1 0 2 1 0 2 2 1 2 2 0 2 2 1 0 1 2 0 1 1 0 2 2 1 0 0 0 0 1 0 1 1 1 0 0 1 0 0 0 0 1 1 1 2 2 1 0 1 1 1 0 1 1 0 1 1 2 2 1 1 2 0 2 1 2 2 1 0 0 1 2 2 0 2 2 0 1 1 1 2 2 0 0 2 2 2 1 1 2 2 0 1 1 2 2 1 2 0 0 0 2 2 2 2 0 2 1 2 0 0 0 0 0 0 2 0 2 0 1 1 1 2 2 1 1 1 2 1 1 1 1 0 0 2 2 0 1 1 1 1 2 1 1 1 0 2 1 0 0 2 0 0 1 0 0 0 0 2 1 0 2 2 1 2 1 0 2 2 2 1 0 1 0 1 1 0 1 1 1 2 2 1 1 0 1 1 0 1 0 1 0 2 0 2 0 2 1 1 1 0 0 2 2 2 2 1 1 1 2 0 2 2 2 2 1 1 2 1 2 1 2 1 1 1 0 1 0 1 1 2 2 0 2 2 2 0 0 0 0 0 0 2 0 2 2 2 2 0 0 1 0 0 2 1 0 0 1 1 2 2 2 2 2 0 0 2 0 2 2 0 2 2 2 0 2 2 2 2 1 0 1 1 2 2 2 2 1 0 2 0 2 2 2 1 1 2 1 1 1 1 2 1 0 0 1 1 0 0 1 1 1 2 2 2 0 0 0 0 0 0 0 1 1 1 0 1 0 2 1 2 1 1 2 2 1 1 1 2 1 2 0 1 1 2 1 2 0 0 2 1 1 2 1 1 0 1 0 0 1 2 0 1 0 1 2 1 1 0 0 2 0 0 2 1 2 2 1 0 2 1 0 2 1 2 1 1 0 0 1 0 1 1 1 0 0 1 0 1 1 1 2 1 1 1 2 0 1 2 1 1 1 2 2 2 0 0 1 2 2 1 2 1 2 2 2 2 2 0 1 1 0 0 2 2 1 1 1 2 0 1 2 1 1 1 0 1 0 2 1 1 1 0 2 0 1 0 1 0 0 0 1 1 1 2 1 1 1 2 1 2 0 1 1 2 2 1 2 1 1
1 1 1 2 2 2 1 1 2 1 2 0 2 0 0 1 1 2 1 0 1 0 0 1 1 1 0 2 2 2 0 2 1 2 1 0 1 0 1 2 1 1 1 1 1 1 0 1 1 2 2 1 2 1 2 0 1 1 2 0 0 2 1 0 1 2 1 0 1 2 2 1 1 1 0 0 1 2 2 1 1 1 1 2 2 2 1 1 2 1 1 1 1 2 0 0 2 0 2 0 0 0 1 0 1 1 1 1 1 1 1 2 0 1 0 0 1 0 2 0 0 1 1 1 1 2 2 0 1 1 1 2 1 0 0 1 0 1 2 0 1 0 0 1 1 0 0 2 1 1 0 1 1 2 2 0 1 1 0 1 0 2 2 1 1 1 1 2 1 2 1 2 1 2 1 1 2 0 2 1 1 0 0 2 0 1 1 2 2 2 1 1 0 2 0 0 1 2 0 1 2 0 0 2 1 0 0 2 1 0 1 2 0 1 1 0 1 2 1 2 1 0 0 2 1 0 1 2 2 2 1 0 2 1 1 1 0 0 2 1 1 0 1 2 1 0 2 2 2 2 1 2 0 0 2 2 1 0 2 1 0 2 1 2 1 1 0 1 1 1 1 1 1 0 2 1 1 2 1 1 1 2 0 1 0 2 0 1 1 2 1 0 1 2 1 0 0 2 0 0 1 1 1 0 2 1 0 0 0 2 1 0 1 2 1 1 0 2 1 1 2 2 1 2 1 2 0 0 1 1 2 0 2 2 1 0 0 1 1 2 2 0 1 2 0 1 1 2 0 0 2 0 0 2 0 2 2 1 1 1 2 0 0 0 1 1 1 0 0 2 0 2 1 1 0 2 1 2 0 0 1 1 0 0 1 1 2 2 1 0 0 0 0 2 0 1 2 0 0 0 2 0 2 2 1 1 1 1 1 1 0 0 1 1 0 0 2 1 0 2 1 2 1 1 1 0 2 2 0 2 2 0 2 0 2 0 2 0 2 1 0 0 0 1 2 0 0 0 0 2 0 1 1 1 2 1 0 2 0 0 1 0 2 1 1 1 0 1 2 0 1 1 1 1 0 2 0 0 2 1 2 1 1 2 1 2 1 0 2 0 1 2 0 0 0 1 1 1 0 1 1 0 1 1 1 0 2 2 0 1 0 1 2 1 2 0 1 0 2 1 0 2 2 1 2 2 0 1 1 1 0 2 1 1 1 1 0 1 1 2 1 0 0 0 2 0 0 1 1 1 0 0 1 0 1 2 1 2 1 2 0 2 1 1 0 1 1 1 1 0 2 1 1 2 0 0 1 0 2 0 2 2 0 0 0 1 1 1 2 2 2 0 2 1 1 1 1 1 0 1 1 1 2 1 1 2 1 1 2 1 2 1 1 0 0 0 1 2 1 2 1 2 1 2 1 0 0 0 1 1 1 0 2 0 2 2 2 2 2 0 1 2 2 2 1 1 1 1 2 2 2 1 0 0 2 0 1 0 0 2 2 1 2 1 1 1 1 0 1 0 0 0 0 2 2 0 2 2 1 2 0 0 2 1 2 0 0 1 1 1 0 0 2 0 1 1 2 1 0 0 1 1 1 1 1 0 1 2 0 2 0 2 1 2 0 1 1 2 2 2 2 2 0 2 2 0 2 2 2 2 0 0 1 2 2 1 2 1 1 0 1 1 0 1 1 1 2 0 1 1 1 0 0 0 0 1 0 1 0 2 2 1 1 1 1 1 1 0 2 1 0 0 1 1 2 2 2 2 2 0 0 2 0 2 2 0 2 2 2 0 2 2 2 2 2 0 2 0 1 1 2 2 0 1 2 0 2 2 2 1 1 1 0 1 2 2 2 2 0 0 2 0 0 1 0 0 1 2 2 2 1 0 0 0 0 0 0 1 1 1 0 1 0 2 1 2 1 1 2 2 1 1 1 2 1 2 0 1 1 2 2 2 0 0 2 1 1 2 1 1 0 1 0 0 1 2 0 1 0 1 2 1 1 0 0 2 0 0 2 1 2 2 1 0 2 2 0 1 0 1 1 2 0 0 0 0 2 1 1 0 0 0 0 2 1 1 1 0 0 1 0 1 1 1 1 1 1 2 1 2 0 0 1 2 2 1 0 2 1 1 1 0 1 0 0 0 0 1 2 2 2 0 2 2 0 1 0 1 1 0 1 0 0 2 0 1 1 1 2 1 1 0 0 1 0 0 2 2 2 2 2 1 2 2 2 1 0 0 0 1 2 0 2 2 0
2 0 0 2 2 2 2 2 0 2 0 2 0 2 2 2 2 2 0 0 0 0 0 2 2 2 2 2 0 0 0 2 0 2 0 2 2 0 0 0 0 2 2 0 2 2 2 2 0 0 2 2 2 0 2 0 2 2 2 0 2 0 2 0 0 2 0 0 2 0 2 0 0 0 2 2 0 0 0 2 2 0 0 0 2 0 2 0 0 2 2 2 2 2 0 2 0 0 0 2 2 2 2 0 2 1 1 0 1 0 2 1 1 0 0 0 0 0 2 0 0 2 2 2 1 2 1 0 2 1 0 1 2 2 1 0 2 1 1 1 0 1 1 0 0 0 1 2 1 1 1 0 1 1 2 2 2 1 0 0 2 2 1 1 2 2 1 1 0 2 0 0 2 0 2 2 1 2 1 1 2 0 0 2 1 1 0 2 2 1 1 2 0 0 1 1 2 2 0 1 1 0 1 2 2 0 2 0 2 2 2 0 0 2 2 0 2 2 0 2 2 0 0 2 0 0 2 1 1 1 1 1 2 0 2 2 2 0 2 2 2 2 1 1 1 0 1 1 1 2 0 0 0 1 2 2 2 0 0 1 2 1 2 2 0 1 0 1 2 1 1 0 1 1 2 0 1 1 1 1 1 2 0 2 2 2 0 0 1 1 1 2 0 1 1 0 2 2 0 0 2 2 2 1 2 1 1 1 0 2 2 2 1 1 1 2 1 1 2 1 2 1 2 2 2 1 0 1 0 0 1 1 2 2 1 1 1 1 2 1 2 0 0 2 2 1 2 2 0 1 2 0 1 2 1 2 0 0 2 1 1 0 0 1 1 1 1 1 0 2 0 2 1 2 0 2 0 1 0 2 2 2 1 0 1 0 2 1 1 2 0 0 0 0 2 1 2 2 2 0 1 1 0 1 1 1 0 1 1 1 1 0 1 2 1 1 1 0 0 1 2 1 1 1 1 2 1 1 2 0 2 1 2 0 1 1 2 2 2 0 1 0 0 1 1 1 0 1 0 2 0 1 0 0 2 1 2 1 0 0 2 0 2 2 1 0 0 0 0 0 2 1 2 2 1 2 0 1 2 0 1 1 2 1 1 2 0 1 1 1 1 1 2 2 1 1 0 1 1 1 1 1 1 0 1 2 1 2 1 0 1 1 1 1 0 0 1 0 2 2 0 2 0 0 2 1 1 1 1 0 0 2 1 0 1 1 0 2 1 2 0 0 1 1 1 0 2 2 0 0 2 1 1 0 0 2 0 1 2 2 2 1 1 0 1 1 0 0 0 0 2 0 1 2 2 1 1 2 0 2 2 1 1 2 0 1 0 1 1 2 2 0 2 1 1 0 0 0 0 2 2 2 2 1 2 2 0 2 2 2 1 1 2 1 2 0 1 2 1 2 1 1 1 1 1 0 0 1 2 0 0 0 1 1 1 2 2 1 1 2 2 0 2 1 0 2 1 0 1 1 2 0 0 2 0 1 0 1 0 0 2 0 2 1 1 0 1 0 0 1 0 2 0 2 1 1 2 1 2 0 0 2 0 1 2 2 0 1 2 0 0 2 1 2 0 1 1 0 2 0 1 2 2 0 2 0 0 2 0 0 2 0 0 2 0 2 2 2 0 2 2 2 1 1 1 0 0 2 1 2 0 2 2 1 2 0 2 1 1 0 1 1 1 2 1 1 1 0 1 1 2 0 0 1 1 2 0 0 1 1 2 1 2 1 0 0 1 0 1 2 0 2 1 2 1 2 1 1 1 1 0 2 2 1 0 2 2 1 2 1 0 2 2 2 1 0 2 1 2 1 2 1 2 0 1 1 2 1 2 1 1 2 1 1 0 0 2 2 0 2 1 1 0 2 1 1 1 2 2 1 0 0 0 0 1 1 1 1 1 2 1 0 0 1 1 0 2 2 2 1 1 1 1 1 0 1 1 1 2 2 1 2 0 0 2 2 1 1 1 0 0 1 1 0 2 2 1 1 0 0 2 2 1 0 1 2 2 0 1 2 2 2 0 2 1 1 0 1 0 0 2 2 0 0 1 0 1 1 0 1 1 0 0 2 0 0 1 1 0 1 1 0 1 1 2 0 2 2 2 2 1 0 0 2 1 1 1 2 2 0 2 2 2 0 1 2 0 0 2 2 2 1 2 1 1 1 0 1 0 1 1 1 0 2 1 2 2 0 2 0 2 0 0 1 1 0 1 1 1 1 2 0 1 2 1 2 0 0 0 2 2 2 2 2 1
1 1 0 2 1 1 0 2 0 1 0 1 1 2 2 2 1 1 0 1 0 1 1 0 1 0 1 1 1 1 0 2 2 2 0 0 2 1 0 2 0 2 0 1 1 2 1 2 0 0 2 2 2 1 1 1 1 2 2 0 2 1 2 0 1 2 0 0 2 0 2 0 0 0 1 1 0 1 1 2 1 0 0 1 2 1 2 1 1 1 1 1 1 2 0 1 1 0 1 1 2 1 2 0 2 0 1 0 1 0 2 0 2 0 0 0 1 1 1 0 0 2 1 2 1 2 1 0 1 2 0 1 0 1 1 0 1 1 1 2 0 2 0 1 2 0 2 2 2 1 1 1 1 2 2 1 2 0 0 0 1 2 2 2 2 2 0 2 0 2 1 1 2 1 2 2 2 1 2 1 1 0 0 1 1 2 0 2 1 2 1 2 1 0 1 0 1 2 1 1 2 0 1 2 2 0 1 0 2 2 1 1 0 2 1 0 2 2 1 2 1 0 0 2 0 0 2 2 1 2 1 0 1 0 2 1 1 0 2 1 1 2 2 1 1 0 1 1 2 2 0 0 0 1 1 1 2 0 0 1 2 2 1 2 0 1 0 1 2 1 1 0 1 1 2 0 1 1 1 1 1 1 1 2 2 2 0 0 1 0 1 2 0 1 1 0 2 2 1 0 2 1 1 0 2 1 0 0 0 2 1 1 1 1 1 1 1 1 2 1 2 1 2 2 2 1 0 1 0 0 1 0 2 2 0 0 1 2 2 1 1 1 0 2 1 1 2 2 0 0 1 0 1 2 0 2 1 0 1 1 1 0 0 1 2 1 1 1 0 2 0 2 1 2 0 2 0 1 0 2 2 2 1 0 1 0 2 1 1 2 0 0 0 1 2 1 2 2 2 0 1 1 1 2 1 1 0 2 1 1 2 1 1 1 1 1 1 0 1 1 2 2 1 1 1 1 0 1 1 1 2 1 2 0 0 1 2 1 1 1 0 1 0 1 1 1 0 1 2 2 2 0 0 2 2 0 2 2 0 0 2 0 2 2 0 0 1 1 1 1 1 1 1 1 0 1 1 1 2 1 1 1 1 1 2 1 1 1 0 1 0 1 1 1 1 1 1 1 0 0 0 2 0 0 2 1 0 2 0 1 1 0 2 1 1 0 1 0 2 2 0 1 0 1 2 1 1 1 1 1 0 2 0 1 1 2 0 2 1 2 1 0 1 1 1 0 1 1 1 1 1 2 0 0 0 2 0 0 2 1 2 2 1 0 0 0 1 0 0 0 1 1 2 2 1 0 1 1 0 1 2 0 2 2 0 1 1 2 1 2 2 0 1 1 1 1 1 0 0 2 1 2 2 0 1 2 2 2 0 2 2 2 2 1 0 2 2 2 0 2 1 1 1 1 2 0 0 1 2 1 1 1 1 1 1 2 2 0 1 1 1 0 2 2 1 1 1 0 2 0 2 0 0 2 0 1 0 0 0 1 1 0 1 1 2 1 0 0 0 1 0 2 0 2 1 1 2 1 2 0 0 2 0 1 2 2 0 1 2 0 0 2 1 2 0 1 1 1 1 2 0 1 0 1 0 1 0 2 2 1 1 1 1 2 0 1 2 2 0 2 2 2 0 0 2 0 0 0 0 2 0 0 0 2 2 0 1 2 0 0 2 2 0 2 0 0 2 0 1 1 1 0 0 0 1 1 0 1 0 2 2 0 0 2 2 2 2 0 1 1 0 1 1 1 0 2 2 2 1 1 0 2 2 1 0 2 2 1 2 1 0 2 2 2 1 0 2 0 1 2 2 1 1 0 1 1 2 1 2 1 2 2 1 1 0 0 2 2 0 2 1 1 0 2 2 0 2 1 2 1 1 1 1 1 2 1 1 1 2 1 0 0 0 1 0 0 1 2 1 1 1 2 2 1 1 0 1 1 2 2 1 2 0 0 1 2 1 2 1 0 0 2 2 0 1 2 2 2 0 0 1 2 1 0 1 2 2 0 1 2 2 2 0 2 1 2 0 1 0 1 1 1 0 0 1 1 2 1 0 1 1 0 0 1 0 0 0 1 0 1 0 1 2 1 1 1 2 1 2 1 1 0 0 2 2 0 0 2 2 1 1 1 1 1 0 1 1 0 2 2 1 0 1 1 0 1 1 0 1 0 1 2 1 0 1 0 2 2 2 1 2 2 1 1 0 0 1 1 2 2 2 1 2 0 1 2 0 0 1 1 1 2 2 2 1
0 2 0 2 2 2 0 2 2 2 0 2 2 0 0 0 2 2 0 2 2 0 0 0 2 0 0 2 2 2 0 2 2 2 0 0 2 0 0 0 0 0 0 2 0 2 2 2 0 2 2 0 2 2 2 0 2 0 2 0 0 2 2 0 2 2 0 0 2 0 2 0 0 0 0 0 0 0 2 0 2 2 2 0 2 2 2 0 0 0 2 0 2 0 0 0 0 0 2 0 0 1 0 0 0 0 2 1 1 0 2 2 0 2 0 0 1 0 0 0 1 1 1 0 1 1 2 1 0 0 1 2 2 2 2 1 2 1 1 2 1 0 1 0 1 1 1 1 1 1 1 0 0 2 2 1 1 1 0 0 1 2 1 1 1 2 0 2 1 1 1 2 1 2 2 2 0 1 0 2 2 1 1 1 1 1 0 2 2 0 2 1 0 0 1 1 2 2 0 0 1 1 2 2 1 1 0 0 2 0 2 0 0 1 0 0 1 2 0 2 0 0 0 2 0 1 2 2 1 2 1 0 1 0 2 1 0 0 2 1 1 1 1 1 1 0 2 2 2 2 2 1 0 2 2 2 2 0 1 1 0 1 2 1 1 0 0 1 1 1 0 1 2 2 2 0 1 2 1 1 1 2 0 1 2 2 0 1 2 1 1 0 1 2 2 1 2 2 0 0 0 2 2 0 1 1 1 1 0 1 1 1 1 2 2 1 0 2 2 1 2 2 1 1 2 2 0 0 1 0 1 1 2 2 2 1 0 1 2 2 2 2 1 1 1 0 1 1 0 0 1 0 2 1 2 2 0 0 1 1 2 0 0 1 0 2 2 1 1 1 0 2 0 2 1 2 0 2 0 1 2 1 0 1 2 0 1 1 0 1 1 1 1 0 2 2 2 0 1 1 2 0 2 2 2 0 0 1 1 1 0 1 0 1 0 0 2 0 0 1 2 2 1 1 0 1 1 1 1 0 2 2 2 0 0 0 0 1 1 2 0 2 0 1 2 1 0 1 0 2 1 1 0 2 1 0 2 2 0 0 2 0 2 2 1 0 0 1 1 0 2 0 0 2 1 2 0 0 1 1 0 1 1 0 1 1 2 1 0 2 1 2 0 0 0 0 0 1 1 1 0 1 1 0 0 2 2 2 2 1 1 1 1 1 2 1 1 0 1 1 2 2 0 0 2 2 0 1 2 1 1 2 2 1 2 1 1 1 1 2 0 0 1 1 1 0 1 2 0 1 0 0 0 1 0 1 1 1 2 2 1 2 0 2 2 2 2 1 2 1 2 1 2 2 0 0 0 0 1 1 1 1 1 1 0 2 0 2 0 2 1 2 2 2 1 0 1 0 0 0 1 0 2 2 1 1 2 1 2 1 2 1 1 0 2 0 1 1 1 2 1 2 0 1 1 0 0 0 0 0 2 0 2 1 1 2 2 1 0 2 1 0 2 2 1 2 0 0 1 2 2 2 1 2 2 0 0 1 1 0 1 1 2 1 1 1 1 0 2 0 2 2 0 1 2 2 1 2 2 0 0 2 2 0 0 2 0 1 1 1 0 1 0 1 2 1 1 0 2 2 0 2 1 0 1 1 2 2 0 2 2 2 1 2 1 2 2 2 2 2 2 1 2 1 1 0 1 1 1 2 2 2 2 0 2 1 1 1 1 0 1 1 1 2 0 2 1 0 1 1 2 0 1 1 0 1 1 1 0 1 1 2 0 0 1 2 2 0 2 1 0 1 0 2 0 2 2 2 1 0 1 0 1 1 0 1 1 1 2 2 2 0 2 2 0 1 1 1 2 2 2 2 0 1 2 1 2 1 2 2 1 2 2 2 0 2 2 1 0 1 1 1 1 2 2 0 1 2 2 1 1 1 0 0 0 0 0 2 1 2 2 1 0 1 2 1 2 1 2 0 1 2 2 2 1 2 0 0 2 2 2 2 0 0 2 1 1 1 1 0 0 1 2 0 1 1 1 2 0 0 2 1 2 0 2 2 1 0 1 0 2 2 2 2 2 0 0 2 2 1 1 2 0 1 1 0 2 2 1 1 2 0 1 2 0 1 1 1 1 0 0 1 1 1 0 0 2 2 2 2 0 0 0 1 2 1 1 2 2 0 1 0 1 1 1 2 0 1 2 0 1 1 0 2 0 0 1 2 1 2 1 2 0 1 0 1 1 2 2 1 2 1 1 1 0 0 0 1 2 2 1 1 2 1 1 2 0 0 1 2 2 1 1 1 0
1 0 0 1 0 0 1 2 1 2 0 1 1 0 1 0 1 1 1 1 1 0 0 0 2 0 0 1 2 2 0 2 2 2 1 0 1 0 1 0 0 0 1 1 0 2 2 2 0 2 2 1 1 0 2 0 1 0 1 1 1 1 1 0 1 2 0 1 1 0 2 1 0 2 1 1 1 2 1 0 1 2 2 0 2 2 1 1 1 1 2 0 2 1 1 1 0 1 1 0 0 0 0 1 1 1 2 1 1 0 2 2 0 2 0 0 1 0 0 0 1 1 1 0 1 1 2 1 0 0 1 2 2 2 2 1 1 1 1 2 1 0 1 0 1 1 1 1 1 1 1 0 0 2 2 1 1 1 0 0 1 2 1 1 1 2 0 2 1 1 1 2 1 2 2 2 0 1 0 2 2 1 1 1 1 1 0 2 2 0 2 1 0 0 1 1 2 2 0 0 1 1 1 2 2 2 0 0 2 1 1 0 1 1 1 0 1 1 0 2 0 0 0 2 0 0 2 2 1 2 1 0 1 0 2 1 0 1 2 0 0 2 2 2 2 0 2 1 2 2 0 2 0 0 2 2 1 0 0 1 2 1 2 1 1 0 0 0 1 1 1 0 1 2 2 0 1 0 0 0 1 2 0 1 2 2 0 1 1 1 0 1 2 2 2 1 2 2 0 0 0 2 2 0 1 1 1 1 0 1 1 1 1 2 2 1 0 2 2 1 2 2 1 1 2 2 0 0 1 0 1 1 2 2 2 1 0 1 2 2 2 2 1 1 1 1 2 0 0 0 2 0 1 1 2 2 1 1 0 0 1 1 0 1 0 2 2 0 0 1 0 2 0 1 1 2 1 1 0 1 2 1 0 1 2 1 1 1 0 2 0 1 2 0 2 2 1 0 1 1 2 0 2 2 2 0 0 1 1 1 0 1 0 1 0 0 2 0 0 1 2 2 1 1 0 1 1 1 1 0 2 2 2 0 1 0 1 0 0 1 1 1 0 0 2 2 0 0 0 2 0 1 0 2 1 0 2 2 0 0 2 0 2 2 1 0 0 1 1 0 2 0 0 2 1 2 0 0 1 1 0 1 1 0 1 1 2 1 0 2 1 2 0 0 0 0 0 1 0 0 0 2 1 0 1 2 2 2 0 1 2 0 2 2 2 0 2 1 2 1 0 2 0 0 2 0 1 1 1 0 1 1 2 2 2 2 1 1 0 1 0 0 0 2 0 0 2 2 0 2 0 1 0 1 0 2 1 1 2 2 2 1 1 1 2 1 2 1 1 0 2 0 2 2 0 0 0 1 0 2 2 2 0 1 0 1 1 2 0 2 1 2 2 1 0 1 1 0 0 1 2 0 2 1 1 1 2 2 1 2 1 2 2 0 2 0 1 2 0 2 1 2 0 2 2 0 0 0 0 0 1 0 2 1 1 2 2 1 0 2 1 0 2 2 1 2 0 0 1 2 1 2 1 1 2 0 0 1 0 0 1 1 2 0 1 0 1 0 0 0 0 0 1 1 0 0 1 1 2 0 0 0 1 1 1 2 1 1 2 0 0 1 1 1 1 1 2 0 2 2 0 0 1 0 0 1 1 2 0 1 1 1 1 2 0 0 2 2 2 2 2 1 2 1 1 0 1 1 1 2 2 2 2 0 2 1 1 1 1 0 1 1 1 2 0 2 1 0 1 1 2 0 1 1 0 1 1 1 0 1 2 1 0 0 2 2 1 0 1 1 0 1 1 1 0 2 1 1 2 1 0 1 0 1 0 0 1 1 2 2 2 0 2 2 0 0 1 1 2 2 2 2 0 1 2 1 2 1 2 2 1 2 2 2 0 2 2 1 0 1 1 1 1 2 2 0 1 2 2 2 1 2 0 0 0 0 0 1 1 1 1 2 0 1 2 1 2 1 2 0 1 2 2 2 1 2 0 0 2 2 2 1 0 1 2 1 1 1 0 0 0 0 1 0 1 2 0 2 1 0 2 0 1 0 2 1 1 1 1 1 2 2 1 2 2 1 0 1 1 1 1 1 0 1 0 0 2 1 1 1 2 0 0 2 1 1 0 2 1 0 0 2 1 1 1 2 1 2 1 2 0 0 0 1 2 0 1 1 2 0 1 0 2 0 0 1 0 1 2 0 1 1 0 2 0 0 1 2 1 2 1 2 0 1 0 1 2 1 2 2 2 2 1 0 0 0 0 2 2 2 1 0 2 2 2 1 0 0 0 1 2 0 2 1 0
0 0 0 2 0 0 0 0 0 2 2 0 2 2 0 2 0 2 0 0 0 0 0 2 0 0 0 0 2 0 2 0 2 2 2 2 2 0 0 2 0 0 2 0 0 2 0 2 0 0 2 0 2 2 0 2 0 2 0 2 0 0 2 0 2 2 0 0 2 0 0 2 2 2 2 2 0 2 2 2 0 2 0 2 2 0 0 2 2 2 0 2 2 0 0 0 2 2 2 0 0 1 1 2 1 0 2 0 1 1 2 1 1 0 0 0 0 0 1 0 1 1 0 1 1 1 2 0 0 2 0 0 1 1 0 2 1 0 2 2 0 2 2 0 1 1 1 2 2 1 1 0 1 2 1 1 1 0 0 1 1 1 1 0 2 2 0 2 0 1 0 0 2 0 2 1 1 1 2 1 2 0 0 1 1 2 0 2 2 2 1 0 1 2 1 1 0 1 1 0 0 2 1 2 1 0 0 1 2 2 0 0 2 2 0 0 1 0 0 2 0 0 0 1 1 1 0 1 1 2 2 0 2 1 2 1 1 1 2 1 1 2 1 1 1 0 1 2 2 2 0 0 0 1 2 2 2 0 2 0 2 1 2 0 2 1 0 0 1 1 1 1 2 1 1 0 1 2 2 1 1 2 0 1 1 2 1 1 1 1 1 0 0 2 2 0 2 2 0 0 1 1 0 1 1 1 2 0 1 2 2 2 2 2 0 2 0 1 0 0 0 2 2 2 2 2 0 1 0 0 2 1 2 1 0 0 0 1 2 1 1 1 0 2 2 0 2 1 0 0 2 0 0 2 2 1 0 0 1 1 2 0 0 1 1 1 1 1 1 2 0 1 0 2 2 1 1 2 1 0 0 0 0 2 2 2 1 1 1 2 0 0 1 1 1 1 1 1 2 0 2 2 0 1 1 2 0 1 1 2 1 1 2 2 1 1 1 1 1 1 2 1 2 1 0 1 1 2 2 0 2 1 2 0 2 0 2 2 1 0 1 0 0 0 2 0 1 0 0 2 0 0 0 2 2 1 1 2 0 0 1 0 1 1 1 1 0 1 1 0 1 1 2 0 0 2 0 0 1 1 2 2 1 2 1 0 1 0 2 0 0 0 1 2 0 1 1 2 1 0 1 1 2 0 1 2 1 2 1 1 0 0 1 0 2 1 2 0 2 0 1 2 1 0 2 0 0 1 1 0 1 1 2 1 0 2 1 1 2 0 0 2 1 0 0 0 2 2 0 1 1 0 0 1 0 2 0 1 2 0 2 2 1 0 0 0 1 0 0 0 2 0 2 2 1 0 2 1 0 0 2 0 2 2 0 0 1 2 1 2 2 0 1 1 1 1 1 1 0 2 1 2 0 0 1 1 2 1 1 2 1 1 2 2 2 1 0 1 1 1 2 1 0 0 2 0 0 1 1 1 0 0 2 1 0 1 2 2 2 1 1 1 2 1 1 2 1 0 2 2 2 1 1 0 1 1 1 0 0 0 1 2 2 1 2 1 1 0 0 2 0 0 0 2 1 0 2 1 0 1 0 1 2 2 1 0 0 1 0 2 1 1 2 0 1 1 2 0 0 0 2 1 1 2 1 1 2 2 0 1 0 2 1 1 2 1 1 2 2 2 2 0 2 0 2 0 2 2 1 2 1 2 1 1 2 0 1 2 1 1 2 1 1 1 1 2 2 0 2 0 2 0 1 1 0 1 0 1 0 2 2 2 1 1 1 2 0 0 1 2 1 2 0 1 0 2 2 2 2 1 0 1 1 2 1 1 1 0 2 1 1 1 2 2 2 0 1 1 2 1 2 2 1 1 1 0 2 2 1 1 1 1 1 2 1 1 2 2 0 2 2 0 0 1 2 1 0 2 2 2 0 0 0 0 0 0 1 0 0 2 1 0 0 0 1 0 2 2 2 2 1 0 1 2 0 1 1 0 2 2 1 2 0 0 2 0 0 1 2 0 0 2 1 0 1 1 0 2 0 0 2 2 1 1 2 1 2 0 1 1 2 2 2 1 1 0 1 1 2 2 1 1 0 1 0 0 2 1 0 1 1 0 1 1 0 0 0 1 0 1 0 1 1 1 1 0 2 2 0 2 0 1 2 2 1 1 1 1 2 0 2 1 2 2 1 1 2 1 2 1 2 2 1 2 1 2 0 2 2 0 1 0 0 1 0 1 2 2 2 2 2 1 1 1 0 0 2 1 2 1 2 1 2 2 1 2 0 0 1 2 2 0 2 1 1
1 1 1 0 1 0 0 0 0 1 1 0 1 1 0 1 1 1 0 1 1 1 1 0 1 0 1 1 2 0 1 2 0 2 0 1 2 1 1 0 1 2 1 1 2 2 2 2 1 1 2 1 2 1 1 1 1 2 0 1 2 2 1 0 0 2 0 1 1 1 2 2 1 2 2 0 0 0 2 0 1 2 1 2 2 2 2 2 2 2 2 0 2 1 0 1 0 0 2 0 1 0 1 0 0 0 1 0 2 0 2 1 1 1 0 1 0 0 1 0 2 1 1 1 1 2 2 1 0 2 0 1 1 2 0 1 0 2 2 2 0 2 0 0 0 1 1 2 1 0 1 0 1 2 2 1 2 2 1 2 2 2 1 2 1 2 0 2 0 0 2 1 2 2 2 2 0 1 2 0 1 1 1 1 1 1 0 2 1 2 0 1 2 1 2 0 1 2 2 1 0 2 1 2 0 0 0 0 2 1 1 0 0 2 0 0 2 2 0 2 0 0 1 1 1 1 1 1 1 1 1 0 2 1 2 1 1 1 2 0 2 0 1 2 1 0 0 1 2 2 1 1 0 1 1 2 2 0 1 0 2 2 2 1 1 0 0 0 2 1 1 1 1 1 1 0 1 1 1 1 0 2 1 2 2 2 0 0 1 0 0 2 1 2 2 1 1 2 0 1 1 1 0 1 1 1 2 0 1 2 2 2 2 2 0 2 0 1 0 0 1 2 2 2 2 2 0 1 0 0 2 1 2 1 0 0 0 1 2 1 1 1 0 2 1 1 2 2 0 0 2 1 1 1 2 1 0 0 1 0 2 0 0 0 0 1 1 1 1 2 0 1 0 2 2 1 1 2 0 0 0 0 0 2 2 2 1 1 2 2 0 0 0 2 1 0 2 2 2 0 2 1 0 0 1 2 1 0 1 2 2 2 1 1 1 0 2 1 2 0 2 0 2 2 0 0 2 2 1 1 2 1 2 1 1 0 1 2 2 0 0 0 0 1 1 0 0 1 0 2 0 0 0 2 2 1 1 2 0 0 1 0 1 1 1 1 0 1 1 0 1 1 2 0 0 2 0 0 1 1 2 2 1 2 1 0 1 1 1 0 1 0 0 1 1 0 2 1 1 0 1 1 2 0 1 2 1 2 1 1 0 0 2 1 1 2 1 0 2 0 1 2 2 0 2 0 1 1 1 2 0 1 0 0 1 1 0 2 2 0 0 1 1 1 1 0 0 2 0 1 2 0 0 0 0 2 0 1 2 1 2 2 2 0 1 1 0 0 1 0 2 0 2 2 1 0 2 2 0 1 1 1 1 1 0 1 0 1 1 2 2 1 2 1 0 1 2 2 0 2 1 2 0 0 1 1 2 1 1 2 1 1 2 2 2 1 0 1 1 1 2 1 0 0 2 0 0 1 1 1 0 0 2 1 0 1 2 2 1 1 1 1 2 1 2 1 1 1 2 1 1 0 1 1 2 0 0 0 0 0 1 1 1 2 2 1 0 0 0 1 1 1 0 0 1 0 2 1 1 1 0 1 1 1 1 2 1 1 0 2 1 1 0 1 0 2 2 0 0 0 2 1 1 2 1 1 2 2 0 1 0 2 1 1 2 1 1 2 2 2 2 0 2 0 2 0 2 2 1 2 1 2 1 1 2 0 1 2 2 0 2 0 2 2 1 2 2 0 2 0 2 0 1 1 0 2 0 1 0 2 2 2 1 0 1 2 0 0 1 1 0 1 0 2 1 2 2 2 2 0 0 1 0 2 2 1 1 1 2 2 2 1 2 1 1 0 0 1 1 1 2 2 1 1 1 0 2 2 1 1 1 1 1 2 1 1 2 2 0 2 2 0 0 1 2 1 0 2 2 2 0 0 0 0 0 0 1 0 0 2 1 0 0 0 1 0 2 2 2 2 1 0 1 2 0 1 1 0 2 2 1 2 0 0 1 0 0 1 2 0 0 1 0 0 1 1 0 2 0 0 2 2 1 1 2 1 2 0 1 1 2 2 2 1 2 0 0 2 2 2 2 1 0 1 0 0 2 1 0 1 1 0 1 1 0 0 0 1 0 1 0 1 1 2 0 0 2 2 0 1 0 1 1 2 2 0 1 1 2 0 2 0 2 1 1 2 0 1 2 0 0 0 1 2 1 0 1 1 2 2 2 1 0 1 2 1 0 2 2 2 2 1 2 1 1 0 2 1 2 1 2 1 2 2 1 2 0 0 1 2 2 0 2 1 1
0 2 2 2 2 2 0 2 2 2 2 0 0 2 2 0 0 2 0 2 2 0 0 2 0 2 2 0 2 0 2 2 0 2 0 2 2 0 0 2 0 2 0 2 0 2 0 2 0 0 2 2 2 0 2 0 0 0 2 0 0 2 0 0 0 2 2 0 0 2 2 0 2 2 0 0 2 2 2 0 0 2 2 2 2 2 0 0 2 2 2 2 2 2 0 0 2 0 2 0 0 0 1 0 1 0 2 2 1 1 2 0 1 0 1 1 1 0 2 1 1 1 2 2 2 1 1 0 0 1 1 1 1 2 0 1 0 2 2 1 0 0 1 1 0 0 1 2 1 2 2 1 2 2 1 2 2 1 0 0 0 1 0 0 1 2 1 2 1 0 2 1 2 2 2 0 2 2 1 1 1 1 0 0 2 2 0 1 1 1 0 2 0 0 1 0 2 2 0 2 2 0 2 2 2 1 1 1 2 2 0 1 2 2 0 0 2 2 1 2 1 0 0 2 1 0 0 2 2 0 1 0 2 0 2 1 0 1 1 0 1 1 2 2 1 0 1 1 2 2 0 1 0 0 1 2 2 0 1 1 1 2 2 0 1 0 0 0 2 2 2 0 2 1 2 1 1 1 2 1 0 0 2 1 0 2 0 1 1 1 1 1 0 1 2 1 1 2 0 0 1 1 1 1 2 1 1 1 0 2 2 0 1 1 2 2 1 1 0 1 1 2 1 2 2 2 0 0 0 0 1 0 2 2 2 0 0 2 2 0 1 1 1 2 1 0 2 2 0 0 1 0 2 2 0 2 2 2 2 0 2 0 0 1 2 2 1 0 1 1 1 2 1 0 0 2 1 1 1 1 2 2 2 0 2 2 2 2 2 0 0 0 0 0 2 2 2 0 1 0 1 0 2 1 2 0 0 1 2 1 1 1 1 2 0 1 1 1 1 0 2 0 1 0 0 1 1 2 2 0 2 2 2 1 0 0 0 0 1 2 1 1 1 2 1 2 2 2 0 2 0 1 1 1 2 1 1 2 0 0 2 0 1 1 1 1 1 1 0 1 2 2 0 0 1 1 0 1 1 1 0 1 2 2 2 1 1 0 1 0 0 0 2 1 0 1 0 1 2 2 0 1 2 1 1 1 2 1 1 0 0 1 1 0 2 1 1 0 2 1 0 0 0 1 2 2 1 1 1 1 1 2 1 1 1 1 1 2 0 1 0 0 1 0 2 1 1 1 1 0 0 2 1 0 0 1 0 1 2 2 2 1 0 1 1 2 0 0 2 2 1 0 2 2 2 0 2 1 0 2 1 2 0 2 0 1 1 1 1 1 2 0 1 2 1 0 2 0 0 1 1 1 1 1 0 2 2 1 0 2 2 2 2 1 0 2 2 2 1 2 0 1 0 2 2 1 1 0 0 2 2 0 2 1 1 1 0 2 0 1 1 1 2 1 2 1 0 1 0 2 2 1 1 1 1 1 1 1 1 1 0 2 2 1 0 2 1 0 1 0 2 2 0 0 2 1 2 1 1 0 0 0 1 1 1 1 0 2 1 1 0 1 1 2 1 2 1 1 1 2 1 2 0 1 0 1 1 1 0 1 0 1 0 1 0 1 2 2 1 2 2 1 2 1 1 1 1 1 2 2 0 2 2 1 1 1 1 1 1 1 1 1 0 2 1 0 1 0 1 0 1 0 0 2 0 2 0 0 0 2 2 0 0 2 1 1 1 0 2 2 1 2 0 1 2 2 1 1 1 1 1 1 2 1 0 0 2 1 0 2 1 1 2 2 2 1 0 1 1 1 2 1 0 1 1 1 2 1 1 1 1 2 2 1 2 2 2 2 0 1 2 0 0 1 1 1 0 2 2 2 1 1 0 0 2 1 2 1 0 0 2 0 1 2 1 1 2 1 1 2 2 2 1 2 0 2 1 0 2 2 2 2 0 0 2 1 1 1 0 0 0 0 0 0 0 2 0 2 1 1 2 0 0 0 2 1 1 1 2 2 1 1 1 1 1 1 0 1 0 1 0 1 1 1 1 0 1 1 1 0 1 0 1 2 0 1 0 2 0 0 0 0 2 0 2 0 2 1 0 1 0 0 1 1 2 1 1 2 2 0 1 1 1 1 1 2 0 1 2 1 2 1 0 1 1 1 1 0 0 2 2 2 0 0 2 0 1 2 2 1 2 1 1 0 0 0 2 2 2 2 2 1 1 1 1 2 0 1 0 2 2 0 2 1 1
1 0 1 1 2 1 0 2 2 2 1 0 1 2 2 1 1 2 1 1 1 0 0 1 1 1 1 0 2 1 0 2 1 2 0 1 2 1 0 2 0 2 0 2 0 2 0 2 0 0 2 2 2 0 2 0 0 0 2 0 1 2 0 0 1 2 1 0 1 1 1 1 2 1 1 1 0 0 1 0 2 2 1 1 1 2 2 1 1 1 2 0 1 1 0 0 1 0 1 0 0 0 0 0 0 1 1 0 1 1 2 0 2 1 0 1 0 0 1 0 2 1 2 1 1 2 1 1 0 1 1 2 2 2 0 2 1 2 2 1 1 1 1 0 1 1 2 2 1 2 2 0 2 2 1 2 2 2 1 0 1 2 0 1 0 1 2 2 1 0 2 2 1 1 2 2 1 0 2 1 2 2 1 0 1 1 0 2 1 1 1 2 1 2 1 0 2 2 0 1 2 0 2 2 2 1 1 1 2 2 0 1 2 2 0 0 2 2 1 2 1 0 0 2 1 0 0 2 2 0 1 0 2 0 2 1 0 1 1 0 1 1 2 2 1 0 1 1 2 2 0 1 0 0 1 2 2 0 1 1 1 2 2 0 1 0 0 0 2 1 1 0 1 2 2 0 2 1 1 1 0 1 1 0 0 2 1 1 0 1 0 1 1 2 2 0 2 1 0 0 0 2 2 0 2 2 2 0 0 2 2 1 2 2 2 2 0 2 1 1 2 2 0 2 2 1 0 1 0 0 1 0 2 2 1 0 0 2 2 0 2 0 1 2 1 0 2 2 0 0 1 0 2 2 0 2 2 2 2 0 2 0 0 1 2 2 1 0 1 1 1 2 1 0 1 2 2 1 1 1 2 1 2 0 2 2 2 1 2 0 0 0 0 0 2 2 2 0 1 0 0 0 2 0 2 0 0 1 2 1 1 1 1 2 1 1 1 1 2 0 2 1 2 1 0 1 0 1 2 0 2 1 1 2 0 1 1 1 2 2 1 1 1 2 1 2 2 2 0 2 0 1 1 1 2 1 1 2 0 0 2 0 1 1 1 1 1 1 0 1 2 2 0 0 1 1 0 1 1 1 0 1 2 2 2 1 1 0 1 0 1 0 1 0 1 0 0 1 2 1 1 1 1 0 0 2 2 2 2 0 1 1 2 0 2 0 2 0 2 1 0 1 0 1 1 2 1 1 1 1 1 2 1 2 1 2 1 2 1 2 0 1 0 1 2 1 1 1 1 0 0 2 1 0 0 1 0 1 2 2 2 1 0 1 1 2 0 0 2 2 1 0 2 2 2 0 2 1 1 1 1 2 0 1 0 2 1 1 1 2 2 0 1 2 0 1 2 1 0 0 2 0 0 1 0 2 1 1 1 1 2 2 2 1 0 2 2 2 0 1 0 0 1 2 1 1 1 0 0 2 2 0 2 1 1 1 1 2 0 1 1 1 2 1 2 1 0 1 0 2 2 1 1 1 1 1 1 1 1 1 0 2 2 1 0 2 1 0 1 0 2 2 0 0 2 1 2 1 1 0 0 0 1 1 1 1 0 2 1 1 0 1 1 2 1 2 1 1 0 2 0 1 0 1 1 1 0 1 0 1 0 1 0 1 0 1 2 2 1 2 2 1 2 1 1 1 1 2 2 2 0 1 2 1 1 1 1 1 2 1 0 0 0 2 1 0 1 0 2 0 2 1 0 2 0 2 0 0 0 2 2 0 0 2 1 1 1 0 2 2 2 1 0 1 1 2 2 2 0 2 0 2 1 2 0 0 1 1 1 2 1 0 2 1 2 0 1 0 2 1 2 1 0 0 1 2 2 2 1 0 1 2 2 2 2 2 1 2 1 1 1 1 0 2 1 1 1 2 2 2 1 1 0 0 2 1 2 1 0 1 2 0 0 1 0 0 2 2 1 2 2 2 0 1 0 1 1 0 2 2 2 1 1 0 2 1 1 0 0 0 0 1 1 0 1 2 0 2 1 1 2 0 0 0 2 1 1 1 2 1 2 0 1 1 2 0 1 1 1 1 1 1 0 1 2 0 1 1 0 1 1 1 1 2 0 1 1 0 0 0 1 2 2 1 2 1 2 1 2 1 0 0 2 1 1 0 1 1 2 1 2 1 2 1 2 2 2 1 2 1 2 1 1 1 0 0 1 0 1 1 2 2 2 1 1 1 1 1 0 2 2 1 1 2 1 0 1 0 1 2 0 1 0 2 1 2 0 0 1 1 1 1 2 2 0
2 2 0 2 0 2 0 0 0 2 0 2 0 2 2 2 2 0 2 0 0 2 2 0 0 0 0 0 0 2 0 2 2 2 0 0 2 2 2 2 2 0 2 2 0 2 2 2 0 0 0 0 2 2 2 2 0 2 2 0 0 0 2 0 0 2 0 2 2 0 2 0 0 2 0 0 0 2 2 0 0 2 2 2 2 2 2 2 2 2 2 0 2 2 0 2 0 2 2 0 0 1 1 0 1 0 2 0 1 0 2 1 1 1 0 0 0 0 1 0 1 2 2 1 0 1 2 1 1 2 1 0 1 1 1 2 2 0 1 1 1 1 2 0 1 1 2 1 2 0 2 2 0 1 2 0 1 0 1 0 1 2 1 2 1 2 0 2 2 2 1 2 1 2 2 2 0 0 1 1 2 2 1 1 1 2 0 2 2 1 1 1 1 1 1 2 2 1 1 1 2 1 1 2 1 1 0 1 0 1 1 1 1 0 1 0 1 2 0 2 0 0 0 2 1 0 0 1 1 0 2 0 2 2 1 2 0 1 1 0 0 0 0 0 2 0 1 1 1 0 1 0 1 1 2 2 2 0 2 1 1 2 2 2 0 1 0 0 2 1 1 1 1 2 2 0 2 0 2 0 1 1 1 1 2 2 0 1 1 0 1 0 1 1 2 0 2 2 2 0 2 1 1 2 1 1 1 2 1 2 2 0 0 1 1 2 1 2 1 0 0 1 2 1 2 2 2 2 0 0 2 1 2 1 2 1 2 0 1 0 2 1 0 2 2 1 1 2 0 1 2 0 1 1 1 2 1 1 2 2 1 0 1 0 0 1 1 0 0 1 0 2 0 1 1 1 0 1 0 0 0 2 1 0 1 2 2 0 1 1 1 1 2 0 2 2 1 1 1 0 1 1 1 1 2 0 0 1 0 2 1 2 0 0 0 2 2 2 0 2 1 2 2 1 1 1 0 2 2 0 1 1 2 1 1 0 1 2 1 1 0 0 1 1 2 0 0 1 0 2 0 1 1 1 2 0 1 2 1 1 1 0 2 2 2 0 0 1 0 1 2 1 2 0 0 2 0 0 0 0 1 1 1 2 1 1 2 2 0 1 1 1 1 1 0 1 0 2 0 0 0 2 0 0 0 2 2 2 1 0 2 2 0 0 2 2 1 0 1 1 1 1 1 1 2 2 1 1 2 1 1 2 0 1 2 2 2 2 1 2 0 1 0 2 1 1 0 2 0 1 1 2 0 0 0 2 1 0 2 1 2 1 1 1 1 1 0 0 1 1 1 0 1 2 2 1 1 2 0 2 1 1 1 1 0 0 2 2 2 2 2 0 2 0 0 1 0 0 0 0 2 0 0 2 1 1 1 1 0 2 1 2 2 1 2 1 1 2 1 2 0 1 1 2 1 0 0 0 0 1 1 0 2 0 1 0 1 2 2 1 1 1 2 2 1 0 1 2 1 2 2 2 1 1 1 0 1 0 0 2 2 0 0 0 0 2 0 0 2 0 1 1 0 1 2 1 2 1 1 1 0 0 1 2 2 0 0 0 1 1 0 1 1 0 1 1 2 1 0 2 1 0 0 0 1 2 0 2 0 0 1 1 2 1 0 0 0 2 2 2 2 1 2 1 1 0 1 2 1 2 0 2 2 0 1 0 2 2 1 1 0 1 1 2 0 1 0 1 2 0 2 0 1 1 1 1 0 1 0 1 1 2 2 2 0 2 2 0 2 0 1 1 2 2 1 2 2 1 2 1 0 0 1 1 1 0 1 2 2 2 2 0 1 2 0 0 1 1 1 2 1 2 0 1 0 2 2 1 1 0 0 2 1 1 1 2 2 2 0 2 0 2 0 1 2 0 0 2 2 1 0 0 0 1 1 1 0 1 0 2 1 2 0 2 2 1 2 2 1 1 0 1 1 1 1 2 0 0 2 2 2 2 0 0 0 2 1 1 2 0 1 1 0 0 0 2 1 2 1 1 2 0 1 0 1 1 0 0 1 1 2 2 1 0 1 1 0 2 2 2 2 1 1 2 1 1 0 2 1 0 0 0 2 2 0 1 1 2 0 0 0 1 0 1 0 0 2 2 1 1 0 0 1 0 0 1 2 1 2 1 1 2 2 0 1 2 0 0 2 2 1 1 2 1 0 1 0 0 1 2 0 1 1 2 1 1 1 2 2 1 2 1 1 1 1 0 0 1 1 1 1 0 1 2 0 2 0 1 0 1 2 1 2 2 0
1 1 1 1 1 1 0 0 1 1 2 0 1 2 1 1 1 1 0 0 1 1 1 1 1 0 0 2 0 0 0 0 2 2 0 1 2 0 0 1 1 1 1 1 2 1 2 2 0 1 2 1 2 1 2 0 2 1 2 0 1 2 1 0 1 2 0 0 1 1 2 1 0 1 0 0 1 2 1 0 2 2 1 2 1 2 2 1 1 2 2 2 2 2 0 2 1 1 2 1 1 2 0 0 2 1 1 0 1 0 2 1 1 1 0 0 0 0 1 0 1 2 1 1 0 1 2 1 0 1 1 1 1 1 2 1 2 0 0 1 2 0 1 0 0 0 1 1 2 0 2 1 1 2 2 1 1 1 0 0 2 2 0 2 2 1 2 1 0 1 1 1 1 1 2 2 1 1 1 1 2 2 1 0 1 2 0 1 1 2 1 2 1 2 2 1 1 1 1 1 2 1 2 2 1 0 0 1 1 0 2 1 0 0 0 0 1 2 0 2 0 0 0 2 2 0 0 0 0 0 2 1 2 2 1 2 0 2 1 1 1 1 1 1 2 0 2 0 2 1 0 0 0 1 2 2 2 0 2 1 1 2 2 2 0 1 0 0 2 1 1 1 1 2 2 0 1 0 1 0 1 1 1 1 1 1 0 2 1 0 1 0 1 1 2 0 2 2 2 0 2 1 1 1 0 0 0 1 1 2 2 1 1 1 2 2 1 2 1 0 1 1 2 1 2 1 1 2 0 1 2 0 2 1 2 0 1 0 1 0 2 1 1 2 2 1 1 2 0 0 2 0 2 0 1 2 1 1 1 2 1 0 0 0 1 1 1 0 0 1 0 2 0 1 1 1 0 1 0 0 0 2 1 0 1 2 2 0 1 1 1 1 2 0 2 2 1 1 1 1 0 1 2 1 2 0 0 2 0 2 2 1 1 0 0 2 2 2 0 2 1 2 2 1 0 1 0 2 2 0 1 2 2 1 0 0 0 1 1 2 0 1 0 0 2 0 2 2 0 2 0 2 0 2 2 0 2 0 0 0 2 0 2 2 0 0 0 0 0 0 2 2 1 0 0 2 0 0 1 1 1 1 2 0 1 1 1 0 1 1 1 1 1 1 0 1 0 2 0 0 0 2 0 0 0 2 2 2 1 0 2 2 0 0 2 2 1 0 1 1 1 1 1 1 2 2 1 1 2 1 1 2 0 1 2 2 2 2 0 2 1 0 1 1 0 0 0 2 0 0 1 2 0 0 0 2 0 0 2 1 2 2 1 0 0 1 0 0 0 0 2 0 1 2 2 0 0 2 1 1 2 0 2 1 0 1 1 2 1 2 2 0 2 1 1 1 1 1 0 1 1 1 1 1 0 2 1 1 0 2 1 1 2 0 1 1 1 2 1 2 1 0 1 1 1 0 0 1 1 1 1 1 1 1 1 1 0 1 2 1 1 2 2 0 1 1 1 1 2 2 1 2 0 1 1 1 1 1 2 1 0 2 2 1 2 1 0 0 0 0 1 1 0 2 2 1 1 2 2 0 0 0 1 0 1 1 1 0 2 0 0 1 1 0 0 2 2 0 2 2 0 1 0 0 0 2 1 2 0 1 0 2 2 0 1 0 1 2 2 2 2 1 2 1 1 0 1 2 1 2 0 2 2 0 1 0 2 2 1 1 0 1 1 2 0 1 0 1 2 0 2 0 1 1 1 1 0 1 0 1 1 2 2 2 0 2 2 0 2 0 1 1 2 2 1 2 2 1 2 1 0 0 1 1 1 0 1 2 2 2 2 0 1 2 0 0 1 0 1 1 2 1 1 0 0 2 2 2 1 1 1 2 1 0 2 1 2 2 0 2 1 1 0 0 2 1 0 2 2 2 0 0 0 1 1 1 0 0 0 2 1 2 0 2 2 1 2 2 1 1 0 1 1 1 1 2 0 0 2 2 2 2 0 0 0 2 1 1 2 0 1 1 0 0 0 2 1 2 1 0 2 0 2 0 1 1 1 1 1 1 2 2 2 0 0 1 0 0 2 2 2 2 1 2 1 1 1 1 2 0 0 1 1 1 0 2 0 2 0 0 0 1 0 1 0 0 2 2 1 1 0 0 1 0 0 1 2 1 2 0 1 1 1 1 2 2 0 1 2 1 1 1 1 1 0 1 1 0 1 2 0 2 2 2 0 0 0 2 1 2 2 1 1 1 1 1 0 0 2 2 0 1 0 2 1 1 0 1 0 2 2 2 1 2 0
2 2 0 2 0 2 0 0 0 2 0 2 0 2 2 2 2 0 2 0 0 2 2 0 2 0 0 2 2 0 0 2 2 2 2 2 2 0 0 0 2 2 2 2 0 2 2 2 0 0 2 2 2 0 2 0 0 0 2 0 0 2 0 0 0 2 0 0 0 2 2 0 0 0 2 2 0 2 0 0 0 2 0 2 0 0 2 2 2 2 2 2 2 2 0 2 2 2 2 2 0 0 0 0 0 1 2 0 2 0 1 1 2 0 0 0 1 0 1 0 1 1 0 0 0 1 2 1 1 2 0 1 1 1 0 2 0 2 0 2 1 1 0 1 2 2 0 2 0 0 1 1 0 1 2 0 1 2 1 1 1 2 1 0 1 1 2 2 0 1 0 0 2 2 2 1 2 0 2 0 0 0 0 1 1 2 0 2 2 0 1 2 0 1 1 0 1 2 0 1 2 0 0 2 2 2 0 1 1 1 0 0 1 1 1 1 1 0 0 2 1 0 0 2 0 1 1 2 2 2 1 1 2 1 2 0 2 1 2 0 0 0 2 2 0 0 1 2 1 1 1 1 0 1 2 2 2 0 0 0 2 1 2 1 1 1 0 1 2 2 1 0 0 1 2 1 2 1 1 0 0 2 1 1 1 2 0 1 2 1 0 1 1 1 2 0 2 2 1 0 2 2 2 0 2 1 0 0 0 2 2 1 1 2 1 2 1 2 1 0 0 2 2 0 2 2 1 1 0 0 2 1 2 1 1 0 0 0 2 1 1 0 1 1 1 0 2 1 0 0 2 0 1 1 1 2 1 1 2 2 1 0 0 2 1 2 0 0 1 2 1 1 1 1 2 2 1 2 1 0 1 1 1 2 1 0 2 1 1 0 0 1 2 1 2 2 1 2 1 0 2 0 0 2 1 1 0 2 1 1 2 1 1 2 1 1 1 0 2 0 2 1 0 2 0 1 2 2 1 2 1 2 2 1 0 0 1 1 1 1 0 1 1 1 2 1 0 1 0 2 1 0 2 2 2 1 1 2 1 1 0 0 2 1 1 0 0 0 1 1 2 1 1 0 1 2 1 0 0 2 2 0 1 1 2 2 1 0 0 0 0 2 1 1 1 2 0 2 1 2 0 2 0 1 2 1 2 1 1 1 0 0 1 0 2 1 1 0 2 0 1 1 1 1 2 2 1 2 2 2 1 2 2 2 2 2 1 2 1 1 1 2 0 0 0 0 1 1 0 2 0 1 0 1 0 2 0 0 2 0 2 2 1 0 0 2 0 0 1 1 2 1 2 2 1 0 2 1 1 0 2 2 0 1 0 1 1 1 1 2 2 0 2 1 1 1 2 1 0 0 1 1 1 0 1 2 2 1 1 2 2 1 1 1 0 2 1 1 0 1 1 1 2 2 1 0 0 1 1 1 1 0 0 1 1 0 1 2 1 2 0 1 2 2 1 1 1 0 2 0 1 1 0 2 1 1 1 1 0 0 1 1 2 1 1 2 0 0 1 1 1 1 1 0 2 1 2 2 0 2 0 0 0 2 0 1 1 1 1 1 1 2 0 1 1 1 2 1 0 1 1 1 0 2 1 1 1 2 0 0 0 2 1 1 2 1 2 2 2 2 2 0 2 1 1 0 1 1 2 2 2 1 2 1 1 2 2 1 1 1 1 1 0 0 2 2 0 2 1 0 2 1 0 2 1 0 0 1 0 2 2 1 1 2 1 1 1 1 1 1 0 1 0 1 0 2 1 1 2 0 0 0 1 2 0 0 2 1 1 1 1 1 2 2 2 0 0 1 1 2 2 2 0 0 2 1 2 2 2 1 1 2 2 2 2 2 2 2 0 0 1 1 1 1 1 0 0 2 2 2 1 1 0 0 0 1 0 0 0 2 2 2 0 2 1 0 0 1 1 2 1 1 1 2 0 2 1 1 2 2 1 1 0 0 2 1 0 1 1 0 0 2 1 0 1 1 0 2 1 0 2 1 0 2 2 1 1 1 2 1 2 2 1 0 1 2 0 0 1 2 2 1 2 1 0 0 2 0 1 2 0 2 2 2 2 0 1 0 1 1 0 1 1 2 0 0 2 1 2 0 0 0 1 1 2 1 1 2 1 0 0 2 1 1 2 1 0 1 2 1 2 0 1 1 0 1 1 0 2 0 1 1 0 1 1 0 0 1 2 1 1 0 2 0 0 1 1 0 1 2 1 1 0 2 1 1 1 0 0 1 2 1 1 2 1
1 2 0 1 0 1 1 0 1 1 0 2 1 1 2 2 1 0 2 1 0 2 1 0 2 0 1 2 2 0 0 1 1 2 1 2 2 0 0 0 2 1 2 2 0 2 2 2 0 0 2 1 2 1 2 0 0 0 1 1 0 1 1 0 0 2 0 0 1 1 2 0 1 1 1 1 0 2 0 0 0 2 1 1 1 1 2 1 2 1 2 2 1 1 0 1 2 1 2 1 0 0 0 0 0 1 2 0 2 0 1 1 2 0 0 0 1 0 1 0 1 1 0 0 0 1 2 1 1 2 0 1 1 1 0 2 0 2 0 2 1 1 0 1 2 2 1 2 1 1 2 1 0 1 2 0 2 2 1 2 1 2 0 1 1 1 1 2 1 2 0 0 1 1 2 2 2 2 1 0 2 1 1 1 2 2 0 2 2 1 1 1 0 2 1 0 0 1 1 1 2 0 0 2 2 2 0 1 0 1 0 0 1 1 0 0 1 2 0 2 0 0 0 2 1 2 0 2 2 2 0 0 2 0 2 1 1 1 2 0 0 0 2 2 0 0 0 2 0 2 0 1 1 1 2 2 2 0 0 1 1 1 1 1 1 0 0 1 2 1 1 0 1 1 2 0 2 1 0 1 0 2 1 2 1 1 0 1 2 1 0 2 0 2 2 0 2 2 2 0 2 2 2 1 2 1 0 0 0 2 2 1 1 2 1 2 1 2 2 1 1 2 2 1 2 1 0 1 0 0 2 1 2 1 2 0 0 0 2 2 2 0 1 1 1 0 2 1 1 0 2 0 1 2 2 2 0 0 1 1 1 0 0 2 1 2 0 1 1 2 1 1 1 1 1 2 1 2 1 1 2 2 1 1 2 2 2 0 2 1 0 0 1 2 2 1 1 2 2 0 2 1 1 1 1 1 0 2 0 2 2 0 0 2 2 2 0 0 2 0 2 1 1 2 0 2 1 2 1 1 2 2 2 1 0 0 1 1 1 1 0 1 1 1 2 1 0 1 0 2 1 0 2 2 2 1 2 1 1 1 0 0 2 1 1 0 0 0 1 1 1 0 2 1 1 2 0 0 0 0 1 1 2 1 1 1 2 0 0 0 0 1 1 2 1 1 0 1 1 1 0 2 0 0 2 2 2 2 0 0 1 0 2 1 1 0 1 0 2 1 0 2 1 0 2 2 1 1 1 1 1 1 2 2 1 2 1 2 1 1 0 1 0 1 0 0 2 2 0 2 0 0 1 2 1 2 0 0 2 0 2 2 0 0 0 2 1 0 1 0 2 0 2 1 1 0 1 2 1 0 2 2 0 2 0 1 1 2 0 2 2 0 2 2 2 0 2 2 0 0 1 1 1 0 1 2 2 1 1 2 2 1 1 1 0 2 1 1 0 1 1 1 2 2 1 0 0 1 1 1 1 1 1 2 0 0 2 1 1 0 1 1 2 2 0 2 2 1 1 1 2 1 0 2 2 0 1 0 1 1 1 2 1 0 1 2 1 0 2 1 2 1 1 1 2 0 2 1 1 1 0 1 1 0 2 2 0 1 2 0 1 2 1 2 1 2 1 1 0 1 1 1 0 2 1 1 1 2 0 0 0 2 1 1 2 1 2 2 2 2 2 0 2 1 1 0 1 1 2 2 2 1 2 2 1 1 2 2 2 2 1 2 1 0 2 1 1 1 2 0 2 1 0 2 1 1 0 1 0 2 2 1 0 2 2 1 1 1 2 1 1 1 1 2 0 1 2 1 2 1 1 0 1 1 0 0 2 1 1 1 1 1 2 2 2 0 0 1 1 2 2 2 0 0 2 1 2 2 2 1 1 2 2 2 2 2 2 2 0 0 1 1 1 1 1 0 0 2 2 2 1 1 0 0 0 1 0 0 0 2 2 2 0 2 1 0 0 1 1 2 1 1 1 2 0 2 1 1 2 2 1 1 0 0 2 1 0 1 1 0 0 2 1 0 1 1 0 2 1 0 2 1 0 2 2 1 1 1 2 1 2 2 1 0 1 2 0 1 1 1 2 1 2 1 0 0 2 0 1 2 1 1 1 2 1 0 1 0 0 1 0 1 0 2 0 0 2 1 2 0 0 0 1 1 2 1 1 2 1 0 0 2 1 1 2 1 0 1 2 1 2 0 1 1 0 1 1 0 2 0 1 1 0 1 1 0 0 1 2 1 1 0 2 0 0 1 1 0 1 2 1 1 0 2 1 1 1 0 0 1 2 1 1 2 1
0 2 2 0 2 2 0 2 2 2 0 0 2 0 2 2 0 0 2 2 0 2 0 0 2 0 2 2 2 0 2 0 2 2 2 0 2 0 2 2 2 0 0 0 2 0 2 2 0 2 0 0 0 0 0 2 2 0 2 2 0 0 2 0 0 2 0 0 2 2 2 2 2 0 2 0 0 2 0 2 0 2 2 2 2 2 0 2 2 2 0 2 2 0 0 0 0 0 0 0 2 0 2 2 0 0 2 0 1 1 2 1 1 1 0 1 1 1 1 0 0 2 2 2 2 1 1 1 0 1 1 2 1 2 1 1 1 1 2 2 1 0 1 0 1 1 0 2 1 1 1 0 1 0 2 2 1 2 0 2 0 2 1 0 2 1 2 1 0 1 1 1 2 1 2 2 2 1 1 0 2 1 1 1 1 1 0 1 1 2 1 1 0 1 2 1 1 1 2 1 1 2 1 2 1 0 0 1 2 2 0 2 1 2 0 0 2 2 1 2 2 0 0 2 0 2 0 2 0 2 2 0 2 1 2 1 0 0 2 0 1 1 2 2 1 0 0 2 1 1 1 0 0 2 1 2 0 1 0 1 1 2 1 1 1 1 0 0 1 1 1 1 2 1 2 1 2 1 2 0 0 2 1 1 1 2 0 0 0 2 1 1 0 2 2 0 1 2 1 0 2 1 1 1 2 1 1 1 0 2 2 1 0 0 0 1 1 1 0 0 0 2 1 1 1 1 1 1 0 0 2 0 2 2 2 0 0 0 1 1 2 0 1 2 1 1 2 1 0 0 2 0 2 1 0 2 0 0 1 0 2 0 0 1 1 2 0 1 1 2 1 1 0 2 0 2 1 2 0 1 2 1 2 0 1 0 1 2 1 2 0 1 0 1 2 0 2 1 2 0 2 0 2 1 2 0 0 2 2 1 2 2 1 1 0 1 2 2 1 1 1 2 1 1 0 1 1 1 2 0 2 2 2 1 1 0 2 1 0 0 0 1 0 0 1 1 0 2 1 2 2 0 1 1 1 2 1 1 0 0 1 0 2 2 1 1 0 0 0 0 2 1 2 1 0 2 1 0 2 1 0 1 2 1 1 1 1 1 1 0 0 2 1 1 1 1 1 1 1 1 1 0 1 0 1 2 1 2 1 1 1 0 0 0 2 1 0 0 0 2 1 0 0 1 2 1 0 2 1 0 1 2 0 2 2 2 2 2 0 2 0 1 1 1 1 0 0 2 1 0 0 1 0 1 0 1 1 0 2 2 2 1 0 2 2 1 2 0 0 0 1 0 0 2 1 1 1 2 2 0 2 2 0 1 0 0 0 2 0 2 2 0 1 2 0 1 1 1 0 2 1 2 0 0 1 2 2 1 0 2 2 0 1 1 1 2 2 1 2 1 0 1 0 0 1 0 0 1 0 0 0 0 2 1 0 2 1 2 2 2 1 2 1 1 2 1 1 0 1 1 1 1 0 2 1 0 0 2 1 1 1 1 1 2 0 1 0 0 0 1 1 0 1 0 2 1 2 2 0 2 1 0 1 1 1 1 0 2 1 1 1 1 1 0 2 1 1 1 1 1 1 2 1 1 1 0 0 2 0 1 2 0 1 1 0 0 2 1 1 2 1 0 2 1 2 1 2 1 2 2 2 0 1 1 1 0 1 2 0 0 1 2 1 2 0 1 2 0 1 1 1 0 0 0 0 1 0 1 1 2 2 1 1 2 1 2 2 0 2 0 1 1 1 2 1 2 1 1 2 0 2 1 2 1 0 0 0 2 2 2 2 0 2 2 1 0 0 2 0 0 2 0 0 0 1 1 2 1 1 0 0 2 2 1 1 2 2 1 0 2 1 2 0 1 1 1 2 2 1 2 0 1 0 1 1 1 0 0 0 2 1 0 0 0 1 1 2 1 1 1 1 1 1 2 2 0 1 0 2 2 1 2 1 0 1 1 0 2 1 0 0 1 0 0 1 2 1 1 0 0 1 1 2 0 0 2 1 0 1 2 1 1 1 0 1 1 0 2 0 2 1 2 0 2 1 1 2 1 1 0 1 1 0 2 1 1 0 0 1 2 0 0 1 2 0 0 2 2 1 2 0 0 0 2 1 1 0 2 2 1 2 1 1 1 1 2 0 1 2 1 1 1 2 2 1 0 1 0 2 2 0 1 1 2 0 2 1 2 2 1 1 0 0 2 0 0 1 2 2 2 1 0 0 2 1 2 0 0 1 1 1 2 2 2 1
1 0 2 1 2 2 1 1 1 1 0 1 1 1 1 2 1 2 2 0 1 1 0 2 0 1 0 1 2 1 0 2 2 1 1 0 2 0 1 0 2 1 2 2 0 2 2 2 0 1 2 2 2 0 2 0 0 2 2 0 2 2 0 0 1 2 0 0 2 2 2 2 2 1 2 1 0 1 0 2 1 2 2 2 1 1 0 1 1 2 1 2 2 1 0 0 2 1 2 0 1 1 2 0 2 1 2 0 2 2 2 1 0 2 0 2 0 0 2 1 0 1 1 1 1 0 2 2 0 1 0 1 1 1 2 1 2 1 2 2 2 0 1 1 2 1 1 2 2 0 2 1 1 1 2 1 1 1 1 1 1 2 2 1 2 2 1 1 0 1 0 0 2 1 1 0 1 0 2 0 1 1 0 1 0 2 0 2 1 0 1 1 1 1 1 0 2 2 1 1 1 1 2 1 0 0 0 2 1 1 0 2 2 2 0 0 2 2 0 2 2 0 0 2 0 1 1 1 0 1 2 1 2 1 2 2 0 0 2 0 0 0 2 2 1 0 0 2 1 1 1 0 0 2 1 2 0 1 0 1 1 2 1 1 1 1 0 0 1 1 1 1 2 1 2 1 2 1 2 0 0 1 1 1 0 1 0 0 0 1 2 1 0 1 2 1 0 1 1 0 2 1 1 1 2 2 1 0 0 2 2 1 0 0 0 1 1 1 0 0 0 2 2 2 2 1 0 2 0 0 2 0 1 2 2 1 1 1 1 1 1 1 0 1 1 1 2 2 0 0 1 0 2 0 1 2 1 0 1 1 2 0 0 1 0 2 0 1 1 2 1 1 1 2 0 2 0 2 1 1 2 1 1 1 1 0 1 1 1 1 0 1 0 1 2 1 1 0 1 0 1 0 2 0 2 0 0 1 2 0 1 1 1 2 0 0 2 1 1 0 2 2 2 2 0 0 0 0 1 0 2 2 2 0 1 1 2 2 1 0 0 1 0 0 1 1 0 2 1 2 2 0 1 1 1 2 1 1 0 0 1 0 2 2 1 1 0 0 0 0 2 1 2 1 0 2 2 0 2 0 1 0 2 2 2 1 1 0 1 0 0 1 2 1 1 1 0 1 1 1 1 0 1 0 2 1 1 1 1 1 0 0 1 0 2 0 1 0 1 1 1 1 0 2 2 2 0 2 1 0 1 2 0 1 1 1 1 1 0 1 0 0 0 2 1 0 0 2 1 0 1 1 1 1 0 2 2 0 1 0 2 1 2 0 1 0 1 0 0 1 2 0 1 2 2 1 2 1 0 1 1 2 0 1 0 0 1 2 1 2 2 0 1 2 0 1 1 1 0 2 1 2 0 0 1 2 2 1 0 2 2 0 1 1 1 2 2 1 2 1 0 1 0 0 1 0 0 2 0 0 0 0 2 1 0 2 1 2 2 2 1 2 1 2 1 1 1 0 1 2 1 2 0 0 2 0 2 0 0 2 2 0 2 1 0 2 0 0 1 2 1 0 0 2 1 0 1 2 1 1 0 0 1 0 2 1 0 2 1 1 1 1 1 0 2 1 1 1 1 1 1 2 1 1 1 0 0 2 0 1 2 0 1 1 0 0 2 1 1 2 1 0 2 1 2 1 2 1 2 2 2 0 1 1 1 0 1 2 0 0 1 2 1 2 0 1 2 0 1 1 1 0 0 0 0 1 0 1 1 2 2 1 1 2 1 2 2 0 2 0 1 1 1 2 1 2 1 1 2 1 1 1 1 0 0 0 1 1 2 2 1 0 2 2 0 1 1 1 1 0 2 0 1 0 1 0 2 1 0 1 0 2 2 1 1 2 2 2 0 1 0 2 0 1 2 0 1 2 1 2 0 1 0 1 0 0 0 0 0 2 1 1 0 1 0 1 1 2 1 1 1 1 1 2 2 0 1 0 2 2 1 2 1 0 1 1 0 2 1 0 0 1 0 0 1 2 1 1 0 0 1 1 2 0 0 2 1 0 1 2 1 1 1 0 1 1 0 1 1 2 1 2 1 2 2 1 1 1 2 0 1 0 1 1 0 2 0 1 1 1 0 1 1 2 0 0 2 2 1 1 0 1 1 0 1 1 1 2 2 0 1 1 1 0 0 2 1 1 2 1 2 1 1 2 1 2 1 1 0 1 0 2 2 1 1 0 1 1 2 1 2 0 1 0 0 0 1 2 2 2 1 1 0 2 0 2 0 0 1 1 1 2 1 2 0
0 0 2 2 0 2 0 0 0 2 2 0 0 0 2 0 2 2 0 2 2 0 0 0 0 0 2 0 0 2 0 2 2 2 0 0 0 0 0 2 0 2 0 2 2 0 2 2 0 2 2 0 2 2 2 0 2 0 2 0 0 2 2 0 0 2 0 2 2 2 2 0 2 2 0 2 0 0 2 0 0 2 2 2 2 2 0 0 0 2 2 0 2 2 0 2 0 0 2 0 0 2 0 1 1 1 2 1 1 1 2 1 1 1 0 2 0 0 2 0 1 2 2 0 0 1 2 2 0 2 0 1 2 1 0 1 0 2 1 2 1 1 0 2 1 1 1 2 1 2 2 1 2 1 2 1 2 0 0 0 1 2 1 2 1 2 0 2 1 2 1 1 1 2 2 2 1 0 1 1 0 0 0 1 2 0 0 2 1 0 2 2 1 2 1 0 1 2 1 0 2 0 0 2 2 1 0 1 2 2 1 0 1 2 2 0 2 2 0 2 1 0 1 1 1 1 0 1 1 2 2 0 2 2 2 0 1 1 2 1 1 0 1 2 0 1 2 1 2 1 1 0 0 1 0 0 0 0 0 1 1 1 1 1 0 1 1 0 1 1 1 1 2 2 2 0 1 0 1 0 1 2 1 2 1 2 0 1 1 0 0 2 0 2 2 1 1 2 0 0 2 2 1 0 1 1 1 0 0 2 0 1 0 1 2 1 0 2 1 1 1 1 0 2 2 0 0 2 0 1 1 0 2 2 1 0 0 0 2 2 2 0 1 2 1 0 1 2 0 1 2 1 1 0 2 2 1 0 2 2 2 0 0 1 0 1 0 1 2 2 1 1 0 2 1 2 1 1 0 1 1 2 0 1 1 2 1 2 2 1 0 0 0 1 1 1 1 1 2 1 1 1 1 0 2 1 2 0 2 0 1 1 0 1 1 0 2 2 0 1 1 1 1 0 0 1 0 2 2 0 1 1 1 0 1 0 1 0 1 1 0 1 1 1 0 1 0 2 0 2 1 1 2 0 2 2 0 1 0 1 1 1 2 1 0 0 0 0 1 0 0 2 1 1 2 0 0 0 1 1 2 0 1 1 1 1 2 0 1 1 1 2 0 0 0 1 1 2 0 0 0 1 1 1 0 2 1 2 0 1 0 0 2 2 2 0 1 0 2 2 0 2 1 1 2 1 1 1 1 1 1 2 2 1 2 2 1 2 0 2 1 2 0 1 2 0 0 2 0 0 0 1 0 0 0 2 0 1 2 1 2 0 0 1 1 2 1 0 2 0 0 0 2 2 2 0 2 2 0 0 2 1 0 2 0 2 0 2 2 2 2 0 2 2 2 1 2 1 0 0 2 0 2 0 1 1 1 1 2 0 1 2 2 1 2 0 0 1 0 2 1 1 1 1 2 0 0 1 0 0 0 0 2 0 0 2 2 1 2 1 0 0 2 2 2 0 2 0 2 0 2 0 0 2 0 2 0 0 1 2 0 1 1 0 2 2 1 0 0 0 1 1 0 0 0 1 0 1 2 0 1 0 2 1 2 1 0 2 1 1 1 2 1 0 0 0 1 0 2 1 0 0 1 0 0 1 2 1 1 0 0 2 0 2 0 2 2 2 1 2 2 1 2 0 2 0 0 2 1 2 2 1 2 1 1 0 1 1 0 1 2 2 0 2 1 1 1 1 2 0 2 0 0 1 0 1 0 0 0 1 2 0 0 1 2 2 1 0 1 1 0 0 0 1 2 2 2 2 2 0 0 1 1 2 2 1 2 1 2 0 0 1 2 2 0 0 0 1 2 1 1 2 1 0 1 1 2 1 0 1 0 2 1 0 1 1 2 2 0 1 0 1 0 1 2 0 0 2 2 2 0 0 1 2 1 1 1 1 1 2 2 1 1 2 1 1 2 2 2 2 2 1 2 1 0 1 0 0 2 2 2 1 0 1 2 2 0 2 1 0 1 2 1 0 0 1 1 2 0 0 2 2 1 1 2 1 2 0 0 0 2 2 1 0 1 0 0 2 1 0 2 1 1 1 1 1 2 0 1 1 1 1 1 1 0 2 1 2 0 0 0 2 1 0 0 0 2 2 1 1 0 0 2 0 0 1 2 0 2 1 1 0 1 0 0 1 0 1 1 2 1 0 2 2 0 2 1 2 2 1 2 0 0 1 0 1 1 1 1 1 2 1 1 2 0 1 2 1 1 2 1 1 1 2 1 1 0 0 0 1 2 1 1 2 0
[truncated: 3,580,011 more chars]
