# Supplementary material for: A Fast and Efficient Approach for Genomic Selection with High-Density Markers
Source: G3 (Bethesda). 2012 Oct 1;2(10):1179–84. doi: 10.1534/g3.112.003822 (PMC3464110; doi:10.1534/g3.112.003822)
Supplement: Supporting Information [file supp_2.10.1179_FileS1.zip › Rep1_50/Rep1/Y3]

-329.389
-335.166
-336.548
-346.585
-351.575
-346.194
-334.584
-336.578
-340.782
-338.299
-341.765
-339.076
-338.217
-334.592
-340.820
-340.357
-342.944
-335.400
-333.668
-337.002
-335.672
-343.739
-343.119
-341.515
-340.302
-336.828
-339.201
-340.089
-338.491
-339.019
-345.066
-340.623
-332.642
-341.581
-343.528
-345.141
-338.121
-336.277
-343.407
-346.845
-341.287
-334.463
-338.423
-340.668
-343.096
-337.809
-344.490
-338.320
-340.460
-332.615
-343.210
-347.633
-345.274
-335.386
-343.124
-342.690
-339.812
-334.714
-339.651
-337.579
-340.969
-336.549
-339.066
-338.029
-336.743
-341.331
-338.617
-345.044
-343.286
-335.354
-334.771
-330.872
-341.417
-339.329
-345.835
-338.609
-331.851
-335.250
-339.082
-340.606
-339.146
-340.069
-342.847
-343.706
-334.700
-345.546
-331.892
-338.440
-341.271
-340.055
-345.034
-341.274
-338.370
-338.604
-338.240
-341.771
-344.209
-338.627
-341.983
-338.473
-328.835
-332.791
-341.934
-337.675
-339.147
-337.455
-343.642
-345.065
-340.275
-332.126
-340.385
-339.876
-337.638
-339.609
-340.209
-335.983
-349.670
-336.893
-341.097
-340.765
-340.358
-334.722
-341.137
-337.173
-344.013
-341.139
-338.769
-339.352
-344.298
-330.867
-333.939
-341.279
-340.542
-345.012
-346.203
-342.300
-339.334
-338.680
-334.855
-338.243
-343.550
-341.296
-337.888
-335.168
-339.042
-336.128
-345.102
-335.838
-342.331
-345.245
-335.756
-342.330
-339.603
-336.452
-344.767
-339.697
-339.478
-340.068
-341.702
-338.033
-338.932
-343.650
-332.681
-340.338
-331.200
-337.226
-337.607
-343.064
-335.230
-335.798
-333.349
-339.007
-337.192
-339.979
-343.245
-341.305
-338.330
-331.103
-344.038
-339.103
-341.954
-339.855
-346.392
-335.228
-337.410
-336.574
-339.478
-335.695
-339.134
-340.577
-337.157
-336.241
-345.622
-338.471
-343.219
-339.318
-338.533
-339.721
-343.454
-337.377
-342.699
-343.206
-333.574
-336.354
-340.076
-345.782
-335.699
-341.631
-337.028
-341.513
-333.106
-341.074
-342.831
-345.775
-331.934
-340.028
-333.307
-343.405
-339.810
-333.870
-342.849
-342.963
-343.551
-335.846
-339.703
-341.874
-342.806
-341.614
-342.116
-339.539
-340.475
-339.209
-338.974
-340.775
-339.551
-333.739
-336.759
-331.708
-337.356
-346.814
-345.333
-338.149
-345.564
-335.225
-339.791
-340.474
-342.567
-341.465
-343.229
-338.187
-337.826
-336.109
-325.440
-340.368
-339.825
-334.006
-337.653
-341.370
-343.864
-341.999
-338.949
-339.205
-338.524
-338.733
-340.351
-344.153
-347.825
-343.293
-341.260
-343.335
-340.192
-340.410
-336.045
-340.578
-348.661
-346.448
-344.034
-342.338
-338.097
-332.144
-339.162
-335.903
-341.863
-338.609
-339.367
-336.753
-335.704
-344.991
-342.963
-347.416
-339.177
-344.674
-340.154
-339.769
-340.043
-332.025
-334.274
-340.703
-346.044
-338.512
-338.183
-341.849
-338.457
-345.308
-337.087
-339.915
-339.678
-338.223
-338.155
-338.384
-349.422
-343.483
-344.362
-345.800
-342.453
-341.524
-339.022
-337.798
-335.433
-333.651
-339.437
-339.626
-342.978
-341.738
-335.780
-343.098
-344.386
-342.218
-341.545
-342.028
-339.814
-342.339
-347.737
-341.855
-335.479
-339.065
-340.983
-342.580
-338.052
-341.899
-334.049
-333.127
-345.264
-342.594
-339.625
-335.687
-339.552
-337.589
-331.837
-339.783
-339.883
-336.853
-338.994
-340.636
-338.888
-343.433
-339.959
-340.161
-339.674
-338.962
-342.757
-339.503
-345.197
-336.036
-334.725
-340.559
-333.034
-340.468
-337.380
-338.722
-341.616
-340.317
-335.477
-335.547
-339.693
-343.110
-348.863
-340.763
-347.923
-339.781
-336.085
-339.672
-341.372
-327.515
-341.240
-339.282
-341.955
-339.730
-338.869
-338.528
-344.438
-346.766
-339.794
-336.414
-331.628
-335.832
-338.905
-340.271
-332.712
-342.154
-340.124
-338.032
-338.967
-335.597
-338.082
-342.642
-330.285
-343.605
-335.277
-338.359
-343.140
-344.630
-345.673
-339.830
-338.592
-341.592
-340.234
-329.781
-343.367
-338.435
-336.451
-335.816
-338.077
-340.669
-341.763
-346.901
-329.278
-335.979
-341.348
-338.021
-344.838
-341.202
-340.037
-335.752
-337.478
-336.836
-347.824
-337.087
-348.961
-347.233
-337.426
-334.962
-344.698
-344.362
-338.829
-336.624
-341.378
-338.408
-334.117
-336.032
-337.789
-348.261
-344.058
-334.794
-343.103
-338.447
-345.515
-344.464
-340.371
-337.265
-337.476
-340.720
-343.787
-345.053
-340.135
-341.061
-341.671
-335.526
-344.960
-342.201
-340.467
-340.585
-340.047
-331.972
-346.831
-348.933
-331.994
-334.830
-339.529
-338.323
-342.964
-336.583
-336.064
-335.006
-348.399
-340.057
-341.859
-334.345
-344.889
-336.990
-339.923
-343.066
-348.651
-346.985
-337.824
-332.307
-339.573
-336.604
-333.773
-338.640
-335.867
-338.384
-336.085
-335.817
-343.534
-333.141
-339.023
-340.709
-340.737
-340.037
-336.067
-346.347
-337.667
-331.978
-341.958
-345.500
-335.445
-348.460
-346.840
-343.776
-339.702
-341.955
-340.431
-333.830
-335.842
-338.210
-335.231
-345.429
-344.364
-338.100
-339.609
-340.963
-340.625
-332.891
-331.359
-342.628
-342.563
-344.465
-344.881
-342.811
-336.517
-337.136
-338.834
-335.418
-340.532
-342.133
-337.451
-346.164
-335.682
-335.032
-340.749
-337.108
-338.378
-335.204
-342.201
-343.595
-337.227
-342.637
-346.824
-335.071
-342.110
-345.090
-338.670
-336.587
-336.497
-337.643
-345.931
-333.029
-335.216
-344.113
-344.662
-341.639
-337.163
-342.067
-343.730
-343.375
-339.386
-336.939
-339.590
-337.492
-343.418
-341.704
-337.336
-340.113
-339.356
-344.874
-337.819
-334.429
-337.716
-333.854
-339.121
-339.906
-336.262
-346.873
-343.792
-345.131
-342.903
-337.432
-338.389
-337.397
-342.620
-344.639
-338.592
-333.099
-337.187
-330.849
-342.768
-334.308
-342.090
-335.105
-340.087
-341.654
-347.815
-343.150
-338.144
-341.732
-332.399
-339.869
-342.802
-341.086
-336.887
-338.272
-334.898
-339.800
-344.559
-342.059
-338.878
-340.891
-332.982
-333.638
-338.692
-341.851
-336.335
-335.746
-336.044
-337.831
-339.812
-337.087
-334.081
-327.885
-342.083
-335.810
-344.068
-339.959
-338.944
-336.223
-339.366
-339.503
-328.705
-340.579
-340.124
-340.742
-337.332
-340.316
-337.738
-336.741
-335.896
-342.742
-348.170
-344.062
-337.367
-342.430
-340.377
-340.763
-333.453
-337.045
-329.016
-333.889
-337.487
-340.788
-340.701
-333.553
-338.311
-349.662
-336.256
-340.941
-340.853
-345.178
-348.916
-340.283
-342.158
-340.751
-330.488
-341.539
-342.203
-338.895
-340.819
-338.575
-349.077
-341.484
-334.484
-332.424
-336.449
-343.444
-348.602
-332.659
-334.689
-335.870
-335.070
-336.063
-342.507
-332.306
-334.875
-343.287
-344.173
-337.535
-332.572
-339.953
-333.420
-342.197
-342.483
-343.456
-341.358
-346.955
-343.188
-339.377
-335.021
-340.215
-339.885
-345.915
-337.673
-341.594
-342.909
-340.072
-339.609
-344.645
-343.244
-341.489
-341.482
-341.085
-336.696
-339.766
-335.723
-335.062
-343.481
-343.423
-340.917
-336.418
-337.336
-341.043
-339.594
-341.147
-343.748
-340.664
-339.386
-337.232
-341.541
-329.666
-347.032
-339.798
-348.511
-351.842
-338.260
-343.703
-336.424
-332.964
-340.992
-347.008
-335.736
-341.510
-330.358
-336.601
-329.309
-338.882
-339.509
-343.469
-340.379
-334.020
-333.411
-343.914
-340.632
-340.561
-342.387
-338.188
-332.374
-336.753
-335.576
-340.101
-338.062
-335.155
-337.770
-344.819
-337.211
-334.199
-339.594
-337.431
-338.328
-342.659
-330.494
-339.240
-335.665
-338.779
-336.298
-340.003
-342.055
-330.184
-335.843
-337.806
-338.536
-340.108
-344.905
-339.954
-340.857
-333.181
-340.189
-334.846
-338.419
-335.119
-333.485
-348.887
-341.329
-336.856
-342.149
-341.926
-341.408
-341.977
-340.138
-332.155
-340.473
-345.627
-342.211
-343.119
-340.755
-335.146
-343.277
-341.041
-338.410
-342.211
-339.423
-338.387
-337.256
-338.206
-348.419
-347.286
-340.235
-340.824
-347.077
-339.591
-340.866
-337.777
-335.257
-345.600
-336.788
-332.261
-342.857
-335.730
-337.669
-342.977
-335.067
-336.812
-342.711
-338.496
-341.136
-334.743
-338.376
-336.354
-339.480
-339.127
-340.627
-337.143
-342.368
-331.693
-339.293
-343.889
-329.008
-338.037
-342.078
-343.695
-336.331
-337.892
-334.209
-339.064
-336.542
-339.872
-346.388
-340.861
-345.329
-336.225
-332.731
-335.220
-340.756
-337.700
-345.437
-345.556
-339.701
-343.614
-339.605
-332.879
-341.408
-338.931
-341.839
-335.593
-346.247
-351.608
-346.451
-343.221
-336.224
-331.092
-345.346
-339.263
-340.544
-344.634
-336.792
-339.236
-340.500
-337.428
-342.901
-339.176
-343.787
-331.407
-336.572
-338.617
-340.702
-330.885
-338.305
-344.513
-336.025
-343.401
-338.987
-344.675
-348.146
-331.050
-341.755
-344.749
-342.488
-341.780
-337.203
-332.886
-338.238
-337.837
-338.676
-346.332
-338.748
-338.164
-340.786
-340.771
-338.154
-345.725
-339.764
-336.904
-338.524
-338.832
-338.915
-344.029
-340.890
-346.977
-337.681
-342.541
-339.789
-340.837
-335.661
-335.241
-331.205
-333.697
-342.062
-339.300
-342.565
-340.674
-343.116
-336.015
-339.564
-342.146
-333.242
-334.193
-335.523
-345.782
-340.122
-338.288
-340.690
-338.398
-341.179
-337.830
-342.027
-344.247
-335.942
-340.481
-345.319
-346.848
-337.820
-338.059
-343.463
-335.175
-338.844
-338.168
-336.437
-348.084
-341.702
-342.039
-340.044
-338.012
-334.198
-336.903
-338.233
-344.913
-333.877
-338.671
-342.027
-347.542
-340.406
-345.420
-333.483
-337.105
-346.742
-334.270
-338.957
-336.544
-349.708
-333.631
-339.232
-341.090
-339.536
-334.293
-338.666
-335.428
-343.157
-340.711
-341.207
-332.872
-341.129
-334.115
-342.602
-341.658
-338.880
-335.656
-339.486
-339.818
-348.039
-345.995
-346.130
-344.616
-340.243
-340.434
-339.090
-336.007
-342.792
-336.703
-334.931
-335.490
-339.090
-340.949
-347.291
-341.360
-338.761
-337.963
-336.616
-341.407
-340.723
-339.212
-335.490
-343.421
-332.747
-330.197
-334.175
-336.941
-333.916
-340.974
-341.467
-332.260
-344.940
-345.332
-348.088
-338.336
-334.905
-335.894
-339.613
-336.875
-335.761
-331.389
-340.989
-337.390
-345.909
-346.740
-339.987
-340.602
-338.818
-345.440
-342.740
-335.801
-343.371
-332.121
-343.461
-341.182
-344.313
-345.956
-344.297
-343.200
-333.475
-341.590
-349.284
-338.947
-336.425
-344.020
-342.565
-329.983
-338.417
-340.738
-341.160
-336.439
-340.579
-341.603
-348.471
-341.286
-334.703
-341.162
-338.978
-344.105
-340.457
-345.360
-329.634
-332.555
-338.722
-336.856
-344.860
-339.214
-339.665
-337.772
-340.473
-332.502
-333.095
-336.273
-341.044
-338.786
-337.847
-338.432
-339.574
-344.418
-342.230
-347.941
-343.986
-335.629
-340.535
-348.649
-343.128
-343.441
-341.979
-344.733
-339.458
-335.688
-342.655
-332.582
-337.330
-340.512
-342.185
-337.516
-343.254
-335.752
-338.341
-341.062
-340.760
-340.997
-334.195
-345.831
-338.036
-341.970
-339.035
-340.872
-336.173
-346.227
-340.365
-343.574
-334.442
-335.759
-338.757
-346.721
-342.748
-341.578
-349.790
-338.885
-338.261
-338.112
-339.309
-338.999
-340.643
-344.695
-331.826
-343.788
-337.011
-337.438
-330.703
-337.316
-346.192
-338.543
-340.701
-339.157
-339.771
-335.406
-337.677
-340.065
-332.894
-341.793
-340.646
-339.154
-340.235
-338.269
-338.823
-334.431
-339.659
-339.981
-336.806
-340.325
-341.096
-341.576
-344.899
-336.542
-337.600
-333.593
-324.204
-344.243
-336.261
-335.266
-345.166
-334.488
-340.288
-336.362
-339.340
-337.991
-336.063
-336.778
-339.154
-336.411
-346.236
-341.995
-336.070
-337.838
-341.273
-335.863
-342.361
-338.393
-345.002
-341.939
-335.082
-332.999
-344.516
-345.187
-340.551
-336.763
-336.998
-341.952
-338.727
-336.049
-343.487
-339.996
-345.663
-341.768
-335.991
-338.385
-343.229
-336.030
-338.758
-333.708
-333.508
-333.427
-340.636
-333.875
-336.108
-339.362
-344.998
-337.979
-342.272
-339.997
-341.516
-342.375
-340.507
-341.936
-343.375
-335.682
-340.364
-344.533
-343.110
-345.466
-339.990
-336.322
-341.495
-343.439
-340.154
-341.049
-343.330
-338.816
-338.992
-346.947
-334.730
-341.070
-339.230
-343.161
-336.763
-342.275
-335.710
-340.747
-335.159
-334.391
-346.722
-339.332
-331.290
-341.093
-342.052
-335.492
-338.565
-340.715
-335.051
-330.414
-339.284
-336.493
-343.162
-342.440
-340.673
-336.776
-334.275
-339.044
-337.589
-337.790
-333.032
-344.903
-334.426
-338.915
-339.098
-340.365
-337.483
-342.516
-341.783
-338.331
-338.876
-339.845
-336.893
-340.395
-340.113
-338.343
-342.996
-343.286
-339.581
-338.948
-338.620
-339.001
-337.706
-343.590
-338.218
-335.143
-336.641
-330.486
-336.731
-340.142
-341.186
-345.896
-340.754
-340.661
-337.824
-347.349
-342.725
-338.301
-341.523
-350.400
-339.288
-338.727
-339.096
-344.128
-339.303
-337.929
-345.460
-333.281
-343.368
-338.468
-342.330
-339.350
-334.249
-338.500
-334.824
-331.628
-338.671
-339.537
-339.999
-345.381
-341.492
-340.787
-343.867
-339.348
-339.358
-339.346
-339.730
-337.365
-335.305
-337.338
-340.126
-338.982
-339.454
-339.481
-342.484
-341.289
-340.542
-339.737
-344.541
-335.440
-337.598
-342.179
-336.458
-338.384
-340.219
-344.487
-345.028
-327.789
-345.308
-346.802
-337.360
-339.486
-342.929
-339.361
-340.339
-333.260
-342.065
-331.649
-338.827
-338.046
-343.689
-337.800
-340.301
-331.795
-335.555
-335.548
-333.975
-338.457
-335.175
-338.709
-328.900
-332.973
-339.649
-337.152
-327.448
-337.331
-343.060
-340.373
-342.625
-342.206
-334.706
-333.309
-340.800
-337.054
-344.903
-344.405
-336.576
-334.256
-335.177
-333.561
-336.204
-336.029
-340.211
-337.431
-337.933
-345.010
-348.277
-343.847
-352.388
-343.712
-328.331
-339.239
-339.056
-340.719
-343.354
-342.325
-345.338
-342.314
-339.375
-334.765
-345.128
-347.305
-340.924
-333.331
-329.539
-342.241
-338.619
-343.016
-338.344
-339.827
-338.119
-342.729
-337.796
-334.827
-338.417
-344.672
-343.954
-339.908
-340.604
-335.511
-349.086
-336.602
-344.135
-341.635
-342.540
-340.335
-339.836
-337.036
-341.494
-335.106
-347.385
-338.455
-344.176
-337.268
-332.989
-342.353
-341.078
-345.400
-340.090
-342.730
-342.600
-344.130
-341.258
-338.599
-338.754
-335.189
-341.749
-340.597
-343.349
-338.512
-340.824
-335.604
-345.097
-334.348
-344.432
-345.684
-342.243
-340.230
-342.014
-334.302
-338.898
-338.012
-342.700
-339.218
-339.501
-339.014
-334.791
-333.448
-338.188
-335.488
-338.927
-340.325
-342.818
-336.022
-332.027
-338.162
-332.301
-343.443
-334.990
-343.430
-335.996
-341.041
-337.676
-335.560
-344.491
-330.588
-334.354
-335.335
-339.681
-338.868
-337.791
-343.332
-336.676
-336.265
-342.081
-347.272
-341.130
-337.250
-329.248
-341.521
-337.813
-347.352
-345.172
-340.573
-339.268
-338.220
-334.227
-336.517
-339.547
-341.559
-344.660
-338.687
-344.189
-341.836
-343.832
-339.173
-334.646
-336.024
-335.718
-332.334
-346.041
-346.894
-334.856
-343.408
-337.280
-333.546
-344.960
-347.306
-340.735
-334.204
-340.475
-337.580
-346.218
-345.151
-337.099
-342.531
-344.324
-338.581
-337.243
-337.614
-342.087
-336.843
-342.916
-338.686
-336.115
-337.104
-341.960
-339.501
-338.084
-333.556
-337.697
-340.413
-333.569
-341.949
-340.576
-330.558
-335.720
-341.522
-338.528
-336.478
-343.258
-336.273
-338.585
-338.411
-336.554
-341.905
-331.991
-334.717
-335.377
-333.472
-339.419
-344.851
-342.781
-340.939
-332.981
-333.539
-334.168
-334.213
-341.351
-343.343
-340.526
-348.006
-337.932
-334.091
-343.302
-332.275
-336.036
-342.211
-339.369
-339.955
-344.758
-335.539
-336.815
-334.757
-337.251
-342.570
-339.822
-338.737
-337.258
-347.850
-340.304
-334.404
-340.296
-339.144
-336.964
-331.772
-338.324
-337.868
-340.708
-336.305
-337.730
-339.504
-339.713
-348.770
-333.944
-333.204
-339.762
-336.476
-330.104
-337.109
-336.568
-334.406
-345.312
-340.118
-342.499
-336.742
-326.145
-336.094
-342.466
-338.047
-340.136
-338.361
-340.859
-340.260
-338.116
-339.976
-331.605
-336.572
-345.264
-342.023
-348.808
-344.794
-341.709
-342.986
-345.197
-342.967
-344.563
-339.734
-333.439
-339.356
-340.230
-339.761
-337.228
-327.170
-334.474
-334.774
-337.676
-343.388
-334.940
-341.476
-333.609
-336.810
-340.607
-342.708
-335.970
-336.179
-346.758
-336.156
-337.797
-342.770
-339.393
-340.097
-348.355
-333.246
-339.820
-339.765
-339.307
-340.233
-340.055
-335.749
-344.788
-346.878
-342.367
-348.821
-348.339
-341.579
-344.305
-343.031
-334.158
-338.002
-338.904
-339.649
-337.518
-337.715
-343.805
-333.439
-342.279
-347.758
-340.354
-346.870
-339.847
-345.642
-339.542
-340.237
-334.429
-339.399
-338.817
-339.177
-334.851
-334.656
-346.605
-346.136
-327.097
-345.495
-343.444
-344.814
-340.660
-337.570
-346.779
-349.327
-339.740
-346.867
-337.475
-332.249
-335.546
-335.004
-338.252
-334.916
-338.830
-343.934
-343.445
-337.152
-338.327
-338.345
-341.620
-335.168
-334.423
-342.085
-330.925
-343.405
-342.545
-337.467
-341.241
-340.092
-338.639
-337.368
-340.795
-334.873
-343.018
-335.472
-338.938
-335.584
-345.990
-347.100
-340.392
-342.771
-344.415
-341.734
-345.730
-336.670
-335.266
-338.155
-337.355
-337.078
-346.723
-333.681
-342.162
-336.958
-340.344
-336.687
-335.311
-338.822
-339.397
-339.159
-341.924
-347.363
-335.518
-343.041
-347.292
-334.261
-337.447
-334.989
-337.005
-335.673
-337.809
-337.771
-337.438
-337.848
-341.871
-341.137
-339.906
-339.667
-336.864
-335.379
-336.237
-330.868
-345.177
-341.001
-341.432
-332.161
-341.676
-346.283
-333.041
-339.370
-340.225
-343.536
-341.521
-337.265
-340.172
-343.962
-345.358
-337.473
-338.045
-340.084
-338.297
-341.469
-340.099
-341.237
-342.967
-343.696
-340.866
-345.101
-339.940
-343.538
-340.170
-338.794
-334.288
-338.826
-336.440
-333.561
-345.719
-342.976
-333.219
-337.468
-343.617
-336.722
-340.632
-336.336
-333.765
-345.283
-341.293
-339.968
-335.594
-339.413
-341.915
-331.808
-345.918
-333.512
-340.314
-336.787
-336.672
-335.927
-340.163
-342.832
-337.504
-344.780
-332.618
-332.491
-343.758
-341.098
-340.458
-337.479
-345.109
-342.141
-339.837
-340.792
-336.423
-342.707
-342.781
-339.655
-346.379
-340.220
-336.636
-330.135
-341.572
-341.886
-339.579
-339.167
-343.564
-342.894
-332.970
-335.975
-340.086
-340.936
-340.657
-330.829
-341.080
-335.988
-347.577
-339.914
-335.292
-339.394
-336.269
-339.857
-336.223
-344.809
-343.294
-340.971
-342.095
-334.656
-332.771
-339.357
-344.383
-337.926
-335.986
-334.477
-345.478
-347.163
-340.542
-339.200
-339.562
-330.259
-337.889
-340.023
-346.204
-341.383
-340.315
-333.687
-337.724
-342.998
-339.629
-344.006
-332.146
-347.299
-340.590
-340.492
-338.323
-336.598
-339.092
-348.517
-336.567
-338.376
-344.291
-339.351
-333.391
-335.070
-344.119
-342.296
-340.410
-333.866
