# Supplementary material for: A Fast and Efficient Approach for Genomic Selection with High-Density Markers
Source: G3 (Bethesda). 2012 Oct 1;2(10):1179–84. doi: 10.1534/g3.112.003822 (PMC3464110; doi:10.1534/g3.112.003822)
Supplement: Supporting Information [file supp_2.10.1179_FileS1.zip › Rep1_50/Rep1/Y4]

-340.540
-337.374
-341.815
-344.758
-338.440
-335.167
-336.174
-341.449
-334.494
-340.247
-347.308
-340.892
-345.238
-341.800
-337.732
-341.159
-342.037
-326.531
-339.532
-331.521
-340.468
-340.902
-339.577
-344.187
-332.394
-338.073
-330.799
-336.260
-348.519
-337.916
-335.777
-335.701
-337.029
-340.127
-330.612
-334.035
-339.555
-345.123
-334.316
-345.984
-340.730
-341.868
-347.009
-338.721
-342.500
-342.186
-341.831
-342.015
-345.716
-337.622
-342.953
-337.777
-337.690
-341.167
-342.177
-340.483
-329.280
-339.851
-344.551
-344.439
-335.524
-340.226
-345.822
-351.816
-339.002
-336.785
-340.979
-336.198
-340.056
-344.680
-343.237
-339.330
-341.027
-339.879
-341.063
-333.121
-328.252
-341.547
-338.529
-343.020
-323.805
-332.078
-345.935
-338.310
-343.172
-342.861
-338.411
-334.947
-338.552
-338.374
-342.327
-337.482
-345.708
-345.888
-343.763
-335.211
-345.306
-340.644
-344.505
-341.764
-337.649
-337.985
-347.820
-340.178
-341.099
-344.543
-344.107
-348.654
-345.800
-342.826
-342.040
-337.426
-342.986
-349.052
-338.312
-332.061
-338.356
-338.674
-343.312
-337.824
-350.118
-340.162
-340.600
-343.850
-337.149
-336.998
-341.036
-342.780
-337.304
-341.297
-341.400
-352.833
-345.519
-331.665
-336.402
-329.387
-339.923
-336.872
-339.703
-343.731
-346.525
-340.517
-335.919
-348.933
-340.034
-339.405
-329.775
-342.109
-335.601
-344.679
-336.781
-339.488
-346.397
-344.640
-336.429
-336.362
-343.879
-340.576
-329.209
-342.496
-340.797
-337.104
-340.337
-337.474
-338.910
-335.697
-336.385
-339.045
-339.224
-340.715
-342.662
-337.667
-342.985
-337.071
-335.486
-334.945
-340.292
-348.135
-337.860
-343.204
-342.936
-342.036
-342.249
-342.854
-334.544
-334.129
-344.855
-339.549
-343.351
-338.528
-342.030
-337.763
-346.022
-335.765
-347.672
-339.948
-338.365
-337.330
-340.498
-346.558
-342.263
-343.629
-342.320
-338.052
-350.698
-343.608
-335.804
-337.432
-343.770
-344.432
-338.251
-336.028
-338.727
-341.952
-341.999
-336.393
-338.285
-337.859
-328.938
-340.940
-334.286
-339.681
-343.465
-339.358
-331.059
-340.670
-335.594
-337.837
-339.424
-342.016
-335.764
-336.594
-337.499
-337.682
-339.555
-336.416
-342.456
-341.039
-345.815
-340.781
-336.693
-337.940
-335.320
-335.711
-342.773
-339.725
-333.306
-334.273
-346.815
-340.167
-340.770
-337.697
-336.566
-334.700
-339.475
-335.478
-341.316
-328.927
-338.951
-338.851
-344.625
-336.464
-334.103
-339.874
-341.424
-344.451
-344.712
-340.099
-343.684
-339.329
-338.796
-343.955
-343.292
-340.208
-345.980
-341.560
-340.134
-343.160
-330.567
-340.640
-342.858
-339.197
-337.038
-337.971
-342.873
-332.219
-345.458
-335.738
-342.566
-338.837
-343.588
-338.123
-333.448
-335.671
-337.115
-338.112
-348.051
-332.797
-336.910
-344.086
-339.270
-339.915
-339.658
-346.040
-335.839
-339.548
-343.079
-344.607
-346.867
-335.910
-346.388
-334.591
-338.382
-338.410
-337.679
-339.729
-334.116
-340.736
-342.554
-334.555
-341.316
-338.205
-340.285
-335.561
-332.889
-341.470
-344.541
-344.637
-344.150
-335.257
-350.583
-343.324
-333.323
-333.467
-344.988
-340.891
-335.209
-333.916
-339.079
-349.715
-334.484
-339.436
-342.763
-341.274
-337.844
-339.143
-334.502
-340.056
-338.917
-339.229
-331.928
-337.913
-344.927
-334.112
-338.087
-337.415
-340.039
-336.015
-346.944
-339.146
-341.763
-347.629
-342.940
-346.077
-342.090
-339.064
-342.309
-339.100
-329.643
-337.007
-338.615
-330.161
-342.428
-343.384
-336.192
-341.228
-341.030
-335.797
-341.109
-341.030
-339.694
-344.655
-338.091
-339.501
-342.922
-338.189
-344.726
-345.730
-337.617
-332.514
-342.172
-337.116
-340.432
-341.668
-337.905
-338.030
-342.376
-340.771
-344.647
-341.310
-334.360
-344.934
-346.239
-341.596
-335.333
-338.254
-346.751
-343.953
-336.579
-336.300
-343.942
-345.513
-342.282
-345.754
-332.517
-339.683
-335.070
-343.580
-334.476
-339.452
-345.489
-341.051
-339.788
-341.050
-342.391
-342.031
-344.309
-339.436
-332.660
-337.505
-333.083
-330.533
-342.737
-334.678
-340.967
-338.818
-340.213
-334.961
-338.532
-342.899
-345.272
-343.784
-340.773
-338.802
-340.386
-341.000
-336.740
-347.846
-341.190
-335.106
-333.813
-340.503
-340.218
-345.197
-333.710
-337.314
-335.805
-346.031
-341.522
-341.358
-340.974
-342.075
-341.489
-340.400
-350.476
-341.605
-339.466
-334.567
-341.318
-340.524
-339.936
-341.056
-329.381
-345.893
-345.191
-341.610
-339.760
-337.864
-350.798
-345.939
-339.194
-334.543
-340.079
-336.667
-339.247
-341.352
-345.964
-343.053
-340.679
-348.223
-336.931
-335.856
-336.919
-344.998
-343.931
-339.622
-336.077
-333.180
-341.514
-337.222
-344.263
-339.398
-338.535
-336.686
-337.085
-339.406
-345.136
-339.437
-336.437
-337.666
-340.690
-336.899
-335.570
-340.298
-344.671
-345.194
-332.901
-335.208
-334.178
-336.210
-339.119
-342.366
-343.347
-340.585
-335.465
-340.653
-342.032
-345.950
-341.467
-335.146
-337.379
-339.058
-343.063
-343.717
-345.056
-343.289
-336.172
-342.072
-339.125
-337.076
-340.607
-337.068
-343.696
-341.186
-339.214
-340.929
-339.142
-342.485
-342.394
-340.309
-337.480
-344.157
-338.328
-339.087
-333.177
-339.392
-346.921
-340.081
-337.735
-342.509
-346.127
-337.751
-337.743
-345.826
-341.519
-340.656
-336.915
-343.871
-341.118
-347.041
-333.864
-337.910
-335.826
-333.276
-335.163
-337.023
-342.875
-341.908
-341.045
-342.834
-338.264
-349.794
-342.625
-344.438
-343.960
-335.508
-344.447
-345.144
-346.219
-336.999
-341.711
-343.540
-337.926
-340.831
-331.423
-337.885
-333.634
-345.119
-337.320
-338.118
-338.661
-345.845
-335.917
-333.532
-342.512
-342.972
-341.424
-334.842
-343.239
-344.118
-343.324
-341.982
-338.111
-340.342
-347.200
-339.226
-341.427
-333.860
-337.784
-338.499
-345.772
-337.934
-330.481
-343.767
-342.232
-336.718
-332.381
-342.029
-342.665
-337.313
-345.394
-346.828
-333.798
-341.815
-344.348
-336.999
-333.190
-332.417
-338.420
-338.650
-337.904
-334.253
-338.427
-339.993
-335.587
-350.556
-342.743
-337.586
-333.780
-328.898
-336.160
-342.929
-340.419
-335.047
-329.633
-336.616
-344.410
-344.672
-332.106
-336.871
-328.760
-342.873
-343.934
-341.306
-340.482
-340.356
-338.373
-333.128
-333.606
-333.732
-341.745
-337.169
-345.284
-337.682
-346.615
-338.415
-340.192
-339.038
-326.359
-330.572
-339.892
-332.119
-345.721
-334.773
-343.168
-344.597
-338.114
-336.345
-330.562
-334.465
-335.394
-332.036
-336.623
-341.453
-343.742
-338.941
-349.578
-347.802
-337.911
-337.911
-334.906
-336.328
-337.811
-348.419
-335.172
-342.610
-339.790
-341.929
-337.434
-336.674
-341.289
-338.595
-332.029
-341.012
-342.275
-336.504
-340.319
-336.489
-337.579
-335.924
-348.939
-340.894
-348.638
-337.795
-344.759
-339.659
-331.982
-327.746
-334.370
-336.731
-337.000
-338.348
-329.517
-336.548
-342.536
-334.306
-342.838
-342.663
-340.575
-344.254
-335.543
-335.831
-339.709
-331.691
-338.441
-335.803
-342.451
-343.243
-337.093
-339.098
-348.472
-338.882
-340.509
-340.748
-340.336
-341.612
-343.367
-339.613
-334.727
-334.329
-347.385
-337.896
-336.750
-334.659
-342.679
-350.014
-342.281
-341.282
-341.702
-341.356
-343.095
-345.000
-338.608
-345.510
-342.041
-343.934
-344.665
-337.615
-342.539
-339.946
-341.431
-336.916
-334.431
-338.674
-342.006
-349.617
-348.057
-337.755
-341.199
-335.989
-341.176
-344.009
-338.918
-340.542
-341.981
-342.477
-340.988
-346.045
-329.791
-343.830
-342.853
-342.767
-340.310
-346.857
-340.565
-334.113
-344.227
-341.809
-344.413
-339.794
-335.677
-338.398
-336.385
-337.043
-348.450
-341.186
-336.730
-338.401
-338.661
-340.270
-348.521
-342.723
-338.450
-342.829
-341.802
-342.408
-338.145
-338.382
-337.052
-336.183
-339.800
-345.193
-332.723
-338.232
-341.702
-336.462
-332.459
-339.820
-340.876
-342.289
-339.980
-332.938
-343.916
-339.805
-339.986
-344.495
-333.706
-335.675
-343.015
-340.564
-339.593
-334.594
-341.267
-337.692
-332.626
-340.698
-343.939
-336.947
-346.440
-341.543
-341.907
-335.354
-339.107
-336.497
-331.637
-338.726
-339.927
-339.436
-336.508
-342.357
-342.196
-337.125
-334.054
-337.819
-345.729
-344.557
-332.685
-338.903
-336.591
-344.938
-333.324
-339.289
-339.746
-345.251
-338.981
-347.362
-341.414
-342.927
-338.777
-338.626
-336.662
-334.333
-336.950
-341.517
-334.607
-339.200
-341.410
-341.455
-339.424
-342.266
-333.825
-342.040
-347.151
-339.249
-334.415
-342.684
-336.455
-339.350
-338.784
-344.262
-338.770
-341.493
-340.743
-336.913
-335.150
-337.400
-338.179
-332.618
-339.469
-344.284
-334.098
-346.038
-343.085
-346.417
-345.084
-341.258
-344.030
-340.072
-344.083
-340.896
-340.534
-339.192
-337.443
-333.964
-336.627
-339.148
-335.924
-333.178
-341.166
-338.462
-345.411
-343.749
-333.994
-334.839
-337.811
-342.404
-334.139
-337.988
-344.940
-348.093
-337.482
-330.012
-338.399
-328.627
-343.501
-336.653
-343.627
-340.491
-330.739
-341.615
-341.604
-338.591
-339.705
-335.160
-343.304
-338.633
-338.898
-336.433
-332.790
-338.277
-341.352
-334.314
-341.263
-340.707
-340.502
-339.081
-339.792
-345.418
-343.976
-340.968
-348.495
-338.853
-341.722
-343.258
-335.630
-341.311
-332.391
-346.396
-351.302
-341.811
-342.775
-342.049
-332.936
-340.856
-337.619
-335.769
-339.227
-341.111
-341.289
-343.639
-341.060
-343.507
-334.203
-336.009
-337.696
-340.821
-340.543
-336.385
-342.906
-336.427
-339.381
-341.907
-332.680
-341.880
-342.258
-347.967
-338.572
-335.541
-341.195
-335.571
-347.682
-344.642
-338.851
-337.756
-344.913
-336.744
-339.215
-341.171
-338.527
-344.054
-339.613
-334.211
-339.794
-333.976
-335.887
-336.079
-336.941
-333.939
-338.815
-333.240
-337.434
-338.123
-341.620
-336.609
-337.786
-342.289
-339.484
-339.554
-333.467
-334.952
-341.748
-336.371
-341.144
-340.038
-325.984
-335.580
-338.411
-339.923
-340.361
-342.078
-338.394
-333.721
-339.662
-340.942
-340.637
-341.006
-340.949
-342.683
-341.600
-339.356
-337.491
-333.253
-339.278
-335.840
-348.012
-342.028
-340.038
-334.258
-337.327
-340.916
-330.887
-341.139
-338.834
-335.067
-336.977
-344.777
-339.104
-336.234
-344.755
-341.376
-333.345
-334.104
-342.099
-341.448
-342.109
-339.239
-349.425
-338.076
-334.844
-331.548
-340.260
-337.013
-341.743
-339.508
-344.180
-339.203
-340.881
-347.728
-341.960
-334.247
-338.492
-331.679
-339.432
-337.984
-339.310
-338.325
-335.451
-335.935
-343.436
-337.833
-340.673
-342.822
-345.698
-342.033
-334.895
-341.998
-341.674
-349.246
-333.567
-339.785
-343.285
-341.944
-333.137
-342.924
-335.132
-344.668
-342.965
-337.403
-338.900
-334.980
-333.771
-342.112
-339.711
-341.468
-333.262
-332.925
-337.666
-336.881
-341.079
-342.075
-343.924
-342.645
-337.350
-333.060
-341.214
-339.642
-338.154
-335.983
-342.952
-338.969
-342.446
-340.253
-335.259
-339.843
-340.690
-335.846
-335.530
-337.548
-338.771
-331.712
-336.789
-337.066
-343.273
-336.891
-337.740
-335.083
-342.403
-342.383
-328.201
-332.597
-336.869
-340.975
-340.563
-338.216
-343.351
-339.174
-340.522
-333.416
-336.907
-350.806
-343.931
-340.161
-335.744
-345.290
-339.448
-337.259
-336.234
-334.020
-331.117
-346.624
-337.923
-333.363
-343.076
-339.601
-341.807
-338.793
-329.801
-342.685
-333.100
-337.549
-335.014
-340.224
-334.200
-338.987
-336.202
-339.230
-339.917
-337.695
-345.082
-342.303
-339.766
-340.414
-339.149
-339.845
-338.230
-337.112
-334.585
-339.760
-341.743
-344.203
-339.986
-334.764
-339.255
-337.262
-340.271
-341.200
-335.465
-336.924
-342.078
-340.800
-344.190
-345.179
-335.448
-341.348
-344.586
-338.011
-336.682
-344.887
-345.717
-340.495
-338.384
-331.768
-341.316
-332.834
-338.085
-335.354
-338.997
-341.313
-337.433
-347.878
-338.647
-338.597
-333.975
-337.771
-334.163
-342.528
-333.328
-339.069
-340.811
-341.694
-342.204
-340.396
-343.220
-340.679
-342.931
-341.896
-342.378
-340.709
-343.732
-334.997
-338.067
-336.950
-341.999
-339.049
-338.168
-347.241
-336.134
-341.009
-343.295
-342.400
-335.813
-341.165
-334.787
-339.895
-341.739
-336.173
-335.926
-338.219
-340.663
-343.020
-338.550
-336.514
-342.503
-339.866
-345.071
-344.114
-341.232
-342.564
-339.416
-344.089
-338.537
-334.755
-344.169
-337.345
-339.038
-343.718
-337.692
-340.850
-334.898
-344.142
-339.968
-346.805
-337.831
-335.465
-341.816
-338.023
-342.596
-343.214
-332.999
-336.900
-337.584
-331.713
-346.036
-340.103
-339.377
-343.470
-339.903
-340.878
-342.974
-337.300
-333.065
-333.150
-338.675
-336.274
-343.935
-353.415
-338.373
-345.535
-337.844
-343.401
-338.360
-346.265
-328.142
-335.849
-337.784
-337.819
-339.216
-334.838
-346.802
-340.529
-336.632
-331.980
-345.236
-338.325
-332.492
-342.876
-343.673
-338.542
-333.956
-334.796
-333.295
-338.614
-343.156
-336.607
-342.497
-345.224
-340.170
-339.581
-340.603
-334.790
-340.853
-343.634
-337.907
-344.439
-335.317
-340.876
-337.408
-338.857
-334.986
-336.229
-339.703
-340.620
-341.400
-338.598
-346.429
-345.110
-339.037
-335.821
-344.209
-336.931
-343.853
-337.548
-347.433
-341.586
-341.271
-343.587
-334.669
-335.830
-337.261
-338.977
-340.361
-343.245
-343.306
-339.661
-338.627
-341.595
-343.842
-339.445
-337.638
-341.329
-341.660
-336.594
-342.454
-343.501
-338.815
-343.583
-341.320
-348.516
-340.667
-341.648
-335.254
-333.755
-339.653
-338.056
-342.578
-344.688
-333.925
-335.101
-333.223
-330.852
-339.341
-343.651
-340.284
-342.929
-337.637
-332.516
-343.708
-338.904
-343.786
-338.054
-335.133
-337.957
-343.689
-337.013
-335.614
-339.152
-338.520
-340.821
-341.650
-342.585
-339.850
-337.556
-332.604
-335.436
-337.933
-336.112
-338.318
-331.724
-339.200
-343.404
-337.393
-339.602
-339.346
-339.490
-342.583
-336.135
-344.042
-339.415
-340.878
-342.512
-340.334
-340.815
-337.875
-343.817
-326.918
-334.943
-341.904
-340.221
-343.820
-342.393
-344.160
-337.118
-334.012
-335.798
-341.055
-343.875
-338.880
-342.595
-336.469
-336.845
-340.733
-344.889
-335.657
-350.278
-339.682
-341.428
-336.335
-343.597
-342.099
-339.389
-342.831
-341.994
-343.925
-337.064
-335.539
-341.739
-341.880
-336.112
-342.897
-341.894
-334.745
-335.813
-332.317
-329.189
-332.904
-338.092
-338.925
-337.462
-344.657
-333.354
-340.516
-343.015
-339.764
-345.787
-339.149
-340.458
-336.859
-342.301
-340.126
-339.850
-340.792
-336.099
-337.726
-334.748
-340.616
-344.228
-340.961
-348.891
-342.882
-336.423
-338.331
-343.991
-336.619
-337.451
-342.137
-343.565
-342.995
-338.071
-345.391
-342.578
-336.943
-338.202
-351.256
-342.224
-338.541
-339.123
-338.772
-342.001
-335.947
-342.350
-333.807
-337.208
-344.248
-337.551
-352.917
-337.961
-328.590
-340.667
-339.824
-335.632
-333.641
-344.398
-338.342
-344.968
-329.861
-336.900
-333.933
-342.921
-330.899
-343.581
-341.313
-337.417
-337.837
-337.931
-343.010
-342.686
-348.739
-343.526
-338.491
-343.918
-340.750
-339.485
-343.893
-342.662
-342.965
-337.246
-339.180
-335.967
-337.147
-339.059
-334.618
-337.993
-340.473
-344.306
-343.291
-339.072
-346.528
-335.584
-342.230
-335.388
-343.038
-338.999
-342.056
-338.007
-336.271
-331.311
-336.234
-337.711
-347.022
-339.064
-339.297
-344.882
-336.375
-342.855
-335.554
-336.075
-336.817
-335.355
-345.358
-341.879
-333.617
-338.699
-342.469
-348.375
-338.105
-342.371
-341.279
-343.515
-338.109
-333.526
-324.126
-340.407
-337.702
-338.902
-336.419
-337.111
-336.272
-337.150
-336.343
-340.495
-347.263
-344.079
-343.423
-340.101
-341.374
-337.020
-342.804
-335.651
-343.208
-334.854
-339.271
-343.941
-341.803
-343.607
-338.641
-335.665
-334.122
-342.129
-340.978
-336.252
-346.298
-339.986
-337.535
-340.430
-330.890
-336.564
-334.279
-342.737
-341.801
-342.530
-340.199
-344.578
-340.080
-342.642
-338.305
-334.172
-339.802
-338.848
-335.444
-340.121
-343.444
-339.637
-333.276
-343.759
-335.332
-333.775
-335.876
-344.285
-340.581
-335.795
-343.618
-341.185
-340.333
-342.490
-347.899
-335.940
-339.524
-339.443
-337.261
-340.535
-336.958
-341.775
-337.040
-343.114
-325.216
-334.389
-329.011
-341.024
-336.051
-335.207
-337.540
-339.821
-339.320
-339.509
-336.634
-336.540
-343.181
-333.099
-345.439
-335.721
-333.889
-343.063
-341.985
-336.245
-344.051
-339.535
-338.102
-339.685
-338.431
-340.690
-342.292
-336.185
-329.495
-342.499
-344.275
-337.029
-350.756
-334.725
-341.330
-345.278
-344.695
-336.546
-339.716
-341.741
-333.194
-338.608
-332.851
-334.583
-337.197
-335.409
-341.967
-338.559
-342.899
-340.931
-343.538
-334.089
-341.783
-335.585
-338.663
-337.030
-340.053
-338.548
-337.177
-347.344
-340.227
-337.963
-336.345
-343.753
-341.531
-334.547
-336.937
-342.886
-330.170
-346.228
-344.923
-347.076
-341.891
-339.676
-338.377
-335.123
-335.316
-344.289
-332.835
-342.724
-339.477
-332.008
-342.910
-345.103
-331.523
-344.820
-336.571
-330.418
-337.992
-334.841
-337.697
-330.548
-350.072
-347.414
-334.731
-345.536
-339.694
-340.942
-345.164
-339.787
-331.144
-345.634
-339.640
-339.716
-340.290
-344.426
-341.936
-345.867
-338.123
-334.708
-337.361
-341.371
-336.613
-342.321
-327.622
-332.847
-337.803
-342.237
-347.328
-335.399
-336.940
-333.406
-340.465
-339.268
-338.338
-336.290
-338.214
-340.973
-338.876
-338.729
-340.293
-339.171
-341.462
-332.875
-347.565
-347.983
-345.558
-341.410
-338.220
-344.323
-334.787
-335.339
-328.353
-339.175
-338.957
-345.753
-340.507
-335.768
-341.075
-340.200
-341.126
-344.755
-339.279
-337.676
-339.885
-337.899
-341.213
-342.049
-334.830
-337.802
-336.742
-338.859
-339.260
-339.739
-343.879
-343.380
-336.626
-333.810
-343.155
-340.332
-341.969
-338.361
-341.399
-340.201
-344.725
-345.672
-339.997
-338.764
-338.649
-337.238
-339.124
-336.883
-334.332
-337.022
-342.228
-345.489
-340.630
-341.811
-337.601
-336.330
-337.486
-337.429
-349.592
-339.300
-338.737
-344.567
-348.263
-336.626
-343.145
-338.359
-344.418
-344.356
-334.296
-335.693
-348.765
-332.294
-338.614
-339.155
-342.338
-344.423
-346.105
-342.051
-348.035
-344.163
-338.408
-336.167
-341.455
-341.460
-334.977
-330.544
-337.407
-335.426
-337.339
-338.585
-340.991
-331.528
-341.172
-341.521
-338.113
-337.909
-344.367
-344.922
-336.460
-336.095
-341.479
-340.865
-341.035
-337.411
-338.846
-341.119
-337.727
-340.346
-334.152
-341.664
-337.983
-340.195
-345.674
-343.903
-343.386
-338.685
-340.161
-333.850
-338.095
-334.776
-332.701
-344.368
-342.465
-345.028
-332.301
-340.495
-339.998
-345.282
-336.328
-338.321
-338.045
-343.994
-340.469
-337.674
-335.013
-339.287
-338.550
-342.643
-343.615
-340.186
-341.593
-346.713
