# Supplementary material for: A Fast and Efficient Approach for Genomic Selection with High-Density Markers
Source: G3 (Bethesda). 2012 Oct 1;2(10):1179–84. doi: 10.1534/g3.112.003822 (PMC3464110; doi:10.1534/g3.112.003822)
Supplement: Supporting Information [file supp_2.10.1179_FileS1.zip › Rep1_50/Rep1/Y5]

-340.841
-337.716
-341.556
-334.126
-334.292
-345.624
-345.127
-344.015
-337.788
-337.716
-338.709
-338.296
-334.136
-336.046
-345.507
-337.935
-340.467
-343.219
-339.544
-332.637
-340.643
-334.264
-336.963
-343.763
-351.708
-347.105
-340.022
-345.412
-345.568
-341.884
-337.811
-336.896
-335.808
-336.619
-341.292
-343.870
-338.870
-334.552
-337.574
-342.441
-333.186
-339.647
-335.968
-335.424
-343.204
-333.493
-345.050
-333.497
-335.052
-332.008
-336.515
-345.467
-340.019
-344.657
-333.768
-338.263
-342.269
-342.228
-339.744
-337.532
-337.895
-344.528
-340.445
-337.514
-341.229
-346.835
-347.067
-336.775
-339.680
-339.919
-336.711
-340.727
-343.633
-339.650
-341.835
-341.841
-333.562
-339.420
-344.679
-335.865
-342.180
-352.304
-334.086
-340.368
-344.159
-339.430
-333.689
-332.464
-343.892
-340.139
-334.834
-337.501
-344.452
-340.212
-343.170
-333.149
-338.123
-345.145
-337.087
-334.929
-340.495
-343.252
-335.939
-342.544
-338.521
-343.757
-337.025
-346.520
-341.034
-337.083
-334.408
-338.937
-339.480
-347.914
-333.319
-340.946
-336.771
-338.412
-336.249
-338.164
-350.749
-338.876
-337.517
-335.067
-342.071
-343.148
-340.955
-340.111
-337.508
-342.068
-343.704
-333.292
-339.893
-340.902
-333.005
-334.706
-344.116
-338.826
-339.525
-332.615
-342.795
-346.211
-340.851
-336.187
-343.529
-336.828
-339.405
-341.493
-337.682
-340.845
-340.417
-342.125
-334.568
-332.136
-339.312
-336.473
-330.625
-338.084
-340.849
-335.271
-348.168
-334.280
-339.331
-335.678
-334.167
-344.958
-343.471
-344.371
-343.104
-339.676
-342.425
-338.141
-345.468
-339.787
-341.422
-340.424
-336.125
-348.989
-343.186
-339.107
-336.265
-342.785
-340.709
-344.713
-346.711
-335.857
-343.484
-340.699
-342.978
-335.610
-335.911
-334.689
-337.280
-338.493
-337.918
-335.357
-334.117
-343.031
-341.344
-342.563
-335.579
-339.475
-336.372
-342.395
-342.735
-339.870
-342.420
-339.193
-350.751
-344.203
-337.028
-338.748
-341.556
-340.435
-342.813
-344.816
-342.792
-341.064
-337.731
-344.964
-338.636
-346.657
-337.094
-333.386
-342.944
-345.324
-338.864
-334.432
-341.237
-335.642
-344.583
-341.139
-343.074
-336.569
-341.862
-344.825
-335.320
-345.909
-338.543
-332.990
-345.361
-345.301
-334.713
-334.677
-341.942
-345.692
-337.250
-335.485
-337.354
-346.311
-341.373
-338.060
-337.398
-331.523
-348.082
-341.621
-340.821
-339.248
-327.607
-331.552
-340.806
-342.885
-338.662
-340.467
-334.924
-338.947
-340.416
-332.800
-335.591
-337.647
-337.474
-332.686
-338.297
-338.952
-337.560
-338.708
-340.418
-338.166
-341.765
-338.084
-333.592
-336.956
-344.570
-332.975
-345.062
-337.127
-329.120
-343.439
-340.335
-341.288
-336.998
-331.655
-340.946
-337.361
-335.029
-344.859
-342.906
-345.866
-342.866
-346.384
-344.888
-341.606
-339.706
-336.718
-340.730
-339.888
-339.018
-342.557
-340.432
-338.980
-337.363
-343.813
-334.423
-345.211
-336.035
-340.994
-336.117
-332.866
-344.657
-348.239
-339.329
-341.732
-344.029
-346.235
-335.410
-338.977
-341.228
-339.065
-338.751
-333.266
-336.903
-340.429
-346.699
-341.764
-343.331
-347.806
-341.798
-337.765
-341.929
-339.998
-334.791
-344.643
-348.021
-340.223
-338.456
-338.132
-333.239
-333.121
-341.486
-341.851
-341.507
-348.839
-343.289
-347.247
-337.045
-341.171
-342.512
-340.490
-327.739
-338.719
-344.257
-331.989
-341.525
-342.298
-330.470
-346.474
-333.700
-336.929
-343.701
-342.335
-345.739
-340.770
-331.010
-341.015
-348.001
-341.599
-343.722
-342.059
-342.910
-331.085
-342.682
-342.894
-345.699
-336.017
-342.653
-334.357
-344.637
-339.964
-341.114
-346.163
-339.950
-344.725
-342.260
-334.961
-338.386
-338.877
-343.912
-336.873
-339.389
-340.723
-342.433
-338.470
-332.815
-341.169
-339.812
-344.250
-330.159
-343.368
-336.352
-333.185
-343.193
-341.280
-336.413
-343.581
-346.401
-337.726
-333.890
-337.756
-342.795
-344.611
-342.396
-334.964
-332.078
-341.301
-339.845
-338.468
-333.666
-342.190
-347.787
-341.976
-335.933
-337.407
-327.872
-336.959
-339.308
-335.544
-345.008
-330.376
-349.315
-337.966
-338.601
-342.581
-336.318
-336.665
-337.048
-331.236
-335.687
-341.537
-351.628
-340.475
-338.174
-340.111
-343.298
-343.911
-343.484
-337.295
-339.695
-342.948
-343.584
-334.891
-338.176
-335.077
-339.609
-339.258
-344.347
-332.593
-340.451
-337.500
-340.315
-343.868
-342.200
-337.694
-340.999
-338.051
-343.598
-340.026
-336.706
-334.654
-331.527
-339.868
-339.917
-337.685
-341.206
-333.873
-344.520
-334.145
-339.280
-339.883
-339.848
-344.583
-339.623
-330.334
-338.830
-342.612
-344.876
-335.909
-331.525
-334.558
-342.920
-343.026
-341.401
-342.538
-339.995
-346.269
-339.850
-339.488
-345.035
-337.441
-340.840
-337.178
-332.703
-334.832
-339.993
-332.416
-344.115
-345.699
-336.915
-335.414
-338.587
-337.654
-346.033
-346.191
-336.783
-335.911
-335.762
-335.520
-344.687
-336.698
-341.506
-344.710
-341.092
-345.743
-342.050
-340.129
-342.008
-339.434
-335.166
-341.062
-341.252
-336.344
-338.247
-334.639
-336.510
-339.125
-340.388
-337.491
-350.566
-339.676
-339.957
-338.683
-336.733
-329.612
-338.750
-338.004
-342.566
-339.051
-332.729
-341.201
-344.534
-338.012
-339.093
-340.472
-335.899
-334.472
-337.605
-338.319
-333.639
-342.232
-339.583
-347.825
-341.013
-344.814
-343.424
-334.580
-346.306
-343.427
-345.000
-343.968
-343.194
-339.486
-338.666
-331.983
-341.514
-340.574
-338.701
-341.247
-345.423
-345.057
-343.282
-332.364
-339.518
-334.932
-340.536
-341.631
-343.518
-339.396
-345.580
-332.388
-339.889
-341.070
-344.095
-342.831
-342.757
-335.794
-347.241
-336.315
-337.527
-332.997
-349.055
-343.008
-342.274
-347.135
-342.481
-341.120
-330.585
-335.863
-334.821
-338.588
-335.237
-337.583
-338.453
-331.502
-334.796
-342.687
-333.952
-334.914
-340.054
-333.828
-342.831
-337.705
-326.800
-330.905
-337.731
-341.781
-333.877
-340.209
-335.432
-345.656
-345.202
-344.685
-338.288
-339.355
-340.479
-342.079
-339.814
-330.599
-336.880
-337.695
-334.401
-337.924
-335.046
-333.613
-340.575
-332.144
-341.378
-341.433
-348.047
-347.716
-337.384
-342.755
-341.756
-340.473
-344.186
-344.805
-352.713
-338.809
-339.509
-335.557
-341.219
-334.546
-336.765
-342.312
-339.622
-336.531
-339.553
-341.930
-340.566
-341.924
-342.779
-340.794
-347.073
-338.954
-338.178
-341.016
-342.116
-337.417
-338.838
-336.456
-341.490
-341.659
-343.623
-334.495
-335.081
-343.016
-338.516
-342.020
-324.822
-331.408
-338.724
-339.622
-350.406
-337.158
-341.993
-337.174
-346.053
-346.875
-343.196
-346.387
-338.123
-336.223
-337.424
-335.023
-335.635
-337.359
-348.212
-348.586
-343.933
-348.784
-343.119
-339.817
-332.624
-340.442
-337.142
-339.285
-335.421
-347.372
-341.020
-339.718
-339.276
-335.518
-340.928
-325.226
-345.219
-334.352
-331.804
-342.177
-337.372
-341.750
-344.235
-340.019
-344.428
-345.527
-339.017
-336.143
-338.027
-336.517
-343.623
-329.564
-336.416
-337.094
-347.617
-340.622
-343.067
-337.355
-333.765
-338.064
-344.180
-344.949
-339.999
-343.722
-341.498
-339.720
-339.044
-336.085
-340.227
-343.957
-334.217
-342.512
-340.224
-335.632
-338.470
-334.271
-336.903
-346.158
-340.952
-339.122
-340.810
-336.739
-328.635
-339.494
-341.209
-339.324
-330.808
-338.054
-344.919
-342.822
-333.464
-338.300
-337.531
-334.934
-344.460
-336.599
-331.645
-335.220
-334.796
-334.852
-338.630
-339.379
-343.016
-341.085
-333.992
-333.944
-338.780
-341.146
-341.824
-337.779
-337.253
-332.111
-334.183
-345.804
-340.900
-339.549
-339.246
-337.673
-339.166
-332.991
-331.341
-342.714
-341.322
-335.719
-338.946
-344.341
-339.043
-334.140
-343.101
-346.734
-340.109
-343.782
-342.908
-339.457
-329.058
-334.260
-338.535
-339.321
-342.924
-338.419
-342.562
-335.560
-340.112
-337.840
-336.422
-339.046
-338.704
-341.963
-342.523
-337.486
-341.547
-339.239
-340.461
-342.022
-342.439
-340.031
-334.830
-336.278
-333.479
-341.276
-344.672
-334.274
-338.672
-335.160
-344.059
-335.901
-337.164
-347.515
-337.042
-342.559
-340.578
-338.218
-335.396
-335.612
-339.884
-346.161
-339.624
-331.611
-342.462
-335.321
-344.192
-337.560
-336.987
-342.852
-340.569
-336.954
-340.783
-339.007
-337.374
-347.262
-350.326
-342.376
-335.499
-331.030
-343.002
-342.482
-344.441
-335.947
-342.056
-349.039
-339.541
-341.898
-337.638
-343.942
-344.152
-333.510
-334.772
-329.180
-338.802
-340.298
-340.468
-337.033
-343.877
-337.611
-343.983
-333.195
-340.322
-334.596
-337.640
-345.652
-341.255
-347.330
-342.376
-332.998
-335.512
-338.522
-337.872
-336.455
-336.097
-343.313
-339.822
-341.054
-336.359
-341.576
-341.837
-340.070
-335.975
-341.944
-333.004
-345.205
-345.051
-340.470
-341.841
-339.540
-340.766
-336.028
-337.690
-337.167
-335.577
-334.638
-336.470
-337.288
-343.376
-347.189
-339.989
-338.566
-329.478
-331.047
-338.983
-349.067
-338.314
-336.597
-341.718
-334.413
-341.643
-340.287
-343.287
-340.750
-342.455
-345.408
-342.763
-343.266
-342.131
-339.506
-338.921
-335.024
-341.824
-339.583
-337.562
-335.032
-343.087
-338.966
-337.362
-332.099
-343.833
-341.897
-336.867
-341.255
-335.799
-338.389
-341.350
-340.827
-329.325
-335.421
-339.309
-341.882
-340.483
-335.172
-339.621
-339.754
-342.730
-340.314
-342.394
-339.355
-342.666
-339.124
-339.135
-336.515
-326.600
-344.625
-337.408
-340.352
-342.324
-342.047
-341.514
-347.943
-338.174
-338.420
-339.330
-341.258
-338.710
-336.501
-338.736
-338.885
-338.408
-334.036
-339.438
-333.851
-340.999
-346.109
-345.081
-342.233
-339.540
-335.676
-342.848
-336.400
-338.252
-348.705
-343.975
-341.986
-342.550
-336.357
-343.930
-341.371
-333.933
-336.494
-340.338
-339.748
-335.085
-334.901
-334.788
-330.751
-342.214
-341.180
-342.572
-337.975
-344.273
-337.917
-338.805
-344.975
-340.178
-334.689
-337.356
-338.097
-344.051
-336.631
-339.278
-342.089
-337.997
-338.850
-344.560
-342.133
-337.307
-336.124
-339.369
-347.488
-335.731
-343.586
-339.672
-343.159
-337.660
-334.474
-340.059
-341.088
-339.687
-340.764
-343.798
-348.097
-339.170
-339.932
-341.483
-336.814
-335.740
-340.142
-334.233
-338.598
-343.081
-335.277
-340.121
-335.345
-335.418
-336.261
-339.334
-337.222
-340.026
-332.801
-349.686
-338.115
-334.426
-340.182
-342.744
-332.805
-340.378
-339.159
-341.837
-343.325
-335.941
-336.041
-327.806
-342.787
-337.119
-337.748
-337.438
-335.051
-343.105
-345.769
-335.849
-340.768
-340.530
-337.490
-341.319
-341.717
-347.529
-338.834
-343.622
-341.806
-332.016
-342.208
-336.486
-341.785
-332.604
-339.450
-337.164
-344.384
-345.883
-339.612
-339.663
-336.720
-346.087
-340.854
-343.611
-334.766
-337.549
-333.955
-343.483
-338.917
-333.650
-336.945
-336.397
-335.468
-344.325
-340.763
-338.572
-334.746
-350.867
-340.858
-341.622
-339.278
-336.806
-337.926
-338.128
-350.686
-338.608
-340.180
-341.346
-342.431
-333.431
-336.051
-342.231
-336.435
-328.482
-335.928
-343.739
-344.236
-340.138
-334.659
-335.886
-345.344
-334.201
-341.902
-341.928
-347.909
-334.905
-348.193
-337.258
-340.424
-341.364
-338.072
-335.736
-345.578
-336.386
-334.664
-344.143
-338.502
-350.033
-341.643
-340.063
-342.156
-339.443
-339.252
-342.162
-339.897
-343.233
-341.238
-339.754
-339.109
-338.516
-330.565
-340.017
-340.245
-341.321
-333.585
-341.555
-336.593
-341.981
-336.168
-338.427
-336.174
-333.775
-333.263
-337.284
-338.782
-338.593
-338.406
-332.567
-335.568
-344.529
-347.451
-345.096
-337.063
-333.255
-342.661
-332.953
-338.640
-338.725
-333.641
-339.516
-338.855
-339.094
-343.509
-345.844
-343.234
-336.527
-332.225
-341.845
-337.260
-334.461
-337.266
-326.540
-337.087
-341.857
-337.837
-348.167
-346.325
-345.519
-342.695
-340.609
-342.843
-348.501
-338.456
-340.229
-342.896
-339.918
-341.734
-343.105
-342.639
-332.232
-344.802
-331.980
-330.661
-339.664
-342.574
-344.330
-336.911
-342.260
-341.875
-345.150
-341.096
-341.516
-335.601
-341.301
-345.716
-341.546
-345.712
-340.036
-342.224
-334.126
-339.621
-332.809
-340.849
-341.108
-340.780
-340.637
-335.640
-338.265
-338.962
-339.812
-336.130
-339.362
-337.371
-337.143
-334.106
-345.884
-344.363
-341.216
-347.083
-335.767
-338.393
-341.738
-343.848
-336.412
-339.338
-340.338
-342.117
-339.589
-338.996
-341.219
-334.933
-333.262
-340.683
-340.200
-341.228
-338.240
-338.783
-338.610
-334.419
-342.431
-340.457
-340.222
-336.277
-331.777
-338.414
-328.586
-336.984
-338.462
-334.945
-343.471
-340.201
-339.294
-342.157
-342.311
-343.088
-335.352
-331.334
-342.647
-341.692
-341.257
-341.360
-333.697
-340.014
-330.752
-345.648
-334.978
-339.257
-339.765
-333.815
-333.328
-335.520
-339.979
-338.925
-335.802
-341.848
-342.609
-331.770
-335.478
-341.457
-348.722
-345.375
-341.556
-345.545
-334.746
-338.927
-338.081
-343.977
-343.846
-338.572
-338.330
-340.149
-338.991
-335.829
-328.008
-341.527
-336.785
-342.961
-343.448
-343.599
-337.368
-338.959
-340.739
-341.275
-339.396
-346.730
-333.495
-331.236
-335.519
-345.958
-338.613
-340.969
-340.680
-328.671
-351.956
-343.704
-336.762
-342.542
-328.311
-349.691
-346.030
-339.334
-345.008
-345.684
-335.611
-340.707
-343.612
-348.160
-336.240
-334.033
-333.691
-339.304
-339.302
-338.231
-347.574
-342.879
-342.344
-337.570
-342.056
-341.715
-337.813
-343.605
-337.871
-339.577
-344.718
-343.440
-343.835
-342.077
-336.956
-346.577
-340.524
-337.359
-339.632
-339.117
-334.650
-336.368
-345.821
-337.445
-345.069
-338.778
-345.754
-336.134
-335.694
-341.705
-334.795
-341.016
-338.747
-337.224
-342.448
-342.624
-336.938
-337.519
-334.809
-335.725
-343.006
-339.721
-335.095
-336.620
-337.789
-335.394
-336.436
-337.494
-344.551
-334.366
-341.426
-345.510
-332.199
-338.943
-336.848
-338.954
-342.522
-334.874
-343.650
-339.647
-329.062
-340.014
-338.124
-344.081
-336.136
-340.350
-340.931
-342.242
-339.715
-338.651
-334.989
-338.242
-346.677
-334.028
-341.400
-338.979
-335.051
-340.444
-336.745
-333.204
-337.755
-336.312
-338.746
-331.655
-331.012
-336.362
-343.372
-336.218
-338.292
-335.629
-329.933
-333.734
-343.823
-339.546
-342.142
-346.022
-341.025
-338.678
-339.631
-344.846
-344.849
-346.901
-352.165
-341.541
-337.535
-334.883
-343.189
-342.632
-343.094
-340.519
-343.571
-336.919
-333.474
-338.038
-331.592
-345.597
-339.883
-337.319
-343.922
-343.543
-336.175
-344.175
-346.322
-338.786
-336.591
-344.108
-341.607
-338.034
-339.883
-341.916
-338.960
-343.728
-338.286
-340.075
-338.624
-336.870
-333.465
-336.341
-342.566
-339.753
-346.567
-332.862
-340.069
-344.676
-336.479
-343.109
-334.609
-337.408
-344.978
-341.625
-340.627
-337.687
-335.485
-330.927
-338.005
-340.869
-341.230
-343.009
-347.558
-345.964
-341.511
-345.299
-343.602
-337.766
-347.237
-344.099
-335.214
-345.060
-345.164
-344.506
-334.562
-332.601
-345.196
-341.813
-336.940
-330.749
-334.949
-337.491
-341.384
-336.835
-336.583
-336.722
-330.901
-341.771
-346.217
-343.906
-339.933
-331.014
-334.305
-344.277
-334.988
-343.722
-341.171
-346.803
-337.149
-343.223
-341.088
-337.147
-341.297
-341.504
-336.082
-342.157
-337.859
-334.836
-343.235
-346.208
-346.822
-340.477
-342.026
-334.973
-336.162
-333.726
-339.974
-335.932
-326.728
-347.905
-341.770
-338.873
-331.919
-334.933
-340.718
-332.548
-339.343
-342.403
-334.237
-341.089
-339.546
-341.354
-337.981
-338.707
-344.666
-334.079
-337.493
-340.180
-340.507
-346.312
-337.791
-343.082
-343.548
-345.225
-337.461
-331.998
-341.028
-338.583
-346.941
-348.451
-336.332
-345.810
-335.838
-335.441
-337.637
-340.698
-342.692
-338.806
-343.413
-339.716
-337.044
-344.633
-339.294
-339.866
-336.400
-340.717
-340.887
-338.263
-341.551
-331.165
-345.311
-337.235
-330.887
-330.490
-336.136
-341.251
-332.956
-331.123
-342.566
-345.093
-344.019
-339.641
-347.020
-344.189
-340.182
-337.559
-345.380
-340.238
-339.767
-335.179
-338.760
-334.544
-330.695
-333.757
-338.541
-341.666
-338.146
-339.444
-334.488
-340.765
-337.726
-341.201
-333.891
-333.839
-337.280
-337.636
-335.455
-338.714
-342.212
-348.236
-336.416
-339.486
-335.537
-337.563
-343.886
-331.780
-338.887
-340.222
-341.469
-341.465
-332.116
-330.749
-340.676
-339.631
-335.146
-339.001
-334.443
-338.744
-336.926
-333.644
-342.086
-325.426
-342.582
-341.706
-334.558
-339.121
-344.206
-341.600
-340.134
-339.398
-336.149
-344.440
-343.583
-342.366
-343.818
-335.691
-339.142
-338.495
-333.842
-341.232
-345.529
-336.328
-346.711
-337.426
-341.389
-336.243
-335.435
-332.129
-339.507
-340.864
-326.168
-336.064
-339.643
-339.558
-337.774
-345.080
-331.322
-337.770
-337.666
-338.571
-339.139
-337.956
-338.656
-338.752
-341.875
-341.921
-330.414
-336.254
-336.735
-342.695
-344.502
-337.704
-339.888
-343.107
-346.963
-342.056
-339.523
-338.856
-340.096
-338.427
-333.153
-341.070
-337.673
-338.891
-337.743
-335.920
-334.698
-342.610
-339.491
-344.509
-337.389
-341.738
-334.856
-333.242
-340.640
-338.089
-329.748
-330.571
-338.700
-336.686
-344.436
-339.569
-334.449
-336.620
-338.997
-339.718
-335.557
-343.261
-330.219
-335.719
-336.872
-330.536
-333.158
-339.682
-339.078
-339.107
-342.912
-342.437
-339.190
-340.588
-340.046
-337.180
-342.161
-338.575
-340.322
-339.039
-337.810
-336.952
-338.623
-340.066
-338.890
-341.707
-342.902
-340.505
-333.857
-319.747
-341.513
-344.385
-338.544
-339.100
-333.745
-336.207
-342.173
-331.318
-341.171
-344.330
-340.776
-342.985
-344.131
-337.816
-327.935
-336.610
-336.056
-337.177
-338.814
-345.309
-344.936
-336.618
-336.173
-333.601
-346.663
-342.106
-332.336
-341.988
-333.451
-337.889
-331.600
-336.294
-346.309
-341.212
-331.318
-336.881
-342.045
-332.018
-339.088
-348.124
-339.635
-336.980
-339.277
-340.522
-340.808
-348.722
-336.094
-344.811
-330.473
-337.907
-341.644
-344.586
-340.158
-335.503
-337.575
-337.447
-343.806
-341.931
-340.369
-338.535
-336.573
-342.453
-333.908
-340.693
-335.027
-337.253
-331.647
-334.495
-344.216
-330.222
-342.202
-337.020
-345.727
-335.961
-341.481
-351.453
-340.579
-338.067
-339.856
-338.127
-336.866
-347.851
-342.874
-349.200
-339.631
-341.265
-336.717
-334.322
-343.911
-339.775
-340.443
-338.963
-335.375
-339.062
-335.702
-340.942
-347.116
-336.820
-338.640
-335.673
-345.194
-341.667
-342.629
-338.543
-345.406
-329.383
-339.255
-340.014
-335.246
-346.771
-343.568
-338.534
-336.733
-332.049
-348.997
-349.897
-344.117
-344.037
-340.572
-336.902
-343.196
-344.986
-333.818
-338.084
-338.432
-337.061
-342.838
-342.170
-335.757
-331.380
-342.727
-339.911
