# Supplementary material for: A Fast and Efficient Approach for Genomic Selection with High-Density Markers
Source: G3 (Bethesda). 2012 Oct 1;2(10):1179–84. doi: 10.1534/g3.112.003822 (PMC3464110; doi:10.1534/g3.112.003822)
Supplement: Supporting Information [file supp_2.10.1179_FileS1.zip › Rep1_50/Rep1/Y6]

-330.235
-340.630
-339.061
-343.331
-348.547
-341.418
-347.617
-339.988
-337.976
-342.849
-342.158
-331.699
-339.642
-340.732
-342.480
-335.145
-346.717
-335.200
-343.494
-345.880
-329.343
-340.697
-344.947
-341.211
-335.477
-337.184
-332.711
-340.163
-335.491
-338.455
-337.505
-335.666
-333.916
-337.177
-337.595
-343.354
-335.693
-333.412
-335.234
-335.170
-338.632
-339.038
-332.299
-339.769
-349.601
-338.857
-338.359
-340.630
-336.310
-330.917
-336.152
-345.401
-339.044
-338.075
-350.578
-336.363
-336.909
-334.414
-336.399
-336.246
-337.857
-342.885
-341.875
-336.438
-332.353
-339.917
-346.805
-337.645
-340.717
-340.104
-343.112
-339.821
-340.729
-346.183
-347.706
-340.260
-337.777
-340.747
-341.658
-335.275
-345.317
-330.901
-336.347
-332.874
-339.886
-343.138
-350.066
-339.999
-336.339
-342.796
-336.859
-336.757
-345.742
-330.672
-332.942
-335.773
-343.673
-340.430
-334.051
-341.327
-339.104
-337.311
-333.776
-345.236
-338.468
-342.689
-330.864
-335.715
-340.482
-334.859
-343.883
-346.803
-338.509
-342.945
-347.434
-335.254
-340.178
-340.733
-348.696
-342.170
-335.316
-338.103
-334.130
-336.954
-339.332
-337.361
-331.873
-343.943
-340.707
-340.652
-341.267
-332.416
-347.994
-338.644
-337.451
-338.230
-346.287
-342.292
-343.897
-337.888
-328.707
-334.173
-346.171
-344.944
-337.670
-340.121
-343.262
-340.012
-336.281
-340.322
-332.223
-335.224
-339.415
-344.891
-334.722
-339.961
-333.512
-342.666
-332.756
-338.047
-336.908
-339.626
-343.572
-345.396
-340.548
-340.965
-342.632
-348.027
-337.095
-342.070
-336.375
-341.353
-335.690
-334.528
-342.750
-341.267
-335.150
-337.305
-338.011
-337.911
-342.636
-338.911
-337.414
-348.342
-340.910
-338.557
-337.341
-342.273
-343.335
-338.717
-337.326
-345.200
-340.156
-337.349
-341.087
-343.009
-341.133
-339.177
-341.137
-343.350
-329.521
-333.749
-343.058
-344.033
-334.560
-335.945
-343.214
-333.794
-336.074
-335.782
-338.104
-344.672
-336.117
-335.008
-338.117
-341.700
-342.883
-341.023
-339.060
-333.241
-340.688
-341.038
-335.715
-336.826
-338.844
-336.724
-338.086
-337.773
-338.675
-335.882
-335.497
-335.168
-336.342
-336.446
-336.754
-337.569
-345.727
-341.314
-344.566
-337.504
-340.025
-336.410
-337.925
-343.846
-345.304
-342.846
-340.626
-334.872
-341.921
-343.166
-339.162
-331.040
-344.687
-344.307
-344.232
-350.248
-338.297
-340.536
-337.421
-335.123
-336.100
-338.753
-336.644
-338.915
-346.274
-337.806
-334.541
-340.313
-331.999
-339.112
-339.896
-342.438
-347.350
-344.280
-337.167
-342.376
-341.268
-341.412
-337.304
-338.221
-338.599
-338.461
-336.841
-332.293
-344.690
-344.529
-343.956
-342.346
-338.491
-341.411
-341.300
-345.919
-342.315
-342.915
-339.741
-341.739
-336.900
-342.265
-337.713
-338.335
-351.445
-340.019
-338.996
-336.676
-336.109
-340.662
-336.880
-337.302
-344.319
-339.400
-336.142
-339.877
-342.442
-349.020
-341.187
-342.836
-341.578
-342.265
-333.251
-338.868
-337.246
-336.329
-338.820
-346.359
-338.162
-336.321
-332.584
-341.002
-339.149
-341.885
-343.831
-341.120
-332.793
-338.215
-339.093
-336.660
-340.834
-336.234
-346.593
-342.911
-343.250
-338.209
-345.013
-344.655
-333.447
-338.126
-339.491
-343.382
-340.962
-344.424
-344.959
-336.477
-351.874
-344.045
-339.422
-337.553
-339.180
-335.900
-336.582
-344.465
-338.671
-337.474
-336.379
-332.627
-341.897
-340.928
-343.491
-331.208
-334.299
-339.905
-338.173
-341.508
-342.099
-339.949
-340.140
-334.623
-330.693
-330.985
-335.616
-339.386
-340.451
-338.858
-345.535
-333.419
-335.424
-339.090
-337.211
-346.913
-340.503
-341.212
-348.415
-343.844
-342.583
-334.114
-340.646
-334.890
-338.280
-340.953
-341.854
-337.055
-338.987
-341.772
-344.948
-334.505
-334.746
-341.972
-338.496
-337.482
-335.416
-346.689
-340.488
-338.288
-340.125
-348.395
-342.935
-344.145
-333.940
-339.356
-339.886
-339.511
-337.444
-339.901
-332.832
-347.516
-345.357
-343.277
-336.330
-337.455
-339.992
-344.038
-344.900
-343.217
-337.346
-351.747
-338.327
-342.999
-344.218
-336.392
-332.108
-342.797
-343.561
-345.564
-345.208
-339.961
-338.727
-342.977
-342.876
-340.851
-337.086
-339.557
-342.956
-340.681
-339.358
-331.893
-340.725
-334.702
-337.639
-337.981
-338.732
-339.486
-334.489
-340.363
-341.177
-344.074
-338.311
-343.835
-338.486
-337.241
-339.849
-345.474
-340.519
-340.160
-332.404
-340.639
-343.153
-345.461
-340.354
-343.190
-336.864
-343.623
-337.842
-340.100
-338.574
-345.137
-339.031
-338.011
-337.330
-334.435
-338.167
-337.706
-344.907
-345.893
-340.185
-343.603
-334.888
-342.012
-339.196
-340.875
-342.659
-335.613
-331.820
-338.445
-340.571
-334.752
-341.037
-339.532
-327.193
-340.784
-342.570
-341.364
-346.525
-342.116
-337.592
-340.162
-339.865
-344.323
-337.510
-346.052
-337.518
-336.673
-345.557
-342.421
-343.323
-340.017
-333.917
-328.123
-337.222
-342.542
-346.754
-342.121
-345.946
-347.466
-339.169
-340.620
-338.117
-341.419
-335.603
-336.832
-341.921
-340.290
-334.533
-340.338
-342.419
-337.090
-339.254
-344.784
-330.834
-347.565
-342.303
-339.968
-338.174
-339.588
-333.052
-334.971
-333.889
-334.233
-333.608
-342.926
-337.232
-334.657
-336.920
-341.745
-334.531
-341.762
-336.690
-341.165
-334.758
-338.654
-339.095
-346.568
-343.906
-341.848
-337.861
-343.558
-333.929
-345.774
-339.862
-336.923
-337.974
-339.395
-341.047
-336.263
-340.235
-337.054
-340.859
-338.065
-342.063
-331.315
-339.275
-342.467
-341.337
-339.322
-337.262
-334.562
-332.185
-339.367
-338.564
-340.188
-335.970
-340.344
-335.854
-341.057
-343.209
-340.083
-334.654
-334.102
-344.545
-339.555
-341.938
-345.286
-337.836
-338.743
-332.786
-335.936
-342.051
-335.307
-345.717
-341.078
-337.851
-340.406
-339.352
-338.110
-346.799
-342.068
-331.677
-336.371
-339.908
-346.040
-341.272
-336.001
-342.661
-340.867
-340.363
-335.822
-351.308
-341.299
-335.456
-342.436
-340.538
-341.900
-340.973
-337.145
-339.978
-345.970
-331.062
-334.761
-336.194
-337.608
-340.962
-333.040
-336.002
-340.789
-343.597
-336.703
-334.414
-336.230
-349.703
-342.267
-335.989
-335.358
-339.533
-339.038
-336.292
-340.482
-342.657
-339.228
-336.442
-338.904
-340.060
-338.880
-344.335
-337.435
-336.041
-333.717
-333.613
-340.498
-342.959
-330.259
-346.558
-347.099
-340.900
-339.187
-342.892
-341.170
-336.646
-347.421
-336.010
-342.682
-342.826
-334.398
-334.598
-335.637
-341.642
-337.801
-336.123
-337.185
-333.878
-330.512
-337.024
-343.014
-331.071
-338.689
-348.282
-343.114
-333.142
-343.313
-337.920
-338.848
-334.607
-333.979
-339.523
-340.122
-341.526
-340.650
-345.975
-345.244
-341.728
-339.710
-337.179
-334.834
-333.902
-337.692
-337.073
-340.108
-337.638
-332.588
-333.928
-346.472
-333.177
-340.299
-337.080
-338.972
-336.028
-341.209
-343.033
-334.845
-342.543
-331.466
-327.846
-335.876
-339.298
-333.888
-340.538
-338.135
-336.632
-337.751
-330.252
-332.764
-344.336
-336.064
-336.088
-336.378
-335.092
-344.247
-333.904
-340.631
-343.543
-343.101
-338.262
-331.232
-341.724
-336.363
-339.797
-336.562
-338.055
-339.742
-339.625
-343.483
-341.466
-342.430
-348.360
-342.325
-346.346
-336.806
-343.318
-339.920
-335.926
-333.897
-341.681
-335.019
-345.485
-337.000
-339.188
-336.855
-340.553
-347.038
-331.801
-340.768
-345.539
-337.822
-340.196
-336.871
-339.751
-342.598
-339.258
-330.887
-345.094
-339.232
-330.960
-341.138
-328.912
-334.754
-341.179
-336.675
-339.295
-335.976
-336.902
-337.351
-334.601
-341.344
-345.065
-344.253
-338.137
-337.171
-346.119
-336.911
-334.259
-338.698
-345.268
-340.060
-336.671
-341.884
-331.790
-341.856
-341.308
-341.564
-332.642
-328.736
-338.468
-341.858
-340.901
-341.573
-337.108
-338.956
-337.241
-342.030
-338.540
-342.274
-338.361
-337.141
-335.243
-336.701
-337.569
-335.778
-344.059
-337.978
-346.295
-343.603
-340.642
-343.355
-335.460
-344.414
-338.618
-333.222
-340.282
-340.865
-342.309
-344.269
-340.354
-343.285
-339.588
-338.670
-340.066
-335.641
-333.590
-335.844
-342.704
-339.541
-341.915
-340.545
-340.912
-339.936
-335.213
-336.279
-350.140
-345.000
-331.071
-337.487
-341.748
-341.521
-348.191
-337.462
-340.763
-342.496
-342.051
-338.459
-337.592
-337.268
-329.079
-335.532
-343.601
-346.166
-340.506
-332.350
-335.992
-346.065
-329.213
-340.175
-341.288
-336.198
-337.685
-332.777
-337.828
-339.627
-335.744
-342.543
-341.393
-340.787
-340.462
-334.838
-338.992
-335.844
-338.632
-333.575
-341.606
-342.888
-339.315
-346.557
-333.854
-337.714
-335.412
-338.273
-343.268
-334.993
-336.835
-340.030
-344.388
-342.370
-338.031
-337.100
-339.306
-337.673
-338.757
-336.582
-342.598
-337.687
-332.421
-336.086
-342.465
-342.769
-337.067
-335.912
-336.751
-336.096
-341.192
-339.942
-338.706
-339.226
-340.509
-339.874
-339.067
-340.976
-331.886
-338.456
-327.271
-332.133
-333.470
-335.446
-342.819
-338.968
-344.321
-333.257
-338.227
-341.782
-339.886
-343.508
-342.529
-337.353
-345.488
-340.869
-343.217
-337.048
-342.475
-344.872
-346.188
-342.216
-334.334
-340.420
-338.301
-344.147
-339.510
-339.482
-336.151
-341.022
-341.668
-340.459
-340.992
-338.693
-337.267
-338.966
-330.335
-338.603
-338.787
-341.543
-336.632
-342.850
-346.966
-340.428
-350.056
-337.901
-343.329
-335.984
-342.701
-337.184
-342.778
-343.526
-334.325
-338.347
-337.218
-340.330
-340.521
-331.679
-337.877
-339.362
-341.446
-340.734
-335.181
-334.951
-343.081
-339.559
-342.119
-345.923
-346.608
-343.984
-332.450
-329.709
-339.650
-336.650
-345.503
-336.249
-337.679
-334.098
-327.983
-333.115
-333.803
-337.695
-343.545
-333.863
-340.767
-341.390
-338.561
-340.987
-343.801
-335.539
-332.706
-341.919
-340.069
-335.851
-336.668
-337.806
-337.846
-341.491
-347.081
-340.750
-340.712
-344.261
-345.664
-336.886
-336.814
-340.338
-335.375
-343.802
-344.624
-345.732
-337.535
-333.021
-342.297
-340.703
-342.979
-342.478
-338.725
-343.860
-345.247
-337.667
-343.294
-334.577
-331.915
-348.567
-337.634
-345.468
-336.074
-338.976
-340.456
-332.036
-342.094
-340.208
-340.470
-335.031
-340.324
-341.498
-336.509
-336.376
-332.652
-346.398
-335.560
-335.280
-337.200
-340.452
-336.563
-342.489
-340.177
-343.718
-340.832
-338.572
-338.156
-341.887
-340.795
-331.505
-336.646
-344.816
-334.276
-337.382
-341.798
-343.308
-335.026
-336.758
-333.854
-339.710
-342.554
-338.329
-346.817
-345.365
-329.718
-337.232
-335.685
-341.173
-344.990
-346.570
-337.061
-337.951
-333.237
-335.645
-335.560
-341.842
-342.400
-346.616
-338.633
-329.350
-339.921
-334.827
-332.917
-346.622
-336.148
-349.667
-336.244
-334.062
-336.980
-339.505
-338.141
-337.389
-337.414
-344.432
-343.489
-342.901
-338.656
-338.539
-335.037
-339.263
-338.819
-348.079
-335.584
-342.855
-349.825
-347.141
-348.392
-349.030
-341.895
-337.590
-337.783
-334.031
-336.399
-340.901
-341.706
-336.866
-344.067
-342.679
-336.491
-338.074
-346.796
-337.610
-338.732
-338.714
-338.653
-339.105
-333.721
-337.508
-337.116
-335.850
-335.352
-342.572
-343.766
-335.392
-341.108
-337.275
-333.948
-344.686
-337.325
-344.472
-333.256
-341.995
-347.311
-341.788
-332.804
-336.179
-338.323
-338.823
-340.725
-337.987
-340.354
-341.901
-338.331
-345.480
-333.454
-338.224
-345.232
-343.013
-338.527
-340.274
-340.265
-339.925
-341.829
-335.428
-336.552
-337.394
-342.362
-340.863
-344.469
-345.035
-336.972
-336.148
-339.992
-339.901
-343.668
-346.507
-331.830
-340.691
-336.718
-339.168
-342.019
-338.646
-337.398
-339.626
-342.700
-336.672
-341.262
-339.117
-339.428
-341.321
-348.834
-344.362
-341.598
-339.480
-342.290
-337.609
-340.393
-340.668
-339.183
-331.341
-340.787
-339.874
-340.373
-340.268
-336.867
-337.425
-344.141
-340.879
-338.517
-340.673
-341.977
-337.173
-333.752
-344.305
-334.356
-335.298
-342.327
-334.809
-329.700
-339.760
-337.978
-344.626
-341.872
-339.145
-334.743
-337.930
-337.971
-340.381
-337.530
-339.340
-345.675
-346.774
-331.591
-334.539
-343.289
-346.676
-344.331
-341.801
-345.924
-334.015
-328.107
-340.816
-338.737
-337.378
-338.464
-343.500
-340.333
-345.182
-338.038
-338.432
-338.256
-341.002
-337.527
-340.621
-338.865
-338.744
-343.140
-341.510
-345.298
-338.902
-340.526
-335.840
-344.449
-342.569
-339.542
-333.591
-341.798
-340.182
-344.842
-343.009
-339.325
-336.723
-329.673
-339.336
-334.724
-340.166
-332.988
-337.171
-337.798
-335.187
-342.117
-341.875
-338.192
-333.381
-336.275
-338.842
-333.804
-338.909
-336.259
-335.290
-332.412
-345.836
-338.192
-341.209
-340.130
-334.727
-337.271
-340.003
-338.447
-345.268
-339.614
-338.019
-341.776
-347.928
-348.059
-344.285
-339.210
-339.825
-336.914
-341.391
-342.277
-340.063
-349.333
-340.938
-333.254
-338.940
-337.659
-339.403
-343.509
-334.962
-341.546
-337.501
-339.924
-348.001
-337.120
-337.603
-339.875
-335.670
-341.632
-327.768
-339.649
-336.119
-337.927
-338.622
-339.451
-336.885
-337.382
-343.150
-338.272
-346.862
-333.658
-338.253
-339.734
-336.888
-337.128
-342.568
-343.256
-336.540
-327.515
-337.644
-339.034
-348.327
-332.023
-338.205
-340.547
-338.727
-341.372
-347.381
-332.746
-339.935
-340.317
-335.211
-340.789
-339.481
-338.080
-348.543
-339.546
-343.265
-343.251
-347.935
-348.454
-345.362
-337.885
-339.720
-341.987
-340.261
-342.781
-342.148
-336.987
-336.230
-338.429
-342.338
-338.141
-337.627
-345.573
-336.673
-333.511
-333.665
-339.644
-345.587
-347.042
-338.804
-341.217
-339.302
-341.017
-338.916
-333.233
-336.204
-332.258
-330.065
-340.212
-342.824
-344.622
-345.002
-336.126
-339.347
-343.909
-346.668
-338.492
-338.414
-348.623
-348.253
-339.090
-340.302
-333.117
-343.058
-340.313
-334.603
-342.942
-342.977
-339.906
-337.771
-334.303
-339.224
-339.532
-338.302
-341.780
-344.432
-341.614
-345.006
-345.307
-342.880
-339.026
-340.883
-339.912
-342.516
-338.645
-329.994
-342.155
-342.480
-339.159
-343.297
-347.026
-348.361
-345.175
-338.551
-342.485
-341.304
-341.926
-340.195
-343.678
-337.976
-338.366
-340.627
-340.169
-342.260
-336.592
-343.798
-334.750
-336.057
-334.943
-344.939
-336.654
-333.649
-337.760
-337.561
-344.123
-336.421
-336.538
-346.845
-341.137
-338.991
-342.666
-340.001
-338.474
-336.738
-342.335
-338.721
-335.884
-342.599
-343.008
-340.716
-331.988
-332.555
-338.175
-341.141
-341.298
-343.704
-343.787
-343.218
-336.315
-332.716
-335.556
-341.614
-341.726
-332.072
-337.466
-343.070
-336.901
-339.023
-344.737
-337.241
-342.166
-346.046
-338.950
-335.885
-328.013
-343.422
-333.731
-339.124
-330.870
-339.108
-342.930
-334.705
-340.987
-340.514
-331.405
-330.341
-341.461
-335.264
-346.917
-336.173
-335.457
-340.165
-337.293
-340.550
-338.753
-345.849
-344.426
-337.183
-337.321
-340.577
-334.760
-336.904
-342.357
-342.028
-339.470
-340.563
-335.730
-344.069
-342.095
-342.517
-332.960
-344.166
-331.557
-341.233
-344.750
-334.397
-335.631
-339.574
-344.306
-340.942
-326.591
-331.227
-347.456
-340.399
-334.915
-345.762
-344.739
-339.398
-340.801
-334.973
-334.783
-333.146
-339.151
-341.966
-346.008
-342.302
-341.104
-340.045
-340.509
-340.841
-333.207
-351.161
-347.274
-343.549
-344.056
-344.179
-340.773
-339.166
-343.202
-331.112
-339.723
-344.556
-344.193
-346.592
-342.358
-345.523
-341.007
-333.271
-336.240
-334.499
-343.861
-340.882
-339.773
-337.700
-342.138
-333.329
-334.780
-340.846
-340.449
-341.274
-340.589
-334.529
-341.284
-337.134
-338.826
-336.573
-332.092
-338.296
-340.523
-331.822
-337.419
-341.675
-338.902
-338.437
-337.236
-336.301
-333.292
-337.822
-343.323
-341.654
-345.404
-339.229
-343.689
-334.399
-333.457
-343.378
-342.506
-329.973
-341.703
-344.252
-342.898
-335.669
-342.581
-349.090
-330.874
-337.899
-334.394
-335.845
-332.054
-338.481
-341.001
-340.830
-339.322
-339.946
-340.980
-336.536
-339.267
-340.265
-339.512
-340.103
-341.155
-342.841
-336.492
-346.064
-347.638
-341.954
-331.096
-343.185
-335.130
-341.652
-344.756
-339.823
-342.995
-344.976
-339.484
-339.185
-338.921
-340.962
-343.811
-340.530
-340.641
-339.422
-341.822
-339.949
-336.114
-338.274
-334.152
-338.668
-345.434
-341.219
-342.675
-339.489
-347.557
-343.881
-336.931
-336.880
-340.874
-342.059
-344.553
-339.310
-340.599
-341.484
-344.450
-335.765
-341.263
-337.017
-343.578
-338.817
-337.171
-337.991
-336.028
-336.295
-344.064
-339.344
-342.345
-338.830
-342.805
-340.577
-338.500
-339.853
-340.958
-332.695
-336.428
-341.180
-344.681
-341.589
-344.089
-349.125
-344.342
-348.919
-342.446
-336.946
-337.530
-340.753
-340.466
-336.268
-338.213
-336.539
-336.264
-337.682
-341.253
-345.502
-335.570
-341.606
-348.146
-344.069
-340.792
-341.713
-336.722
-338.958
-344.136
-337.527
-339.394
-339.033
-340.339
-333.493
-332.545
-337.728
-338.025
-342.806
-329.987
-337.911
-338.085
-333.503
-341.824
-339.820
-337.405
-340.931
-340.491
-333.424
-341.847
-337.637
-335.927
-341.559
-345.331
-340.254
-334.386
-335.762
-333.491
-334.266
-346.832
-338.956
-339.407
-334.208
-335.603
-341.575
-347.085
-340.190
-343.270
-341.545
-344.371
-340.258
-342.517
-336.774
-346.109
-342.407
-347.744
-347.646
-338.873
-336.834
-340.091
-342.659
-339.231
-341.386
-340.601
-338.951
-345.887
-340.907
-335.626
-338.724
-332.263
-340.540
-335.070
-337.521
-338.634
-342.078
-346.790
-342.576
-338.986
-336.320
-336.627
-339.350
-340.038
-338.299
-349.107
-349.770
-340.542
-341.148
-337.800
-336.809
-343.947
-342.411
-327.249
-334.616
-342.187
-333.793
-336.507
-338.235
-335.245
-331.444
-339.095
-342.263
-339.700
-339.525
-350.445
-342.288
-345.019
-339.061
-335.307
-339.602
-342.441
-336.621
-346.580
-337.656
-342.418
-340.349
-335.802
-339.706
-344.002
-336.829
-341.488
-332.264
-334.188
-340.731
-341.658
-332.799
-337.233
-336.680
-335.739
-328.141
-341.166
-335.849
-333.752
-342.186
-325.013
-336.134
-340.019
-331.441
-339.460
-340.106
-342.390
-344.095
-341.146
-345.289
-341.649
-338.870
-340.404
-339.354
-345.074
-341.411
-335.233
-337.048
-342.861
-347.305
-341.354
-342.648
-340.484
-343.778
-339.368
-335.957
-332.278
-349.208
-345.493
-343.798
-339.578
-342.921
-339.958
-343.969
-348.725
-340.236
-334.652
-332.625
-338.448
-338.478
-339.844
-337.249
-339.887
-345.627
-341.676
-338.941
-343.203
-337.257
-343.091
-342.143
-343.379
-344.300
-342.480
-340.836
-341.843
-339.375
-343.332
-339.959
-343.136
-340.172
-338.548
-340.906
-334.205
-343.273
-340.061
-336.812
-328.942
-338.231
-338.882
-336.639
-343.857
-337.506
-338.032
-344.467
-344.009
-347.190
