# Supplementary material for: A Fast and Efficient Approach for Genomic Selection with High-Density Markers
Source: G3 (Bethesda). 2012 Oct 1;2(10):1179–84. doi: 10.1534/g3.112.003822 (PMC3464110; doi:10.1534/g3.112.003822)
Supplement: Supporting Information [file supp_2.10.1179_FileS1.zip › Rep1_50/Rep1/Y7]

-336.692
-342.107
-339.352
-341.814
-343.960
-334.486
-339.232
-340.604
-344.547
-339.362
-343.166
-338.827
-340.015
-342.926
-342.952
-337.593
-336.813
-341.016
-342.956
-338.041
-335.186
-339.278
-341.881
-341.126
-346.141
-334.805
-334.589
-331.485
-339.056
-341.613
-345.789
-335.143
-339.148
-339.012
-336.187
-348.219
-347.113
-343.557
-346.472
-343.833
-343.189
-343.450
-339.289
-341.956
-343.689
-348.046
-338.986
-338.376
-333.788
-342.716
-337.630
-329.265
-335.659
-336.900
-341.272
-337.835
-339.193
-336.332
-340.363
-344.649
-333.627
-337.445
-336.273
-336.361
-334.322
-333.520
-339.617
-341.673
-342.393
-338.502
-338.421
-345.684
-342.449
-335.499
-339.785
-336.915
-341.761
-338.907
-342.210
-336.846
-339.571
-340.374
-339.086
-338.483
-338.633
-342.266
-341.865
-341.485
-340.347
-337.541
-338.784
-340.179
-338.967
-337.956
-338.344
-330.278
-343.231
-337.392
-341.235
-337.650
-335.541
-337.496
-345.270
-339.121
-338.553
-340.391
-346.068
-341.742
-340.407
-341.389
-337.065
-341.245
-331.815
-337.696
-344.763
-343.831
-347.635
-342.310
-341.545
-339.624
-337.433
-342.523
-334.406
-340.685
-332.539
-334.782
-338.819
-346.582
-341.012
-336.628
-344.179
-342.455
-338.808
-335.661
-334.596
-335.121
-332.858
-342.996
-329.606
-339.646
-337.972
-338.160
-335.974
-339.327
-344.185
-344.493
-339.135
-337.665
-344.176
-339.743
-337.806
-342.809
-342.867
-335.998
-343.409
-339.343
-331.300
-337.890
-335.184
-342.715
-341.682
-343.619
-335.407
-338.960
-346.651
-339.515
-333.184
-329.379
-344.278
-339.771
-336.289
-336.978
-338.495
-341.301
-342.453
-332.890
-344.870
-338.976
-340.835
-337.195
-339.403
-339.620
-332.895
-332.002
-336.439
-330.947
-343.895
-344.278
-334.160
-336.899
-350.517
-336.220
-338.443
-345.403
-345.870
-339.538
-340.707
-341.840
-346.762
-350.170
-339.793
-348.255
-339.770
-336.769
-338.668
-339.879
-333.035
-344.764
-336.650
-342.346
-333.863
-339.149
-344.217
-339.792
-335.496
-333.783
-337.501
-341.622
-338.319
-343.994
-336.591
-339.483
-338.985
-339.071
-342.787
-341.292
-332.005
-336.342
-343.633
-339.338
-336.877
-336.803
-340.022
-330.611
-343.162
-335.718
-343.194
-346.956
-335.527
-341.820
-343.894
-344.593
-328.628
-339.475
-343.417
-342.063
-329.932
-334.502
-335.613
-339.268
-339.885
-337.748
-339.969
-336.344
-334.149
-338.005
-338.418
-334.512
-333.144
-339.266
-342.222
-332.539
-341.146
-340.502
-336.746
-335.766
-335.333
-342.805
-338.576
-336.978
-335.103
-339.897
-338.878
-340.878
-333.689
-331.612
-337.594
-346.269
-335.669
-333.652
-335.242
-337.840
-343.851
-343.443
-341.714
-338.744
-344.124
-348.814
-333.675
-343.318
-341.790
-332.731
-336.131
-338.798
-340.123
-346.206
-332.821
-336.817
-343.911
-343.766
-345.067
-340.592
-340.974
-338.571
-346.742
-349.531
-339.392
-340.430
-345.525
-344.718
-344.937
-331.423
-342.572
-340.823
-343.578
-337.822
-325.290
-349.708
-336.647
-333.694
-336.543
-343.547
-339.180
-339.657
-342.857
-345.522
-336.608
-349.123
-339.601
-344.836
-335.772
-342.355
-345.870
-338.612
-349.899
-336.758
-343.176
-342.067
-341.398
-339.215
-339.874
-346.295
-339.285
-340.801
-336.766
-342.113
-337.351
-331.433
-339.410
-340.619
-340.354
-335.705
-340.796
-330.132
-338.103
-342.224
-345.042
-346.174
-343.948
-348.166
-339.956
-336.785
-327.569
-335.700
-342.235
-343.014
-340.258
-341.640
-340.727
-332.959
-337.491
-336.332
-335.164
-339.812
-334.659
-340.250
-343.772
-339.283
-348.782
-342.709
-339.265
-344.194
-331.413
-343.090
-330.921
-335.765
-335.504
-340.909
-343.126
-337.036
-337.023
-336.849
-336.526
-337.322
-332.192
-340.094
-338.900
-348.450
-336.446
-343.485
-338.113
-332.671
-343.208
-337.828
-340.704
-335.939
-343.848
-336.364
-342.781
-342.072
-337.362
-337.617
-341.590
-338.759
-337.610
-341.018
-343.275
-326.848
-347.047
-339.098
-343.058
-336.257
-341.050
-338.364
-340.795
-340.291
-334.700
-337.932
-335.309
-343.266
-338.662
-339.690
-340.548
-334.600
-344.015
-335.414
-331.529
-335.355
-334.870
-338.790
-328.114
-340.616
-342.654
-340.327
-336.175
-337.452
-338.299
-334.596
-339.743
-345.034
-341.087
-340.782
-339.249
-349.453
-339.582
-339.703
-342.162
-344.431
-332.575
-334.162
-340.909
-336.175
-336.308
-339.584
-339.820
-347.025
-336.049
-337.844
-342.468
-344.102
-336.628
-343.204
-344.041
-346.796
-330.709
-338.730
-336.019
-338.485
-339.716
-347.689
-350.026
-349.699
-337.166
-336.735
-337.891
-331.384
-339.169
-341.949
-336.659
-344.896
-342.917
-340.946
-343.154
-347.252
-334.633
-338.349
-339.095
-329.772
-345.004
-344.135
-340.560
-342.677
-344.814
-339.732
-344.190
-335.730
-339.345
-342.431
-352.980
-340.318
-341.219
-334.203
-339.216
-338.696
-344.015
-343.122
-334.953
-339.612
-340.741
-342.624
-334.901
-338.192
-327.283
-343.729
-341.468
-335.645
-337.667
-338.357
-345.698
-344.350
-339.686
-343.574
-339.732
-335.826
-341.809
-333.323
-344.452
-345.502
-340.205
-339.180
-340.465
-329.985
-334.209
-339.699
-338.420
-338.947
-338.961
-342.844
-340.895
-341.713
-340.165
-335.913
-341.165
-343.304
-338.897
-336.177
-338.867
-340.289
-340.366
-332.052
-337.065
-340.039
-340.092
-338.127
-342.831
-342.268
-343.280
-341.489
-334.707
-334.030
-336.428
-336.866
-338.498
-336.958
-338.459
-344.853
-341.616
-334.737
-336.333
-331.363
-340.354
-341.738
-341.065
-335.154
-341.677
-339.803
-344.326
-338.927
-342.823
-347.971
-333.791
-335.694
-339.897
-346.036
-337.931
-337.589
-347.223
-340.451
-338.063
-334.691
-343.652
-343.795
-340.547
-342.007
-343.405
-335.040
-329.123
-331.927
-348.614
-339.941
-340.787
-337.608
-335.955
-332.677
-346.490
-337.730
-346.479
-343.619
-336.976
-339.191
-343.591
-342.660
-335.746
-341.716
-335.266
-332.188
-340.029
-339.210
-341.914
-339.776
-340.031
-342.115
-335.498
-339.532
-339.599
-336.425
-343.250
-340.158
-342.954
-331.832
-336.753
-334.318
-346.576
-341.644
-341.132
-341.445
-333.703
-343.852
-333.372
-335.549
-346.808
-334.153
-344.307
-342.071
-339.468
-338.296
-335.899
-343.024
-341.694
-341.803
-338.017
-334.330
-338.241
-342.350
-333.068
-335.420
-338.803
-341.070
-335.696
-342.932
-333.775
-340.352
-336.278
-343.187
-345.289
-339.052
-340.665
-338.450
-337.074
-339.464
-338.915
-342.623
-345.723
-339.501
-342.045
-332.627
-335.885
-337.390
-331.056
-342.672
-343.883
-335.186
-342.848
-333.778
-339.317
-343.968
-342.788
-341.078
-340.475
-342.640
-341.899
-342.444
-345.736
-339.517
-341.303
-343.645
-338.659
-336.887
-342.765
-340.145
-346.512
-334.919
-344.644
-347.687
-341.674
-343.341
-349.683
-340.699
-339.283
-335.719
-336.049
-333.191
-339.011
-340.224
-342.840
-331.990
-328.937
-344.330
-337.971
-329.133
-346.344
-335.614
-336.279
-341.152
-337.272
-338.530
-340.638
-337.482
-337.352
-343.299
-339.594
-341.795
-335.941
-341.745
-343.402
-339.929
-336.430
-336.475
-341.949
-339.158
-345.812
-335.506
-338.637
-336.753
-342.704
-341.920
-340.598
-339.767
-340.412
-334.815
-344.253
-334.338
-337.099
-346.675
-338.056
-342.252
-334.461
-336.831
-337.677
-341.592
-344.870
-340.188
-341.333
-337.979
-341.123
-343.062
-345.113
-331.235
-336.315
-340.201
-338.617
-339.639
-340.644
-337.877
-336.930
-339.421
-341.458
-337.713
-336.407
-342.870
-341.062
-345.200
-332.229
-335.789
-344.995
-337.214
-339.608
-340.973
-346.805
-343.953
-333.091
-337.588
-339.614
-332.932
-344.645
-337.321
-332.349
-338.601
-338.810
-333.142
-337.844
-334.587
-344.129
-342.358
-353.159
-340.506
-331.420
-336.704
-343.976
-337.054
-341.176
-337.888
-340.891
-335.536
-332.425
-334.289
-339.116
-341.774
-337.917
-336.819
-337.672
-339.656
-340.385
-338.489
-339.627
-339.022
-337.543
-344.601
-339.360
-336.820
-340.105
-340.319
-335.920
-340.178
-340.047
-335.556
-339.460
-340.933
-340.587
-342.944
-345.880
-337.947
-341.846
-342.000
-341.571
-341.880
-338.705
-341.427
-334.020
-334.412
-336.109
-338.476
-337.839
-341.115
-339.076
-346.283
-337.612
-335.064
-334.738
-338.298
-340.462
-341.335
-340.553
-340.691
-341.932
-343.870
-337.987
-339.793
-343.033
-343.350
-346.886
-338.223
-343.043
-339.817
-340.236
-342.903
-334.468
-338.079
-337.358
-343.060
-336.399
-348.140
-335.827
-335.652
-336.466
-341.906
-336.856
-340.526
-328.847
-337.734
-342.473
-339.688
-339.870
-337.376
-343.162
-347.742
-341.017
-343.074
-339.502
-336.547
-335.953
-336.328
-341.941
-337.615
-340.012
-340.856
-340.997
-335.306
-343.297
-340.767
-334.420
-337.889
-337.280
-334.612
-345.797
-341.660
-336.957
-334.723
-338.753
-344.424
-348.468
-335.636
-343.577
-338.637
-342.068
-341.111
-336.288
-332.165
-336.992
-341.398
-340.064
-331.577
-339.103
-336.987
-346.089
-333.741
-333.984
-338.567
-334.862
-343.249
-336.883
-337.884
-334.544
-335.405
-346.873
-341.093
-340.895
-339.035
-340.064
-343.075
-340.534
-336.812
-338.985
-342.305
-339.725
-338.536
-342.567
-344.107
-338.784
-338.924
-340.628
-334.601
-337.273
-337.165
-345.236
-335.404
-336.064
-341.070
-331.970
-334.200
-344.689
-338.528
-347.432
-337.370
-338.340
-345.543
-342.511
-335.924
-338.215
-338.497
-338.521
-335.854
-341.173
-335.886
-340.981
-339.673
-340.956
-340.928
-336.851
-341.171
-338.189
-340.429
-340.492
-343.990
-337.493
-340.821
-334.629
-338.373
-336.332
-341.957
-331.211
-342.756
-341.499
-332.574
-336.545
-338.781
-336.432
-348.259
-339.687
-347.536
-342.496
-335.973
-340.898
-341.220
-331.422
-335.616
-344.479
-341.561
-342.486
-329.412
-330.009
-341.917
-345.191
-331.858
-346.079
-342.173
-342.744
-338.268
-340.740
-336.560
-340.692
-335.862
-333.866
-347.189
-343.881
-338.384
-338.359
-345.424
-335.183
-338.319
-344.707
-346.765
-339.894
-340.345
-337.674
-335.048
-342.278
-345.098
-337.123
-347.378
-340.586
-336.727
-342.736
-336.867
-342.779
-334.892
-337.739
-336.863
-338.205
-339.488
-343.243
-337.630
-344.769
-345.027
-333.875
-340.931
-346.348
-337.621
-341.566
-343.968
-346.306
-342.746
-341.572
-342.946
-339.498
-347.681
-342.510
-337.447
-342.182
-333.625
-341.958
-338.959
-331.335
-333.060
-336.454
-338.699
-343.628
-340.262
-338.758
-330.251
-333.679
-339.060
-339.477
-337.814
-336.233
-333.468
-335.366
-334.517
-337.270
-336.837
-340.214
-341.393
-344.736
-337.851
-332.951
-333.854
-340.617
-340.149
-337.029
-344.947
-331.280
-341.368
-335.739
-339.814
-333.086
-341.745
-340.714
-336.332
-341.967
-346.239
-340.966
-344.647
-339.871
-341.190
-344.968
-339.779
-347.824
-336.377
-334.082
-340.652
-342.330
-338.387
-336.585
-335.954
-345.565
-342.710
-341.589
-338.754
-341.012
-341.005
-335.885
-340.481
-334.819
-334.583
-340.011
-341.728
-345.332
-342.446
-344.105
-336.048
-341.287
-344.449
-340.540
-341.019
-345.295
-340.788
-336.243
-336.436
-350.369
-343.327
-344.716
-342.217
-342.534
-336.593
-341.543
-338.742
-338.944
-340.050
-336.384
-330.473
-340.536
-340.740
-340.540
-336.140
-339.173
-341.843
-332.013
-340.969
-345.469
-335.899
-338.754
-338.094
-336.166
-343.596
-329.557
-342.634
-337.751
-333.395
-338.588
-337.927
-342.900
-341.386
-341.598
-344.000
-342.565
-337.983
-344.524
-344.133
-337.686
-329.535
-344.786
-339.543
-341.376
-333.818
-337.113
-341.745
-340.279
-343.889
-338.479
-339.711
-338.243
-335.659
-335.729
-336.384
-339.413
-337.743
-341.234
-344.838
-340.048
-332.880
-345.242
-336.847
-340.749
-346.953
-344.777
-343.005
-335.148
-340.746
-339.936
-341.876
-339.080
-342.371
-341.777
-335.589
-340.521
-329.850
-336.779
-346.411
-338.969
-336.401
-338.666
-343.088
-338.561
-342.775
-334.515
-340.811
-344.121
-336.141
-342.183
-345.990
-336.816
-335.194
-340.324
-342.016
-342.257
-336.292
-335.055
-339.860
-347.022
-340.794
-339.953
-338.373
-340.987
-346.262
-339.114
-339.070
-349.174
-342.968
-349.452
-341.290
-345.371
-341.384
-336.498
-336.392
-337.893
-340.615
-343.579
-339.008
-341.087
-339.342
-343.031
-338.445
-333.173
-341.436
-334.838
-343.969
-339.744
-341.904
-345.378
-337.776
-341.587
-336.419
-342.858
-340.238
-340.811
-342.688
-336.026
-334.223
-344.337
-335.918
-345.173
-337.502
-341.776
-343.568
-338.422
-334.435
-337.692
-335.402
-341.179
-332.115
-328.651
-339.704
-336.042
-334.923
-345.208
-344.832
-343.814
-335.905
-341.955
-339.692
-339.160
-338.645
-339.636
-348.512
-340.421
-341.157
-338.723
-334.243
-331.626
-340.602
-335.962
-341.857
-337.832
-343.862
-338.845
-341.170
-342.659
-340.824
-342.357
-342.360
-333.335
-340.226
-339.741
-333.279
-334.642
-343.189
-341.216
-343.728
-344.303
-339.829
-337.417
-338.239
-344.619
-341.735
-351.614
-345.514
-340.432
-334.529
-337.223
-340.501
-329.912
-330.763
-347.441
-336.917
-342.428
-340.515
-341.126
-342.904
-331.217
-340.995
-336.738
-338.741
-348.187
-344.202
-349.610
-342.545
-332.029
-345.330
-339.709
-338.421
-342.843
-333.337
-338.701
-336.393
-336.917
-334.926
-339.669
-336.000
-340.378
-337.268
-344.607
-340.723
-343.196
-340.271
-347.421
-341.485
-330.013
-333.366
-338.921
-335.141
-336.917
-336.687
-340.924
-339.717
-334.620
-346.696
-340.891
-334.048
-338.341
-337.265
-342.450
-339.308
-346.187
-345.249
-338.564
-341.193
-339.500
-335.021
-338.193
-340.965
-335.543
-339.046
-343.815
-335.627
-341.259
-349.427
-339.703
-331.654
-338.359
-340.223
-338.708
-340.471
-336.468
-336.909
-337.965
-338.314
-338.412
-338.200
-336.121
-335.596
-338.572
-342.292
-341.348
-340.931
-339.536
-334.040
-337.180
-342.255
-343.409
-342.666
-335.299
-337.423
-338.210
-340.220
-343.142
-338.023
-335.832
-337.053
-336.412
-330.023
-335.655
-339.396
-341.921
-335.363
-338.813
-341.118
-335.379
-339.010
-339.529
-342.857
-343.327
-342.983
-341.393
-335.489
-341.672
-341.708
-337.202
-340.668
-336.551
-341.379
-336.373
-345.495
-340.998
-339.733
-333.973
-335.751
-339.978
-338.108
-337.918
-344.492
-342.114
-342.226
-334.908
-336.330
-350.496
-340.993
-338.273
-339.026
-337.018
-341.362
-341.755
-345.482
-337.747
-338.759
-338.059
-340.491
-339.074
-342.669
-342.741
-341.634
-349.282
-338.192
-343.334
-344.092
-338.213
-333.044
-336.685
-337.682
-344.316
-347.833
-344.055
-347.089
-342.588
-349.460
-334.768
-343.230
-338.006
-342.539
-337.304
-345.015
-331.578
-331.671
-336.378
-345.439
-334.341
-332.974
-337.610
-337.183
-336.321
-333.117
-333.308
-340.972
-344.669
-335.170
-339.921
-345.893
-341.842
-335.372
-340.492
-338.378
-344.226
-341.559
-343.777
-341.211
-344.840
-345.041
-341.171
-342.547
-341.423
-346.181
-343.126
-340.583
-335.082
-335.028
-337.066
-331.362
-339.644
-328.643
-342.160
-339.541
-336.512
-344.047
-342.951
-335.164
-334.707
-344.723
-333.728
-333.752
-343.382
-339.161
-341.331
-341.499
-346.686
-335.034
-344.097
-346.303
-340.480
-334.089
-337.603
-347.068
-343.512
-344.172
-339.390
-332.588
-342.687
-336.207
-340.921
-342.069
-345.802
-341.292
-337.639
-339.896
-340.505
-339.367
-338.121
-338.970
-336.725
-336.185
-330.991
-340.015
-338.699
-343.437
-345.830
-335.128
-343.121
-334.191
-332.054
-335.022
-343.214
-340.897
-340.134
-341.627
-343.497
-341.599
-335.975
-345.795
-338.587
-344.355
-341.684
-344.854
-339.138
-333.618
-338.179
-337.008
-347.245
-345.293
-341.268
-338.782
-345.166
-345.327
-328.446
-342.975
-343.230
-336.749
-325.765
-340.168
-342.606
-336.063
-337.317
-335.755
-342.979
-336.363
-331.716
-344.250
-337.207
-336.920
-340.911
-343.970
-335.239
-337.735
-347.536
-341.315
-336.887
-340.048
-336.273
-338.088
-348.157
-335.110
-339.717
-339.686
-343.748
-341.288
-346.202
-341.782
-343.822
-335.964
-340.531
-345.280
-339.913
-336.821
-338.182
-345.842
-337.302
-342.715
-339.906
-343.667
-338.687
-342.058
-340.905
-340.791
-347.372
-337.877
-345.793
-339.808
-343.778
-340.810
-339.571
-339.714
-338.748
-341.766
-338.409
-339.592
-339.414
-346.486
-333.943
-338.203
-340.071
-338.397
-336.900
-336.991
-340.615
-336.717
-333.038
-341.810
-336.469
-337.562
-342.406
-339.492
-341.128
-337.709
-333.478
-343.386
-339.877
-336.846
-336.525
-334.995
-336.904
-340.570
-338.571
-344.756
-342.458
-340.133
-339.040
-333.091
-338.556
-337.932
-342.602
-341.664
-334.541
-337.489
-338.599
-338.505
-341.090
-338.594
-335.077
-340.607
-342.508
-338.177
-337.920
-336.773
-336.094
-341.066
-331.816
-334.904
-326.336
-346.227
-339.429
-335.489
-348.382
-337.758
-342.610
-343.201
-344.016
-335.259
-341.090
-330.906
-338.749
-338.126
-331.858
-331.915
-340.448
-339.054
-341.256
-339.761
-343.465
-341.144
-337.252
-342.106
-340.165
-348.532
-345.431
-344.073
-346.351
-343.309
-341.832
-333.768
-342.281
-348.792
-341.366
-338.373
-334.912
-342.528
-342.590
-342.386
-334.136
-342.162
-329.831
-339.213
-338.735
-333.975
-344.299
-335.497
-338.692
-341.474
-337.887
-344.076
-338.783
-335.897
-339.447
-343.053
-334.458
-336.369
-339.244
-343.198
-332.760
-336.660
-344.732
-338.703
-338.091
-336.886
-337.157
-336.902
-338.838
-345.905
-343.142
-343.626
-341.241
-339.180
-334.928
-329.537
-343.029
-342.880
-337.930
-338.372
-339.179
-342.866
-339.613
-346.058
-340.370
-334.959
-347.309
-341.073
-333.269
-338.071
-343.167
-335.626
-348.548
-341.960
-335.091
-337.413
-338.766
-336.309
-342.359
-340.744
-339.049
-342.192
-343.180
-343.439
-343.617
-339.957
-338.578
-338.044
-339.827
-334.415
-331.025
-332.977
-343.143
-337.489
-338.684
-346.486
-345.999
-346.336
-334.603
-337.884
-343.262
-337.728
-342.632
-338.745
-338.546
-339.097
-336.066
-338.916
-343.430
-333.422
-336.514
-336.282
-344.879
-344.800
-338.907
-341.485
-341.269
-338.928
-340.625
-336.031
-336.827
-343.831
-337.228
-336.965
-338.323
-332.794
-333.515
-341.523
-342.210
-333.192
-344.922
-333.240
-339.717
-338.652
-329.512
-339.788
-338.040
-334.300
-339.067
-340.360
-342.160
-335.579
-341.009
-337.005
-341.230
-346.356
-340.089
-335.632
-335.958
-334.265
-337.020
-339.313
-347.401
-337.752
-335.586
-334.119
-340.039
-338.224
-342.279
-340.741
-339.830
-338.747
-335.385
-340.322
-342.190
-336.134
-336.395
-345.344
-336.746
-340.178
-341.056
-342.799
-339.181
-332.998
-334.081
-341.100
-341.275
-343.881
-345.983
-349.121
-342.486
-338.580
-337.882
-344.743
-340.513
-335.304
-340.216
-341.576
-345.466
-338.121
-341.361
-341.159
-335.599
-333.360
-327.375
-336.948
-342.875
-338.214
-330.056
-337.201
-338.139
-338.377
-350.673
-346.846
-344.125
-339.090
-345.599
-336.736
-344.683
-336.897
-341.315
-334.737
-339.146
-338.252
-340.073
-340.496
