# Supplementary material for: A Fast and Efficient Approach for Genomic Selection with High-Density Markers
Source: G3 (Bethesda). 2012 Oct 1;2(10):1179–84. doi: 10.1534/g3.112.003822 (PMC3464110; doi:10.1534/g3.112.003822)
Supplement: Supporting Information [file supp_2.10.1179_FileS1.zip › Rep1_50/Rep10/TBV3]

-340.237
-338.631
-329.486
-332.808
-337.496
-340.873
-336.639
-337.468
-336.676
-338.951
-339.181
-338.455
-345.357
-342.279
-341.184
-338.609
-338.431
-337.833
-342.500
-341.128
-340.569
-339.127
-341.751
-337.801
-344.350
-338.989
-341.562
-346.061
-342.314
-341.829
-338.021
-337.471
-338.576
-340.980
-334.306
-339.069
-340.034
-336.792
-342.723
-342.200
-344.496
-343.013
-339.426
-336.104
-343.474
-342.660
-341.882
-339.072
-343.131
-339.929
-340.880
-341.275
-340.669
-340.955
-338.094
-338.090
-342.786
-340.887
-339.741
-341.779
-337.911
-339.395
-339.564
-341.809
-332.971
-340.955
-338.527
-339.530
-339.764
-338.166
-339.014
-336.936
-340.745
-338.888
-340.036
-342.579
-339.640
-343.552
-338.020
-341.546
-342.189
-338.256
-337.763
-337.476
-337.655
-337.776
-339.307
-342.272
-344.930
-341.454
-341.829
-340.518
-335.820
-332.287
-342.072
-340.673
-338.168
-341.125
-336.983
-335.923
-339.530
-339.936
-337.388
-340.537
-344.664
-344.659
-341.893
-342.221
-338.697
-340.048
-333.776
-337.290
-339.609
-334.361
-340.892
-338.752
-342.884
-340.809
-338.711
-333.229
-339.570
-340.144
-339.646
-343.680
-339.268
-341.930
-339.634
-341.932
-335.908
-338.830
-336.071
-334.887
-339.521
-339.816
-340.760
-335.230
-334.918
-338.012
-339.231
-338.063
-334.272
-342.088
-340.658
-333.689
-340.769
-343.175
-337.591
-343.393
-339.649
-335.957
-341.343
-339.538
-338.251
-340.602
-342.906
-343.957
-338.750
-341.936
-340.145
-344.903
-337.946
-341.100
-342.042
-341.550
-337.210
-339.937
-338.032
-339.075
-341.607
-343.809
-344.281
-340.176
-336.055
-337.790
-340.584
-340.362
-343.304
-340.704
-340.465
-336.443
-343.210
-342.734
-338.617
-339.553
-339.741
-338.431
-341.132
-337.473
-337.961
-339.248
-343.408
-337.823
-341.132
-342.767
-338.621
-340.471
-339.906
-338.323
-339.137
-342.092
-338.400
-336.326
-343.568
-345.259
-339.599
-334.058
-342.904
-337.107
-341.012
-345.019
-339.561
-336.697
-336.781
-336.189
-338.704
-339.869
-341.301
-339.473
-332.520
-337.567
-342.753
-345.900
-336.671
-340.268
-328.896
-335.609
-338.674
-336.552
-340.438
-343.265
-340.705
-336.356
-337.322
-339.785
-340.105
-341.151
-341.494
-339.597
-337.733
-335.520
-335.773
-336.226
-336.152
-337.631
-343.805
-339.250
-339.593
-339.023
-344.607
-343.547
-338.843
-340.287
-344.435
-341.711
-337.973
-336.905
-341.948
-342.663
-337.635
-340.936
-341.488
-339.659
-341.946
-341.465
-339.558
-341.167
-337.733
-339.862
-340.430
-342.339
-331.967
-339.116
-336.870
-341.716
-342.658
-341.696
-330.806
-335.375
-328.396
-335.500
-341.113
-343.718
-342.332
-344.124
-339.598
-344.345
-340.104
-340.478
-338.184
-341.867
-335.306
-335.018
-338.042
-341.008
-347.919
-338.068
-335.427
-341.286
-342.039
-337.140
-338.172
-334.723
-341.183
-341.180
-341.711
-339.381
-342.298
-339.676
-336.913
-338.527
-341.181
-339.663
-338.427
-337.939
-341.897
-339.222
-338.875
-333.251
-339.612
-340.341
-341.779
-338.400
-337.264
-340.520
-338.067
-339.523
-343.729
-347.547
-345.919
-341.865
-344.056
-344.395
-336.943
-336.682
-341.490
-341.840
-341.829
-341.951
-336.281
-334.816
-336.733
-339.376
-337.726
-339.671
-342.405
-338.168
-337.009
-340.748
-341.475
-339.023
-341.357
-340.519
-336.024
-339.949
-339.681
-334.970
-336.432
-335.813
-334.942
-343.105
-337.470
-333.780
-336.098
-338.825
-341.907
-339.240
-343.078
-338.772
-339.703
-343.088
-342.846
-339.899
-340.063
-341.544
-337.200
-339.485
-343.011
-341.203
-342.618
-336.898
-335.764
-340.590
-342.135
-343.793
-337.459
-341.311
-335.944
-341.388
-339.058
-342.197
-329.621
-337.749
-341.958
-341.122
-333.604
-335.169
-334.220
-332.159
-334.182
-335.736
-340.994
-342.594
-339.484
-338.496
-338.665
-342.536
-336.863
-339.591
-339.362
-341.788
-336.896
-334.780
-338.901
-337.922
-336.988
-335.194
-343.423
-340.706
-340.122
-337.901
-341.378
-336.706
-341.198
-343.166
-336.415
-336.748
-346.706
-343.304
-340.132
-337.581
-339.156
-338.503
-340.210
-339.788
-343.910
-340.640
-339.853
-338.602
-336.432
-335.275
-331.307
-338.250
-345.975
-342.836
-335.585
-338.899
-336.111
-340.778
-338.912
-331.316
-341.377
-340.324
-341.421
-340.078
-339.300
-340.397
-337.426
-339.910
-338.188
-336.107
-340.852
-339.689
-342.487
-339.961
-345.495
-347.162
-339.727
-340.677
-343.871
-339.622
-340.360
-339.937
-341.866
-339.528
-338.689
-337.203
-339.567
-337.040
-344.810
-339.115
-338.644
-341.335
-341.930
-339.318
-341.896
-341.899
-337.700
-340.775
-337.414
-342.636
-333.099
-339.763
-338.380
-337.880
-340.257
-341.283
-334.200
-336.760
-340.387
-338.004
-338.178
-338.137
-335.963
-332.693
-346.422
-343.266
-342.460
-341.756
-338.422
-339.942
-337.608
-340.532
-338.916
-336.739
-340.461
-342.173
-334.688
-340.924
-340.164
-337.425
-338.551
-341.813
-333.855
-336.655
-340.560
-339.002
-344.277
-342.084
-338.098
-336.134
-331.233
-334.486
-338.281
-339.837
-339.583
-334.648
-338.297
-336.879
-338.797
-337.346
-341.380
-340.692
-339.418
-340.998
-337.440
-341.842
-340.537
-338.786
-336.308
-340.898
-337.742
-340.047
-338.105
-336.882
-339.411
-337.929
-341.657
-340.686
-342.151
-333.837
-335.542
-335.298
-341.911
-339.531
-340.843
-337.926
-338.900
-336.836
-339.464
-340.383
-339.442
-337.976
-343.127
-341.503
-338.422
-339.945
-336.675
-339.060
-338.986
-339.611
-341.779
-341.078
-340.440
-339.067
-342.977
-335.234
-338.802
-341.157
-341.855
-343.487
-336.717
-342.005
-343.406
-336.940
-342.393
-344.208
-337.020
-338.019
-340.751
-341.096
-336.474
-341.365
-343.577
-338.912
-338.320
-340.190
-338.752
-341.449
-339.403
-336.030
-343.712
-340.148
-343.727
-339.297
-338.299
-333.080
-338.124
-339.447
-339.822
-339.668
-345.228
-341.480
-336.855
-335.378
-340.783
-339.892
-340.627
-339.305
-336.318
-337.713
-335.744
-338.867
-340.652
-338.744
-340.543
-340.432
-336.632
-339.604
-341.301
-339.544
-338.500
-340.638
-339.734
-337.831
-337.810
-334.501
-341.719
-337.671
-335.750
-338.767
-339.912
-344.160
-337.651
-339.699
-337.064
-335.935
-341.319
-339.464
-340.269
-341.265
-343.216
-340.075
-339.477
-343.386
-339.442
-337.344
-339.654
-339.550
-342.980
-340.737
-344.979
-341.348
-339.145
-340.069
-343.846
-336.950
-341.233
-341.639
-342.399
-343.081
-335.679
-336.690
-336.500
-337.513
-339.443
-338.135
-342.858
-343.178
-344.894
-344.473
-339.455
-337.394
-339.404
-339.871
-342.833
-342.045
-341.079
-340.370
-336.451
-333.986
-336.557
-340.796
-346.727
-344.880
-339.136
-342.440
-339.360
-339.464
-340.298
-338.050
-334.982
-336.723
-335.956
-334.700
-340.921
-333.253
-336.176
-342.191
-341.016
-340.255
-339.477
-337.730
-332.079
-335.274
-340.181
-343.299
-336.647
-341.347
-336.974
-334.700
-339.318
-339.934
-334.521
-339.642
-336.112
-332.918
-340.547
-337.700
-343.918
-342.293
-340.480
-342.921
-338.246
-340.414
-334.937
-340.029
-337.571
-342.986
-342.493
-341.858
-337.915
-341.997
-339.407
-343.311
-345.219
-340.776
-344.215
-344.089
-343.539
-341.958
-338.090
-340.566
-341.531
-344.047
-342.962
-334.635
-341.358
-341.105
-342.689
-338.617
-338.648
-339.631
-339.899
-337.877
-337.874
-337.225
-342.400
-341.577
-339.836
-335.964
-339.291
-341.745
-340.855
-342.218
-342.895
-341.921
-344.598
-344.165
-342.106
-342.813
-340.432
-341.880
-344.853
-343.647
-339.306
-340.819
-340.254
-340.592
-340.807
-340.097
-333.038
-339.118
-339.115
-339.847
-339.409
-336.290
-340.542
-339.290
-338.975
-337.910
-341.512
-340.785
-339.027
-339.167
-340.569
-340.209
-340.070
-341.879
-339.391
-337.280
-341.857
-340.466
-337.849
-342.704
-343.690
-341.428
-343.586
-344.067
-344.566
-339.192
-340.836
-335.686
-340.923
-339.160
-338.348
-336.677
-336.805
-335.625
-337.630
-334.275
-337.033
-334.154
-338.003
-336.243
-338.778
-336.706
-340.049
-338.906
-338.335
-339.880
-338.357
-337.872
-339.913
-337.811
-329.664
-336.269
-338.951
-339.018
-339.572
-336.456
-341.850
-341.464
-345.246
-336.914
-341.023
-339.672
-336.113
-337.954
-339.259
-342.080
-341.533
-339.972
-339.555
-339.743
-339.595
-344.467
-338.400
-339.444
-339.773
-339.773
-337.936
-338.746
-338.306
-342.566
-335.682
-340.020
-341.334
-341.734
-336.677
-337.690
-341.064
-338.412
-342.059
-342.210
-340.925
-340.115
-340.827
-335.463
-341.066
-341.312
-333.439
-333.478
-337.120
-338.338
-338.435
-340.567
-340.710
-339.002
-339.650
-338.855
-338.753
-342.649
-335.620
-336.693
-340.092
-338.311
-335.430
-342.042
-337.569
-341.160
-340.140
-337.863
-345.387
-337.400
-337.019
-338.052
-339.155
-336.727
-339.519
-336.407
-337.147
-334.942
-342.208
-339.262
-339.708
-340.760
-345.450
-342.953
-337.821
-333.603
-338.622
-336.048
-338.995
-342.520
-341.592
-339.094
-339.667
-336.901
-340.466
-339.074
-337.521
-342.618
-338.387
-340.206
-338.350
-335.142
-340.147
-342.860
-338.810
-339.338
-342.602
-340.462
-338.762
-339.164
-340.444
-341.178
-342.134
-338.429
-339.489
-338.733
-347.573
-342.707
-332.379
-339.312
-338.791
-342.958
-344.174
-341.236
-342.259
-344.566
-339.236
-342.985
-340.865
-338.749
-340.047
-339.929
-340.086
-337.895
-338.945
-341.544
-337.223
-338.242
-341.194
-341.931
-335.278
-338.754
-341.173
-339.723
-339.027
-341.172
-337.115
-335.951
-337.880
-337.380
-342.027
-336.131
-346.245
-339.035
-340.489
-340.891
-335.832
-337.436
-343.275
-341.516
-338.560
-335.647
-339.317
-342.723
-339.785
-338.280
-339.992
-340.332
-343.026
-345.359
-336.860
-331.004
-338.831
-339.531
-340.925
-341.128
-340.339
-340.915
-342.408
-338.094
-338.445
-337.840
-340.183
-342.177
-331.939
-337.749
-338.694
-340.759
-345.158
-334.821
-341.055
-342.601
-338.234
-340.130
-343.024
-339.680
-341.467
-338.270
-334.481
-337.342
-344.814
-338.989
-335.015
-341.272
-336.804
-340.212
-345.491
-338.316
-337.034
-339.401
-336.975
-337.141
-337.829
-337.996
-338.933
-338.695
-334.409
-337.462
-336.707
-331.237
-337.755
-335.820
-331.484
-339.602
-335.706
-335.057
-340.694
-337.536
-339.575
-345.063
-340.466
-341.057
-343.491
-339.195
-331.002
-334.311
-340.441
-336.557
-342.355
-338.793
-339.302
-335.830
-333.565
-339.498
-336.961
-341.537
-334.879
-340.373
-339.656
-337.034
-340.806
-338.357
-334.517
-336.898
-332.330
-336.458
-340.043
-338.477
-340.778
-343.607
-337.958
-338.165
-332.837
-337.740
-342.176
-341.101
-337.725
-339.312
-329.972
-337.290
-342.299
-340.104
-346.489
-343.264
-337.165
-337.158
-339.675
-338.600
-340.674
-342.230
-339.166
-343.566
-341.619
-340.304
-339.327
-340.955
-337.403
-336.474
-336.221
-336.479
-339.436
-336.911
-338.465
-339.911
-339.751
-338.224
-340.776
-342.254
-345.207
-343.245
-343.276
-341.586
-338.888
-339.146
-335.469
-335.149
-342.233
-341.766
-337.620
-340.079
-340.672
-345.545
-336.948
-340.269
-338.117
-335.181
-342.860
-335.164
-339.227
-345.709
-346.232
-343.269
-338.753
-338.019
-334.041
-334.119
-339.440
-339.022
-340.064
-340.961
-343.528
-342.459
-339.956
-338.492
-341.193
-342.076
-344.150
-344.366
-336.176
-337.274
-343.126
-339.363
-337.765
-339.818
-343.476
-336.041
-342.495
-337.628
-338.701
-340.743
-331.246
-330.956
-347.137
-341.626
-341.146
-343.163
-338.598
-339.923
-338.276
-336.564
-333.323
-335.285
-340.764
-340.161
-334.673
-331.393
-331.310
-335.416
-343.530
-339.752
-338.737
-340.750
-347.466
-338.817
-336.440
-339.257
-339.264
-336.904
-338.718
-340.946
-339.137
-337.487
-346.697
-340.286
-339.914
-336.955
-343.071
-338.111
-340.478
-340.224
-339.706
-339.197
-339.339
-343.152
-341.591
-337.110
-341.465
-341.921
-344.588
-339.494
-343.615
-338.975
-341.783
-343.807
-340.271
-341.668
-342.735
-342.113
-342.570
-343.005
-339.813
-339.452
-340.452
-342.757
-335.976
-337.877
-338.573
-338.467
-345.492
-343.512
-336.418
-336.792
-342.855
-340.377
-336.047
-336.699
-339.621
-339.471
-340.069
-337.826
-335.465
-339.938
-341.168
-335.477
-342.402
-341.256
-341.253
-343.566
-340.710
-333.621
-337.975
-338.926
-335.159
-339.055
-345.439
-342.667
-337.793
-339.057
-338.499
-340.260
-341.333
-340.345
-338.138
-338.998
-338.896
-338.608
-339.831
-336.820
-340.550
-338.930
-337.913
-340.905
-341.986
-337.803
-341.659
-336.363
-336.709
-335.053
-340.301
-339.122
-338.882
-336.385
-340.926
-341.958
-334.035
-341.338
-335.599
-336.379
-342.499
-344.827
-338.829
-340.524
-340.144
-343.538
-338.742
-336.009
-341.176
-338.505
-337.915
-337.619
-340.004
-342.337
-340.058
-336.673
-339.005
-339.269
-338.020
-334.047
-339.361
-339.369
-347.356
-341.804
-342.193
-345.864
-331.954
-336.385
-344.225
-336.665
-337.857
-339.449
-339.208
-341.794
-340.694
-339.801
-342.801
-341.832
-337.885
-338.010
-337.362
-340.738
-339.397
-338.992
-339.666
-336.643
-341.474
-341.866
-344.106
-342.323
-339.693
-336.834
-336.818
-336.464
-338.778
-337.814
-339.332
-340.730
-337.068
-336.339
-340.826
-342.307
-334.107
-336.566
-340.060
-337.818
-340.745
-341.232
-337.779
-338.829
-344.628
-337.677
-345.735
-336.494
-340.292
-338.324
-336.917
-340.879
-337.636
-336.350
-339.765
-341.499
-337.743
-338.247
-339.180
-338.831
-338.727
-340.935
-334.508
-336.071
-341.393
-342.786
-341.125
-343.286
-334.853
-334.224
-342.615
-341.740
-341.890
-340.134
-340.240
-343.026
-341.175
-336.920
-342.406
-336.788
-346.441
-336.742
-335.868
-338.802
-339.101
-337.609
-336.678
-343.534
-339.143
-339.109
-333.777
-334.959
-337.347
-342.274
-338.875
-338.629
-338.467
-339.052
-335.713
-339.135
-338.970
-335.673
-341.115
-341.812
-340.634
-339.953
-339.298
-342.074
-344.347
-341.470
-341.323
-337.896
-342.785
-343.707
-338.620
-340.083
-337.615
-341.644
-339.239
-339.207
-343.627
-345.545
-342.091
-343.392
-341.417
-339.190
-338.306
-339.637
-343.254
-342.925
-339.242
-341.589
-343.890
-341.932
-340.447
-338.564
-339.611
-337.037
-340.143
-338.822
-342.267
-340.331
-339.320
-338.480
-339.906
-340.003
-340.264
-336.998
-335.989
-337.662
-341.932
-341.956
-340.220
-336.769
-337.396
-341.844
-336.392
-343.914
-342.064
-338.491
-348.211
-341.940
-339.551
-340.288
-339.857
-340.816
-337.966
-337.122
-336.981
-340.419
-342.628
-343.973
-337.948
-338.943
-338.744
-341.477
-342.579
-338.415
-341.606
-341.235
-343.061
-336.378
-337.078
-337.977
-335.786
-338.420
-342.325
-338.654
-340.370
-340.445
-340.477
-338.998
-333.320
-333.131
-339.981
-340.515
-342.059
-343.316
-337.986
-338.790
-342.552
-337.548
-339.113
-338.671
-340.905
-340.661
-339.913
-340.296
-340.160
-336.616
-341.226
-339.561
-333.901
-338.885
-338.597
-339.967
-339.886
-337.413
-345.847
-344.480
-338.698
-340.549
-338.174
-336.446
-333.777
-333.479
-341.368
-337.917
-333.128
-337.223
-342.342
-333.246
-335.958
-338.757
-345.258
-339.186
-339.972
-339.045
-343.247
-334.493
-339.190
-341.509
-341.633
-338.229
-339.879
-336.342
-340.015
-342.549
-339.106
-338.587
-347.351
-338.056
-339.611
-339.019
-342.143
-340.810
-340.077
-341.346
-335.814
-335.280
-340.862
-342.222
-336.006
-341.964
-343.013
-346.450
-339.363
-341.020
-339.579
-335.938
-342.385
-342.381
-337.650
-334.862
-340.449
-338.133
-338.964
-342.087
-340.769
-343.677
-341.555
-339.328
-336.577
-339.313
-338.951
-338.117
-338.780
-339.496
-336.375
-340.262
-341.348
-338.178
-335.115
-338.189
-342.043
-340.324
-338.382
-336.705
-340.219
-339.272
-346.750
-339.392
-343.709
-342.596
-337.941
-340.910
-340.063
-344.440
-341.806
-336.226
-337.718
-339.431
-343.656
-341.916
-337.731
-340.270
-340.800
-336.292
-342.508
-342.529
-338.952
-338.954
-340.113
-341.779
-336.990
-335.971
-337.171
-340.576
-336.342
-342.825
-338.676
-342.614
-338.752
-342.920
-337.349
-339.832
-339.523
-340.385
-338.973
-337.827
-338.751
-338.902
-340.249
-342.213
-338.691
-337.793
-343.566
-343.439
-341.770
-341.697
-337.316
-332.471
-341.418
-342.457
-343.157
-344.748
-344.316
-342.457
-337.590
-337.163
-336.692
-338.659
-339.420
-340.802
-340.407
-341.159
-336.276
-336.886
-337.092
-343.138
-342.909
-337.563
-343.388
-343.126
-346.100
-340.633
-339.056
-340.683
-344.211
-340.668
-336.429
-339.172
-330.493
-335.198
-341.977
-341.959
-347.647
-341.103
-338.541
-343.255
-339.592
-341.161
-339.007
-340.419
-337.387
-339.993
-334.951
-337.896
-343.171
-338.380
-342.642
-339.925
-340.636
-343.350
-339.330
-339.490
-338.466
-338.331
-342.054
-343.615
-341.995
-344.476
-338.097
-337.890
-337.122
-341.924
-340.384
-337.058
-340.078
-340.361
-336.951
-341.647
-337.051
-337.524
-341.206
-340.160
-338.765
-337.523
-341.051
-342.697
-345.146
-338.943
-342.717
-340.828
-336.132
-334.179
-336.921
-340.537
-343.012
-341.418
-340.202
-343.847
-341.764
-342.083
-341.576
-343.900
-339.863
-337.996
-338.804
-338.990
-341.507
-341.228
-338.932
-336.930
-344.562
-342.836
-344.817
-334.777
-338.136
-340.048
-336.554
-335.950
-338.068
-339.764
-333.252
-336.747
-339.249
-338.840
-339.908
-339.375
-335.081
-339.505
-340.897
-339.837
-340.908
-339.173
-342.480
-343.412
-342.594
-339.873
-341.454
-339.941
-335.932
-339.940
-341.508
-342.875
-339.304
-339.517
-341.005
-338.190
-336.843
-333.987
-338.894
-339.010
-341.104
-340.008
-339.821
-340.087
-347.846
-335.572
-338.629
-340.395
-342.939
-339.847
-335.432
-333.700
-340.735
-339.744
-335.073
-337.106
-345.823
-341.461
-339.382
-340.194
-336.878
-333.740
-337.228
-333.229
-336.872
-337.016
-339.231
-338.747
-338.523
-339.468
-346.299
-342.705
-338.276
-340.683
-346.368
-339.633
-334.392
-340.392
-331.912
-335.287
-335.761
-337.887
-338.907
-339.537
-342.847
-342.250
-337.599
-331.879
-338.535
-342.235
-339.628
-341.665
-333.196
-336.914
-337.556
-340.932
-338.337
-339.223
-340.289
-338.195
-337.374
-339.308
-343.233
-341.326
-336.144
-341.341
-337.890
-339.105
-339.054
-341.396
-343.095
-338.107
-339.797
-340.217
-342.599
-341.181
-336.684
-340.135
-340.799
-341.757
-341.927
-339.319
-341.280
-340.643
-344.205
-341.596
-340.128
-336.352
-342.227
-338.315
-342.802
-338.016
-338.534
-337.762
-342.220
-343.937
-339.730
-344.269
-335.925
-335.926
-339.337
-338.652
-338.214
-334.130
-346.037
-345.252
-342.269
-344.175
-335.918
-340.564
-340.246
-340.955
-340.888
-339.502
-331.991
-338.009
-343.698
-340.712
-342.542
-341.703
-338.905
-337.433
-338.136
-342.273
-339.341
-340.134
-339.999
-342.024
-340.706
-340.419
-345.294
-341.103
-332.897
-338.381
-336.678
-337.016
-341.182
-341.412
-341.595
-338.455
-336.934
-340.672
-342.666
-336.685
-335.832
-338.119
-340.271
-338.864
