# Supplementary material for: A Fast and Efficient Approach for Genomic Selection with High-Density Markers
Source: G3 (Bethesda). 2012 Oct 1;2(10):1179–84. doi: 10.1534/g3.112.003822 (PMC3464110; doi:10.1534/g3.112.003822)
Supplement: Supporting Information [file supp_2.10.1179_FileS1.zip › Rep1_50/Rep10/TBV4]

-339.673
-340.541
-337.129
-336.867
-338.403
-337.707
-338.656
-339.373
-346.497
-344.608
-339.287
-337.424
-344.782
-337.394
-333.473
-340.603
-341.112
-337.988
-335.796
-342.117
-334.804
-338.876
-341.282
-337.901
-334.248
-342.041
-341.251
-348.029
-338.342
-343.069
-335.916
-336.666
-343.753
-345.730
-343.219
-336.802
-338.085
-338.365
-340.919
-334.072
-338.585
-339.954
-336.841
-337.336
-342.782
-339.939
-340.289
-343.421
-339.935
-344.309
-332.870
-339.851
-339.226
-340.207
-342.609
-336.695
-332.304
-328.271
-336.615
-336.492
-338.598
-337.644
-338.850
-338.519
-341.524
-338.204
-336.210
-335.909
-337.197
-337.598
-342.812
-339.790
-338.857
-336.139
-344.320
-337.828
-338.303
-341.304
-336.942
-334.736
-338.400
-338.776
-342.063
-340.278
-343.888
-344.585
-340.377
-342.018
-344.944
-345.027
-338.791
-339.040
-336.029
-342.474
-338.123
-343.465
-332.745
-337.064
-340.183
-342.987
-342.077
-337.607
-340.613
-340.678
-338.474
-334.202
-336.735
-340.850
-339.292
-341.869
-335.353
-339.184
-339.974
-341.861
-339.657
-339.414
-334.043
-335.793
-345.986
-343.394
-338.781
-337.258
-344.508
-340.668
-341.265
-339.847
-338.901
-338.837
-337.749
-337.970
-343.780
-340.036
-342.762
-339.787
-332.867
-336.569
-339.134
-338.784
-336.725
-337.756
-337.019
-336.679
-335.825
-337.938
-345.106
-341.931
-344.856
-339.184
-338.770
-336.908
-340.439
-341.096
-337.140
-336.220
-331.154
-339.954
-333.435
-334.274
-340.606
-340.336
-338.318
-341.940
-337.675
-336.552
-335.868
-334.977
-338.297
-343.401
-340.632
-339.341
-341.510
-339.056
-339.827
-339.319
-339.503
-339.450
-334.018
-337.474
-341.314
-342.386
-345.494
-343.601
-343.306
-340.513
-342.022
-339.062
-343.654
-335.538
-342.789
-340.933
-342.356
-342.395
-337.990
-336.264
-338.320
-340.128
-340.624
-343.341
-336.471
-337.878
-342.207
-341.145
-345.049
-340.693
-340.926
-336.203
-340.135
-338.431
-339.285
-340.313
-335.087
-337.295
-341.150
-343.144
-342.051
-339.227
-344.870
-342.330
-335.121
-339.802
-339.935
-339.395
-339.983
-345.962
-341.268
-340.637
-342.260
-340.881
-338.793
-337.265
-343.789
-343.775
-336.231
-336.135
-336.192
-340.931
-333.551
-338.196
-340.673
-335.482
-341.395
-337.448
-337.734
-344.032
-334.532
-337.804
-337.986
-339.555
-338.437
-340.721
-347.610
-341.892
-340.777
-339.657
-337.065
-336.526
-340.665
-345.351
-338.440
-341.608
-338.156
-338.115
-339.807
-340.496
-340.070
-341.927
-332.449
-338.958
-345.980
-340.865
-337.923
-336.989
-339.543
-337.150
-338.178
-337.238
-346.241
-343.038
-338.887
-333.769
-342.922
-338.843
-342.160
-338.700
-338.140
-340.431
-333.854
-333.775
-343.965
-343.157
-340.646
-339.617
-337.677
-335.442
-343.834
-340.664
-344.631
-338.479
-340.775
-339.499
-340.439
-342.378
-343.253
-335.733
-341.735
-337.168
-343.658
-337.051
-339.443
-342.362
-335.435
-340.289
-334.721
-338.619
-344.701
-344.615
-343.273
-339.630
-339.100
-340.009
-342.169
-340.598
-337.368
-340.010
-341.149
-341.475
-341.700
-336.038
-340.037
-336.669
-337.829
-341.914
-330.794
-338.710
-340.558
-337.870
-340.760
-342.658
-345.443
-338.816
-342.343
-337.741
-342.441
-341.101
-341.140
-338.085
-342.951
-345.534
-339.509
-342.755
-337.149
-339.029
-338.164
-334.332
-341.372
-343.496
-343.020
-337.271
-337.967
-336.126
-344.886
-343.389
-334.076
-342.426
-342.585
-338.539
-338.303
-339.054
-345.654
-343.268
-341.318
-341.527
-345.793
-342.737
-339.095
-342.483
-339.327
-339.772
-340.183
-339.077
-344.536
-340.821
-338.260
-340.000
-341.621
-336.963
-338.787
-339.061
-338.429
-337.897
-338.989
-339.785
-339.045
-342.502
-340.437
-340.655
-336.199
-335.391
-337.250
-343.185
-338.140
-336.674
-342.214
-338.345
-339.629
-342.740
-340.230
-339.866
-338.212
-332.063
-342.602
-341.725
-337.729
-340.042
-336.184
-344.970
-340.039
-342.066
-338.480
-341.034
-340.790
-340.551
-342.176
-335.997
-337.528
-337.151
-332.969
-336.454
-340.603
-340.109
-344.550
-339.908
-338.679
-339.682
-331.709
-337.143
-342.393
-340.677
-338.558
-335.532
-338.108
-337.783
-332.133
-338.170
-339.897
-341.257
-341.429
-341.431
-333.350
-336.238
-338.764
-340.457
-337.284
-341.308
-340.662
-338.940
-333.470
-340.692
-347.185
-343.797
-341.943
-341.383
-338.268
-335.189
-337.620
-340.857
-334.963
-339.683
-340.722
-338.603
-337.777
-343.872
-341.819
-336.847
-342.657
-340.334
-338.102
-341.203
-337.610
-338.851
-335.807
-338.164
-338.459
-339.088
-342.986
-339.419
-340.133
-339.682
-333.398
-338.645
-340.470
-340.263
-340.128
-338.064
-343.170
-338.680
-342.200
-341.228
-337.711
-337.746
-336.784
-337.406
-341.703
-337.979
-335.931
-339.230
-339.322
-337.690
-339.376
-346.537
-347.327
-345.135
-343.473
-339.424
-342.214
-340.521
-339.797
-339.832
-341.212
-341.393
-338.838
-337.526
-342.027
-344.231
-337.701
-338.143
-337.293
-337.123
-342.393
-336.441
-333.229
-340.685
-338.502
-337.809
-337.872
-334.680
-341.414
-338.765
-342.612
-339.048
-338.026
-339.724
-340.590
-341.394
-341.286
-341.139
-336.007
-334.942
-345.959
-340.854
-335.840
-334.804
-345.631
-344.231
-336.560
-338.264
-343.220
-338.822
-339.113
-337.624
-338.691
-341.817
-331.243
-339.651
-339.589
-339.735
-340.258
-341.629
-339.800
-337.769
-339.002
-342.454
-344.196
-341.221
-340.269
-342.746
-339.347
-341.309
-340.779
-340.392
-338.997
-337.036
-338.072
-342.223
-343.991
-340.909
-335.659
-340.965
-339.197
-350.242
-341.643
-342.382
-338.107
-338.921
-341.517
-342.243
-340.291
-341.920
-338.497
-338.770
-341.487
-335.364
-339.338
-339.568
-338.437
-339.609
-336.668
-338.741
-338.999
-336.689
-342.761
-342.602
-339.877
-336.739
-338.606
-336.206
-334.462
-339.349
-338.388
-336.173
-341.256
-339.638
-344.692
-341.918
-339.277
-336.382
-337.233
-340.068
-341.428
-339.757
-338.674
-336.059
-341.547
-339.582
-339.480
-336.813
-341.129
-341.098
-334.937
-343.198
-336.292
-342.203
-339.013
-339.112
-338.978
-343.928
-338.683
-342.172
-342.114
-340.068
-345.820
-341.583
-338.224
-336.543
-341.153
-342.541
-339.872
-335.888
-333.396
-339.444
-342.364
-339.394
-339.987
-341.575
-338.625
-342.780
-331.521
-337.522
-341.998
-340.307
-342.065
-340.448
-338.314
-335.477
-344.263
-342.323
-339.228
-339.964
-339.074
-337.216
-337.724
-339.476
-337.497
-338.598
-343.990
-339.735
-333.183
-336.890
-343.944
-341.214
-343.536
-335.721
-344.059
-341.909
-334.648
-338.175
-342.944
-340.354
-341.181
-343.474
-340.996
-337.276
-333.750
-340.536
-334.968
-340.661
-342.656
-342.322
-336.921
-335.888
-336.562
-337.020
-338.385
-340.072
-346.659
-340.897
-339.713
-340.162
-338.197
-336.499
-343.352
-338.810
-340.618
-344.481
-339.983
-341.319
-341.233
-339.100
-339.848
-338.165
-335.813
-335.580
-340.806
-342.118
-341.671
-339.231
-340.749
-342.406
-343.803
-337.616
-338.532
-339.392
-332.843
-338.001
-339.783
-341.450
-341.370
-343.278
-333.273
-339.725
-339.225
-338.727
-337.605
-338.780
-342.588
-343.667
-340.463
-339.591
-342.509
-342.960
-339.248
-339.102
-340.304
-341.510
-344.053
-336.446
-337.833
-337.310
-341.698
-338.835
-343.742
-341.055
-341.514
-342.888
-334.073
-341.133
-338.991
-341.537
-344.808
-337.592
-339.643
-342.294
-342.286
-340.586
-336.340
-335.434
-337.618
-338.200
-333.670
-340.039
-339.510
-343.982
-342.381
-342.721
-338.378
-337.549
-341.300
-337.451
-339.006
-339.481
-339.881
-344.400
-339.891
-339.641
-339.597
-345.578
-342.882
-341.844
-339.121
-334.291
-336.741
-338.210
-341.196
-341.065
-342.873
-342.422
-340.010
-338.574
-337.684
-340.175
-341.879
-339.195
-339.649
-341.483
-339.840
-337.229
-338.879
-340.924
-337.077
-339.610
-335.873
-335.668
-335.685
-337.634
-341.784
-342.333
-341.307
-341.605
-335.784
-338.951
-339.329
-338.790
-338.189
-338.176
-339.984
-340.043
-341.449
-337.974
-336.961
-337.330
-340.144
-343.970
-344.276
-337.000
-335.635
-339.247
-341.701
-335.221
-341.452
-341.431
-340.476
-340.398
-330.527
-332.631
-343.241
-343.687
-338.806
-338.938
-344.034
-342.200
-344.825
-340.951
-338.414
-341.640
-342.634
-344.808
-336.807
-337.163
-340.938
-343.696
-334.388
-338.188
-335.795
-344.513
-342.279
-342.018
-339.955
-339.861
-341.358
-343.282
-343.857
-339.676
-332.884
-340.084
-333.682
-341.980
-333.079
-338.555
-338.176
-344.498
-342.064
-334.745
-337.684
-340.049
-340.423
-337.722
-340.864
-343.412
-336.272
-336.759
-342.121
-339.590
-343.579
-343.114
-340.066
-342.676
-333.987
-342.082
-341.444
-343.535
-339.914
-337.234
-339.340
-341.726
-339.461
-339.238
-337.632
-331.890
-333.145
-339.752
-341.943
-343.875
-342.746
-339.829
-336.641
-338.615
-338.182
-336.802
-341.544
-339.991
-339.819
-338.432
-344.382
-340.525
-339.799
-339.343
-333.910
-335.163
-334.554
-338.799
-338.130
-337.081
-337.774
-339.677
-343.661
-340.758
-339.611
-339.087
-338.050
-341.091
-345.164
-340.864
-343.060
-344.125
-340.207
-340.460
-339.463
-340.164
-345.642
-342.152
-338.066
-341.246
-338.789
-342.081
-339.450
-340.370
-336.731
-345.521
-340.998
-342.056
-340.132
-336.906
-338.202
-339.634
-344.998
-336.793
-345.965
-340.282
-342.314
-341.948
-342.420
-336.531
-335.793
-338.336
-341.798
-334.513
-340.557
-341.756
-338.952
-337.885
-341.175
-333.933
-339.219
-344.838
-335.385
-337.145
-341.956
-340.489
-339.740
-336.908
-337.712
-331.303
-333.688
-338.952
-339.880
-337.752
-338.031
-338.569
-335.996
-334.967
-338.258
-340.336
-345.052
-341.621
-335.552
-335.386
-340.063
-337.035
-338.660
-338.026
-337.792
-340.508
-334.052
-338.926
-336.463
-340.347
-336.279
-338.469
-338.893
-342.319
-339.159
-340.786
-333.401
-341.860
-345.959
-336.302
-339.163
-335.638
-337.236
-335.366
-342.837
-339.406
-345.564
-344.402
-337.676
-342.494
-339.921
-343.186
-342.885
-337.405
-345.833
-344.375
-344.732
-341.629
-337.087
-341.966
-340.024
-342.269
-340.712
-339.037
-340.804
-340.466
-338.365
-340.957
-342.548
-342.532
-341.445
-343.874
-337.670
-338.949
-343.593
-344.266
-341.282
-337.316
-340.913
-343.085
-335.390
-336.893
-330.630
-336.948
-345.515
-342.370
-339.971
-339.224
-334.336
-338.389
-339.564
-340.567
-338.848
-337.814
-340.019
-341.093
-347.514
-341.451
-339.193
-339.087
-336.171
-335.478
-337.025
-337.060
-341.630
-342.520
-337.062
-340.030
-338.868
-337.229
-339.610
-338.813
-335.303
-336.298
-340.254
-342.560
-338.134
-338.048
-342.424
-341.260
-337.900
-335.213
-339.500
-338.235
-338.501
-340.990
-343.719
-338.258
-345.178
-337.761
-343.351
-341.422
-340.927
-339.711
-339.651
-341.521
-337.666
-343.168
-336.410
-336.199
-329.365
-336.817
-342.297
-343.095
-340.799
-338.822
-332.724
-339.814
-339.862
-336.841
-344.756
-339.645
-339.337
-334.367
-330.216
-338.798
-341.273
-340.699
-334.082
-338.429
-341.338
-339.351
-335.834
-338.926
-343.158
-338.725
-333.656
-337.846
-338.173
-338.066
-336.196
-335.450
-349.053
-344.505
-336.127
-338.707
-339.239
-339.488
-342.896
-339.936
-342.845
-342.240
-338.424
-339.519
-338.858
-337.861
-345.112
-343.708
-338.359
-339.695
-338.330
-336.216
-338.323
-338.538
-333.617
-334.052
-338.461
-341.756
-340.608
-340.317
-339.983
-338.505
-338.858
-340.091
-340.085
-336.045
-344.488
-340.328
-341.103
-339.490
-342.632
-340.569
-340.512
-342.083
-339.889
-340.539
-339.900
-339.477
-336.493
-335.855
-340.319
-338.110
-341.367
-341.310
-334.946
-339.489
-338.656
-339.215
-338.364
-339.673
-340.167
-339.209
-342.039
-340.120
-342.619
-343.371
-336.925
-339.773
-338.518
-344.261
-342.096
-339.868
-339.511
-340.205
-339.201
-334.955
-340.135
-339.917
-341.967
-337.734
-335.941
-341.341
-341.719
-338.609
-339.078
-337.178
-341.255
-341.357
-345.716
-341.849
-339.815
-342.406
-339.029
-340.927
-342.045
-343.136
-345.537
-339.263
-347.559
-341.226
-336.947
-339.561
-336.945
-338.812
-336.878
-338.390
-339.992
-337.470
-339.082
-338.879
-342.414
-339.982
-329.876
-337.127
-335.050
-341.499
-340.101
-338.860
-340.798
-339.578
-340.012
-342.319
-344.456
-342.599
-339.685
-338.019
-337.129
-335.869
-339.760
-340.773
-329.219
-334.016
-339.630
-343.349
-345.146
-335.332
-335.426
-335.042
-341.266
-340.325
-339.967
-340.362
-342.537
-338.473
-342.474
-339.608
-338.064
-337.076
-341.975
-341.303
-342.260
-339.168
-339.663
-338.592
-340.870
-339.353
-337.953
-338.483
-341.230
-342.319
-340.793
-339.528
-338.062
-334.658
-339.917
-337.220
-342.774
-341.960
-337.287
-338.833
-342.120
-342.990
-344.184
-338.243
-339.919
-339.207
-340.193
-339.032
-340.885
-337.975
-334.590
-339.227
-343.083
-337.223
-340.640
-341.699
-334.448
-337.616
-341.264
-341.294
-343.845
-342.372
-343.862
-341.024
-339.692
-337.739
-334.743
-335.330
-332.755
-338.476
-341.528
-338.668
-340.050
-339.438
-333.403
-338.385
-344.733
-342.230
-339.835
-339.659
-336.832
-338.965
-331.498
-334.959
-344.384
-341.317
-340.503
-342.786
-335.711
-337.830
-342.050
-346.417
-337.975
-342.013
-344.310
-342.347
-337.580
-339.811
-337.056
-338.193
-339.192
-337.101
-341.474
-340.574
-339.216
-345.287
-336.799
-337.128
-337.842
-340.055
-339.449
-339.141
-343.093
-338.367
-339.338
-338.553
-335.816
-339.608
-331.970
-337.830
-341.400
-341.954
-334.112
-338.568
-337.864
-338.625
-342.059
-341.824
-339.455
-337.328
-336.499
-337.054
-340.699
-341.174
-341.179
-337.427
-339.289
-341.868
-341.150
-342.120
-342.442
-340.262
-339.388
-339.162
-342.843
-341.079
-338.878
-337.957
-342.555
-342.476
-340.067
-336.422
-342.260
-342.204
-335.210
-337.630
-343.947
-343.762
-339.360
-339.282
-337.310
-339.352
-344.131
-343.446
-336.533
-337.990
-339.328
-340.268
-343.583
-339.202
-341.715
-341.737
-339.015
-337.328
-335.168
-340.369
-339.655
-336.766
-330.374
-336.533
-338.571
-335.739
-341.999
-338.444
-344.510
-341.462
-342.061
-339.198
-332.892
-340.433
-340.243
-341.419
-341.335
-338.663
-342.164
-339.579
-340.109
-341.465
-339.269
-343.370
-334.526
-338.839
-339.739
-338.303
-342.262
-342.678
-338.999
-337.655
-337.418
-337.224
-338.832
-337.086
-335.888
-336.874
-340.743
-340.473
-339.009
-337.568
-341.917
-343.202
-340.293
-339.045
-344.823
-338.252
-338.420
-338.250
-339.388
-340.733
-331.961
-338.755
-337.473
-336.312
-337.994
-341.338
-342.346
-341.378
-345.544
-343.674
-340.406
-338.392
-337.732
-337.339
-344.289
-342.651
-333.408
-335.808
-336.577
-339.107
-343.450
-343.806
-337.110
-338.892
-337.226
-339.252
-337.769
-337.876
-339.795
-341.456
-346.122
-340.814
-339.983
-339.823
-338.388
-339.229
-333.381
-340.649
-347.638
-342.718
-344.225
-343.327
-340.690
-340.645
-331.505
-339.917
-342.614
-345.600
-341.118
-337.217
-345.456
-343.679
-345.091
-341.788
-343.371
-338.500
-342.958
-340.875
-342.538
-344.566
-338.685
-341.800
-338.396
-333.201
-333.178
-334.740
-338.652
-341.842
-342.992
-341.671
-331.465
-337.259
-338.999
-336.992
-336.309
-338.152
-337.781
-334.778
-340.019
-339.033
-340.469
-339.810
-341.242
-339.013
-340.548
-338.988
-334.319
-339.001
-344.144
-338.928
-342.931
-332.091
-333.043
-337.749
-338.357
-343.053
-338.100
-337.074
-341.730
-339.073
-338.272
-338.230
-335.517
-339.825
-339.281
-342.731
-338.157
-334.878
-337.768
-342.269
-341.860
-339.994
-340.504
-342.182
-344.475
-343.168
-343.371
-338.586
-339.117
-341.232
-339.581
-341.396
-337.151
-335.598
-342.574
-345.079
-338.766
-340.524
-338.565
-341.928
-335.697
-339.423
-343.994
-341.890
-338.013
-336.041
-340.092
-341.211
-341.947
-344.278
-342.768
-340.508
-341.068
-336.749
-341.350
-346.012
-331.711
-341.607
-340.501
-341.411
-339.498
-337.304
-332.106
-332.673
-337.340
-335.933
-339.149
-340.610
-339.210
-341.268
-338.014
-338.364
-340.351
-341.848
-339.759
-337.794
-344.242
-340.511
-343.351
-341.174
-345.030
-341.254
-340.413
-341.626
-337.435
-338.878
-334.936
-337.696
-336.191
-338.691
-335.306
-338.624
-340.956
-339.177
-335.126
-330.318
-340.027
-339.756
-340.164
-339.150
-335.425
-341.873
-338.000
-341.126
-338.888
-339.702
-336.534
-337.730
-334.086
-344.770
-333.976
-336.961
-341.183
-340.235
-342.734
-333.318
-342.781
-339.406
-340.030
-341.389
-337.428
-335.083
-338.120
-333.702
-338.760
-338.520
-333.220
-338.455
-335.632
-342.342
-341.377
-345.385
-336.801
-336.571
-341.198
-342.026
-339.364
-335.313
-336.308
-338.954
-333.922
-337.640
-338.457
-337.676
-337.911
-339.666
-338.693
-339.019
-338.108
-333.775
-335.173
-337.604
-335.660
-338.234
-342.124
-336.658
-334.839
-338.451
-339.249
-345.975
-330.145
-337.859
-338.374
-335.572
-338.420
-341.215
-335.159
-339.980
-345.018
-336.565
-339.474
-338.799
-334.726
-342.806
-340.350
-339.771
-342.140
-343.181
-336.886
-344.435
-336.072
-341.145
-337.726
-338.889
-336.908
-338.649
-340.520
-339.723
-340.502
-336.208
-337.097
-337.088
-345.462
-340.642
-339.047
-335.843
-341.023
-337.709
-338.818
-338.383
-343.578
-340.376
-335.829
-336.707
-337.453
-338.514
-339.698
-338.825
-340.202
-335.210
-337.685
-337.697
-334.086
-337.751
-330.374
-340.016
-341.015
-341.881
-333.156
-338.531
-340.666
-342.397
-341.054
-338.200
-342.180
-339.024
-340.007
-338.098
-341.317
-338.190
-339.648
-340.551
-338.366
-335.893
-341.265
-340.279
-328.371
-337.435
-342.425
-338.454
-343.120
-342.895
-338.288
-338.515
-338.124
-341.751
-342.890
-338.051
-338.013
-340.798
-334.617
-338.142
-343.218
-342.949
-340.629
-340.560
-343.556
-342.139
-342.781
-341.990
-337.144
-336.816
-337.676
-340.642
-340.112
-334.188
-339.891
-338.259
-340.857
-338.837
-337.479
-335.203
-342.383
-342.089
-337.739
-338.966
-340.443
-340.202
-330.868
-337.351
-344.348
-338.521
-340.079
-336.414
-337.797
-339.631
-334.865
-345.581
-340.965
-342.491
-339.822
-343.310
-331.735
-335.338
-341.047
-340.350
-340.531
-332.970
-340.499
-341.579
-343.948
-335.925
-342.435
-336.839
-342.538
-340.218
-336.658
-339.079
-338.470
-338.444
-336.355
-340.896
-344.481
-342.602
-339.706
-340.501
-338.765
-335.571
-338.544
-338.942
-340.163
-341.155
-342.386
-338.000
-340.451
-340.548
-340.032
-341.721
-339.518
-342.119
-341.395
-339.804
-339.404
-341.314
-337.850
-338.286
-338.590
-336.036
-336.905
-342.649
-337.732
-337.747
-343.804
-343.188
-345.389
-339.931
-339.214
-335.559
-338.683
-341.481
-343.996
-340.072
-339.109
-337.378
-340.534
-342.679
-336.597
-337.490
-340.288
-341.774
-337.877
-339.589
-337.307
-339.197
-338.899
-337.668
-336.557
-334.506
-336.816
-343.827
-337.269
-336.587
-337.437
-340.826
-338.948
-335.948
