# Supplementary material for: A Fast and Efficient Approach for Genomic Selection with High-Density Markers
Source: G3 (Bethesda). 2012 Oct 1;2(10):1179–84. doi: 10.1534/g3.112.003822 (PMC3464110; doi:10.1534/g3.112.003822)
Supplement: Supporting Information [file supp_2.10.1179_FileS1.zip › Rep1_50/Rep10/TBV5]

-340.076
-338.957
-341.915
-341.232
-337.740
-338.284
-333.016
-341.063
-334.906
-343.082
-339.591
-340.080
-341.623
-337.291
-334.579
-342.558
-340.658
-341.327
-334.928
-337.516
-339.407
-340.755
-337.496
-343.634
-339.266
-340.787
-340.206
-342.414
-338.327
-338.829
-347.652
-342.196
-338.313
-337.965
-337.606
-340.821
-339.652
-342.463
-335.881
-337.281
-345.405
-341.163
-337.669
-336.234
-340.423
-342.171
-343.349
-342.606
-341.361
-340.551
-339.290
-339.232
-334.462
-334.344
-343.496
-344.119
-339.263
-337.826
-337.687
-340.783
-338.724
-341.152
-333.858
-342.761
-338.354
-338.620
-338.474
-337.005
-335.789
-334.650
-339.347
-333.505
-338.487
-336.629
-335.780
-335.170
-340.629
-345.702
-338.819
-341.577
-342.141
-341.118
-335.611
-337.108
-338.138
-337.761
-341.329
-340.752
-337.628
-343.195
-336.252
-340.239
-334.803
-346.304
-337.174
-337.713
-339.362
-339.882
-339.718
-339.510
-346.405
-341.163
-337.938
-342.698
-339.194
-339.814
-332.840
-342.636
-338.875
-340.445
-340.771
-338.988
-338.656
-342.966
-339.248
-335.571
-348.766
-342.003
-341.693
-339.825
-339.022
-337.992
-334.615
-339.125
-340.866
-338.958
-340.022
-341.428
-335.775
-341.136
-340.945
-338.788
-336.207
-331.508
-337.473
-339.506
-340.860
-340.347
-341.853
-333.890
-338.931
-339.381
-339.337
-339.617
-343.669
-337.613
-344.517
-340.819
-339.690
-337.971
-338.779
-338.286
-342.857
-341.614
-338.286
-335.370
-337.003
-336.712
-338.666
-340.730
-345.128
-335.482
-346.151
-338.267
-340.939
-339.276
-342.400
-343.018
-331.289
-339.302
-337.015
-338.629
-334.619
-340.584
-338.519
-340.086
-340.271
-340.588
-336.612
-336.839
-339.814
-341.419
-335.597
-341.547
-338.655
-336.521
-345.329
-337.268
-341.022
-341.007
-337.413
-341.305
-340.168
-338.059
-341.407
-341.774
-343.698
-341.010
-341.487
-342.048
-340.348
-341.928
-338.395
-336.554
-341.501
-340.185
-341.326
-339.696
-340.116
-336.897
-340.517
-342.880
-341.484
-335.544
-337.379
-332.085
-342.586
-340.675
-336.842
-341.983
-344.947
-344.272
-335.369
-338.716
-337.646
-336.423
-340.356
-337.926
-338.739
-339.063
-338.645
-336.582
-337.868
-338.204
-338.359
-341.905
-340.689
-341.334
-345.737
-342.548
-343.492
-339.114
-336.152
-334.826
-346.964
-342.569
-342.006
-335.727
-338.238
-340.170
-345.560
-344.069
-339.523
-336.299
-331.883
-334.540
-340.541
-340.261
-339.213
-341.636
-339.992
-338.481
-342.065
-343.768
-341.031
-342.148
-342.916
-340.240
-333.855
-339.979
-338.852
-339.972
-337.395
-339.355
-341.280
-337.468
-333.510
-339.463
-339.113
-337.234
-338.883
-337.002
-336.787
-341.842
-338.900
-335.627
-343.336
-341.954
-344.811
-345.478
-335.696
-336.730
-335.773
-341.219
-339.359
-338.768
-335.104
-336.825
-341.753
-344.475
-342.841
-342.669
-340.837
-343.748
-343.117
-340.402
-338.454
-339.785
-340.909
-341.807
-340.041
-339.961
-344.279
-336.630
-337.688
-338.483
-339.376
-342.193
-340.732
-341.853
-340.154
-345.947
-336.258
-337.959
-338.643
-337.373
-337.422
-336.207
-338.304
-335.268
-339.044
-341.049
-341.456
-343.146
-340.266
-346.236
-332.535
-337.800
-336.634
-336.308
-336.079
-339.967
-342.175
-341.297
-342.851
-344.776
-338.824
-340.806
-337.037
-337.631
-339.866
-337.163
-337.510
-338.273
-339.004
-339.318
-340.956
-340.638
-339.463
-337.260
-336.880
-337.143
-341.650
-339.901
-337.942
-335.935
-332.476
-340.986
-339.070
-336.219
-340.664
-344.440
-346.288
-341.839
-340.168
-344.200
-334.682
-339.652
-342.011
-339.027
-344.732
-346.235
-335.808
-338.647
-341.841
-341.086
-345.281
-341.347
-338.128
-333.074
-343.668
-337.973
-340.293
-338.305
-340.167
-340.745
-340.125
-345.720
-340.217
-342.866
-343.032
-339.271
-342.061
-339.983
-341.987
-342.326
-339.866
-339.190
-340.813
-335.714
-335.743
-338.597
-343.985
-335.249
-340.561
-338.140
-339.739
-340.927
-334.462
-335.928
-343.087
-339.910
-336.170
-339.968
-332.095
-336.654
-336.140
-336.416
-338.797
-335.313
-343.076
-337.450
-341.578
-340.244
-336.288
-334.666
-344.654
-342.758
-335.469
-341.457
-342.250
-338.497
-339.735
-334.145
-339.410
-340.880
-341.000
-341.002
-340.438
-337.864
-342.671
-340.149
-338.265
-339.311
-336.813
-338.565
-341.260
-339.939
-339.515
-341.493
-339.568
-343.396
-340.324
-338.941
-333.438
-337.417
-339.220
-344.433
-331.891
-339.836
-341.610
-337.675
-345.390
-338.088
-334.316
-339.831
-335.590
-338.353
-343.062
-341.665
-342.829
-336.895
-344.866
-341.711
-339.516
-337.823
-342.449
-335.222
-337.243
-341.569
-339.345
-339.831
-337.581
-340.521
-339.798
-340.256
-342.081
-337.153
-338.185
-337.522
-338.651
-337.778
-341.327
-339.387
-343.879
-343.456
-340.687
-336.637
-342.365
-341.963
-335.438
-334.223
-337.936
-342.516
-341.565
-340.119
-338.183
-342.199
-338.164
-338.298
-335.588
-336.738
-339.958
-339.431
-338.317
-340.256
-339.090
-333.608
-339.392
-334.691
-339.258
-341.501
-339.295
-338.163
-340.842
-337.411
-338.316
-339.317
-340.387
-341.083
-339.586
-339.778
-340.887
-342.412
-339.901
-339.539
-339.161
-337.000
-339.884
-341.327
-339.681
-339.443
-341.024
-342.064
-339.757
-338.838
-339.876
-339.783
-339.757
-340.899
-346.099
-341.933
-339.796
-339.111
-342.302
-340.112
-339.440
-342.300
-341.519
-340.294
-342.611
-340.828
-337.757
-339.688
-341.526
-339.078
-340.691
-337.985
-338.934
-339.602
-344.356
-341.782
-343.352
-345.870
-341.096
-339.308
-337.981
-338.656
-346.997
-341.581
-345.642
-338.187
-341.107
-340.662
-342.516
-341.476
-335.423
-333.929
-336.577
-336.193
-338.549
-340.384
-339.807
-336.483
-342.431
-342.081
-338.048
-338.093
-342.389
-339.723
-336.931
-339.705
-336.011
-343.829
-342.384
-343.170
-342.767
-340.777
-338.640
-339.642
-340.402
-339.426
-339.434
-341.963
-337.219
-339.888
-338.037
-337.393
-344.673
-341.561
-337.430
-337.385
-346.275
-345.816
-339.286
-343.885
-338.480
-341.225
-337.766
-336.515
-339.641
-341.399
-339.655
-337.309
-337.924
-338.342
-338.653
-340.068
-339.280
-335.550
-339.063
-341.782
-340.675
-334.998
-339.430
-339.658
-336.628
-345.527
-337.064
-342.117
-344.800
-339.369
-340.673
-335.899
-342.317
-338.887
-337.556
-339.430
-336.663
-339.453
-341.315
-339.502
-339.765
-339.069
-340.628
-340.736
-345.221
-342.586
-337.274
-339.268
-338.855
-338.674
-335.632
-338.727
-338.902
-336.671
-341.142
-341.330
-339.012
-342.046
-339.246
-340.376
-343.459
-338.132
-340.456
-341.584
-342.520
-346.274
-340.338
-340.841
-343.268
-340.023
-337.265
-337.525
-339.522
-339.254
-338.970
-342.186
-338.496
-339.819
-335.928
-339.587
-339.910
-337.229
-340.538
-341.852
-338.134
-337.488
-335.536
-336.830
-338.894
-338.436
-339.451
-338.207
-333.787
-337.103
-336.992
-336.546
-339.226
-338.746
-340.908
-345.376
-340.150
-338.020
-343.328
-345.877
-341.740
-336.113
-339.993
-340.691
-336.767
-341.725
-340.673
-343.308
-335.139
-334.142
-337.089
-341.761
-339.246
-339.282
-340.541
-338.276
-342.539
-342.858
-336.642
-335.261
-339.797
-340.513
-335.942
-338.177
-337.351
-335.454
-332.591
-335.635
-339.445
-334.602
-337.436
-336.770
-337.576
-341.614
-334.670
-339.739
-341.533
-338.208
-340.249
-342.447
-339.372
-337.631
-340.084
-337.980
-339.492
-336.353
-340.984
-339.219
-341.978
-343.493
-335.116
-338.996
-335.069
-335.658
-343.090
-336.127
-339.862
-342.584
-341.108
-340.039
-346.083
-341.379
-339.889
-335.333
-339.196
-338.447
-343.874
-338.584
-343.049
-342.397
-340.076
-342.238
-336.230
-337.201
-337.332
-337.980
-340.052
-337.596
-340.685
-336.325
-338.898
-341.510
-342.719
-338.559
-342.442
-334.866
-341.840
-340.157
-339.068
-340.083
-332.561
-340.694
-339.710
-341.526
-339.501
-339.162
-342.751
-339.890
-339.588
-334.495
-340.655
-338.391
-340.346
-343.159
-341.378
-342.761
-344.051
-341.784
-340.233
-340.243
-335.965
-344.256
-340.616
-336.905
-340.412
-333.183
-338.478
-340.205
-342.777
-345.292
-341.217
-335.353
-346.016
-343.057
-332.249
-335.806
-340.763
-343.810
-340.290
-337.807
-345.449
-340.238
-340.689
-337.340
-335.933
-340.651
-338.682
-340.595
-337.573
-338.364
-343.918
-335.992
-341.098
-338.183
-342.865
-340.934
-341.453
-341.293
-338.928
-340.026
-338.444
-341.215
-338.226
-339.429
-341.120
-342.388
-338.671
-339.899
-339.957
-339.820
-339.400
-341.607
-338.459
-338.646
-341.312
-341.965
-341.128
-340.310
-341.540
-340.678
-334.073
-339.100
-336.195
-338.476
-343.435
-342.800
-341.730
-342.389
-339.384
-343.873
-338.213
-335.347
-334.591
-339.672
-340.948
-337.083
-336.440
-339.824
-341.742
-342.243
-345.555
-341.813
-339.704
-340.573
-339.437
-337.483
-339.565
-340.399
-342.945
-343.826
-344.114
-341.890
-338.222
-338.768
-337.849
-341.304
-338.163
-339.734
-336.664
-335.201
-338.504
-335.925
-341.569
-344.578
-338.767
-335.898
-337.527
-338.396
-335.074
-337.010
-341.751
-340.447
-343.745
-334.645
-341.059
-339.854
-341.902
-340.305
-338.808
-333.653
-341.134
-341.646
-337.037
-338.929
-335.893
-336.017
-337.484
-332.970
-340.677
-339.462
-338.576
-338.514
-341.687
-344.330
-340.692
-338.583
-346.156
-337.246
-345.463
-336.787
-337.584
-335.832
-340.939
-342.991
-333.393
-337.197
-336.218
-335.572
-339.811
-337.552
-341.650
-339.555
-339.121
-341.065
-339.689
-336.827
-339.418
-341.528
-337.334
-340.264
-341.714
-336.879
-339.438
-340.902
-338.140
-336.698
-344.918
-341.366
-343.541
-337.250
-340.480
-338.282
-336.365
-344.106
-339.966
-338.537
-343.326
-341.558
-337.210
-340.902
-342.343
-342.703
-339.443
-339.785
-340.426
-338.496
-343.176
-340.752
-338.087
-341.051
-332.340
-338.115
-333.461
-337.605
-335.778
-337.482
-337.179
-339.196
-334.787
-343.382
-340.006
-338.332
-340.821
-340.428
-338.228
-339.740
-336.291
-335.782
-343.129
-338.679
-344.241
-342.022
-337.205
-335.780
-341.673
-342.368
-341.149
-335.845
-339.403
-336.785
-341.508
-341.309
-342.204
-342.013
-340.173
-342.649
-344.253
-340.552
-330.139
-334.092
-336.834
-342.398
-343.897
-337.161
-341.044
-341.140
-338.926
-338.842
-339.176
-342.047
-342.896
-338.463
-342.168
-336.979
-341.391
-338.945
-342.689
-342.635
-335.271
-331.077
-337.143
-341.169
-329.059
-340.655
-348.788
-346.107
-339.164
-337.845
-341.796
-341.676
-340.711
-345.976
-339.302
-338.077
-344.539
-343.461
-344.972
-341.998
-340.189
-340.904
-339.184
-337.523
-339.890
-340.109
-339.829
-344.638
-345.519
-341.443
-343.402
-342.568
-341.373
-342.969
-337.625
-342.460
-341.870
-335.940
-340.438
-340.924
-340.099
-337.625
-344.287
-344.058
-345.407
-340.033
-340.980
-342.036
-342.362
-341.755
-339.746
-333.414
-341.067
-339.144
-339.969
-339.250
-338.705
-337.843
-341.079
-340.080
-344.939
-343.499
-338.082
-339.064
-340.738
-339.322
-343.693
-341.365
-338.195
-340.135
-339.623
-345.828
-341.359
-341.625
-337.030
-339.487
-347.212
-342.718
-340.400
-338.268
-339.469
-332.109
-338.538
-332.922
-345.061
-341.716
-332.638
-340.905
-337.898
-339.595
-341.050
-339.644
-347.256
-341.663
-343.762
-342.349
-335.605
-339.862
-340.383
-339.773
-345.754
-341.672
-343.671
-341.815
-342.254
-342.058
-339.760
-337.579
-342.445
-338.324
-346.981
-338.405
-338.897
-338.819
-338.131
-345.226
-338.388
-338.472
-337.703
-339.009
-343.866
-343.814
-340.963
-341.763
-338.884
-335.816
-344.320
-338.200
-336.931
-333.979
-339.801
-340.114
-335.802
-335.086
-332.159
-340.817
-341.893
-340.259
-343.965
-340.262
-333.167
-338.479
-338.982
-336.756
-344.442
-338.237
-336.431
-338.445
-341.237
-347.038
-338.734
-338.082
-338.892
-340.256
-339.363
-341.270
-337.774
-338.046
-340.276
-337.977
-340.906
-342.717
-339.312
-333.889
-331.528
-335.826
-337.363
-338.021
-337.563
-337.762
-339.002
-335.939
-338.049
-339.167
-338.335
-338.061
-341.576
-341.383
-341.162
-336.500
-341.634
-334.662
-338.641
-337.809
-338.723
-336.151
-343.519
-340.637
-333.859
-337.610
-341.110
-344.815
-338.816
-340.054
-342.209
-340.225
-344.294
-339.213
-341.411
-342.631
-337.415
-335.456
-342.031
-342.282
-341.063
-336.845
-339.625
-335.989
-338.327
-336.551
-339.201
-337.783
-332.343
-341.353
-340.982
-334.892
-339.178
-339.636
-341.930
-340.949
-339.103
-342.516
-341.144
-339.323
-338.383
-342.376
-340.023
-335.549
-338.032
-340.752
-327.483
-337.347
-340.815
-337.679
-335.825
-339.107
-339.565
-339.311
-340.510
-343.167
-342.855
-342.080
-342.061
-339.474
-341.903
-337.905
-334.877
-334.326
-340.380
-341.533
-336.856
-337.463
-341.055
-342.930
-341.122
-336.981
-342.924
-343.384
-337.260
-333.999
-339.790
-341.648
-337.632
-338.734
-338.862
-339.594
-341.091
-342.085
-338.331
-335.009
-335.614
-338.527
-341.709
-346.339
-343.469
-342.971
-340.824
-340.994
-340.282
-338.161
-340.849
-340.263
-338.147
-341.098
-345.304
-336.818
-336.718
-342.329
-338.562
-338.739
-345.738
-341.883
-343.076
-340.784
-339.079
-339.200
-345.371
-344.789
-340.640
-339.253
-338.951
-342.602
-339.402
-337.447
-340.231
-339.658
-342.128
-336.725
-336.656
-333.288
-338.588
-334.524
-340.251
-337.942
-341.470
-332.326
-337.095
-338.087
-335.434
-336.312
-337.736
-337.756
-339.281
-333.705
-344.872
-340.463
-341.076
-338.874
-339.317
-338.596
-337.209
-337.472
-342.383
-339.950
-339.085
-341.885
-337.968
-335.895
-345.511
-338.975
-337.703
-336.383
-340.293
-340.258
-338.880
-338.446
-340.830
-340.176
-338.192
-338.098
-341.360
-341.164
-338.074
-344.797
-341.912
-343.534
-341.633
-335.438
-341.273
-341.693
-339.168
-340.941
-338.613
-336.325
-337.415
-342.290
-341.223
-340.306
-342.316
-344.516
-338.455
-342.694
-336.503
-332.233
-338.997
-339.137
-341.281
-337.852
-335.959
-337.690
-341.763
-336.752
-342.456
-346.002
-338.491
-337.192
-340.758
-337.815
-337.473
-337.074
-340.469
-336.062
-338.070
-336.157
-334.613
-335.959
-337.089
-333.002
-340.849
-337.721
-341.578
-341.550
-336.074
-336.737
-336.453
-340.159
-339.010
-338.341
-342.157
-338.242
-340.769
-339.799
-341.192
-342.493
-336.874
-339.276
-338.539
-341.743
-335.980
-342.437
-341.644
-339.246
-340.478
-346.374
-341.376
-338.732
-335.305
-333.592
-336.343
-340.369
-344.771
-335.288
-342.751
-340.419
-338.316
-340.525
-341.961
-332.054
-331.132
-337.371
-336.391
-338.204
-341.922
-345.351
-336.520
-342.633
-336.527
-337.903
-340.804
-344.408
-338.220
-339.244
-339.295
-340.931
-338.465
-340.040
-337.633
-343.168
-336.143
-340.885
-336.956
-337.971
-344.845
-337.978
-337.474
-338.711
-338.704
-339.382
-338.062
-339.205
-337.863
-337.533
-340.356
-339.972
-341.521
-343.681
-339.363
-342.055
-336.159
-341.218
-339.450
-343.914
-344.941
-338.303
-338.061
-338.872
-342.137
-340.083
-338.693
-337.991
-342.600
-341.442
-337.007
-335.218
-335.628
-340.048
-335.004
-337.397
-340.009
-340.799
-342.106
-337.110
-339.169
-336.133
-340.265
-343.116
-342.293
-339.934
-337.538
-335.587
-343.286
-341.572
-339.632
-338.911
-343.529
-343.744
-339.604
-339.924
-336.032
-338.297
-333.530
-337.925
-330.903
-334.261
-340.226
-337.026
-347.848
-340.009
-341.536
-343.438
-336.451
-335.737
-338.881
-338.642
-339.007
-340.344
-330.258
-341.000
-338.430
-341.369
-339.379
-338.897
-338.301
-341.149
-340.667
-338.523
-340.221
-337.810
-339.074
-339.494
-335.928
-336.809
-328.109
-336.821
-340.225
-344.577
-337.497
-337.548
-340.289
-341.637
-336.401
-341.484
-336.444
-338.944
-338.190
-338.102
-336.560
-337.597
-338.912
-340.572
-339.692
-341.905
-338.753
-338.389
-338.700
-334.658
-340.852
-339.455
-341.488
-341.608
-337.897
-339.719
-337.410
-338.625
-340.014
-339.268
-338.885
-338.716
-337.304
-339.477
-343.310
-337.324
-341.595
-340.955
-340.270
-335.565
-335.598
-334.491
-329.787
-335.544
-341.215
-338.443
-342.142
-336.348
-339.683
-335.541
-337.338
-338.130
-338.174
-338.006
-338.678
-335.565
-342.778
-339.797
-338.285
-342.056
-337.023
-337.155
-336.113
-339.336
-339.930
-338.526
-343.602
-340.642
-340.745
-340.881
-337.855
-340.408
-335.056
-336.887
-337.967
-340.907
-337.188
-339.053
-340.579
-341.922
-343.002
-334.840
-336.276
-339.877
-338.159
-333.612
-334.429
-335.982
-342.309
-337.432
-331.587
-339.580
-341.152
-340.919
-337.430
-338.512
-337.793
-337.550
-337.366
-338.892
-337.782
-339.059
-346.763
-347.426
-341.447
-336.835
-342.334
-336.675
-341.145
-343.450
-337.886
-338.361
-332.954
-338.898
-341.657
-344.111
-338.983
-341.496
-340.473
-338.906
-333.097
-338.484
-334.778
-335.082
-343.608
-345.567
-338.866
-338.297
-337.585
-338.439
-335.793
-342.291
-339.967
-339.169
-341.472
-339.113
-337.508
-341.664
-337.266
-340.161
-337.656
-335.061
-340.767
-341.561
-340.076
-337.987
-342.499
-339.763
-338.356
-340.501
-341.726
-338.349
-336.319
-337.394
-337.577
-339.643
-338.904
-340.697
-340.247
-335.049
-340.209
-342.239
-341.540
-338.977
-338.286
-339.762
-345.261
-339.376
-338.829
-340.922
-340.680
-343.077
-340.657
-338.611
-342.056
-339.408
-342.206
-337.017
-338.051
-339.327
-346.371
-339.023
-339.212
-341.701
-338.526
-338.077
-337.460
-344.504
-339.115
-336.352
-342.250
-341.508
-338.840
-339.072
-339.148
-339.646
-340.854
-336.351
-338.970
-337.432
-341.849
-342.917
-338.579
-339.483
-343.189
-338.057
-340.014
-342.717
-341.477
-337.838
-338.620
-338.601
-336.544
-341.001
-338.568
-341.416
-341.273
-342.262
-336.329
-337.889
-341.495
-341.048
-339.186
-342.931
-339.484
-339.162
-338.131
-338.254
-339.715
-343.738
-337.521
-336.484
-338.490
-343.040
-338.085
-340.145
-340.845
-339.046
-339.600
-339.015
-339.432
-338.125
-330.469
-338.624
-338.987
-336.979
-340.263
-339.919
-331.581
-335.094
-337.683
-340.530
-345.863
-344.042
-337.118
-336.516
-342.401
-342.723
-340.611
-338.198
-336.235
-334.273
-340.810
-340.053
-344.515
-344.309
-338.472
-340.526
-339.408
-343.119
-341.517
-340.259
-334.871
-338.884
-339.370
-337.608
-341.331
-344.204
-340.009
-339.358
-333.732
-334.402
-335.700
-335.483
-339.263
-331.961
-338.694
-338.137
-336.596
-333.225
-342.283
-336.996
-338.007
-336.259
-336.436
-341.425
-339.605
-341.670
-338.629
-344.377
-340.175
-332.826
-338.550
-336.405
-342.095
-337.222
-339.426
-341.050
-341.359
-336.857
-339.186
-341.343
-339.707
-341.411
-341.670
-340.048
-339.459
-338.070
-343.056
-341.361
-346.146
-340.905
-340.584
-344.016
-338.699
-342.956
-340.680
-340.476
-337.159
-338.437
-340.619
-340.846
-340.455
-341.988
-337.023
-334.675
-340.324
-341.466
-334.253
-337.300
-338.668
-335.882
-337.039
-333.621
-338.807
-342.719
-341.860
-342.336
-346.444
-341.658
