# Supplementary material for: A Fast and Efficient Approach for Genomic Selection with High-Density Markers
Source: G3 (Bethesda). 2012 Oct 1;2(10):1179–84. doi: 10.1534/g3.112.003822 (PMC3464110; doi:10.1534/g3.112.003822)
Supplement: Supporting Information [file supp_2.10.1179_FileS1.zip › Rep1_50/Rep10/TBV6]

-341.713
-340.704
-341.231
-339.578
-340.316
-339.955
-343.284
-339.103
-337.776
-339.811
-338.063
-336.726
-338.928
-341.744
-340.063
-339.345
-341.955
-342.098
-339.226
-340.043
-340.870
-340.607
-340.569
-338.831
-341.038
-339.004
-330.087
-335.581
-338.727
-337.263
-339.359
-343.830
-336.712
-338.225
-345.011
-345.021
-339.615
-341.148
-337.125
-339.735
-337.853
-338.682
-335.887
-338.210
-339.422
-339.361
-336.337
-339.014
-341.157
-342.466
-335.949
-337.309
-339.427
-340.022
-336.335
-340.634
-337.737
-336.648
-343.494
-343.435
-337.222
-342.068
-340.661
-338.822
-344.436
-340.979
-341.255
-337.451
-338.391
-338.957
-344.526
-337.784
-330.131
-333.604
-340.419
-343.903
-340.754
-339.682
-336.912
-337.097
-335.066
-338.042
-331.403
-339.453
-342.541
-345.643
-338.070
-339.908
-340.908
-343.596
-342.265
-338.621
-339.650
-338.856
-340.299
-336.228
-341.639
-338.458
-339.634
-337.804
-341.914
-345.348
-337.075
-337.480
-345.218
-343.759
-330.326
-342.397
-341.006
-338.324
-338.907
-339.978
-343.170
-341.612
-333.493
-335.615
-338.419
-334.484
-342.381
-342.616
-338.497
-338.129
-336.911
-337.277
-343.285
-338.274
-334.794
-339.089
-337.791
-340.447
-333.667
-334.587
-338.475
-336.687
-337.568
-336.803
-335.554
-336.613
-338.427
-337.711
-341.996
-338.021
-343.798
-341.374
-336.562
-334.804
-336.866
-337.992
-339.668
-339.351
-342.062
-336.228
-342.356
-341.675
-340.328
-336.432
-337.797
-338.373
-338.710
-339.469
-338.465
-338.235
-335.089
-341.684
-337.752
-341.401
-344.741
-339.844
-332.125
-333.402
-337.421
-337.063
-338.544
-341.574
-336.865
-340.550
-341.963
-343.751
-336.125
-335.923
-348.004
-342.241
-338.853
-339.262
-343.689
-341.176
-338.899
-344.101
-337.301
-338.542
-338.768
-341.101
-341.205
-339.091
-339.890
-336.469
-338.987
-338.092
-340.040
-340.344
-345.398
-344.184
-337.852
-336.135
-344.738
-339.053
-345.325
-341.467
-336.025
-344.543
-339.468
-340.839
-332.551
-335.811
-342.254
-340.595
-345.500
-340.443
-337.324
-337.466
-337.825
-343.325
-334.013
-338.031
-342.028
-340.547
-342.222
-342.726
-340.573
-342.109
-340.375
-341.370
-342.000
-337.786
-339.921
-341.820
-340.728
-339.730
-347.272
-339.386
-338.130
-340.035
-337.965
-339.878
-341.155
-342.067
-336.381
-339.847
-338.959
-341.910
-338.224
-341.287
-333.075
-335.840
-339.562
-339.853
-338.560
-339.410
-341.576
-341.613
-338.252
-340.779
-339.145
-334.783
-341.100
-338.000
-340.719
-341.657
-337.148
-340.909
-339.149
-337.492
-338.260
-336.972
-332.625
-335.795
-338.194
-344.794
-336.409
-339.672
-340.867
-341.219
-342.456
-344.047
-335.277
-335.016
-335.543
-336.321
-340.603
-345.495
-342.167
-342.578
-337.283
-336.448
-337.657
-339.279
-336.696
-342.025
-339.013
-336.443
-340.791
-340.909
-341.151
-339.055
-345.049
-339.620
-342.099
-341.548
-343.379
-341.332
-335.954
-333.091
-336.598
-337.631
-343.345
-346.289
-337.909
-339.526
-337.867
-338.241
-336.440
-335.447
-338.280
-338.219
-340.146
-339.902
-344.730
-343.160
-340.681
-343.192
-339.415
-340.897
-338.541
-341.479
-337.949
-337.896
-340.927
-341.014
-342.500
-337.594
-341.343
-340.281
-340.633
-341.029
-343.234
-342.856
-338.090
-338.598
-342.892
-339.958
-338.903
-340.353
-337.383
-335.339
-342.184
-341.819
-341.339
-341.841
-336.269
-340.884
-335.329
-340.399
-333.362
-339.302
-341.490
-343.554
-340.503
-340.318
-338.310
-345.761
-338.935
-339.223
-336.522
-339.764
-340.891
-342.571
-333.872
-339.622
-340.175
-343.449
-330.464
-337.578
-340.542
-342.817
-338.019
-339.153
-336.735
-338.180
-342.297
-339.878
-340.152
-338.209
-341.171
-339.815
-340.905
-336.787
-340.687
-337.653
-338.673
-341.083
-342.991
-341.993
-339.800
-338.511
-337.980
-339.823
-337.020
-339.603
-343.743
-343.224
-338.421
-338.510
-338.491
-337.206
-339.154
-339.581
-339.867
-339.984
-336.286
-340.826
-337.158
-339.424
-338.934
-340.202
-340.833
-344.548
-338.530
-337.942
-341.169
-338.461
-339.350
-341.411
-341.128
-337.732
-339.879
-339.027
-339.563
-339.941
-334.519
-337.267
-334.426
-341.105
-341.134
-344.581
-341.471
-340.023
-339.607
-338.842
-334.854
-331.461
-334.442
-340.379
-334.681
-338.083
-343.180
-340.014
-335.626
-343.492
-339.134
-337.654
-347.875
-342.935
-344.888
-343.196
-340.654
-333.721
-336.757
-336.944
-335.342
-336.035
-340.966
-341.198
-336.907
-341.891
-340.228
-335.076
-336.378
-338.191
-339.905
-342.407
-341.025
-336.427
-345.978
-345.043
-338.515
-340.060
-343.029
-337.339
-342.229
-337.989
-343.245
-339.891
-338.728
-337.125
-338.900
-334.101
-341.761
-339.032
-338.533
-335.174
-336.809
-339.164
-338.630
-339.805
-337.672
-336.374
-336.375
-340.147
-344.049
-345.061
-337.859
-340.144
-342.730
-342.449
-337.689
-344.687
-343.699
-343.296
-336.336
-337.699
-336.674
-338.932
-343.452
-341.092
-338.681
-341.503
-343.470
-338.928
-338.124
-338.446
-338.420
-336.680
-347.009
-339.429
-340.670
-344.376
-339.935
-344.740
-337.766
-341.656
-329.910
-336.476
-340.447
-341.213
-340.535
-342.757
-340.837
-346.327
-334.250
-341.373
-338.360
-338.724
-342.363
-339.260
-342.017
-337.922
-340.756
-341.054
-335.778
-340.922
-340.361
-338.023
-343.537
-337.653
-339.486
-336.264
-341.282
-337.483
-336.528
-339.994
-337.730
-340.444
-340.849
-340.857
-344.962
-342.873
-340.502
-341.014
-342.855
-341.404
-344.888
-340.049
-336.824
-336.094
-335.656
-341.075
-345.562
-342.258
-340.562
-338.759
-341.033
-342.354
-337.107
-332.846
-346.126
-343.221
-336.163
-334.722
-341.569
-343.399
-342.287
-337.200
-340.074
-333.867
-341.444
-335.381
-339.997
-339.300
-336.509
-333.235
-338.694
-334.933
-341.858
-339.356
-338.633
-340.524
-339.120
-340.646
-338.179
-337.951
-338.333
-337.620
-338.913
-336.117
-339.703
-337.723
-331.063
-340.670
-339.004
-339.032
-338.857
-339.837
-341.632
-337.142
-336.926
-340.632
-335.951
-339.970
-337.655
-341.436
-345.403
-339.039
-338.364
-338.334
-341.197
-339.487
-339.846
-342.058
-334.379
-339.506
-334.228
-342.516
-340.742
-342.468
-339.881
-337.423
-340.193
-336.604
-336.108
-338.663
-341.228
-341.472
-335.629
-340.532
-336.317
-334.232
-336.464
-338.266
-341.481
-336.019
-340.218
-341.999
-343.999
-338.989
-339.030
-339.213
-333.863
-341.265
-337.961
-342.287
-338.943
-333.767
-338.079
-340.599
-339.610
-340.110
-340.919
-337.813
-338.186
-338.071
-336.719
-338.010
-334.801
-339.056
-337.687
-334.883
-338.513
-337.341
-342.260
-337.750
-339.017
-340.622
-343.623
-342.665
-331.347
-335.053
-336.861
-341.750
-337.036
-344.529
-340.922
-339.116
-337.053
-337.293
-339.859
-337.264
-343.308
-344.504
-342.706
-343.699
-338.384
-341.268
-333.114
-340.501
-342.910
-339.229
-337.697
-341.071
-342.644
-342.352
-339.622
-337.682
-340.333
-341.403
-340.787
-340.723
-338.172
-337.812
-340.644
-338.984
-343.687
-332.676
-332.900
-335.221
-338.853
-339.275
-336.957
-336.249
-341.508
-336.962
-334.459
-339.084
-337.919
-339.006
-338.471
-335.184
-339.788
-337.340
-340.256
-340.848
-332.573
-333.931
-337.501
-339.393
-333.978
-341.891
-337.901
-339.760
-339.921
-340.560
-347.112
-346.005
-333.413
-340.506
-341.158
-339.897
-335.342
-335.855
-332.337
-337.899
-341.177
-342.678
-338.295
-337.307
-337.369
-334.589
-338.722
-341.039
-339.712
-337.930
-336.529
-338.007
-344.723
-335.723
-337.168
-338.681
-338.689
-341.365
-330.052
-337.252
-339.227
-336.837
-337.518
-343.080
-335.802
-337.009
-344.890
-336.674
-337.126
-336.069
-338.802
-336.698
-338.220
-339.253
-336.589
-341.144
-343.760
-342.368
-340.258
-343.082
-333.024
-332.325
-336.187
-339.233
-337.865
-338.285
-343.624
-342.342
-331.565
-338.045
-345.219
-340.791
-337.148
-341.086
-337.635
-338.128
-339.924
-339.848
-342.072
-336.772
-343.651
-340.557
-338.879
-339.742
-334.654
-336.932
-336.097
-339.133
-339.849
-339.886
-338.915
-343.696
-339.243
-343.569
-338.984
-338.371
-340.916
-339.199
-340.931
-343.923
-337.533
-337.911
-337.687
-341.710
-344.333
-342.897
-343.566
-338.480
-341.907
-338.928
-337.950
-340.411
-344.964
-339.078
-337.528
-337.396
-343.370
-343.236
-340.732
-341.388
-342.139
-339.880
-339.123
-341.804
-337.521
-338.454
-341.145
-342.523
-338.215
-340.727
-337.519
-337.129
-337.659
-334.722
-337.641
-334.908
-337.882
-341.122
-342.543
-337.468
-342.000
-342.130
-339.625
-340.750
-336.861
-334.705
-340.241
-342.673
-337.403
-339.944
-342.478
-342.719
-337.492
-338.855
-344.653
-339.318
-337.456
-337.256
-329.878
-331.919
-333.514
-338.038
-333.254
-338.016
-338.866
-338.008
-335.697
-338.823
-339.385
-337.148
-338.630
-335.816
-340.619
-341.026
-334.931
-340.649
-336.530
-341.220
-342.624
-338.900
-337.962
-335.578
-339.465
-339.389
-344.537
-343.228
-333.999
-333.236
-335.891
-338.943
-341.176
-341.646
-337.504
-336.789
-338.200
-338.133
-333.862
-338.258
-338.846
-341.446
-336.785
-339.245
-338.474
-342.779
-342.902
-344.176
-335.402
-333.108
-342.595
-341.476
-337.286
-336.592
-339.639
-337.354
-339.196
-338.785
-337.787
-340.738
-342.057
-338.677
-341.367
-340.335
-342.879
-342.522
-346.977
-338.770
-339.701
-340.684
-341.950
-344.028
-333.105
-334.399
-339.439
-337.894
-339.501
-340.935
-338.811
-340.384
-338.687
-339.586
-338.795
-338.091
-343.723
-343.699
-336.424
-338.332
-343.004
-343.508
-342.678
-338.689
-337.472
-340.584
-339.926
-341.180
-337.958
-341.356
-345.532
-343.380
-340.884
-339.573
-342.599
-338.882
-339.740
-340.339
-338.241
-333.971
-341.622
-339.895
-338.441
-339.591
-340.623
-334.761
-343.151
-340.978
-337.701
-340.823
-343.931
-340.566
-341.380
-341.306
-342.447
-340.769
-341.143
-340.380
-338.697
-338.932
-340.407
-340.247
-338.639
-338.429
-344.451
-339.583
-334.456
-339.404
-342.875
-340.191
-336.864
-337.401
-339.619
-338.813
-337.037
-335.157
-341.356
-341.275
-344.323
-338.651
-347.303
-341.066
-338.816
-338.506
-337.958
-340.079
-339.457
-343.505
-337.391
-338.799
-339.046
-336.739
-335.243
-340.124
-339.171
-335.910
-341.778
-339.898
-337.271
-339.012
-336.840
-337.820
-330.789
-340.055
-339.553
-342.799
-340.528
-338.050
-340.026
-345.906
-343.722
-344.123
-339.478
-339.825
-338.065
-337.098
-346.221
-339.348
-339.026
-339.167
-342.145
-338.854
-340.436
-339.423
-340.183
-338.248
-338.672
-338.967
-338.800
-338.920
-338.514
-338.470
-339.429
-338.785
-342.343
-337.585
-344.642
-334.895
-338.584
-342.207
-339.320
-339.638
-339.981
-342.498
-340.839
-339.183
-338.748
-339.147
-338.007
-341.533
-338.928
-338.006
-337.103
-336.519
-339.505
-338.452
-331.136
-339.717
-342.381
-344.878
-334.477
-342.661
-332.183
-335.290
-340.463
-341.639
-338.297
-333.423
-344.162
-342.822
-333.624
-329.655
-342.672
-340.673
-337.374
-341.202
-342.799
-342.861
-344.124
-342.682
-341.318
-341.152
-340.404
-340.528
-339.301
-343.310
-343.886
-341.253
-336.240
-338.710
-338.474
-340.031
-347.370
-340.557
-335.871
-343.483
-337.220
-338.180
-340.638
-337.168
-340.084
-338.897
-338.811
-338.106
-338.630
-337.093
-337.848
-339.655
-340.165
-338.531
-343.530
-339.289
-331.200
-339.109
-337.120
-340.314
-341.472
-337.948
-338.937
-339.188
-334.176
-339.953
-339.737
-340.258
-344.689
-343.551
-340.253
-335.716
-330.359
-331.410
-343.283
-343.154
-342.330
-336.815
-341.353
-341.643
-346.284
-339.964
-344.776
-337.191
-333.543
-345.579
-341.473
-340.992
-336.861
-339.696
-342.919
-338.001
-342.522
-339.137
-341.731
-339.465
-336.813
-338.268
-340.217
-339.460
-339.735
-340.074
-339.550
-341.524
-341.834
-343.572
-336.981
-340.941
-335.981
-337.050
-338.523
-340.469
-338.487
-338.232
-346.416
-343.822
-336.998
-334.419
-339.755
-338.415
-346.098
-335.737
-337.771
-337.749
-341.409
-339.489
-338.683
-336.112
-341.076
-340.956
-337.889
-340.449
-334.608
-334.746
-335.667
-340.312
-340.892
-338.964
-337.101
-334.705
-336.782
-333.804
-345.619
-344.679
-341.242
-337.452
-338.830
-339.675
-341.346
-343.891
-340.618
-342.937
-336.895
-341.867
-338.607
-335.040
-341.230
-341.476
-344.184
-341.598
-347.502
-334.822
-338.850
-342.554
-338.935
-338.648
-337.387
-339.972
-339.622
-336.594
-340.985
-338.505
-340.546
-342.917
-335.385
-337.352
-329.723
-338.083
-338.060
-335.826
-340.542
-338.926
-337.745
-341.930
-344.254
-340.819
-341.674
-342.942
-338.529
-340.741
-339.011
-343.757
-341.780
-340.532
-341.039
-344.177
-337.830
-336.041
-340.780
-339.580
-339.694
-341.673
-340.596
-339.552
-334.755
-342.781
-338.102
-340.046
-340.922
-340.966
-343.970
-340.750
-334.628
-342.389
-343.564
-340.411
-337.315
-339.103
-334.082
-337.648
-343.015
-343.168
-336.202
-337.479
-339.423
-343.209
-339.363
-339.162
-341.216
-342.711
-339.262
-339.513
-342.029
-342.307
-340.014
-338.494
-339.928
-341.584
-338.776
-341.480
-341.370
-342.340
-342.451
-334.287
-343.033
-340.218
-334.047
-340.687
-344.538
-342.131
-337.096
-336.698
-339.749
-340.654
-346.491
-340.325
-340.434
-342.147
-335.814
-336.934
-338.959
-337.979
-335.587
-338.095
-338.722
-337.919
-340.914
-338.498
-339.471
-337.047
-339.524
-341.165
-340.836
-340.195
-340.636
-339.505
-339.186
-342.223
-332.193
-340.389
-339.239
-335.995
-339.573
-338.446
-339.399
-337.771
-340.505
-337.032
-337.656
-344.587
-342.850
-340.456
-342.126
-339.287
-336.529
-335.785
-338.428
-341.037
-342.829
-340.156
-340.000
-340.712
-331.336
-339.440
-340.434
-341.069
-342.562
-342.409
-335.421
-343.675
-337.846
-339.089
-339.180
-342.188
-336.518
-337.591
-342.306
-343.190
-344.415
-342.548
-337.166
-341.064
-340.334
-343.168
-331.858
-340.091
-339.140
-336.246
-342.435
-343.940
-337.073
-336.070
-341.785
-337.579
-329.810
-341.003
-338.205
-337.942
-339.474
-336.283
-342.118
-340.941
-338.619
-338.776
-332.098
-335.332
-339.903
-336.781
-344.685
-344.701
-342.752
-339.261
-333.949
-338.481
-343.565
-342.649
-340.066
-335.290
-341.015
-341.612
-337.335
-341.315
-336.215
-336.458
-339.226
-340.093
-337.907
-338.066
-341.305
-344.363
-332.192
-335.389
-338.868
-339.964
-341.347
-338.387
-337.118
-338.818
-338.004
-339.281
-337.466
-337.904
-342.193
-341.035
-340.908
-335.615
-339.339
-335.701
-345.574
-339.640
-334.567
-339.451
-341.967
-338.496
-339.244
-340.819
-340.825
-342.528
-340.600
-343.275
-341.093
-342.130
-340.126
-339.872
-333.229
-341.580
-338.767
-339.553
-340.681
-340.180
-344.040
-337.136
-341.832
-336.089
-337.354
-340.594
-344.536
-342.607
-335.440
-340.561
-339.338
-338.594
-339.925
-340.960
-341.216
-338.621
-332.795
-337.183
-335.850
-334.342
-335.721
-337.246
-337.962
-337.059
-341.419
-340.264
-344.238
-340.481
-341.050
-338.025
-339.724
-342.902
-340.078
-340.936
-333.803
-339.032
-340.603
-339.645
-345.919
-342.210
-340.259
-334.958
-337.061
-343.930
-342.620
-345.716
-341.556
-337.447
-338.262
-330.967
-342.082
-342.946
-332.125
-340.724
-336.828
-341.883
-338.966
-342.952
-347.479
-346.632
-332.493
-335.767
-342.133
-340.064
-341.682
-338.370
-340.755
-338.466
-338.078
-339.307
-340.446
-341.622
-338.103
-341.930
-340.592
-340.136
-333.383
-337.370
-341.975
-336.458
-339.003
-340.115
-333.200
-337.558
-337.322
-335.929
-342.198
-338.410
-335.537
-339.449
-337.395
-340.248
-343.702
-336.321
-346.399
-342.639
-340.215
-334.928
-340.417
-343.690
-338.404
-335.275
-344.328
-341.097
-343.761
-341.361
-340.525
-342.129
-337.509
-339.023
-342.099
-337.858
-341.897
-335.534
-340.759
-339.448
-340.826
-339.974
-337.130
-335.802
-337.712
-337.036
-338.814
-335.874
-340.253
-341.113
-341.260
-336.087
-341.021
-343.197
-341.690
-342.182
-343.568
-340.925
-338.064
-343.187
-344.207
-341.296
-338.979
-341.901
-339.122
-337.729
-337.016
-342.672
-339.856
-342.720
-342.473
-342.153
-338.574
-335.720
-338.612
-337.249
-340.615
-346.156
-339.655
-338.244
-341.265
-339.472
-342.440
-341.723
-341.211
-339.739
-341.019
-342.417
-342.556
-340.200
-339.831
-339.158
-335.930
-337.354
-339.306
-339.392
-339.600
-342.432
-341.318
-342.926
-337.260
-339.151
-338.062
-340.067
-338.225
-338.016
-340.155
-342.114
-339.982
-340.160
-341.846
-341.806
-339.489
-339.145
-335.145
-334.622
-333.652
-337.661
-332.779
-336.608
-339.934
-341.130
-334.843
-344.511
-330.673
-339.020
-340.972
-342.695
-343.920
-337.825
-337.646
-336.748
-335.501
-334.662
-341.543
-339.958
-338.511
-336.082
-337.952
-340.458
-338.436
-341.500
-338.061
-341.276
-340.526
-338.015
-338.145
-338.935
-341.064
-339.797
-339.555
-337.491
-340.660
-341.718
-338.177
-341.397
-341.199
-340.465
-340.110
-340.179
-341.405
-341.118
-335.350
-333.925
-345.975
-343.703
-338.929
-339.252
-338.131
-337.356
-340.396
-342.023
-338.325
-339.556
-342.031
-340.464
-340.061
-340.308
-343.201
-338.465
-336.709
-340.858
-342.144
-343.762
-337.938
-340.922
-340.353
-340.233
-342.922
-340.030
-344.452
-339.208
-342.231
-341.851
-338.835
-337.260
-345.194
-342.472
-338.753
-340.099
-341.243
-341.041
-331.408
-339.210
-343.056
-340.569
-338.540
-339.698
-337.832
-340.185
-331.240
-338.802
-340.013
-339.947
-334.769
-336.363
-340.427
-339.871
-342.836
-344.618
-339.205
-338.302
-338.835
-339.479
-337.717
-337.121
-343.995
-342.399
-345.122
-341.399
-339.790
-339.337
-338.234
-340.521
-340.209
-339.876
-337.998
-337.716
-338.256
-342.246
-336.314
-344.313
-334.689
-340.396
-339.706
-340.386
-339.236
-339.302
-341.806
-340.840
-343.068
-340.676
-339.872
-335.461
-345.036
-341.257
-345.614
-341.249
-339.688
-340.324
-338.998
-338.833
-340.653
-339.429
-340.922
-339.251
-341.450
-343.276
-341.062
-340.927
-339.356
-340.165
-338.974
-337.857
-341.383
-338.021
-340.650
-337.308
-340.116
-337.164
-339.191
-335.600
-339.941
-341.453
-340.814
-340.741
-336.501
-339.820
-340.254
-337.405
-345.742
-340.496
-336.215
-337.150
-344.121
-345.411
-337.018
-338.498
-339.671
-338.786
-340.583
-342.504
-341.343
-340.304
-337.070
-335.637
-339.507
-341.814
-339.244
-337.507
-339.990
-336.795
-344.408
-342.114
-338.760
-340.157
-335.761
-337.540
-339.152
-340.010
-333.998
-342.018
-344.568
-345.809
-339.172
-340.436
-341.754
-339.972
-338.688
-334.503
-342.086
-337.828
-345.268
-342.233
-337.888
-340.070
-333.957
-339.213
-333.844
-334.922
-328.332
-337.459
-337.931
-336.241
-342.319
-336.534
-343.950
-335.650
-341.760
-339.440
-343.878
-342.811
-338.473
-339.660
-337.593
-340.453
-340.944
-341.655
-338.834
-333.554
-349.326
-339.040
-330.218
-335.530
-337.797
-339.404
-336.798
-340.752
-343.068
-341.599
-332.822
-331.783
