# Supplementary material for: A Fast and Efficient Approach for Genomic Selection with High-Density Markers
Source: G3 (Bethesda). 2012 Oct 1;2(10):1179–84. doi: 10.1534/g3.112.003822 (PMC3464110; doi:10.1534/g3.112.003822)
Supplement: Supporting Information [file supp_2.10.1179_FileS1.zip › Rep1_50/Rep10/TBV7]

-338.895
-343.565
-339.634
-341.777
-345.134
-342.663
-338.972
-339.386
-340.061
-339.537
-337.738
-340.045
-339.390
-344.099
-337.911
-342.279
-329.845
-340.007
-343.527
-343.946
-342.224
-341.278
-339.420
-339.422
-336.358
-337.599
-339.336
-340.934
-336.532
-337.840
-338.411
-342.616
-343.028
-344.582
-340.406
-340.241
-342.495
-341.063
-339.371
-330.953
-340.228
-334.440
-338.763
-337.329
-339.643
-336.580
-342.440
-340.330
-337.355
-336.651
-336.758
-337.688
-343.378
-344.240
-341.376
-340.843
-340.939
-343.320
-343.139
-340.605
-340.403
-339.721
-345.155
-343.188
-337.603
-337.353
-340.357
-339.251
-338.954
-342.049
-340.842
-338.529
-344.634
-342.318
-343.040
-336.815
-336.379
-338.849
-342.010
-340.369
-340.222
-333.330
-339.312
-339.159
-340.254
-341.320
-333.186
-338.700
-339.044
-338.078
-340.137
-337.516
-337.011
-342.209
-345.887
-342.438
-338.095
-334.157
-339.801
-340.277
-340.737
-335.480
-338.895
-343.401
-338.945
-339.730
-342.416
-342.538
-341.718
-341.239
-339.656
-337.318
-338.503
-336.421
-336.600
-336.242
-346.319
-340.882
-337.330
-341.979
-334.311
-339.333
-344.883
-343.959
-329.800
-336.149
-340.954
-340.607
-337.211
-338.572
-338.650
-335.806
-336.576
-343.428
-340.018
-338.575
-337.762
-341.238
-341.988
-339.127
-342.505
-333.027
-339.733
-336.039
-338.368
-339.400
-340.680
-337.707
-335.888
-330.189
-339.284
-342.999
-336.997
-335.734
-340.332
-336.305
-342.270
-336.600
-344.423
-339.219
-340.221
-337.640
-340.592
-335.564
-342.359
-339.862
-343.016
-340.396
-343.448
-342.039
-333.922
-338.131
-341.208
-340.005
-337.619
-339.813
-342.443
-338.958
-343.605
-341.895
-337.216
-336.550
-340.919
-344.130
-342.056
-336.268
-338.882
-336.038
-340.852
-337.013
-344.002
-339.379
-335.267
-340.747
-341.897
-338.920
-339.108
-343.629
-339.064
-340.280
-336.448
-336.341
-339.345
-340.590
-337.954
-340.042
-338.806
-336.153
-336.446
-338.048
-340.899
-340.981
-343.547
-344.280
-337.605
-339.391
-340.525
-334.118
-339.230
-340.237
-341.762
-340.068
-340.282
-340.692
-341.967
-339.738
-334.839
-336.981
-335.291
-339.853
-343.539
-342.338
-344.211
-341.873
-342.559
-339.346
-336.862
-336.088
-336.277
-337.428
-339.017
-337.177
-341.480
-337.569
-341.060
-341.599
-339.894
-335.064
-341.547
-335.998
-337.246
-338.326
-337.067
-338.436
-341.556
-340.980
-342.300
-340.032
-339.806
-338.682
-339.540
-343.939
-335.362
-339.674
-338.645
-338.592
-344.746
-342.285
-342.871
-342.725
-329.969
-335.129
-339.716
-341.056
-329.852
-334.007
-338.002
-336.394
-339.025
-343.780
-340.577
-337.492
-337.170
-337.094
-335.318
-336.185
-338.018
-337.317
-341.529
-336.652
-341.646
-342.868
-340.673
-340.916
-335.919
-340.537
-343.789
-343.865
-339.082
-338.288
-342.479
-342.159
-342.690
-338.897
-340.172
-340.155
-337.653
-342.170
-337.722
-332.479
-334.602
-341.333
-339.567
-338.167
-339.467
-336.740
-339.097
-340.792
-342.481
-338.192
-340.563
-341.398
-341.167
-343.104
-340.685
-340.965
-338.603
-336.995
-340.418
-345.362
-338.994
-339.579
-330.241
-335.712
-342.346
-336.947
-335.851
-339.147
-337.042
-338.976
-334.352
-338.348
-340.913
-335.489
-337.017
-342.328
-339.673
-344.663
-339.625
-341.557
-341.935
-337.541
-342.352
-341.177
-342.627
-340.903
-336.766
-340.330
-337.793
-342.689
-334.976
-338.518
-342.527
-342.055
-336.319
-338.922
-340.241
-338.204
-344.428
-338.356
-338.415
-335.857
-338.987
-340.348
-339.994
-335.783
-335.289
-335.870
-338.807
-337.061
-342.258
-340.526
-339.852
-338.287
-342.973
-339.815
-339.821
-337.071
-337.669
-341.603
-338.965
-342.194
-340.183
-339.301
-337.599
-339.256
-334.932
-339.898
-340.191
-336.427
-341.024
-342.211
-341.592
-344.284
-342.772
-339.995
-338.687
-338.192
-339.790
-342.729
-340.158
-334.803
-344.887
-339.669
-344.378
-343.792
-340.802
-339.914
-344.432
-340.464
-332.297
-333.085
-338.061
-335.724
-338.808
-339.043
-339.541
-340.430
-338.633
-334.956
-342.417
-336.336
-338.595
-344.249
-335.376
-338.083
-341.510
-343.933
-341.518
-334.704
-343.157
-337.955
-338.365
-336.197
-339.868
-340.350
-341.466
-341.425
-340.668
-338.822
-337.798
-338.186
-335.059
-338.040
-338.528
-340.603
-340.179
-342.168
-341.159
-336.993
-341.575
-342.260
-338.820
-340.189
-339.769
-336.182
-344.511
-346.674
-333.895
-334.132
-340.711
-337.844
-332.495
-342.174
-342.258
-336.061
-340.418
-339.538
-334.415
-339.504
-340.734
-342.390
-339.006
-343.313
-333.035
-337.535
-340.129
-340.128
-342.812
-337.996
-338.675
-339.638
-340.845
-342.108
-333.431
-340.689
-343.254
-340.801
-340.342
-343.903
-343.229
-340.860
-340.229
-338.661
-337.051
-335.027
-336.419
-335.562
-330.343
-338.007
-342.878
-339.805
-337.819
-341.063
-338.165
-339.239
-335.708
-334.670
-339.250
-338.680
-340.245
-339.989
-342.086
-343.209
-338.737
-340.038
-339.116
-341.920
-337.713
-340.095
-332.635
-337.454
-336.204
-329.603
-340.662
-342.158
-339.855
-339.614
-337.521
-337.713
-342.200
-341.834
-340.227
-340.765
-343.628
-340.171
-349.769
-343.915
-341.187
-340.159
-333.040
-334.157
-341.265
-335.212
-340.426
-341.792
-337.131
-338.715
-337.494
-340.150
-338.657
-336.773
-335.643
-337.806
-338.444
-339.600
-348.000
-344.059
-342.615
-341.117
-341.145
-339.765
-341.667
-341.631
-341.504
-335.154
-336.139
-332.513
-339.421
-342.451
-337.108
-340.075
-342.463
-341.273
-344.597
-342.814
-339.255
-339.431
-340.637
-340.876
-341.950
-340.059
-337.374
-337.959
-341.471
-340.322
-339.565
-342.515
-342.724
-341.738
-342.450
-345.029
-338.779
-341.970
-342.002
-337.956
-343.645
-336.799
-341.350
-338.209
-339.490
-335.632
-337.539
-336.545
-336.870
-337.529
-336.316
-337.500
-334.729
-337.738
-340.984
-341.848
-339.100
-337.832
-339.916
-338.356
-344.878
-339.031
-339.999
-338.842
-339.435
-339.492
-340.539
-340.034
-335.956
-335.453
-338.421
-336.598
-337.253
-341.132
-341.557
-340.258
-335.851
-338.464
-336.532
-340.080
-341.282
-341.045
-339.316
-342.967
-338.651
-339.480
-341.898
-340.981
-337.462
-337.586
-341.341
-342.845
-340.468
-339.015
-331.504
-336.302
-341.762
-343.085
-340.764
-340.389
-340.760
-341.097
-339.677
-340.706
-334.526
-334.348
-345.877
-344.799
-338.839
-334.207
-338.302
-337.001
-342.222
-343.412
-345.458
-344.302
-338.795
-334.519
-340.867
-343.445
-342.087
-342.045
-340.915
-340.158
-339.950
-336.277
-340.040
-341.639
-340.688
-335.651
-338.369
-340.553
-340.598
-339.982
-340.512
-342.938
-337.663
-335.672
-333.519
-337.306
-344.551
-338.004
-338.518
-338.943
-343.010
-339.685
-340.319
-336.354
-342.691
-340.832
-337.332
-336.331
-340.425
-340.476
-339.869
-337.699
-338.670
-340.670
-341.290
-337.329
-338.353
-336.782
-341.784
-340.315
-337.177
-335.823
-341.900
-341.083
-338.990
-334.478
-337.024
-340.545
-342.129
-340.343
-333.611
-336.555
-338.726
-340.598
-341.959
-342.359
-338.712
-339.007
-338.344
-341.310
-340.476
-341.889
-340.585
-342.076
-335.851
-338.179
-342.286
-339.970
-339.882
-337.793
-333.953
-335.959
-340.019
-339.135
-342.519
-336.726
-338.279
-341.002
-342.234
-340.911
-341.256
-341.773
-343.541
-338.542
-334.785
-336.986
-334.518
-339.176
-340.188
-338.718
-339.507
-341.165
-342.706
-337.642
-337.024
-343.345
-340.939
-339.804
-336.158
-338.917
-344.083
-343.917
-337.552
-336.649
-343.472
-345.700
-337.248
-334.097
-337.486
-336.219
-340.469
-337.707
-338.474
-342.582
-342.806
-339.534
-346.500
-339.252
-339.438
-334.454
-339.677
-338.862
-339.802
-342.679
-340.637
-339.637
-337.422
-336.199
-342.801
-340.331
-342.459
-341.885
-340.708
-341.035
-340.067
-335.300
-341.269
-342.623
-337.841
-341.102
-340.559
-337.855
-343.383
-341.697
-337.196
-340.984
-341.677
-340.512
-337.773
-334.805
-339.485
-336.621
-332.331
-339.262
-338.146
-340.122
-337.216
-333.497
-340.035
-340.899
-341.601
-341.347
-338.816
-339.393
-337.404
-339.714
-339.415
-336.426
-334.836
-336.683
-336.487
-338.179
-340.916
-339.009
-340.066
-335.969
-338.502
-339.410
-338.819
-342.637
-341.724
-343.842
-337.518
-340.673
-335.381
-338.410
-338.078
-341.277
-340.108
-337.647
-337.419
-337.451
-338.116
-335.101
-343.960
-342.558
-345.066
-343.577
-333.064
-339.206
-336.663
-337.293
-330.042
-334.807
-342.370
-341.259
-339.369
-338.146
-340.679
-341.276
-340.189
-338.199
-340.605
-340.304
-344.351
-342.033
-336.861
-338.152
-337.436
-341.762
-345.007
-343.617
-341.716
-343.941
-341.513
-342.403
-334.955
-340.572
-338.503
-336.327
-338.807
-339.636
-345.373
-338.845
-337.185
-341.975
-342.770
-342.013
-334.906
-343.038
-341.176
-336.479
-340.849
-344.126
-337.924
-339.633
-340.060
-340.211
-340.810
-336.018
-340.281
-341.950
-346.294
-337.845
-329.440
-343.471
-342.290
-339.502
-341.270
-342.991
-333.683
-341.083
-342.670
-336.430
-335.575
-338.888
-340.695
-343.163
-337.544
-341.615
-344.651
-338.949
-341.596
-339.987
-341.508
-345.752
-337.680
-336.662
-341.004
-339.228
-339.694
-339.311
-339.096
-339.077
-341.828
-340.168
-339.098
-341.708
-344.711
-342.187
-338.288
-336.841
-338.571
-336.312
-338.909
-338.842
-339.608
-337.671
-341.299
-337.524
-338.166
-336.721
-336.821
-336.020
-332.672
-339.658
-340.318
-337.918
-341.934
-339.508
-339.390
-341.653
-331.530
-340.550
-337.639
-340.747
-336.840
-339.023
-342.280
-341.868
-339.895
-338.467
-331.682
-336.730
-339.123
-340.999
-336.961
-337.144
-341.860
-340.241
-338.308
-332.940
-345.428
-338.422
-335.087
-337.861
-341.324
-337.480
-343.636
-341.987
-339.272
-339.928
-336.622
-341.297
-340.775
-336.144
-339.094
-334.887
-338.689
-338.445
-338.423
-334.000
-342.341
-337.784
-332.623
-342.890
-334.886
-337.829
-339.753
-343.167
-338.487
-336.671
-338.520
-342.175
-340.272
-341.770
-344.322
-340.655
-345.241
-338.696
-338.671
-340.568
-333.003
-341.199
-340.469
-340.684
-340.493
-340.668
-345.142
-340.321
-339.125
-343.083
-340.427
-341.989
-342.720
-342.207
-329.603
-339.489
-341.598
-340.370
-341.575
-342.373
-342.240
-342.574
-342.917
-341.883
-339.897
-340.001
-338.052
-336.434
-338.536
-336.099
-336.818
-341.630
-337.247
-339.155
-340.392
-339.217
-338.094
-337.519
-342.252
-344.729
-338.100
-341.143
-344.411
-343.828
-340.318
-342.930
-339.191
-337.217
-345.144
-340.718
-342.102
-340.688
-337.079
-339.768
-335.199
-341.148
-338.380
-340.423
-344.452
-342.548
-340.464
-342.062
-343.447
-338.919
-339.398
-331.309
-331.904
-338.742
-338.346
-340.655
-339.682
-339.037
-335.749
-339.177
-331.906
-338.841
-334.584
-338.173
-341.101
-340.865
-339.280
-336.832
-341.458
-343.773
-336.198
-342.437
-341.162
-340.029
-336.179
-336.795
-341.186
-342.973
-339.661
-338.970
-338.808
-334.294
-342.077
-338.111
-341.463
-340.359
-341.441
-341.352
-338.249
-342.270
-339.510
-336.254
-336.350
-333.886
-337.101
-339.850
-341.621
-338.098
-340.668
-339.820
-340.180
-339.133
-337.654
-334.376
-336.056
-339.959
-337.450
-338.636
-337.837
-338.555
-340.576
-341.595
-336.776
-336.211
-338.982
-341.611
-339.371
-340.239
-339.241
-339.501
-342.675
-342.592
-340.926
-342.705
-339.112
-338.169
-335.581
-336.441
-338.990
-339.303
-334.483
-340.516
-338.725
-339.360
-340.899
-338.158
-335.060
-335.893
-341.841
-338.745
-340.246
-341.082
-339.652
-338.644
-340.477
-342.986
-340.893
-339.066
-342.393
-337.626
-341.922
-339.721
-336.552
-340.356
-337.759
-341.558
-338.337
-333.978
-344.409
-340.086
-341.404
-337.221
-341.272
-341.322
-338.709
-340.861
-344.945
-337.805
-340.588
-341.664
-339.399
-342.957
-339.623
-344.706
-341.659
-341.360
-339.446
-342.614
-330.944
-337.729
-338.333
-340.542
-344.140
-343.137
-340.783
-339.864
-338.908
-337.350
-340.692
-340.204
-341.158
-343.442
-339.854
-338.773
-346.774
-340.279
-343.632
-343.448
-339.866
-340.373
-330.068
-339.123
-341.129
-334.975
-339.999
-340.231
-343.248
-341.371
-337.187
-335.960
-339.901
-339.703
-339.374
-335.266
-339.367
-336.704
-342.420
-340.981
-337.340
-341.122
-340.898
-341.092
-339.000
-343.455
-338.205
-339.815
-337.060
-339.692
-338.244
-338.512
-343.875
-338.742
-339.072
-338.222
-337.459
-342.287
-341.353
-334.479
-330.126
-335.765
-338.769
-336.084
-346.778
-341.712
-341.025
-344.578
-340.501
-340.716
-341.156
-339.089
-340.548
-337.438
-345.905
-342.387
-339.218
-340.237
-342.161
-337.105
-336.341
-339.035
-339.051
-343.827
-331.779
-332.446
-338.892
-339.851
-336.837
-334.015
-330.982
-339.504
-338.782
-338.715
-340.749
-338.756
-338.476
-339.894
-339.482
-338.539
-335.459
-337.103
-341.957
-339.494
-341.532
-342.796
-332.119
-337.589
-345.106
-338.715
-338.138
-341.222
-341.094
-340.165
-348.030
-338.331
-344.971
-343.858
-331.126
-337.860
-342.820
-336.376
-340.092
-341.019
-342.610
-339.069
-342.322
-332.340
-339.328
-338.989
-340.085
-339.777
-340.831
-337.952
-336.568
-342.134
-342.678
-341.745
-341.680
-337.107
-345.018
-342.056
-331.132
-342.262
-342.028
-341.798
-345.818
-338.830
-337.674
-335.619
-344.378
-343.874
-340.473
-340.014
-336.981
-338.845
-339.105
-340.723
-340.823
-340.291
-338.385
-339.751
-339.286
-339.800
-340.392
-337.188
-343.933
-341.235
-340.162
-342.002
-337.869
-337.566
-340.646
-342.424
-337.438
-340.605
-337.219
-338.718
-341.080
-338.480
-342.859
-342.050
-341.331
-341.901
-335.441
-340.144
-336.803
-340.282
-341.440
-343.329
-342.247
-339.842
-340.894
-339.230
-336.276
-340.449
-340.941
-341.108
-334.788
-336.172
-342.179
-342.299
-339.791
-337.204
-339.350
-338.900
-339.982
-338.009
-339.945
-339.321
-339.031
-340.116
-335.477
-340.252
-338.972
-340.206
-339.933
-339.362
-338.007
-336.719
-342.921
-338.670
-344.238
-343.390
-336.907
-343.033
-341.188
-340.322
-348.240
-340.285
-339.266
-341.938
-340.265
-342.112
-339.064
-336.185
-342.071
-336.017
-340.354
-343.226
-335.408
-336.588
-339.244
-337.943
-342.204
-340.100
-340.234
-335.662
-338.303
-338.565
-340.798
-337.562
-340.076
-338.821
-340.063
-337.411
-339.286
-339.550
-338.642
-336.786
-342.317
-335.871
-339.016
-338.303
-344.420
-342.200
-343.970
-343.197
-341.478
-340.473
-330.442
-336.438
-339.224
-340.971
-341.781
-339.189
-338.817
-337.631
-340.831
-342.446
-331.849
-337.686
-340.260
-336.998
-340.186
-344.648
-337.200
-338.585
-341.465
-339.723
-342.831
-342.548
-341.012
-337.268
-339.599
-336.072
-337.823
-341.354
-341.993
-342.899
-339.673
-334.060
-342.073
-340.276
-347.109
-343.839
-343.919
-342.704
-343.049
-341.829
-340.932
-342.512
-344.857
-335.934
-340.342
-339.490
-341.312
-342.196
-343.867
-342.686
-336.786
-342.133
-341.102
-342.661
-340.812
-332.289
-340.787
-338.196
-338.512
-340.563
-339.430
-340.973
-337.940
-340.617
-345.805
-341.695
-341.470
-336.811
-340.542
-335.265
-339.756
-336.246
-336.647
-336.676
-338.398
-337.710
-339.992
-341.211
-339.855
-339.578
-345.806
-339.719
-343.977
-338.227
-346.219
-344.470
-337.234
-331.291
-337.195
-338.955
-339.806
-338.941
-338.952
-337.722
-341.274
-337.115
-331.075
-336.997
-337.609
-338.857
-344.157
-340.597
-340.567
-335.883
-337.870
-340.430
-336.069
-340.286
-339.331
-340.990
-338.604
-335.545
-334.912
-339.139
-338.169
-340.990
-340.695
-340.722
-336.764
-337.454
-339.085
-338.877
-330.858
-337.029
-339.418
-339.262
-346.622
-343.608
-339.734
-335.643
-340.526
-341.248
-340.952
-340.059
-339.584
-339.037
-341.177
-336.397
-342.661
-342.963
-343.766
-343.279
-339.940
-337.537
-342.279
-337.638
-336.779
-342.097
-339.871
-338.096
-340.278
-337.565
-340.019
-335.326
-338.116
-340.948
-342.192
-339.976
-335.073
-333.684
-342.437
-337.377
-338.715
-339.584
-334.132
-342.026
-336.665
-339.785
-341.062
-341.217
-341.487
-343.458
-338.521
-340.109
-332.492
-341.699
-340.398
-341.303
-345.771
-340.179
-342.977
-342.096
-336.749
-336.421
-341.063
-338.423
-340.552
-337.596
-339.932
-335.020
-338.055
-335.883
-336.179
-337.373
-337.201
-333.217
-341.610
-345.470
-336.927
-338.779
-337.488
-339.343
-337.138
-332.822
-337.227
-338.148
-338.820
-337.329
-340.468
-338.864
-343.439
-336.489
-332.729
-334.169
-339.965
-339.782
-339.494
-333.844
-330.325
-341.812
-337.294
-338.949
-336.531
-343.945
-342.500
-343.678
-337.106
-333.760
-338.323
-345.334
-341.230
-343.159
-338.265
-339.575
-341.238
-341.076
-337.697
-338.182
-334.384
-338.500
-341.685
-340.641
-334.572
-337.865
-340.974
-340.939
-338.551
-341.477
-330.210
-343.402
-329.950
-340.270
-340.331
-342.989
-340.274
-336.748
-339.769
-339.709
-338.378
-341.749
-336.897
-340.194
-337.625
-339.103
-341.641
-338.886
-342.251
-340.349
-340.050
-337.577
-339.923
-337.858
-339.160
-337.458
-339.490
-341.082
-341.518
-346.024
-340.865
-340.541
-338.231
-332.150
-338.964
-342.120
-340.935
-341.968
-338.597
-341.620
-338.047
-337.438
-333.713
-344.696
-342.066
-342.212
-343.947
-334.854
-343.806
-341.083
-342.152
-341.143
-336.482
-342.330
-342.611
-338.105
-336.105
-338.082
-341.268
-338.727
-347.718
-344.412
-340.095
-336.293
-339.290
-343.140
-341.598
-339.543
-333.727
-340.065
-341.564
-341.740
-338.845
-341.473
-344.018
-342.670
-338.668
-339.615
-339.572
-341.514
-340.126
-339.950
-345.221
-337.777
-345.587
-340.708
-337.219
-337.848
-342.481
-342.873
-343.799
-339.143
-343.926
-336.806
-339.972
-337.393
-342.750
-337.496
-343.746
-342.931
-340.989
-339.730
-336.819
-340.195
-339.721
-338.231
-341.055
-341.441
-341.326
-338.480
-343.721
-341.222
-341.429
-341.546
-335.288
-337.350
-338.838
-336.986
-344.506
-338.537
-339.030
-340.586
-337.729
-339.893
-339.281
-336.383
-338.326
-338.736
-345.159
-342.601
-341.062
-337.546
-339.750
-335.882
-340.400
-339.120
-342.028
-339.499
-339.510
-341.006
-342.383
-337.039
-336.523
-339.418
-336.900
-337.052
-340.366
-341.920
-343.508
-338.230
-339.328
-342.371
-338.343
-336.541
-341.086
-337.957
-344.459
-342.206
-341.703
-343.029
-341.850
-341.381
-331.174
-336.110
-333.356
-340.029
-337.782
-336.504
-340.728
-337.792
-340.464
-338.086
-339.982
-342.188
-333.145
-338.746
-342.131
-339.318
-340.132
-340.213
-345.198
-337.073
-339.405
-341.630
-345.500
-338.413
-342.131
-337.057
-342.007
-342.681
-337.051
-341.222
-341.616
-338.500
-339.558
-338.727
-337.023
-338.122
-339.815
-339.081
-345.641
-339.154
-331.829
-344.906
-338.871
-339.036
-331.112
-339.403
-340.206
-338.637
-337.846
-338.189
-346.152
-338.937
-339.347
-337.316
-332.485
-336.172
-336.313
-337.709
-341.274
-337.741
-339.736
-337.346
-341.696
-343.332
-339.244
-336.838
