# Supplementary material for: A Fast and Efficient Approach for Genomic Selection with High-Density Markers
Source: G3 (Bethesda). 2012 Oct 1;2(10):1179–84. doi: 10.1534/g3.112.003822 (PMC3464110; doi:10.1534/g3.112.003822)
Supplement: Supporting Information [file supp_2.10.1179_FileS1.zip › Rep1_50/Rep10/trainTBV]

-340.506
-343.759
-342.423
-343.430
-342.525
-338.575
-337.130
-339.481
-340.013
-339.860
-339.907
-342.627
-335.761
-340.264
-335.919
-341.808
-341.895
-344.523
-341.323
-342.538
-338.823
-336.282
-340.443
-340.041
-336.317
-337.809
-336.437
-335.721
-339.550
-345.076
-339.299
-343.029
-336.987
-337.491
-336.460
-339.022
-337.383
-337.560
-338.850
-340.439
-342.498
-336.532
-339.908
-337.705
-337.947
-340.303
-338.122
-339.041
-339.785
-339.226
-338.136
-339.145
-338.778
-337.247
-337.716
-338.343
-337.917
-336.786
-338.601
-333.424
-338.718
-339.598
-335.515
-336.885
-330.701
-338.881
-333.790
-336.649
-338.652
-338.514
-339.546
-337.385
-345.781
-338.331
-339.237
-341.498
-338.478
-337.588
-338.617
-334.829
-338.689
-341.460
-342.979
-342.399
-339.952
-342.155
-339.842
-340.450
-339.535
-338.655
-339.213
-338.368
-340.401
-337.311
-339.844
-338.589
-338.254
-336.088
-337.307
-339.748
-340.389
-339.632
-341.081
-340.803
-338.858
-343.152
-341.273
-339.932
-337.000
-341.279
-336.662
-339.205
-345.103
-338.835
-343.457
-341.169
-336.590
-331.907
-336.389
-335.148
-347.326
-339.940
-345.191
-341.371
-341.961
-339.615
-342.200
-340.405
-333.352
-339.977
-338.547
-339.878
-342.749
-339.820
-338.468
-338.743
-339.392
-343.214
-341.810
-338.455
-342.859
-342.101
-344.914
-340.932
-340.646
-345.052
-341.047
-345.220
-341.173
-336.627
-338.893
-339.492
-338.259
-340.255
-339.701
-344.990
-336.743
-336.509
-341.536
-334.929
-337.853
-339.021
-339.552
-339.398
-338.022
-341.263
-338.584
-338.722
-335.807
-332.109
-335.658
-333.238
-343.907
-340.052
-342.393
-341.442
-342.623
-340.805
-344.380
-340.246
-337.278
-342.405
-338.834
-339.656
-334.133
-338.736
-333.054
-341.005
-341.090
-340.973
-337.017
-339.472
-344.405
-337.493
-339.146
-338.070
-339.177
-343.438
-341.263
-344.347
-339.374
-342.038
-334.125
-342.096
-341.163
-345.767
-335.555
-341.474
-338.589
-341.739
-333.077
-343.987
-336.122
-342.159
-338.097
-342.375
-337.923
-344.277
-336.968
-342.490
-329.769
-339.371
-333.391
-336.926
-333.079
-344.079
-335.583
-342.993
-331.666
-338.962
-330.518
-340.002
-330.309
-344.318
-333.067
-342.070
-332.461
-342.319
-332.570
-341.904
-341.526
-339.485
-340.190
-340.987
-341.481
-338.659
-338.294
-340.328
-339.980
-339.172
-341.303
-339.694
-341.674
-338.063
-340.610
-340.460
-342.726
-341.128
-342.871
-339.185
-335.372
-340.732
-337.068
-341.910
-339.331
-336.503
-340.674
-337.507
-340.588
-339.783
-336.281
-339.065
-341.268
-339.388
-340.148
-340.439
-338.555
-339.945
-340.662
-339.620
-339.414
-338.180
-338.802
-340.685
-341.883
-341.424
-342.106
-339.181
-344.211
-340.276
-336.920
-343.123
-341.005
-337.972
-341.658
-342.853
-340.537
-341.759
-341.588
-339.362
-341.042
-341.527
-336.179
-341.761
-344.043
-343.289
-340.569
-341.147
-341.735
-340.334
-342.864
-338.567
-338.761
-337.914
-337.108
-339.648
-342.238
-341.783
-339.177
-343.977
-344.011
-339.936
-345.196
-343.779
-341.850
-339.134
-344.251
-338.435
-344.307
-339.303
-343.335
-339.632
-344.608
-338.247
-342.073
-338.227
-340.607
-338.561
-344.989
-343.150
-336.142
-338.095
-336.769
-337.004
-338.149
-335.675
-336.949
-338.024
-337.544
-338.689
-336.723
-337.761
-338.620
-337.297
-339.224
-338.606
-340.227
-338.034
-337.633
-337.388
-340.409
-342.069
-341.676
-341.540
-339.651
-340.158
-339.035
-342.289
-340.486
-340.596
-339.279
-343.338
-339.877
-343.771
-341.960
-341.320
-340.545
-344.179
-341.030
-343.218
-339.399
-340.677
-339.774
-336.818
-340.514
-341.387
-340.993
-338.170
-338.108
-339.902
-342.649
-337.010
-334.411
-343.672
-339.087
-338.277
-336.835
-338.206
-343.828
-339.105
-341.688
-340.137
-339.830
-339.893
-342.026
-342.007
-339.239
-340.957
-340.452
-338.091
-339.519
-342.902
-341.959
-339.317
-338.321
-339.646
-341.693
-340.729
-338.739
-340.406
-344.288
-335.048
-345.257
-340.230
-344.651
-336.445
-341.113
-338.528
-343.265
-338.725
-342.565
-338.535
-344.364
-338.178
-343.270
-335.524
-331.467
-341.736
-333.938
-335.191
-336.303
-339.551
-339.386
-342.059
-339.678
-340.906
-337.266
-339.210
-341.582
-342.825
-336.997
-339.952
-339.925
-343.319
-338.174
-338.677
-336.779
-337.721
-336.107
-339.152
-337.342
-340.376
-342.178
-338.756
-343.312
-338.911
-338.940
-339.497
-342.806
-338.417
-340.250
-343.210
-340.493
-341.138
-340.757
-340.672
-340.474
-342.557
-340.471
-341.328
-342.516
-334.179
-339.924
-334.965
-339.340
-333.075
-339.440
-334.853
-339.500
-337.602
-340.294
-333.829
-339.303
-333.227
-339.572
-337.265
-337.365
-336.617
-340.417
-334.270
-340.472
-341.417
-341.860
-339.558
-343.189
-339.384
-344.542
-339.368
-337.977
-337.457
-338.572
-339.108
-340.741
-339.266
-337.770
-341.514
-337.567
-339.437
-339.155
-340.714
-344.414
-340.357
-341.303
-340.817
-345.114
-338.636
-344.189
-338.125
-345.319
-337.682
-335.388
-344.746
-343.899
-338.320
-333.644
-337.504
-345.870
-339.398
-337.988
-339.975
-343.486
-341.589
-341.558
-343.568
-339.496
-340.476
-343.855
-346.021
-343.785
-344.409
-346.036
-342.019
-342.226
-343.967
-340.086
-341.968
-342.618
-341.658
-344.361
-343.695
-341.128
-339.350
-343.944
-342.241
-346.852
-341.787
-345.086
-341.363
-339.437
-344.017
-340.095
-340.494
-344.450
-345.072
-344.526
-342.213
-345.657
-342.108
-341.177
-339.337
-337.545
-340.913
-339.732
-338.088
-337.484
-340.221
-339.498
-342.581
-338.496
-340.368
-336.120
-340.994
-338.407
-340.460
-338.806
-341.225
-342.526
-340.157
-338.978
-342.324
-340.634
-341.591
-342.065
-346.893
-345.437
-344.913
-343.688
-343.051
-344.968
-345.329
-342.171
-344.348
-342.751
-345.300
-340.424
-342.531
-341.654
-345.087
-341.153
-344.113
-341.083
-342.273
-342.374
-341.592
-341.396
-339.409
-339.503
-340.049
-339.709
-339.410
-338.882
-342.425
-338.357
-343.190
-342.742
-339.195
-341.677
-339.571
-340.390
-342.225
-339.575
-335.329
-336.190
-335.601
-340.549
-339.011
-340.669
-338.262
-335.786
-335.402
-339.349
-339.154
-334.801
-336.921
-335.906
-339.354
-338.333
-343.197
-338.706
-335.575
-339.058
-340.024
-332.910
-339.682
-334.639
-337.694
-338.479
-339.234
-330.924
-339.973
-336.517
-339.569
-330.908
-341.011
-333.169
-338.992
-331.553
-338.503
-332.496
-340.106
-339.370
-336.030
-337.116
-338.016
-340.452
-337.904
-339.445
-337.899
-336.730
-336.561
-334.919
-339.530
-342.533
-338.072
-338.832
-337.922
-339.545
-337.250
-340.719
-337.148
-334.956
-337.894
-338.494
-335.863
-338.627
-338.235
-336.580
-339.464
-335.469
-338.458
-336.320
-338.502
-336.984
-338.228
-339.449
-339.713
-336.510
-338.418
-336.901
-340.034
-344.327
-340.565
-345.646
-340.495
-339.354
-336.229
-339.557
-338.431
-344.216
-341.153
-343.973
-338.366
-345.234
-341.354
-341.779
-342.143
-344.966
-342.803
-344.641
-342.103
-338.977
-342.654
-338.534
-343.000
-338.436
-342.646
-338.986
-343.545
-337.440
-342.776
-338.755
-342.999
-338.579
-341.388
-338.042
-342.775
-341.818
-342.333
-341.069
-343.435
-339.533
-339.517
-338.000
-340.327
-337.856
-339.625
-338.307
-337.784
-340.487
-338.848
-338.676
-338.818
-337.447
-337.835
-338.491
-341.107
-337.602
-339.560
-336.714
-336.370
-331.471
-337.618
-328.822
-340.467
-330.492
-340.292
-330.128
-340.851
-331.525
-336.176
-335.490
-339.724
-330.325
-338.328
-339.015
-339.586
-329.312
-336.044
-332.498
-341.156
-339.758
-332.218
-334.149
-332.449
-331.892
-332.776
-337.592
-333.821
-338.534
-332.411
-337.883
-329.573
-338.062
-333.281
-339.468
-331.363
-337.893
-332.606
-337.419
-331.700
-339.007
-339.842
-341.236
-341.289
-337.467
-339.659
-341.058
-345.650
-343.160
-338.981
-342.210
-337.493
-340.774
-344.008
-338.889
-338.588
-338.382
-341.050
-341.332
-338.021
-339.115
-340.069
-339.264
-337.114
-341.629
-337.719
-342.964
-339.580
-337.497
-341.799
-339.481
-339.978
-339.037
-341.314
-343.490
-341.557
-340.513
-337.596
-336.338
-341.277
-339.961
-339.940
-342.360
-341.042
-341.145
-339.272
-338.032
-340.993
-340.762
-338.519
-339.308
-340.879
-342.520
-337.135
-340.449
-339.676
-337.439
-336.829
-339.610
-338.349
-333.711
-335.443
-331.032
-339.575
-332.215
-339.546
-333.943
-339.224
-330.892
-337.350
-337.416
-338.711
-332.222
-338.098
-331.842
-338.334
-338.971
-339.392
-330.221
-338.715
-343.244
-337.193
-342.097
-339.456
-342.505
-342.120
-341.700
-342.712
-345.311
-338.896
-340.433
-339.865
-344.481
-336.010
-340.778
-341.953
-341.756
-338.053
-343.274
-338.349
-340.833
-338.731
-339.740
-339.317
-334.124
-339.051
-341.279
-340.026
-336.906
-336.302
-341.751
-337.969
-340.156
-340.559
-341.390
-337.831
-343.693
-339.417
-336.250
-338.203
-344.364
-341.838
-341.633
-335.228
-343.442
-339.473
-342.257
-336.912
-343.247
-338.564
-344.041
-335.938
-344.212
-341.365
-344.308
-337.029
-339.601
-343.301
-334.626
-340.009
-343.249
-339.615
-344.104
-344.787
-337.711
-341.162
-341.304
-341.717
-340.611
-341.793
-341.323
-342.486
-344.428
-337.636
-343.276
-344.098
-339.413
-343.634
-343.423
-344.040
-331.131
-338.459
-338.482
-335.650
-333.205
-340.357
-339.497
-338.577
-330.585
-338.816
-331.005
-342.105
-332.844
-335.001
-333.799
-338.496
-331.581
-336.644
-329.564
-335.331
-340.050
-337.211
-336.809
-341.210
-339.893
-340.619
-339.915
-345.046
-337.052
-339.956
-338.732
-340.192
-340.920
-336.931
-338.660
-338.693
-338.550
-340.771
-339.631
-341.390
-343.482
-339.895
-340.590
-339.486
-339.992
-339.588
-336.672
-338.607
-343.420
-337.943
-341.457
-340.903
-340.325
-341.487
-341.346
-342.545
-340.464
-339.726
-339.706
-338.242
-333.377
-336.185
-332.782
-335.032
-334.573
-338.851
-332.712
-336.388
-331.387
-334.378
-332.956
-338.626
-334.951
-337.104
-334.890
-337.959
-335.281
-338.707
-330.578
-338.050
-333.526
-333.757
-342.817
-336.444
-345.900
-337.267
-340.516
-335.206
-334.831
-335.547
-344.627
-337.015
-345.485
-336.273
-345.783
-333.554
-345.555
-337.642
-342.376
-335.775
-340.779
-341.645
-342.752
-341.375
-344.012
-342.147
-340.975
-339.799
-340.554
-340.000
-338.815
-341.759
-342.793
-340.094
-342.247
-341.671
-339.849
-339.791
-341.577
-344.227
-335.049
-334.375
-334.972
-334.132
-336.361
-334.893
-336.591
-336.003
-338.545
-337.904
-334.838
-336.592
-335.590
-336.002
-339.158
-334.709
-336.945
-335.389
-338.164
-334.811
-345.542
-342.241
-340.560
-344.321
-338.939
-345.178
-338.175
-340.282
-334.671
-342.184
-337.208
-340.866
-334.618
-341.711
-335.060
-343.406
-339.734
-340.926
-338.190
-342.782
-342.147
-339.014
-336.389
-341.629
-339.729
-341.647
-338.743
-340.501
-337.912
-340.790
-340.403
-343.045
-337.309
-338.532
-338.147
-340.012
-335.075
-339.615
-339.898
-343.481
-338.928
-341.595
-338.935
-339.553
-342.064
-336.502
-340.609
-341.116
-339.266
-341.109
-339.779
-339.340
-337.972
-340.445
-337.302
-338.292
-341.353
-339.439
-337.866
-341.079
-340.098
-344.131
-342.852
-342.140
-339.659
-343.051
-341.335
-340.386
-340.868
-342.828
-338.771
-343.134
-340.365
-344.131
-342.070
-343.390
-341.776
-343.297
-342.039
-340.963
-345.670
-345.043
-341.641
-340.363
-343.144
-342.636
-341.636
-344.284
-342.666
-340.914
-340.187
-341.724
-346.123
-345.547
-347.197
-344.490
-340.581
-339.189
-342.812
-344.478
-335.089
-337.826
-337.028
-338.129
-338.891
-339.900
-337.326
-336.047
-336.742
-335.832
-338.748
-333.708
-336.325
-335.419
-335.071
-337.608
-338.293
-337.663
-338.250
-335.367
-340.867
-338.326
-341.666
-341.859
-337.737
-337.442
-343.451
-341.173
-337.117
-336.619
-341.343
-340.291
-343.837
-334.843
-339.886
-340.489
-339.781
-340.264
-343.187
-337.391
-337.693
-337.169
-339.481
-338.327
-338.376
-338.375
-339.285
-336.948
-337.396
-336.678
-339.302
-338.878
-338.019
-338.195
-339.897
-339.336
-340.453
-337.980
-337.216
-337.725
-340.587
-340.800
-340.631
-340.896
-342.082
-342.592
-341.996
-341.685
-342.913
-341.653
-340.135
-337.651
-340.231
-342.168
-339.334
-339.764
-340.072
-338.335
-341.933
-340.484
-345.063
-344.725
-343.945
-341.329
-346.184
-342.498
-345.410
-343.002
-345.585
-342.190
-342.348
-342.544
-345.773
-344.097
-345.712
-343.503
-346.992
-344.295
-345.817
-339.762
-333.618
-337.489
-337.662
-335.847
-335.682
-337.271
-336.183
-337.530
-335.145
-338.280
-336.831
-335.926
-335.135
-337.833
-335.701
-335.512
-336.978
-338.625
-335.194
-334.029
-338.170
-341.080
-337.880
-336.090
-335.617
-334.695
-333.376
-333.861
-336.289
-335.428
-335.883
-333.584
-334.276
-336.006
-335.245
-335.443
-336.604
-333.497
-336.658
-337.238
-345.172
-332.637
-344.766
-332.966
-337.485
-335.729
-344.198
-337.200
-342.328
-332.879
-342.630
-337.967
-340.402
-336.237
-343.104
-335.825
-342.862
-337.388
-346.158
-333.985
-335.179
-338.110
-333.342
-333.365
-331.670
-337.731
-333.274
-340.787
-332.755
-338.846
-332.433
-338.064
-331.444
-339.449
-336.540
-337.290
-332.299
-336.454
-333.451
-337.205
-339.651
-336.709
-337.243
-338.586
-338.868
-341.173
-340.047
-339.343
-337.414
-338.155
-339.699
-337.970
-339.756
-340.716
-341.580
-337.837
-342.238
-340.306
-340.034
-338.738
-343.344
-336.623
-342.712
-339.370
-340.896
-333.683
-346.905
-335.501
-344.237
-334.299
-336.933
-337.104
-342.375
-336.983
-340.991
-335.650
-343.075
-333.683
-341.966
-334.888
-342.810
-342.406
-344.764
-342.321
-344.563
-347.097
-346.939
-339.510
-342.258
-342.901
-342.825
-342.655
-337.920
-340.179
-346.941
-341.640
-342.879
-344.585
-346.711
-343.657
-339.084
-340.321
-339.647
-338.801
-340.596
-337.226
-336.390
-338.231
-339.671
-339.643
-337.687
-338.313
-340.268
-339.055
-334.683
-338.146
-338.627
-338.986
-336.785
-338.365
-341.345
-342.481
-338.429
-341.027
-338.324
-340.274
-341.759
-338.676
-341.018
-340.206
-344.770
-339.304
-345.058
-337.859
-338.715
-339.071
-340.368
-341.935
-341.741
-340.286
-336.921
-347.328
-343.747
-342.109
-342.365
-345.046
-342.282
-343.994
-342.652
-345.797
-345.234
-339.822
-342.763
-343.132
-340.968
-342.690
-346.051
-341.975
-347.729
-343.184
-341.620
-340.722
-340.498
-342.760
-339.760
-339.995
-342.676
-338.631
-341.645
-340.481
-338.119
-338.039
-340.297
-339.298
-340.713
-340.786
-341.676
-338.950
-339.706
-341.602
-342.299
-341.673
-339.997
-343.975
-342.513
-343.135
-340.480
-341.599
-341.108
-343.591
-341.924
-343.396
-341.680
-342.277
-341.983
-342.544
-339.288
-343.041
-339.176
-341.163
-338.094
-340.267
-343.147
-339.440
-339.642
-341.932
-338.319
-336.795
-342.689
-340.095
-337.380
-343.105
-337.948
-341.867
-337.485
-340.158
-338.732
-338.415
-336.343
-341.096
-336.858
-339.763
-338.334
-340.703
-341.162
-339.148
-337.937
-338.382
-339.628
-338.362
-339.147
-340.161
-340.235
-338.086
-338.980
-338.741
-338.055
-339.404
-339.262
-338.942
-341.122
-343.337
-339.093
-342.270
-340.215
-340.109
-338.834
-341.929
-338.889
-344.646
-339.300
-341.566
-340.815
-340.908
-338.840
-341.339
-338.088
-342.297
-342.908
-341.296
-339.204
-339.724
-339.710
-339.247
-340.718
-342.534
-338.400
-340.319
-340.800
-339.132
-341.697
-340.026
-338.814
-338.331
-337.649
-338.861
-339.129
-339.811
-340.043
-339.708
-337.445
-337.774
-338.996
-338.181
-337.632
-340.784
-337.449
-341.750
-337.509
-340.998
-338.607
-339.342
-340.488
-339.229
-339.856
-340.491
-342.089
-341.585
-337.471
-339.939
-336.848
-336.491
-338.266
-336.418
-340.242
-337.557
-338.182
-337.486
-336.035
-335.022
-335.436
-337.678
-339.673
-338.751
-337.157
-338.488
-341.742
-339.297
-338.823
-337.326
-338.398
-335.931
-338.071
-335.270
-335.839
-336.765
-337.308
-334.239
-338.616
-336.779
-338.528
-335.790
-335.237
-337.515
-338.441
-337.045
-336.513
-337.930
-336.334
-338.327
-339.840
-338.764
-339.843
-338.016
-340.069
-341.964
-338.936
-338.034
-339.835
-341.690
-341.898
-338.966
-342.297
-338.567
-339.094
-339.365
-340.338
-339.496
-341.480
-340.911
-334.708
-337.694
-339.170
-339.070
-336.283
-339.278
-338.914
-338.713
-341.829
-333.748
-342.653
-338.320
-336.756
-337.156
-337.234
-339.064
-339.966
-340.340
-335.181
-337.962
-342.672
-340.398
-340.892
-340.764
-337.217
-339.961
-337.874
-340.884
-338.425
-341.847
-338.612
-341.570
-340.365
-337.046
-340.899
-342.921
-340.809
-341.500
-341.372
-342.444
-329.821
-332.638
-330.881
-336.501
-328.944
-335.265
-329.335
-335.376
-330.964
-336.578
-327.293
-338.890
-329.649
-336.125
-330.486
-336.122
-328.331
-336.755
-327.989
-336.149
-342.820
-333.931
-341.541
-337.477
-342.264
-337.130
-341.098
-335.477
-335.808
-334.043
-341.509
-335.757
-342.646
-334.421
-337.399
-335.441
-341.090
-334.678
-341.979
-335.075
-345.165
-342.756
-346.176
-343.750
-347.427
-342.294
-346.406
-342.570
-345.281
-340.466
-345.135
-342.031
-347.321
-344.807
-346.779
-340.643
-346.404
-339.577
-342.719
-342.007
-339.892
-341.272
-342.713
-339.266
-341.817
-341.715
-342.081
-340.858
-339.391
-342.286
-339.849
-342.429
-342.062
-340.718
-340.454
-341.526
-340.796
-339.536
-340.391
-340.491
-338.998
-337.992
-340.903
-338.909
-340.945
-338.870
-339.652
-340.132
-339.389
-340.860
-341.357
-340.996
-339.794
-338.441
-336.645
-335.959
-338.881
-337.490
-338.369
-337.891
-342.833
-339.726
-339.687
-339.895
-344.901
-338.099
-342.546
-338.271
-339.647
-339.628
-343.524
-337.482
-339.350
-340.873
-342.454
-344.293
-346.534
-338.202
-338.986
-341.197
-339.247
-335.488
-339.499
-338.862
-338.528
-338.241
-338.733
-340.298
-337.423
-338.820
-339.537
-338.491
-336.988
-339.697
-339.462
-339.781
-340.624
-339.344
-340.654
-341.689
-336.464
-335.322
-333.924
-339.617
-335.356
-338.179
-334.216
-337.240
-337.649
-335.799
-335.239
-340.316
-337.793
-338.725
-337.020
-337.001
-338.968
-337.768
-336.870
-339.046
-340.691
-340.307
-337.539
-337.302
-338.741
-340.543
-340.879
-339.513
-341.778
-339.175
-341.467
-338.557
-339.284
-339.882
-339.951
-339.685
-339.781
-338.762
-340.810
-341.432
-341.727
-339.499
-337.415
-341.697
-338.694
-338.707
-338.916
-340.141
-339.183
-339.181
-339.122
-340.651
-339.038
-340.505
-337.288
-341.697
-340.598
-341.055
-338.584
-342.176
-340.324
-339.328
-339.295
-339.602
-342.676
-338.467
-339.714
-340.691
-338.831
-342.313
-341.404
-339.983
-340.721
-341.651
-342.563
-342.491
-340.619
-340.851
-343.816
-341.274
-338.622
-339.427
-338.082
-337.791
-339.358
-336.862
-337.169
-341.424
-338.568
-340.913
-336.522
-341.938
-338.776
-338.716
-335.088
-339.596
-337.825
-338.808
-336.317
-341.005
-330.947
-337.659
-332.667
-338.635
-332.385
-338.643
-333.484
-337.152
-332.151
-341.946
-333.969
-339.134
-328.326
-336.014
-332.423
-341.347
-331.601
-336.501
-333.041
-338.272
-343.049
-337.036
-340.217
-341.113
-341.061
-335.264
-338.446
-339.598
-336.741
-338.873
-338.121
-340.135
-337.333
-338.253
-340.238
-339.833
-341.334
-341.832
-343.286
-338.430
-347.657
-342.979
-342.294
-343.025
-345.338
-344.527
-344.092
-343.398
-340.899
-340.590
-341.733
-344.777
-343.549
-343.471
-345.372
-339.776
-342.899
-340.354
-341.570
-341.726
-342.771
-339.520
-339.814
-343.221
-341.950
-337.967
-341.092
-340.238
-343.714
-338.825
-343.586
-340.612
-342.377
-338.625
-338.498
-335.396
-342.992
-339.422
-342.655
-337.537
-340.712
-337.390
-337.095
-338.605
-337.718
-338.837
-339.127
-340.022
-338.204
-339.028
-339.453
-337.345
-337.893
-337.207
-339.742
-339.397
-340.691
-337.458
-338.049
-340.293
-337.795
-341.084
-343.504
-339.576
-336.337
-336.958
-336.265
-341.883
-344.228
-337.282
-341.409
-338.549
-335.924
-336.224
-341.301
-341.491
-339.794
-338.078
-335.038
-335.567
-339.175
-338.120
-344.018
-341.384
-340.454
-340.050
-340.233
-341.322
-340.769
-341.294
-341.840
-340.536
-341.001
-339.087
-340.914
-337.673
-343.214
-339.542
-343.316
-340.722
-334.849
-339.167
-334.935
-340.219
-334.273
-339.559
-335.740
-344.054
-336.407
-343.882
-335.732
-343.250
-336.154
-341.200
-333.422
-340.023
-336.905
-341.304
-335.453
-343.615
-338.164
-336.978
-337.744
-337.768
-337.594
-337.869
-340.336
-340.882
-340.535
-341.086
-340.995
-340.052
-342.005
-340.038
-336.532
-338.349
-339.279
-339.621
-338.798
-338.487
-341.480
-338.900
-340.432
-338.665
-340.365
-341.120
-339.246
-341.429
-339.895
-338.134
-341.282
-339.871
-341.667
-340.809
-342.069
-341.206
-341.229
-337.409
-338.642
-338.583
