# Supplementary material for: A Fast and Efficient Approach for Genomic Selection with High-Density Markers
Source: G3 (Bethesda). 2012 Oct 1;2(10):1179–84. doi: 10.1534/g3.112.003822 (PMC3464110; doi:10.1534/g3.112.003822)
Supplement: Supporting Information [file supp_2.10.1179_FileS1.zip › Rep1_50/Rep10/trainY]

-338.992
-347.159
-341.562
-347.009
-340.533
-340.336
-341.608
-336.330
-344.100
-341.581
-338.283
-343.614
-335.801
-340.680
-338.175
-342.276
-342.885
-343.212
-344.877
-346.349
-335.769
-337.985
-339.731
-336.050
-340.001
-339.884
-333.250
-337.742
-337.620
-351.174
-341.854
-345.203
-338.934
-335.168
-335.709
-339.761
-340.789
-342.161
-341.978
-336.384
-341.670
-336.508
-340.266
-338.087
-341.677
-344.024
-342.063
-336.221
-336.135
-342.529
-339.146
-337.875
-341.753
-337.065
-337.803
-335.584
-340.509
-337.982
-336.627
-332.094
-339.576
-334.479
-329.628
-336.437
-327.347
-334.582
-334.881
-336.154
-337.333
-335.872
-333.559
-333.205
-339.990
-334.188
-339.200
-342.790
-335.004
-340.094
-337.126
-337.237
-336.903
-337.404
-335.680
-340.090
-338.747
-343.361
-338.480
-338.859
-338.276
-335.839
-336.703
-339.742
-344.659
-338.079
-340.804
-339.406
-340.773
-336.879
-337.215
-336.111
-335.087
-339.777
-342.200
-341.310
-328.666
-343.935
-341.145
-338.107
-335.783
-338.748
-343.732
-338.877
-345.205
-336.885
-346.751
-341.707
-339.940
-330.516
-338.805
-337.449
-348.197
-334.088
-339.875
-344.914
-344.396
-342.938
-341.657
-339.666
-332.273
-333.808
-337.771
-337.057
-338.652
-337.443
-342.391
-339.006
-339.626
-345.008
-340.123
-341.829
-347.693
-348.640
-345.485
-346.366
-340.182
-344.263
-340.970
-347.615
-338.854
-335.513
-340.094
-340.126
-334.472
-337.856
-342.849
-342.798
-335.923
-337.360
-342.173
-332.693
-339.662
-328.536
-340.015
-342.054
-337.719
-339.795
-344.544
-341.628
-336.477
-334.838
-336.030
-333.174
-346.054
-340.314
-341.681
-342.516
-340.852
-336.484
-345.172
-339.445
-337.829
-344.072
-340.093
-341.964
-328.739
-343.715
-331.983
-335.776
-340.918
-339.306
-336.392
-338.952
-345.953
-339.543
-337.786
-334.135
-340.806
-345.555
-335.183
-343.128
-338.034
-338.384
-331.447
-342.316
-341.943
-350.888
-335.351
-344.467
-336.986
-337.100
-334.640
-344.734
-335.703
-344.032
-336.509
-348.760
-341.241
-342.737
-336.310
-343.899
-330.316
-340.483
-335.351
-339.399
-331.778
-341.066
-334.190
-346.813
-336.299
-339.252
-328.294
-338.346
-331.099
-345.679
-332.795
-344.393
-333.302
-345.625
-326.045
-345.335
-342.594
-342.672
-340.629
-345.141
-342.011
-336.351
-337.914
-344.402
-344.377
-331.476
-333.805
-334.099
-337.518
-338.654
-341.173
-337.855
-344.732
-342.734
-344.020
-342.193
-333.777
-338.768
-337.383
-344.702
-338.097
-332.793
-340.307
-338.716
-339.779
-341.204
-335.839
-345.970
-338.011
-340.071
-341.626
-340.378
-339.844
-337.001
-342.716
-340.945
-339.620
-335.374
-341.333
-333.132
-342.798
-338.070
-344.187
-339.212
-342.739
-341.426
-339.240
-347.836
-342.523
-341.598
-337.929
-347.389
-342.474
-341.999
-342.331
-345.570
-339.952
-338.488
-333.472
-345.429
-343.218
-348.060
-338.288
-338.249
-341.741
-338.410
-343.498
-339.618
-342.634
-337.262
-339.663
-342.797
-345.353
-340.971
-338.825
-343.068
-339.321
-334.458
-345.968
-341.793
-341.818
-344.796
-347.395
-343.857
-347.189
-344.831
-344.108
-334.807
-346.856
-335.517
-344.639
-338.041
-344.003
-335.069
-342.845
-342.012
-336.563
-336.714
-334.240
-333.001
-338.807
-334.808
-338.026
-339.330
-336.770
-341.681
-337.462
-338.612
-338.822
-338.632
-343.208
-343.857
-340.628
-332.093
-331.258
-335.982
-341.592
-338.109
-341.871
-339.098
-340.657
-341.799
-340.400
-346.591
-338.150
-339.149
-340.015
-343.333
-339.486
-345.217
-340.762
-344.804
-338.502
-340.181
-340.759
-341.628
-341.568
-341.819
-338.135
-338.517
-336.809
-340.873
-337.682
-337.174
-335.843
-345.436
-345.837
-335.722
-334.596
-339.788
-337.666
-338.980
-343.322
-341.924
-340.464
-336.930
-344.310
-339.659
-333.046
-340.089
-340.941
-337.079
-342.611
-337.410
-340.512
-336.925
-338.589
-340.345
-336.773
-340.964
-340.799
-342.597
-341.919
-338.425
-337.428
-342.001
-346.200
-335.382
-342.006
-340.064
-342.506
-334.142
-341.114
-342.366
-346.105
-332.259
-340.949
-341.945
-342.548
-336.955
-342.813
-338.889
-330.459
-343.175
-334.118
-332.820
-336.002
-337.041
-340.172
-343.131
-340.471
-337.923
-335.529
-337.966
-344.310
-345.352
-338.565
-344.656
-338.618
-343.863
-340.222
-337.256
-335.280
-335.723
-336.590
-346.332
-333.094
-335.305
-341.949
-337.700
-341.580
-342.006
-335.172
-337.902
-343.360
-331.414
-339.716
-344.492
-337.435
-342.451
-343.120
-341.411
-340.966
-335.281
-343.823
-339.343
-343.136
-337.074
-340.943
-332.588
-339.541
-335.551
-341.393
-340.375
-337.248
-341.972
-335.103
-332.736
-338.528
-335.070
-336.837
-333.857
-339.030
-333.577
-339.974
-336.163
-341.357
-344.641
-341.893
-338.436
-341.550
-342.094
-348.524
-331.693
-336.400
-335.762
-338.609
-340.466
-341.806
-340.271
-335.487
-338.000
-341.670
-337.406
-342.503
-339.024
-343.687
-337.415
-336.506
-342.934
-344.656
-338.240
-344.486
-339.096
-349.675
-335.612
-333.621
-346.429
-343.453
-336.831
-336.904
-337.909
-346.855
-338.708
-333.216
-343.654
-342.754
-343.175
-343.674
-341.648
-339.285
-339.996
-340.393
-346.804
-347.341
-343.036
-350.915
-342.924
-340.138
-343.293
-339.237
-344.362
-342.686
-341.836
-348.682
-339.759
-341.429
-339.408
-340.013
-339.733
-347.893
-345.645
-345.893
-341.784
-338.243
-339.147
-339.649
-341.335
-345.168
-343.370
-345.683
-344.928
-348.555
-344.270
-337.948
-334.139
-341.554
-343.098
-345.254
-337.701
-342.746
-339.656
-339.395
-339.416
-338.857
-337.970
-336.501
-339.324
-338.759
-345.229
-340.830
-344.065
-343.090
-339.018
-339.176
-347.358
-341.076
-338.924
-342.741
-348.847
-350.121
-342.293
-339.401
-345.566
-344.602
-344.424
-345.133
-348.664
-345.245
-344.246
-340.784
-349.475
-347.287
-341.648
-341.205
-347.942
-338.056
-343.599
-342.049
-338.266
-339.531
-340.472
-336.495
-338.499
-338.771
-342.013
-338.831
-345.519
-334.825
-343.473
-346.278
-336.603
-341.761
-345.854
-340.688
-340.010
-339.408
-334.815
-331.419
-341.028
-339.448
-344.010
-337.638
-338.001
-336.762
-338.722
-341.519
-332.155
-334.038
-334.540
-340.569
-340.059
-337.023
-345.468
-337.077
-338.837
-336.373
-342.260
-331.941
-337.459
-335.103
-336.315
-343.446
-339.180
-328.753
-338.776
-336.162
-340.795
-329.446
-337.292
-333.411
-336.825
-336.232
-341.144
-329.627
-337.897
-337.675
-335.538
-335.831
-335.385
-338.327
-337.015
-342.280
-336.176
-337.848
-334.519
-337.094
-339.807
-345.441
-341.305
-335.890
-337.328
-338.862
-337.806
-343.994
-334.229
-334.469
-338.655
-343.584
-333.444
-343.195
-336.198
-338.137
-336.650
-335.926
-337.755
-339.692
-335.839
-331.654
-338.306
-336.689
-339.949
-339.290
-339.603
-336.940
-338.757
-345.363
-337.561
-347.060
-340.069
-331.917
-333.344
-336.363
-340.933
-344.811
-344.982
-345.380
-337.009
-345.475
-340.994
-342.768
-340.568
-353.344
-341.315
-346.824
-339.276
-340.937
-342.309
-339.135
-339.595
-341.355
-343.811
-340.760
-341.070
-335.992
-343.230
-339.020
-343.581
-344.088
-342.365
-343.164
-340.095
-339.867
-337.710
-341.899
-340.563
-333.322
-338.769
-334.599
-341.126
-340.695
-343.364
-337.929
-336.507
-339.703
-339.815
-338.735
-339.227
-342.483
-338.653
-343.474
-334.683
-336.754
-341.697
-334.170
-329.784
-329.382
-336.372
-329.347
-341.410
-333.472
-341.304
-330.557
-339.976
-327.348
-338.086
-330.092
-340.860
-329.058
-341.551
-334.984
-342.812
-329.699
-337.286
-333.916
-340.324
-345.345
-331.175
-334.437
-326.873
-324.814
-332.673
-342.659
-338.544
-339.029
-330.597
-339.388
-332.472
-338.670
-335.228
-342.462
-333.674
-339.451
-333.971
-338.262
-331.016
-342.229
-337.202
-342.258
-341.071
-338.762
-340.630
-340.969
-344.083
-343.486
-336.042
-344.692
-337.724
-344.505
-341.404
-340.731
-340.601
-338.616
-348.628
-340.981
-342.822
-342.510
-338.557
-342.229
-336.507
-343.268
-332.455
-343.111
-340.400
-336.032
-335.300
-335.277
-339.209
-339.439
-340.339
-344.378
-339.566
-341.198
-335.095
-335.940
-342.684
-340.799
-339.940
-340.980
-337.830
-342.701
-336.681
-337.866
-340.436
-344.432
-337.185
-336.383
-340.889
-339.720
-336.439
-343.071
-338.273
-341.544
-335.410
-334.489
-337.078
-329.568
-337.938
-335.222
-342.907
-335.489
-341.507
-329.864
-338.328
-330.658
-339.253
-337.452
-337.029
-329.963
-333.550
-327.642
-342.164
-331.311
-342.336
-329.804
-337.827
-341.415
-343.543
-342.764
-340.687
-340.616
-340.368
-340.282
-345.236
-345.199
-337.182
-342.492
-344.672
-344.927
-332.688
-348.088
-340.456
-344.148
-336.560
-345.633
-340.142
-339.932
-338.636
-343.216
-334.760
-333.760
-338.451
-337.940
-342.719
-338.437
-336.166
-343.684
-341.613
-336.455
-340.772
-341.668
-334.676
-341.374
-338.289
-335.902
-340.558
-339.002
-340.444
-342.957
-338.655
-346.614
-341.597
-344.349
-339.424
-344.813
-343.727
-342.820
-330.041
-341.917
-337.947
-346.163
-335.184
-338.844
-345.026
-332.905
-342.553
-344.173
-341.636
-342.888
-345.580
-333.790
-342.734
-339.187
-338.812
-342.307
-340.605
-338.794
-343.581
-343.373
-336.613
-338.770
-343.915
-338.235
-341.421
-341.755
-341.509
-330.652
-343.060
-334.691
-341.083
-330.403
-344.912
-341.426
-335.414
-334.474
-336.102
-328.971
-341.495
-337.303
-332.675
-330.139
-336.750
-334.537
-329.413
-325.884
-329.515
-342.715
-339.953
-338.509
-339.101
-337.942
-344.857
-339.793
-340.119
-340.109
-344.609
-339.508
-339.589
-341.001
-332.336
-338.950
-341.822
-340.483
-334.719
-335.512
-340.962
-342.806
-338.833
-341.608
-334.855
-340.427
-343.517
-333.343
-340.418
-344.835
-339.427
-338.477
-338.234
-336.398
-336.362
-344.986
-339.056
-338.571
-341.169
-339.591
-338.498
-332.639
-335.106
-331.338
-337.340
-334.565
-341.122
-332.348
-336.686
-337.000
-331.178
-333.577
-337.772
-338.191
-335.720
-333.863
-344.319
-337.596
-338.508
-327.591
-338.871
-327.959
-335.822
-343.568
-336.090
-348.246
-341.359
-338.933
-338.272
-332.948
-334.621
-342.598
-334.483
-344.939
-340.612
-350.878
-329.744
-346.551
-334.413
-338.489
-337.678
-343.135
-338.766
-339.914
-343.900
-342.962
-343.520
-338.360
-338.190
-338.269
-341.721
-341.228
-344.205
-344.072
-340.198
-341.376
-342.689
-340.589
-342.454
-343.048
-343.243
-332.293
-335.736
-335.273
-330.084
-336.936
-331.131
-336.476
-330.991
-340.182
-336.702
-335.203
-340.591
-332.616
-331.490
-336.089
-335.276
-335.469
-333.962
-339.158
-331.944
-348.560
-342.519
-341.276
-348.839
-340.408
-350.077
-337.279
-344.366
-334.504
-346.949
-336.952
-344.388
-332.760
-341.861
-333.494
-346.955
-345.115
-337.393
-342.524
-347.143
-337.489
-337.648
-333.959
-337.796
-340.766
-340.573
-339.760
-343.140
-337.603
-342.271
-345.051
-339.798
-335.354
-344.725
-336.130
-340.179
-332.879
-334.234
-341.188
-342.617
-341.435
-342.295
-341.678
-338.400
-336.824
-338.083
-341.485
-344.287
-337.231
-344.495
-340.261
-338.567
-339.784
-337.182
-333.225
-336.194
-341.199
-337.914
-339.486
-335.068
-337.936
-339.745
-338.341
-340.826
-335.965
-344.505
-340.953
-340.451
-340.378
-341.331
-338.388
-345.521
-340.269
-342.167
-344.537
-343.543
-342.119
-341.354
-339.266
-341.688
-341.840
-348.137
-342.248
-340.367
-347.021
-343.422
-341.115
-343.497
-339.174
-342.732
-341.031
-343.741
-345.903
-344.496
-350.216
-343.402
-342.020
-344.756
-347.965
-348.040
-335.408
-340.391
-341.004
-340.507
-336.252
-339.964
-338.597
-332.007
-337.448
-336.951
-339.927
-333.141
-338.524
-332.790
-331.148
-342.087
-337.576
-335.683
-331.503
-335.195
-339.883
-334.109
-340.359
-348.245
-338.594
-335.548
-343.442
-340.696
-335.959
-338.787
-340.202
-335.896
-343.188
-336.489
-342.416
-338.033
-338.556
-340.260
-344.535
-342.613
-336.013
-338.616
-348.213
-334.910
-338.897
-341.400
-341.984
-336.267
-340.455
-333.537
-342.616
-337.029
-339.129
-338.657
-338.424
-339.313
-337.879
-339.360
-337.008
-339.077
-337.246
-342.551
-333.192
-343.367
-339.179
-341.545
-342.475
-339.576
-345.641
-340.935
-339.152
-339.215
-340.362
-340.088
-340.381
-342.710
-340.976
-340.866
-342.684
-341.074
-347.247
-342.550
-344.869
-342.824
-346.122
-343.981
-344.105
-344.303
-345.443
-339.803
-340.630
-342.215
-347.897
-344.584
-337.847
-345.611
-350.163
-341.047
-346.805
-342.431
-336.073
-338.346
-338.978
-337.815
-335.158
-336.811
-335.852
-338.585
-335.380
-333.788
-335.210
-335.977
-335.886
-338.105
-336.647
-329.639
-337.799
-338.817
-331.004
-334.882
-337.998
-341.765
-336.501
-336.854
-338.536
-338.977
-329.983
-336.001
-338.843
-336.278
-344.505
-335.917
-333.236
-333.379
-335.223
-332.378
-335.614
-332.350
-334.359
-339.983
-348.346
-332.404
-346.958
-331.178
-334.820
-336.889
-344.795
-339.087
-342.889
-328.548
-337.913
-340.104
-343.168
-339.360
-343.701
-337.174
-343.319
-336.095
-341.658
-332.313
-337.195
-337.546
-332.458
-326.469
-331.836
-335.735
-337.679
-338.224
-333.403
-337.645
-336.716
-340.760
-328.290
-339.014
-338.554
-339.257
-333.714
-337.341
-333.537
-336.055
-338.096
-338.651
-333.241
-340.977
-336.359
-340.291
-338.891
-343.507
-337.715
-337.282
-343.656
-336.352
-339.155
-341.387
-339.305
-337.994
-340.424
-334.947
-341.505
-336.527
-342.542
-334.924
-344.661
-334.244
-339.201
-325.877
-346.549
-330.040
-338.261
-334.835
-335.626
-338.749
-340.239
-340.260
-341.997
-338.826
-345.005
-335.369
-341.750
-335.756
-338.025
-347.626
-349.580
-344.598
-346.735
-344.844
-346.844
-341.646
-342.145
-348.187
-341.608
-343.695
-338.438
-342.117
-348.036
-345.097
-342.601
-348.133
-339.873
-343.908
-338.803
-341.971
-339.394
-342.387
-341.936
-340.708
-333.791
-340.071
-338.578
-341.535
-338.110
-336.364
-338.448
-341.387
-334.674
-336.926
-335.411
-335.790
-342.773
-346.340
-343.413
-343.748
-343.876
-343.489
-335.665
-341.779
-341.984
-336.481
-335.629
-340.089
-349.297
-343.245
-344.455
-338.748
-344.202
-340.826
-342.004
-336.243
-338.554
-341.303
-335.941
-349.373
-340.132
-339.922
-342.459
-347.913
-342.071
-345.977
-344.899
-350.558
-344.475
-343.291
-340.132
-341.973
-338.438
-338.502
-342.057
-343.431
-349.775
-345.579
-342.951
-340.394
-337.343
-346.216
-346.165
-342.171
-341.276
-334.747
-341.690
-342.640
-335.650
-339.583
-341.018
-336.124
-341.541
-338.828
-345.243
-338.157
-338.334
-338.709
-341.757
-342.605
-339.282
-344.065
-341.085
-345.787
-336.912
-341.149
-345.993
-346.900
-338.765
-342.708
-342.922
-340.085
-340.970
-341.025
-344.724
-344.984
-338.964
-340.223
-336.208
-337.674
-340.199
-333.598
-343.529
-340.042
-334.474
-333.483
-343.197
-342.266
-341.078
-341.626
-338.417
-341.484
-333.841
-340.119
-341.352
-336.808
-340.084
-335.594
-337.883
-341.991
-335.274
-338.617
-336.772
-335.434
-333.487
-342.150
-340.096
-332.594
-340.856
-339.111
-345.488
-333.004
-339.755
-333.788
-343.171
-337.027
-336.151
-341.513
-343.710
-346.838
-330.016
-339.490
-339.361
-338.308
-339.296
-348.612
-341.988
-338.935
-341.950
-344.829
-339.068
-341.107
-336.333
-343.089
-338.325
-343.173
-344.346
-348.549
-337.202
-337.471
-334.319
-343.605
-333.868
-339.881
-334.872
-337.745
-346.533
-341.861
-341.687
-342.452
-340.039
-334.936
-338.281
-339.984
-341.956
-340.063
-342.410
-337.456
-338.142
-338.844
-336.095
-341.972
-333.303
-339.953
-341.195
-338.487
-330.715
-349.656
-335.326
-339.811
-341.221
-340.740
-339.046
-342.649
-354.676
-337.569
-337.374
-340.476
-332.819
-334.101
-338.946
-339.249
-338.612
-333.936
-339.081
-341.779
-333.969
-332.870
-334.416
-335.796
-338.166
-340.288
-337.241
-341.125
-343.278
-344.240
-341.001
-342.510
-344.105
-336.433
-339.556
-338.771
-340.669
-336.176
-334.503
-335.249
-338.517
-336.015
-342.292
-337.469
-330.162
-335.249
-334.928
-336.155
-340.010
-341.814
-340.861
-336.037
-339.183
-341.629
-340.658
-341.228
-340.628
-339.802
-338.898
-336.985
-338.241
-343.520
-342.806
-338.088
-342.879
-337.411
-340.055
-343.278
-341.245
-331.910
-344.487
-343.648
-338.598
-336.383
-336.599
-339.768
-337.840
-337.920
-340.861
-340.432
-340.327
-334.702
-341.110
-339.039
-336.412
-335.619
-339.197
-337.679
-343.560
-340.197
-336.684
-336.981
-342.399
-341.736
-338.538
-339.205
-342.992
-337.932
-338.441
-342.822
-335.197
-338.897
-338.366
-342.257
-339.271
-334.122
-340.561
-346.289
-340.384
-343.505
-339.942
-346.497
-329.826
-328.801
-332.197
-341.341
-324.799
-341.187
-328.809
-338.592
-329.734
-337.375
-328.072
-341.705
-331.242
-336.572
-332.825
-335.328
-322.121
-338.871
-326.356
-332.531
-342.814
-336.826
-341.275
-336.916
-340.644
-334.378
-340.147
-335.430
-334.928
-339.078
-344.347
-332.269
-344.021
-333.057
-336.505
-329.752
-343.406
-332.966
-341.939
-338.621
-344.801
-341.961
-343.620
-346.497
-346.952
-345.497
-344.651
-342.014
-351.025
-337.034
-346.061
-346.681
-353.077
-347.988
-345.341
-344.435
-349.377
-339.178
-337.717
-342.979
-341.985
-339.757
-339.152
-340.560
-343.400
-341.363
-343.086
-336.383
-343.087
-343.553
-337.508
-336.310
-344.346
-336.710
-342.668
-340.314
-340.325
-338.308
-340.625
-343.498
-339.051
-333.604
-339.986
-338.518
-346.103
-341.005
-339.274
-341.017
-339.687
-342.345
-334.455
-334.185
-343.001
-339.563
-339.708
-336.751
-337.917
-339.757
-343.215
-339.068
-345.962
-343.846
-337.463
-341.432
-344.729
-338.213
-344.419
-335.992
-339.337
-338.328
-342.826
-336.770
-338.536
-341.341
-338.315
-340.990
-348.108
-335.664
-337.089
-341.509
-341.171
-336.057
-342.230
-337.497
-333.918
-343.071
-335.760
-342.429
-337.827
-337.532
-343.598
-334.521
-337.424
-334.555
-342.908
-339.305
-346.086
-340.764
-338.929
-338.141
-334.505
-339.041
-331.484
-338.169
-333.415
-337.816
-333.938
-336.283
-336.248
-333.901
-337.283
-334.158
-330.909
-344.053
-336.298
-340.873
-334.933
-342.537
-337.498
-339.679
-340.559
-341.520
-336.446
-336.334
-337.592
-341.570
-342.637
-331.875
-338.093
-336.434
-341.296
-339.197
-334.561
-339.039
-340.298
-336.469
-341.001
-334.906
-339.135
-344.368
-338.469
-342.223
-337.395
-340.392
-339.772
-339.069
-337.817
-340.605
-337.438
-339.522
-344.673
-342.052
-342.005
-334.980
-336.730
-340.990
-342.168
-344.555
-337.561
-338.275
-337.775
-344.242
-341.501
-337.343
-338.528
-343.486
-347.245
-341.367
-336.927
-344.292
-342.180
-340.380
-345.170
-342.327
-343.105
-342.232
-342.936
-339.028
-347.163
-337.721
-336.538
-339.037
-338.506
-336.281
-344.152
-340.000
-336.446
-341.313
-340.550
-340.471
-333.476
-336.989
-341.323
-341.551
-328.801
-337.603
-336.128
-336.092
-339.721
-339.063
-330.760
-339.686
-333.894
-335.247
-332.601
-334.525
-338.698
-339.882
-330.459
-343.795
-335.605
-337.806
-326.158
-341.014
-333.181
-342.189
-336.400
-337.148
-333.505
-340.633
-345.656
-340.577
-341.986
-343.669
-335.088
-328.742
-332.083
-346.882
-334.000
-334.249
-337.619
-335.928
-336.486
-339.666
-335.967
-347.544
-342.356
-345.065
-343.015
-340.027
-347.549
-343.268
-340.113
-339.742
-342.844
-342.944
-346.409
-337.328
-339.281
-339.443
-340.623
-344.029
-344.840
-337.565
-344.701
-334.066
-347.095
-338.039
-337.659
-343.690
-339.972
-341.700
-341.206
-345.566
-342.759
-339.722
-337.122
-341.303
-346.753
-343.163
-341.056
-338.380
-335.384
-339.207
-336.183
-333.390
-345.377
-339.563
-344.100
-341.965
-343.551
-340.090
-333.865
-340.717
-336.815
-337.822
-337.223
-341.913
-336.138
-340.465
-338.303
-338.881
-333.637
-335.166
-335.983
-338.569
-342.790
-339.935
-337.573
-333.479
-337.731
-343.009
-342.320
-338.527
-333.393
-339.353
-337.294
-345.837
-343.965
-335.536
-346.422
-342.329
-339.208
-337.768
-342.810
-343.215
-343.713
-337.002
-333.206
-335.726
-340.935
-333.684
-342.930
-346.199
-336.771
-342.891
-338.401
-334.611
-340.052
-342.663
-336.949
-340.005
-336.198
-336.974
-337.328
-334.822
-343.736
-338.652
-344.232
-342.106
-333.798
-338.320
-338.446
-344.624
-333.490
-337.044
-336.976
-338.269
-335.588
-347.674
-337.876
-345.344
-334.369
-344.532
-332.355
-344.016
-336.804
-339.125
-331.617
-347.228
-337.014
-338.015
-337.570
-337.590
-336.401
-339.304
-343.056
-341.056
-343.816
-340.625
-343.172
-341.701
-341.770
-338.710
-337.162
-339.676
-337.577
-337.921
-340.694
-341.271
-339.349
-340.042
-342.779
-339.250
-339.234
-343.434
-338.194
-342.513
-344.052
-340.714
-341.486
-340.803
-343.602
-338.770
-337.970
-339.188
-347.959
-345.415
-332.603
-340.832
