# Supplementary material for: A Fast and Efficient Approach for Genomic Selection with High-Density Markers
Source: G3 (Bethesda). 2012 Oct 1;2(10):1179–84. doi: 10.1534/g3.112.003822 (PMC3464110; doi:10.1534/g3.112.003822)
Supplement: Supporting Information [file supp_2.10.1179_FileS1.zip › Rep1_50/Rep10/Y3]

-339.551
-338.051
-329.510
-332.233
-338.637
-344.329
-337.459
-339.559
-332.568
-340.825
-339.134
-338.600
-347.320
-341.270
-342.242
-341.003
-342.133
-337.567
-344.114
-341.219
-336.809
-336.915
-341.199
-339.546
-344.930
-336.649
-342.337
-346.217
-342.857
-342.091
-337.228
-342.561
-338.299
-341.705
-337.574
-342.477
-340.453
-335.773
-344.111
-340.208
-342.354
-338.183
-338.111
-333.575
-348.843
-336.214
-344.719
-340.821
-344.226
-336.388
-341.216
-341.862
-341.484
-347.260
-338.737
-341.609
-343.103
-345.882
-334.079
-338.804
-334.513
-338.285
-343.311
-339.881
-333.483
-341.845
-339.984
-334.307
-342.660
-338.171
-333.601
-337.232
-344.146
-334.344
-338.780
-340.714
-343.603
-345.764
-339.430
-340.023
-342.378
-339.170
-332.790
-341.951
-340.172
-337.148
-340.356
-347.267
-345.354
-339.612
-341.633
-338.547
-333.739
-332.913
-343.495
-339.055
-339.445
-341.329
-338.400
-336.406
-338.295
-339.520
-337.968
-336.114
-347.821
-338.025
-340.381
-342.559
-334.995
-338.303
-328.988
-336.521
-337.112
-335.377
-338.922
-340.905
-340.129
-339.679
-343.303
-331.322
-343.492
-337.553
-338.476
-339.228
-335.053
-341.462
-339.879
-340.696
-336.845
-342.914
-340.297
-335.823
-340.520
-341.761
-338.847
-333.602
-335.062
-341.601
-340.552
-336.113
-340.368
-340.555
-338.718
-331.176
-340.894
-340.086
-335.673
-344.594
-336.564
-345.594
-342.013
-337.087
-337.669
-342.353
-343.713
-344.338
-337.795
-338.647
-340.665
-349.298
-333.757
-340.811
-339.640
-339.313
-334.875
-344.868
-335.933
-338.124
-341.766
-342.599
-346.262
-338.621
-334.551
-336.808
-344.476
-337.846
-344.568
-334.757
-343.097
-333.126
-342.870
-346.183
-340.614
-341.691
-338.998
-337.977
-344.924
-335.504
-338.183
-339.519
-348.315
-334.558
-345.578
-344.629
-340.725
-338.013
-340.154
-337.515
-341.272
-345.553
-342.637
-335.540
-342.414
-345.824
-338.517
-335.475
-343.598
-338.631
-342.439
-343.789
-339.928
-333.821
-338.233
-332.330
-341.670
-340.255
-341.003
-339.887
-334.236
-341.637
-349.168
-343.051
-335.227
-339.698
-337.746
-337.011
-329.684
-337.150
-339.638
-340.054
-337.458
-339.751
-338.661
-338.021
-338.327
-340.525
-344.581
-339.581
-336.441
-338.211
-333.709
-332.661
-337.782
-336.548
-343.455
-335.341
-337.297
-343.403
-346.655
-340.914
-340.218
-338.771
-343.354
-345.903
-335.554
-341.399
-339.035
-343.240
-336.020
-342.364
-336.864
-340.608
-343.695
-343.650
-341.458
-342.941
-327.764
-337.918
-334.402
-342.590
-334.392
-337.594
-337.667
-342.089
-343.050
-343.347
-334.091
-336.259
-330.108
-335.441
-344.842
-347.259
-347.325
-345.973
-338.549
-346.455
-341.650
-340.136
-339.198
-344.443
-333.768
-331.185
-339.605
-346.312
-346.805
-340.682
-335.532
-343.789
-337.414
-334.888
-339.640
-338.831
-340.735
-342.825
-339.415
-339.351
-338.338
-337.080
-338.981
-337.877
-339.353
-338.665
-334.953
-337.048
-338.107
-337.862
-338.695
-329.652
-339.797
-335.523
-342.871
-337.992
-332.861
-345.418
-337.584
-337.351
-350.766
-350.983
-341.888
-342.788
-344.434
-341.120
-333.312
-337.675
-339.459
-338.492
-343.533
-342.869
-336.168
-342.763
-334.789
-337.247
-335.394
-337.278
-342.957
-340.440
-339.314
-342.777
-344.239
-339.763
-338.765
-344.400
-337.895
-339.487
-341.055
-332.864
-336.147
-333.809
-335.390
-341.275
-335.181
-328.145
-333.509
-343.890
-341.519
-342.552
-344.975
-338.099
-344.151
-336.479
-349.549
-338.007
-339.491
-338.592
-341.269
-340.524
-342.132
-343.868
-341.073
-334.118
-335.027
-339.948
-338.403
-342.173
-337.957
-342.099
-338.755
-344.150
-338.547
-341.178
-329.180
-332.234
-340.643
-337.998
-333.495
-332.812
-332.621
-329.877
-336.382
-337.008
-347.559
-339.678
-341.922
-337.567
-338.473
-346.488
-340.596
-339.001
-338.641
-344.327
-339.742
-331.192
-337.583
-339.333
-338.811
-334.143
-343.867
-341.665
-339.188
-340.555
-347.405
-330.430
-335.914
-344.891
-336.927
-337.779
-348.443
-342.774
-339.671
-337.007
-340.463
-339.445
-341.620
-337.601
-343.756
-337.114
-341.026
-337.537
-337.463
-332.621
-332.023
-335.733
-344.671
-337.759
-334.654
-337.116
-337.222
-343.148
-341.447
-335.589
-342.850
-346.199
-342.562
-336.784
-333.436
-338.232
-336.983
-340.816
-337.093
-337.516
-338.768
-340.951
-344.566
-346.475
-345.876
-348.306
-338.803
-339.301
-347.243
-339.868
-334.983
-333.994
-340.998
-341.015
-339.697
-340.996
-337.163
-331.599
-338.778
-338.834
-341.333
-339.017
-347.483
-339.335
-334.690
-340.343
-341.172
-344.536
-328.997
-341.838
-329.685
-337.619
-337.825
-340.279
-342.427
-334.701
-337.174
-341.345
-335.749
-332.595
-335.729
-341.364
-335.962
-332.687
-347.167
-342.130
-341.693
-336.950
-341.022
-338.864
-337.678
-340.551
-338.366
-338.223
-345.893
-342.733
-336.395
-337.912
-340.250
-338.492
-339.459
-337.354
-332.946
-335.606
-341.612
-337.375
-345.485
-346.965
-343.877
-335.771
-329.335
-339.466
-336.496
-335.549
-344.077
-333.472
-337.843
-337.144
-336.164
-339.008
-340.659
-340.248
-343.577
-345.784
-330.722
-348.774
-340.741
-334.194
-337.957
-343.668
-338.735
-342.644
-337.655
-340.258
-342.043
-338.480
-340.293
-341.258
-343.454
-337.364
-335.854
-338.469
-339.307
-339.082
-341.410
-340.763
-338.785
-337.726
-341.749
-336.434
-339.014
-334.722
-346.123
-345.780
-343.019
-336.715
-338.996
-342.121
-337.461
-338.813
-340.722
-345.559
-332.306
-335.597
-340.638
-337.534
-337.721
-340.226
-345.179
-337.804
-332.924
-344.424
-342.439
-337.768
-342.918
-341.614
-336.976
-334.773
-345.778
-341.633
-333.886
-342.634
-339.787
-342.021
-337.169
-341.152
-338.602
-338.951
-337.683
-341.320
-344.811
-340.977
-343.983
-342.506
-336.019
-335.156
-338.777
-341.684
-339.372
-337.776
-339.051
-345.263
-337.698
-337.041
-343.258
-337.578
-337.916
-339.901
-329.683
-339.442
-341.631
-336.097
-344.965
-343.537
-339.651
-342.471
-335.976
-334.254
-341.515
-341.487
-338.680
-343.467
-338.724
-336.753
-338.248
-332.621
-344.771
-340.543
-337.902
-337.921
-346.889
-344.985
-334.536
-338.452
-337.788
-333.138
-340.814
-345.183
-344.179
-338.800
-345.761
-337.680
-338.779
-346.973
-339.328
-334.423
-339.833
-343.131
-342.817
-336.224
-344.523
-339.904
-334.171
-332.652
-341.062
-341.588
-337.837
-338.632
-343.394
-340.650
-335.778
-337.490
-341.372
-332.941
-343.124
-337.257
-342.733
-347.214
-342.814
-341.766
-342.121
-340.377
-336.522
-338.500
-343.010
-338.849
-341.142
-340.906
-336.031
-330.048
-342.347
-343.264
-344.437
-341.708
-343.971
-344.293
-346.041
-340.612
-337.890
-340.251
-334.739
-336.053
-341.155
-335.713
-342.040
-335.280
-336.044
-338.491
-341.865
-343.837
-341.702
-336.549
-329.652
-338.545
-340.608
-344.186
-338.518
-347.807
-335.358
-333.062
-340.262
-335.012
-334.932
-335.598
-334.457
-339.272
-341.414
-340.133
-343.050
-338.331
-338.466
-338.830
-337.128
-344.874
-332.896
-339.143
-339.155
-340.969
-345.259
-341.846
-334.623
-343.927
-336.052
-344.971
-343.667
-342.036
-343.365
-341.848
-344.082
-340.795
-337.567
-339.750
-338.562
-340.527
-346.140
-336.724
-336.961
-342.545
-343.006
-347.081
-335.284
-333.348
-339.380
-336.319
-337.645
-337.437
-339.765
-340.604
-342.209
-337.676
-339.889
-342.165
-334.686
-339.042
-343.323
-343.654
-339.923
-342.919
-342.001
-342.708
-342.794
-344.683
-344.109
-338.480
-343.788
-338.631
-341.877
-340.119
-337.242
-337.391
-333.033
-342.386
-337.631
-339.077
-340.050
-335.858
-340.243
-337.771
-338.530
-336.164
-343.441
-342.103
-338.734
-341.087
-336.585
-340.437
-343.105
-335.698
-336.659
-336.077
-344.516
-342.145
-338.761
-345.344
-344.671
-338.359
-348.996
-345.207
-341.193
-337.653
-341.662
-333.919
-335.705
-335.370
-338.154
-337.453
-337.397
-343.303
-335.011
-338.129
-338.076
-332.843
-339.220
-332.319
-340.669
-332.698
-343.949
-347.093
-337.635
-342.112
-339.643
-340.985
-342.638
-334.575
-332.024
-334.040
-343.107
-331.002
-339.529
-334.836
-338.662
-343.127
-345.241
-335.625
-339.829
-342.822
-341.850
-336.008
-335.055
-347.094
-341.001
-339.152
-337.469
-337.514
-339.400
-342.898
-341.135
-336.254
-343.757
-344.076
-335.768
-340.242
-341.227
-343.934
-334.723
-341.200
-341.517
-341.791
-334.112
-337.666
-342.391
-340.588
-345.049
-341.108
-348.905
-341.453
-340.752
-335.111
-344.009
-337.418
-334.712
-328.674
-336.789
-332.407
-344.423
-342.428
-339.567
-334.015
-342.542
-340.766
-342.050
-341.113
-336.448
-338.942
-337.287
-333.434
-333.363
-342.083
-337.880
-341.040
-339.685
-345.381
-346.517
-340.251
-338.433
-333.436
-346.382
-337.366
-335.530
-339.589
-328.884
-330.561
-341.765
-334.888
-335.617
-343.189
-346.214
-340.777
-331.139
-334.144
-337.501
-339.450
-336.710
-344.353
-342.375
-342.583
-346.657
-335.135
-335.559
-340.422
-336.267
-341.221
-342.377
-340.999
-341.401
-332.497
-335.651
-344.853
-345.974
-339.141
-345.793
-338.073
-338.057
-344.737
-334.784
-340.126
-338.038
-342.875
-335.212
-342.362
-344.672
-335.355
-332.396
-341.665
-347.030
-339.692
-344.195
-342.195
-346.150
-346.427
-339.233
-343.916
-337.222
-335.760
-343.422
-336.825
-339.309
-340.027
-339.681
-342.267
-334.877
-339.926
-341.077
-338.696
-341.353
-339.045
-339.837
-339.366
-337.215
-345.098
-335.764
-336.611
-341.856
-335.387
-342.462
-335.589
-344.386
-334.117
-337.197
-342.590
-334.823
-335.386
-341.940
-336.912
-340.680
-334.427
-342.371
-341.685
-340.939
-340.400
-343.057
-342.557
-342.735
-346.228
-337.107
-321.717
-344.118
-338.611
-337.428
-334.554
-344.131
-347.266
-342.188
-337.908
-336.665
-339.108
-348.222
-340.420
-337.212
-340.189
-334.547
-337.031
-343.487
-342.215
-344.243
-345.648
-336.069
-334.746
-339.666
-333.749
-338.038
-338.720
-331.120
-340.913
-342.358
-337.284
-337.542
-336.271
-337.778
-342.789
-347.298
-334.739
-337.537
-337.543
-333.754
-340.616
-337.509
-341.124
-337.841
-340.620
-336.587
-337.589
-338.640
-334.216
-336.784
-331.548
-335.280
-339.182
-335.136
-337.951
-347.346
-338.875
-339.043
-351.466
-339.256
-341.017
-345.435
-334.149
-331.479
-332.661
-342.263
-338.885
-348.438
-337.892
-341.527
-337.097
-327.850
-339.795
-338.236
-332.348
-337.227
-346.393
-339.011
-336.169
-339.159
-341.899
-331.192
-334.676
-333.306
-333.854
-339.958
-342.374
-341.461
-340.169
-338.330
-334.883
-333.898
-339.817
-347.166
-339.818
-336.616
-335.519
-330.408
-334.828
-341.710
-336.717
-346.778
-338.713
-335.018
-331.669
-340.123
-333.621
-338.856
-341.512
-338.549
-340.851
-341.549
-340.767
-337.724
-344.338
-338.656
-333.554
-334.488
-338.586
-342.525
-337.868
-340.854
-342.988
-341.208
-336.451
-341.606
-344.093
-348.739
-346.082
-349.738
-341.872
-337.327
-341.634
-334.773
-331.535
-342.863
-345.245
-338.034
-338.064
-344.499
-345.166
-338.185
-342.857
-339.886
-334.509
-342.144
-331.176
-339.160
-337.374
-347.042
-345.123
-339.103
-338.890
-336.893
-336.152
-341.159
-337.647
-338.900
-342.903
-348.624
-341.341
-339.660
-335.574
-339.153
-344.008
-349.275
-345.609
-332.811
-335.921
-344.759
-338.172
-339.070
-339.323
-341.868
-336.934
-340.321
-338.070
-338.044
-336.831
-330.807
-335.282
-348.322
-339.922
-342.754
-343.911
-342.623
-335.337
-331.509
-333.978
-327.573
-331.321
-340.468
-338.045
-335.316
-327.780
-334.686
-331.006
-343.483
-343.084
-339.116
-338.614
-347.815
-339.336
-333.779
-337.316
-339.679
-343.799
-339.457
-339.610
-341.422
-332.426
-348.192
-343.022
-340.495
-336.739
-341.576
-336.212
-336.783
-342.483
-344.358
-341.133
-338.960
-343.756
-339.111
-335.265
-341.040
-340.639
-344.770
-338.221
-345.844
-339.015
-341.369
-341.819
-344.070
-343.593
-342.397
-342.335
-340.840
-345.019
-336.340
-335.742
-338.216
-344.283
-334.094
-336.674
-339.141
-339.433
-346.919
-348.480
-338.367
-340.030
-338.967
-339.078
-336.525
-336.099
-334.577
-337.760
-339.812
-335.965
-329.775
-341.648
-340.712
-336.069
-341.423
-344.713
-336.951
-346.442
-340.758
-331.578
-334.642
-330.020
-336.446
-334.473
-346.933
-341.379
-342.738
-337.065
-337.859
-337.635
-340.694
-336.821
-337.520
-337.103
-339.597
-338.340
-341.178
-339.643
-337.557
-341.341
-333.253
-344.395
-342.057
-338.241
-341.611
-335.394
-337.959
-331.829
-340.461
-335.152
-335.628
-340.778
-342.913
-338.832
-336.170
-343.593
-333.561
-335.539
-341.786
-342.832
-342.374
-336.703
-347.164
-343.785
-340.827
-338.686
-338.241
-333.129
-339.180
-334.720
-333.714
-346.333
-340.970
-340.923
-338.346
-335.292
-336.406
-336.511
-339.582
-341.822
-348.821
-339.315
-336.971
-345.584
-329.020
-340.590
-346.333
-335.644
-340.474
-340.094
-340.077
-338.408
-346.293
-339.906
-348.010
-338.494
-341.802
-334.382
-333.387
-335.364
-341.617
-337.975
-338.111
-341.468
-342.006
-340.144
-343.857
-342.153
-339.507
-337.706
-340.416
-339.817
-341.392
-335.821
-336.670
-341.571
-339.784
-334.701
-341.292
-342.684
-334.039
-334.111
-335.603
-338.654
-341.281
-339.077
-336.209
-338.179
-344.678
-338.748
-345.617
-338.547
-339.484
-335.213
-335.295
-343.261
-340.557
-334.200
-335.076
-342.677
-336.369
-342.084
-339.936
-341.057
-334.833
-337.275
-336.542
-334.165
-335.147
-343.921
-339.578
-348.768
-333.764
-330.728
-342.656
-339.880
-342.150
-338.412
-341.809
-345.695
-334.755
-336.101
-339.936
-341.123
-343.881
-336.612
-333.076
-338.504
-338.675
-339.597
-338.074
-338.793
-341.369
-339.350
-339.473
-334.739
-339.610
-335.999
-341.076
-338.735
-342.488
-336.160
-341.474
-333.816
-344.679
-344.317
-339.976
-339.690
-333.579
-337.299
-338.153
-348.501
-345.761
-339.940
-345.392
-337.130
-347.067
-338.141
-339.236
-343.336
-336.006
-346.474
-339.103
-343.073
-338.047
-343.892
-346.635
-338.336
-340.089
-337.808
-340.923
-339.354
-345.850
-341.439
-341.146
-343.878
-343.496
-340.381
-341.861
-335.731
-342.366
-337.575
-347.288
-339.736
-342.499
-339.584
-339.168
-335.702
-346.590
-337.771
-339.796
-338.153
-334.332
-341.245
-339.299
-343.590
-338.419
-334.256
-332.013
-342.322
-334.972
-339.616
-342.892
-337.896
-352.434
-336.474
-339.627
-339.311
-339.240
-340.266
-339.947
-337.532
-339.003
-337.619
-338.197
-344.563
-334.621
-336.605
-337.808
-343.916
-343.516
-338.135
-341.379
-341.072
-347.899
-339.059
-338.897
-341.668
-338.205
-334.876
-342.566
-337.220
-340.624
-335.380
-339.237
-341.750
-329.857
-332.904
-338.523
-337.667
-343.165
-346.106
-336.372
-338.569
-347.681
-341.493
-343.015
-338.436
-339.821
-343.622
-340.814
-340.683
-343.526
-332.995
-342.623
-338.493
-333.496
-343.578
-345.399
-342.301
-336.903
-338.309
-349.351
-345.178
-340.497
-339.988
-333.977
-334.784
-338.042
-331.748
-341.542
-341.823
-329.936
-337.501
-338.959
-337.044
-336.800
-339.691
-347.759
-338.963
-341.228
-340.533
-349.349
-332.632
-342.578
-342.220
-339.826
-335.463
-337.741
-337.387
-340.213
-343.611
-341.255
-342.422
-347.460
-336.996
-336.632
-339.801
-341.052
-341.907
-343.352
-342.123
-335.505
-334.299
-341.079
-340.953
-333.407
-341.916
-349.148
-345.423
-336.369
-339.645
-335.256
-332.202
-342.078
-343.385
-339.808
-338.641
-339.461
-332.041
-339.208
-344.409
-338.703
-340.776
-344.790
-338.660
-336.646
-340.196
-339.031
-333.398
-339.892
-340.901
-336.632
-335.632
-341.376
-339.807
-331.996
-341.844
-344.449
-336.357
-338.819
-339.806
-339.918
-339.824
-348.178
-341.064
-341.080
-344.739
-331.811
-342.379
-339.536
-338.222
-339.715
-331.683
-334.552
-336.002
-345.466
-342.521
-339.083
-337.866
-336.511
-336.678
-343.043
-338.724
-337.510
-336.502
-339.893
-342.336
-340.517
-342.375
-336.472
-345.962
-338.172
-339.005
-334.398
-343.421
-343.761
-339.678
-339.420
-342.405
-334.849
-342.755
-337.854
-339.902
-338.298
-335.953
-345.642
-346.240
-339.437
-333.628
-341.357
-346.167
-338.459
-336.232
-338.305
-334.895
-338.196
-344.486
-343.929
-342.362
-348.041
-339.242
-336.313
-331.017
-336.894
-338.754
-338.841
-343.233
-340.658
-342.381
-337.171
-339.810
-335.676
-347.047
-342.968
-337.026
-342.767
-348.351
-348.562
-345.701
-343.395
-344.141
-344.022
-340.085
-341.526
-345.626
-330.635
-339.669
-341.203
-339.325
-347.443
-335.356
-340.517
-342.276
-340.394
-337.612
-335.985
-341.226
-341.620
-336.729
-330.935
-334.128
-343.263
-341.863
-347.256
-342.414
-344.671
-344.655
-339.252
-341.445
-339.983
-334.779
-343.262
-344.827
-344.911
-341.536
-333.009
-336.265
-334.138
-339.835
-340.583
-331.970
-342.375
-337.343
-340.464
-343.811
-338.858
-340.300
-342.353
-340.374
-336.243
-338.691
-343.423
-349.858
-349.252
-338.188
-338.981
-337.587
-333.780
-335.637
-336.899
-338.277
-338.364
-339.920
-341.807
-341.501
-338.485
-344.452
-339.036
-341.003
-340.287
-339.785
-334.459
-341.329
-341.454
-341.059
-337.193
-340.410
-346.668
-341.533
-346.701
-332.723
-341.250
-341.289
-336.183
-335.599
-339.504
-346.020
-330.559
-336.704
-335.761
-338.848
-340.809
-336.105
-330.242
-342.611
-339.453
-336.496
-342.674
-343.341
-344.637
-340.844
-339.517
-337.735
-340.342
-344.073
-337.483
-334.183
-342.726
-342.427
-334.073
-342.266
-338.941
-334.146
-338.434
-337.577
-341.045
-336.688
-336.334
-341.113
-342.931
-342.828
-342.191
-332.244
-337.129
-337.750
-341.595
-340.727
-337.518
-333.646
-338.959
-342.095
-340.113
-335.097
-346.639
-345.148
-338.006
-341.960
-338.855
-335.893
-338.565
-326.954
-336.398
-339.756
-339.601
-338.976
-338.168
-334.734
-343.829
-343.179
-340.497
-344.002
-347.827
-337.711
-338.102
-336.538
-331.395
-337.404
-334.752
-339.513
-337.312
-343.714
-340.194
-343.531
-339.100
-329.130
-341.398
-348.400
-342.551
-343.482
-334.236
-333.530
-335.931
-342.097
-339.413
-339.329
-333.260
-336.557
-338.877
-337.718
-338.255
-333.279
-339.041
-338.351
-335.192
-334.865
-341.333
-341.471
-340.995
-334.964
-338.948
-339.306
-335.217
-340.401
-334.313
-341.614
-342.155
-340.576
-342.337
-340.435
-343.334
-334.914
-344.601
-344.539
-340.063
-338.483
-345.843
-342.947
-341.706
-337.817
-340.177
-334.253
-344.015
-343.098
-338.838
-348.284
-341.847
-336.555
-339.484
-339.239
-341.010
-337.605
-350.369
-347.601
-341.730
-345.505
-338.943
-345.122
-340.235
-337.380
-342.692
-337.411
-329.421
-339.697
-347.110
-335.439
-341.713
-343.613
-336.677
-340.905
-338.309
-340.305
-342.537
-335.891
-337.433
-341.127
-337.766
-336.306
-344.045
-339.291
-329.572
-335.721
-335.767
-338.617
-339.307
-343.412
-338.907
-336.703
-336.657
-341.340
-342.251
-341.587
-335.341
-343.758
-341.977
-338.429
