# Supplementary material for: A Fast and Efficient Approach for Genomic Selection with High-Density Markers
Source: G3 (Bethesda). 2012 Oct 1;2(10):1179–84. doi: 10.1534/g3.112.003822 (PMC3464110; doi:10.1534/g3.112.003822)
Supplement: Supporting Information [file supp_2.10.1179_FileS1.zip › Rep1_50/Rep10/Y4]

-341.302
-338.207
-339.328
-336.330
-339.421
-336.399
-340.622
-339.819
-347.038
-341.614
-337.617
-335.949
-347.703
-339.922
-334.513
-341.488
-342.770
-334.015
-333.017
-339.516
-335.427
-341.806
-341.318
-338.255
-336.445
-340.400
-340.997
-349.947
-336.964
-338.456
-340.283
-339.121
-341.764
-348.035
-345.687
-335.450
-337.532
-341.804
-341.737
-338.611
-343.707
-336.177
-338.830
-335.716
-342.985
-340.806
-345.981
-342.541
-339.007
-342.462
-332.525
-341.519
-344.742
-347.166
-341.072
-336.067
-332.971
-325.236
-334.482
-333.798
-337.715
-334.008
-344.240
-334.818
-339.993
-337.946
-340.318
-335.647
-336.507
-339.507
-340.598
-341.602
-339.524
-333.998
-344.205
-338.097
-336.297
-341.153
-337.412
-329.112
-340.748
-343.846
-337.945
-345.556
-345.721
-345.783
-341.019
-340.737
-339.963
-347.689
-339.500
-341.536
-336.346
-345.337
-345.134
-345.243
-339.502
-338.008
-339.147
-344.146
-338.197
-334.102
-339.096
-343.152
-340.466
-336.761
-337.446
-338.800
-338.212
-335.776
-332.131
-339.675
-338.946
-346.637
-340.481
-341.037
-331.820
-332.580
-350.149
-340.883
-340.254
-334.781
-345.179
-339.044
-335.593
-339.191
-338.991
-336.342
-333.560
-333.021
-344.246
-344.835
-344.464
-340.211
-335.142
-338.883
-335.935
-340.198
-337.800
-338.723
-339.048
-328.584
-337.995
-334.029
-344.568
-339.264
-344.509
-344.737
-337.144
-335.122
-337.598
-341.916
-335.080
-332.023
-331.394
-338.847
-330.933
-334.151
-338.834
-342.498
-343.819
-344.237
-338.156
-335.892
-334.025
-332.749
-337.760
-344.917
-340.022
-338.305
-341.001
-336.706
-340.206
-340.477
-343.241
-341.811
-335.422
-339.073
-344.911
-338.249
-340.323
-344.388
-338.826
-335.272
-346.434
-337.124
-342.502
-332.415
-340.780
-342.341
-344.421
-345.580
-342.911
-338.586
-337.952
-344.541
-336.725
-339.333
-334.687
-334.798
-338.460
-338.908
-339.168
-343.993
-343.932
-341.969
-340.859
-342.822
-338.033
-340.810
-339.452
-332.340
-344.968
-339.481
-340.875
-339.521
-343.037
-346.626
-341.508
-345.894
-340.490
-336.687
-333.310
-347.307
-342.423
-344.976
-341.629
-342.826
-340.123
-335.115
-344.735
-346.393
-334.576
-334.391
-334.005
-341.885
-333.926
-339.434
-339.455
-335.759
-342.601
-333.261
-336.846
-342.926
-341.146
-335.998
-341.249
-334.015
-340.840
-343.634
-348.417
-345.450
-341.611
-338.631
-337.721
-340.378
-343.152
-350.980
-338.935
-335.028
-335.242
-335.808
-340.382
-336.724
-339.450
-344.447
-330.561
-332.314
-346.213
-342.877
-339.928
-342.127
-339.934
-332.237
-338.245
-336.675
-347.825
-344.306
-338.485
-334.921
-343.226
-337.012
-339.126
-341.662
-335.442
-341.820
-330.961
-339.128
-343.992
-340.793
-347.233
-339.394
-338.866
-340.623
-343.879
-338.349
-342.779
-340.917
-339.647
-342.283
-337.160
-340.348
-346.450
-337.287
-342.139
-340.066
-343.918
-333.122
-341.280
-341.037
-335.625
-339.149
-337.853
-335.217
-342.971
-348.455
-339.982
-338.643
-339.035
-338.302
-344.642
-334.956
-334.745
-333.755
-343.412
-343.372
-332.885
-339.382
-339.659
-337.569
-338.640
-342.351
-329.423
-340.237
-339.852
-337.711
-343.442
-339.564
-347.113
-336.527
-340.306
-333.368
-342.486
-342.352
-342.633
-341.762
-344.036
-347.059
-337.272
-340.449
-340.607
-334.812
-333.168
-337.334
-339.114
-342.142
-342.454
-335.156
-335.986
-340.285
-346.742
-345.893
-333.161
-346.478
-339.645
-335.948
-338.034
-338.131
-347.552
-344.142
-339.894
-337.203
-346.306
-342.068
-335.394
-343.453
-336.539
-339.406
-341.587
-338.991
-345.794
-336.066
-337.496
-341.147
-346.490
-333.931
-339.457
-342.221
-340.671
-340.027
-339.631
-336.176
-339.592
-337.403
-340.604
-336.748
-335.309
-330.328
-336.963
-342.036
-334.754
-336.125
-336.770
-336.068
-340.533
-346.203
-335.878
-340.363
-340.315
-331.890
-343.202
-340.501
-339.562
-341.452
-336.942
-346.107
-343.587
-342.896
-338.774
-347.475
-336.968
-338.259
-342.361
-335.180
-339.474
-338.732
-330.412
-333.771
-341.411
-339.943
-345.222
-335.490
-338.727
-335.998
-330.628
-336.860
-346.622
-341.686
-334.713
-339.966
-339.320
-342.730
-332.526
-338.846
-343.817
-345.439
-340.905
-349.402
-334.830
-341.520
-338.254
-342.637
-340.415
-336.177
-339.670
-341.384
-327.283
-335.806
-354.736
-348.068
-340.756
-341.509
-334.815
-335.634
-339.078
-334.443
-334.858
-340.335
-336.705
-333.864
-338.127
-344.930
-340.098
-333.799
-343.500
-340.216
-337.745
-339.006
-334.180
-342.509
-336.094
-339.489
-338.079
-340.510
-340.368
-339.640
-343.411
-342.228
-336.034
-339.746
-337.294
-335.966
-332.753
-336.411
-343.623
-335.936
-341.974
-341.050
-336.186
-337.864
-330.588
-335.869
-340.493
-338.567
-341.034
-341.445
-339.107
-338.738
-341.290
-345.743
-347.205
-342.674
-340.534
-337.246
-343.081
-337.301
-340.474
-343.627
-342.163
-342.811
-337.972
-337.404
-340.492
-350.225
-332.329
-332.909
-344.354
-335.948
-344.109
-335.033
-333.125
-339.345
-329.444
-334.876
-338.438
-336.059
-344.849
-342.559
-342.712
-336.821
-338.142
-341.908
-343.196
-339.517
-340.406
-339.820
-334.476
-331.910
-349.441
-339.585
-334.540
-332.097
-345.030
-344.966
-340.549
-341.850
-335.508
-341.656
-340.218
-338.128
-340.485
-340.364
-333.589
-343.991
-340.896
-343.467
-340.436
-342.617
-338.366
-345.489
-338.485
-343.646
-346.441
-338.522
-337.788
-340.538
-340.790
-337.328
-339.836
-341.083
-338.986
-336.840
-339.367
-337.931
-345.415
-341.849
-336.922
-341.415
-339.707
-353.682
-347.304
-341.600
-334.022
-341.897
-338.601
-345.694
-344.570
-339.172
-335.985
-342.401
-338.680
-335.738
-336.861
-339.296
-337.663
-338.025
-337.284
-337.154
-341.902
-342.046
-343.915
-339.703
-340.263
-339.802
-336.140
-336.472
-336.398
-339.648
-330.647
-330.068
-337.734
-342.982
-348.418
-341.588
-343.153
-338.883
-336.809
-338.392
-346.686
-340.139
-335.452
-338.026
-340.663
-342.655
-343.923
-340.113
-332.592
-342.951
-334.684
-344.471
-335.424
-344.298
-338.223
-336.174
-335.950
-349.772
-338.423
-341.704
-343.873
-337.842
-344.546
-343.487
-333.859
-342.496
-338.132
-339.118
-344.061
-336.373
-334.238
-333.634
-345.008
-337.698
-336.031
-341.904
-339.465
-344.490
-332.421
-332.915
-340.629
-343.640
-343.302
-338.548
-340.033
-328.462
-339.956
-342.230
-340.533
-336.031
-342.019
-337.042
-336.755
-342.823
-335.766
-340.707
-344.214
-341.517
-335.105
-333.368
-342.857
-338.302
-341.493
-336.638
-344.378
-332.214
-331.802
-333.128
-348.320
-342.369
-342.149
-342.273
-340.535
-331.618
-333.802
-337.684
-331.034
-342.222
-345.569
-343.776
-331.935
-341.160
-336.497
-334.904
-337.676
-340.345
-344.716
-340.471
-338.454
-343.436
-332.919
-339.025
-339.475
-342.144
-342.914
-345.420
-343.759
-342.515
-343.984
-340.944
-340.970
-340.339
-335.722
-333.054
-340.604
-343.481
-338.382
-337.875
-339.787
-341.165
-344.725
-340.591
-337.910
-333.142
-335.918
-338.647
-339.388
-343.501
-341.444
-344.870
-332.182
-331.642
-341.607
-339.865
-334.507
-341.483
-339.798
-344.284
-339.055
-339.967
-344.454
-338.915
-337.436
-339.153
-338.269
-340.675
-344.760
-337.707
-337.117
-335.445
-340.565
-342.580
-339.688
-341.473
-344.753
-344.733
-331.469
-338.803
-339.413
-340.115
-347.250
-336.881
-348.339
-337.286
-348.061
-341.367
-333.065
-335.876
-337.474
-335.698
-330.149
-339.577
-343.028
-345.260
-339.573
-341.686
-337.776
-334.367
-342.421
-336.676
-340.161
-336.281
-345.376
-341.269
-335.978
-341.861
-343.700
-342.738
-337.676
-350.540
-341.752
-335.387
-338.117
-340.370
-338.583
-340.631
-341.493
-339.818
-339.240
-336.375
-335.439
-337.480
-340.523
-337.212
-346.084
-334.223
-339.896
-336.302
-337.434
-342.748
-336.160
-344.058
-341.281
-338.074
-338.298
-336.785
-341.118
-340.606
-340.117
-341.950
-332.551
-333.553
-339.800
-336.448
-340.012
-343.124
-336.448
-336.668
-338.947
-340.003
-334.411
-340.525
-339.268
-341.133
-345.011
-336.228
-343.061
-338.638
-346.626
-338.705
-343.163
-346.857
-337.346
-336.249
-331.619
-336.062
-343.569
-341.235
-337.543
-338.002
-345.093
-339.609
-338.546
-335.853
-338.193
-343.405
-346.594
-344.835
-336.898
-336.965
-335.667
-341.459
-331.805
-335.485
-337.146
-342.132
-342.604
-342.905
-340.245
-335.835
-341.755
-343.634
-336.972
-339.375
-332.322
-341.367
-334.783
-338.078
-331.447
-343.321
-338.354
-343.129
-340.708
-334.796
-336.019
-342.667
-337.741
-337.072
-340.919
-345.721
-342.707
-335.308
-340.770
-337.294
-348.294
-337.674
-337.900
-340.362
-333.626
-342.192
-344.517
-346.101
-338.178
-341.484
-343.491
-345.021
-336.550
-340.275
-339.302
-333.090
-334.641
-339.065
-340.300
-345.974
-336.618
-345.486
-337.122
-341.642
-336.954
-339.015
-339.364
-335.656
-339.460
-336.523
-348.076
-343.459
-341.273
-342.456
-332.840
-337.182
-336.799
-334.957
-334.263
-335.737
-339.489
-336.082
-344.057
-341.897
-340.133
-337.617
-340.736
-340.020
-348.174
-347.114
-343.662
-340.271
-340.714
-338.609
-345.751
-343.995
-343.467
-344.858
-336.548
-343.048
-347.445
-342.703
-341.469
-341.271
-336.138
-342.824
-338.281
-343.046
-339.073
-335.350
-339.251
-338.400
-342.925
-333.104
-343.878
-339.883
-341.591
-341.065
-342.033
-341.559
-333.484
-339.689
-342.279
-336.157
-339.615
-343.894
-333.776
-337.416
-338.071
-334.864
-340.632
-347.022
-336.050
-335.735
-342.176
-343.056
-341.228
-336.289
-340.306
-327.025
-333.482
-338.922
-333.800
-337.653
-337.300
-338.568
-336.385
-331.365
-343.940
-335.908
-345.769
-335.146
-339.570
-333.428
-342.317
-340.328
-340.444
-339.914
-338.005
-341.882
-334.825
-345.237
-337.163
-343.251
-335.285
-335.080
-338.006
-340.221
-334.250
-343.007
-332.681
-344.635
-341.880
-329.706
-340.961
-332.588
-335.392
-330.688
-341.350
-340.988
-341.665
-348.789
-336.760
-347.322
-339.344
-338.803
-345.346
-340.031
-343.584
-345.051
-349.353
-342.701
-333.236
-342.045
-342.433
-340.052
-350.913
-339.759
-346.256
-338.262
-343.466
-345.528
-350.471
-342.158
-342.014
-343.330
-335.743
-340.431
-347.100
-343.128
-345.269
-339.719
-342.464
-343.595
-335.774
-335.604
-330.714
-338.562
-340.052
-341.688
-341.013
-344.293
-334.628
-336.041
-340.202
-342.586
-335.283
-335.531
-341.072
-344.340
-341.626
-344.500
-343.276
-340.315
-336.454
-336.243
-338.912
-337.690
-342.356
-342.277
-338.902
-340.851
-341.216
-338.665
-342.206
-347.421
-337.742
-336.153
-338.662
-338.427
-339.239
-335.513
-339.399
-342.513
-337.480
-333.230
-340.708
-336.137
-342.046
-345.636
-351.698
-342.509
-346.088
-335.755
-342.974
-344.235
-342.637
-338.568
-341.981
-343.957
-337.286
-345.659
-336.496
-340.746
-332.369
-334.344
-341.816
-344.560
-340.830
-340.374
-333.160
-337.741
-341.539
-332.622
-343.277
-339.860
-340.448
-331.258
-330.524
-337.433
-342.441
-337.779
-332.357
-341.921
-343.659
-342.705
-337.010
-337.054
-339.296
-341.722
-335.894
-340.350
-338.629
-336.601
-335.687
-331.772
-344.107
-342.755
-337.024
-341.267
-339.083
-337.173
-346.253
-339.990
-348.599
-340.079
-335.238
-343.337
-341.070
-334.607
-346.911
-341.342
-341.887
-336.091
-340.926
-336.845
-336.370
-339.397
-331.761
-336.979
-339.919
-339.024
-342.738
-340.812
-339.159
-345.545
-339.443
-338.126
-341.787
-338.681
-345.506
-341.263
-340.192
-339.036
-344.594
-334.731
-341.531
-339.759
-342.384
-337.677
-338.290
-346.206
-332.022
-336.583
-336.447
-340.662
-344.271
-343.339
-333.020
-339.455
-342.254
-340.461
-328.815
-338.336
-342.131
-340.434
-341.594
-343.279
-336.319
-346.905
-336.624
-338.437
-336.108
-344.025
-342.699
-339.123
-338.685
-344.096
-338.789
-334.028
-343.725
-341.719
-341.522
-336.305
-337.854
-345.345
-343.729
-341.350
-340.183
-334.336
-345.453
-343.961
-349.637
-340.813
-336.221
-341.062
-337.808
-347.566
-341.592
-345.594
-347.587
-341.571
-346.855
-337.607
-340.634
-339.331
-336.436
-341.281
-335.927
-340.554
-335.375
-338.241
-336.456
-340.429
-340.100
-338.033
-329.513
-341.156
-332.656
-342.821
-341.042
-340.306
-339.039
-339.092
-339.407
-345.633
-346.404
-344.319
-339.806
-335.660
-338.014
-339.751
-341.678
-345.816
-329.976
-329.147
-338.546
-342.621
-348.590
-337.944
-340.630
-334.152
-339.214
-342.236
-339.615
-339.555
-343.030
-339.210
-341.204
-338.310
-336.428
-343.613
-344.994
-339.588
-339.186
-338.834
-338.313
-342.079
-338.872
-338.641
-336.487
-335.453
-339.794
-347.768
-338.720
-340.896
-343.098
-333.689
-335.343
-335.577
-339.784
-336.239
-337.403
-340.605
-343.689
-346.771
-343.946
-343.482
-340.913
-338.189
-338.735
-338.098
-343.897
-333.981
-336.109
-342.486
-343.880
-336.097
-344.084
-340.402
-332.080
-339.268
-339.492
-337.925
-346.047
-343.085
-341.538
-338.765
-338.651
-341.931
-334.225
-335.558
-336.055
-341.818
-341.668
-337.545
-340.587
-349.031
-335.033
-333.756
-345.879
-336.169
-339.884
-337.654
-340.608
-338.411
-331.590
-333.806
-343.426
-337.288
-341.435
-336.843
-336.998
-335.671
-340.214
-350.157
-334.676
-345.147
-345.561
-342.999
-340.838
-343.827
-336.904
-336.753
-339.042
-329.052
-340.073
-342.008
-339.265
-342.417
-337.410
-340.065
-337.701
-339.947
-342.827
-337.351
-342.904
-339.616
-338.649
-341.863
-335.058
-334.282
-333.155
-341.192
-348.825
-344.607
-333.448
-337.363
-337.959
-335.040
-341.393
-344.460
-338.248
-340.150
-337.784
-337.981
-340.669
-341.374
-341.442
-334.528
-345.150
-343.778
-338.782
-336.544
-341.007
-339.519
-333.677
-338.975
-343.493
-343.901
-341.338
-337.074
-341.397
-338.421
-335.839
-335.683
-343.228
-343.040
-338.112
-337.774
-339.952
-338.713
-334.228
-339.231
-336.925
-336.346
-345.238
-342.574
-335.233
-335.674
-330.779
-341.618
-343.570
-337.017
-339.993
-349.048
-340.643
-340.859
-333.807
-342.509
-343.124
-335.311
-330.841
-337.111
-342.025
-339.577
-340.999
-335.380
-346.175
-336.631
-341.453
-335.113
-327.831
-340.534
-338.320
-342.199
-338.176
-331.059
-337.193
-343.829
-346.807
-338.383
-337.586
-346.757
-330.928
-341.271
-339.573
-338.625
-347.661
-348.454
-337.900
-337.140
-338.902
-339.879
-333.061
-335.533
-335.355
-340.615
-343.155
-332.327
-343.335
-335.510
-340.864
-348.448
-339.610
-337.347
-342.747
-335.710
-338.374
-339.880
-340.017
-342.200
-332.366
-346.840
-343.689
-337.477
-344.080
-340.207
-339.248
-344.202
-351.096
-344.673
-343.613
-340.840
-339.243
-336.074
-349.223
-342.343
-337.962
-338.177
-336.452
-335.677
-345.899
-342.621
-337.224
-336.919
-341.007
-341.374
-340.838
-335.793
-336.064
-347.197
-351.087
-342.240
-336.859
-338.426
-336.480
-340.114
-333.906
-341.520
-349.196
-347.592
-345.465
-340.543
-340.803
-337.371
-328.190
-332.346
-342.230
-343.207
-340.764
-337.088
-349.114
-342.871
-348.198
-339.345
-341.986
-340.625
-336.517
-341.673
-342.861
-343.132
-334.451
-343.254
-339.504
-330.831
-330.276
-332.460
-339.026
-337.739
-341.626
-339.514
-335.355
-340.277
-338.766
-335.442
-340.666
-337.186
-337.815
-332.799
-337.778
-341.520
-340.931
-341.586
-339.362
-338.387
-340.289
-340.172
-336.199
-343.712
-349.676
-338.915
-342.213
-335.222
-329.535
-331.759
-338.560
-336.618
-338.045
-336.476
-343.863
-333.669
-339.421
-336.895
-337.629
-335.637
-338.685
-345.180
-336.701
-339.020
-338.953
-344.393
-343.173
-338.123
-340.358
-342.296
-346.163
-344.669
-344.216
-336.961
-341.485
-338.460
-344.126
-341.632
-333.971
-333.214
-343.010
-346.182
-338.907
-340.021
-334.497
-342.096
-335.580
-339.631
-346.707
-337.697
-340.292
-334.881
-340.085
-344.207
-344.755
-340.758
-341.882
-335.295
-345.789
-331.246
-340.945
-349.132
-329.329
-340.501
-331.078
-338.382
-341.948
-335.792
-331.497
-331.480
-337.350
-341.952
-339.715
-342.918
-339.568
-346.291
-334.480
-338.070
-339.963
-344.679
-341.338
-340.192
-344.651
-343.087
-343.750
-344.882
-344.577
-337.833
-334.204
-339.326
-337.870
-337.850
-336.237
-342.906
-333.065
-336.233
-339.861
-340.132
-334.670
-340.070
-329.134
-329.247
-334.916
-340.929
-339.120
-337.036
-335.217
-343.287
-338.377
-338.785
-338.093
-341.736
-342.207
-335.804
-333.399
-348.032
-332.921
-337.196
-341.499
-340.308
-348.363
-329.217
-342.459
-339.578
-337.800
-343.730
-332.404
-331.245
-342.214
-336.555
-343.101
-334.157
-333.542
-333.990
-335.892
-345.005
-340.505
-346.999
-326.861
-336.881
-341.245
-343.273
-338.378
-336.893
-335.561
-340.925
-338.985
-333.335
-341.750
-336.908
-332.675
-335.598
-337.787
-342.271
-337.124
-335.730
-335.719
-339.543
-338.841
-341.859
-340.156
-333.126
-332.203
-339.734
-337.839
-343.555
-329.489
-340.350
-340.403
-332.861
-341.137
-343.202
-337.166
-343.700
-345.307
-333.266
-339.508
-339.593
-335.202
-346.494
-340.271
-338.033
-341.505
-346.332
-336.941
-345.381
-337.882
-335.368
-337.918
-343.560
-338.829
-340.046
-338.695
-343.370
-342.556
-334.057
-333.750
-335.534
-343.800
-337.877
-334.039
-332.566
-339.555
-334.853
-337.599
-340.204
-344.867
-340.202
-341.094
-334.008
-343.914
-339.932
-341.518
-339.739
-340.581
-333.745
-340.370
-339.785
-337.507
-343.193
-332.979
-334.448
-340.271
-339.803
-337.189
-343.781
-331.368
-343.042
-339.533
-333.835
-341.986
-339.820
-337.663
-333.191
-341.155
-334.116
-332.577
-338.703
-339.063
-334.794
-339.109
-342.091
-330.812
-339.832
-344.867
-337.209
-343.309
-347.825
-341.925
-335.474
-336.476
-346.247
-346.918
-340.267
-336.580
-338.846
-340.850
-340.704
-342.638
-346.500
-339.476
-341.895
-341.525
-340.857
-342.267
-342.549
-334.369
-338.446
-340.253
-342.931
-343.297
-338.660
-338.487
-338.213
-338.642
-340.186
-335.527
-334.226
-346.316
-341.401
-341.724
-343.406
-343.508
-341.598
-326.907
-336.118
-345.013
-337.903
-341.416
-341.661
-340.009
-339.724
-338.690
-347.006
-343.439
-347.949
-338.419
-341.549
-329.087
-337.262
-342.899
-338.300
-338.167
-329.605
-343.007
-338.506
-346.120
-334.686
-343.490
-338.868
-336.342
-339.178
-341.519
-340.619
-336.893
-342.133
-337.546
-339.863
-346.621
-341.754
-340.379
-341.242
-340.398
-341.569
-336.636
-344.391
-338.625
-340.780
-342.825
-340.648
-337.900
-340.827
-338.604
-337.636
-336.905
-345.338
-344.956
-340.123
-339.505
-345.499
-339.973
-334.111
-337.800
-338.781
-337.837
-345.935
-335.745
-336.546
-343.636
-343.042
-343.561
-343.678
-340.643
-330.339
-339.916
-342.973
-350.906
-337.880
-342.668
-337.395
-342.576
-344.143
-339.400
-338.410
-338.060
-345.607
-336.331
-338.552
-333.608
-333.228
-345.559
-335.758
-337.599
-339.963
-337.318
-345.618
-335.642
-340.996
-342.624
-338.316
-338.089
-337.265
