# Supplementary material for: A Fast and Efficient Approach for Genomic Selection with High-Density Markers
Source: G3 (Bethesda). 2012 Oct 1;2(10):1179–84. doi: 10.1534/g3.112.003822 (PMC3464110; doi:10.1534/g3.112.003822)
Supplement: Supporting Information [file supp_2.10.1179_FileS1.zip › Rep1_50/Rep10/Y5]

-337.635
-334.433
-341.279
-338.307
-340.676
-337.630
-334.374
-338.130
-334.651
-342.679
-334.283
-338.844
-341.187
-338.397
-330.830
-342.548
-341.630
-339.982
-335.508
-340.689
-340.481
-344.609
-340.492
-342.220
-342.346
-338.078
-342.005
-341.506
-339.173
-336.915
-349.042
-339.157
-337.958
-336.278
-341.011
-335.242
-341.756
-342.068
-337.186
-338.265
-344.238
-343.071
-337.122
-327.255
-338.813
-342.223
-342.866
-343.201
-335.716
-337.435
-337.237
-336.668
-335.065
-339.305
-342.368
-347.313
-338.806
-342.594
-333.739
-345.846
-335.531
-348.432
-332.990
-346.770
-338.779
-339.450
-333.511
-336.376
-333.469
-336.404
-335.289
-334.126
-335.289
-332.512
-336.067
-333.114
-339.008
-353.388
-345.573
-338.315
-344.729
-340.240
-339.639
-339.019
-337.963
-339.646
-339.799
-337.999
-339.169
-342.524
-339.512
-336.748
-332.810
-339.798
-337.910
-337.344
-338.501
-341.171
-340.515
-342.197
-349.315
-341.666
-338.536
-339.756
-338.102
-346.276
-333.235
-340.157
-344.633
-341.836
-341.433
-341.000
-337.813
-341.354
-341.813
-333.695
-351.998
-342.803
-339.354
-340.747
-340.715
-336.719
-334.524
-339.939
-341.302
-337.328
-341.262
-344.449
-336.685
-339.905
-337.394
-341.590
-337.009
-335.176
-337.896
-342.391
-349.368
-338.465
-341.603
-334.190
-341.547
-344.184
-337.432
-340.743
-339.217
-332.454
-345.648
-341.800
-337.023
-331.716
-338.628
-338.994
-342.845
-345.299
-344.081
-333.474
-333.279
-332.604
-334.591
-341.419
-345.096
-333.711
-346.785
-336.567
-341.457
-342.507
-341.596
-335.038
-330.834
-338.549
-335.230
-332.946
-334.161
-348.501
-334.992
-340.804
-331.540
-345.763
-333.870
-337.086
-340.427
-346.729
-332.200
-342.245
-334.898
-335.481
-345.796
-339.335
-342.184
-337.623
-329.852
-340.759
-348.081
-333.943
-337.575
-342.812
-343.400
-340.495
-345.541
-340.927
-344.050
-339.871
-336.307
-337.128
-346.083
-343.828
-345.212
-336.953
-338.221
-333.895
-340.812
-343.643
-338.464
-338.924
-344.310
-327.170
-343.677
-335.899
-343.479
-338.972
-343.232
-347.890
-339.535
-336.638
-338.306
-336.313
-342.964
-332.890
-345.478
-338.959
-341.691
-340.351
-339.398
-340.001
-340.842
-342.163
-337.804
-340.100
-343.058
-345.852
-339.789
-345.776
-333.681
-334.511
-348.626
-340.886
-344.948
-340.001
-338.715
-339.762
-344.595
-339.993
-336.729
-330.967
-330.022
-335.125
-337.288
-342.247
-344.198
-343.143
-344.890
-337.670
-343.172
-343.982
-343.153
-339.238
-338.841
-334.433
-335.236
-336.549
-339.079
-344.521
-337.793
-338.142
-338.992
-333.321
-339.146
-341.355
-338.194
-335.354
-338.941
-332.226
-335.002
-347.314
-334.026
-335.530
-343.325
-342.973
-338.947
-343.246
-335.154
-333.586
-335.728
-339.140
-342.099
-338.770
-337.251
-335.445
-344.702
-349.085
-343.924
-344.249
-340.001
-342.398
-343.426
-344.813
-337.984
-338.505
-345.013
-344.520
-339.023
-338.638
-344.098
-339.889
-332.855
-341.119
-341.000
-338.435
-343.781
-344.072
-338.473
-345.674
-342.456
-334.915
-338.590
-336.315
-341.652
-334.707
-340.898
-334.413
-344.602
-337.129
-343.443
-344.263
-340.836
-344.861
-332.007
-334.520
-336.589
-335.200
-338.236
-343.705
-340.312
-339.713
-343.038
-347.513
-338.836
-343.351
-339.655
-333.567
-338.226
-333.798
-338.551
-332.828
-340.948
-339.361
-337.265
-337.702
-340.027
-336.988
-338.398
-335.433
-340.233
-342.027
-337.868
-337.642
-330.791
-339.973
-337.737
-336.187
-339.537
-347.506
-353.295
-343.341
-341.316
-345.779
-333.539
-335.923
-341.600
-342.306
-342.422
-347.429
-340.247
-337.781
-333.176
-345.245
-346.704
-338.613
-335.970
-331.088
-342.736
-339.739
-346.867
-339.297
-345.555
-335.189
-336.360
-344.629
-342.245
-343.684
-340.973
-340.172
-340.152
-336.990
-338.649
-340.803
-335.329
-340.541
-341.625
-338.854
-339.276
-338.882
-344.507
-336.074
-341.731
-336.230
-336.129
-337.390
-335.761
-332.862
-340.291
-340.154
-337.224
-341.671
-332.528
-332.681
-335.988
-337.137
-337.764
-326.922
-344.689
-335.611
-343.353
-334.541
-339.808
-329.872
-344.763
-348.418
-337.093
-344.884
-349.659
-337.335
-339.791
-333.668
-337.644
-344.208
-340.689
-337.441
-338.481
-341.749
-346.298
-339.038
-336.237
-337.168
-337.394
-333.634
-342.398
-340.526
-336.038
-345.253
-345.490
-346.430
-342.729
-336.046
-335.110
-340.128
-334.096
-343.438
-336.650
-334.243
-337.348
-337.482
-342.906
-332.180
-336.487
-341.176
-342.090
-337.591
-339.815
-345.710
-338.559
-339.234
-346.972
-341.971
-344.840
-337.812
-343.879
-336.441
-339.500
-338.767
-336.144
-334.314
-344.188
-343.496
-342.146
-334.600
-342.020
-338.592
-335.622
-336.868
-343.047
-337.716
-344.883
-337.041
-340.844
-346.436
-341.962
-337.926
-342.967
-345.198
-337.318
-334.938
-336.121
-339.725
-342.903
-334.980
-337.917
-343.581
-342.976
-337.623
-334.433
-331.890
-336.971
-335.791
-333.898
-342.561
-338.174
-332.045
-339.359
-339.259
-336.950
-340.368
-341.276
-343.293
-343.609
-333.003
-343.919
-338.027
-336.620
-339.378
-338.664
-345.941
-338.750
-339.641
-335.795
-337.089
-342.200
-338.594
-342.797
-342.453
-342.321
-336.412
-339.649
-339.582
-339.672
-343.091
-343.999
-346.747
-343.674
-340.292
-346.368
-342.550
-340.815
-337.529
-343.864
-341.427
-337.885
-344.102
-347.309
-342.002
-343.725
-341.088
-341.579
-335.971
-345.615
-342.642
-345.969
-331.034
-336.784
-339.838
-341.416
-348.816
-344.412
-350.284
-338.933
-338.692
-337.817
-337.494
-350.237
-339.699
-345.790
-331.285
-339.347
-332.175
-348.091
-336.769
-337.534
-336.849
-334.128
-333.109
-343.703
-338.695
-343.414
-336.669
-344.531
-342.610
-338.804
-337.793
-343.142
-337.696
-339.120
-335.716
-336.416
-345.637
-344.869
-343.004
-345.034
-339.244
-335.534
-340.068
-341.607
-342.340
-339.300
-341.421
-342.969
-338.487
-337.226
-338.193
-347.763
-340.472
-334.679
-342.075
-342.008
-343.187
-339.668
-348.553
-334.868
-343.737
-346.410
-336.745
-338.760
-342.249
-335.551
-336.354
-335.399
-339.471
-335.089
-338.015
-341.955
-337.431
-345.074
-344.353
-342.737
-334.771
-332.594
-340.524
-338.826
-346.944
-338.032
-341.846
-341.959
-341.074
-339.145
-337.420
-342.802
-343.861
-333.506
-337.087
-334.682
-336.999
-339.819
-341.589
-342.688
-337.271
-334.152
-342.172
-336.838
-341.218
-342.004
-338.495
-338.357
-335.209
-333.834
-341.863
-339.917
-341.395
-341.605
-344.802
-337.035
-345.683
-339.364
-344.120
-341.706
-340.962
-340.536
-340.569
-343.725
-343.321
-335.055
-342.453
-342.938
-338.272
-334.862
-338.182
-339.913
-340.929
-339.007
-341.852
-338.944
-337.475
-341.509
-343.371
-340.910
-335.281
-337.769
-342.638
-338.724
-338.462
-337.315
-340.546
-338.581
-339.363
-345.067
-334.888
-331.328
-338.692
-340.172
-336.918
-344.720
-335.755
-342.109
-347.511
-344.812
-336.374
-341.397
-339.876
-344.135
-337.659
-338.409
-344.268
-336.418
-347.441
-337.985
-348.406
-333.702
-335.899
-338.381
-339.268
-338.060
-336.180
-339.335
-338.547
-342.147
-337.172
-334.366
-333.612
-343.875
-340.424
-338.423
-339.682
-332.353
-334.052
-328.878
-333.113
-340.044
-333.415
-338.300
-341.875
-336.131
-336.847
-335.721
-335.667
-334.547
-339.171
-343.266
-343.113
-339.452
-336.919
-337.078
-336.087
-339.589
-342.896
-338.230
-337.103
-339.017
-337.118
-338.219
-337.591
-333.738
-337.297
-342.899
-333.540
-340.512
-346.626
-341.827
-342.576
-350.672
-338.722
-345.061
-333.790
-333.201
-338.320
-347.664
-345.141
-339.633
-338.461
-340.016
-343.408
-334.808
-337.053
-335.256
-340.844
-336.115
-338.882
-344.241
-332.688
-342.166
-341.437
-346.110
-334.875
-342.948
-337.799
-341.596
-338.701
-340.146
-344.600
-335.075
-342.112
-338.987
-341.167
-338.442
-338.371
-340.380
-345.445
-336.962
-333.021
-342.038
-340.597
-340.450
-344.955
-343.539
-346.879
-351.842
-340.062
-347.325
-339.797
-332.653
-346.965
-336.650
-335.852
-336.368
-332.083
-338.475
-334.880
-340.967
-352.403
-343.233
-335.666
-347.555
-343.936
-329.621
-337.480
-349.025
-338.693
-339.692
-340.555
-343.582
-336.079
-338.218
-334.702
-336.134
-338.923
-337.495
-337.078
-333.182
-337.764
-341.128
-334.334
-340.507
-341.618
-343.931
-346.013
-342.553
-345.806
-338.820
-340.688
-337.935
-345.760
-339.961
-343.575
-345.707
-346.966
-339.759
-335.633
-341.074
-339.709
-335.858
-341.587
-339.855
-339.855
-342.510
-342.835
-345.313
-341.927
-343.891
-338.427
-336.492
-334.863
-333.286
-337.534
-345.274
-346.328
-341.404
-344.098
-338.432
-345.343
-337.406
-335.771
-334.212
-337.761
-342.467
-333.418
-341.769
-341.351
-342.188
-341.868
-346.847
-343.102
-343.042
-343.800
-339.781
-340.865
-335.436
-335.464
-343.111
-345.902
-348.569
-340.286
-339.655
-337.368
-340.191
-347.759
-338.073
-342.727
-341.848
-335.870
-340.661
-340.649
-343.657
-344.708
-343.481
-335.492
-339.580
-339.304
-336.710
-341.497
-343.825
-340.871
-342.765
-335.608
-340.941
-340.823
-341.891
-340.634
-332.107
-335.598
-345.074
-344.643
-338.225
-343.650
-333.243
-333.401
-338.909
-334.065
-340.010
-339.074
-343.900
-334.435
-341.450
-351.429
-337.461
-334.732
-345.293
-341.425
-346.492
-331.024
-338.322
-338.449
-341.755
-339.401
-332.272
-338.399
-331.261
-339.081
-331.990
-341.888
-335.943
-339.675
-341.974
-343.112
-338.095
-338.826
-343.574
-341.162
-330.612
-343.316
-341.789
-337.110
-343.846
-337.974
-336.705
-338.975
-345.777
-342.332
-346.542
-338.503
-339.932
-338.881
-332.420
-342.482
-338.020
-332.749
-342.595
-339.465
-344.720
-342.341
-340.907
-343.642
-336.001
-341.240
-332.399
-336.281
-342.761
-345.139
-344.692
-342.526
-333.075
-337.529
-331.870
-336.689
-336.795
-335.387
-335.626
-336.845
-335.393
-342.434
-335.442
-340.992
-344.300
-336.115
-339.244
-335.968
-337.080
-332.799
-343.599
-341.252
-347.731
-349.225
-336.225
-334.810
-340.570
-344.765
-345.711
-337.991
-338.655
-334.957
-340.889
-345.360
-341.298
-344.318
-340.335
-344.004
-346.221
-339.281
-327.884
-330.974
-334.640
-345.932
-340.422
-335.284
-338.731
-338.185
-338.500
-341.813
-339.438
-340.920
-347.353
-342.323
-341.513
-335.961
-340.267
-340.556
-341.730
-343.779
-341.915
-333.269
-338.893
-337.745
-327.901
-342.347
-346.125
-343.517
-341.515
-340.242
-342.458
-337.488
-340.070
-348.597
-337.897
-340.820
-343.192
-339.544
-344.800
-345.259
-341.604
-338.301
-333.360
-343.391
-345.258
-337.678
-340.384
-349.534
-347.502
-334.620
-346.561
-342.551
-343.239
-341.929
-335.962
-341.356
-347.482
-342.054
-340.605
-337.537
-341.396
-339.442
-344.857
-340.307
-339.862
-336.343
-336.311
-339.599
-340.216
-339.911
-337.540
-333.646
-347.133
-337.174
-337.488
-345.013
-340.295
-340.895
-345.512
-338.186
-343.650
-341.344
-339.858
-341.615
-338.735
-341.722
-340.917
-339.815
-338.264
-341.653
-338.892
-340.663
-342.208
-341.088
-336.121
-339.834
-348.559
-337.819
-338.381
-332.857
-339.262
-333.958
-337.918
-334.716
-341.697
-338.727
-334.369
-340.038
-334.173
-338.096
-341.349
-342.587
-346.180
-345.266
-345.431
-343.863
-337.871
-347.430
-336.306
-336.569
-341.098
-346.201
-346.203
-336.026
-344.034
-341.321
-338.968
-332.749
-342.026
-337.635
-346.640
-341.078
-339.997
-342.507
-334.999
-346.930
-340.229
-341.680
-337.620
-334.799
-342.885
-345.824
-340.295
-339.811
-342.822
-338.037
-343.079
-342.326
-336.537
-333.934
-331.971
-342.268
-333.907
-330.494
-333.629
-339.247
-340.412
-339.350
-348.255
-341.332
-329.796
-337.776
-342.509
-339.962
-353.004
-336.110
-335.844
-338.938
-339.184
-348.427
-336.018
-346.423
-336.925
-338.867
-344.117
-344.137
-331.606
-340.602
-334.651
-338.354
-345.132
-340.930
-340.215
-339.069
-333.920
-339.255
-339.376
-338.877
-336.784
-340.005
-338.974
-343.553
-340.472
-343.511
-341.238
-345.670
-343.761
-337.664
-343.349
-326.964
-340.228
-344.896
-340.569
-336.590
-339.620
-335.363
-344.339
-337.993
-332.923
-340.866
-337.083
-341.500
-341.298
-336.919
-343.428
-342.464
-339.652
-338.396
-344.060
-340.166
-337.123
-336.768
-349.658
-347.522
-339.258
-341.178
-340.118
-335.410
-341.231
-337.355
-338.363
-333.289
-329.107
-333.763
-342.078
-339.374
-341.265
-338.741
-342.241
-344.079
-333.972
-346.407
-340.169
-342.436
-339.371
-342.199
-338.025
-331.748
-336.725
-335.266
-326.472
-331.252
-342.536
-340.383
-340.858
-338.687
-343.184
-343.419
-338.781
-339.413
-343.601
-334.359
-342.230
-337.314
-349.499
-335.956
-341.414
-327.391
-341.156
-340.364
-340.506
-336.951
-337.288
-346.151
-340.976
-336.218
-342.609
-346.026
-336.091
-332.680
-338.879
-344.533
-338.379
-335.018
-334.124
-339.003
-343.416
-339.022
-339.120
-330.511
-332.572
-337.731
-342.509
-337.832
-345.083
-343.776
-342.204
-338.131
-340.586
-334.998
-339.388
-345.067
-339.663
-341.040
-344.702
-334.107
-337.779
-343.996
-339.075
-341.532
-343.764
-343.852
-343.632
-337.254
-336.581
-343.641
-349.339
-340.251
-336.239
-337.066
-341.578
-340.517
-338.278
-339.780
-334.541
-341.511
-342.815
-336.125
-338.173
-335.413
-341.328
-331.944
-338.556
-333.486
-342.150
-335.858
-340.598
-339.067
-331.930
-334.423
-336.858
-337.903
-344.476
-334.784
-341.400
-342.326
-337.393
-333.624
-340.392
-336.503
-340.737
-338.941
-342.484
-341.770
-336.415
-342.038
-338.350
-340.516
-344.209
-341.918
-339.633
-340.675
-342.401
-344.920
-338.874
-331.312
-344.551
-341.220
-341.734
-340.626
-337.886
-345.120
-334.823
-346.755
-343.617
-342.396
-342.007
-332.760
-341.853
-344.156
-336.564
-344.015
-343.322
-338.547
-337.067
-341.306
-338.777
-341.909
-340.878
-347.198
-334.224
-341.390
-330.924
-332.541
-335.566
-334.153
-341.661
-341.133
-331.741
-337.380
-342.373
-335.018
-345.360
-341.028
-338.709
-332.734
-336.892
-335.877
-339.675
-337.648
-346.400
-335.738
-341.529
-331.841
-336.213
-335.979
-340.817
-332.423
-334.737
-330.275
-343.387
-345.722
-334.390
-338.852
-335.067
-334.940
-343.580
-331.801
-341.676
-339.279
-338.099
-341.221
-340.866
-338.228
-333.689
-341.476
-333.463
-343.481
-335.631
-342.529
-340.442
-341.395
-343.708
-342.102
-339.927
-339.742
-337.862
-329.839
-335.565
-341.540
-346.608
-332.592
-345.598
-345.697
-339.429
-343.885
-341.485
-330.799
-331.619
-341.346
-333.704
-334.913
-345.211
-343.777
-343.467
-340.405
-336.021
-339.343
-340.790
-348.955
-340.985
-338.916
-340.944
-340.110
-337.309
-340.907
-337.298
-345.193
-336.198
-339.314
-339.032
-336.508
-343.720
-338.420
-339.358
-337.540
-338.422
-342.896
-338.641
-338.409
-336.789
-338.309
-334.704
-344.076
-343.629
-342.404
-340.844
-336.871
-337.826
-342.469
-341.460
-348.897
-341.971
-341.071
-341.194
-341.056
-343.484
-343.053
-337.312
-337.852
-342.679
-340.969
-335.531
-334.847
-332.747
-336.625
-336.378
-339.788
-343.739
-341.424
-339.806
-334.470
-340.511
-336.106
-341.987
-344.333
-347.882
-338.254
-347.344
-338.227
-341.707
-339.897
-338.047
-342.264
-342.328
-346.595
-341.117
-342.087
-340.802
-332.857
-335.927
-337.044
-328.111
-336.398
-335.266
-336.907
-345.977
-339.601
-345.012
-347.017
-332.837
-336.424
-338.272
-339.954
-339.909
-340.405
-330.645
-336.163
-345.278
-337.826
-343.741
-341.271
-336.934
-337.035
-336.026
-336.739
-342.537
-340.570
-338.877
-342.793
-335.560
-334.312
-327.992
-332.481
-340.293
-343.852
-338.891
-336.862
-339.421
-341.923
-335.987
-335.632
-336.836
-337.441
-341.330
-336.608
-334.547
-342.405
-337.277
-341.624
-343.062
-339.120
-333.572
-341.979
-338.937
-334.205
-343.922
-338.970
-338.454
-344.809
-338.730
-337.750
-338.345
-347.277
-342.390
-338.719
-340.932
-340.349
-338.733
-337.218
-341.118
-338.760
-343.951
-342.658
-341.102
-330.210
-335.515
-337.450
-330.189
-337.122
-337.447
-333.415
-339.168
-334.882
-338.694
-332.977
-336.960
-336.746
-340.336
-333.947
-338.955
-336.163
-344.145
-337.315
-336.055
-342.700
-343.016
-335.577
-334.834
-341.353
-340.310
-337.440
-342.061
-347.201
-341.065
-346.115
-337.444
-338.887
-336.569
-334.112
-337.476
-342.349
-335.146
-337.508
-332.910
-346.242
-338.431
-331.920
-338.494
-338.752
-329.802
-331.170
-335.005
-333.853
-342.584
-335.548
-329.219
-343.367
-338.484
-339.988
-339.240
-342.867
-332.961
-334.755
-338.191
-335.334
-344.397
-341.394
-348.542
-347.190
-341.450
-333.746
-345.120
-336.450
-341.164
-344.143
-334.504
-338.478
-336.172
-337.163
-341.663
-342.953
-337.004
-342.350
-339.155
-336.845
-327.853
-336.347
-333.334
-336.245
-343.285
-347.129
-336.614
-335.803
-334.029
-340.209
-337.109
-340.899
-340.769
-338.441
-339.964
-344.466
-338.335
-343.927
-340.586
-338.098
-336.496
-330.527
-340.786
-338.263
-335.975
-337.083
-344.388
-339.125
-334.697
-336.023
-342.519
-334.934
-334.377
-336.892
-339.259
-343.970
-338.450
-339.401
-343.523
-331.137
-340.114
-341.254
-338.238
-339.245
-334.416
-341.038
-351.035
-339.360
-339.452
-337.460
-340.063
-344.331
-339.912
-337.654
-343.341
-335.517
-345.142
-332.712
-340.419
-344.951
-347.157
-339.706
-338.318
-342.147
-342.705
-339.708
-332.425
-341.971
-337.400
-332.300
-343.824
-342.237
-340.317
-335.073
-339.483
-341.796
-341.319
-333.476
-337.504
-331.866
-341.635
-343.192
-340.774
-335.880
-342.967
-344.811
-339.396
-336.890
-341.071
-344.218
-338.282
-340.191
-337.391
-338.243
-335.732
-338.762
-340.786
-337.817
-335.509
-337.263
-347.042
-343.169
-341.486
-340.682
-342.181
-338.912
-336.522
-339.790
-340.670
-343.376
-340.140
-337.493
-334.360
-339.670
-337.834
-341.099
-340.952
-339.738
-340.906
-342.825
-341.269
-335.968
-325.894
-340.265
-332.044
-339.606
-341.750
-341.908
-331.690
-335.320
-333.610
-340.220
-345.216
-342.921
-335.604
-337.198
-342.313
-340.936
-343.160
-335.205
-334.090
-336.061
-338.925
-337.858
-348.488
-341.404
-338.587
-340.797
-342.999
-342.798
-343.665
-337.992
-339.328
-339.855
-342.593
-339.380
-339.878
-347.035
-338.518
-337.268
-329.753
-338.141
-339.512
-343.179
-338.034
-330.776
-337.828
-339.639
-335.174
-327.526
-342.483
-332.893
-336.842
-335.041
-332.007
-338.090
-335.658
-344.998
-336.010
-344.513
-342.587
-334.408
-333.397
-338.176
-341.053
-334.433
-342.893
-345.332
-343.404
-329.618
-338.010
-340.255
-341.824
-340.406
-339.853
-336.106
-340.210
-336.543
-346.097
-339.632
-339.416
-340.190
-341.634
-338.037
-339.437
-340.408
-341.287
-339.655
-336.849
-335.676
-338.590
-342.570
-340.428
-340.652
-338.748
-333.689
-343.489
-337.151
-334.091
-338.820
-337.434
-336.272
-335.696
-335.284
-336.912
-341.573
-345.972
-342.823
-352.631
-342.339
