# Supplementary material for: A Fast and Efficient Approach for Genomic Selection with High-Density Markers
Source: G3 (Bethesda). 2012 Oct 1;2(10):1179–84. doi: 10.1534/g3.112.003822 (PMC3464110; doi:10.1534/g3.112.003822)
Supplement: Supporting Information [file supp_2.10.1179_FileS1.zip › Rep1_50/Rep10/Y6]

-334.229
-335.005
-343.404
-344.036
-339.563
-336.837
-349.839
-334.449
-332.984
-343.391
-338.539
-331.594
-334.696
-343.374
-349.193
-342.268
-344.316
-345.044
-335.854
-332.569
-347.254
-343.397
-339.731
-332.610
-335.631
-339.583
-326.367
-336.168
-337.172
-337.311
-339.966
-341.995
-334.355
-335.253
-347.924
-338.862
-341.374
-339.108
-334.229
-340.186
-336.067
-337.419
-335.554
-343.137
-341.260
-337.267
-332.042
-334.753
-343.399
-342.696
-335.067
-334.002
-340.100
-343.388
-337.656
-336.875
-338.086
-337.058
-345.821
-339.851
-344.620
-342.307
-339.773
-342.580
-348.141
-341.499
-342.797
-338.846
-338.558
-336.294
-342.428
-336.773
-328.168
-336.333
-336.865
-348.660
-343.138
-340.533
-336.931
-336.932
-333.565
-339.116
-328.024
-339.666
-342.117
-343.644
-338.413
-341.861
-344.946
-344.235
-344.717
-335.487
-339.722
-340.493
-338.896
-332.899
-344.217
-336.475
-341.286
-335.871
-344.517
-342.898
-336.994
-332.497
-345.956
-342.041
-330.751
-343.857
-341.128
-339.968
-343.784
-337.549
-344.658
-345.552
-327.155
-330.997
-336.123
-334.292
-346.444
-344.682
-338.451
-339.255
-332.929
-335.837
-341.195
-341.939
-335.955
-339.926
-339.020
-342.103
-332.265
-333.173
-340.671
-334.218
-341.243
-338.981
-331.208
-338.000
-338.785
-340.930
-340.182
-334.740
-343.083
-341.958
-336.084
-331.935
-340.320
-340.715
-337.526
-340.014
-340.461
-339.339
-341.922
-336.051
-341.556
-336.636
-335.704
-338.289
-338.188
-341.009
-339.313
-337.264
-338.158
-343.902
-343.033
-342.727
-347.701
-340.671
-330.988
-331.136
-338.367
-335.328
-342.308
-342.082
-335.829
-341.008
-340.455
-343.004
-339.070
-332.171
-349.853
-345.302
-336.813
-336.838
-340.210
-339.228
-339.587
-340.101
-339.012
-340.147
-343.681
-345.582
-341.609
-336.997
-338.796
-333.358
-340.942
-340.519
-342.499
-343.136
-345.372
-341.762
-336.675
-341.247
-343.834
-334.083
-343.255
-336.345
-332.686
-342.878
-341.310
-340.934
-326.249
-332.121
-341.940
-340.545
-346.936
-335.634
-343.213
-344.155
-333.300
-343.388
-325.728
-340.628
-340.312
-343.272
-342.341
-342.480
-336.539
-336.989
-342.633
-345.126
-341.561
-339.400
-338.841
-344.563
-344.972
-336.430
-348.109
-345.302
-341.810
-339.412
-340.836
-341.116
-342.469
-338.713
-335.525
-333.736
-338.506
-342.352
-344.360
-344.407
-333.043
-339.060
-338.652
-341.482
-338.393
-340.861
-341.682
-340.314
-335.010
-336.884
-340.229
-325.988
-344.948
-340.338
-348.065
-343.173
-338.116
-345.283
-339.350
-335.502
-336.480
-337.863
-329.051
-338.115
-336.827
-341.810
-338.567
-340.359
-341.326
-342.246
-342.509
-347.286
-334.833
-334.902
-332.703
-341.891
-338.895
-339.890
-345.227
-343.950
-340.058
-337.375
-336.421
-337.373
-338.708
-338.809
-337.211
-332.611
-341.574
-339.784
-341.537
-341.742
-339.889
-337.581
-345.638
-340.117
-343.459
-344.769
-332.023
-335.626
-333.744
-336.532
-344.575
-346.769
-337.576
-339.320
-338.436
-338.011
-337.436
-333.370
-339.021
-339.028
-343.712
-339.284
-345.066
-337.221
-340.630
-343.109
-336.190
-336.409
-341.029
-344.854
-336.954
-337.093
-336.549
-337.389
-341.297
-342.179
-333.857
-336.875
-340.457
-337.318
-343.323
-337.252
-343.023
-335.326
-342.280
-342.897
-340.038
-336.875
-338.691
-332.277
-343.813
-342.255
-341.491
-344.213
-328.079
-341.560
-338.727
-341.993
-336.102
-342.727
-340.560
-345.678
-341.711
-336.846
-338.072
-345.163
-342.183
-332.526
-338.630
-334.596
-341.367
-339.582
-336.715
-336.320
-340.971
-340.099
-330.006
-327.734
-343.732
-340.435
-338.647
-337.957
-330.629
-342.942
-344.844
-340.412
-335.142
-335.610
-338.729
-333.283
-338.534
-341.862
-340.163
-338.309
-337.688
-337.809
-343.479
-343.809
-340.980
-342.523
-343.539
-336.476
-340.160
-338.325
-344.904
-343.805
-340.532
-333.097
-338.908
-338.933
-340.235
-342.890
-338.295
-343.064
-330.737
-341.955
-340.961
-340.783
-335.543
-337.415
-337.780
-340.675
-343.917
-337.101
-340.921
-332.563
-339.175
-339.343
-341.318
-338.813
-345.256
-335.299
-337.782
-343.690
-334.023
-336.941
-338.090
-342.735
-339.376
-341.113
-340.276
-337.291
-341.254
-337.426
-329.026
-325.318
-333.442
-342.049
-336.225
-339.152
-342.752
-346.612
-328.467
-340.172
-339.136
-331.573
-351.714
-341.504
-345.122
-344.366
-338.868
-331.244
-336.719
-335.353
-336.405
-338.896
-345.089
-342.718
-337.564
-343.908
-339.374
-333.243
-335.915
-338.578
-344.827
-341.593
-347.968
-339.903
-340.579
-350.321
-336.862
-342.926
-340.812
-340.607
-349.669
-335.766
-347.693
-336.716
-340.041
-334.766
-336.074
-332.656
-341.387
-341.732
-336.883
-334.905
-336.394
-338.452
-342.232
-340.516
-336.162
-336.264
-337.519
-335.914
-337.067
-347.263
-336.518
-338.754
-338.986
-344.753
-333.679
-344.742
-342.854
-340.208
-338.174
-331.405
-330.843
-333.616
-345.039
-335.200
-339.037
-339.785
-342.212
-341.209
-336.279
-340.335
-339.451
-332.774
-345.400
-341.856
-338.116
-346.025
-340.407
-345.880
-340.876
-336.486
-331.309
-333.855
-342.303
-340.776
-336.115
-347.366
-344.301
-346.214
-332.978
-344.949
-336.250
-335.423
-341.114
-342.469
-344.915
-334.223
-338.732
-334.330
-337.091
-342.397
-337.897
-338.679
-346.606
-339.794
-340.848
-340.658
-339.119
-335.679
-334.636
-338.904
-335.781
-339.430
-339.112
-340.694
-338.376
-346.396
-341.248
-339.959
-337.759
-340.306
-343.526
-343.449
-332.674
-334.667
-338.391
-341.553
-346.271
-343.007
-339.741
-331.735
-333.847
-343.862
-338.269
-329.772
-347.990
-345.640
-339.389
-334.828
-348.934
-351.392
-342.738
-334.782
-332.193
-338.588
-342.197
-337.105
-338.910
-341.697
-337.308
-326.598
-340.015
-333.789
-339.981
-345.524
-340.225
-338.275
-342.374
-343.283
-342.534
-334.860
-335.510
-333.543
-337.336
-334.383
-341.405
-337.349
-329.212
-332.867
-338.912
-338.125
-337.379
-342.475
-341.910
-338.076
-336.874
-343.086
-334.762
-347.626
-338.144
-340.653
-344.012
-334.693
-335.159
-338.660
-341.404
-339.044
-342.192
-338.428
-331.550
-339.209
-336.575
-340.814
-339.513
-338.861
-340.299
-339.894
-337.092
-335.753
-341.623
-336.272
-340.398
-340.965
-335.134
-342.775
-335.505
-336.492
-335.458
-335.676
-344.544
-331.147
-340.889
-340.576
-342.610
-340.826
-338.633
-341.756
-334.246
-342.035
-334.679
-338.951
-334.987
-329.187
-339.422
-340.266
-339.332
-337.595
-339.764
-337.093
-341.799
-337.658
-337.822
-339.109
-331.628
-336.754
-334.322
-334.050
-338.231
-341.150
-343.206
-339.101
-338.495
-341.843
-344.646
-341.304
-334.233
-337.990
-336.857
-343.386
-342.479
-349.632
-341.905
-339.433
-332.520
-337.734
-338.306
-333.721
-340.220
-341.962
-342.573
-345.770
-345.487
-340.077
-331.544
-338.775
-349.277
-335.304
-337.697
-341.989
-342.555
-344.799
-349.133
-334.601
-339.705
-343.064
-338.735
-338.137
-338.769
-334.290
-339.930
-336.582
-344.622
-330.414
-336.110
-333.996
-341.253
-333.627
-332.836
-336.880
-338.695
-339.541
-327.783
-336.487
-340.014
-340.802
-334.088
-333.163
-341.594
-339.920
-340.342
-341.124
-329.808
-334.652
-335.785
-335.599
-335.216
-342.142
-337.605
-339.285
-337.714
-342.976
-348.780
-348.093
-336.485
-336.609
-339.835
-342.061
-336.277
-334.124
-332.087
-336.159
-338.547
-343.057
-340.179
-343.742
-337.207
-336.401
-339.853
-341.145
-342.953
-341.013
-336.924
-336.077
-347.544
-333.458
-333.693
-345.494
-337.987
-342.272
-328.612
-331.009
-337.137
-334.311
-332.956
-340.138
-337.830
-332.453
-344.976
-340.054
-336.220
-333.613
-339.237
-333.216
-337.060
-343.359
-338.552
-343.520
-339.505
-345.898
-349.055
-339.523
-332.356
-331.347
-331.202
-341.222
-331.908
-337.823
-347.980
-340.726
-330.898
-338.932
-342.869
-339.813
-335.193
-340.890
-334.817
-342.550
-340.940
-339.613
-341.604
-338.575
-346.448
-341.285
-341.410
-334.585
-335.930
-337.070
-334.299
-333.977
-340.590
-342.176
-337.554
-345.521
-339.660
-342.352
-343.465
-336.069
-343.637
-333.377
-342.049
-346.806
-339.999
-338.996
-338.958
-342.780
-339.378
-344.502
-341.761
-335.677
-342.581
-343.803
-338.334
-337.823
-342.619
-341.883
-339.355
-336.288
-349.343
-342.252
-340.503
-340.909
-342.916
-340.810
-337.119
-344.397
-337.598
-336.394
-337.772
-346.761
-337.916
-340.382
-338.021
-336.326
-335.849
-331.380
-337.627
-332.933
-338.371
-342.800
-339.947
-340.197
-336.608
-340.965
-339.909
-339.878
-333.972
-338.906
-340.050
-342.240
-343.565
-337.444
-339.528
-348.809
-338.596
-339.199
-343.202
-341.785
-335.790
-332.432
-330.233
-330.783
-326.310
-339.106
-330.187
-333.723
-334.251
-338.632
-335.241
-337.917
-339.331
-333.786
-335.516
-330.882
-340.945
-336.727
-334.710
-342.535
-336.853
-344.572
-344.016
-336.878
-342.395
-338.525
-347.121
-339.993
-345.660
-341.123
-333.972
-333.860
-339.377
-336.896
-339.331
-342.291
-332.417
-333.387
-339.278
-339.940
-332.185
-339.202
-340.138
-334.356
-340.216
-341.046
-337.995
-339.374
-346.732
-347.379
-338.084
-331.943
-342.316
-339.947
-340.043
-334.755
-340.259
-335.989
-337.207
-336.195
-341.593
-341.135
-341.095
-340.733
-338.174
-340.519
-342.921
-340.263
-344.230
-338.696
-338.258
-341.014
-338.493
-340.645
-330.963
-332.350
-339.800
-335.943
-336.198
-336.307
-338.068
-339.646
-340.276
-332.452
-334.359
-343.254
-337.263
-336.568
-339.403
-338.360
-351.811
-347.497
-344.811
-343.726
-333.551
-345.744
-340.093
-340.980
-337.932
-341.886
-343.633
-343.364
-340.018
-345.656
-343.773
-343.177
-342.285
-337.772
-341.543
-338.208
-338.804
-339.788
-331.644
-337.657
-340.486
-333.805
-342.420
-341.875
-332.980
-341.461
-341.247
-337.497
-338.994
-334.737
-342.243
-336.402
-346.183
-338.342
-343.878
-345.294
-339.012
-338.954
-344.787
-340.020
-346.082
-339.009
-339.146
-336.017
-343.251
-339.293
-338.469
-341.205
-338.807
-340.170
-338.551
-336.236
-343.835
-342.030
-344.546
-339.870
-343.290
-338.816
-336.568
-336.579
-334.079
-341.371
-340.837
-345.216
-339.099
-341.533
-343.961
-338.081
-336.342
-342.025
-340.730
-338.961
-341.722
-338.283
-337.537
-337.302
-341.239
-331.755
-333.046
-335.749
-338.595
-342.837
-342.965
-334.613
-336.755
-344.228
-342.022
-348.846
-340.021
-338.112
-342.149
-335.122
-349.464
-335.591
-337.776
-337.741
-342.130
-342.027
-333.926
-334.704
-337.543
-340.617
-338.015
-339.579
-344.452
-338.193
-341.548
-339.342
-337.842
-339.914
-337.920
-338.649
-347.225
-331.553
-333.206
-344.947
-339.428
-340.227
-335.129
-345.097
-341.766
-343.490
-336.599
-340.895
-339.739
-344.625
-336.346
-335.825
-338.347
-339.467
-344.962
-337.494
-330.684
-339.968
-345.161
-341.080
-335.696
-338.914
-332.842
-338.520
-342.969
-345.863
-341.001
-330.073
-340.066
-347.218
-330.666
-336.663
-343.883
-340.242
-338.297
-338.752
-341.827
-342.553
-341.986
-342.415
-337.760
-341.155
-340.346
-340.802
-334.014
-345.201
-341.757
-344.892
-333.737
-339.993
-336.238
-338.165
-343.532
-334.677
-337.115
-341.857
-343.359
-338.465
-338.632
-336.203
-339.184
-342.282
-339.147
-338.994
-337.633
-334.174
-336.252
-337.803
-339.024
-338.698
-342.067
-333.919
-330.969
-336.794
-339.016
-344.432
-338.862
-339.982
-338.513
-334.721
-333.203
-344.747
-338.070
-343.329
-341.677
-344.904
-339.966
-335.371
-328.944
-332.896
-351.232
-342.215
-342.254
-335.397
-341.957
-340.381
-347.663
-343.417
-344.734
-335.087
-334.075
-347.419
-334.593
-338.878
-334.696
-344.415
-342.188
-340.975
-337.807
-336.176
-341.776
-338.265
-333.780
-340.905
-340.457
-340.892
-336.626
-343.346
-340.913
-337.375
-341.377
-344.342
-334.531
-341.855
-338.177
-341.280
-335.002
-341.282
-338.732
-341.118
-344.463
-344.894
-332.311
-334.086
-340.637
-344.782
-345.808
-338.529
-337.686
-335.318
-347.545
-340.404
-340.170
-337.629
-341.906
-339.092
-339.203
-342.218
-334.172
-338.216
-335.038
-338.722
-341.494
-335.026
-338.889
-332.638
-332.152
-337.782
-347.269
-346.731
-349.056
-337.722
-345.122
-341.466
-338.892
-344.319
-341.853
-342.043
-336.128
-344.580
-334.742
-332.389
-343.973
-342.675
-347.700
-340.693
-350.319
-336.262
-337.701
-342.613
-338.857
-337.390
-337.477
-339.383
-341.840
-338.009
-340.861
-336.015
-347.157
-342.372
-339.271
-337.703
-331.810
-341.234
-339.919
-340.991
-338.490
-335.587
-336.136
-347.741
-345.440
-339.445
-343.458
-342.943
-338.961
-340.674
-343.615
-341.316
-346.934
-336.130
-341.445
-344.267
-339.499
-336.481
-342.309
-336.597
-340.623
-342.357
-340.307
-336.596
-337.959
-344.776
-338.389
-338.662
-343.905
-347.738
-340.659
-344.652
-333.559
-346.672
-340.588
-337.359
-333.181
-339.197
-337.339
-337.036
-342.161
-346.102
-335.660
-336.399
-342.018
-344.277
-341.254
-340.322
-338.288
-340.117
-339.661
-340.647
-332.957
-338.046
-344.598
-336.979
-343.391
-336.226
-338.063
-339.957
-349.304
-342.495
-342.650
-330.982
-336.472
-338.382
-336.388
-341.735
-345.260
-346.973
-336.816
-334.016
-338.484
-340.024
-346.351
-340.894
-340.982
-341.758
-332.929
-341.156
-338.015
-339.041
-337.042
-334.057
-344.905
-333.746
-340.885
-341.739
-338.087
-338.759
-342.369
-338.593
-338.345
-336.649
-340.262
-339.891
-335.269
-339.606
-333.842
-340.593
-338.544
-339.557
-334.729
-335.267
-341.719
-340.819
-340.166
-338.623
-342.578
-339.328
-343.094
-339.348
-338.960
-343.023
-337.993
-334.905
-338.928
-341.260
-343.093
-338.474
-338.336
-349.116
-331.994
-337.279
-340.830
-344.824
-341.491
-340.251
-338.671
-337.869
-336.983
-335.636
-340.602
-341.215
-338.314
-336.459
-339.854
-342.943
-348.689
-347.128
-338.687
-340.272
-335.702
-344.430
-327.237
-337.477
-338.656
-333.762
-341.847
-348.378
-335.038
-339.376
-340.367
-338.401
-329.650
-337.178
-338.472
-336.748
-340.874
-338.412
-340.037
-340.666
-336.624
-342.077
-329.490
-337.544
-336.656
-333.137
-336.627
-341.506
-341.972
-341.565
-334.736
-337.251
-346.343
-338.280
-338.799
-336.935
-343.396
-347.282
-333.968
-341.208
-339.333
-334.482
-338.551
-336.698
-339.466
-341.204
-348.868
-347.896
-335.559
-334.998
-337.360
-340.272
-339.280
-335.735
-334.002
-334.360
-339.342
-341.482
-338.460
-335.139
-343.858
-341.963
-341.330
-335.646
-343.419
-338.732
-348.138
-343.154
-333.444
-340.274
-342.283
-335.777
-342.814
-340.386
-340.593
-340.881
-338.645
-339.453
-342.147
-343.516
-346.788
-338.383
-335.130
-343.350
-343.310
-335.128
-341.964
-340.940
-348.434
-338.540
-343.485
-335.919
-340.339
-341.207
-346.555
-338.488
-341.366
-341.377
-338.068
-338.798
-340.009
-336.857
-339.928
-340.750
-335.764
-333.554
-332.976
-336.543
-338.731
-338.507
-332.858
-336.908
-339.322
-338.752
-345.788
-339.514
-341.106
-335.992
-336.907
-339.956
-339.377
-339.773
-332.228
-340.680
-341.314
-337.706
-342.786
-340.500
-337.146
-331.587
-335.661
-347.298
-337.946
-342.109
-344.430
-334.738
-339.617
-328.747
-343.438
-347.801
-327.833
-342.611
-332.116
-343.107
-338.123
-340.088
-346.974
-348.152
-329.069
-332.571
-343.308
-338.335
-338.671
-335.168
-338.702
-336.850
-337.424
-345.304
-338.855
-339.898
-343.799
-344.113
-341.887
-337.345
-331.748
-333.436
-340.060
-337.795
-342.165
-339.047
-326.420
-342.965
-337.735
-330.058
-338.767
-336.758
-335.140
-338.224
-335.974
-334.676
-340.390
-341.784
-340.832
-346.513
-344.037
-330.412
-339.608
-341.567
-347.704
-334.442
-343.941
-333.733
-343.232
-340.692
-347.016
-337.040
-336.764
-339.886
-343.500
-337.453
-342.734
-337.013
-337.392
-341.001
-339.656
-345.739
-335.315
-337.413
-337.994
-339.103
-347.583
-337.032
-341.513
-347.968
-349.837
-335.417
-340.651
-343.704
-344.370
-345.248
-344.712
-347.352
-343.160
-342.887
-345.528
-341.558
-336.457
-347.274
-334.597
-334.842
-337.459
-339.629
-341.708
-343.462
-347.816
-342.753
-334.949
-337.499
-342.051
-339.867
-340.969
-342.093
-336.530
-334.913
-339.975
-338.790
-349.763
-338.809
-336.464
-336.485
-344.110
-338.477
-343.235
-340.766
-339.646
-336.507
-332.192
-331.507
-338.791
-340.405
-337.192
-345.999
-339.051
-344.751
-337.385
-346.615
-337.380
-342.031
-337.896
-339.320
-340.309
-341.159
-340.224
-339.374
-339.391
-337.728
-337.451
-339.556
-334.686
-334.973
-333.292
-334.786
-329.946
-342.022
-338.844
-340.584
-334.292
-342.408
-329.336
-346.392
-337.532
-340.109
-343.413
-339.625
-336.214
-333.248
-331.442
-333.380
-338.784
-341.032
-336.432
-328.227
-342.442
-344.234
-339.105
-340.010
-340.029
-338.854
-341.867
-336.297
-337.416
-333.775
-342.621
-342.333
-335.394
-332.678
-334.121
-339.190
-342.199
-345.591
-340.811
-337.439
-340.660
-336.827
-338.909
-338.288
-337.907
-330.487
-343.830
-339.187
-338.777
-341.770
-339.697
-340.442
-340.555
-343.763
-339.944
-334.360
-341.020
-343.412
-336.265
-336.334
-349.087
-334.500
-337.828
-344.993
-343.647
-348.975
-343.438
-344.878
-344.389
-342.945
-342.210
-338.949
-342.603
-337.043
-344.725
-345.602
-342.593
-342.918
-341.656
-345.937
-342.581
-341.298
-341.096
-343.675
-334.269
-344.027
-346.010
-341.567
-337.903
-335.459
-334.583
-336.901
-333.422
-340.845
-342.745
-338.993
-334.889
-338.911
-343.870
-343.204
-344.146
-343.007
-338.816
-343.690
-337.733
-336.663
-339.250
-342.133
-347.188
-338.331
-344.899
-342.474
-336.705
-345.376
-338.514
-343.832
-340.618
-333.863
-330.874
-339.699
-341.347
-338.350
-334.782
-344.023
-335.762
-336.501
-344.352
-341.575
-340.399
-345.115
-346.293
-341.998
-347.505
-341.458
-339.700
-330.969
-338.248
-340.422
-348.919
-343.982
-338.332
-342.490
-337.887
-335.820
-345.451
-337.619
-340.258
-338.287
-342.285
-349.429
-341.536
-337.773
-344.385
-341.548
-344.230
-339.620
-341.670
-338.582
-339.818
-339.781
-339.139
-336.424
-342.204
-335.978
-341.168
-342.615
-339.854
-339.565
-337.373
-337.344
-338.330
-335.925
-346.401
-344.574
-332.978
-340.641
-345.435
-344.001
-340.433
-342.337
-340.348
-340.740
-346.809
-337.670
-339.699
-343.231
-336.798
-337.625
-341.168
-345.334
-340.622
-334.231
-337.212
-333.365
-343.074
-346.774
-337.541
-341.702
-332.573
-339.865
-336.625
-337.582
-333.548
-343.363
-345.105
-339.035
-339.553
-343.697
-349.274
-340.562
-338.300
-336.524
-343.498
-331.076
-348.374
-347.404
-338.089
-341.342
-328.564
-337.548
-332.828
-335.796
-328.641
-332.137
-339.740
-337.044
-343.615
-333.429
-342.488
-333.020
-339.484
-341.962
-343.943
-342.845
-336.282
-336.670
-335.716
-338.692
-339.949
-338.230
-334.052
-330.532
-352.085
-339.362
-338.497
-335.451
-335.388
-336.978
-338.861
-339.189
-342.501
-341.376
-330.709
-331.779
