# Supplementary material for: A Fast and Efficient Approach for Genomic Selection with High-Density Markers
Source: G3 (Bethesda). 2012 Oct 1;2(10):1179–84. doi: 10.1534/g3.112.003822 (PMC3464110; doi:10.1534/g3.112.003822)
Supplement: Supporting Information [file supp_2.10.1179_FileS1.zip › Rep1_50/Rep10/Y7]

-341.846
-342.546
-340.000
-338.979
-334.616
-345.048
-341.037
-340.658
-341.642
-341.275
-334.085
-338.872
-339.360
-340.203
-333.315
-339.578
-330.528
-338.211
-345.355
-347.337
-344.472
-342.055
-337.495
-342.135
-331.858
-337.537
-337.454
-345.482
-337.063
-342.549
-339.893
-346.596
-343.108
-344.173
-337.950
-338.873
-340.621
-345.086
-340.745
-334.614
-343.143
-333.505
-338.123
-339.241
-337.832
-335.322
-341.798
-336.512
-341.266
-330.920
-337.683
-334.297
-346.991
-347.354
-342.180
-345.921
-340.431
-343.918
-342.069
-333.176
-337.887
-333.219
-345.336
-345.422
-341.899
-336.339
-336.275
-342.369
-336.285
-340.703
-339.188
-334.461
-343.973
-343.129
-346.470
-336.094
-336.686
-338.320
-341.798
-338.975
-334.574
-334.055
-338.848
-341.855
-344.258
-342.426
-334.279
-336.235
-339.869
-343.012
-340.094
-339.753
-333.123
-346.393
-340.451
-342.317
-341.197
-334.963
-342.416
-341.091
-345.382
-330.501
-337.893
-341.439
-336.347
-339.573
-343.635
-344.096
-341.647
-340.408
-339.373
-339.776
-339.676
-333.662
-335.519
-333.500
-351.574
-343.070
-340.049
-339.402
-335.278
-341.355
-348.110
-342.320
-326.445
-339.485
-337.632
-336.342
-344.921
-337.790
-336.889
-339.585
-338.338
-346.169
-339.725
-341.831
-340.463
-338.891
-339.119
-340.667
-341.105
-334.911
-337.661
-333.364
-337.593
-332.537
-339.976
-337.178
-336.016
-335.601
-345.100
-342.615
-338.590
-337.119
-343.959
-333.258
-341.541
-331.881
-346.071
-337.410
-339.695
-339.543
-343.470
-340.074
-346.694
-341.737
-343.063
-339.042
-344.832
-345.764
-333.519
-335.771
-341.201
-338.078
-342.024
-340.698
-341.926
-337.124
-339.455
-339.857
-335.962
-338.455
-341.131
-346.554
-340.401
-337.540
-338.462
-332.724
-336.863
-340.399
-340.167
-341.138
-337.029
-342.812
-341.038
-341.043
-343.239
-345.311
-339.069
-341.906
-339.146
-339.200
-341.641
-344.732
-338.277
-340.667
-340.178
-330.997
-334.733
-333.214
-339.539
-345.878
-345.055
-340.576
-345.070
-334.806
-336.082
-332.757
-338.274
-342.469
-346.924
-341.895
-347.908
-345.961
-342.393
-341.862
-334.381
-336.549
-331.502
-337.468
-342.762
-339.223
-343.116
-341.157
-341.352
-339.051
-334.393
-335.476
-337.887
-340.375
-333.581
-337.430
-345.637
-342.383
-349.324
-339.560
-338.828
-334.246
-342.767
-334.349
-338.001
-339.076
-335.634
-342.846
-344.171
-333.977
-345.869
-340.335
-336.487
-342.023
-338.157
-339.925
-334.745
-341.403
-335.988
-344.683
-343.198
-343.562
-344.631
-342.304
-325.299
-340.085
-337.805
-338.461
-331.440
-334.404
-336.808
-333.074
-335.624
-342.457
-344.058
-336.899
-340.993
-338.852
-336.111
-340.628
-340.848
-337.833
-343.883
-334.886
-341.404
-346.741
-342.881
-342.386
-336.280
-338.926
-343.589
-342.973
-341.416
-336.147
-347.095
-342.033
-338.712
-340.198
-342.841
-338.314
-341.280
-340.941
-333.470
-334.025
-333.664
-343.856
-344.957
-340.583
-334.927
-335.537
-339.580
-347.006
-341.548
-335.169
-345.841
-340.700
-340.659
-339.982
-340.325
-344.108
-337.201
-336.964
-342.974
-345.192
-335.680
-341.554
-329.250
-341.106
-345.143
-339.605
-338.683
-343.267
-342.375
-340.040
-335.890
-335.507
-339.631
-337.914
-337.561
-343.794
-338.086
-335.990
-340.089
-341.857
-336.352
-338.873
-343.239
-339.822
-343.590
-344.940
-337.422
-335.149
-335.867
-345.438
-336.484
-339.251
-341.507
-339.134
-336.235
-336.702
-337.320
-338.039
-346.302
-337.301
-340.208
-339.219
-334.776
-342.026
-337.163
-329.564
-337.619
-336.246
-334.618
-338.857
-345.420
-339.711
-340.289
-335.863
-346.729
-346.411
-340.814
-338.209
-331.585
-338.771
-336.031
-341.636
-339.459
-339.891
-338.415
-341.027
-337.049
-339.392
-344.684
-334.998
-343.123
-341.116
-343.790
-341.106
-341.915
-344.053
-339.561
-340.891
-336.902
-344.346
-342.725
-332.645
-341.334
-339.215
-344.315
-341.710
-333.296
-336.724
-346.401
-340.223
-334.519
-336.254
-334.522
-333.018
-340.043
-332.682
-338.231
-341.965
-341.215
-336.581
-344.126
-338.944
-338.343
-346.447
-333.372
-335.165
-340.767
-344.584
-342.642
-338.556
-347.743
-339.281
-335.165
-339.262
-340.685
-338.628
-341.984
-342.119
-343.997
-339.428
-342.866
-335.778
-334.929
-340.666
-338.872
-343.587
-340.651
-341.541
-341.723
-336.679
-343.150
-340.316
-333.626
-337.064
-338.528
-343.040
-344.236
-342.808
-332.844
-336.087
-342.699
-335.165
-328.996
-345.338
-340.248
-336.689
-342.789
-340.175
-337.328
-338.080
-338.833
-347.800
-331.897
-343.218
-330.763
-344.016
-338.201
-337.814
-345.762
-335.298
-341.680
-345.726
-343.300
-339.418
-334.909
-338.089
-343.980
-343.244
-340.734
-344.839
-349.278
-342.081
-341.087
-337.071
-339.842
-326.125
-336.395
-338.232
-329.228
-339.273
-342.964
-339.875
-331.077
-340.833
-334.413
-332.120
-337.862
-332.872
-337.034
-335.507
-339.250
-335.072
-343.898
-347.207
-336.787
-337.782
-338.113
-343.737
-337.207
-339.066
-326.889
-338.478
-334.858
-329.191
-348.188
-340.356
-340.208
-338.720
-335.255
-335.998
-344.305
-341.333
-343.174
-345.472
-344.132
-336.548
-351.496
-340.317
-340.781
-339.066
-333.033
-336.790
-341.337
-333.397
-343.127
-343.781
-338.273
-340.173
-336.815
-340.659
-338.689
-335.961
-335.402
-335.000
-337.329
-340.597
-350.964
-346.828
-345.170
-342.365
-342.884
-335.501
-335.886
-340.798
-343.793
-333.309
-333.192
-332.832
-339.676
-338.843
-335.281
-338.912
-344.486
-338.923
-345.437
-341.641
-339.299
-337.358
-342.862
-344.786
-343.569
-336.839
-335.323
-333.186
-342.192
-340.782
-335.363
-339.525
-343.336
-339.869
-346.552
-340.663
-335.173
-339.694
-341.201
-339.451
-343.862
-338.766
-339.059
-334.326
-339.076
-334.568
-331.499
-339.617
-336.201
-336.743
-342.141
-335.693
-334.577
-335.962
-342.391
-342.348
-338.045
-340.808
-345.677
-342.016
-341.052
-338.534
-344.595
-341.512
-338.806
-337.724
-344.258
-337.637
-332.889
-333.413
-338.959
-336.097
-336.350
-345.016
-341.496
-338.173
-340.759
-333.619
-337.407
-341.793
-341.202
-338.890
-336.558
-347.715
-336.497
-337.877
-337.931
-341.918
-340.311
-340.382
-348.332
-340.889
-334.836
-337.651
-332.280
-341.219
-340.348
-344.476
-341.631
-339.658
-337.519
-345.884
-339.975
-344.747
-331.069
-337.010
-344.675
-343.675
-337.604
-337.500
-337.608
-340.324
-343.468
-348.331
-348.018
-349.080
-338.391
-339.428
-341.316
-337.663
-336.155
-346.764
-343.609
-336.281
-340.033
-334.711
-333.855
-346.013
-334.766
-334.329
-339.641
-339.199
-339.145
-344.292
-339.363
-350.317
-334.318
-334.500
-329.683
-335.860
-342.506
-341.948
-341.832
-335.660
-347.563
-338.403
-331.290
-332.529
-346.378
-339.437
-336.767
-336.812
-340.180
-341.829
-341.181
-334.229
-339.717
-342.879
-338.860
-339.632
-337.263
-332.472
-335.494
-347.727
-335.862
-331.381
-341.665
-341.207
-338.399
-330.348
-338.125
-348.795
-344.388
-336.065
-329.785
-332.708
-336.194
-338.225
-342.856
-344.864
-338.790
-340.138
-335.317
-339.283
-338.975
-340.948
-340.532
-337.811
-336.866
-340.004
-346.581
-337.767
-335.769
-335.225
-336.133
-337.147
-340.584
-338.103
-341.953
-335.893
-336.504
-335.096
-338.559
-338.613
-341.595
-339.921
-345.206
-339.822
-334.855
-338.910
-334.203
-340.957
-339.750
-338.257
-339.413
-338.354
-342.381
-336.760
-345.416
-340.812
-340.645
-341.515
-333.859
-338.747
-343.136
-344.599
-337.311
-341.330
-344.498
-347.621
-339.145
-331.056
-338.245
-337.767
-339.675
-334.844
-337.091
-345.266
-341.692
-343.073
-350.440
-339.393
-335.927
-332.863
-338.394
-340.076
-338.869
-344.012
-338.185
-343.095
-340.462
-332.953
-350.090
-334.271
-346.117
-344.219
-337.860
-339.334
-339.629
-338.731
-337.961
-342.492
-337.292
-340.117
-342.491
-339.244
-346.129
-337.461
-337.781
-342.472
-341.996
-345.628
-337.417
-336.277
-342.524
-337.953
-334.445
-335.711
-337.501
-337.697
-338.423
-334.948
-339.277
-337.704
-346.304
-347.027
-335.467
-339.956
-336.751
-337.276
-339.633
-334.339
-333.513
-334.726
-334.361
-343.464
-340.453
-341.184
-340.062
-335.730
-341.704
-341.811
-334.597
-344.402
-342.486
-341.279
-337.147
-342.325
-331.111
-334.003
-337.887
-341.757
-342.547
-339.059
-339.007
-338.807
-334.563
-333.646
-348.008
-338.227
-341.908
-342.592
-331.030
-336.779
-341.302
-334.426
-330.186
-337.448
-345.185
-344.979
-337.185
-339.239
-338.882
-338.294
-340.174
-338.993
-340.554
-341.324
-346.804
-341.317
-337.866
-336.155
-340.261
-334.917
-344.085
-345.544
-344.665
-349.664
-340.626
-345.000
-334.207
-334.613
-337.319
-334.021
-340.022
-336.258
-345.272
-339.436
-336.441
-347.067
-345.681
-346.484
-332.469
-339.323
-338.839
-333.967
-339.894
-341.026
-344.259
-337.563
-337.690
-340.563
-333.968
-334.354
-341.022
-340.679
-345.059
-339.458
-331.793
-337.221
-338.761
-334.431
-340.788
-344.783
-335.055
-340.856
-341.388
-334.358
-337.488
-342.817
-336.982
-343.761
-340.337
-345.494
-344.798
-341.878
-345.980
-345.590
-334.892
-344.790
-336.776
-336.790
-339.888
-342.086
-341.524
-336.304
-337.328
-343.029
-342.324
-344.023
-340.581
-338.617
-343.907
-344.634
-338.852
-333.751
-338.082
-332.679
-341.270
-341.029
-340.539
-340.339
-344.750
-336.361
-339.642
-335.797
-334.749
-339.169
-332.420
-340.476
-336.542
-340.536
-340.700
-341.112
-345.872
-343.328
-328.119
-340.594
-337.356
-337.640
-343.600
-344.591
-344.025
-343.680
-336.902
-339.847
-333.095
-331.453
-337.390
-338.812
-335.883
-339.328
-346.077
-344.221
-338.249
-331.644
-339.311
-341.907
-339.018
-340.091
-338.122
-339.610
-342.015
-343.458
-336.938
-344.516
-336.488
-344.088
-340.315
-331.013
-337.540
-335.363
-338.189
-341.632
-337.442
-330.755
-342.738
-336.043
-334.295
-343.671
-338.176
-333.772
-340.455
-345.599
-340.164
-336.694
-340.198
-338.934
-346.768
-344.462
-348.148
-340.257
-348.079
-337.466
-341.481
-340.305
-329.904
-341.450
-339.486
-342.769
-340.622
-339.657
-346.445
-335.820
-340.749
-345.420
-338.179
-335.475
-340.925
-345.539
-330.795
-341.029
-340.462
-341.773
-344.184
-343.570
-349.069
-340.764
-341.956
-345.121
-339.169
-339.463
-333.761
-326.063
-336.902
-341.716
-334.342
-342.224
-336.455
-336.525
-341.486
-338.132
-343.690
-337.455
-344.516
-340.338
-339.220
-344.938
-340.922
-343.970
-337.393
-339.590
-342.969
-335.858
-347.351
-338.281
-339.369
-341.793
-337.617
-337.644
-335.851
-337.434
-338.905
-338.784
-346.491
-343.119
-340.379
-337.482
-348.477
-337.913
-338.023
-333.664
-333.264
-337.853
-338.058
-338.834
-342.523
-342.475
-336.527
-340.336
-332.391
-339.918
-332.747
-336.314
-338.894
-344.451
-339.661
-341.997
-341.196
-346.243
-332.790
-347.003
-341.895
-340.063
-334.559
-335.803
-337.922
-344.642
-343.680
-338.746
-340.096
-338.563
-337.083
-339.055
-343.980
-336.665
-332.793
-339.974
-336.001
-339.976
-342.355
-338.368
-336.317
-332.701
-334.282
-338.013
-334.405
-344.074
-340.319
-335.545
-339.590
-339.967
-338.346
-332.699
-337.458
-343.516
-338.192
-337.794
-336.472
-336.734
-341.296
-342.164
-336.543
-333.756
-337.624
-339.461
-343.318
-341.886
-339.258
-335.060
-344.148
-347.021
-341.764
-338.770
-340.837
-340.137
-338.571
-336.742
-337.704
-337.120
-333.086
-339.269
-334.943
-338.758
-345.024
-338.236
-335.538
-334.725
-346.297
-336.936
-342.284
-341.990
-349.131
-339.274
-343.046
-341.463
-339.249
-342.928
-339.804
-335.492
-342.765
-341.462
-342.862
-338.241
-336.000
-342.398
-336.128
-332.926
-344.057
-342.654
-339.580
-341.107
-347.066
-335.758
-342.793
-344.662
-343.175
-342.533
-348.584
-346.559
-340.448
-341.350
-335.251
-339.558
-342.583
-337.550
-339.270
-343.172
-333.617
-338.688
-338.507
-342.055
-346.857
-340.289
-345.359
-340.469
-340.494
-337.376
-339.484
-340.825
-342.169
-344.364
-339.077
-335.240
-350.365
-341.484
-344.176
-346.988
-340.186
-340.556
-332.061
-342.712
-341.497
-334.462
-341.213
-338.397
-343.778
-351.053
-336.859
-332.279
-342.643
-335.108
-335.545
-333.586
-341.299
-340.215
-343.886
-340.141
-336.323
-343.062
-343.318
-341.504
-341.715
-342.528
-338.835
-335.827
-333.510
-339.840
-346.408
-340.345
-343.763
-337.211
-336.580
-339.533
-334.631
-342.663
-341.710
-337.143
-333.566
-331.968
-336.092
-337.589
-347.040
-338.577
-342.064
-341.771
-338.201
-335.523
-338.916
-338.038
-342.970
-340.881
-346.515
-340.165
-340.503
-342.722
-340.669
-340.206
-336.285
-333.120
-336.633
-346.512
-331.877
-330.787
-331.261
-343.596
-334.865
-334.297
-332.692
-342.495
-338.615
-340.764
-336.454
-339.316
-337.095
-341.159
-343.812
-337.505
-338.105
-339.472
-343.039
-340.791
-341.190
-339.346
-332.090
-333.187
-347.608
-338.808
-337.824
-340.576
-340.844
-341.399
-350.176
-341.387
-348.206
-347.289
-333.417
-338.642
-338.190
-335.237
-339.399
-338.023
-337.462
-339.179
-340.382
-334.261
-336.789
-340.464
-341.491
-334.651
-344.312
-338.191
-337.654
-340.838
-346.005
-340.009
-342.297
-333.153
-348.026
-341.668
-338.490
-339.842
-342.945
-342.400
-342.739
-343.803
-340.418
-340.907
-343.455
-340.363
-338.650
-338.060
-336.737
-336.574
-338.845
-346.289
-341.097
-341.093
-336.173
-346.716
-339.319
-340.455
-342.228
-340.463
-343.004
-343.995
-341.582
-342.866
-339.126
-339.410
-342.143
-342.517
-338.352
-338.767
-335.955
-343.062
-347.228
-337.303
-341.628
-343.313
-342.089
-335.741
-339.229
-337.394
-336.960
-341.678
-344.479
-346.196
-348.426
-337.534
-341.800
-338.211
-336.065
-342.304
-340.780
-344.020
-333.280
-340.706
-342.032
-350.752
-341.932
-337.469
-336.788
-334.935
-343.422
-334.650
-339.540
-340.944
-333.805
-337.970
-338.653
-337.465
-337.683
-342.082
-336.110
-338.249
-335.549
-343.198
-342.341
-344.659
-342.337
-341.292
-336.770
-339.982
-341.703
-340.944
-347.513
-342.414
-338.376
-340.039
-339.881
-343.543
-338.717
-334.085
-345.352
-330.692
-343.256
-345.916
-336.617
-336.630
-334.223
-337.958
-339.528
-341.350
-342.434
-333.594
-332.672
-340.395
-341.834
-340.057
-338.706
-340.074
-341.328
-337.032
-337.916
-340.876
-335.024
-333.720
-345.520
-339.218
-340.843
-336.547
-342.815
-339.984
-347.446
-346.616
-343.231
-342.423
-332.312
-334.479
-338.428
-340.434
-341.748
-339.148
-336.313
-333.478
-340.698
-343.413
-331.712
-341.775
-345.291
-333.187
-339.435
-347.618
-336.873
-337.058
-341.525
-340.948
-343.266
-340.347
-344.300
-340.962
-335.280
-329.115
-336.994
-338.237
-340.457
-344.636
-340.497
-338.788
-335.178
-339.632
-351.869
-345.983
-341.848
-340.960
-340.990
-344.652
-337.308
-339.754
-345.239
-335.326
-341.181
-338.499
-341.377
-341.413
-344.997
-343.458
-337.505
-343.994
-340.186
-343.841
-339.650
-334.806
-343.370
-336.506
-338.037
-341.115
-342.591
-340.396
-332.811
-340.136
-350.567
-339.085
-344.887
-335.451
-342.710
-332.705
-346.228
-333.630
-336.268
-332.197
-341.121
-340.575
-342.453
-341.601
-345.344
-337.495
-344.808
-341.503
-344.150
-341.402
-344.792
-343.745
-341.244
-329.154
-340.664
-336.629
-339.466
-336.845
-343.889
-335.026
-341.010
-337.571
-331.137
-336.933
-335.587
-338.409
-345.607
-342.873
-340.535
-337.656
-338.159
-341.145
-334.260
-340.685
-338.564
-338.339
-334.245
-334.172
-331.747
-335.501
-338.491
-347.064
-337.910
-335.704
-335.899
-335.710
-340.007
-336.345
-334.026
-339.271
-335.025
-340.866
-345.045
-345.512
-339.524
-337.509
-345.803
-336.616
-336.358
-341.712
-338.099
-336.712
-340.926
-335.274
-343.032
-346.513
-347.547
-348.032
-341.324
-335.164
-344.188
-334.582
-331.174
-345.227
-339.064
-333.573
-334.966
-338.552
-340.380
-332.678
-337.769
-337.162
-344.001
-340.179
-336.273
-334.566
-339.164
-340.472
-341.798
-342.054
-332.450
-344.805
-337.914
-337.243
-340.178
-337.111
-340.289
-348.130
-335.714
-344.902
-333.366
-337.899
-336.803
-342.304
-342.639
-342.360
-340.166
-339.922
-339.290
-338.191
-339.795
-339.373
-340.430
-334.633
-338.571
-339.173
-337.068
-334.332
-335.485
-341.304
-336.604
-338.201
-338.737
-349.505
-338.231
-336.883
-341.228
-339.150
-335.622
-333.432
-336.958
-340.546
-337.814
-335.229
-345.001
-344.806
-342.641
-332.983
-330.328
-334.584
-336.949
-340.711
-339.814
-331.643
-330.728
-338.197
-332.949
-337.376
-333.248
-342.516
-347.823
-342.378
-341.495
-332.760
-344.602
-336.060
-338.345
-339.946
-330.825
-338.360
-343.213
-339.256
-337.955
-334.233
-333.016
-336.616
-337.779
-342.644
-339.494
-341.939
-341.899
-342.604
-339.666
-337.606
-329.983
-340.110
-330.227
-340.650
-338.129
-344.356
-341.520
-338.672
-336.225
-334.790
-335.452
-347.557
-333.501
-339.471
-337.172
-345.590
-339.878
-339.827
-341.999
-341.914
-337.875
-335.931
-332.296
-339.888
-339.541
-341.067
-340.076
-346.827
-337.302
-342.745
-343.484
-337.193
-338.363
-333.822
-333.329
-337.508
-341.079
-340.665
-339.288
-343.393
-340.025
-338.864
-333.525
-346.794
-344.265
-341.331
-344.791
-333.148
-342.991
-340.808
-341.600
-344.302
-331.566
-344.117
-344.243
-337.160
-339.198
-336.146
-337.234
-338.783
-343.252
-341.829
-336.555
-337.118
-336.417
-346.367
-339.504
-340.985
-334.615
-336.221
-339.422
-338.211
-338.497
-337.731
-344.486
-344.395
-337.450
-333.991
-336.780
-348.036
-333.171
-343.285
-347.009
-338.482
-347.912
-337.654
-337.306
-337.303
-346.071
-341.744
-346.518
-335.267
-344.511
-337.756
-341.081
-342.969
-342.717
-338.200
-339.830
-341.186
-341.227
-338.347
-334.920
-341.164
-335.356
-335.801
-338.868
-344.408
-345.160
-339.673
-342.585
-341.337
-341.443
-341.688
-335.504
-339.783
-336.782
-338.476
-345.086
-335.097
-340.280
-345.225
-338.017
-341.990
-339.702
-337.213
-340.605
-334.679
-346.101
-341.686
-342.230
-336.368
-340.026
-328.837
-336.965
-338.943
-338.835
-336.903
-341.432
-342.468
-345.002
-335.222
-335.273
-339.342
-335.371
-335.705
-342.453
-348.911
-343.808
-336.549
-341.997
-339.479
-341.378
-332.750
-346.094
-334.588
-344.459
-340.280
-342.298
-338.193
-337.815
-334.210
-331.304
-333.250
-335.347
-339.855
-334.147
-334.112
-344.499
-343.125
-340.928
-337.488
-340.122
-339.799
-334.039
-336.950
-346.864
-338.688
-339.946
-340.750
-343.279
-334.790
-339.345
-346.018
-347.301
-340.501
-339.972
-333.294
-348.752
-340.837
-342.051
-344.438
-341.981
-341.348
-339.106
-343.468
-338.013
-341.510
-339.837
-339.788
-344.160
-336.869
-335.525
-341.808
-340.204
-336.282
-331.266
-342.634
-343.433
-340.090
-337.243
-342.092
-345.798
-334.260
-342.419
-343.260
-331.474
-337.749
-336.153
-338.338
-343.741
-335.811
-341.950
-336.924
-340.267
-342.492
-338.878
-338.429
