# Supplementary material for: A Fast and Efficient Approach for Genomic Selection with High-Density Markers
Source: G3 (Bethesda). 2012 Oct 1;2(10):1179–84. doi: 10.1534/g3.112.003822 (PMC3464110; doi:10.1534/g3.112.003822)
Supplement: Supporting Information [file supp_2.10.1179_FileS1.zip › Rep1_50/Rep11/TBV3]

-342.900
-339.168
-339.251
-340.314
-339.628
-342.643
-339.801
-336.675
-337.223
-339.276
-341.758
-342.026
-339.696
-337.952
-342.052
-342.350
-342.430
-339.234
-339.801
-339.394
-337.736
-338.232
-343.749
-341.724
-336.755
-334.938
-341.226
-342.495
-330.456
-339.284
-338.810
-339.413
-338.051
-335.765
-340.519
-340.936
-337.830
-340.007
-343.517
-339.833
-332.661
-337.422
-335.685
-340.005
-336.441
-340.617
-340.675
-338.489
-337.700
-341.481
-339.347
-339.865
-337.010
-339.923
-336.665
-338.419
-340.100
-340.183
-338.554
-338.582
-333.329
-336.964
-338.597
-339.460
-335.241
-340.439
-333.681
-343.312
-343.216
-339.638
-341.459
-340.702
-345.619
-343.013
-340.428
-338.445
-345.574
-342.513
-342.572
-341.310
-338.147
-339.346
-340.014
-339.495
-339.648
-340.877
-335.086
-336.572
-337.608
-339.708
-340.463
-340.516
-340.825
-340.484
-344.343
-335.905
-339.439
-337.568
-339.922
-339.361
-342.113
-341.128
-336.106
-338.147
-338.411
-340.042
-338.594
-334.923
-339.217
-337.132
-336.361
-341.534
-342.137
-340.300
-339.079
-337.851
-340.639
-342.117
-343.922
-343.111
-339.651
-339.316
-341.627
-335.659
-340.652
-338.160
-341.482
-338.203
-338.918
-331.510
-344.556
-339.710
-344.471
-340.690
-344.388
-342.713
-346.995
-342.085
-332.712
-336.939
-342.430
-337.189
-342.402
-340.429
-340.019
-340.286
-341.627
-336.181
-339.394
-340.124
-336.089
-336.609
-341.089
-339.381
-340.906
-340.314
-338.325
-338.711
-335.163
-337.562
-340.333
-335.295
-343.194
-336.470
-338.109
-338.777
-339.564
-334.333
-336.927
-338.509
-336.161
-339.066
-338.314
-333.898
-338.050
-340.980
-334.862
-341.794
-344.060
-340.851
-339.844
-336.201
-339.649
-336.417
-339.473
-335.622
-340.598
-346.764
-341.215
-336.185
-339.746
-336.797
-342.460
-341.516
-335.365
-338.858
-338.278
-340.546
-337.726
-341.521
-339.622
-339.274
-339.140
-336.783
-336.511
-337.256
-340.075
-338.424
-337.614
-335.297
-339.449
-338.832
-343.875
-343.685
-336.106
-337.681
-335.500
-333.373
-334.723
-339.329
-330.773
-338.438
-341.486
-340.715
-340.471
-336.977
-337.274
-339.918
-340.993
-340.314
-340.987
-338.607
-344.969
-338.285
-340.217
-337.229
-339.727
-341.127
-342.227
-340.472
-336.985
-339.180
-339.124
-339.328
-339.678
-337.450
-334.467
-342.217
-341.143
-339.352
-340.756
-338.985
-346.203
-338.953
-330.938
-337.891
-331.027
-341.723
-341.794
-338.114
-342.335
-340.920
-335.911
-342.471
-340.255
-335.435
-336.787
-335.520
-347.281
-344.795
-339.895
-340.892
-341.321
-339.438
-340.396
-337.814
-342.025
-344.453
-341.137
-336.520
-333.605
-334.072
-344.735
-336.067
-332.662
-336.868
-340.403
-340.398
-338.580
-342.444
-335.771
-343.220
-340.189
-338.382
-340.594
-342.199
-343.959
-337.737
-342.761
-341.247
-340.498
-341.062
-337.126
-337.106
-336.387
-340.098
-339.660
-343.780
-340.680
-338.842
-335.639
-336.599
-335.893
-336.676
-341.004
-342.899
-343.903
-341.831
-339.098
-341.797
-337.532
-337.450
-346.070
-341.438
-341.452
-338.418
-338.247
-344.341
-338.493
-337.841
-343.685
-339.714
-337.744
-337.120
-337.626
-335.281
-337.259
-340.349
-337.462
-341.428
-335.505
-343.734
-336.877
-338.472
-339.714
-338.861
-336.590
-332.604
-338.956
-339.664
-341.915
-337.268
-334.101
-340.373
-338.353
-335.719
-334.309
-339.392
-332.277
-333.732
-335.394
-336.645
-332.279
-339.086
-341.646
-340.894
-338.965
-338.144
-334.124
-339.176
-336.866
-338.611
-338.780
-340.627
-343.531
-340.990
-339.604
-336.732
-339.804
-341.366
-344.581
-341.256
-335.932
-340.400
-337.548
-338.062
-338.536
-338.804
-346.796
-341.309
-338.577
-343.062
-341.189
-336.398
-339.330
-338.524
-341.135
-341.260
-340.047
-338.002
-340.192
-340.916
-336.150
-339.203
-341.921
-336.354
-339.287
-340.273
-336.136
-341.441
-340.166
-339.466
-345.061
-344.396
-338.812
-332.158
-343.897
-338.681
-337.666
-339.872
-336.582
-339.297
-342.639
-336.636
-346.139
-347.026
-339.500
-340.860
-335.128
-337.842
-338.496
-343.431
-343.007
-340.862
-337.746
-340.953
-339.323
-338.204
-336.521
-332.881
-339.998
-342.193
-338.518
-334.946
-338.278
-334.763
-344.425
-334.854
-338.679
-342.497
-340.732
-337.880
-338.594
-337.059
-339.103
-337.822
-339.566
-339.264
-340.023
-338.515
-337.839
-338.537
-337.542
-336.531
-340.037
-340.366
-338.827
-337.693
-340.409
-341.695
-336.868
-338.986
-346.571
-340.386
-341.770
-336.284
-337.836
-335.836
-337.865
-337.434
-338.149
-339.447
-341.245
-335.917
-341.256
-341.401
-342.243
-340.535
-342.303
-340.865
-345.902
-340.008
-342.841
-347.008
-337.542
-333.654
-337.296
-338.929
-343.951
-337.177
-345.767
-340.863
-339.453
-338.395
-340.292
-341.219
-340.065
-341.303
-343.861
-339.701
-339.042
-340.713
-339.878
-336.221
-337.920
-336.138
-342.470
-334.946
-338.943
-337.836
-339.668
-340.750
-341.065
-339.855
-341.811
-333.921
-335.341
-341.255
-338.555
-342.054
-340.215
-335.260
-336.922
-340.024
-338.665
-341.661
-340.307
-335.742
-338.087
-339.546
-337.955
-332.003
-338.042
-339.274
-346.573
-344.868
-342.100
-340.748
-332.030
-337.164
-338.575
-338.719
-340.207
-343.460
-345.747
-336.303
-340.057
-342.936
-337.413
-336.810
-342.018
-338.959
-340.390
-334.058
-340.479
-341.520
-342.377
-338.014
-334.616
-341.752
-343.901
-339.940
-344.827
-342.715
-338.823
-339.713
-332.341
-335.909
-338.903
-338.461
-338.705
-338.148
-340.800
-339.795
-340.148
-338.936
-339.369
-338.909
-341.478
-340.977
-339.099
-339.226
-339.804
-340.912
-344.672
-335.644
-337.649
-335.521
-341.306
-340.583
-342.153
-340.798
-344.640
-340.313
-338.676
-335.499
-338.160
-337.990
-338.948
-339.565
-334.647
-336.589
-329.675
-334.254
-340.239
-337.973
-343.142
-338.113
-338.468
-342.674
-340.281
-341.840
-342.749
-338.430
-341.176
-341.537
-341.106
-339.654
-338.423
-336.696
-343.372
-336.903
-338.123
-338.823
-343.857
-342.147
-338.598
-337.909
-341.297
-337.932
-338.480
-339.786
-336.362
-336.581
-340.354
-339.495
-338.985
-339.546
-334.920
-336.932
-343.562
-339.564
-338.451
-343.615
-339.477
-339.973
-339.815
-337.008
-340.646
-338.241
-338.800
-336.567
-338.123
-340.327
-338.745
-343.777
-336.855
-334.978
-340.640
-333.454
-341.084
-341.345
-341.210
-344.952
-332.998
-340.077
-339.846
-340.823
-341.740
-341.657
-338.906
-340.283
-341.490
-340.957
-339.454
-337.769
-337.221
-338.802
-336.842
-334.246
-339.466
-339.051
-336.835
-341.963
-341.385
-343.448
-339.683
-334.995
-342.867
-338.172
-339.761
-341.291
-337.877
-340.158
-341.435
-344.360
-336.839
-335.041
-332.411
-342.898
-337.265
-336.497
-335.502
-340.494
-345.807
-339.915
-339.627
-339.321
-339.842
-338.151
-340.443
-338.362
-336.225
-338.041
-335.446
-339.043
-337.904
-338.194
-341.183
-345.387
-348.231
-343.632
-341.165
-342.920
-343.276
-340.904
-336.657
-337.679
-341.649
-340.946
-344.356
-339.672
-336.550
-336.168
-339.798
-343.859
-335.892
-339.286
-334.831
-341.144
-341.654
-343.979
-340.116
-334.743
-329.591
-336.629
-343.158
-344.378
-336.198
-339.409
-340.780
-338.120
-343.824
-340.406
-333.161
-337.140
-338.309
-339.237
-336.874
-339.711
-336.601
-338.092
-341.345
-339.006
-340.092
-334.992
-335.076
-338.517
-338.373
-336.596
-338.060
-337.161
-341.202
-336.967
-346.273
-342.335
-341.623
-340.177
-336.097
-344.436
-339.770
-339.152
-341.047
-344.620
-339.880
-332.805
-335.221
-344.405
-341.601
-343.066
-335.145
-339.253
-344.600
-342.124
-343.920
-337.431
-337.173
-339.360
-339.221
-342.134
-343.175
-338.300
-335.923
-341.032
-331.485
-339.902
-339.805
-339.595
-335.351
-335.262
-338.916
-336.329
-338.496
-337.869
-345.122
-339.695
-338.699
-337.652
-336.958
-336.469
-341.426
-343.296
-337.812
-340.160
-336.339
-335.964
-339.033
-337.324
-339.060
-343.673
-338.655
-341.668
-338.999
-338.251
-338.625
-337.826
-344.658
-339.657
-338.677
-341.193
-339.571
-336.809
-338.713
-339.712
-340.861
-340.732
-336.906
-335.904
-339.876
-337.829
-338.139
-341.286
-339.003
-341.472
-343.929
-338.892
-335.619
-338.563
-336.725
-343.012
-338.476
-336.071
-338.440
-339.049
-341.606
-339.482
-337.674
-334.120
-339.454
-337.574
-339.671
-338.568
-334.005
-341.677
-339.848
-339.645
-333.402
-343.046
-338.906
-337.434
-340.051
-339.259
-342.001
-341.784
-338.600
-338.508
-339.047
-338.690
-338.373
-340.809
-338.203
-339.465
-338.107
-341.386
-337.796
-341.109
-340.998
-336.534
-336.670
-339.377
-342.079
-335.708
-340.089
-338.179
-333.526
-342.469
-330.953
-341.268
-337.882
-339.926
-342.991
-339.921
-344.432
-340.273
-340.553
-333.971
-339.748
-335.066
-343.070
-338.886
-336.431
-341.110
-341.651
-340.603
-339.839
-342.515
-341.205
-340.068
-343.471
-340.594
-343.891
-339.556
-337.871
-338.715
-338.693
-343.553
-335.625
-337.825
-340.333
-340.041
-340.605
-344.611
-342.239
-338.618
-336.965
-338.849
-338.935
-340.162
-336.201
-339.516
-338.132
-338.766
-339.493
-337.091
-337.495
-336.660
-341.941
-336.359
-338.258
-336.118
-336.091
-340.481
-339.335
-336.391
-342.264
-339.650
-340.202
-335.366
-341.094
-342.168
-340.674
-335.289
-338.719
-334.290
-340.297
-337.725
-329.260
-335.847
-341.081
-336.545
-340.710
-341.687
-340.645
-344.144
-339.362
-340.494
-338.470
-337.399
-337.233
-341.587
-338.968
-335.892
-340.981
-342.612
-336.579
-335.831
-340.147
-336.167
-329.169
-340.177
-341.756
-339.243
-340.904
-341.190
-344.040
-336.400
-339.670
-339.504
-333.557
-339.941
-339.028
-340.932
-338.356
-338.889
-337.334
-337.718
-341.205
-339.984
-340.285
-344.133
-341.682
-343.325
-331.996
-336.898
-341.657
-336.641
-339.855
-338.741
-337.572
-340.558
-342.589
-344.162
-343.242
-338.573
-337.867
-341.967
-337.655
-340.000
-343.890
-340.522
-341.823
-346.277
-342.878
-343.441
-342.906
-339.631
-341.627
-341.852
-339.562
-336.959
-338.123
-337.225
-339.065
-335.869
-332.818
-336.991
-341.148
-340.343
-336.510
-335.055
-337.899
-337.221
-338.354
-343.405
-340.568
-342.216
-341.906
-338.285
-339.142
-342.163
-338.578
-340.206
-340.403
-338.849
-342.511
-340.745
-339.077
-338.454
-334.648
-339.272
-340.011
-339.415
-338.708
-339.067
-341.116
-340.178
-339.737
-338.254
-339.324
-339.456
-341.549
-337.395
-339.263
-342.279
-340.448
-338.383
-341.589
-339.723
-340.308
-343.344
-347.532
-339.459
-338.921
-343.318
-344.601
-336.951
-347.121
-343.718
-337.209
-339.596
-339.658
-340.596
-341.534
-341.753
-327.101
-337.463
-341.115
-338.142
-341.987
-332.590
-336.686
-335.016
-338.723
-337.142
-338.770
-337.293
-340.886
-343.369
-339.708
-336.410
-343.717
-341.211
-336.429
-337.483
-335.478
-334.580
-337.971
-337.493
-338.119
-339.389
-338.208
-339.309
-338.370
-339.311
-338.858
-341.311
-344.881
-340.295
-340.821
-341.207
-335.740
-339.619
-335.724
-341.594
-346.801
-343.155
-341.518
-342.914
-342.967
-347.100
-347.120
-342.587
-343.363
-340.143
-339.826
-343.458
-342.157
-342.620
-340.978
-340.896
-341.462
-340.181
-340.616
-338.241
-338.630
-337.245
-341.215
-341.666
-344.978
-340.392
-338.901
-341.411
-336.496
-339.438
-335.681
-333.001
-344.214
-342.200
-340.041
-336.990
-339.484
-340.560
-339.135
-338.298
-341.030
-342.595
-346.824
-338.108
-340.068
-342.343
-340.378
-338.249
-338.932
-338.135
-336.887
-337.757
-344.751
-343.023
-339.877
-339.890
-338.123
-340.425
-338.454
-336.467
-342.671
-343.594
-341.056
-339.474
-344.352
-337.559
-338.629
-342.869
-340.102
-340.373
-338.903
-344.001
-340.184
-339.666
-340.325
-336.699
-339.759
-338.343
-337.999
-336.439
-339.421
-342.367
-341.845
-341.467
-336.855
-334.836
-336.163
-333.486
-338.498
-337.859
-342.628
-335.810
-342.683
-333.403
-342.326
-339.579
-337.767
-340.722
-336.669
-335.084
-343.530
-342.573
-338.213
-339.233
-338.478
-342.283
-340.716
-338.498
-338.808
-340.484
-341.276
-339.049
-344.785
-343.249
-338.569
-338.156
-339.856
-339.340
-339.684
-338.662
-333.611
-337.328
-330.738
-340.283
-338.165
-335.641
-328.430
-341.212
-337.405
-339.073
-337.398
-338.103
-338.186
-338.647
-340.337
-339.208
-339.816
-340.567
-340.433
-335.473
-338.369
-341.803
-338.150
-337.907
-338.954
-337.352
-338.174
-337.653
-339.025
-339.384
-340.051
-338.083
-341.074
-338.261
-339.236
-342.143
-339.993
-338.893
-337.739
-338.549
-344.882
-344.389
-337.622
-339.594
-329.842
-338.435
-339.327
-340.051
-346.427
-340.088
-336.669
-339.190
-334.359
-342.919
-342.138
-343.402
-339.228
-336.560
-339.976
-338.443
-340.623
-338.499
-338.476
-338.549
-341.701
-341.819
-339.055
-337.650
-333.718
-342.322
-337.493
-338.445
-345.047
-339.921
-344.313
-339.944
-339.049
-342.202
-338.586
-340.070
-337.547
-336.942
-337.283
-340.009
-337.545
-338.957
-337.622
-337.041
-336.389
-339.112
-331.853
-344.203
-337.656
-334.804
-340.844
-339.045
-340.731
-338.882
-344.916
-339.723
-338.222
-336.303
-336.929
-338.274
-341.556
-342.172
-339.746
-337.943
-338.422
-339.677
-337.795
-337.487
-332.526
-339.646
-337.945
-336.926
-342.761
-339.693
-337.172
-333.081
-344.160
-339.611
-345.660
-337.423
-341.088
-333.508
-339.060
-339.057
-338.162
-338.836
-340.355
-337.814
-336.771
-339.672
-340.968
-333.366
-337.880
-337.042
-339.760
-336.302
-343.109
-343.071
-337.851
-337.425
-339.144
-344.905
-342.626
-341.669
-338.819
-339.633
-336.587
-334.405
-337.869
-336.616
-340.482
-343.745
-338.703
-342.559
-337.896
-336.039
-340.470
-335.779
-344.083
-339.882
-337.540
-344.479
-338.512
-334.322
-336.853
-340.617
-342.043
-335.841
-338.653
-336.275
-343.849
-343.918
-339.428
-340.214
-343.972
-332.187
-332.449
-336.993
-341.394
-342.667
-342.438
-342.895
-342.223
-338.822
-337.309
-333.250
-345.497
-341.022
-337.918
-336.210
-340.516
-334.012
-341.134
-343.084
-339.029
-341.803
-336.434
-334.777
-338.400
-334.570
-337.999
-334.758
-342.735
-346.019
-337.937
-339.407
-334.810
-337.134
-337.739
-342.521
-341.105
-338.554
-340.761
-339.288
-338.738
-336.601
-338.608
-340.099
-339.413
-340.395
-340.010
-338.719
-342.598
-342.925
-340.576
-340.146
-337.187
-336.775
-335.235
-336.759
-344.030
-340.917
-340.482
-336.652
-337.957
-336.160
-340.885
-337.772
-340.222
-340.095
-338.823
-336.293
-339.340
-336.005
-336.650
-338.953
-339.860
-339.683
-334.855
-337.605
-342.195
-343.590
-341.859
-337.635
-339.170
-343.782
-337.730
-337.332
-341.069
-339.834
-338.891
-336.610
-342.587
-338.926
-337.112
-335.035
-333.145
-338.178
-344.963
-339.980
-340.101
-340.026
-342.298
-343.904
-342.576
-342.492
-336.587
-335.057
-341.241
-340.801
-338.952
-339.319
-335.421
-337.613
-338.577
-339.567
-341.272
-342.255
-339.346
-337.280
-339.788
-341.710
-339.335
-335.938
-340.045
-343.716
-340.922
-343.813
-342.745
-342.289
-342.648
-338.912
-339.573
-339.796
-340.742
-339.659
-336.933
-336.460
-340.378
-337.572
-339.734
-342.581
-335.697
-340.862
-341.066
-340.972
-336.418
-337.884
-340.855
-340.821
-342.511
-345.044
-340.392
-342.826
-341.599
-339.868
-340.975
-339.156
-338.999
-340.793
-346.005
-341.660
-344.044
-342.297
-332.977
-338.502
-342.826
-340.025
-339.292
-338.180
-336.277
-339.857
-342.966
-333.424
-339.856
-341.908
-339.613
-331.460
-340.259
-341.163
-340.688
-341.692
-334.647
-340.550
-337.899
-341.370
-339.501
-336.563
-340.014
-338.814
-339.991
-340.603
-339.014
-339.003
-343.541
-340.751
-345.077
-339.278
-340.460
-339.708
-344.357
-343.721
-340.502
-338.801
-337.364
-334.960
-337.788
-339.631
-336.084
-336.935
-341.401
-337.018
-340.497
-339.583
-340.532
-338.411
-338.404
-336.100
-336.333
-339.107
-344.182
-342.970
-339.402
-339.141
-328.324
-335.747
-331.445
-335.267
-336.103
-334.997
-338.895
-337.821
-337.453
-336.856
-341.780
-332.738
-340.407
-340.170
-340.532
-344.075
-340.300
-338.657
-332.449
-338.651
-336.334
-338.902
-339.727
-336.595
-336.425
-336.799
-340.268
-340.321
-344.527
-336.839
-337.625
-340.816
-339.219
-343.422
-342.277
-343.876
-339.146
-343.318
-342.111
-342.354
-336.579
-339.905
-340.109
-339.434
-340.306
-338.099
-343.225
-340.420
-336.980
-337.341
-337.404
-337.588
-340.331
-340.988
-339.513
-337.921
-339.074
-339.226
-338.152
-343.964
-340.738
-342.147
-339.159
-337.370
-340.106
-337.694
-339.432
-336.822
-339.714
-336.591
-340.973
-334.854
-339.342
-340.214
-338.010
-340.959
-337.465
-338.927
-340.200
-341.369
-344.593
-344.316
-339.013
-341.179
-340.993
-338.211
-338.432
-339.647
-337.882
-338.782
-336.803
-337.609
-342.863
-339.995
-340.051
-341.967
-341.244
-336.785
-335.230
-336.285
-336.436
-339.426
-339.391
-337.545
-345.488
-337.882
-338.292
-336.704
-338.088
-338.202
-334.369
-338.529
-335.216
-342.800
-338.004
-337.573
-337.361
-335.108
-338.050
-341.099
-340.918
-344.096
-339.889
-341.795
-338.034
-339.430
-340.751
-340.914
-338.861
-337.418
-339.867
-340.136
-337.491
-335.347
-344.713
-337.876
-338.372
-338.027
-338.973
-338.984
-339.504
-335.908
-337.038
-338.099
-338.043
-340.654
-341.394
-342.375
-338.945
-335.459
-338.822
-337.912
-340.311
-341.921
-339.291
-340.516
-340.172
-340.249
-340.726
-335.695
-340.115
-342.666
-341.050
-337.118
-342.414
-337.971
-341.466
-342.733
-338.427
-339.999
-341.207
-334.758
-331.738
-335.660
-337.936
-339.858
-332.013
-341.987
-338.450
-343.460
-340.881
-338.198
-335.902
-338.643
-336.823
-341.267
-337.943
-338.424
-343.040
-342.462
-337.128
-334.523
-340.640
-340.839
-334.910
-331.504
-335.979
-345.156
-339.199
-338.704
-337.441
-336.034
-343.873
-339.047
-341.177
-345.483
-337.374
-337.345
-331.889
-336.197
-339.391
-336.622
-336.074
-341.041
-339.964
-342.346
-342.126
-337.917
-340.371
-340.299
-342.133
-337.038
-331.822
-339.351
-335.746
-338.451
-342.817
-341.833
-339.812
-341.121
-330.435
-337.654
-340.150
-341.823
-341.849
-345.234
-340.243
-340.249
-344.904
-339.080
-339.392
-337.642
-340.866
-337.940
-338.891
-337.765
-338.375
-337.810
-344.229
-339.069
-342.173
-344.823
-342.290
-338.974
-339.899
-342.300
-340.102
-336.658
-339.928
-335.471
-337.469
-340.041
-339.870
-340.360
-338.821
-338.903
-338.466
-341.115
-337.934
-338.940
-339.293
-341.190
-340.985
-340.754
-338.091
-338.855
-342.376
-337.797
-341.154
-341.988
-341.910
-341.836
-345.280
-343.369
-334.283
-334.368
-341.117
-340.840
-338.941
-340.584
-340.026
-341.272
-340.116
-337.198
-338.635
-336.938
-339.976
-339.807
-340.296
-338.441
-338.500
-342.395
-340.742
-341.054
-334.542
-331.865
-336.772
-340.592
-340.745
-339.975
-338.395
-340.710
-342.138
-338.530
-338.311
-338.306
-339.941
-340.681
