# Supplementary material for: A Fast and Efficient Approach for Genomic Selection with High-Density Markers
Source: G3 (Bethesda). 2012 Oct 1;2(10):1179–84. doi: 10.1534/g3.112.003822 (PMC3464110; doi:10.1534/g3.112.003822)
Supplement: Supporting Information [file supp_2.10.1179_FileS1.zip › Rep1_50/Rep11/TBV4]

-337.652
-335.644
-337.341
-338.990
-344.650
-341.589
-331.650
-332.413
-338.582
-340.113
-338.708
-336.852
-339.488
-342.648
-342.596
-337.596
-337.758
-341.605
-341.514
-338.213
-341.817
-344.515
-337.586
-339.194
-340.265
-339.546
-343.686
-338.283
-341.969
-335.354
-344.727
-344.953
-341.868
-341.176
-333.291
-337.983
-340.471
-336.204
-347.749
-342.987
-338.832
-340.659
-339.156
-338.001
-340.714
-342.596
-333.924
-339.643
-337.464
-338.675
-335.546
-337.008
-338.209
-337.110
-335.315
-343.458
-338.153
-336.831
-345.782
-340.785
-338.817
-339.769
-339.822
-345.047
-339.000
-338.104
-340.294
-342.616
-340.635
-339.936
-337.989
-337.359
-337.271
-337.769
-340.335
-337.034
-340.805
-340.090
-340.987
-338.228
-331.858
-340.286
-345.259
-340.432
-337.548
-341.096
-339.463
-337.959
-335.602
-337.184
-337.544
-332.721
-335.586
-337.264
-342.615
-343.395
-336.515
-338.292
-344.586
-338.530
-338.654
-340.280
-339.348
-338.481
-340.571
-341.812
-340.321
-336.040
-340.415
-338.488
-336.619
-335.028
-331.547
-338.845
-337.627
-338.874
-345.866
-340.694
-339.832
-339.831
-340.563
-338.334
-338.818
-340.411
-337.743
-335.314
-340.130
-335.288
-341.858
-337.725
-338.182
-341.185
-340.722
-333.629
-340.254
-335.141
-333.846
-336.890
-339.305
-339.440
-339.769
-337.182
-339.304
-339.406
-332.430
-337.734
-337.527
-339.038
-334.300
-338.444
-340.400
-341.908
-337.331
-338.434
-342.237
-340.724
-335.317
-334.315
-337.613
-339.852
-341.424
-341.582
-340.778
-340.932
-338.817
-335.295
-340.003
-338.107
-338.553
-336.391
-336.473
-339.868
-336.464
-342.460
-339.107
-336.161
-332.108
-340.190
-337.969
-340.019
-340.499
-341.353
-336.962
-332.853
-338.316
-341.184
-341.506
-336.914
-339.436
-338.356
-338.026
-341.171
-338.987
-339.082
-338.129
-340.190
-341.076
-341.040
-337.694
-338.152
-339.254
-338.501
-338.153
-339.700
-339.889
-339.885
-337.076
-339.209
-342.496
-341.559
-339.344
-338.314
-340.450
-335.438
-335.544
-334.523
-336.737
-337.543
-340.073
-335.332
-335.004
-341.527
-340.461
-339.849
-340.472
-341.196
-340.462
-341.763
-335.614
-340.228
-339.209
-336.487
-339.554
-340.457
-341.573
-342.841
-342.104
-337.850
-340.457
-339.567
-347.319
-340.630
-333.060
-339.726
-346.329
-343.509
-340.194
-340.464
-338.311
-338.943
-338.813
-341.384
-336.242
-341.431
-340.326
-340.435
-337.751
-340.506
-340.177
-341.628
-340.028
-337.172
-338.859
-340.273
-343.126
-338.318
-340.294
-337.615
-338.621
-339.180
-337.839
-339.299
-339.471
-337.923
-339.086
-339.248
-338.466
-339.527
-342.069
-337.160
-339.586
-339.934
-341.449
-340.159
-336.125
-339.480
-342.362
-343.810
-338.945
-340.499
-333.623
-343.329
-335.204
-334.272
-339.318
-338.082
-337.375
-339.770
-337.986
-337.881
-338.364
-339.021
-338.262
-337.021
-335.997
-336.914
-332.804
-340.699
-341.285
-338.455
-340.434
-341.988
-338.191
-339.955
-336.350
-337.256
-339.861
-336.247
-339.645
-339.584
-340.857
-338.755
-339.982
-341.691
-339.315
-337.808
-344.434
-338.780
-341.759
-334.308
-341.043
-343.682
-341.835
-338.374
-342.967
-340.856
-338.813
-341.217
-337.700
-338.612
-340.970
-338.162
-338.431
-340.112
-338.070
-336.871
-336.004
-339.408
-339.471
-339.410
-342.634
-346.058
-336.645
-343.585
-339.125
-340.750
-338.897
-341.225
-346.044
-339.871
-332.574
-339.212
-341.208
-340.750
-332.455
-334.869
-343.309
-342.277
-340.055
-332.502
-335.608
-336.894
-336.753
-339.317
-343.844
-343.904
-342.651
-337.972
-336.039
-341.149
-341.723
-346.849
-340.613
-338.351
-338.593
-335.394
-343.386
-340.440
-340.178
-336.020
-331.334
-342.166
-334.078
-340.096
-340.972
-337.133
-339.442
-338.284
-334.185
-333.250
-336.718
-339.739
-333.512
-342.195
-341.081
-341.470
-338.711
-339.338
-342.527
-346.185
-341.746
-337.691
-339.326
-339.950
-340.364
-337.696
-338.026
-339.722
-335.943
-343.397
-335.607
-338.645
-337.773
-340.275
-338.209
-341.549
-336.742
-334.644
-340.224
-336.023
-339.429
-339.662
-338.922
-339.843
-340.172
-341.162
-340.861
-336.993
-334.565
-332.520
-337.434
-339.638
-337.697
-340.409
-338.524
-338.687
-338.395
-338.744
-339.435
-336.160
-343.728
-339.725
-340.246
-335.849
-343.887
-340.390
-337.972
-338.918
-342.866
-339.557
-339.941
-340.388
-338.527
-339.006
-341.224
-339.559
-339.112
-337.819
-338.570
-340.688
-337.868
-336.604
-337.691
-336.199
-342.310
-342.301
-338.562
-338.124
-343.425
-340.263
-339.745
-336.357
-339.695
-338.355
-333.357
-338.375
-339.113
-339.757
-338.769
-334.910
-342.135
-343.020
-338.357
-343.590
-342.162
-343.235
-342.596
-339.499
-334.218
-336.530
-343.612
-344.407
-339.723
-341.505
-337.873
-339.846
-336.842
-342.150
-340.909
-340.322
-342.363
-343.395
-337.328
-338.717
-340.229
-341.749
-327.778
-334.459
-342.054
-341.836
-333.674
-339.466
-342.545
-340.333
-337.090
-340.854
-338.448
-336.255
-336.797
-337.563
-332.935
-334.199
-332.579
-337.970
-336.627
-339.023
-337.495
-337.617
-339.097
-336.744
-342.305
-341.540
-346.362
-341.830
-340.183
-336.135
-333.413
-338.004
-336.858
-341.616
-341.780
-341.042
-338.032
-336.905
-343.246
-336.648
-341.365
-335.773
-339.137
-340.111
-344.745
-339.839
-339.961
-341.331
-340.369
-340.846
-332.384
-338.874
-342.408
-338.130
-342.163
-339.681
-341.984
-340.261
-338.115
-335.751
-335.628
-338.030
-338.858
-343.344
-338.444
-338.465
-337.152
-340.756
-337.536
-338.593
-345.511
-339.233
-337.708
-341.621
-341.888
-345.181
-344.990
-338.858
-340.385
-341.624
-341.377
-340.521
-339.275
-344.745
-337.802
-337.502
-338.690
-337.429
-329.832
-332.815
-342.107
-337.351
-335.158
-336.977
-337.930
-343.158
-341.961
-340.196
-338.938
-337.690
-340.030
-342.010
-347.010
-341.741
-335.717
-334.975
-344.193
-344.080
-339.387
-336.861
-339.182
-339.434
-342.854
-337.358
-336.687
-337.816
-339.523
-340.496
-339.962
-337.638
-335.276
-339.003
-335.122
-335.158
-336.082
-341.883
-339.752
-341.434
-340.155
-339.727
-338.951
-336.112
-338.646
-337.054
-334.467
-338.499
-339.678
-337.373
-334.115
-335.504
-334.054
-340.152
-336.141
-339.943
-338.796
-337.909
-332.072
-335.490
-342.701
-340.463
-337.808
-339.217
-345.071
-341.202
-330.668
-339.587
-339.138
-341.383
-339.235
-340.828
-338.212
-342.495
-337.268
-340.537
-341.003
-339.449
-344.518
-342.931
-338.372
-335.546
-337.153
-337.236
-340.069
-341.882
-339.118
-337.967
-340.530
-340.671
-338.837
-338.294
-337.815
-337.632
-341.835
-337.862
-337.659
-338.900
-339.878
-341.043
-342.253
-337.499
-343.979
-340.070
-342.419
-339.267
-338.511
-335.852
-340.653
-343.660
-346.843
-343.543
-345.925
-344.353
-338.532
-337.015
-338.665
-339.365
-341.808
-339.693
-333.037
-335.676
-342.313
-341.993
-329.323
-328.922
-340.235
-340.771
-341.276
-339.029
-338.125
-338.204
-341.895
-339.970
-336.658
-338.558
-337.071
-340.511
-343.123
-340.027
-333.303
-338.342
-339.085
-337.489
-338.987
-336.074
-340.610
-341.851
-338.843
-336.956
-343.323
-344.544
-336.338
-336.612
-341.363
-342.707
-338.539
-341.859
-338.186
-343.230
-337.733
-334.544
-339.147
-338.871
-336.338
-337.163
-335.572
-338.214
-340.453
-337.066
-335.403
-341.258
-339.590
-338.769
-338.749
-341.393
-334.009
-344.850
-331.879
-337.502
-336.060
-340.327
-345.896
-343.480
-342.640
-341.859
-336.526
-338.768
-343.280
-342.824
-343.662
-340.002
-338.014
-339.010
-333.525
-337.323
-340.626
-341.053
-337.993
-338.820
-338.117
-339.106
-331.840
-339.013
-338.100
-341.541
-335.190
-340.483
-340.578
-336.792
-336.069
-337.368
-339.603
-339.144
-340.610
-340.238
-337.463
-336.891
-330.751
-333.389
-340.566
-341.322
-337.607
-337.262
-344.369
-341.317
-340.338
-341.130
-341.627
-340.921
-338.943
-339.545
-339.630
-342.850
-340.778
-335.452
-340.602
-340.254
-337.802
-339.086
-339.242
-340.261
-340.413
-335.744
-337.999
-338.645
-342.497
-339.824
-341.222
-340.727
-331.648
-336.834
-339.962
-335.994
-332.339
-338.949
-338.998
-337.866
-342.635
-342.640
-337.530
-339.759
-338.128
-339.161
-345.045
-337.519
-337.523
-337.991
-344.128
-336.018
-343.110
-335.705
-335.542
-340.046
-340.842
-339.454
-339.191
-339.541
-343.824
-339.794
-337.421
-334.625
-339.605
-338.559
-341.648
-338.825
-334.310
-334.171
-339.656
-338.950
-338.961
-342.466
-339.796
-343.950
-336.563
-340.607
-343.182
-342.573
-337.964
-336.453
-339.342
-345.565
-339.387
-344.071
-332.830
-340.036
-339.080
-338.900
-340.145
-340.796
-332.918
-340.583
-340.187
-339.495
-338.801
-341.530
-340.219
-343.267
-345.026
-341.542
-338.589
-342.826
-338.223
-342.335
-333.473
-335.873
-338.091
-336.317
-342.410
-337.035
-344.959
-342.631
-337.676
-337.135
-335.832
-337.352
-329.460
-336.062
-340.913
-340.914
-341.887
-338.440
-335.345
-337.395
-339.187
-335.837
-334.273
-343.763
-344.255
-342.280
-347.829
-334.644
-339.554
-340.477
-341.101
-337.186
-342.204
-334.706
-334.161
-339.285
-335.848
-338.905
-334.331
-340.869
-341.014
-338.476
-339.445
-338.663
-340.389
-339.746
-341.730
-342.782
-334.014
-342.915
-338.627
-335.797
-341.397
-336.069
-343.139
-340.151
-339.587
-336.698
-340.491
-340.072
-339.839
-339.905
-341.144
-340.704
-340.398
-337.507
-337.129
-337.909
-337.532
-340.496
-340.626
-340.666
-343.410
-341.498
-341.111
-342.233
-340.901
-338.288
-341.253
-336.920
-338.767
-342.277
-336.442
-340.837
-343.031
-341.983
-338.232
-338.862
-342.538
-340.123
-337.730
-338.099
-341.711
-337.117
-337.728
-335.000
-339.551
-333.616
-341.173
-340.546
-344.597
-342.897
-342.148
-337.338
-339.120
-332.147
-338.772
-329.830
-338.042
-338.374
-343.009
-340.677
-335.010
-338.124
-338.119
-336.842
-340.396
-346.723
-336.445
-339.544
-338.595
-342.860
-341.538
-338.065
-340.107
-337.722
-341.069
-338.961
-335.422
-343.780
-339.524
-337.298
-338.152
-340.096
-335.940
-342.498
-341.147
-341.167
-342.078
-339.528
-340.325
-341.795
-342.843
-339.471
-342.773
-342.608
-339.194
-338.577
-343.180
-339.264
-337.242
-341.960
-337.926
-339.291
-339.195
-339.340
-344.768
-340.678
-337.663
-336.449
-343.880
-341.294
-335.339
-338.518
-341.743
-340.423
-336.020
-342.355
-338.545
-336.128
-334.903
-337.030
-345.100
-339.132
-343.138
-343.283
-333.275
-341.011
-341.958
-339.999
-341.976
-343.949
-335.412
-336.794
-340.589
-340.755
-340.412
-339.234
-333.946
-336.930
-336.932
-333.828
-340.097
-337.406
-342.441
-339.206
-341.720
-340.614
-344.454
-338.188
-338.957
-338.585
-332.677
-340.406
-337.224
-341.704
-343.967
-339.217
-338.033
-339.456
-339.537
-339.366
-342.714
-340.711
-341.482
-344.460
-335.874
-336.274
-338.516
-338.892
-338.254
-339.766
-341.022
-337.306
-338.034
-333.786
-339.395
-338.710
-337.112
-340.097
-343.363
-337.698
-339.682
-339.689
-338.527
-339.654
-336.034
-342.514
-340.800
-337.015
-337.972
-339.345
-341.225
-340.685
-345.292
-341.540
-340.967
-336.987
-339.629
-339.236
-332.949
-339.115
-336.080
-342.420
-337.687
-335.875
-336.920
-340.344
-339.491
-340.019
-339.732
-338.463
-338.003
-338.369
-339.395
-341.176
-339.817
-337.021
-341.392
-343.034
-343.221
-340.365
-341.449
-340.929
-330.350
-343.558
-336.991
-335.173
-337.817
-341.852
-337.947
-337.141
-338.127
-339.957
-338.131
-341.699
-341.209
-339.449
-341.937
-339.108
-343.029
-337.780
-342.756
-339.675
-338.282
-333.485
-340.647
-337.798
-337.702
-338.351
-341.728
-340.363
-338.506
-340.477
-332.383
-336.689
-340.322
-344.105
-339.332
-343.661
-342.352
-342.053
-344.389
-341.623
-345.580
-342.781
-335.667
-334.824
-334.909
-338.820
-339.797
-338.053
-338.362
-340.181
-333.910
-343.490
-347.559
-344.367
-337.617
-332.016
-345.785
-339.209
-340.631
-335.873
-334.367
-334.260
-340.780
-342.190
-338.880
-339.587
-338.964
-339.495
-334.790
-338.418
-341.874
-335.892
-343.826
-337.135
-343.829
-341.835
-339.330
-337.091
-339.479
-338.483
-341.370
-344.714
-341.224
-343.725
-344.610
-341.979
-338.770
-334.546
-337.391
-337.700
-336.082
-340.064
-333.909
-338.105
-345.493
-345.487
-339.196
-343.843
-340.999
-337.609
-339.341
-335.300
-340.744
-338.817
-337.915
-336.422
-337.798
-338.354
-339.416
-335.213
-338.895
-342.384
-338.843
-340.710
-341.877
-338.795
-341.218
-338.330
-335.726
-337.578
-342.866
-341.310
-338.272
-334.454
-346.568
-343.971
-338.926
-342.255
-341.793
-344.511
-332.422
-341.603
-338.614
-336.670
-341.133
-341.299
-341.097
-339.342
-335.719
-341.677
-341.515
-344.935
-344.602
-344.923
-343.770
-338.594
-339.566
-337.170
-336.476
-338.352
-338.443
-337.752
-337.398
-338.269
-337.102
-338.113
-339.328
-340.405
-332.162
-340.282
-337.398
-338.786
-340.265
-343.464
-337.106
-337.953
-347.959
-337.747
-336.984
-344.500
-336.579
-336.968
-342.001
-343.202
-338.601
-338.396
-331.861
-335.322
-339.812
-338.326
-337.000
-340.422
-338.529
-339.884
-338.640
-338.428
-348.063
-342.567
-342.927
-339.920
-340.195
-335.049
-340.954
-342.102
-339.017
-339.635
-338.144
-337.556
-342.025
-344.933
-346.273
-344.114
-330.225
-337.170
-340.176
-341.943
-331.915
-338.359
-342.979
-340.755
-339.240
-336.085
-338.876
-340.711
-340.358
-345.529
-339.199
-339.533
-347.313
-345.452
-339.047
-339.459
-337.005
-339.969
-337.103
-340.202
-341.537
-334.814
-342.422
-341.347
-333.741
-337.254
-339.714
-344.509
-339.708
-341.947
-341.333
-341.062
-343.836
-341.427
-341.825
-339.957
-341.835
-340.760
-339.255
-339.966
-342.153
-338.454
-337.850
-338.020
-340.857
-336.276
-342.795
-337.539
-340.702
-337.432
-337.803
-339.055
-339.368
-334.720
-342.312
-337.911
-343.242
-341.482
-341.405
-339.057
-340.746
-340.090
-330.393
-335.324
-337.909
-339.833
-342.563
-340.185
-342.364
-338.027
-339.129
-336.195
-337.384
-339.654
-330.543
-338.639
-342.690
-342.556
-339.487
-336.545
-340.597
-339.982
-342.891
-344.481
-337.656
-338.389
-341.025
-340.729
-339.457
-340.321
-345.353
-342.646
-340.291
-340.101
-336.532
-340.727
-338.310
-338.591
-333.175
-341.183
-340.681
-340.196
-338.522
-338.318
-338.745
-341.390
-340.050
-336.899
-339.134
-339.143
-338.356
-339.855
-342.228
-334.088
-339.809
-337.936
-338.721
-342.819
-339.439
-338.746
-345.293
-335.049
-336.818
-339.574
-339.094
-337.243
-337.859
-336.026
-339.588
-336.740
-341.662
-340.552
-336.117
-341.195
-337.772
-339.504
-339.130
-340.264
-337.378
-334.658
-342.119
-340.284
-340.677
-340.514
-343.875
-341.911
-337.332
-338.651
-342.198
-340.973
-335.755
-338.457
-340.851
-336.470
-343.305
-342.022
-331.170
-335.327
-337.602
-339.362
-339.264
-335.436
-340.547
-338.182
-337.962
-338.465
-342.145
-339.949
-343.679
-337.171
-342.845
-340.786
-340.304
-341.237
-338.122
-339.114
-341.560
-335.817
-339.661
-342.859
-346.232
-338.643
-335.239
-340.382
-339.254
-337.772
-332.241
-343.917
-338.859
-340.048
-335.213
-337.851
-337.789
-338.830
-339.037
-339.925
-339.525
-343.307
-333.609
-340.367
-339.136
-339.784
-333.640
-341.142
-344.436
-336.629
-339.458
-337.616
-336.715
-340.937
-338.826
-339.909
-342.982
-342.264
-342.230
-337.155
-338.385
-341.093
-343.110
-340.350
-343.207
-345.137
-336.597
-339.152
-331.662
-335.225
-340.378
-340.550
-338.629
-341.999
-346.377
-339.417
-335.551
-339.295
-338.119
-335.909
-341.598
-340.745
-336.444
-341.311
-337.865
-337.390
-337.618
-343.666
-337.339
-337.989
-335.530
-334.809
-349.036
-344.748
-331.570
-336.986
-340.093
-336.499
-344.720
-342.423
-341.584
-340.979
-343.429
-343.464
-340.805
-340.683
-336.566
-342.384
-342.296
-340.194
-341.174
-342.643
-339.642
-334.219
-335.911
-338.365
-334.568
-334.653
-342.443
-339.889
-333.084
-338.367
-336.543
-335.372
-341.743
-341.048
-339.417
-338.227
-337.288
-338.227
-341.801
-340.836
-338.992
-339.796
-336.212
-340.189
-339.294
-337.536
-339.764
-336.953
-339.754
-339.001
-338.215
-331.984
-345.987
-338.142
-339.348
-337.028
-337.229
-338.673
-342.374
-338.455
-333.966
-337.297
-341.016
-344.754
-342.681
-340.352
-337.094
-335.634
-344.647
-342.015
-339.610
-339.491
-338.710
-337.281
-330.081
-342.311
-339.068
-340.370
-340.070
-337.459
-331.606
-339.248
-337.012
-334.789
-340.624
-342.266
-337.471
-340.221
-332.544
-338.954
-337.519
-344.295
-342.218
-342.396
-338.560
-338.429
-339.557
-337.935
-340.934
-342.897
-337.439
-336.686
-341.119
-340.147
-336.318
-340.016
-338.095
-339.014
-338.288
-339.525
-341.351
-340.487
-336.011
-340.343
-330.435
-342.725
-341.455
-344.231
-340.645
-336.086
-337.331
-343.102
-336.243
-337.483
-342.137
-340.338
-338.016
-338.488
-334.179
-342.230
-333.819
-333.872
-337.653
-336.861
-338.982
-340.680
-345.202
-341.447
-346.261
-345.689
-332.236
-334.631
-341.150
-337.727
-340.061
-337.359
-332.490
-339.531
-344.373
-343.106
-332.385
-341.764
-338.453
-338.911
-339.911
-340.568
-343.633
-338.858
-334.449
-337.406
-342.413
-338.449
-338.307
-338.389
-338.971
-340.908
-341.963
-343.118
-341.460
-343.112
-336.999
-338.019
-333.007
-340.616
-342.244
-343.267
-338.840
-341.095
-339.316
-340.476
-339.531
-339.884
-337.922
-336.781
-337.001
-339.282
-338.903
-337.354
-336.258
-339.508
-339.985
-333.644
-345.176
-341.212
-341.139
-338.815
-337.790
-339.022
-336.658
-336.240
-335.013
-339.443
-338.065
-339.049
-337.439
-337.174
-336.176
-341.739
-341.604
-336.259
-336.949
-343.568
-345.457
-338.341
-339.659
-338.434
-333.679
-338.749
-336.589
-336.638
-341.972
-336.953
-342.147
-335.491
-340.160
-343.572
-342.704
-342.248
-340.158
-344.203
-337.375
-340.450
-336.953
-334.979
-340.048
-341.125
-336.557
-336.406
-338.435
-339.358
-338.431
-336.691
-341.351
-335.584
-342.319
-341.339
-346.322
-341.325
-340.982
-340.124
-341.957
-341.330
-342.408
-341.009
-336.951
-339.604
-338.899
-338.796
-339.731
-335.855
-340.054
-336.969
-339.056
-345.480
-339.556
-339.441
-339.213
-338.824
-339.680
-338.702
-337.718
-338.274
-336.955
-338.430
-341.456
-341.728
-338.926
-337.402
-333.941
-337.628
-338.208
-341.167
-341.535
-340.832
-338.563
-341.698
-341.032
-341.701
-331.265
-337.509
-339.089
-339.838
-337.402
-340.496
-346.285
-342.276
-336.836
-336.012
-330.623
-337.854
-344.410
-335.943
-338.414
-335.643
-337.301
-338.515
-336.204
-337.968
-338.175
-337.164
-339.543
-341.851
-344.635
-340.438
-339.659
-338.692
-339.494
-339.625
-340.057
-339.574
-337.900
-336.276
-338.062
-337.737
-342.871
-339.431
-342.928
-340.356
-341.145
-340.041
-341.119
-339.949
-337.267
-339.030
-339.529
-338.791
-336.460
-338.118
-342.474
-339.388
-340.830
-345.557
-339.801
-338.938
