# Supplementary material for: A Fast and Efficient Approach for Genomic Selection with High-Density Markers
Source: G3 (Bethesda). 2012 Oct 1;2(10):1179–84. doi: 10.1534/g3.112.003822 (PMC3464110; doi:10.1534/g3.112.003822)
Supplement: Supporting Information [file supp_2.10.1179_FileS1.zip › Rep1_50/Rep11/TBV5]

-338.148
-339.654
-337.896
-339.364
-340.187
-339.038
-343.365
-336.582
-341.019
-339.739
-338.091
-339.266
-337.713
-338.741
-339.174
-340.130
-338.717
-341.249
-343.564
-338.825
-335.760
-340.392
-338.307
-337.776
-340.839
-337.495
-341.890
-342.481
-336.112
-335.536
-339.941
-339.136
-338.500
-334.905
-334.816
-339.443
-343.272
-337.980
-338.058
-339.230
-342.343
-337.310
-343.734
-337.707
-339.784
-342.427
-334.586
-339.716
-330.394
-336.767
-338.080
-338.250
-338.207
-336.628
-339.543
-338.836
-342.172
-340.517
-344.713
-340.679
-341.020
-340.466
-339.941
-334.836
-338.508
-339.929
-335.936
-340.150
-341.965
-341.891
-330.895
-336.526
-337.457
-337.577
-339.891
-337.367
-340.994
-337.163
-339.272
-339.033
-341.924
-338.933
-335.236
-339.352
-336.288
-339.074
-334.141
-337.406
-342.293
-338.905
-337.956
-343.321
-339.217
-340.839
-338.029
-340.093
-339.057
-339.139
-346.189
-342.099
-337.172
-333.357
-343.392
-342.117
-337.881
-338.518
-345.704
-339.798
-336.652
-336.557
-339.061
-339.841
-339.737
-340.011
-339.789
-342.269
-340.127
-339.073
-339.530
-337.452
-342.671
-338.325
-338.646
-341.597
-339.677
-335.994
-334.820
-341.558
-333.738
-335.935
-345.612
-343.245
-342.955
-340.919
-344.042
-339.562
-335.598
-334.551
-337.571
-341.123
-342.968
-345.751
-337.190
-341.572
-337.999
-334.009
-332.472
-341.345
-344.870
-342.712
-338.670
-340.708
-336.007
-338.164
-343.838
-339.406
-340.320
-340.184
-336.231
-341.625
-340.874
-340.370
-336.324
-338.601
-338.336
-336.673
-341.148
-341.260
-339.134
-339.579
-339.414
-340.679
-337.300
-338.252
-339.805
-338.272
-338.453
-340.219
-334.739
-337.297
-342.351
-342.011
-336.745
-336.544
-337.586
-336.405
-339.305
-340.840
-338.250
-337.507
-344.219
-341.055
-331.998
-336.521
-339.411
-336.105
-340.931
-336.189
-339.486
-344.055
-339.659
-335.304
-339.161
-335.503
-339.790
-338.807
-335.151
-340.823
-338.861
-336.776
-341.463
-344.755
-340.138
-340.826
-345.332
-343.247
-335.903
-336.090
-341.660
-341.288
-340.252
-341.621
-335.158
-337.361
-339.054
-339.209
-330.206
-339.063
-337.248
-334.699
-340.162
-338.584
-336.798
-341.483
-335.619
-334.390
-339.381
-337.275
-338.759
-344.307
-342.686
-341.320
-339.134
-340.083
-343.685
-338.153
-342.536
-339.004
-339.718
-338.516
-340.771
-343.445
-334.252
-335.578
-337.204
-344.521
-335.023
-339.694
-338.635
-337.626
-340.452
-337.631
-341.395
-339.246
-332.488
-331.078
-343.166
-336.375
-339.672
-336.643
-342.324
-341.155
-336.738
-339.536
-335.564
-336.516
-332.856
-339.019
-344.056
-341.066
-336.940
-338.107
-340.891
-343.555
-337.671
-333.659
-340.045
-338.630
-339.526
-341.404
-347.836
-344.221
-338.708
-338.654
-339.402
-339.479
-335.283
-338.596
-339.642
-341.686
-336.989
-335.031
-337.061
-336.544
-338.634
-341.821
-342.607
-337.279
-344.029
-340.765
-340.618
-338.165
-333.609
-341.928
-340.993
-341.846
-335.126
-341.071
-343.196
-343.153
-344.954
-340.978
-339.956
-338.351
-344.161
-346.220
-338.631
-341.009
-337.670
-337.957
-340.613
-338.586
-339.502
-343.078
-337.516
-340.261
-341.517
-340.468
-329.953
-340.173
-336.774
-337.739
-339.181
-340.100
-342.625
-342.355
-346.569
-341.540
-336.280
-340.036
-341.512
-342.451
-342.493
-338.542
-337.661
-337.203
-341.328
-342.573
-339.057
-339.309
-336.069
-334.925
-340.978
-333.397
-342.178
-338.743
-341.123
-337.984
-338.860
-338.684
-337.834
-336.625
-340.985
-338.842
-336.425
-333.838
-337.728
-337.970
-344.204
-340.908
-340.153
-340.128
-341.935
-340.785
-341.796
-338.608
-337.686
-335.890
-335.449
-334.507
-346.215
-339.030
-340.314
-338.607
-338.934
-337.931
-337.028
-341.457
-340.469
-337.657
-346.042
-336.681
-345.425
-343.501
-342.951
-341.746
-338.788
-338.761
-338.502
-338.923
-330.015
-339.463
-339.204
-336.115
-339.125
-344.232
-339.393
-340.105
-337.046
-337.563
-339.293
-335.680
-338.957
-344.088
-342.522
-337.853
-338.197
-337.039
-342.394
-343.880
-346.397
-346.801
-342.824
-337.438
-337.258
-336.680
-341.987
-338.433
-338.690
-336.677
-341.747
-344.591
-341.522
-337.910
-339.034
-339.385
-344.200
-338.414
-343.282
-339.810
-341.203
-339.911
-345.362
-339.530
-338.821
-339.606
-343.243
-339.899
-334.920
-334.078
-343.890
-340.067
-340.816
-342.215
-343.377
-341.678
-338.324
-341.235
-339.520
-338.127
-342.294
-343.140
-336.832
-335.560
-342.302
-344.324
-338.387
-337.828
-341.114
-342.708
-338.903
-339.292
-335.415
-342.541
-332.767
-336.091
-335.850
-337.827
-338.424
-332.476
-332.703
-341.312
-342.364
-338.517
-340.969
-338.257
-329.633
-339.411
-341.846
-337.551
-334.108
-341.039
-339.002
-336.315
-337.158
-337.785
-336.656
-338.510
-335.194
-336.326
-335.412
-338.029
-337.021
-331.573
-338.880
-337.619
-341.894
-334.304
-340.040
-342.038
-345.383
-336.390
-344.497
-341.104
-341.028
-340.242
-341.364
-336.903
-338.144
-334.624
-340.592
-339.158
-338.829
-335.697
-336.699
-339.553
-341.291
-339.989
-336.418
-336.920
-337.887
-345.266
-338.933
-342.547
-344.963
-336.001
-341.761
-338.566
-337.935
-341.319
-339.419
-340.021
-337.475
-340.690
-333.290
-338.003
-329.310
-339.131
-337.893
-338.820
-340.106
-337.129
-337.020
-339.955
-337.409
-336.124
-342.657
-336.281
-341.755
-336.114
-335.707
-337.366
-337.846
-339.529
-339.921
-344.210
-342.683
-340.095
-338.951
-339.353
-338.645
-340.385
-338.313
-339.068
-343.194
-340.590
-340.196
-338.270
-342.326
-338.472
-346.087
-345.457
-337.055
-335.285
-338.012
-339.718
-337.959
-339.339
-334.823
-335.189
-342.107
-341.926
-333.159
-337.109
-341.773
-340.049
-337.874
-338.388
-337.362
-335.740
-342.334
-337.197
-338.762
-338.405
-341.364
-339.404
-342.139
-341.992
-335.081
-339.191
-340.833
-338.586
-341.159
-341.235
-341.373
-341.874
-345.512
-340.813
-343.824
-347.978
-342.559
-338.090
-339.891
-337.385
-338.740
-339.524
-338.245
-335.148
-337.957
-337.548
-337.042
-337.978
-337.831
-337.686
-339.105
-339.341
-335.327
-334.078
-343.267
-341.905
-338.506
-339.962
-340.001
-338.535
-343.662
-345.142
-341.704
-342.669
-338.245
-338.637
-340.737
-339.697
-338.805
-339.720
-340.496
-337.877
-340.094
-339.446
-337.003
-338.105
-336.523
-341.788
-338.628
-339.757
-341.351
-339.719
-341.650
-337.260
-340.467
-341.360
-337.227
-338.357
-341.407
-338.220
-336.186
-336.789
-340.566
-343.557
-332.438
-335.015
-338.785
-336.098
-336.718
-339.031
-337.464
-337.780
-338.277
-341.903
-342.150
-339.330
-340.161
-345.514
-338.659
-339.887
-340.485
-339.917
-345.183
-340.746
-336.739
-336.068
-341.141
-339.795
-339.011
-342.122
-340.896
-337.632
-340.740
-339.552
-335.880
-343.109
-339.374
-341.340
-343.743
-341.204
-336.748
-337.414
-337.960
-339.507
-335.989
-344.937
-333.151
-337.416
-339.939
-341.503
-340.081
-336.839
-338.825
-342.890
-340.645
-336.765
-340.208
-342.649
-340.636
-336.167
-342.473
-338.987
-338.940
-339.866
-337.647
-341.638
-341.911
-340.334
-340.255
-339.184
-339.559
-339.831
-334.264
-343.181
-337.488
-335.546
-340.922
-341.068
-334.926
-336.943
-344.038
-341.838
-339.369
-338.470
-340.849
-342.791
-345.355
-340.088
-340.872
-339.809
-335.902
-343.073
-338.535
-341.034
-340.414
-335.448
-341.374
-335.515
-341.079
-344.200
-341.078
-340.378
-339.470
-338.734
-339.165
-341.379
-334.648
-342.937
-339.237
-337.260
-339.281
-340.226
-340.092
-339.642
-339.866
-339.919
-340.232
-337.199
-340.837
-338.311
-341.252
-338.014
-337.296
-334.950
-339.048
-344.097
-341.539
-337.898
-337.773
-340.093
-342.207
-344.463
-338.658
-344.033
-337.302
-340.330
-344.776
-339.313
-334.198
-335.970
-335.656
-335.855
-339.423
-339.397
-340.375
-341.495
-341.257
-343.117
-339.885
-339.631
-335.485
-337.446
-342.033
-342.131
-340.255
-336.991
-338.932
-338.325
-336.305
-334.618
-339.547
-340.289
-339.145
-337.501
-340.823
-339.818
-341.120
-340.293
-337.923
-338.877
-337.584
-337.732
-339.501
-342.308
-342.106
-341.560
-345.364
-338.815
-345.167
-340.528
-343.462
-339.066
-336.434
-335.612
-339.608
-338.931
-340.853
-335.554
-340.141
-338.178
-335.812
-335.280
-335.681
-340.003
-343.876
-338.954
-336.506
-337.075
-341.217
-341.610
-340.117
-339.099
-340.220
-338.658
-341.173
-338.097
-336.959
-338.185
-338.860
-338.049
-339.339
-340.618
-336.148
-334.875
-340.212
-336.674
-340.258
-342.145
-338.317
-341.836
-336.039
-337.944
-335.283
-334.028
-339.297
-340.188
-345.844
-343.514
-338.761
-337.311
-336.832
-339.246
-339.794
-345.430
-340.038
-336.597
-337.762
-335.832
-336.307
-340.412
-339.958
-338.256
-345.813
-338.217
-337.991
-338.518
-341.169
-341.980
-337.018
-335.821
-328.394
-339.538
-342.835
-341.052
-337.470
-336.835
-339.447
-341.786
-341.552
-343.423
-336.464
-342.076
-339.249
-340.351
-335.328
-337.863
-338.623
-336.292
-340.167
-337.331
-340.810
-340.445
-339.142
-338.751
-342.071
-334.045
-340.626
-338.108
-342.490
-340.776
-344.005
-345.300
-337.433
-338.820
-342.681
-340.368
-336.241
-339.362
-340.707
-343.016
-339.606
-337.852
-339.462
-341.001
-334.445
-343.227
-337.296
-337.218
-340.120
-339.919
-341.994
-332.680
-339.596
-338.458
-340.666
-341.437
-344.220
-338.289
-332.179
-336.230
-336.493
-339.833
-340.421
-338.039
-339.406
-340.436
-336.299
-337.493
-341.509
-340.789
-336.031
-335.849
-338.936
-340.395
-335.969
-342.703
-337.305
-337.757
-337.525
-332.650
-335.907
-338.386
-336.751
-337.924
-341.542
-339.109
-341.999
-343.442
-340.964
-343.091
-334.358
-335.167
-340.760
-339.443
-338.394
-343.579
-342.968
-342.775
-339.335
-340.119
-339.568
-339.782
-336.903
-338.735
-342.408
-339.767
-335.667
-340.769
-339.002
-338.624
-338.194
-338.626
-342.300
-335.211
-334.099
-336.256
-333.599
-340.086
-342.421
-342.958
-348.369
-344.969
-333.972
-337.774
-344.786
-342.737
-343.009
-336.584
-338.464
-337.509
-338.240
-338.432
-332.938
-340.298
-344.178
-343.161
-340.852
-341.836
-339.443
-334.718
-338.491
-344.521
-343.887
-342.999
-341.540
-334.174
-336.796
-336.274
-337.939
-334.215
-339.441
-336.770
-342.061
-341.320
-340.145
-337.203
-342.381
-342.055
-343.269
-337.057
-343.304
-341.524
-347.411
-343.772
-336.220
-342.237
-337.493
-340.978
-338.512
-335.413
-340.265
-340.108
-336.850
-338.138
-341.251
-338.374
-341.097
-341.519
-342.946
-341.280
-341.877
-339.580
-339.237
-339.157
-338.656
-340.553
-339.739
-343.436
-343.088
-340.482
-336.920
-332.448
-341.138
-339.726
-340.310
-339.439
-338.983
-340.030
-341.862
-342.525
-339.886
-337.272
-341.981
-340.928
-330.611
-338.975
-343.252
-341.895
-339.270
-340.504
-342.604
-340.432
-342.695
-339.567
-342.708
-341.798
-338.221
-341.163
-337.463
-340.757
-339.503
-337.682
-339.833
-335.778
-342.497
-341.959
-332.947
-340.179
-333.569
-334.878
-341.425
-339.757
-339.780
-341.857
-339.922
-334.863
-336.932
-336.024
-338.383
-337.444
-341.814
-339.980
-337.439
-339.406
-342.682
-339.208
-340.415
-336.921
-340.489
-341.176
-340.642
-339.247
-337.322
-337.669
-339.668
-340.962
-332.244
-331.616
-341.398
-340.908
-339.653
-340.910
-345.932
-341.214
-335.814
-333.411
-336.946
-335.478
-343.532
-341.421
-338.193
-340.834
-337.929
-338.475
-340.389
-339.412
-338.904
-333.496
-342.391
-337.757
-339.755
-336.439
-338.476
-337.950
-343.660
-341.389
-337.893
-335.654
-339.761
-340.018
-341.913
-341.515
-334.544
-336.310
-342.654
-338.592
-335.429
-337.553
-338.218
-342.032
-340.219
-339.268
-338.336
-339.045
-338.963
-336.540
-337.625
-337.287
-334.724
-340.582
-338.140
-341.000
-340.426
-341.293
-339.052
-335.046
-336.765
-340.561
-347.623
-345.221
-340.618
-345.952
-340.660
-339.325
-340.571
-343.262
-339.830
-339.766
-336.046
-335.211
-341.374
-341.249
-335.445
-343.300
-338.582
-340.078
-340.363
-341.424
-336.585
-333.520
-339.539
-339.691
-337.791
-341.588
-340.927
-335.795
-339.221
-337.606
-341.746
-337.310
-339.845
-341.633
-340.068
-341.377
-336.871
-339.631
-339.310
-336.622
-345.254
-338.363
-340.243
-337.160
-339.760
-340.479
-337.338
-338.511
-340.484
-334.457
-342.687
-338.506
-337.315
-339.409
-338.496
-341.298
-342.960
-339.833
-338.352
-337.608
-337.789
-337.166
-340.235
-339.350
-342.990
-337.330
-329.779
-336.687
-342.403
-336.908
-340.902
-340.132
-344.107
-342.248
-335.104
-335.568
-334.712
-340.770
-337.285
-337.732
-337.279
-337.272
-337.854
-338.702
-342.018
-340.473
-340.986
-340.504
-338.943
-342.581
-339.611
-342.668
-340.459
-342.250
-337.254
-340.001
-339.850
-340.616
-340.044
-337.673
-339.022
-338.525
-340.275
-340.105
-338.273
-337.918
-341.252
-338.865
-346.172
-339.132
-343.926
-342.956
-342.254
-339.787
-335.678
-336.219
-337.592
-336.032
-342.154
-342.766
-340.325
-338.118
-332.251
-340.014
-330.566
-340.362
-338.079
-337.709
-340.288
-339.916
-337.830
-339.615
-338.089
-338.962
-339.195
-339.118
-343.927
-338.981
-338.464
-340.630
-345.000
-344.733
-344.087
-343.358
-340.823
-342.858
-342.894
-341.039
-336.029
-339.902
-340.367
-340.584
-338.385
-336.564
-338.032
-335.872
-334.899
-337.458
-334.529
-338.626
-341.953
-340.231
-342.631
-340.683
-339.747
-343.158
-346.761
-344.382
-342.757
-337.124
-335.742
-333.961
-339.629
-336.997
-342.388
-343.398
-335.476
-335.670
-343.084
-338.151
-341.835
-339.785
-338.332
-341.269
-341.690
-335.077
-343.060
-341.221
-335.924
-339.829
-338.299
-338.451
-338.903
-339.752
-345.747
-335.795
-337.213
-336.579
-344.344
-342.090
-337.740
-333.987
-336.668
-336.851
-338.796
-345.364
-340.339
-339.533
-344.649
-341.743
-339.568
-339.398
-338.632
-339.292
-338.280
-339.570
-339.683
-337.751
-338.551
-335.853
-339.552
-341.961
-336.997
-336.776
-340.288
-336.326
-339.975
-340.806
-340.451
-334.608
-344.071
-338.477
-340.233
-340.199
-342.484
-340.190
-342.575
-338.845
-338.856
-342.711
-340.694
-337.168
-342.127
-344.596
-341.527
-342.576
-336.516
-341.545
-340.077
-336.604
-338.299
-338.814
-339.429
-341.131
-340.094
-337.593
-343.064
-338.272
-345.209
-337.873
-336.958
-335.806
-340.042
-335.673
-338.956
-342.333
-339.887
-340.031
-344.052
-339.625
-338.067
-342.254
-338.376
-338.810
-339.218
-336.004
-343.304
-340.048
-342.047
-339.570
-339.891
-343.066
-336.830
-335.654
-341.035
-339.784
-343.709
-337.352
-341.642
-340.979
-341.241
-339.880
-339.110
-337.161
-338.897
-336.247
-340.786
-337.164
-337.958
-340.581
-340.120
-339.974
-333.620
-339.079
-341.067
-339.691
-342.511
-344.228
-340.881
-340.102
-334.640
-343.955
-335.796
-339.452
-339.005
-340.209
-340.826
-333.405
-338.898
-337.818
-345.620
-339.723
-339.764
-340.896
-334.214
-340.692
-340.489
-336.736
-343.494
-340.572
-340.444
-336.514
-339.820
-336.721
-338.378
-333.759
-339.968
-341.016
-343.760
-340.668
-342.652
-341.793
-332.727
-339.511
-341.108
-339.857
-341.049
-344.569
-337.954
-336.882
-337.419
-336.964
-338.518
-338.480
-341.458
-339.647
-341.963
-339.806
-339.403
-339.074
-335.852
-343.066
-342.655
-339.126
-342.335
-342.637
-341.223
-340.041
-338.442
-338.825
-340.214
-336.112
-334.717
-336.797
-342.303
-343.084
-344.262
-338.832
-339.019
-335.372
-345.773
-340.586
-341.728
-340.513
-337.973
-338.009
-336.597
-342.309
-344.307
-345.186
-341.431
-344.351
-343.858
-341.138
-336.644
-344.903
-339.036
-341.654
-337.598
-336.338
-343.174
-340.755
-339.628
-337.065
-341.976
-342.961
-327.625
-342.781
-339.459
-338.161
-341.352
-339.461
-328.981
-337.157
-330.503
-334.057
-340.683
-340.648
-336.184
-337.004
-342.511
-339.248
-340.210
-343.136
-340.506
-337.879
-346.570
-341.119
-340.257
-337.985
-338.599
-340.323
-339.949
-337.654
-339.716
-337.446
-338.039
-336.915
-334.967
-337.720
-340.584
-336.449
-342.964
-342.133
-335.441
-339.549
-342.589
-335.725
-339.983
-341.030
-341.164
-337.996
-342.935
-338.516
-342.491
-338.083
-340.944
-339.083
-336.527
-339.414
-341.230
-335.157
-338.383
-335.628
-339.666
-337.051
-341.064
-341.907
-339.090
-335.595
-340.315
-336.120
-346.372
-344.618
-343.076
-342.023
-338.525
-340.603
-338.438
-338.657
-335.553
-339.319
-333.366
-337.197
-338.844
-337.518
-342.245
-339.218
-337.732
-343.091
-334.944
-342.207
-336.394
-337.160
-340.155
-342.457
-339.743
-335.276
-338.879
-338.905
-340.071
-340.565
-339.317
-342.370
-338.535
-337.736
-341.783
-341.118
-336.816
-337.577
-339.217
-337.720
-342.420
-335.198
-334.070
-334.421
-338.401
-340.690
-341.452
-340.066
-329.639
-333.742
-344.765
-341.706
-347.228
-339.123
-339.901
-335.177
-341.402
-336.182
-338.122
-337.750
-339.018
-339.900
-331.316
-338.568
-343.638
-340.743
-340.809
-339.449
-342.627
-339.231
-339.154
-340.343
-341.730
-340.266
-340.562
-336.861
-338.798
-338.915
-341.205
-338.464
-339.724
-340.839
-338.094
-335.091
-338.963
-337.952
-338.314
-340.748
-335.760
-335.772
-341.064
-339.274
-339.682
-337.885
-338.159
-337.238
-335.103
-336.842
-343.188
-342.923
-338.289
-337.935
-342.106
-339.498
-335.677
-336.730
-336.385
-331.592
-339.550
-340.915
-334.344
-337.605
-332.304
-337.921
-338.136
-341.366
-341.399
-340.806
-331.876
-335.810
-329.910
-337.303
-338.764
-342.940
-340.365
-339.428
-339.634
-337.190
-335.783
-332.350
-339.530
-338.991
-341.673
-335.396
-336.987
-343.976
-341.825
-336.766
-338.266
-337.817
-340.038
-340.368
-341.051
-336.841
-341.012
-339.842
-338.694
-337.463
-342.202
-342.099
-340.540
-337.888
-338.540
-336.321
-338.289
-339.944
-340.604
-342.535
-344.065
-342.487
-340.130
-337.082
-336.258
-338.071
-337.641
-343.292
-344.220
-334.619
-338.170
-341.859
-340.958
-340.559
-340.321
-343.638
-340.926
-344.793
-336.332
-339.957
-345.281
-340.228
-340.456
-338.277
-337.764
-339.974
-338.387
-336.150
-338.428
-340.563
-341.508
-342.649
-335.971
-337.039
-343.023
-338.899
-339.458
-338.767
-341.195
-336.683
-340.718
-341.563
-337.875
-338.602
-333.663
-336.643
-336.824
-337.686
-338.569
-336.990
-338.629
-337.623
-339.517
-340.255
-338.263
-340.318
-340.476
-336.542
-343.697
-341.725
-342.079
-342.352
-340.429
-342.029
-344.732
-341.456
-343.811
-341.465
-333.997
-339.339
-335.042
-337.700
-340.615
-339.330
-337.528
-340.966
-341.783
-342.607
-339.499
-338.483
-337.248
-340.823
-333.110
-338.438
-339.948
-342.137
-335.821
-338.342
-331.759
-334.897
-346.466
-342.044
-340.074
-341.517
-340.172
-335.925
-343.357
-342.180
-341.368
-339.567
-343.109
-340.839
-336.894
-343.289
-336.811
-340.042
-337.901
-338.385
-344.479
-343.240
-342.307
-337.205
-342.374
-341.135
-337.651
-339.080
-339.959
-345.458
