# Supplementary material for: A Fast and Efficient Approach for Genomic Selection with High-Density Markers
Source: G3 (Bethesda). 2012 Oct 1;2(10):1179–84. doi: 10.1534/g3.112.003822 (PMC3464110; doi:10.1534/g3.112.003822)
Supplement: Supporting Information [file supp_2.10.1179_FileS1.zip › Rep1_50/Rep11/TBV6]

-339.736
-340.084
-335.613
-334.978
-344.748
-342.283
-332.218
-337.111
-341.233
-339.789
-338.392
-331.540
-337.854
-342.046
-331.243
-337.301
-343.799
-343.912
-340.731
-345.195
-333.222
-340.725
-340.790
-338.687
-337.092
-339.500
-339.329
-342.068
-332.562
-338.837
-339.647
-342.666
-340.952
-339.671
-341.103
-336.534
-335.727
-334.861
-340.367
-338.686
-337.097
-339.699
-337.460
-337.655
-335.293
-335.194
-340.708
-340.320
-341.441
-333.099
-337.231
-336.198
-336.230
-335.650
-336.539
-332.017
-339.055
-339.435
-339.160
-341.716
-339.968
-342.805
-340.325
-336.092
-347.567
-337.478
-339.572
-339.825
-337.690
-336.378
-346.549
-343.407
-340.891
-336.719
-341.811
-343.841
-341.353
-340.288
-339.775
-337.746
-340.052
-342.971
-337.279
-336.640
-342.202
-340.768
-339.422
-339.533
-345.432
-342.434
-338.023
-341.552
-340.523
-339.370
-339.459
-344.584
-335.986
-333.474
-338.156
-343.013
-341.953
-342.370
-339.738
-337.126
-336.287
-340.797
-340.111
-337.576
-333.422
-339.384
-338.757
-339.443
-340.976
-341.013
-334.956
-340.178
-335.934
-341.981
-343.985
-340.674
-342.904
-343.257
-338.342
-339.991
-338.221
-335.635
-343.496
-337.616
-340.892
-338.753
-339.028
-339.800
-340.423
-338.672
-332.328
-338.906
-340.825
-342.021
-334.135
-340.766
-341.775
-341.336
-338.322
-338.256
-337.740
-339.334
-339.668
-335.966
-343.280
-341.121
-333.507
-338.756
-342.898
-339.865
-339.863
-338.358
-337.303
-340.257
-340.408
-342.634
-341.631
-342.016
-338.808
-339.970
-333.124
-334.301
-332.108
-336.285
-332.802
-334.223
-343.783
-342.493
-337.035
-342.472
-337.917
-338.291
-338.620
-341.189
-343.493
-337.679
-340.940
-339.591
-338.183
-339.484
-337.843
-337.897
-340.280
-336.653
-344.910
-341.894
-337.649
-336.794
-338.114
-338.121
-342.282
-341.368
-340.602
-338.684
-338.354
-340.896
-340.788
-337.967
-340.847
-338.341
-341.884
-339.008
-336.615
-335.404
-338.339
-339.543
-342.361
-339.005
-332.913
-342.691
-339.823
-337.413
-338.832
-338.016
-344.825
-339.607
-340.611
-342.700
-346.423
-335.586
-336.618
-336.002
-341.411
-339.355
-339.599
-341.742
-340.744
-340.315
-343.815
-336.363
-335.150
-339.053
-340.026
-340.393
-339.107
-336.174
-341.675
-342.551
-331.920
-337.839
-344.751
-341.521
-339.593
-339.246
-337.013
-339.136
-338.939
-335.631
-337.066
-339.253
-338.101
-340.282
-334.777
-335.831
-337.884
-340.475
-346.485
-345.237
-333.605
-339.065
-339.702
-335.211
-338.545
-338.980
-339.017
-341.361
-337.828
-334.137
-340.292
-344.453
-337.680
-342.419
-336.124
-337.899
-342.439
-343.861
-338.227
-337.873
-336.832
-338.427
-336.370
-337.470
-340.919
-340.170
-338.569
-343.331
-333.491
-340.141
-333.496
-338.341
-340.068
-337.900
-336.455
-339.595
-332.898
-334.142
-340.687
-338.590
-340.455
-340.981
-340.389
-343.633
-330.609
-338.316
-337.542
-340.024
-340.425
-338.781
-335.506
-335.581
-337.198
-335.381
-341.301
-342.574
-338.371
-338.993
-340.198
-338.965
-341.090
-335.863
-336.582
-339.460
-330.256
-336.587
-338.377
-340.481
-340.202
-337.030
-338.096
-343.819
-339.248
-337.524
-339.834
-337.558
-337.047
-342.523
-339.706
-341.455
-340.744
-338.929
-340.989
-337.539
-339.642
-339.370
-343.696
-341.850
-339.763
-336.439
-337.795
-341.159
-347.321
-341.108
-335.229
-345.128
-338.353
-339.685
-343.942
-341.045
-344.871
-339.391
-333.149
-340.264
-335.796
-340.135
-339.995
-337.005
-339.902
-337.829
-340.380
-337.854
-338.702
-343.516
-338.862
-336.063
-340.062
-339.771
-344.047
-338.220
-341.941
-336.571
-339.587
-338.119
-338.332
-336.970
-339.085
-338.910
-337.515
-337.256
-336.447
-335.723
-337.140
-341.315
-339.773
-337.391
-341.211
-340.741
-336.314
-340.694
-341.546
-341.788
-339.790
-340.253
-343.490
-342.249
-334.269
-338.031
-336.796
-341.333
-341.834
-337.971
-338.987
-342.048
-334.682
-341.415
-340.507
-339.162
-341.347
-341.618
-343.570
-339.093
-338.850
-341.840
-338.667
-338.431
-336.132
-339.488
-345.362
-343.700
-338.899
-341.562
-336.934
-345.405
-341.023
-339.288
-341.185
-340.254
-338.210
-336.671
-342.575
-339.931
-336.991
-337.166
-341.438
-339.571
-342.695
-343.383
-335.798
-336.617
-340.379
-339.613
-338.196
-340.896
-338.979
-341.775
-344.580
-336.127
-335.032
-341.144
-340.033
-337.613
-341.396
-341.044
-340.346
-343.711
-341.979
-341.089
-339.622
-343.208
-345.275
-343.827
-334.643
-337.842
-337.894
-332.819
-340.852
-339.384
-339.489
-341.124
-340.652
-338.445
-338.223
-337.310
-335.369
-335.508
-340.190
-341.521
-343.268
-339.768
-345.130
-337.226
-340.670
-341.755
-341.099
-336.963
-340.162
-340.035
-338.900
-337.460
-341.007
-341.992
-341.421
-339.937
-331.071
-338.263
-342.425
-339.797
-344.100
-339.744
-337.300
-338.962
-339.554
-342.518
-342.510
-341.494
-343.379
-335.038
-343.866
-339.685
-339.249
-331.616
-339.242
-340.235
-342.943
-340.827
-345.201
-345.456
-337.033
-338.741
-337.747
-341.887
-342.050
-337.952
-340.733
-338.968
-344.892
-340.916
-330.534
-339.253
-337.986
-338.453
-343.326
-337.145
-339.856
-337.089
-343.261
-334.221
-334.541
-340.110
-341.315
-341.749
-332.376
-334.683
-340.836
-339.608
-338.946
-338.500
-339.297
-342.089
-340.481
-342.741
-333.321
-337.084
-339.090
-340.555
-337.773
-339.933
-336.577
-334.795
-340.557
-337.453
-348.504
-339.573
-342.755
-338.330
-339.949
-339.318
-339.839
-343.678
-338.745
-340.600
-331.404
-337.882
-338.495
-340.957
-339.582
-343.098
-337.983
-339.916
-338.463
-340.446
-336.883
-336.967
-341.343
-338.264
-344.628
-341.781
-337.948
-339.072
-338.486
-337.804
-339.377
-341.627
-339.729
-339.847
-336.138
-333.605
-336.499
-335.285
-344.913
-341.805
-330.536
-342.153
-336.154
-338.195
-335.390
-342.952
-340.359
-336.544
-340.729
-337.948
-340.387
-341.588
-346.973
-341.276
-333.154
-339.829
-334.281
-335.426
-340.014
-336.896
-340.281
-338.948
-341.181
-341.347
-339.000
-340.207
-337.068
-336.368
-340.526
-335.122
-344.306
-335.032
-337.831
-339.982
-337.980
-335.552
-340.640
-343.242
-335.305
-338.814
-342.310
-339.803
-336.433
-341.075
-337.606
-335.356
-337.445
-338.365
-341.654
-338.452
-339.564
-338.911
-340.135
-341.669
-341.977
-340.301
-341.540
-341.311
-342.692
-342.958
-338.567
-341.489
-338.647
-338.418
-338.611
-333.990
-337.393
-340.363
-344.492
-344.356
-341.009
-344.553
-338.435
-338.027
-347.222
-339.753
-339.856
-338.324
-339.758
-340.190
-343.555
-344.571
-341.318
-341.267
-340.389
-339.258
-331.810
-336.925
-342.384
-344.347
-338.242
-341.660
-343.512
-340.416
-341.004
-338.355
-334.757
-339.294
-341.015
-335.532
-338.699
-340.124
-347.830
-343.862
-340.146
-339.598
-339.384
-337.121
-333.545
-335.030
-340.880
-339.368
-333.131
-340.718
-336.443
-335.872
-336.866
-334.043
-342.680
-340.233
-336.773
-339.996
-329.321
-334.419
-333.357
-335.500
-341.913
-335.265
-336.519
-337.361
-339.024
-339.244
-342.478
-336.468
-343.661
-338.127
-339.306
-341.029
-335.287
-337.209
-340.529
-341.542
-332.356
-339.698
-339.089
-340.646
-331.083
-338.140
-337.837
-340.301
-344.963
-344.656
-340.076
-340.995
-338.705
-340.640
-345.169
-343.239
-338.430
-340.783
-343.814
-340.674
-339.278
-345.740
-338.781
-332.574
-336.952
-337.607
-342.792
-341.089
-340.760
-338.957
-340.577
-338.684
-342.915
-341.625
-342.053
-339.507
-340.539
-340.038
-337.563
-337.159
-337.745
-339.151
-338.674
-338.431
-338.309
-335.695
-342.529
-339.455
-331.334
-338.950
-339.473
-339.148
-332.958
-341.243
-334.850
-330.527
-337.841
-335.935
-335.823
-334.406
-341.295
-340.796
-335.611
-331.562
-342.723
-343.608
-340.800
-343.823
-338.604
-338.911
-340.612
-340.184
-343.192
-337.116
-335.378
-336.490
-334.509
-336.371
-341.478
-341.954
-341.930
-338.345
-335.084
-341.254
-340.795
-340.463
-339.041
-338.467
-342.045
-340.066
-341.179
-336.045
-338.009
-339.315
-340.771
-340.971
-335.931
-341.201
-340.441
-339.773
-337.895
-337.284
-337.536
-341.731
-337.656
-340.616
-342.156
-339.424
-340.154
-335.670
-338.608
-339.712
-341.925
-342.111
-343.423
-338.963
-335.869
-338.681
-335.319
-336.730
-341.254
-340.859
-337.620
-337.386
-333.395
-342.923
-331.100
-340.822
-340.661
-338.436
-335.091
-336.146
-338.509
-340.388
-338.258
-338.031
-339.503
-340.005
-335.856
-341.927
-342.815
-339.646
-333.837
-340.236
-339.037
-341.212
-342.481
-344.969
-341.869
-337.201
-332.499
-341.474
-340.731
-343.040
-337.064
-333.646
-343.059
-339.600
-344.267
-340.804
-340.054
-339.653
-343.191
-339.523
-342.919
-342.371
-340.544
-338.066
-342.466
-341.259
-336.915
-335.048
-337.735
-335.427
-340.894
-342.387
-337.932
-336.994
-336.227
-341.855
-343.148
-338.474
-332.699
-339.411
-344.229
-341.118
-339.964
-342.585
-339.283
-344.798
-345.320
-342.508
-337.752
-340.649
-342.122
-340.042
-340.795
-341.952
-342.033
-337.529
-338.972
-339.921
-336.246
-334.801
-339.166
-337.670
-338.383
-337.418
-339.652
-343.637
-339.320
-339.119
-339.207
-339.456
-337.391
-340.560
-342.283
-334.247
-334.882
-339.745
-339.849
-340.859
-343.568
-335.185
-336.851
-338.318
-342.841
-335.542
-337.299
-341.178
-337.436
-336.961
-342.761
-338.578
-339.482
-336.359
-340.789
-343.806
-332.789
-340.535
-336.687
-339.325
-334.345
-338.383
-336.931
-337.515
-337.575
-338.061
-333.196
-338.562
-339.484
-338.582
-340.742
-340.319
-343.089
-344.598
-341.493
-340.632
-340.638
-340.144
-336.826
-339.539
-338.253
-340.391
-340.941
-335.022
-339.858
-343.629
-339.257
-341.601
-340.107
-339.235
-342.202
-337.639
-338.187
-334.213
-344.778
-342.728
-334.652
-341.228
-333.822
-335.737
-338.946
-340.652
-339.651
-336.755
-345.001
-340.097
-338.227
-339.705
-340.543
-336.342
-341.110
-343.038
-338.971
-341.140
-338.067
-334.018
-338.763
-340.117
-336.774
-336.012
-343.525
-341.864
-339.689
-340.268
-334.664
-336.670
-338.372
-337.651
-337.432
-338.428
-337.752
-337.376
-339.412
-340.679
-339.499
-336.530
-340.457
-342.917
-343.554
-339.517
-344.378
-341.289
-339.031
-339.265
-339.470
-338.112
-340.141
-336.577
-343.808
-342.632
-340.979
-343.029
-335.482
-334.675
-343.433
-339.948
-341.851
-341.263
-345.701
-338.100
-338.391
-341.130
-344.503
-335.060
-341.507
-341.862
-340.147
-339.882
-339.944
-338.675
-344.276
-341.931
-345.875
-342.968
-341.046
-338.490
-337.887
-338.678
-340.390
-336.379
-336.233
-338.528
-339.951
-342.733
-341.665
-343.046
-342.029
-340.428
-338.677
-338.810
-340.101
-340.800
-344.418
-340.600
-335.627
-337.782
-338.589
-337.515
-343.113
-339.533
-331.790
-341.580
-341.130
-342.995
-340.652
-336.707
-342.123
-334.834
-338.654
-339.420
-337.417
-339.476
-342.281
-332.192
-336.769
-337.190
-340.521
-338.312
-346.727
-341.354
-334.012
-335.197
-340.739
-339.377
-339.310
-337.043
-344.047
-339.647
-342.579
-339.088
-335.777
-340.865
-340.476
-337.607
-342.355
-339.142
-339.717
-335.445
-340.654
-342.393
-339.206
-336.009
-344.935
-341.182
-339.880
-341.129
-346.339
-341.008
-340.897
-339.873
-331.524
-334.871
-337.919
-338.397
-335.617
-337.693
-330.851
-338.612
-339.743
-338.470
-338.679
-341.050
-337.749
-335.747
-339.693
-337.853
-343.114
-341.969
-338.409
-337.394
-341.589
-332.956
-339.165
-338.641
-338.388
-337.157
-339.587
-338.706
-344.609
-343.051
-343.427
-342.465
-338.768
-344.076
-342.115
-345.925
-338.184
-338.243
-340.363
-340.068
-340.122
-338.423
-335.976
-340.499
-339.544
-339.477
-334.860
-343.253
-338.484
-341.021
-342.439
-339.630
-339.829
-340.395
-341.648
-336.311
-339.493
-335.650
-334.553
-335.854
-335.512
-339.399
-343.443
-341.233
-340.170
-342.287
-337.879
-340.023
-340.149
-340.032
-338.584
-342.408
-341.640
-338.596
-339.366
-338.480
-338.956
-341.564
-346.198
-339.932
-337.773
-339.476
-339.943
-342.485
-331.610
-335.153
-339.603
-340.672
-345.565
-339.039
-340.943
-338.161
-335.309
-339.532
-339.376
-340.808
-338.384
-339.127
-340.829
-341.351
-335.354
-338.778
-337.678
-345.222
-336.134
-336.866
-341.383
-337.710
-337.378
-335.048
-340.761
-341.092
-342.833
-340.303
-342.911
-345.306
-341.027
-344.385
-338.143
-339.465
-335.689
-337.925
-336.997
-336.069
-335.261
-337.663
-342.747
-340.663
-340.068
-340.463
-342.121
-346.533
-338.757
-339.659
-340.253
-340.229
-342.317
-337.424
-335.303
-331.545
-344.540
-341.830
-337.017
-338.910
-335.155
-339.115
-340.788
-341.841
-340.082
-339.642
-342.388
-341.688
-340.227
-340.146
-343.134
-340.807
-339.259
-337.474
-342.070
-338.452
-337.917
-336.569
-344.904
-345.927
-344.140
-342.192
-343.467
-338.301
-332.064
-341.009
-340.475
-343.514
-346.003
-341.581
-330.353
-338.116
-337.343
-335.135
-338.643
-340.001
-339.562
-341.836
-338.463
-341.401
-331.990
-339.477
-335.461
-337.193
-334.775
-337.435
-337.353
-339.291
-341.064
-343.419
-334.968
-336.325
-344.624
-343.903
-338.148
-336.478
-338.600
-340.020
-341.261
-333.409
-339.437
-334.523
-338.100
-336.742
-341.142
-339.779
-338.985
-340.473
-339.088
-336.060
-339.801
-339.161
-339.192
-334.971
-337.565
-335.889
-332.698
-335.304
-337.436
-338.627
-336.531
-340.326
-338.174
-338.778
-336.371
-338.820
-342.637
-342.280
-339.863
-340.625
-339.677
-339.013
-341.062
-334.513
-337.789
-334.183
-343.076
-337.031
-335.578
-338.643
-333.826
-341.876
-338.162
-339.818
-339.048
-339.363
-340.814
-341.104
-336.980
-339.174
-340.189
-341.428
-341.642
-339.401
-340.322
-341.896
-340.312
-345.486
-343.877
-342.144
-338.062
-339.026
-341.791
-339.505
-339.673
-339.279
-340.735
-340.944
-343.051
-339.649
-325.367
-334.354
-347.617
-343.201
-340.822
-340.930
-343.298
-342.458
-345.292
-343.294
-337.658
-343.327
-341.086
-342.026
-339.738
-336.316
-347.131
-345.244
-341.752
-342.513
-334.434
-333.287
-339.032
-340.282
-343.066
-338.516
-336.507
-339.715
-344.729
-337.029
-337.775
-340.512
-339.295
-336.438
-341.252
-340.511
-338.882
-336.169
-337.216
-339.105
-341.125
-338.369
-339.034
-337.969
-339.994
-339.025
-340.118
-338.005
-336.731
-335.833
-338.549
-335.359
-339.305
-336.905
-332.588
-338.579
-337.166
-344.049
-342.330
-337.935
-342.416
-341.439
-336.086
-343.643
-336.171
-337.596
-337.326
-338.327
-340.002
-342.628
-339.660
-341.356
-345.335
-344.743
-335.011
-337.357
-344.521
-343.199
-339.214
-340.655
-344.338
-339.540
-339.869
-341.181
-330.908
-337.707
-340.354
-339.404
-339.343
-339.323
-336.188
-339.484
-339.519
-337.870
-331.198
-338.459
-336.065
-337.127
-339.289
-338.836
-339.576
-344.406
-332.435
-336.894
-339.622
-340.460
-345.968
-342.818
-337.919
-336.938
-340.219
-338.923
-340.413
-340.929
-342.097
-342.935
-340.120
-340.691
-337.919
-342.573
-344.949
-336.285
-338.968
-341.538
-342.817
-337.821
-341.189
-337.247
-341.181
-340.268
-338.579
-343.455
-336.140
-335.204
-338.252
-338.113
-332.694
-339.609
-338.474
-341.299
-329.961
-336.914
-332.928
-340.089
-340.370
-337.100
-339.923
-335.513
-339.645
-337.949
-337.802
-339.913
-340.383
-338.265
-341.217
-342.380
-339.906
-336.255
-337.828
-339.061
-339.265
-336.199
-342.701
-340.814
-339.666
-341.483
-339.717
-333.769
-340.613
-341.441
-334.032
-340.426
-338.790
-337.298
-340.024
-339.133
-338.578
-342.721
-339.914
-341.731
-336.265
-338.918
-339.602
-338.350
-338.756
-338.133
-344.124
-337.962
-342.444
-340.013
-338.046
-335.631
-339.095
-337.294
-344.346
-340.123
-339.135
-335.845
-337.590
-333.157
-343.021
-337.379
-333.576
-332.144
-338.364
-342.201
-339.546
-338.481
-338.945
-340.574
-337.617
-335.647
-333.987
-340.795
-336.616
-338.709
-335.222
-344.610
-337.211
-340.492
-341.622
-339.665
-335.563
-339.390
-338.877
-343.545
-338.109
-340.182
-329.651
-334.381
-345.560
-339.389
-337.100
-338.283
-338.241
-340.958
-343.419
-339.512
-340.868
-336.684
-338.090
-339.373
-343.408
-342.143
-345.408
-346.375
-339.695
-338.625
-341.330
-339.572
-335.256
-343.906
-338.169
-342.154
-338.010
-338.927
-337.564
-336.514
-337.275
-337.551
-343.882
-338.673
-337.793
-336.192
-338.126
-342.439
-340.033
-337.494
-338.248
-338.880
-337.349
-338.580
-343.804
-343.018
-344.053
-342.288
-338.474
-336.049
-340.860
-341.003
-332.960
-338.393
-341.025
-340.807
-340.394
-338.932
-336.782
-335.218
-341.337
-338.894
-337.445
-336.972
-333.126
-337.159
-342.232
-340.839
-338.234
-334.364
-340.561
-345.435
-340.542
-340.540
-343.349
-340.862
-342.954
-342.029
-337.538
-343.448
-342.344
-335.963
-338.267
-339.101
-340.221
-338.954
-337.112
-338.150
-337.314
-340.312
-339.010
-336.810
-340.826
-338.089
-343.820
-339.035
-342.737
-348.587
-345.329
-342.440
-339.754
-340.636
-339.832
-336.605
-337.177
-342.330
-338.898
-341.723
-341.500
-341.906
-338.934
-339.677
-344.325
-342.570
-339.198
-341.295
-338.771
-335.837
-341.703
-340.880
-344.116
-337.504
-335.926
-335.670
-340.722
-343.723
-341.138
-334.792
-339.949
-339.116
-335.865
-338.626
-344.003
-338.387
-341.204
-339.602
-337.528
-339.536
-346.996
-342.451
-337.600
-338.235
-334.378
-338.936
-342.987
-340.354
-340.756
-340.607
-335.294
-342.123
-338.552
-340.240
-337.025
-339.844
-334.086
-336.561
-347.578
-340.289
-340.324
-339.472
-343.922
-343.234
-342.543
-339.741
-339.146
-337.210
-344.236
-345.217
-339.282
-342.170
-339.060
-339.018
-338.352
-339.123
-339.711
-335.608
-338.811
-336.668
-339.428
-338.716
-341.763
-338.545
-343.736
-339.489
-337.522
-336.360
-342.784
-341.953
-340.355
-339.483
-340.640
-335.101
-336.528
-341.424
-338.621
-338.663
-346.170
-344.068
-342.622
-340.294
-334.065
-339.942
-337.485
-337.119
-344.997
-337.593
-339.232
-336.902
-340.245
-335.081
-335.735
-337.571
-343.595
-344.695
-341.920
-337.799
-343.856
-343.372
-340.766
-338.787
-334.577
-339.870
-345.651
-343.072
-339.862
-341.202
-336.652
-337.097
-337.795
-336.329
-338.506
-337.404
-339.944
-338.078
-339.213
-341.519
-334.086
-340.970
-343.756
-341.776
-340.013
-337.527
-336.115
-343.582
-337.579
-336.126
-338.946
-340.282
-336.421
-334.577
-339.526
-340.798
-333.821
-338.610
-336.263
-343.428
-343.618
-340.805
-338.139
-333.276
-342.991
-333.330
-340.965
-336.555
-339.744
-338.094
-343.724
-341.318
-342.805
-339.967
-342.686
-343.230
-335.752
-339.233
-346.022
-346.419
-332.085
-337.206
-339.077
-342.930
-334.431
-339.113
-339.606
-335.176
-344.761
-342.820
-343.131
-342.679
-346.210
-348.078
-335.105
-333.163
-338.621
-342.911
-339.562
-341.543
-330.643
-341.172
-343.998
-342.345
-331.677
-337.129
-340.822
-339.197
-338.248
-340.336
-338.357
-335.629
-337.405
-337.406
