# Supplementary material for: A Fast and Efficient Approach for Genomic Selection with High-Density Markers
Source: G3 (Bethesda). 2012 Oct 1;2(10):1179–84. doi: 10.1534/g3.112.003822 (PMC3464110; doi:10.1534/g3.112.003822)
Supplement: Supporting Information [file supp_2.10.1179_FileS1.zip › Rep1_50/Rep11/TBV7]

-338.118
-338.178
-339.954
-337.230
-340.373
-341.147
-341.351
-337.351
-340.081
-336.777
-339.118
-342.333
-340.561
-340.973
-340.977
-338.589
-338.108
-337.183
-339.323
-339.916
-337.983
-340.646
-340.069
-341.377
-344.355
-340.164
-339.790
-339.406
-334.512
-339.259
-338.473
-339.598
-340.985
-338.316
-346.995
-342.020
-342.751
-340.865
-337.587
-339.403
-342.828
-337.708
-341.861
-337.826
-339.244
-336.533
-344.327
-339.913
-339.836
-340.514
-335.162
-340.910
-342.517
-342.246
-340.585
-340.352
-341.256
-338.695
-334.790
-333.213
-335.794
-334.301
-344.830
-342.357
-342.385
-340.095
-339.870
-340.374
-339.831
-335.167
-340.208
-341.274
-342.028
-341.418
-339.258
-336.343
-338.852
-341.588
-338.584
-335.853
-337.456
-337.159
-339.753
-335.310
-341.691
-343.820
-341.582
-339.209
-337.931
-337.822
-342.183
-337.611
-337.876
-339.034
-337.142
-335.574
-341.702
-339.682
-339.584
-340.278
-341.758
-336.823
-337.751
-336.822
-340.245
-339.401
-335.425
-341.853
-341.440
-338.209
-337.529
-342.359
-340.388
-342.869
-341.197
-340.585
-335.651
-337.743
-340.736
-341.733
-339.633
-339.524
-344.235
-341.042
-340.706
-336.905
-338.198
-339.698
-334.542
-336.828
-336.852
-335.162
-338.160
-338.699
-342.442
-345.169
-339.405
-339.035
-341.514
-341.371
-340.161
-339.628
-342.085
-342.036
-341.213
-339.156
-342.121
-337.325
-338.939
-342.632
-335.912
-338.615
-337.741
-338.289
-333.013
-339.355
-342.228
-338.453
-339.080
-342.397
-335.949
-338.241
-338.589
-338.259
-342.446
-336.111
-342.264
-340.832
-338.657
-340.462
-341.126
-343.774
-340.919
-339.958
-345.359
-342.002
-337.550
-338.269
-333.265
-335.547
-338.805
-340.815
-342.456
-333.760
-340.317
-338.026
-337.342
-340.632
-338.138
-341.093
-340.702
-338.164
-339.296
-334.803
-337.743
-340.766
-339.243
-338.475
-339.278
-340.249
-339.896
-341.261
-340.084
-341.426
-339.354
-333.793
-338.761
-337.680
-338.543
-340.751
-338.382
-340.717
-337.576
-339.226
-329.029
-334.412
-340.957
-338.943
-339.574
-343.179
-339.970
-340.391
-343.578
-342.878
-343.902
-341.246
-340.476
-339.575
-341.414
-339.739
-334.642
-336.334
-340.665
-339.206
-335.057
-340.378
-341.272
-339.787
-340.251
-343.322
-337.466
-338.446
-338.727
-340.559
-338.812
-334.990
-333.225
-341.764
-337.273
-338.915
-341.693
-341.153
-340.407
-341.985
-340.519
-339.061
-337.996
-335.509
-340.110
-342.596
-341.008
-339.810
-341.370
-340.049
-340.659
-338.961
-337.085
-335.353
-340.006
-341.860
-342.622
-344.502
-339.306
-338.817
-336.337
-335.402
-340.327
-336.458
-340.530
-338.077
-337.502
-338.013
-340.451
-339.337
-342.809
-339.548
-341.856
-339.431
-339.211
-341.396
-336.102
-336.657
-344.085
-341.473
-340.699
-342.175
-338.263
-338.592
-343.350
-341.625
-344.103
-334.959
-340.032
-343.294
-340.749
-337.366
-337.446
-339.631
-340.293
-338.933
-343.832
-342.163
-343.058
-339.623
-337.969
-341.168
-339.246
-333.732
-338.312
-337.574
-338.488
-339.969
-339.199
-339.603
-338.674
-336.830
-344.096
-343.696
-336.025
-343.826
-337.701
-339.483
-345.691
-342.028
-341.949
-336.870
-337.659
-338.272
-345.353
-342.692
-342.758
-340.754
-343.510
-341.877
-336.279
-338.950
-337.259
-336.408
-339.950
-331.697
-341.363
-338.006
-337.782
-343.063
-331.216
-341.325
-344.152
-340.320
-335.312
-341.106
-340.453
-335.077
-340.133
-340.061
-341.061
-339.394
-339.832
-341.873
-344.469
-340.269
-343.603
-342.089
-333.738
-339.184
-342.110
-338.530
-339.240
-337.682
-342.324
-343.715
-337.082
-338.904
-339.283
-339.832
-341.129
-334.395
-339.760
-343.577
-342.227
-340.880
-339.875
-341.204
-340.765
-343.355
-344.652
-339.073
-332.312
-331.431
-336.036
-337.154
-338.481
-343.733
-340.143
-335.302
-340.000
-341.208
-343.028
-342.032
-339.682
-335.050
-337.748
-337.902
-335.360
-338.216
-332.230
-340.064
-339.493
-339.912
-339.639
-340.637
-339.924
-339.516
-339.959
-335.571
-339.956
-337.224
-340.828
-339.212
-342.005
-338.234
-341.931
-341.817
-340.762
-339.389
-337.797
-340.132
-339.771
-336.867
-338.093
-331.567
-335.522
-339.256
-328.974
-337.949
-337.878
-335.118
-338.488
-338.399
-341.495
-336.143
-338.377
-340.226
-332.379
-342.595
-343.827
-341.469
-338.854
-338.001
-338.950
-341.635
-337.436
-339.584
-340.214
-337.801
-342.213
-340.225
-337.994
-339.760
-337.468
-339.512
-337.421
-340.104
-341.286
-340.555
-332.876
-340.535
-336.208
-333.123
-338.906
-338.086
-337.540
-333.997
-335.020
-339.018
-337.689
-337.212
-342.446
-339.503
-335.416
-337.372
-337.101
-337.459
-335.915
-336.902
-336.656
-335.815
-338.597
-335.120
-338.507
-346.581
-338.790
-337.567
-342.180
-342.374
-340.674
-336.100
-338.225
-339.041
-337.141
-342.010
-338.833
-343.131
-339.657
-338.250
-342.055
-338.721
-334.336
-335.654
-338.937
-339.185
-342.234
-338.770
-339.954
-339.594
-338.233
-339.936
-341.968
-336.441
-347.194
-342.257
-338.381
-344.937
-329.683
-337.690
-339.475
-341.217
-340.889
-338.103
-344.299
-336.531
-337.085
-338.872
-340.521
-342.509
-343.595
-339.440
-338.305
-337.862
-341.827
-338.483
-339.635
-341.264
-338.972
-339.912
-337.246
-338.973
-340.701
-341.887
-341.154
-340.838
-341.980
-338.289
-339.169
-341.165
-339.154
-340.097
-339.861
-339.302
-336.946
-338.939
-336.893
-337.871
-339.158
-336.549
-338.984
-338.891
-336.197
-338.096
-334.567
-334.827
-339.396
-335.238
-342.951
-342.696
-338.325
-339.507
-333.629
-340.579
-333.891
-343.394
-340.842
-337.274
-344.415
-340.057
-337.488
-339.404
-347.929
-342.058
-343.252
-338.719
-336.001
-340.495
-338.760
-339.822
-339.383
-340.742
-339.303
-338.075
-340.249
-337.678
-334.566
-334.181
-341.675
-337.846
-337.716
-336.784
-344.252
-340.310
-334.068
-334.835
-337.237
-334.841
-334.802
-338.788
-335.873
-341.481
-335.753
-337.594
-338.674
-339.012
-335.777
-342.768
-331.709
-335.456
-341.517
-341.939
-340.846
-342.927
-338.690
-338.633
-339.654
-337.527
-337.312
-339.620
-340.402
-338.865
-343.149
-340.723
-340.853
-341.052
-331.997
-326.011
-336.856
-339.204
-337.586
-338.968
-340.265
-346.615
-337.930
-342.053
-333.920
-340.509
-330.281
-336.835
-340.316
-337.572
-339.172
-334.842
-339.282
-338.020
-342.740
-337.590
-335.910
-339.048
-343.266
-339.300
-329.374
-341.441
-343.076
-341.037
-330.691
-339.276
-334.633
-340.125
-336.379
-338.037
-339.868
-337.422
-337.989
-333.800
-341.259
-344.137
-335.592
-338.133
-342.895
-340.016
-338.600
-336.490
-342.007
-342.815
-341.068
-341.572
-338.595
-338.380
-337.382
-340.064
-341.683
-342.696
-336.551
-336.046
-341.605
-337.065
-343.951
-341.188
-340.074
-338.079
-340.924
-342.662
-339.179
-337.137
-343.205
-340.796
-342.443
-340.181
-342.208
-342.941
-338.163
-342.340
-339.276
-335.923
-341.361
-339.933
-342.110
-337.025
-340.901
-333.713
-341.761
-344.347
-340.433
-340.700
-336.734
-339.212
-339.467
-340.182
-338.517
-340.694
-344.143
-344.042
-334.568
-342.953
-339.295
-337.705
-335.479
-336.156
-331.130
-340.187
-344.178
-342.935
-343.839
-342.492
-341.365
-334.448
-338.207
-342.254
-336.802
-335.676
-339.517
-337.813
-344.898
-338.570
-338.691
-345.346
-344.861
-340.984
-335.924
-334.710
-331.342
-336.671
-340.326
-338.453
-336.489
-339.984
-341.522
-340.269
-338.910
-341.153
-340.847
-341.969
-340.494
-342.288
-339.896
-336.402
-340.457
-341.021
-335.751
-339.941
-341.273
-340.046
-343.996
-342.618
-339.313
-337.754
-338.822
-341.467
-336.447
-338.077
-332.040
-338.607
-338.071
-338.319
-335.628
-331.937
-344.328
-339.532
-342.571
-343.939
-334.317
-337.918
-336.718
-338.705
-341.055
-336.904
-340.573
-342.265
-340.605
-338.488
-339.241
-339.852
-343.658
-341.962
-340.252
-342.572
-341.232
-343.815
-336.877
-332.341
-345.878
-338.808
-335.214
-336.167
-342.845
-340.785
-336.992
-336.075
-337.400
-339.646
-342.049
-340.019
-339.923
-340.925
-340.401
-344.111
-342.504
-338.317
-336.157
-338.028
-342.195
-340.779
-342.296
-335.007
-345.421
-339.584
-341.780
-341.569
-340.538
-342.974
-329.487
-336.978
-340.193
-337.810
-334.220
-341.901
-337.895
-339.847
-342.132
-340.343
-345.727
-338.364
-341.579
-338.355
-343.236
-342.691
-338.947
-340.102
-340.294
-339.684
-341.476
-341.227
-344.083
-341.876
-341.961
-339.232
-334.936
-335.843
-339.465
-341.988
-339.569
-341.027
-339.392
-343.144
-340.593
-344.454
-339.947
-337.574
-338.182
-339.916
-341.170
-336.848
-340.285
-340.058
-335.742
-338.773
-337.233
-336.826
-334.626
-335.390
-338.061
-340.684
-340.346
-339.000
-344.007
-342.034
-343.276
-339.163
-337.707
-337.204
-338.000
-340.285
-344.159
-341.830
-339.622
-340.621
-337.909
-336.724
-336.877
-339.361
-339.859
-341.981
-341.725
-336.320
-343.614
-340.760
-338.583
-340.635
-341.573
-335.848
-337.857
-340.645
-336.994
-338.888
-336.169
-339.559
-345.420
-347.298
-338.357
-337.024
-341.295
-343.710
-341.152
-340.391
-339.037
-339.527
-339.684
-339.185
-338.823
-339.774
-340.478
-338.812
-342.401
-341.254
-338.751
-341.916
-340.498
-340.410
-338.259
-341.036
-337.303
-337.974
-337.065
-338.265
-339.074
-334.921
-340.131
-341.641
-339.178
-340.679
-343.303
-336.547
-339.500
-338.842
-335.874
-338.020
-338.501
-337.419
-341.982
-340.036
-339.765
-342.743
-337.231
-343.111
-339.922
-341.113
-336.947
-334.899
-338.043
-337.314
-338.056
-337.721
-339.023
-338.475
-334.476
-336.950
-344.961
-342.380
-333.982
-331.322
-338.022
-340.420
-337.664
-341.722
-337.574
-338.996
-340.810
-343.131
-341.401
-335.703
-342.011
-337.848
-338.879
-341.474
-343.298
-340.787
-334.638
-336.197
-337.263
-335.634
-345.375
-336.654
-338.784
-340.806
-340.928
-342.443
-344.114
-341.015
-339.219
-341.993
-339.887
-340.280
-342.860
-344.919
-336.852
-336.013
-338.656
-335.326
-338.407
-334.518
-340.522
-339.937
-345.854
-341.814
-338.039
-336.173
-340.655
-336.068
-344.023
-344.473
-338.309
-338.161
-340.895
-339.052
-340.716
-343.747
-339.894
-339.321
-338.079
-342.451
-332.000
-339.678
-338.839
-339.565
-341.283
-338.397
-335.631
-341.703
-337.413
-336.707
-338.061
-341.071
-341.807
-338.207
-337.743
-338.085
-343.088
-337.445
-342.900
-345.399
-339.772
-340.489
-340.562
-339.650
-346.091
-341.352
-337.818
-335.448
-340.323
-340.179
-339.030
-337.195
-340.031
-342.122
-335.077
-335.814
-338.595
-338.834
-342.219
-341.256
-337.702
-338.720
-338.432
-338.400
-337.180
-341.529
-339.392
-340.642
-337.386
-335.247
-336.097
-338.401
-339.607
-340.266
-340.179
-340.113
-336.924
-339.333
-337.749
-338.390
-337.319
-339.493
-338.003
-336.415
-344.893
-341.088
-339.903
-340.374
-342.869
-338.356
-331.683
-337.845
-344.973
-342.523
-345.409
-346.374
-340.123
-340.138
-339.984
-337.505
-342.372
-340.424
-340.318
-336.477
-339.162
-338.099
-340.302
-342.516
-339.281
-336.340
-339.664
-340.757
-339.615
-339.970
-343.497
-335.674
-333.108
-338.418
-347.863
-340.795
-337.582
-337.793
-329.685
-337.241
-338.965
-340.288
-337.998
-338.630
-340.938
-342.516
-342.223
-339.156
-333.485
-343.635
-336.427
-334.060
-340.649
-338.534
-340.764
-340.878
-336.103
-342.237
-341.554
-337.411
-337.494
-342.021
-338.587
-342.092
-338.157
-334.990
-340.379
-340.152
-335.223
-339.006
-344.482
-339.315
-346.633
-342.042
-339.128
-338.647
-342.211
-336.810
-342.004
-341.640
-341.766
-341.505
-341.111
-340.046
-339.760
-340.866
-340.371
-339.123
-341.623
-341.353
-344.335
-340.940
-340.972
-336.353
-335.600
-337.616
-340.948
-341.722
-338.305
-338.513
-338.993
-341.427
-342.491
-337.004
-340.994
-333.042
-338.178
-340.605
-339.959
-340.976
-344.937
-344.384
-339.436
-336.069
-337.726
-343.832
-334.169
-336.968
-340.059
-337.993
-342.922
-339.628
-340.462
-343.054
-338.556
-335.270
-337.560
-337.282
-338.940
-339.292
-336.940
-337.232
-344.674
-341.606
-338.912
-337.935
-340.236
-339.350
-336.796
-337.750
-340.416
-339.571
-340.658
-345.235
-336.874
-336.471
-340.382
-339.102
-337.031
-334.254
-341.484
-341.798
-339.107
-338.532
-339.448
-339.381
-341.772
-341.270
-337.402
-338.365
-338.502
-340.816
-340.039
-338.524
-332.713
-339.464
-340.128
-337.749
-341.348
-337.917
-340.384
-339.308
-340.211
-337.339
-340.081
-338.617
-339.298
-340.856
-337.450
-333.764
-337.048
-336.811
-337.851
-337.624
-338.154
-335.477
-341.385
-340.965
-339.155
-337.236
-344.765
-339.183
-335.303
-329.808
-340.892
-336.497
-345.173
-337.858
-341.210
-338.663
-328.641
-339.329
-344.572
-342.173
-336.081
-336.425
-336.485
-332.506
-339.396
-341.909
-335.428
-337.474
-331.807
-338.574
-340.372
-339.790
-342.254
-341.390
-344.012
-334.009
-339.427
-341.215
-340.361
-337.282
-345.430
-342.851
-340.048
-339.876
-336.002
-337.698
-340.019
-336.757
-346.852
-345.467
-338.183
-338.796
-341.016
-339.710
-337.016
-337.445
-343.876
-341.407
-340.568
-337.076
-336.168
-338.541
-338.831
-340.706
-340.571
-338.089
-338.241
-340.929
-333.193
-338.389
-338.928
-337.542
-343.380
-337.768
-338.307
-333.584
-340.203
-339.644
-336.903
-335.273
-338.404
-338.949
-338.898
-339.919
-331.556
-337.739
-337.926
-342.778
-336.349
-332.939
-339.500
-335.576
-337.997
-336.003
-342.534
-336.467
-341.782
-343.119
-336.334
-337.976
-339.187
-339.752
-341.689
-340.968
-339.718
-340.299
-340.515
-341.866
-343.956
-342.931
-341.324
-343.996
-340.410
-342.527
-339.684
-340.395
-340.025
-340.431
-339.670
-341.104
-342.767
-340.278
-338.169
-343.574
-337.675
-337.052
-341.220
-341.298
-336.164
-337.124
-339.059
-340.472
-339.500
-336.861
-338.466
-338.515
-337.609
-336.127
-340.717
-338.917
-341.976
-344.311
-337.800
-339.205
-336.175
-338.220
-332.129
-337.946
-338.440
-336.788
-340.119
-337.502
-344.241
-339.551
-342.481
-342.483
-340.922
-339.351
-333.865
-338.587
-332.258
-340.222
-341.970
-338.099
-338.812
-339.928
-344.506
-337.528
-344.059
-339.588
-337.524
-338.038
-345.776
-338.898
-346.951
-346.153
-337.518
-342.872
-344.056
-339.594
-343.157
-341.209
-340.166
-338.832
-339.552
-337.407
-336.855
-336.847
-341.744
-341.499
-339.672
-339.210
-336.527
-341.377
-333.011
-339.782
-336.134
-337.836
-340.364
-343.185
-343.264
-339.865
-336.235
-343.639
-342.228
-336.714
-332.951
-337.895
-343.174
-342.060
-343.743
-340.904
-338.989
-340.457
-342.079
-339.924
-337.297
-340.850
-342.761
-340.635
-335.169
-341.027
-341.434
-339.706
-342.356
-337.890
-339.736
-333.137
-338.173
-338.099
-339.238
-338.409
-339.470
-340.501
-339.145
-337.115
-345.550
-341.314
-344.706
-340.365
-341.657
-339.776
-335.764
-340.485
-340.089
-341.893
-339.988
-339.670
-343.328
-339.883
-337.006
-337.163
-337.953
-340.392
-328.479
-335.227
-335.286
-336.611
-340.721
-339.293
-337.551
-339.073
-340.418
-342.850
-343.857
-343.331
-337.300
-342.562
-337.512
-339.818
-339.741
-341.233
-341.509
-342.957
-330.408
-339.513
-335.919
-336.662
-343.572
-344.789
-345.483
-342.411
-344.120
-341.503
-341.897
-341.266
-339.193
-336.550
-342.665
-339.771
-341.035
-337.593
-338.217
-339.032
-341.303
-341.525
-333.643
-338.821
-335.335
-337.516
-341.405
-344.021
-339.565
-335.528
-343.771
-341.937
-337.163
-343.293
-338.219
-340.522
-339.209
-339.544
-339.663
-338.803
-339.133
-333.048
-338.035
-336.073
-342.415
-337.823
-343.560
-340.442
-342.932
-347.151
-334.660
-336.666
-337.802
-341.151
-342.561
-342.794
-336.623
-339.685
-332.671
-340.169
-339.248
-341.823
-338.677
-340.662
-338.337
-338.730
-335.735
-339.962
-340.448
-336.228
-338.595
-341.963
-336.428
-331.970
-340.250
-343.031
-341.223
-343.875
-341.004
-342.878
-346.132
-341.737
-345.838
-347.085
-339.026
-339.708
-341.618
-343.671
-339.497
-336.569
-338.709
-336.486
-334.625
-336.963
-337.382
-344.995
-337.729
-337.028
-338.543
-338.576
-337.780
-336.837
-338.058
-341.213
-336.661
-340.112
-342.256
-339.869
-339.229
-336.144
-337.787
-337.714
-338.489
-339.559
-338.743
-344.035
-338.331
-338.529
-336.615
-340.049
-339.381
-337.475
-339.321
-341.536
-339.068
-338.695
-344.335
-338.060
-337.501
-335.928
-338.210
-342.051
-342.241
-339.962
-340.440
-341.500
-341.048
-342.916
-339.677
-337.521
-342.560
-345.357
-339.037
-342.694
-336.739
-341.703
-336.636
-343.681
-341.288
-344.009
-339.274
-339.287
-337.530
-336.532
-346.340
-344.133
-342.460
-336.476
-344.008
-343.339
-337.838
-337.026
-337.575
-341.721
-332.499
-333.801
-340.458
-336.420
-339.731
-335.800
-337.970
-336.602
-338.754
-331.355
-345.982
-343.858
-343.330
-344.733
-342.891
-338.202
-344.041
-339.116
-333.079
-334.586
-338.424
-342.650
-343.510
-343.909
-334.359
-345.293
-338.201
-339.492
-344.452
-344.366
-335.791
-336.095
-330.723
-336.416
-339.575
-337.988
-338.480
-339.234
-343.786
-341.528
-343.813
-340.447
-339.447
-340.502
-334.038
-334.763
-339.991
-341.353
-338.225
-342.262
-336.902
-338.915
-338.808
-343.442
-336.715
-336.966
-336.801
-342.912
-341.023
-342.247
-341.163
-341.947
-344.798
-344.019
-343.206
-339.443
-338.299
-334.480
-338.375
-339.694
-341.415
-341.199
-344.715
-339.311
-338.587
-342.512
-341.770
-337.176
-339.204
-334.435
-341.947
-340.601
-337.494
-339.446
-336.163
-339.074
-338.487
-341.919
-334.555
-334.292
-341.856
-341.746
-338.860
-335.502
-341.065
-339.738
-341.097
-338.664
-338.213
-340.380
-339.777
-342.809
-344.151
-344.438
-338.634
-342.323
-338.694
-335.311
-343.426
-338.763
-336.481
-339.367
-340.202
-341.408
-336.227
-345.689
-339.345
-338.395
-337.579
-335.883
-339.362
-336.775
-335.978
-341.240
-339.944
-341.252
-340.196
-340.935
-337.820
-336.162
-337.142
-337.588
-340.431
-340.662
-337.318
-336.698
-343.991
-341.215
-340.910
-342.934
-331.147
-337.001
-341.889
-335.830
-335.381
-338.554
-344.583
-346.129
-337.894
-338.836
-339.476
-341.521
-344.416
-340.525
-339.016
-338.582
-339.425
-341.166
-339.734
-342.217
-340.963
-343.387
-340.270
-340.327
-341.750
-342.287
-338.421
-339.018
-337.136
-341.072
-338.940
-338.585
-341.444
-342.095
-342.277
-342.363
-339.634
-339.496
-341.406
-343.100
-341.042
-338.447
-335.187
-337.370
-340.728
-341.197
-336.262
-337.515
-339.184
-337.090
-336.479
-335.074
-337.176
-340.595
-337.483
-336.261
-342.793
-342.311
-335.441
-340.212
-335.544
-338.861
-340.605
-345.412
-338.432
-340.686
-340.489
-339.596
-336.465
-336.078
-336.957
-337.696
-338.007
-335.288
-334.697
-338.956
-339.306
-338.880
-339.186
-342.931
-342.488
-339.387
-338.378
-335.398
-339.987
-338.892
-340.434
-340.232
-337.930
-336.748
-340.546
-338.729
-338.828
-339.772
-342.404
-341.513
-344.729
-342.340
