# Supplementary material for: A Fast and Efficient Approach for Genomic Selection with High-Density Markers
Source: G3 (Bethesda). 2012 Oct 1;2(10):1179–84. doi: 10.1534/g3.112.003822 (PMC3464110; doi:10.1534/g3.112.003822)
Supplement: Supporting Information [file supp_2.10.1179_FileS1.zip › Rep1_50/Rep11/trainTBV]

-346.028
-344.430
-344.849
-345.157
-337.303
-340.393
-337.089
-341.932
-336.874
-336.601
-338.428
-337.220
-338.227
-338.314
-338.225
-339.138
-342.068
-342.488
-341.793
-345.017
-342.479
-338.155
-342.916
-340.015
-334.409
-337.892
-340.171
-341.352
-342.214
-340.743
-342.141
-339.840
-344.235
-336.891
-339.088
-336.239
-330.027
-335.944
-332.042
-337.465
-338.822
-335.942
-340.687
-336.504
-338.869
-339.151
-338.758
-337.739
-338.436
-336.002
-339.417
-338.285
-340.359
-342.061
-340.559
-344.152
-337.428
-339.782
-339.687
-339.459
-338.149
-343.781
-341.005
-344.811
-338.280
-337.015
-342.692
-339.828
-332.189
-339.518
-334.064
-339.485
-338.935
-340.227
-341.784
-338.031
-340.225
-333.869
-337.949
-338.043
-339.635
-338.064
-335.659
-337.988
-337.328
-339.949
-338.449
-335.738
-333.749
-335.731
-340.273
-336.525
-337.641
-338.340
-338.508
-340.404
-343.171
-339.706
-344.825
-340.099
-337.290
-335.623
-337.528
-333.789
-339.141
-336.076
-338.559
-335.438
-339.084
-340.166
-340.599
-337.920
-338.489
-343.550
-342.982
-347.713
-340.732
-342.131
-340.627
-343.000
-338.695
-337.580
-339.242
-337.897
-339.196
-341.362
-340.226
-341.156
-339.201
-337.875
-342.173
-339.675
-340.674
-342.734
-340.070
-341.374
-339.353
-337.539
-338.137
-339.226
-340.179
-339.238
-340.290
-344.380
-339.870
-338.750
-340.550
-341.966
-339.636
-341.857
-339.955
-339.742
-342.850
-337.665
-340.780
-338.482
-342.510
-337.170
-339.902
-337.977
-340.139
-337.376
-337.562
-339.678
-336.402
-338.738
-336.768
-340.554
-339.092
-337.815
-339.563
-336.494
-331.474
-336.892
-335.539
-339.426
-343.077
-341.720
-341.650
-340.876
-339.848
-337.207
-342.488
-342.168
-341.393
-341.460
-339.838
-346.008
-342.718
-339.658
-337.699
-337.723
-341.112
-338.225
-337.971
-338.180
-337.968
-338.214
-337.685
-337.437
-342.054
-336.327
-338.979
-334.547
-339.818
-335.399
-339.400
-336.680
-340.320
-334.345
-340.757
-334.790
-339.936
-333.888
-338.393
-334.573
-340.452
-336.245
-338.435
-339.292
-340.480
-340.965
-340.545
-340.109
-339.865
-341.987
-340.549
-339.428
-339.611
-340.801
-340.773
-340.864
-339.478
-340.593
-339.312
-340.822
-341.649
-339.972
-339.952
-339.391
-343.214
-339.819
-341.029
-341.075
-341.065
-342.966
-341.140
-341.141
-339.758
-340.232
-339.878
-340.330
-341.718
-340.281
-337.839
-341.834
-343.093
-343.157
-340.695
-342.200
-336.408
-337.253
-334.463
-342.220
-333.871
-340.745
-338.732
-339.162
-337.900
-341.817
-335.668
-338.579
-336.302
-342.922
-336.436
-342.445
-338.527
-342.770
-338.993
-334.394
-339.274
-338.477
-338.799
-339.052
-341.950
-338.915
-338.631
-339.718
-339.696
-341.142
-340.773
-340.347
-337.339
-340.510
-338.480
-338.126
-341.588
-341.240
-340.091
-338.619
-340.221
-340.017
-338.337
-339.382
-338.740
-337.780
-337.751
-338.378
-335.898
-338.299
-338.390
-337.726
-336.391
-337.011
-340.507
-340.158
-339.786
-337.278
-338.580
-339.096
-332.909
-335.072
-335.218
-339.565
-332.953
-338.466
-331.262
-339.498
-331.927
-336.411
-332.388
-338.744
-334.948
-341.633
-334.590
-339.554
-338.152
-338.244
-334.688
-338.209
-337.998
-341.156
-342.212
-339.565
-338.361
-343.716
-338.291
-343.056
-337.699
-342.970
-342.587
-342.736
-341.280
-341.021
-338.874
-342.449
-341.115
-343.236
-342.880
-340.754
-339.743
-339.016
-341.524
-337.291
-341.762
-339.495
-341.921
-341.171
-344.456
-339.637
-341.909
-338.441
-339.231
-336.190
-338.613
-339.769
-343.182
-337.617
-343.677
-338.425
-340.505
-339.068
-337.116
-337.882
-337.480
-340.858
-342.316
-336.938
-337.401
-339.161
-338.859
-338.743
-339.064
-337.286
-339.784
-340.718
-339.558
-339.984
-338.533
-338.594
-345.852
-345.112
-348.439
-343.705
-345.463
-343.757
-347.281
-341.366
-345.129
-343.442
-344.792
-344.845
-346.006
-344.391
-347.085
-343.778
-346.922
-344.772
-346.591
-345.328
-340.541
-339.589
-339.873
-340.700
-338.194
-336.845
-338.426
-342.560
-340.415
-339.802
-337.874
-342.200
-337.894
-338.122
-338.362
-338.966
-342.069
-341.949
-337.122
-339.244
-340.185
-341.473
-340.449
-340.406
-339.656
-343.810
-340.062
-338.896
-338.228
-340.647
-341.630
-340.621
-336.837
-339.787
-337.905
-340.799
-338.391
-340.956
-341.663
-338.926
-338.943
-339.268
-335.862
-338.743
-340.420
-339.523
-340.152
-341.248
-339.319
-339.914
-340.026
-340.860
-335.771
-337.734
-338.116
-340.372
-337.433
-339.783
-338.499
-341.588
-339.354
-339.708
-341.020
-341.665
-339.533
-341.151
-342.931
-341.282
-342.798
-340.602
-340.205
-340.678
-338.743
-341.446
-340.633
-338.291
-337.893
-339.183
-340.301
-341.158
-344.332
-340.884
-338.600
-339.846
-342.295
-340.328
-340.154
-340.066
-342.506
-338.337
-342.962
-339.329
-344.357
-340.973
-342.187
-339.478
-344.034
-339.327
-343.856
-340.197
-342.697
-345.295
-342.623
-343.199
-338.005
-339.523
-343.665
-340.147
-338.677
-341.918
-343.348
-340.036
-345.410
-341.188
-338.527
-345.032
-341.349
-340.876
-344.784
-338.790
-340.896
-338.075
-338.124
-337.361
-338.789
-341.370
-342.839
-338.963
-340.382
-341.158
-340.732
-338.987
-338.514
-339.532
-342.824
-339.642
-339.737
-336.269
-336.282
-341.781
-339.319
-342.351
-339.647
-341.839
-338.299
-338.879
-342.696
-344.999
-342.120
-340.932
-337.824
-342.508
-338.762
-339.047
-339.182
-342.477
-340.575
-341.552
-339.591
-342.676
-335.815
-338.454
-344.844
-340.184
-342.942
-337.762
-339.496
-338.113
-338.006
-339.055
-343.788
-339.796
-338.558
-340.043
-341.849
-338.760
-343.927
-339.447
-344.335
-343.184
-333.524
-338.985
-337.480
-337.294
-334.849
-332.848
-335.034
-338.845
-339.256
-338.196
-336.869
-337.337
-333.392
-339.565
-334.705
-335.749
-336.661
-338.262
-336.858
-338.049
-338.040
-337.231
-339.877
-339.690
-337.181
-338.452
-339.237
-336.848
-337.083
-338.582
-338.981
-337.242
-338.925
-339.089
-338.797
-339.184
-338.783
-338.876
-339.410
-338.679
-339.581
-338.022
-340.812
-338.785
-338.346
-339.699
-335.233
-341.918
-337.943
-337.478
-339.265
-341.425
-340.688
-335.926
-344.457
-338.433
-335.517
-337.700
-336.299
-337.294
-345.729
-342.956
-339.531
-341.415
-340.901
-339.487
-343.806
-342.308
-344.509
-340.070
-338.774
-340.929
-340.803
-342.815
-340.963
-341.063
-346.918
-344.102
-345.679
-343.884
-340.923
-338.183
-337.867
-340.096
-338.327
-341.965
-337.907
-337.163
-339.002
-338.954
-338.378
-343.105
-339.555
-341.284
-340.557
-340.902
-337.066
-339.053
-341.324
-338.166
-338.312
-339.965
-338.039
-338.998
-338.633
-339.851
-335.289
-339.758
-341.224
-338.587
-337.689
-339.316
-337.111
-338.520
-340.047
-339.356
-336.838
-339.991
-336.383
-340.948
-344.043
-340.212
-344.705
-342.208
-346.714
-341.006
-342.225
-342.716
-347.005
-340.878
-343.434
-341.418
-344.902
-341.653
-345.605
-339.188
-344.448
-338.136
-344.471
-341.930
-337.270
-335.529
-335.108
-337.858
-336.477
-337.138
-336.823
-333.980
-337.045
-338.042
-336.845
-334.561
-336.220
-337.117
-335.949
-335.438
-336.763
-334.475
-336.378
-335.610
-339.548
-341.652
-341.173
-340.876
-340.636
-337.230
-338.890
-339.626
-338.623
-339.698
-341.373
-341.686
-341.602
-339.926
-337.785
-340.035
-340.079
-341.315
-340.458
-336.829
-334.956
-341.410
-332.708
-342.289
-332.720
-338.980
-332.823
-338.986
-332.785
-339.567
-335.564
-339.301
-331.706
-341.338
-334.507
-342.382
-333.017
-339.755
-333.861
-338.587
-333.412
-337.211
-331.897
-338.468
-329.462
-338.791
-329.130
-336.262
-331.477
-337.855
-330.607
-338.168
-333.460
-339.483
-332.352
-339.192
-330.933
-335.599
-331.912
-337.025
-340.303
-337.725
-337.098
-337.250
-337.938
-339.913
-336.854
-338.252
-339.266
-340.049
-339.539
-340.549
-339.041
-338.833
-338.346
-339.071
-338.611
-339.592
-338.660
-339.114
-341.320
-338.884
-340.688
-339.555
-341.108
-341.091
-340.250
-339.878
-340.117
-340.607
-341.350
-339.304
-339.954
-339.748
-339.456
-338.600
-340.976
-339.240
-337.498
-340.724
-338.012
-340.912
-338.686
-337.656
-341.010
-337.807
-339.635
-339.441
-332.231
-336.211
-337.173
-339.825
-334.939
-337.780
-338.929
-335.589
-339.674
-334.208
-337.989
-338.850
-335.577
-332.666
-342.782
-333.861
-337.855
-332.992
-341.343
-335.965
-338.755
-335.516
-337.366
-336.934
-339.963
-338.310
-340.991
-333.719
-335.876
-335.550
-341.070
-335.409
-342.804
-343.951
-341.541
-342.515
-343.132
-345.173
-341.946
-343.123
-340.921
-342.688
-343.350
-344.015
-343.453
-342.133
-342.998
-345.547
-339.845
-344.596
-342.677
-342.456
-339.275
-337.721
-338.273
-339.669
-335.941
-336.486
-337.381
-338.222
-338.100
-336.277
-336.663
-335.219
-337.855
-341.055
-335.479
-337.947
-339.247
-340.393
-339.269
-337.246
-339.299
-338.819
-341.471
-340.237
-339.309
-339.353
-340.570
-340.401
-338.800
-338.321
-336.736
-341.860
-336.999
-337.448
-338.901
-338.904
-337.292
-339.217
-339.354
-339.638
-345.221
-342.062
-342.872
-341.983
-344.095
-343.328
-345.123
-341.573
-343.039
-339.572
-343.593
-340.868
-344.873
-344.333
-343.398
-339.228
-342.312
-340.734
-342.682
-340.603
-340.146
-339.699
-340.836
-341.197
-340.247
-340.401
-341.332
-342.148
-338.323
-341.788
-342.561
-342.260
-342.141
-339.545
-342.104
-339.260
-341.748
-343.198
-340.265
-339.125
-340.203
-340.782
-341.094
-341.250
-339.495
-339.675
-337.514
-342.627
-339.884
-340.026
-338.340
-339.911
-340.174
-341.173
-340.624
-339.148
-340.112
-341.188
-339.932
-340.244
-337.218
-337.051
-337.259
-336.204
-335.243
-338.582
-336.824
-333.407
-334.758
-339.690
-340.344
-335.375
-335.672
-336.769
-341.104
-336.510
-336.258
-340.734
-337.569
-336.031
-342.568
-340.123
-339.630
-336.593
-341.260
-340.450
-341.023
-342.898
-342.545
-339.919
-341.813
-341.035
-341.392
-337.829
-339.447
-340.155
-341.832
-340.343
-340.773
-340.837
-339.220
-339.370
-334.681
-340.935
-338.291
-337.871
-340.181
-338.530
-337.000
-336.285
-340.139
-337.477
-340.361
-335.566
-335.995
-337.448
-339.894
-339.253
-338.361
-338.675
-340.808
-338.667
-338.962
-338.201
-338.421
-339.582
-339.946
-338.053
-342.770
-342.183
-337.582
-340.024
-338.630
-342.957
-338.588
-342.457
-342.123
-338.114
-342.545
-340.654
-336.803
-338.267
-340.818
-337.602
-336.723
-337.795
-339.852
-337.936
-337.453
-338.941
-339.779
-338.994
-340.871
-341.179
-335.649
-337.184
-338.179
-338.202
-340.157
-337.498
-335.919
-342.765
-334.635
-342.134
-334.224
-343.671
-333.265
-338.196
-339.186
-344.897
-333.365
-342.899
-333.690
-341.854
-334.447
-343.625
-334.996
-338.225
-335.295
-341.035
-336.818
-336.844
-336.685
-336.856
-338.866
-336.943
-336.007
-338.340
-337.238
-337.862
-340.800
-337.528
-338.796
-337.469
-338.657
-336.721
-337.879
-336.514
-338.873
-336.859
-337.366
-340.462
-338.928
-338.976
-338.873
-335.758
-340.368
-337.255
-337.460
-337.816
-339.849
-340.293
-337.624
-339.045
-341.107
-341.436
-339.344
-338.560
-342.436
-339.010
-340.837
-341.909
-340.304
-340.765
-340.917
-342.018
-344.779
-339.159
-338.051
-339.311
-338.561
-337.014
-342.907
-342.542
-340.489
-340.195
-339.674
-340.203
-338.214
-341.574
-339.660
-338.188
-339.439
-336.866
-339.063
-340.305
-339.439
-340.706
-341.977
-339.764
-339.715
-336.961
-340.788
-337.019
-339.635
-339.751
-336.664
-339.971
-338.907
-337.218
-338.518
-336.324
-336.841
-336.239
-335.783
-333.975
-336.598
-335.426
-337.292
-335.867
-338.185
-335.113
-339.116
-333.889
-336.166
-335.400
-337.010
-334.960
-339.136
-332.833
-340.901
-335.158
-344.248
-336.916
-344.645
-335.954
-342.082
-339.912
-342.751
-336.367
-344.240
-337.431
-340.715
-335.495
-340.701
-337.952
-347.727
-336.934
-338.852
-337.148
-333.657
-339.818
-333.916
-336.514
-334.466
-340.771
-332.564
-341.793
-332.323
-340.668
-333.695
-339.393
-332.263
-340.356
-331.838
-341.893
-333.751
-341.214
-333.124
-340.185
-337.514
-339.364
-337.333
-337.780
-336.803
-336.253
-338.174
-337.505
-335.920
-339.091
-335.148
-335.819
-340.395
-336.670
-337.627
-339.408
-338.159
-337.996
-336.833
-337.149
-339.198
-343.902
-341.062
-343.561
-345.197
-341.754
-337.233
-342.013
-341.640
-344.986
-337.949
-341.234
-340.829
-342.328
-340.010
-341.318
-337.421
-341.064
-340.694
-342.923
-334.319
-336.201
-334.592
-337.219
-334.278
-339.528
-335.372
-341.439
-334.352
-340.468
-333.999
-340.363
-334.250
-340.027
-332.898
-339.631
-335.021
-340.329
-334.662
-337.600
-345.949
-338.190
-342.554
-342.152
-341.411
-339.963
-345.149
-339.742
-342.754
-338.282
-346.557
-336.973
-341.626
-339.240
-341.748
-340.028
-343.453
-340.076
-342.830
-338.457
-338.944
-339.157
-339.463
-340.954
-338.099
-340.213
-340.272
-337.641
-340.160
-337.777
-339.698
-340.144
-343.030
-340.476
-341.750
-340.987
-340.497
-339.012
-338.923
-335.846
-338.131
-341.633
-339.776
-338.913
-340.921
-339.495
-339.135
-337.594
-340.900
-336.972
-339.551
-339.891
-339.094
-339.429
-340.302
-338.918
-339.613
-340.952
-340.073
-337.934
-337.424
-334.207
-337.521
-339.149
-336.384
-339.880
-338.226
-334.998
-337.769
-336.206
-338.171
-335.607
-341.148
-334.302
-339.123
-337.479
-338.774
-334.568
-337.244
-333.073
-334.570
-339.735
-333.645
-337.203
-332.659
-337.161
-336.684
-339.291
-333.727
-337.843
-334.847
-337.525
-334.261
-335.510
-333.892
-335.454
-337.624
-335.399
-335.181
-336.516
-332.382
-340.437
-331.833
-341.308
-334.656
-340.229
-332.616
-341.237
-334.648
-339.126
-334.891
-337.958
-332.688
-339.852
-332.983
-339.846
-334.687
-338.234
-334.051
-340.197
-340.351
-340.962
-339.099
-337.999
-338.909
-338.635
-339.976
-339.060
-340.969
-341.868
-339.736
-341.505
-341.512
-340.669
-339.690
-341.809
-340.063
-338.529
-337.863
-341.849
-338.567
-336.833
-340.838
-340.856
-338.160
-335.850
-344.871
-339.263
-339.281
-339.625
-345.760
-340.604
-343.490
-338.378
-346.002
-339.181
-339.356
-339.936
-340.996
-340.271
-339.413
-336.273
-337.781
-334.885
-337.606
-335.927
-338.550
-333.585
-335.693
-332.877
-338.460
-336.311
-337.248
-332.972
-337.031
-335.897
-336.722
-335.591
-338.381
-333.783
-344.359
-343.515
-347.292
-342.438
-343.660
-344.024
-343.798
-343.170
-344.437
-344.111
-343.147
-343.698
-343.127
-342.341
-344.741
-343.892
-346.559
-343.025
-342.831
-340.618
-340.204
-338.542
-339.014
-339.243
-339.156
-339.010
-337.903
-338.093
-341.349
-335.265
-337.638
-337.419
-340.561
-336.413
-339.364
-338.820
-339.289
-336.321
-338.378
-336.405
-338.527
-339.001
-340.390
-337.633
-340.691
-340.781
-337.258
-336.860
-340.648
-340.675
-341.358
-339.880
-340.571
-341.498
-338.492
-337.745
-339.037
-341.570
-339.037
-340.855
-337.386
-339.534
-341.324
-339.351
-339.384
-337.089
-338.867
-338.090
-336.062
-340.971
-338.610
-336.430
-337.661
-338.803
-337.412
-337.086
-338.413
-335.860
-338.017
-338.356
-344.272
-338.317
-345.182
-337.902
-344.122
-342.321
-345.686
-341.855
-344.865
-338.664
-342.224
-341.717
-344.086
-341.394
-344.402
-341.559
-345.841
-340.083
-346.622
-339.878
-339.170
-339.630
-337.630
-336.350
-334.883
-336.979
-339.003
-343.018
-341.080
-337.695
-337.399
-338.091
-340.572
-336.811
-341.761
-337.889
-339.637
-335.384
-339.097
-337.931
-346.686
-344.944
-338.286
-340.072
-343.638
-345.307
-344.036
-345.892
-344.449
-341.705
-342.089
-340.800
-344.895
-344.155
-343.076
-341.293
-341.028
-343.112
-343.085
-338.784
-337.045
-341.366
-335.291
-342.192
-340.186
-342.535
-334.937
-344.061
-334.500
-342.463
-341.830
-340.559
-334.982
-340.590
-336.412
-338.422
-333.465
-343.302
-336.189
-343.338
-337.867
-336.323
-337.580
-336.437
-336.516
-337.969
-337.454
-337.236
-336.561
-339.240
-335.300
-338.948
-339.583
-334.383
-337.885
-336.200
-336.401
-336.251
-338.459
-335.029
-341.334
-339.530
-339.893
-336.071
-341.540
-335.848
-340.149
-337.735
-343.522
-340.390
-340.730
-337.413
-338.932
-340.917
-344.482
-337.852
-340.959
-338.615
-337.077
-340.123
-344.353
-337.503
-337.890
-342.116
-343.973
-343.417
-339.380
-340.294
-342.898
-341.963
-342.444
-342.057
-342.903
-338.258
-343.254
-340.047
-343.156
-338.957
-341.915
-341.559
-339.344
-341.798
-338.792
-342.822
-336.513
-342.291
-336.767
-340.238
-336.032
-339.477
-337.269
-341.392
-341.804
-339.261
-338.121
-338.358
-335.130
-343.469
-335.427
-340.693
-337.848
-334.499
-340.467
-333.824
-340.578
-336.398
-338.407
-337.335
-338.432
-333.181
-337.789
-332.763
-338.808
-337.038
-339.033
-335.069
-340.325
-336.005
-340.548
-334.177
-333.363
-337.406
-335.972
-338.211
-339.668
-338.512
-340.150
-341.593
-337.336
-337.781
-335.916
-339.606
-338.384
-339.610
-339.392
-340.208
-341.413
-339.038
-337.788
-339.853
-334.158
-343.255
-334.427
-343.545
-333.540
-341.826
-333.994
-343.093
-337.593
-342.981
-341.777
-343.463
-334.648
-338.412
-333.071
-341.267
-333.701
-341.219
-335.385
-343.614
-339.686
-334.644
-340.633
-338.578
-341.361
-341.857
-340.766
-336.587
-341.378
-338.880
-339.379
-334.998
-337.425
-337.487
-340.522
-336.829
-339.665
-336.404
-339.452
-339.980
-339.359
-340.417
-340.916
-341.984
-338.155
-341.150
-339.228
-339.773
-340.953
-341.022
-340.629
-340.706
-338.469
-340.354
-340.349
-341.322
-340.211
-340.826
-339.332
-338.670
-335.809
-338.414
-338.020
-337.268
-336.517
-338.989
-336.779
-337.790
-335.753
-337.061
-337.727
-339.478
-340.146
-335.730
-336.555
-338.712
-334.173
-337.574
-336.198
-337.196
-339.167
-337.106
-339.758
-338.555
-339.304
-335.502
-334.595
-338.530
-341.573
-341.172
-339.454
-337.819
-338.570
-340.404
-339.505
-340.052
-340.701
-341.632
-339.283
-338.520
-341.239
-338.343
-339.534
-336.115
-339.084
-336.726
-334.861
-340.545
-341.322
-338.316
-338.201
-339.183
-340.045
-338.643
-341.957
-337.206
-338.831
-338.785
-338.733
-335.366
-337.374
-338.783
-341.995
-337.222
-344.492
-337.308
-340.456
-338.578
-342.434
-337.209
-339.101
-337.199
-343.208
-338.053
-343.120
-338.368
-343.449
-337.022
-342.283
-334.870
-342.809
-344.003
-347.934
-340.162
-343.652
-341.543
-344.538
-340.616
-345.165
-344.247
-344.502
-341.041
-345.141
-341.646
-346.634
-340.640
-344.354
-341.187
-343.791
-342.837
-339.525
-341.605
-343.270
-340.931
-342.128
-341.565
-341.311
-341.436
-343.735
-337.057
-342.430
-341.211
-341.735
-343.688
-340.412
-339.775
-342.741
-340.561
-342.852
-341.809
-337.698
-340.417
-342.268
-337.104
-343.060
-338.838
-338.249
-338.510
-339.804
-337.545
-339.178
-337.256
-336.664
-340.114
-336.836
-339.570
-336.884
-336.526
-340.994
-336.112
-333.733
-338.133
-333.380
-338.115
-334.681
-334.831
-336.778
-337.955
-335.478
-340.111
-336.156
-339.754
-334.068
-339.364
-336.275
-339.680
-335.662
-339.288
-336.874
-338.915
-339.112
-339.453
-339.507
-338.939
-338.839
-340.860
-336.182
-338.323
-339.977
-336.827
-339.876
-337.993
-336.906
-339.747
-338.685
-337.811
-341.239
-338.358
-339.058
-340.398
-336.341
-336.556
-338.122
-336.199
-336.543
-337.043
-339.465
-336.757
-341.602
-340.706
-333.915
-337.079
-338.023
-340.182
-337.425
-336.628
-339.209
-338.236
-340.135
-335.252
-338.314
-335.380
-335.543
-336.741
-336.857
-337.982
-336.236
-335.406
-338.640
-336.658
-335.647
-333.211
-337.357
-335.721
-336.924
-337.364
-337.764
-334.921
-337.945
-336.858
-343.227
-344.641
-338.174
-340.854
-344.776
-342.527
-337.815
-342.748
-337.156
-342.505
-341.541
-342.945
-339.763
-338.184
-340.584
-342.814
-341.627
-340.604
-337.258
-341.739
-343.192
-341.926
-342.472
-339.505
-340.781
-341.048
-341.595
-339.298
-343.287
-340.585
-342.108
-341.225
-341.579
-339.512
-341.320
-338.962
-342.767
-340.720
-344.093
-339.856
-337.714
-342.333
-334.539
-342.036
-336.405
-341.771
-333.882
-339.296
-338.560
-340.818
-338.099
-338.860
-333.157
-339.283
-334.003
-339.474
-333.913
-336.737
-337.308
-340.353
-341.855
-342.208
-342.287
-342.713
-341.130
-341.702
-342.226
-340.071
-340.978
-342.506
-341.119
-340.487
-341.251
-338.512
-341.443
-341.446
-340.150
-341.570
-341.160
-342.314
-337.603
-340.386
-337.836
-339.780
-339.511
-341.714
-337.273
-338.296
-341.517
-341.419
-340.274
-337.559
-336.519
-339.370
-337.362
-338.707
-337.036
-339.790
-340.544
-341.628
-337.734
-337.950
-338.910
-337.280
-340.092
-338.681
-339.306
-336.833
-339.406
-339.296
-337.043
-340.787
-337.265
-341.509
-340.357
-336.088
-341.369
-340.792
-338.452
-342.472
