# Supplementary material for: A Fast and Efficient Approach for Genomic Selection with High-Density Markers
Source: G3 (Bethesda). 2012 Oct 1;2(10):1179–84. doi: 10.1534/g3.112.003822 (PMC3464110; doi:10.1534/g3.112.003822)
Supplement: Supporting Information [file supp_2.10.1179_FileS1.zip › Rep1_50/Rep11/trainY]

-347.533
-342.665
-348.014
-344.429
-330.602
-346.743
-340.166
-343.325
-331.598
-334.583
-336.426
-338.274
-338.195
-342.072
-338.385
-340.145
-344.233
-337.936
-341.384
-346.991
-339.400
-339.740
-344.363
-333.462
-331.577
-338.329
-341.488
-343.135
-341.957
-336.208
-340.871
-343.467
-345.990
-337.603
-338.767
-339.317
-327.284
-335.724
-329.797
-341.630
-341.977
-338.619
-341.256
-338.156
-335.982
-339.762
-345.866
-339.230
-337.373
-334.453
-342.215
-335.511
-341.139
-340.077
-339.054
-343.073
-337.743
-341.070
-341.188
-340.453
-342.131
-345.138
-342.281
-345.400
-336.509
-333.621
-350.267
-340.473
-328.793
-337.792
-330.668
-338.720
-340.008
-340.429
-346.461
-339.540
-342.003
-334.088
-339.224
-336.932
-340.607
-337.400
-334.855
-344.839
-334.773
-339.246
-339.264
-335.602
-334.521
-330.843
-341.683
-340.471
-335.540
-342.621
-336.689
-334.325
-343.214
-337.029
-343.493
-346.709
-337.483
-334.699
-336.271
-332.654
-340.226
-334.986
-338.648
-337.757
-337.004
-336.397
-339.748
-336.094
-344.216
-342.163
-348.735
-352.008
-338.848
-342.734
-343.031
-345.285
-335.314
-336.242
-337.769
-335.190
-341.283
-338.910
-339.905
-342.593
-342.903
-338.676
-339.815
-336.383
-345.219
-341.516
-338.746
-342.739
-336.787
-338.147
-337.669
-341.129
-341.183
-338.172
-348.451
-345.624
-342.177
-340.588
-341.735
-345.029
-336.787
-344.880
-340.419
-340.114
-347.192
-336.298
-335.808
-337.724
-338.832
-336.095
-336.527
-336.902
-337.465
-334.716
-334.194
-334.479
-336.493
-332.755
-336.041
-342.484
-336.043
-341.322
-340.907
-341.280
-330.672
-336.244
-338.745
-337.855
-345.475
-339.188
-341.824
-339.934
-334.778
-337.093
-342.146
-338.711
-341.132
-340.131
-341.127
-344.459
-343.228
-344.770
-336.592
-340.879
-337.490
-336.611
-336.412
-332.797
-344.047
-340.013
-338.889
-338.938
-338.528
-338.197
-338.781
-334.456
-341.925
-334.515
-339.021
-334.067
-342.248
-334.060
-340.048
-331.107
-331.465
-334.050
-337.585
-333.042
-339.289
-340.314
-342.187
-336.546
-343.807
-342.205
-337.989
-344.202
-337.778
-337.514
-337.258
-337.334
-331.176
-342.889
-337.977
-341.461
-339.408
-337.798
-339.043
-339.246
-348.449
-339.848
-342.246
-338.597
-342.450
-341.108
-335.829
-338.213
-344.685
-339.053
-339.690
-340.122
-341.798
-337.285
-343.503
-344.769
-341.562
-338.782
-343.431
-339.033
-345.642
-345.190
-338.240
-347.760
-339.652
-335.562
-338.698
-343.993
-331.544
-343.647
-339.431
-341.323
-338.023
-338.990
-335.911
-337.642
-334.801
-336.549
-338.449
-345.317
-341.048
-341.580
-340.170
-341.421
-337.051
-337.857
-341.180
-335.517
-343.062
-343.378
-333.128
-335.056
-343.074
-339.878
-344.657
-341.546
-337.402
-343.321
-344.486
-337.429
-340.406
-345.784
-342.628
-336.591
-339.927
-335.932
-338.520
-343.218
-336.812
-339.050
-338.139
-337.841
-335.033
-336.906
-337.536
-343.062
-339.923
-334.014
-335.829
-337.920
-337.640
-335.816
-338.084
-340.720
-327.673
-336.532
-332.281
-343.936
-332.858
-340.908
-329.498
-335.498
-331.326
-340.869
-330.683
-341.353
-336.518
-333.173
-326.495
-337.000
-333.969
-337.685
-332.816
-336.457
-347.530
-341.442
-343.658
-340.947
-343.153
-341.165
-337.474
-342.576
-337.695
-342.022
-343.106
-341.497
-340.931
-337.694
-338.516
-338.957
-343.388
-344.449
-348.763
-343.714
-344.604
-336.080
-342.072
-334.527
-338.378
-343.460
-337.941
-340.911
-347.372
-344.152
-341.167
-338.577
-336.264
-334.904
-336.030
-341.966
-346.140
-333.260
-343.018
-342.224
-339.107
-335.475
-338.503
-342.357
-333.072
-342.697
-341.347
-334.412
-337.714
-340.760
-335.725
-340.259
-339.107
-332.766
-343.482
-335.074
-333.976
-339.848
-342.261
-337.714
-346.766
-336.429
-347.440
-340.351
-344.647
-341.201
-342.254
-338.354
-339.409
-344.853
-343.607
-343.034
-345.016
-341.988
-348.154
-345.926
-350.021
-340.932
-347.266
-344.279
-342.775
-332.499
-337.121
-335.637
-336.039
-335.176
-340.809
-341.164
-337.616
-341.116
-340.289
-343.396
-344.227
-337.310
-339.384
-341.243
-340.316
-342.019
-334.451
-335.766
-338.696
-344.069
-340.011
-342.944
-339.624
-342.313
-338.530
-340.514
-337.998
-341.284
-344.289
-340.970
-338.338
-338.956
-341.900
-344.811
-334.218
-342.701
-345.514
-341.251
-339.030
-340.022
-335.435
-334.579
-346.199
-344.479
-341.111
-339.300
-332.403
-337.696
-338.854
-339.671
-332.932
-339.675
-341.847
-337.591
-335.719
-343.250
-338.503
-344.846
-345.663
-342.405
-339.984
-339.466
-341.823
-345.721
-336.522
-346.934
-346.165
-339.986
-348.759
-337.427
-342.064
-342.595
-335.251
-337.638
-340.152
-341.761
-337.313
-333.611
-346.423
-343.673
-340.957
-340.452
-338.099
-340.300
-340.986
-342.635
-343.005
-334.896
-348.901
-339.123
-345.657
-340.965
-340.801
-340.686
-346.502
-341.234
-337.773
-340.656
-345.002
-352.880
-339.448
-341.137
-337.109
-335.907
-342.899
-338.847
-343.317
-341.071
-345.065
-340.074
-347.134
-346.744
-340.881
-347.932
-341.609
-345.129
-350.146
-334.186
-343.331
-336.446
-336.871
-334.260
-343.632
-343.123
-344.289
-336.434
-340.997
-342.032
-343.315
-337.537
-334.772
-344.361
-343.599
-339.910
-339.004
-336.617
-335.673
-338.423
-339.879
-344.206
-342.115
-342.175
-333.560
-340.313
-341.736
-345.022
-346.686
-339.358
-341.078
-344.332
-339.457
-336.527
-339.587
-340.763
-341.452
-344.768
-335.611
-340.271
-337.419
-343.540
-347.829
-350.617
-345.234
-337.248
-336.221
-338.663
-339.827
-339.507
-342.579
-341.767
-344.358
-344.918
-337.376
-337.131
-344.881
-339.629
-343.789
-338.781
-330.393
-343.578
-332.681
-340.661
-334.003
-335.229
-328.624
-338.133
-344.839
-343.343
-336.579
-340.442
-328.317
-338.211
-338.996
-336.123
-338.551
-340.903
-337.486
-341.514
-338.821
-336.621
-335.984
-339.137
-336.119
-333.604
-344.249
-338.956
-329.737
-339.082
-337.552
-336.790
-337.833
-339.450
-340.489
-339.436
-329.767
-336.811
-339.449
-338.499
-344.472
-335.712
-340.072
-339.619
-334.174
-337.116
-334.170
-343.492
-343.855
-338.405
-340.005
-344.092
-338.183
-333.706
-346.804
-341.402
-338.655
-333.313
-333.302
-341.379
-338.802
-351.427
-338.255
-342.054
-345.801
-335.325
-341.738
-346.878
-343.871
-336.516
-342.414
-343.471
-343.425
-344.981
-340.451
-338.167
-347.341
-343.609
-344.754
-343.109
-336.071
-339.465
-338.821
-340.774
-336.886
-344.187
-342.377
-337.640
-338.278
-335.497
-344.420
-346.245
-337.772
-340.682
-341.553
-343.716
-338.706
-338.164
-337.093
-330.029
-340.043
-341.106
-334.603
-339.438
-337.504
-341.731
-332.614
-338.541
-345.403
-337.875
-339.527
-339.926
-338.217
-342.821
-340.745
-340.949
-336.131
-345.586
-336.541
-342.111
-346.263
-344.269
-343.883
-344.277
-345.222
-336.028
-342.764
-344.212
-348.393
-339.461
-347.421
-340.255
-343.682
-347.057
-346.080
-341.868
-345.722
-335.414
-345.639
-342.803
-337.007
-328.619
-337.480
-334.436
-333.406
-334.758
-334.639
-331.956
-338.673
-343.788
-336.215
-333.481
-341.131
-342.744
-335.168
-331.654
-346.146
-332.330
-336.678
-339.507
-347.841
-341.720
-342.989
-337.165
-337.854
-333.667
-339.934
-340.879
-336.954
-337.449
-336.453
-335.763
-344.082
-337.195
-337.847
-340.892
-333.333
-346.197
-340.064
-340.801
-334.030
-331.160
-331.856
-342.395
-334.583
-341.575
-335.508
-339.126
-329.082
-343.716
-336.760
-335.873
-334.427
-336.110
-332.588
-345.030
-331.968
-346.257
-331.649
-333.342
-337.836
-340.768
-329.432
-339.789
-324.056
-333.324
-330.272
-331.325
-330.453
-334.734
-324.845
-336.631
-333.045
-334.426
-341.346
-337.156
-329.835
-334.509
-333.514
-335.501
-337.739
-340.057
-339.005
-340.120
-337.267
-343.955
-338.196
-337.430
-343.032
-335.865
-334.759
-340.926
-334.080
-339.921
-343.824
-337.848
-339.922
-337.209
-337.796
-337.018
-340.674
-335.624
-335.073
-331.237
-341.140
-344.101
-333.821
-336.934
-338.373
-339.761
-336.777
-334.957
-340.769
-338.884
-341.958
-335.701
-342.917
-336.719
-339.900
-339.022
-338.510
-340.141
-339.578
-338.464
-341.613
-340.831
-339.993
-337.712
-337.330
-338.021
-338.700
-339.484
-337.254
-339.706
-336.906
-337.107
-339.334
-338.126
-337.040
-341.281
-330.286
-327.120
-342.014
-329.346
-335.529
-330.868
-344.211
-339.006
-337.259
-336.385
-339.944
-334.971
-338.031
-336.828
-336.645
-330.525
-337.848
-339.540
-337.126
-339.667
-340.174
-341.873
-343.722
-347.690
-342.293
-347.559
-342.905
-344.442
-342.689
-343.393
-337.882
-347.188
-344.047
-340.647
-342.757
-348.558
-335.063
-346.249
-345.520
-341.679
-341.105
-339.508
-339.718
-340.827
-336.066
-330.964
-336.706
-336.778
-340.923
-337.081
-335.352
-337.568
-342.959
-351.847
-331.437
-333.778
-342.977
-337.997
-336.269
-341.483
-336.236
-340.942
-342.588
-338.888
-342.485
-341.284
-341.250
-341.794
-333.719
-333.414
-341.137
-341.873
-336.764
-338.492
-335.263
-336.736
-334.982
-339.381
-335.958
-340.543
-347.894
-345.847
-348.888
-344.298
-337.771
-345.815
-343.577
-339.273
-341.490
-337.781
-347.002
-342.977
-346.273
-345.804
-341.283
-337.882
-346.765
-344.072
-346.468
-337.859
-345.413
-342.456
-342.713
-336.378
-339.524
-343.732
-338.511
-341.815
-340.086
-338.472
-344.867
-343.397
-343.559
-342.111
-341.088
-332.894
-340.280
-343.193
-341.695
-336.767
-340.981
-335.250
-339.586
-342.777
-338.162
-339.231
-335.386
-340.411
-335.623
-343.888
-337.638
-337.114
-344.277
-346.259
-339.985
-341.379
-345.468
-339.569
-341.996
-343.020
-340.269
-338.606
-340.247
-334.132
-337.273
-334.477
-333.540
-335.831
-340.415
-339.641
-336.023
-334.350
-331.237
-343.478
-347.453
-338.194
-336.128
-339.715
-336.461
-339.391
-349.600
-341.537
-340.265
-337.711
-337.599
-343.728
-341.422
-336.809
-340.800
-343.156
-345.522
-343.832
-340.557
-334.696
-338.107
-335.856
-346.276
-344.633
-342.451
-334.986
-336.769
-347.281
-331.167
-342.081
-341.897
-334.335
-343.957
-334.293
-336.711
-337.591
-335.502
-338.772
-335.425
-336.571
-338.607
-332.544
-336.323
-336.132
-340.224
-339.471
-345.078
-337.095
-337.884
-334.721
-341.163
-338.216
-339.530
-340.211
-342.715
-346.469
-335.426
-337.533
-335.349
-344.142
-337.486
-336.451
-341.337
-339.396
-341.269
-342.294
-334.138
-343.284
-337.469
-334.555
-336.297
-340.466
-338.653
-341.178
-334.924
-334.480
-340.527
-340.476
-338.229
-342.848
-332.991
-332.284
-342.025
-344.425
-335.915
-335.015
-334.216
-341.808
-335.492
-335.724
-333.491
-344.788
-332.488
-337.034
-335.222
-347.271
-336.675
-339.955
-333.878
-343.131
-340.268
-343.781
-327.548
-336.032
-338.719
-343.045
-341.603
-340.316
-334.278
-337.895
-335.514
-342.499
-333.467
-340.068
-336.134
-334.950
-340.046
-332.153
-340.031
-338.060
-336.491
-338.533
-339.381
-341.857
-338.024
-345.427
-334.463
-342.755
-340.782
-343.069
-340.619
-337.035
-338.996
-340.471
-333.857
-339.004
-341.800
-335.170
-334.572
-337.240
-339.151
-345.620
-338.292
-340.490
-343.335
-336.612
-339.026
-339.498
-337.311
-340.878
-341.530
-339.967
-345.949
-338.279
-337.510
-342.303
-342.878
-330.205
-343.443
-339.568
-338.528
-338.891
-340.109
-338.988
-334.742
-342.975
-334.572
-342.133
-343.465
-336.750
-336.197
-344.811
-336.985
-342.206
-337.004
-339.159
-339.858
-333.732
-340.858
-334.142
-339.236
-338.122
-336.453
-341.493
-340.804
-336.927
-337.389
-331.396
-336.552
-335.216
-333.825
-332.196
-335.346
-338.786
-334.620
-331.822
-336.881
-335.611
-343.902
-333.066
-331.747
-334.289
-342.429
-337.022
-334.198
-334.711
-343.549
-330.862
-340.912
-337.046
-346.648
-339.841
-343.404
-340.856
-342.425
-338.957
-345.042
-340.949
-342.919
-334.345
-339.651
-334.554
-349.805
-343.475
-332.447
-336.358
-334.241
-343.835
-331.327
-335.363
-334.374
-340.421
-336.246
-341.080
-335.471
-344.081
-334.833
-336.220
-337.156
-336.938
-328.844
-337.190
-334.873
-342.432
-337.289
-336.140
-337.447
-341.380
-331.928
-341.683
-333.971
-338.478
-343.835
-334.391
-337.149
-338.136
-334.104
-337.042
-340.838
-335.957
-335.937
-337.987
-337.724
-336.286
-339.633
-337.927
-345.518
-346.797
-336.178
-339.556
-344.730
-339.375
-338.413
-340.362
-341.479
-340.872
-340.561
-336.065
-339.874
-350.598
-338.012
-340.023
-336.249
-344.594
-341.316
-343.246
-335.878
-328.688
-334.662
-339.547
-332.608
-346.202
-342.450
-343.382
-333.930
-338.911
-332.666
-340.941
-332.074
-333.752
-330.381
-338.517
-338.524
-340.794
-334.966
-338.971
-352.589
-340.193
-340.673
-343.960
-339.566
-336.440
-344.647
-339.130
-344.817
-336.290
-349.656
-336.430
-341.159
-336.883
-338.180
-341.115
-341.288
-344.711
-344.986
-344.071
-343.264
-339.773
-334.982
-341.103
-340.894
-340.509
-338.917
-338.763
-339.453
-335.422
-343.370
-338.858
-345.242
-343.039
-341.969
-340.771
-337.224
-338.813
-336.328
-336.853
-339.119
-339.864
-334.612
-337.151
-339.397
-341.858
-340.271
-334.456
-341.939
-333.463
-339.968
-338.149
-338.707
-340.085
-336.141
-336.630
-333.127
-343.372
-339.112
-336.337
-334.518
-331.706
-337.349
-338.910
-333.801
-339.809
-336.491
-331.876
-338.452
-335.050
-337.077
-340.113
-338.108
-335.624
-331.735
-339.119
-338.099
-337.742
-337.098
-331.706
-335.160
-335.941
-331.852
-334.761
-333.354
-334.398
-336.173
-344.069
-333.527
-341.436
-334.266
-332.728
-333.366
-332.762
-339.030
-331.405
-339.126
-335.731
-339.849
-341.418
-330.835
-338.432
-336.434
-346.237
-334.162
-341.748
-333.070
-346.103
-336.320
-337.232
-339.810
-337.233
-328.842
-342.217
-332.616
-338.933
-335.577
-334.748
-334.436
-337.048
-342.374
-343.446
-336.438
-334.183
-339.192
-340.631
-344.864
-344.902
-342.612
-341.102
-342.950
-338.801
-340.537
-336.261
-343.118
-348.402
-340.497
-342.702
-333.698
-339.316
-340.463
-338.584
-336.033
-336.466
-340.728
-338.782
-342.715
-342.146
-340.382
-342.978
-340.162
-332.691
-344.803
-332.181
-343.024
-342.776
-340.678
-343.864
-349.044
-343.036
-336.134
-333.120
-342.993
-340.897
-337.514
-337.706
-342.031
-334.349
-332.541
-341.294
-345.557
-337.178
-338.354
-334.224
-336.787
-335.531
-334.990
-336.715
-337.273
-331.184
-344.659
-341.558
-346.810
-342.317
-344.697
-340.353
-344.736
-341.671
-344.152
-344.771
-345.135
-342.002
-338.228
-341.600
-351.823
-341.692
-343.922
-342.686
-337.444
-343.110
-337.242
-338.083
-336.476
-335.327
-343.290
-341.952
-336.948
-339.543
-340.504
-331.908
-338.015
-333.436
-350.333
-338.660
-340.037
-337.643
-339.212
-334.551
-334.840
-336.139
-334.079
-338.854
-343.567
-334.881
-344.704
-339.960
-334.161
-334.506
-339.392
-339.075
-343.832
-339.188
-342.545
-349.408
-342.110
-338.910
-342.848
-337.566
-341.207
-346.381
-340.413
-342.549
-342.474
-341.229
-330.838
-341.307
-340.262
-340.462
-338.795
-344.283
-341.571
-335.716
-338.593
-336.741
-340.787
-335.957
-337.965
-337.659
-341.135
-336.407
-345.684
-335.918
-343.910
-340.733
-345.178
-337.675
-349.203
-336.957
-348.488
-337.947
-342.981
-342.059
-348.418
-344.564
-344.757
-342.726
-347.334
-340.953
-351.664
-340.503
-332.401
-337.322
-336.830
-339.380
-334.551
-334.359
-334.697
-344.284
-341.220
-338.683
-332.722
-337.853
-338.193
-332.575
-339.914
-338.251
-341.985
-329.530
-341.898
-335.215
-344.132
-346.770
-341.973
-336.500
-341.447
-349.998
-343.990
-343.874
-345.572
-335.043
-336.568
-341.726
-346.604
-347.286
-342.881
-342.512
-340.359
-339.322
-343.944
-344.564
-333.644
-338.857
-337.107
-337.833
-338.379
-345.850
-336.793
-339.197
-334.880
-338.947
-341.530
-337.377
-335.689
-338.928
-333.704
-337.709
-333.322
-341.440
-340.895
-349.155
-336.539
-332.613
-348.018
-335.220
-336.971
-342.298
-342.124
-335.656
-337.821
-338.232
-335.253
-333.862
-336.797
-338.454
-343.599
-337.609
-340.845
-341.041
-335.038
-340.714
-342.752
-340.366
-337.478
-338.056
-340.487
-341.151
-337.518
-343.681
-346.947
-339.794
-350.546
-334.208
-345.532
-338.826
-347.045
-336.056
-338.302
-340.730
-341.008
-334.242
-344.731
-338.384
-345.705
-348.067
-346.770
-341.057
-338.062
-343.679
-342.213
-340.199
-338.185
-343.377
-340.644
-339.267
-343.260
-341.377
-345.851
-338.799
-346.972
-339.643
-335.769
-340.405
-333.350
-338.168
-336.988
-344.069
-329.139
-340.417
-339.367
-340.747
-335.567
-338.034
-346.572
-343.299
-337.134
-337.049
-336.346
-345.927
-335.700
-340.129
-337.187
-333.354
-341.175
-331.503
-342.069
-330.830
-336.483
-338.985
-338.229
-334.188
-340.007
-338.870
-338.461
-335.604
-341.769
-333.003
-339.278
-340.099
-342.333
-330.773
-329.354
-335.850
-336.672
-339.889
-339.908
-339.309
-338.156
-338.470
-336.749
-340.602
-340.354
-334.060
-340.183
-338.716
-332.094
-341.369
-341.872
-335.386
-343.658
-337.229
-329.048
-345.087
-336.991
-340.429
-331.284
-345.015
-328.172
-346.313
-334.766
-348.420
-344.566
-340.250
-335.676
-344.381
-328.176
-342.006
-331.667
-336.657
-334.105
-343.598
-337.907
-336.119
-339.265
-340.231
-343.426
-343.646
-340.482
-342.474
-340.455
-339.772
-332.444
-331.811
-337.210
-336.429
-341.713
-335.438
-336.803
-334.683
-336.126
-336.580
-342.234
-344.218
-339.504
-339.977
-333.218
-339.456
-331.264
-337.171
-346.218
-343.463
-341.941
-340.695
-337.790
-339.183
-338.075
-340.227
-338.259
-340.800
-343.543
-338.323
-339.881
-332.230
-338.257
-337.824
-333.988
-336.416
-332.508
-335.464
-339.110
-330.886
-337.058
-342.150
-343.601
-332.948
-336.092
-340.982
-333.513
-337.388
-335.061
-339.283
-341.270
-336.737
-336.060
-338.954
-334.872
-328.402
-334.126
-335.013
-341.119
-341.132
-338.122
-332.084
-334.292
-341.569
-340.932
-341.520
-342.335
-339.788
-339.018
-339.101
-342.014
-333.520
-343.134
-332.292
-336.989
-339.491
-335.752
-340.521
-341.482
-332.748
-336.764
-345.455
-344.257
-333.977
-342.645
-340.550
-336.070
-339.397
-340.058
-338.274
-340.117
-340.458
-344.144
-339.519
-346.102
-339.326
-338.683
-341.395
-337.818
-332.542
-335.546
-337.195
-335.817
-340.103
-344.556
-337.139
-342.115
-334.908
-339.657
-338.202
-341.626
-341.140
-349.584
-337.053
-341.574
-345.232
-345.729
-337.604
-345.810
-344.806
-348.003
-342.420
-344.163
-345.464
-348.782
-337.984
-342.267
-337.560
-344.666
-344.263
-342.977
-343.729
-342.801
-342.438
-342.580
-343.121
-341.856
-338.441
-344.415
-334.758
-342.602
-343.679
-341.103
-337.698
-340.589
-336.203
-343.878
-341.350
-348.026
-341.444
-340.508
-333.293
-343.746
-333.892
-346.233
-335.830
-339.856
-334.985
-341.689
-340.537
-333.632
-335.943
-335.973
-344.986
-338.874
-341.167
-336.270
-332.904
-344.582
-335.404
-331.350
-333.418
-331.295
-337.672
-334.305
-336.024
-336.097
-341.429
-335.292
-341.351
-331.917
-344.124
-333.250
-335.236
-336.599
-337.191
-338.908
-338.871
-341.803
-339.285
-339.587
-334.758
-340.092
-333.883
-338.655
-337.825
-337.379
-340.245
-337.604
-338.572
-342.706
-338.635
-338.655
-339.510
-340.135
-338.360
-343.922
-333.543
-339.918
-339.278
-335.755
-336.000
-336.957
-333.803
-339.283
-333.108
-338.578
-339.526
-343.600
-342.554
-337.632
-337.166
-336.134
-342.394
-338.256
-332.264
-341.649
-339.464
-339.634
-333.801
-340.803
-336.086
-332.016
-338.662
-335.065
-341.924
-339.088
-338.506
-338.497
-337.788
-341.680
-332.966
-338.963
-337.911
-336.729
-335.614
-337.698
-329.854
-335.802
-338.208
-342.501
-345.334
-337.535
-343.335
-343.319
-342.639
-334.425
-345.807
-333.654
-344.881
-340.830
-341.274
-339.252
-340.146
-338.236
-339.552
-340.132
-344.706
-336.051
-342.502
-347.416
-339.374
-343.849
-331.023
-339.684
-337.717
-342.932
-341.274
-344.122
-337.527
-347.126
-337.371
-345.732
-340.422
-335.509
-338.532
-343.754
-344.699
-344.905
-342.998
-338.624
-344.327
-334.263
-338.601
-337.458
-343.527
-331.877
-341.953
-335.419
-344.909
-338.176
-341.348
-337.996
-338.055
-332.397
-339.039
-335.287
-331.312
-333.647
-339.469
-344.169
-343.301
-343.547
-339.811
-342.537
-350.010
-341.920
-340.115
-339.282
-348.865
-339.227
-343.314
-338.827
-335.102
-346.850
-339.026
-344.936
-341.130
-345.784
-348.718
-337.045
-338.238
-341.307
-335.914
-342.480
-338.889
-340.819
-339.368
-344.421
-335.016
-345.433
-340.522
-338.415
-334.946
-337.737
-332.920
-336.942
-339.631
-342.446
-342.820
-339.665
-339.598
-340.230
-336.019
-338.969
-340.459
-337.203
-341.557
-336.125
-335.217
-339.487
-340.625
-336.957
-341.347
-339.573
-332.836
-338.713
-333.825
-337.534
-341.225
