# Supplementary material for: A Fast and Efficient Approach for Genomic Selection with High-Density Markers
Source: G3 (Bethesda). 2012 Oct 1;2(10):1179–84. doi: 10.1534/g3.112.003822 (PMC3464110; doi:10.1534/g3.112.003822)
Supplement: Supporting Information [file supp_2.10.1179_FileS1.zip › Rep1_50/Rep11/Y3]

-343.025
-340.825
-338.029
-343.940
-337.525
-342.918
-341.273
-333.543
-337.116
-336.088
-340.739
-342.261
-341.302
-338.137
-342.383
-339.247
-349.555
-341.940
-338.676
-341.255
-336.588
-336.935
-353.796
-344.148
-337.199
-332.721
-345.072
-348.145
-330.781
-339.849
-341.349
-337.946
-337.874
-337.122
-338.914
-339.755
-337.099
-339.232
-343.779
-339.923
-332.751
-337.266
-341.297
-335.007
-336.428
-342.824
-337.352
-338.628
-338.375
-346.500
-338.665
-343.738
-336.318
-336.417
-337.169
-335.636
-337.582
-339.071
-336.019
-336.839
-334.951
-337.721
-338.598
-344.130
-333.070
-344.562
-333.223
-341.742
-345.708
-335.938
-337.978
-341.731
-350.711
-345.451
-342.348
-341.996
-347.562
-342.352
-342.660
-346.428
-335.234
-334.080
-343.510
-341.905
-335.472
-340.252
-336.522
-332.414
-335.121
-337.711
-342.846
-339.915
-340.252
-341.012
-345.363
-332.803
-342.507
-337.089
-340.143
-333.937
-338.494
-344.189
-336.737
-337.198
-338.990
-341.199
-337.897
-335.249
-342.460
-337.785
-332.847
-334.358
-345.179
-337.677
-336.512
-338.544
-341.294
-344.286
-345.695
-347.063
-345.140
-338.458
-337.988
-331.960
-340.705
-335.838
-343.965
-329.253
-338.754
-334.961
-343.731
-337.911
-337.737
-339.442
-343.299
-346.423
-349.245
-341.756
-333.911
-334.358
-340.604
-332.965
-345.074
-346.408
-346.187
-342.793
-342.218
-331.949
-345.846
-341.467
-340.698
-334.425
-341.878
-342.146
-345.134
-345.353
-336.508
-335.587
-334.966
-336.175
-340.345
-337.828
-337.833
-335.071
-339.348
-341.300
-336.580
-341.973
-339.785
-338.049
-337.748
-337.622
-340.059
-334.886
-340.213
-343.417
-334.256
-340.358
-341.260
-342.253
-339.100
-337.319
-336.953
-337.902
-337.409
-337.489
-347.185
-351.051
-340.641
-338.900
-342.749
-341.068
-345.922
-338.466
-335.894
-339.838
-340.606
-342.700
-340.963
-342.119
-345.727
-341.598
-344.114
-339.814
-340.509
-335.966
-342.031
-341.642
-339.454
-340.927
-338.083
-340.774
-341.484
-348.957
-332.702
-335.098
-333.880
-327.735
-340.051
-343.446
-326.902
-337.502
-341.460
-339.284
-341.471
-340.302
-338.697
-341.778
-343.145
-337.623
-341.434
-337.888
-345.621
-339.689
-338.990
-333.288
-337.422
-342.170
-340.869
-339.013
-339.032
-339.665
-335.768
-340.028
-336.688
-338.071
-335.298
-340.428
-343.374
-338.718
-344.034
-337.368
-347.935
-340.099
-328.225
-341.321
-330.385
-345.367
-341.804
-338.397
-342.977
-343.359
-340.521
-342.629
-342.427
-334.737
-337.116
-333.096
-351.138
-340.036
-345.494
-340.791
-342.361
-337.652
-336.880
-339.887
-345.083
-338.134
-343.533
-333.666
-332.749
-333.157
-343.229
-336.619
-334.250
-344.306
-335.483
-345.194
-336.742
-345.359
-330.950
-348.131
-335.831
-336.948
-341.694
-345.528
-343.659
-336.381
-340.942
-346.786
-335.402
-334.980
-331.991
-340.117
-336.902
-340.028
-337.389
-345.669
-339.458
-341.136
-335.674
-333.857
-337.149
-331.930
-344.548
-346.254
-344.613
-344.221
-335.437
-344.711
-338.027
-338.335
-342.806
-345.165
-342.381
-340.304
-338.221
-344.180
-339.498
-339.474
-343.875
-341.154
-333.197
-337.789
-335.239
-334.282
-335.092
-338.691
-344.780
-338.516
-336.073
-343.588
-333.799
-333.757
-339.817
-338.386
-336.620
-329.239
-339.381
-339.278
-336.035
-336.083
-336.294
-341.852
-340.244
-333.069
-329.521
-334.812
-330.583
-334.036
-336.281
-335.345
-331.555
-340.945
-342.557
-341.384
-338.956
-339.950
-332.365
-339.975
-336.973
-334.776
-337.931
-338.556
-344.026
-339.309
-338.400
-331.659
-340.084
-340.435
-343.465
-342.225
-334.900
-342.268
-341.433
-341.718
-343.344
-340.733
-347.349
-348.329
-335.123
-346.799
-339.736
-340.046
-340.896
-342.759
-340.331
-344.847
-335.791
-332.512
-337.404
-337.883
-337.937
-342.098
-342.321
-335.322
-338.803
-338.350
-340.491
-335.899
-341.903
-341.270
-350.752
-341.808
-341.051
-333.632
-343.671
-336.573
-340.528
-339.543
-339.973
-342.973
-344.981
-333.742
-345.312
-342.128
-336.225
-336.895
-337.235
-341.600
-338.983
-345.055
-347.073
-334.751
-337.467
-342.122
-336.387
-334.069
-336.480
-332.235
-338.669
-340.328
-336.464
-338.780
-336.998
-330.891
-343.244
-337.519
-339.208
-346.717
-339.674
-341.199
-338.992
-333.544
-332.705
-338.996
-338.852
-335.576
-339.746
-335.555
-341.555
-336.197
-341.762
-344.248
-341.837
-342.411
-340.561
-329.462
-341.191
-344.791
-336.642
-340.112
-350.674
-339.917
-350.007
-336.589
-339.549
-336.418
-342.203
-337.751
-336.196
-338.204
-341.006
-338.265
-340.915
-344.508
-343.707
-345.366
-344.311
-343.434
-348.985
-338.070
-343.040
-350.604
-340.440
-331.972
-338.065
-339.811
-346.789
-331.974
-348.955
-345.896
-339.889
-332.206
-339.087
-334.663
-343.250
-338.024
-343.245
-337.600
-340.876
-337.703
-335.106
-344.792
-338.418
-335.814
-343.585
-337.572
-338.468
-342.378
-350.154
-345.027
-349.712
-337.784
-342.058
-328.895
-338.034
-339.540
-341.094
-348.114
-339.463
-337.747
-339.029
-339.098
-337.636
-340.006
-338.946
-339.350
-341.107
-337.187
-340.779
-335.771
-336.720
-336.205
-345.459
-350.986
-342.033
-341.022
-326.778
-330.520
-339.852
-341.035
-339.623
-346.272
-343.637
-340.721
-338.352
-343.026
-333.498
-341.371
-344.649
-337.389
-337.675
-335.332
-340.528
-341.016
-342.469
-343.346
-327.760
-339.333
-345.215
-344.010
-342.205
-340.464
-344.387
-336.060
-337.331
-338.439
-336.055
-343.016
-334.479
-341.227
-343.458
-347.260
-343.836
-345.760
-338.470
-344.185
-332.645
-343.547
-341.199
-339.313
-334.750
-338.842
-341.686
-328.939
-335.724
-335.387
-337.687
-341.016
-344.351
-337.993
-345.809
-337.581
-338.988
-336.589
-340.165
-334.805
-339.411
-337.023
-338.934
-329.835
-324.079
-335.663
-346.775
-333.660
-344.432
-341.867
-342.424
-346.094
-339.033
-336.427
-342.930
-338.269
-340.002
-345.517
-341.976
-340.655
-336.744
-339.517
-348.302
-338.003
-342.663
-338.092
-346.329
-345.920
-333.903
-336.232
-335.980
-336.503
-339.511
-334.795
-340.172
-339.508
-346.550
-334.563
-341.027
-344.100
-327.842
-341.038
-338.751
-339.052
-338.921
-337.843
-342.950
-336.708
-339.979
-337.961
-340.211
-333.043
-338.887
-335.618
-340.287
-338.853
-332.759
-343.308
-337.990
-335.596
-342.391
-328.707
-340.118
-347.418
-343.920
-345.866
-335.484
-339.691
-338.701
-344.308
-339.221
-341.238
-336.858
-343.588
-342.026
-344.918
-336.277
-336.951
-339.658
-341.771
-334.754
-339.561
-344.709
-333.949
-337.900
-344.077
-340.714
-348.538
-342.180
-336.510
-343.487
-337.203
-342.478
-338.576
-335.034
-345.830
-341.045
-344.377
-336.889
-336.829
-332.337
-343.911
-343.521
-336.744
-335.470
-342.377
-348.929
-333.580
-338.943
-338.310
-334.683
-342.447
-337.395
-341.039
-336.774
-337.034
-333.637
-337.019
-338.226
-345.123
-344.412
-346.722
-350.481
-340.123
-334.360
-347.358
-346.394
-341.807
-334.176
-331.622
-342.105
-339.502
-349.824
-337.602
-338.167
-339.291
-339.776
-344.802
-334.245
-341.217
-333.607
-339.303
-340.743
-339.410
-337.213
-333.568
-331.326
-329.829
-339.188
-338.979
-334.457
-337.088
-347.435
-338.904
-343.506
-344.699
-333.857
-338.623
-338.029
-345.526
-332.803
-341.855
-336.513
-343.185
-346.310
-334.675
-338.941
-332.968
-335.690
-342.156
-336.004
-333.479
-339.215
-334.788
-339.115
-333.763
-349.456
-341.859
-337.730
-342.458
-329.044
-344.516
-340.407
-337.174
-343.445
-342.403
-341.565
-335.864
-340.070
-347.499
-341.423
-346.089
-335.552
-343.271
-340.988
-344.039
-347.930
-335.833
-335.976
-338.714
-339.184
-342.938
-351.136
-343.187
-332.878
-341.793
-330.372
-342.120
-338.224
-334.612
-335.367
-339.685
-344.596
-334.413
-334.952
-342.588
-344.739
-343.757
-336.543
-334.922
-336.379
-337.586
-343.414
-346.066
-334.452
-340.723
-345.460
-337.082
-336.949
-334.432
-344.085
-345.367
-336.504
-345.751
-338.766
-339.669
-333.706
-331.552
-342.340
-337.644
-346.256
-336.979
-339.836
-343.804
-339.633
-340.173
-341.528
-341.352
-337.425
-331.163
-342.647
-336.183
-337.638
-340.491
-333.355
-342.711
-348.992
-342.790
-335.687
-339.277
-331.546
-340.151
-342.144
-336.942
-341.650
-337.163
-342.419
-335.654
-336.890
-330.242
-333.599
-339.458
-338.456
-341.750
-331.671
-339.595
-340.353
-337.319
-336.718
-337.776
-336.456
-343.849
-337.856
-337.243
-340.563
-342.236
-339.310
-339.496
-339.605
-333.436
-340.681
-334.663
-341.434
-342.151
-339.570
-340.052
-337.574
-342.155
-346.190
-334.301
-336.524
-336.955
-345.311
-337.923
-341.882
-335.627
-329.373
-336.003
-331.950
-343.023
-335.371
-339.799
-341.250
-337.109
-345.221
-338.915
-341.131
-332.562
-339.094
-338.950
-344.921
-335.189
-340.310
-343.152
-336.762
-338.871
-345.560
-339.479
-343.086
-340.034
-342.461
-339.061
-343.792
-342.224
-336.818
-339.011
-340.938
-341.746
-331.205
-339.459
-341.529
-339.668
-333.787
-345.579
-343.922
-338.386
-334.146
-342.582
-339.399
-342.804
-337.292
-342.346
-339.641
-338.262
-345.236
-333.345
-340.354
-330.829
-344.183
-334.577
-337.272
-335.133
-337.139
-341.340
-337.283
-334.875
-346.850
-339.431
-339.683
-334.756
-342.322
-336.362
-340.220
-338.817
-343.229
-337.060
-345.420
-336.563
-325.871
-338.472
-338.977
-333.092
-340.646
-337.286
-338.688
-344.867
-336.840
-345.880
-336.531
-340.185
-339.697
-344.396
-341.165
-332.762
-336.512
-346.998
-334.051
-339.920
-343.970
-335.085
-328.769
-344.463
-340.236
-337.105
-342.287
-344.051
-341.318
-336.133
-343.095
-345.759
-333.654
-338.364
-340.586
-345.845
-337.034
-336.326
-333.487
-337.706
-341.812
-340.941
-340.380
-340.560
-343.466
-346.405
-330.159
-339.964
-333.998
-336.233
-342.692
-333.705
-340.709
-338.848
-344.649
-348.493
-343.172
-336.389
-341.637
-341.483
-335.128
-339.127
-338.977
-343.405
-342.102
-344.507
-343.794
-343.040
-342.776
-341.640
-341.862
-345.684
-334.661
-335.299
-337.270
-337.046
-338.555
-339.095
-333.724
-333.948
-339.955
-336.485
-336.704
-337.295
-337.712
-335.272
-338.436
-346.347
-344.610
-347.451
-338.744
-337.704
-345.133
-343.410
-343.588
-337.643
-345.573
-343.894
-345.036
-337.516
-331.881
-335.266
-332.762
-345.252
-343.520
-334.498
-332.260
-338.632
-343.381
-340.449
-337.899
-341.521
-341.686
-336.989
-341.853
-340.040
-343.995
-341.297
-333.867
-339.804
-343.932
-338.831
-339.035
-340.170
-341.289
-345.186
-338.084
-340.457
-347.813
-331.386
-342.041
-345.623
-337.679
-338.618
-341.069
-338.552
-340.731
-338.601
-328.418
-344.136
-337.981
-335.365
-342.337
-331.702
-337.273
-338.375
-338.931
-336.222
-331.432
-337.922
-343.534
-341.146
-337.637
-336.671
-344.641
-341.311
-336.821
-331.450
-341.437
-329.418
-337.156
-335.478
-338.743
-338.599
-335.528
-335.365
-340.167
-333.438
-339.544
-338.946
-349.437
-337.073
-342.546
-343.632
-336.939
-341.694
-337.644
-340.718
-347.266
-341.005
-343.015
-344.941
-344.696
-346.923
-346.126
-345.134
-348.288
-337.471
-346.545
-336.945
-343.737
-342.574
-340.179
-341.497
-342.579
-340.324
-340.673
-338.673
-343.287
-339.665
-343.665
-340.630
-349.992
-340.446
-342.526
-344.377
-335.087
-341.042
-335.490
-333.185
-344.414
-346.156
-335.973
-336.082
-344.916
-338.089
-338.154
-333.073
-342.301
-343.333
-348.998
-334.161
-342.486
-343.480
-337.851
-340.656
-342.776
-334.237
-334.636
-333.930
-346.847
-341.145
-340.320
-344.473
-339.179
-338.079
-335.150
-334.641
-346.792
-342.190
-337.777
-337.248
-344.480
-336.688
-336.201
-340.820
-341.623
-340.526
-336.651
-342.152
-340.831
-329.288
-334.440
-336.714
-338.255
-334.470
-338.743
-339.092
-341.254
-344.117
-340.380
-344.023
-332.743
-326.286
-339.299
-337.450
-337.787
-335.058
-339.963
-331.836
-338.697
-324.879
-345.663
-337.367
-337.295
-339.690
-335.603
-336.791
-339.928
-337.698
-339.423
-339.507
-343.250
-336.856
-337.530
-337.856
-339.015
-339.675
-344.837
-340.581
-343.810
-350.429
-331.537
-338.242
-343.168
-341.006
-344.725
-341.246
-334.944
-335.019
-329.474
-337.045
-343.980
-340.145
-330.974
-340.645
-335.749
-340.467
-338.156
-335.950
-337.003
-335.870
-335.977
-336.540
-338.693
-335.755
-340.017
-333.298
-329.527
-341.280
-337.895
-339.570
-340.992
-341.434
-337.975
-334.374
-345.342
-342.738
-342.630
-333.292
-339.659
-336.218
-345.594
-337.264
-337.534
-341.667
-340.484
-333.719
-342.455
-346.704
-338.026
-340.964
-327.811
-333.941
-341.021
-343.272
-344.855
-340.392
-337.035
-344.938
-335.438
-346.782
-342.970
-338.316
-340.326
-336.399
-343.522
-335.699
-334.298
-338.969
-338.935
-339.814
-340.729
-342.899
-341.282
-334.797
-341.503
-347.949
-332.715
-340.447
-339.551
-342.239
-343.934
-341.844
-337.572
-335.474
-341.423
-342.505
-326.703
-340.807
-340.129
-342.905
-335.887
-336.471
-340.439
-343.783
-336.695
-335.154
-331.153
-343.875
-337.381
-335.948
-341.054
-338.892
-339.161
-335.549
-346.864
-337.136
-334.158
-343.275
-335.688
-339.930
-343.877
-341.046
-336.473
-340.693
-339.302
-342.396
-339.236
-333.899
-329.107
-336.577
-337.504
-333.912
-339.254
-337.590
-333.331
-329.614
-341.151
-341.755
-348.164
-337.599
-345.431
-341.059
-337.996
-334.085
-340.086
-339.447
-342.740
-337.190
-336.779
-335.743
-338.740
-331.909
-337.545
-346.985
-331.982
-335.517
-339.819
-346.481
-334.559
-337.578
-346.984
-340.965
-340.860
-337.957
-337.561
-338.754
-337.055
-339.595
-338.773
-336.680
-337.365
-341.084
-336.272
-346.903
-335.610
-338.108
-345.427
-333.847
-339.522
-342.087
-337.231
-343.416
-336.415
-337.295
-335.731
-340.961
-346.061
-335.987
-336.104
-332.359
-346.355
-348.171
-340.227
-337.738
-343.112
-331.276
-336.487
-340.249
-344.040
-344.135
-343.608
-350.081
-343.841
-341.056
-339.842
-334.296
-337.589
-340.252
-337.764
-336.826
-341.402
-337.384
-342.564
-341.490
-342.055
-344.525
-334.516
-336.778
-339.789
-333.922
-338.348
-334.079
-344.228
-342.137
-331.742
-341.081
-335.763
-335.172
-342.491
-345.528
-337.455
-337.677
-343.802
-335.177
-343.350
-333.007
-343.301
-336.746
-337.387
-338.268
-336.873
-340.519
-347.311
-347.375
-344.399
-340.521
-338.842
-339.401
-335.909
-338.927
-346.900
-344.604
-342.651
-343.815
-336.062
-332.598
-345.979
-340.620
-339.031
-344.728
-334.978
-334.903
-342.978
-334.071
-339.295
-342.451
-339.353
-344.008
-337.502
-333.154
-340.675
-345.622
-335.958
-341.209
-344.737
-337.665
-334.316
-333.851
-341.725
-335.661
-338.341
-337.733
-343.935
-336.163
-327.464
-337.753
-331.666
-340.713
-347.195
-340.100
-335.021
-343.963
-342.519
-343.378
-340.691
-342.440
-335.620
-336.040
-342.813
-348.486
-338.113
-341.149
-330.219
-338.672
-336.644
-337.079
-343.124
-343.288
-339.897
-337.770
-333.479
-344.883
-339.120
-335.761
-336.932
-342.206
-342.867
-340.295
-347.411
-339.455
-344.884
-336.860
-340.259
-341.737
-338.112
-340.130
-336.482
-339.000
-344.014
-340.053
-346.761
-340.182
-338.553
-341.107
-344.720
-335.419
-336.213
-337.956
-345.493
-343.053
-344.584
-347.782
-339.760
-339.994
-341.956
-342.691
-341.071
-346.233
-338.087
-338.678
-343.107
-344.916
-341.458
-342.037
-332.788
-342.412
-343.914
-339.241
-340.850
-340.437
-335.055
-343.538
-338.948
-333.134
-341.408
-338.612
-339.688
-331.116
-341.361
-345.158
-344.463
-345.383
-336.995
-338.263
-337.008
-335.851
-336.459
-334.420
-339.124
-339.803
-337.805
-339.838
-345.657
-342.842
-342.841
-338.289
-345.740
-333.162
-340.454
-345.760
-351.375
-345.463
-340.698
-339.798
-337.438
-329.764
-334.697
-338.131
-338.810
-332.397
-341.431
-335.705
-342.418
-343.114
-341.507
-339.685
-341.636
-331.746
-343.086
-332.046
-343.855
-346.655
-335.001
-341.289
-333.871
-340.026
-328.143
-335.838
-334.190
-334.507
-340.094
-336.767
-336.325
-339.499
-343.646
-328.661
-347.597
-338.017
-337.706
-345.581
-340.709
-337.386
-331.671
-343.759
-342.188
-339.556
-339.771
-336.500
-333.279
-332.077
-339.473
-338.929
-348.398
-337.263
-342.020
-339.704
-338.981
-345.914
-344.914
-345.590
-338.202
-338.812
-339.507
-341.856
-331.656
-338.556
-339.542
-341.589
-340.386
-340.086
-342.216
-334.384
-336.597
-334.219
-338.396
-328.116
-345.537
-341.681
-339.962
-333.960
-333.572
-335.631
-338.350
-342.899
-342.399
-341.298
-341.442
-339.930
-339.293
-336.768
-340.671
-339.338
-338.681
-333.542
-339.493
-338.574
-338.674
-336.565
-335.040
-340.424
-341.753
-334.768
-339.941
-341.800
-339.085
-344.242
-341.897
-335.666
-339.947
-337.839
-343.393
-342.064
-340.130
-339.730
-331.786
-329.016
-340.968
-343.370
-340.707
-341.208
-342.938
-341.670
-335.640
-337.442
-335.643
-341.652
-339.541
-338.921
-347.694
-339.216
-336.161
-339.860
-342.042
-336.066
-334.043
-338.723
-338.887
-346.176
-335.858
-342.951
-335.321
-336.805
-334.661
-344.737
-342.494
-345.138
-343.859
-344.890
-340.210
-336.627
-339.901
-333.142
-338.284
-332.361
-337.194
-337.538
-338.504
-336.703
-339.717
-336.998
-339.994
-336.196
-336.733
-342.548
-336.887
-333.923
-337.729
-340.796
-335.424
-345.233
-344.788
-344.392
-339.357
-333.835
-338.987
-339.381
-341.313
-342.357
-342.184
-336.199
-339.484
-342.561
-341.068
-336.198
-339.018
-345.964
-345.538
-330.721
-345.442
-334.406
-345.740
-343.031
-337.463
-341.542
-347.263
-336.405
-334.678
-337.564
-336.821
-341.867
-332.997
-344.071
-333.963
-339.372
-343.814
-341.748
-335.368
-331.542
-334.142
-345.032
-339.557
-345.835
-342.573
-341.102
-334.996
-329.713
-340.187
-342.612
-341.558
-326.667
-340.324
-350.151
-336.202
-343.231
-336.824
-332.808
-342.593
-340.143
-332.206
-347.339
-342.801
-334.642
-330.577
-337.201
-343.168
-336.410
-339.241
-345.064
-340.964
-346.994
-343.401
-337.968
-340.137
-337.840
-345.814
-341.823
-332.363
-337.586
-334.252
-343.739
-346.960
-344.320
-337.873
-341.904
-329.140
-336.867
-349.785
-341.560
-344.778
-339.729
-345.793
-340.275
-345.972
-337.054
-339.566
-340.053
-342.191
-342.159
-344.913
-337.283
-338.402
-336.327
-341.956
-340.651
-338.068
-346.725
-343.193
-341.757
-337.549
-338.857
-340.087
-333.346
-339.856
-335.381
-335.904
-341.021
-340.036
-343.804
-337.923
-334.411
-341.486
-349.082
-338.929
-336.022
-334.071
-336.712
-330.788
-337.761
-338.196
-337.625
-346.580
-335.235
-345.094
-341.662
-345.191
-346.421
-347.795
-345.145
-331.364
-331.814
-336.907
-337.874
-327.688
-344.102
-339.013
-341.091
-344.031
-346.006
-337.044
-341.022
-342.250
-338.330
-341.899
-339.209
-338.692
-338.944
-340.058
-339.194
-337.312
-328.737
-334.770
-338.144
-339.372
-338.790
-342.187
-339.240
-338.434
-337.432
-338.568
-342.843
-340.654
-341.594
