# Supplementary material for: A Fast and Efficient Approach for Genomic Selection with High-Density Markers
Source: G3 (Bethesda). 2012 Oct 1;2(10):1179–84. doi: 10.1534/g3.112.003822 (PMC3464110; doi:10.1534/g3.112.003822)
Supplement: Supporting Information [file supp_2.10.1179_FileS1.zip › Rep1_50/Rep11/Y4]

-339.163
-339.112
-338.932
-339.162
-347.380
-342.506
-328.981
-326.614
-331.187
-338.881
-334.349
-341.472
-341.434
-339.421
-336.661
-332.530
-335.966
-343.148
-343.064
-341.119
-343.430
-339.367
-341.061
-335.568
-340.737
-342.658
-340.287
-336.058
-343.545
-334.245
-344.350
-342.615
-338.304
-346.550
-322.477
-339.286
-336.918
-336.075
-354.457
-336.857
-335.073
-337.614
-338.846
-340.671
-345.153
-341.487
-335.284
-342.840
-338.383
-341.764
-332.037
-334.382
-338.934
-335.278
-339.413
-338.654
-337.765
-334.000
-345.590
-343.266
-341.452
-338.923
-345.472
-347.961
-340.076
-342.611
-338.569
-342.215
-331.970
-340.449
-339.966
-345.481
-333.834
-338.555
-340.068
-336.623
-337.746
-340.137
-340.406
-337.485
-334.812
-343.320
-344.445
-339.138
-336.778
-342.400
-338.035
-333.996
-341.058
-331.754
-335.942
-333.061
-334.252
-336.497
-344.111
-345.472
-335.265
-340.520
-340.943
-337.216
-339.886
-342.767
-341.228
-332.087
-340.882
-345.440
-342.542
-340.713
-340.405
-341.803
-338.683
-335.346
-332.535
-341.308
-338.738
-338.262
-342.010
-342.283
-344.012
-333.798
-341.369
-335.548
-343.250
-336.372
-334.640
-335.260
-344.897
-341.286
-335.361
-337.045
-339.942
-338.186
-342.095
-330.224
-340.091
-337.280
-335.144
-339.476
-343.887
-337.057
-343.014
-336.330
-343.682
-337.951
-332.561
-339.420
-335.709
-343.006
-332.351
-338.688
-341.188
-339.871
-335.854
-334.585
-341.252
-339.559
-331.914
-342.136
-337.733
-341.438
-342.049
-344.223
-340.405
-346.574
-342.671
-337.336
-339.728
-335.050
-340.405
-339.388
-336.436
-339.511
-340.027
-342.870
-339.418
-331.225
-335.317
-337.770
-331.965
-338.516
-339.694
-342.264
-326.874
-324.338
-339.030
-344.781
-341.599
-334.420
-341.357
-339.614
-333.532
-335.247
-339.627
-339.673
-335.416
-337.094
-337.702
-342.953
-336.393
-342.712
-334.847
-334.629
-337.074
-341.593
-338.477
-341.332
-334.840
-335.762
-348.996
-343.693
-334.028
-337.279
-339.811
-333.504
-336.798
-341.215
-334.819
-338.464
-340.926
-340.916
-334.564
-343.052
-343.153
-338.961
-337.391
-341.963
-339.142
-347.008
-339.084
-344.275
-343.765
-337.093
-340.734
-341.144
-339.762
-345.867
-341.603
-340.735
-340.501
-342.021
-353.076
-342.847
-335.336
-339.298
-346.874
-343.811
-334.794
-339.265
-333.926
-335.153
-340.747
-338.141
-339.427
-345.758
-335.763
-343.444
-348.805
-338.981
-339.994
-339.834
-340.260
-343.669
-346.190
-343.738
-343.401
-336.989
-339.936
-335.072
-341.175
-340.119
-344.646
-340.014
-339.358
-338.677
-337.399
-336.932
-338.081
-337.081
-347.668
-332.647
-342.825
-337.511
-338.356
-339.748
-336.776
-341.196
-340.532
-345.355
-336.032
-342.860
-333.441
-341.662
-335.075
-337.700
-338.432
-337.929
-336.494
-343.595
-341.807
-338.711
-338.655
-340.654
-335.161
-339.090
-338.290
-339.550
-333.692
-342.696
-339.486
-340.071
-340.147
-340.028
-342.376
-335.308
-330.874
-334.371
-338.027
-334.609
-339.835
-343.531
-340.078
-332.065
-338.079
-348.011
-334.158
-339.724
-349.397
-339.262
-335.000
-335.006
-340.000
-341.182
-340.219
-335.072
-343.485
-338.751
-340.066
-339.395
-339.267
-338.729
-340.714
-338.911
-338.360
-340.887
-344.967
-342.553
-336.107
-339.908
-336.502
-341.137
-339.514
-347.034
-339.518
-340.395
-339.756
-344.523
-340.548
-337.105
-345.779
-340.648
-336.049
-335.687
-338.824
-343.834
-331.641
-333.060
-348.719
-339.789
-340.135
-331.911
-340.986
-335.179
-338.101
-341.049
-339.002
-341.476
-339.594
-338.831
-333.957
-338.426
-347.831
-347.151
-339.142
-340.758
-340.780
-335.282
-342.582
-346.890
-337.261
-330.228
-324.648
-345.141
-336.161
-336.085
-338.038
-337.674
-335.869
-342.391
-333.920
-329.277
-337.428
-334.544
-331.727
-343.460
-340.953
-339.558
-340.229
-343.902
-347.898
-348.698
-346.762
-341.229
-341.479
-341.174
-336.943
-342.619
-336.695
-337.200
-336.703
-345.052
-337.582
-335.411
-341.427
-341.382
-334.401
-345.191
-341.729
-330.735
-342.462
-334.670
-335.139
-336.603
-339.038
-341.436
-337.908
-347.649
-344.733
-339.467
-336.083
-332.871
-340.803
-335.511
-339.212
-342.963
-340.401
-338.484
-339.421
-336.386
-339.691
-330.783
-338.679
-342.595
-339.313
-332.081
-349.082
-337.166
-334.800
-340.034
-342.829
-343.575
-345.300
-343.261
-336.744
-335.913
-345.532
-335.609
-344.460
-341.384
-342.750
-346.904
-335.774
-328.919
-336.747
-337.652
-337.295
-347.127
-336.472
-333.940
-343.028
-343.249
-333.350
-341.512
-338.913
-340.411
-332.483
-342.968
-338.011
-341.016
-339.130
-335.002
-345.865
-344.720
-340.645
-337.413
-339.660
-341.200
-341.636
-338.040
-338.331
-336.652
-345.372
-344.444
-340.193
-343.198
-339.334
-334.308
-338.118
-338.647
-338.392
-337.624
-340.755
-341.251
-339.611
-341.047
-337.630
-344.877
-323.308
-329.553
-342.124
-340.517
-337.309
-339.518
-343.015
-339.531
-335.753
-343.512
-339.873
-336.524
-329.727
-336.555
-338.075
-333.914
-330.184
-337.813
-334.955
-336.515
-334.730
-344.821
-338.092
-334.500
-335.097
-342.249
-345.947
-341.091
-335.285
-336.086
-333.608
-340.910
-338.287
-343.986
-344.913
-334.178
-337.549
-337.522
-344.683
-334.296
-339.882
-337.468
-341.340
-346.712
-347.688
-338.483
-339.725
-338.036
-339.618
-336.778
-337.522
-337.862
-338.222
-342.833
-343.539
-339.651
-341.135
-338.664
-337.705
-337.660
-334.094
-340.262
-338.104
-344.179
-342.012
-345.434
-339.040
-336.482
-338.440
-332.563
-337.954
-334.269
-340.028
-345.103
-339.679
-341.130
-345.452
-339.476
-343.903
-343.513
-336.414
-338.415
-341.934
-340.404
-339.758
-339.321
-343.207
-335.460
-329.149
-331.098
-340.499
-340.567
-334.989
-335.608
-335.559
-341.412
-342.721
-340.428
-343.873
-337.405
-340.197
-347.382
-349.354
-344.634
-333.405
-333.917
-342.616
-342.253
-342.104
-333.103
-337.763
-340.224
-337.674
-330.816
-342.483
-333.766
-336.684
-338.761
-337.834
-336.050
-334.713
-341.787
-328.588
-334.079
-339.623
-343.573
-338.762
-346.161
-335.736
-337.592
-339.649
-337.542
-342.327
-333.345
-332.413
-340.797
-331.560
-339.314
-333.730
-336.934
-329.996
-332.549
-336.240
-337.901
-340.291
-333.885
-333.475
-332.719
-343.839
-345.831
-342.239
-342.418
-345.424
-339.468
-331.701
-339.248
-337.004
-346.810
-342.121
-335.000
-337.785
-340.149
-334.324
-336.118
-340.526
-336.116
-342.205
-349.181
-336.478
-334.740
-338.104
-337.891
-340.109
-344.099
-341.932
-343.485
-338.736
-342.379
-338.263
-339.337
-336.805
-344.077
-339.960
-331.954
-339.530
-333.824
-342.609
-343.702
-347.073
-339.857
-343.573
-337.369
-337.128
-341.957
-334.135
-335.254
-343.173
-341.397
-345.147
-344.448
-349.528
-339.614
-339.155
-335.512
-341.818
-344.542
-341.725
-341.751
-339.178
-341.908
-343.182
-348.420
-326.806
-330.332
-344.267
-341.995
-345.984
-334.638
-335.920
-346.018
-344.809
-339.671
-334.452
-343.617
-332.605
-341.669
-345.652
-342.580
-333.753
-335.863
-339.541
-333.014
-335.853
-331.500
-337.305
-344.171
-335.635
-338.433
-344.654
-347.559
-337.241
-336.580
-341.423
-343.252
-339.995
-346.197
-336.362
-342.567
-333.163
-331.920
-338.248
-338.453
-337.723
-332.850
-334.261
-339.638
-337.504
-333.260
-336.252
-338.693
-341.845
-340.365
-335.553
-338.235
-334.412
-347.232
-324.296
-331.663
-334.915
-338.452
-346.987
-346.391
-338.945
-343.536
-335.772
-338.139
-342.373
-341.836
-348.337
-341.011
-339.781
-337.199
-334.156
-333.099
-342.921
-345.692
-339.434
-335.651
-336.721
-336.514
-332.737
-340.383
-334.720
-341.702
-335.072
-340.884
-342.631
-340.602
-335.206
-336.117
-341.804
-337.204
-337.014
-340.926
-336.173
-334.023
-332.199
-335.082
-339.474
-337.520
-332.039
-336.408
-339.051
-344.188
-339.393
-340.832
-339.287
-339.350
-340.368
-336.739
-337.968
-346.215
-343.039
-338.993
-344.938
-335.867
-340.812
-337.691
-339.790
-341.808
-338.274
-334.495
-343.469
-341.290
-338.778
-341.170
-341.657
-343.642
-335.486
-333.548
-345.975
-333.233
-332.161
-340.182
-340.327
-335.490
-344.535
-344.957
-336.796
-340.019
-337.752
-338.576
-345.850
-333.449
-333.451
-340.087
-344.189
-335.186
-345.964
-338.500
-328.955
-340.373
-345.683
-340.291
-337.898
-334.384
-340.450
-338.590
-339.997
-330.788
-341.109
-337.377
-343.096
-335.122
-334.183
-330.046
-339.923
-336.243
-337.654
-344.575
-338.027
-347.926
-338.744
-340.644
-341.771
-340.111
-338.955
-334.632
-341.400
-348.726
-340.547
-351.598
-337.139
-340.709
-346.095
-340.435
-343.158
-344.916
-332.265
-339.106
-340.362
-343.902
-337.755
-338.449
-341.102
-342.750
-342.177
-339.284
-340.524
-344.022
-336.155
-339.663
-329.594
-335.824
-336.393
-331.541
-340.601
-339.791
-340.975
-345.261
-335.039
-335.352
-343.708
-334.748
-332.977
-328.208
-343.337
-340.103
-339.723
-334.728
-331.476
-341.951
-340.347
-340.054
-334.589
-350.554
-340.971
-337.861
-346.385
-335.476
-341.324
-342.846
-338.783
-333.168
-342.627
-333.885
-332.458
-339.563
-332.732
-336.438
-332.525
-338.714
-345.393
-333.380
-342.713
-342.089
-342.713
-342.930
-337.785
-336.978
-331.809
-343.825
-339.380
-339.697
-339.783
-332.262
-345.148
-341.999
-334.105
-333.877
-337.750
-340.004
-343.650
-342.272
-332.368
-340.783
-344.717
-336.572
-336.496
-334.436
-329.435
-337.874
-341.351
-345.922
-338.464
-345.245
-337.840
-347.044
-343.793
-336.607
-344.883
-336.069
-337.175
-340.057
-340.391
-341.425
-343.266
-345.830
-335.639
-341.249
-344.959
-343.618
-337.159
-333.897
-345.326
-327.789
-338.782
-337.550
-338.692
-334.966
-345.472
-334.190
-344.565
-341.432
-343.020
-336.309
-342.373
-329.337
-338.914
-324.198
-329.691
-331.961
-343.420
-340.967
-332.090
-336.947
-340.264
-334.525
-338.905
-347.987
-336.055
-337.531
-337.951
-347.689
-347.237
-341.207
-336.122
-338.843
-343.039
-339.597
-336.922
-346.309
-334.817
-339.803
-339.217
-342.627
-331.624
-344.093
-342.053
-341.685
-344.015
-336.570
-340.252
-338.646
-345.621
-340.809
-343.649
-342.725
-338.587
-336.713
-343.479
-344.363
-339.371
-343.743
-336.373
-341.187
-338.890
-336.753
-340.471
-343.217
-329.158
-335.416
-342.691
-342.934
-332.496
-337.004
-341.568
-341.260
-335.654
-340.440
-338.355
-333.411
-333.504
-334.496
-346.334
-339.762
-345.465
-343.514
-330.932
-337.231
-337.795
-343.219
-338.145
-343.386
-332.448
-336.204
-341.526
-346.481
-340.136
-332.549
-333.432
-332.913
-335.211
-330.332
-338.954
-335.166
-343.317
-340.998
-341.723
-341.313
-342.561
-342.319
-339.921
-333.540
-329.702
-346.208
-347.424
-335.797
-341.755
-337.233
-335.945
-338.362
-341.712
-341.296
-336.978
-339.352
-341.529
-343.134
-336.839
-337.281
-335.787
-340.023
-336.070
-342.086
-338.409
-327.067
-333.535
-334.830
-335.623
-342.252
-334.388
-338.675
-340.622
-336.176
-337.280
-340.198
-339.015
-342.749
-335.949
-344.296
-337.965
-338.421
-338.498
-337.077
-346.498
-340.803
-346.490
-340.961
-341.772
-335.267
-333.438
-332.938
-329.028
-338.339
-337.434
-345.932
-342.229
-339.528
-335.072
-342.393
-340.709
-334.367
-340.054
-339.348
-338.227
-329.769
-338.050
-345.843
-338.316
-332.434
-342.231
-340.084
-339.359
-346.339
-341.991
-343.302
-331.395
-344.725
-335.825
-331.783
-333.394
-341.958
-339.287
-334.715
-335.680
-341.469
-341.168
-339.422
-340.032
-339.832
-342.475
-340.494
-349.372
-337.669
-335.600
-334.297
-340.446
-332.611
-345.460
-336.503
-337.373
-339.595
-342.250
-344.475
-341.787
-336.100
-329.276
-335.789
-334.594
-345.986
-339.289
-345.392
-343.655
-339.404
-343.119
-344.296
-342.105
-340.904
-334.171
-336.058
-336.654
-336.459
-342.343
-340.877
-339.544
-342.862
-332.931
-345.615
-346.339
-340.383
-343.019
-334.745
-346.325
-341.574
-337.135
-329.489
-334.400
-332.608
-340.699
-341.983
-340.150
-341.143
-338.044
-342.851
-330.674
-336.604
-339.727
-336.562
-347.936
-343.327
-342.536
-344.206
-337.192
-328.655
-346.763
-338.261
-339.128
-340.232
-337.068
-349.787
-345.015
-343.971
-336.050
-332.400
-337.504
-344.136
-337.481
-344.721
-333.267
-339.342
-342.013
-341.716
-339.256
-337.509
-343.861
-340.883
-334.842
-334.915
-341.034
-339.819
-332.405
-337.830
-336.235
-340.015
-345.524
-333.374
-334.542
-345.850
-338.410
-344.248
-342.002
-345.439
-340.318
-343.236
-331.978
-337.160
-344.863
-338.124
-343.416
-334.149
-343.373
-345.521
-346.170
-341.544
-343.809
-341.404
-332.249
-341.478
-336.156
-333.560
-342.152
-347.245
-338.876
-336.941
-335.014
-342.757
-342.061
-345.436
-347.839
-341.429
-347.860
-336.570
-339.029
-339.532
-336.315
-335.131
-340.880
-340.323
-336.141
-336.902
-334.352
-342.325
-340.099
-344.794
-334.680
-340.387
-336.009
-348.521
-342.503
-342.479
-336.611
-335.300
-349.176
-336.242
-335.379
-344.490
-337.904
-334.265
-343.271
-346.702
-341.207
-334.100
-330.223
-336.784
-338.730
-339.056
-339.375
-342.951
-334.998
-340.771
-339.355
-338.446
-346.743
-340.262
-345.526
-336.351
-339.223
-333.694
-341.639
-337.976
-333.421
-338.532
-330.803
-339.309
-336.463
-340.847
-345.940
-347.506
-325.835
-337.506
-341.881
-343.664
-333.268
-343.352
-339.130
-344.920
-344.207
-337.244
-339.619
-334.324
-343.899
-343.870
-339.708
-336.762
-346.801
-345.186
-337.222
-342.600
-336.904
-341.293
-340.639
-342.181
-349.572
-336.780
-343.392
-336.262
-336.585
-340.632
-341.919
-344.023
-347.092
-345.794
-335.526
-346.370
-345.028
-338.639
-339.962
-340.877
-341.215
-339.098
-333.274
-342.757
-343.430
-333.720
-339.435
-341.067
-336.036
-339.324
-342.476
-341.314
-343.653
-335.144
-335.942
-339.330
-341.831
-339.917
-339.199
-340.949
-346.348
-343.549
-342.159
-337.589
-341.602
-346.066
-333.119
-331.038
-334.536
-342.803
-344.838
-340.151
-344.298
-332.688
-338.266
-336.950
-328.575
-334.650
-329.296
-340.097
-342.996
-341.885
-335.751
-340.399
-334.920
-334.009
-340.352
-347.633
-340.355
-338.207
-338.860
-342.020
-343.363
-338.528
-349.083
-343.307
-340.769
-344.145
-335.578
-336.509
-343.044
-341.008
-337.322
-338.894
-340.914
-340.557
-331.685
-342.032
-340.620
-343.570
-344.068
-337.160
-340.798
-338.867
-335.518
-341.895
-339.622
-336.922
-338.135
-335.374
-342.033
-340.875
-339.393
-336.322
-349.920
-342.220
-333.108
-335.449
-336.694
-336.028
-336.650
-337.682
-334.012
-330.704
-335.459
-336.316
-336.549
-338.346
-337.035
-339.204
-337.005
-342.138
-335.814
-329.334
-342.509
-339.126
-340.561
-341.203
-340.524
-341.569
-339.368
-339.626
-344.576
-342.811
-335.632
-343.430
-340.423
-332.612
-343.539
-343.619
-334.742
-337.187
-333.093
-342.013
-346.407
-333.216
-340.588
-335.432
-335.439
-336.360
-346.862
-341.734
-343.138
-333.265
-342.306
-335.802
-346.623
-339.877
-342.909
-335.864
-342.126
-333.642
-341.242
-340.710
-351.365
-340.606
-332.710
-343.727
-336.324
-344.010
-330.736
-339.325
-340.277
-336.751
-336.768
-339.424
-339.833
-337.650
-337.026
-337.128
-341.296
-341.799
-335.276
-343.886
-338.654
-336.137
-334.294
-338.904
-345.754
-334.722
-338.746
-333.229
-334.181
-340.217
-341.666
-336.719
-340.134
-340.458
-337.445
-329.000
-337.653
-339.018
-336.954
-346.374
-344.281
-345.379
-336.572
-342.974
-327.413
-335.738
-338.442
-337.297
-338.449
-344.410
-344.196
-338.762
-333.248
-344.407
-338.130
-338.535
-341.634
-343.745
-336.420
-339.671
-334.723
-338.294
-338.656
-349.779
-341.407
-333.325
-331.471
-343.042
-351.512
-343.886
-334.899
-326.753
-337.078
-337.464
-345.120
-340.773
-340.478
-339.470
-345.325
-341.827
-339.046
-343.299
-339.944
-336.206
-338.608
-339.628
-346.157
-343.315
-338.729
-334.771
-335.518
-336.539
-332.809
-334.959
-338.636
-335.559
-329.453
-342.298
-341.925
-343.005
-339.463
-343.260
-338.452
-335.763
-338.026
-340.481
-345.536
-344.426
-340.991
-338.439
-337.902
-342.956
-345.655
-336.896
-341.818
-337.149
-343.675
-345.554
-338.895
-332.887
-346.466
-337.877
-336.315
-341.055
-336.775
-335.349
-343.419
-339.516
-335.518
-337.208
-344.286
-347.523
-351.172
-340.628
-339.772
-335.086
-347.792
-345.054
-340.022
-344.199
-338.788
-337.891
-329.231
-342.144
-337.052
-339.247
-336.267
-338.812
-332.607
-340.350
-338.175
-336.175
-344.108
-346.546
-334.140
-343.448
-329.653
-340.154
-340.257
-345.494
-343.390
-343.608
-338.268
-339.093
-337.559
-336.777
-342.491
-339.640
-341.661
-334.147
-347.316
-341.112
-332.086
-338.805
-337.794
-342.390
-338.422
-339.279
-341.949
-340.210
-333.666
-337.360
-333.481
-343.852
-340.130
-349.141
-333.437
-330.625
-336.709
-338.343
-339.228
-336.824
-336.654
-342.113
-340.322
-335.524
-335.438
-340.428
-330.357
-330.476
-338.849
-340.707
-332.337
-343.718
-345.031
-342.226
-349.351
-344.213
-332.145
-335.738
-343.407
-339.832
-346.788
-340.892
-328.790
-337.465
-343.532
-335.230
-330.038
-339.838
-336.803
-338.169
-336.349
-346.734
-342.809
-340.705
-334.704
-335.736
-344.106
-337.605
-340.223
-343.248
-336.698
-340.549
-346.465
-340.611
-339.648
-342.393
-337.100
-337.079
-328.527
-341.488
-344.763
-346.621
-342.207
-342.332
-339.353
-338.757
-339.513
-341.021
-339.050
-335.796
-333.656
-334.791
-338.682
-337.765
-336.400
-340.365
-338.135
-333.902
-345.122
-341.506
-340.510
-337.487
-338.383
-337.987
-337.037
-336.725
-335.152
-335.277
-342.604
-344.269
-331.760
-336.620
-335.104
-344.380
-347.894
-336.756
-340.168
-341.636
-347.006
-337.621
-337.795
-334.666
-336.842
-341.624
-340.163
-339.024
-343.534
-336.725
-340.739
-335.786
-335.823
-344.393
-342.250
-340.224
-337.461
-346.386
-339.077
-341.314
-335.148
-332.869
-343.511
-339.136
-331.737
-336.307
-333.614
-340.793
-335.561
-337.017
-338.968
-331.467
-340.590
-343.994
-347.407
-344.020
-338.521
-341.159
-337.672
-341.418
-339.967
-340.728
-338.043
-332.157
-335.530
-343.856
-343.289
-337.449
-344.129
-339.887
-341.440
-346.883
-341.054
-342.453
-341.805
-337.188
-339.358
-337.472
-335.924
-338.865
-339.335
-344.935
-341.672
-339.921
-341.088
-333.398
-335.020
-335.076
-339.851
-341.841
-339.963
-343.221
-338.526
-340.481
-343.985
-339.141
-326.564
-339.836
-337.529
-336.488
-334.490
-340.765
-344.578
-341.598
-338.228
-332.981
-328.830
-342.326
-342.880
-330.078
-337.761
-332.011
-334.430
-332.148
-339.982
-336.942
-335.473
-334.551
-341.456
-340.125
-336.566
-339.342
-342.525
-334.475
-341.674
-338.650
-340.554
-338.462
-336.007
-346.497
-339.070
-337.624
-341.394
-337.062
-344.421
-345.116
-344.020
-340.933
-340.084
-341.810
-338.983
-339.370
-336.805
-339.910
-334.344
-337.634
-336.532
-340.009
-338.387
-347.833
-339.369
-335.831
