# Supplementary material for: A Fast and Efficient Approach for Genomic Selection with High-Density Markers
Source: G3 (Bethesda). 2012 Oct 1;2(10):1179–84. doi: 10.1534/g3.112.003822 (PMC3464110; doi:10.1534/g3.112.003822)
Supplement: Supporting Information [file supp_2.10.1179_FileS1.zip › Rep1_50/Rep11/Y5]

-340.415
-340.585
-336.179
-337.760
-336.713
-337.062
-346.853
-340.060
-344.509
-336.105
-334.433
-337.335
-334.679
-341.749
-340.080
-342.765
-336.652
-341.236
-340.057
-337.011
-334.364
-339.894
-337.186
-330.433
-344.255
-345.462
-336.573
-342.096
-337.013
-337.149
-340.283
-340.127
-336.956
-334.784
-330.884
-336.580
-339.648
-342.323
-346.415
-339.815
-337.214
-335.929
-348.087
-327.308
-344.434
-340.314
-341.919
-340.634
-330.578
-339.720
-342.152
-333.896
-338.626
-330.794
-338.399
-336.024
-340.375
-344.788
-350.270
-344.094
-337.872
-340.979
-340.839
-332.950
-333.015
-338.332
-330.949
-336.940
-341.187
-341.402
-330.956
-336.017
-342.474
-337.070
-338.905
-339.938
-338.853
-330.263
-339.357
-341.685
-344.636
-346.689
-330.600
-337.100
-338.249
-341.964
-331.073
-337.909
-350.737
-339.375
-336.864
-342.229
-337.502
-338.449
-336.339
-336.463
-336.733
-328.674
-347.903
-346.736
-337.037
-330.009
-339.610
-338.678
-343.369
-337.339
-346.808
-340.856
-336.244
-338.039
-336.177
-337.685
-341.754
-345.357
-343.429
-340.941
-343.677
-338.672
-338.738
-334.317
-344.401
-337.886
-339.569
-341.468
-337.752
-335.675
-333.399
-343.396
-336.294
-335.895
-347.579
-341.979
-338.191
-337.884
-352.193
-338.803
-335.137
-331.828
-335.564
-339.750
-343.097
-343.674
-340.655
-344.033
-338.347
-334.305
-330.862
-343.399
-340.906
-337.713
-337.370
-341.103
-337.737
-337.882
-343.282
-338.920
-342.184
-336.653
-335.655
-337.342
-338.822
-341.491
-333.264
-332.316
-335.349
-334.418
-340.179
-339.483
-335.459
-337.074
-343.702
-337.198
-340.440
-346.448
-338.439
-336.798
-338.311
-341.271
-336.059
-334.588
-339.234
-342.113
-338.013
-339.594
-338.372
-334.418
-338.274
-340.041
-336.495
-341.753
-342.517
-344.103
-330.432
-338.566
-343.071
-335.094
-337.967
-333.680
-339.917
-341.471
-344.339
-343.558
-338.513
-331.484
-339.255
-338.361
-334.347
-340.971
-341.880
-334.569
-338.276
-347.629
-343.824
-345.061
-343.796
-348.511
-328.730
-337.415
-339.702
-336.866
-340.437
-336.759
-334.551
-342.883
-336.453
-331.877
-328.159
-337.734
-341.888
-335.682
-340.800
-341.543
-333.062
-341.680
-334.992
-334.920
-338.165
-342.906
-339.613
-344.520
-338.255
-334.615
-338.134
-343.375
-340.621
-343.215
-345.710
-343.397
-340.352
-344.247
-342.119
-340.977
-333.590
-332.322
-335.801
-344.134
-334.405
-335.127
-341.832
-341.693
-342.011
-334.450
-339.730
-334.143
-333.498
-333.096
-341.467
-340.409
-337.156
-329.578
-339.303
-348.329
-338.575
-343.722
-325.133
-338.292
-341.019
-337.537
-344.984
-343.017
-335.429
-342.421
-336.918
-340.915
-340.888
-333.500
-335.211
-335.528
-341.413
-339.350
-348.706
-344.330
-344.451
-341.696
-344.084
-342.757
-337.917
-335.387
-339.777
-335.803
-333.291
-332.825
-338.294
-340.460
-342.345
-341.732
-345.918
-340.184
-351.004
-341.334
-344.970
-336.463
-331.857
-340.993
-340.903
-343.010
-335.780
-341.592
-344.023
-342.028
-339.189
-342.652
-332.461
-334.488
-341.211
-347.995
-336.916
-343.966
-338.940
-338.290
-338.231
-347.266
-342.291
-344.922
-342.641
-339.223
-344.586
-337.197
-331.899
-339.369
-331.832
-340.165
-338.771
-342.335
-342.565
-343.063
-347.188
-345.215
-337.697
-340.837
-338.486
-338.122
-341.015
-343.639
-338.756
-336.409
-345.837
-343.324
-340.424
-337.942
-337.071
-339.150
-349.552
-335.792
-341.359
-337.621
-338.581
-340.642
-338.273
-342.183
-337.701
-333.069
-338.816
-338.086
-338.292
-334.598
-338.229
-339.635
-350.012
-341.355
-341.044
-342.441
-340.124
-339.846
-350.170
-336.445
-343.896
-336.930
-337.171
-338.530
-352.593
-336.634
-340.843
-336.715
-337.513
-338.147
-334.656
-344.211
-337.280
-336.867
-348.048
-335.330
-346.728
-346.268
-343.331
-335.487
-337.301
-336.826
-338.522
-341.633
-328.780
-338.935
-340.874
-332.559
-341.398
-340.589
-337.958
-339.100
-338.580
-342.291
-339.067
-340.570
-340.569
-342.347
-345.080
-336.880
-340.506
-333.671
-343.132
-342.611
-346.367
-345.195
-339.880
-339.130
-335.760
-333.654
-341.367
-336.876
-329.801
-338.202
-342.994
-343.764
-341.563
-337.183
-342.443
-336.761
-341.066
-339.695
-344.624
-338.850
-340.081
-342.126
-345.270
-343.096
-338.126
-336.192
-340.663
-334.634
-336.224
-336.310
-343.957
-343.176
-337.815
-337.402
-345.089
-338.797
-335.151
-340.354
-341.493
-335.853
-340.513
-340.613
-333.818
-332.618
-343.708
-342.188
-338.993
-334.966
-342.203
-339.574
-346.153
-333.795
-333.352
-346.690
-332.425
-332.019
-328.149
-342.351
-336.417
-330.432
-337.940
-337.969
-344.351
-338.403
-340.888
-334.220
-326.424
-339.969
-348.078
-332.629
-340.453
-342.213
-336.602
-335.954
-335.988
-340.455
-332.310
-337.454
-332.892
-339.150
-333.223
-336.727
-340.706
-331.311
-337.493
-335.949
-342.637
-334.457
-337.104
-345.388
-343.989
-342.549
-342.340
-347.320
-340.963
-341.114
-347.498
-331.484
-338.175
-333.351
-341.366
-334.601
-336.069
-330.412
-329.750
-337.045
-343.353
-340.469
-342.313
-334.841
-342.869
-339.541
-338.536
-339.999
-347.570
-336.874
-342.276
-333.134
-336.415
-337.998
-345.592
-342.872
-333.103
-344.776
-332.274
-340.864
-328.483
-340.617
-339.818
-334.912
-342.280
-332.236
-338.047
-336.583
-341.989
-338.051
-341.512
-337.625
-341.654
-335.624
-334.124
-334.226
-336.975
-340.385
-340.359
-337.093
-341.419
-346.508
-340.792
-335.396
-337.647
-339.661
-337.046
-335.154
-344.516
-345.052
-339.914
-340.186
-340.084
-337.206
-345.609
-349.675
-334.874
-334.780
-344.236
-334.469
-340.244
-335.111
-332.696
-331.073
-347.034
-341.122
-334.988
-341.776
-341.888
-342.136
-334.842
-339.819
-333.569
-338.824
-343.154
-334.515
-335.585
-337.375
-342.964
-335.811
-347.327
-344.746
-338.623
-341.500
-341.404
-335.119
-339.840
-338.795
-341.195
-340.843
-344.824
-337.537
-345.803
-349.137
-347.356
-337.712
-338.402
-335.395
-335.468
-345.957
-331.368
-335.525
-336.220
-340.099
-334.888
-341.766
-334.713
-345.766
-341.444
-340.220
-335.594
-331.966
-349.888
-340.057
-337.538
-341.180
-339.534
-344.075
-343.397
-340.922
-345.408
-340.319
-335.229
-334.823
-338.281
-340.616
-336.351
-339.426
-339.108
-339.998
-348.517
-335.223
-338.216
-344.131
-331.941
-339.073
-342.215
-337.141
-341.600
-341.498
-340.723
-335.300
-335.666
-349.110
-341.778
-333.145
-341.770
-330.994
-337.478
-336.192
-340.876
-342.673
-332.518
-337.523
-335.488
-333.134
-335.517
-344.207
-335.241
-336.151
-340.731
-339.266
-342.874
-340.113
-340.397
-344.937
-340.522
-334.903
-342.180
-336.530
-346.064
-338.983
-340.140
-341.146
-337.639
-333.278
-344.421
-338.170
-347.485
-337.257
-345.423
-338.532
-340.453
-347.772
-346.144
-344.242
-343.833
-336.386
-337.424
-340.017
-334.647
-334.196
-333.780
-346.484
-331.083
-341.367
-342.128
-336.536
-341.143
-339.000
-339.921
-344.444
-339.629
-335.304
-342.316
-347.169
-337.984
-339.110
-348.220
-339.889
-334.450
-337.013
-345.936
-339.674
-340.548
-337.249
-343.287
-341.037
-336.159
-340.143
-329.728
-344.755
-338.549
-338.282
-340.841
-340.811
-338.807
-342.099
-351.200
-337.719
-345.097
-332.562
-343.032
-344.302
-340.156
-340.863
-342.198
-341.767
-335.544
-341.736
-338.843
-340.285
-342.276
-339.189
-338.879
-335.637
-341.496
-347.611
-336.031
-346.009
-335.808
-335.494
-339.341
-340.423
-333.326
-345.813
-340.129
-340.072
-337.588
-344.966
-339.411
-344.097
-337.510
-338.851
-340.824
-338.947
-345.713
-336.502
-337.963
-333.434
-341.655
-337.606
-334.278
-348.220
-338.041
-331.996
-338.394
-333.350
-338.761
-342.176
-338.699
-341.960
-337.744
-338.724
-341.227
-342.322
-334.486
-334.690
-339.129
-333.828
-343.112
-335.710
-339.683
-343.291
-337.185
-343.936
-341.326
-341.132
-329.562
-342.340
-341.915
-344.788
-336.755
-340.129
-345.790
-336.214
-331.337
-332.016
-343.303
-337.395
-340.043
-336.129
-335.598
-335.753
-340.915
-344.211
-338.049
-341.433
-338.355
-348.058
-336.363
-345.452
-341.171
-342.110
-345.193
-333.366
-345.936
-342.471
-342.833
-342.913
-336.640
-340.658
-338.041
-337.764
-346.747
-333.531
-340.281
-339.435
-336.770
-331.669
-337.490
-340.061
-344.167
-331.171
-337.717
-340.144
-340.033
-347.314
-343.806
-344.892
-339.280
-335.915
-343.583
-339.364
-335.038
-336.978
-340.164
-334.963
-334.449
-341.524
-334.364
-337.124
-344.791
-332.135
-341.271
-338.083
-343.477
-346.114
-335.042
-333.406
-331.781
-329.458
-339.514
-341.917
-343.530
-341.388
-338.032
-340.158
-335.010
-335.818
-342.630
-344.945
-339.069
-339.691
-336.262
-339.860
-335.766
-344.611
-341.744
-340.843
-348.268
-340.673
-335.949
-335.142
-341.229
-342.823
-341.823
-333.102
-327.374
-338.861
-345.389
-338.078
-337.708
-331.723
-344.332
-337.732
-339.013
-347.058
-336.099
-339.621
-338.174
-335.613
-335.277
-334.471
-332.231
-334.542
-337.678
-340.339
-342.452
-338.885
-341.391
-344.447
-342.244
-339.839
-337.129
-334.648
-350.000
-334.521
-348.190
-343.190
-337.523
-333.660
-343.714
-344.445
-335.089
-340.180
-339.707
-343.327
-336.169
-336.077
-347.647
-338.457
-336.346
-345.337
-338.415
-338.895
-341.907
-342.312
-339.447
-334.290
-336.810
-334.614
-340.886
-338.949
-338.739
-340.288
-334.848
-333.073
-335.838
-346.109
-339.888
-336.160
-339.147
-342.315
-337.772
-334.916
-341.942
-343.373
-338.843
-338.878
-341.677
-346.182
-336.428
-347.509
-335.630
-336.221
-331.439
-332.463
-340.261
-336.415
-345.639
-335.317
-344.203
-341.342
-346.004
-344.477
-337.673
-346.558
-336.099
-331.870
-341.664
-338.089
-337.548
-343.885
-339.523
-338.662
-337.500
-341.589
-339.248
-339.234
-336.969
-335.959
-346.132
-337.632
-333.222
-344.166
-342.775
-337.751
-344.641
-341.716
-343.226
-335.826
-333.895
-332.334
-332.594
-339.366
-339.519
-339.273
-351.944
-348.129
-337.393
-336.529
-342.324
-346.095
-341.556
-330.753
-338.276
-337.214
-340.158
-335.684
-327.992
-339.876
-344.650
-345.394
-337.475
-343.853
-343.568
-332.609
-339.314
-346.044
-343.820
-344.549
-339.106
-333.968
-336.727
-337.084
-334.931
-331.802
-337.250
-337.001
-340.225
-347.317
-340.270
-337.563
-340.271
-342.386
-343.662
-335.124
-344.008
-342.547
-347.677
-344.941
-335.280
-338.668
-334.460
-336.872
-340.398
-329.486
-336.938
-339.351
-337.186
-333.080
-341.256
-336.605
-340.212
-344.520
-341.155
-344.430
-340.542
-342.279
-338.023
-344.175
-335.340
-332.064
-338.945
-341.451
-343.875
-339.341
-331.747
-335.115
-338.700
-337.320
-343.923
-341.929
-337.475
-333.621
-339.981
-342.518
-333.475
-336.762
-340.356
-340.388
-333.381
-343.108
-342.216
-339.687
-338.350
-339.442
-341.398
-339.934
-342.216
-336.390
-343.786
-341.363
-338.595
-340.128
-339.219
-342.485
-339.907
-335.078
-339.640
-337.601
-341.953
-336.269
-333.523
-333.796
-330.464
-329.528
-345.614
-331.918
-334.277
-345.260
-338.367
-330.332
-334.082
-339.544
-338.493
-336.163
-341.821
-341.005
-341.396
-342.578
-341.592
-338.262
-337.273
-333.025
-341.266
-339.987
-344.387
-336.484
-334.944
-340.235
-336.228
-339.297
-331.524
-338.255
-340.305
-338.425
-332.896
-339.028
-347.041
-344.422
-339.686
-336.360
-340.585
-340.282
-344.741
-336.326
-336.732
-336.072
-336.049
-342.405
-344.103
-339.636
-335.339
-339.670
-343.185
-333.690
-338.457
-334.866
-340.356
-340.770
-339.495
-341.308
-337.942
-338.350
-334.629
-340.097
-344.598
-342.157
-336.646
-336.315
-342.389
-340.849
-330.604
-337.586
-337.137
-338.109
-338.729
-339.669
-338.913
-335.469
-339.349
-333.339
-339.540
-336.121
-333.916
-343.981
-336.068
-342.821
-341.845
-344.483
-334.847
-330.827
-329.103
-340.690
-345.093
-347.143
-344.325
-338.661
-340.213
-339.016
-339.186
-345.852
-339.237
-338.730
-336.694
-339.921
-343.066
-341.023
-340.249
-346.291
-339.083
-337.880
-338.087
-345.462
-339.511
-336.886
-339.389
-337.147
-337.631
-337.405
-339.604
-334.170
-340.856
-336.196
-343.118
-340.134
-340.865
-341.916
-338.073
-342.436
-336.780
-338.902
-339.337
-337.607
-345.286
-338.040
-337.858
-336.379
-336.567
-345.477
-335.335
-339.529
-338.278
-337.778
-343.201
-342.014
-336.831
-344.297
-334.315
-340.509
-344.315
-336.908
-337.448
-334.570
-337.261
-337.778
-343.144
-342.817
-344.169
-334.373
-325.433
-333.771
-341.342
-336.307
-339.034
-337.541
-341.011
-339.290
-339.278
-340.759
-335.176
-344.859
-336.001
-340.576
-339.249
-339.043
-339.575
-339.137
-336.265
-342.007
-341.055
-346.449
-340.649
-334.784
-336.128
-344.213
-335.540
-344.928
-337.454
-343.329
-339.156
-340.084
-339.424
-340.232
-337.631
-335.453
-341.577
-341.111
-339.596
-334.493
-342.219
-338.651
-347.382
-333.734
-339.666
-342.706
-347.393
-337.398
-336.188
-338.521
-338.384
-338.905
-342.731
-345.727
-340.936
-339.084
-335.708
-336.029
-327.100
-343.331
-335.920
-341.966
-334.921
-342.122
-341.677
-338.649
-339.299
-337.386
-339.113
-338.262
-339.693
-339.561
-341.444
-341.536
-346.539
-341.346
-343.532
-345.262
-341.761
-350.355
-338.099
-336.214
-335.860
-339.326
-339.287
-336.319
-338.646
-342.929
-337.626
-338.661
-335.280
-331.489
-337.951
-339.904
-337.916
-344.615
-342.672
-342.073
-343.424
-342.209
-345.615
-341.526
-339.224
-334.512
-328.849
-334.529
-337.408
-334.490
-342.502
-338.356
-333.785
-337.708
-341.273
-338.892
-340.892
-337.079
-333.591
-344.090
-343.423
-334.467
-339.161
-338.958
-339.208
-332.359
-336.346
-346.276
-339.522
-340.098
-343.855
-336.728
-330.542
-332.425
-348.896
-342.331
-337.791
-331.647
-338.861
-333.886
-341.359
-347.931
-340.386
-337.592
-343.121
-334.742
-340.688
-336.059
-335.688
-338.220
-340.628
-341.644
-342.264
-340.991
-336.878
-336.307
-338.982
-345.412
-335.128
-334.217
-336.790
-332.124
-339.439
-342.516
-340.095
-333.336
-342.192
-343.242
-339.894
-339.454
-339.827
-338.914
-344.357
-339.160
-342.539
-339.350
-340.496
-336.437
-341.766
-343.111
-341.348
-341.419
-336.506
-335.366
-336.581
-334.809
-330.978
-343.059
-343.162
-342.762
-334.735
-340.963
-343.237
-337.681
-342.271
-338.566
-332.114
-334.342
-337.428
-336.599
-335.479
-336.084
-337.990
-337.449
-344.729
-340.609
-333.911
-337.958
-341.889
-339.362
-340.431
-337.693
-341.975
-334.017
-340.409
-342.081
-344.334
-339.454
-341.648
-334.936
-341.055
-339.313
-342.714
-335.168
-343.181
-343.458
-340.630
-337.229
-336.063
-333.929
-336.740
-338.548
-343.295
-334.817
-336.933
-338.646
-348.299
-340.794
-329.206
-339.291
-339.400
-341.751
-340.458
-344.663
-339.484
-336.301
-332.216
-345.502
-338.795
-338.246
-335.442
-341.632
-342.488
-328.758
-343.351
-336.163
-349.959
-336.442
-344.396
-334.926
-334.731
-344.475
-338.949
-334.538
-339.928
-340.705
-341.277
-337.843
-342.062
-338.340
-344.102
-332.199
-337.510
-340.813
-348.146
-343.632
-341.718
-340.265
-325.317
-339.762
-344.515
-338.842
-342.349
-340.852
-336.996
-335.784
-336.375
-335.071
-335.875
-342.680
-339.842
-335.211
-339.415
-333.759
-342.511
-344.787
-337.566
-336.286
-341.475
-340.592
-347.498
-340.310
-341.397
-336.716
-342.759
-342.439
-340.251
-337.105
-337.088
-336.448
-341.732
-342.391
-340.820
-337.563
-340.112
-336.687
-345.986
-339.080
-340.888
-337.538
-335.808
-337.097
-336.305
-347.427
-346.098
-345.704
-334.999
-350.902
-339.166
-342.002
-334.471
-344.938
-334.393
-342.624
-341.072
-331.491
-349.508
-340.663
-337.711
-339.845
-341.227
-342.897
-325.722
-334.848
-339.824
-343.195
-339.230
-337.145
-326.204
-337.457
-331.995
-331.443
-341.163
-339.649
-333.530
-334.590
-344.517
-336.596
-338.358
-345.029
-342.214
-340.141
-346.681
-342.876
-341.079
-339.391
-338.725
-338.740
-337.681
-328.420
-341.517
-332.706
-336.655
-332.295
-340.883
-336.648
-343.270
-336.582
-344.188
-344.271
-338.597
-338.623
-342.535
-331.956
-343.136
-345.440
-337.333
-340.106
-347.530
-341.292
-341.973
-337.139
-343.815
-337.109
-337.038
-342.453
-340.191
-333.432
-339.750
-341.220
-339.162
-339.906
-340.349
-337.989
-332.863
-336.336
-340.267
-339.668
-346.943
-344.735
-339.586
-346.483
-341.091
-343.489
-332.085
-339.042
-340.425
-340.728
-338.020
-332.316
-343.468
-332.977
-350.044
-341.569
-339.719
-341.822
-334.494
-335.538
-336.879
-338.418
-340.997
-345.530
-335.003
-332.614
-335.724
-332.912
-343.414
-343.227
-339.346
-344.028
-336.579
-330.538
-340.422
-346.600
-339.593
-333.130
-342.539
-325.108
-347.375
-330.566
-334.034
-336.256
-341.336
-334.381
-347.577
-342.469
-326.594
-328.381
-341.732
-338.731
-349.024
-337.746
-337.755
-337.116
-345.771
-339.918
-338.138
-333.384
-339.106
-343.521
-325.981
-340.445
-342.617
-342.820
-333.927
-337.567
-346.014
-338.295
-338.939
-343.957
-341.853
-344.227
-341.972
-333.824
-339.499
-336.159
-338.627
-342.985
-339.137
-339.741
-336.538
-339.587
-335.307
-340.682
-338.846
-343.342
-334.885
-337.270
-336.495
-335.307
-337.987
-335.034
-334.070
-338.208
-333.497
-339.129
-343.359
-345.653
-343.653
-341.570
-339.751
-329.617
-329.162
-336.438
-333.960
-331.975
-335.374
-338.387
-335.024
-339.206
-331.903
-342.004
-340.042
-335.688
-339.470
-335.411
-331.253
-334.931
-325.272
-335.955
-345.528
-338.395
-342.616
-338.210
-341.625
-339.214
-339.896
-331.474
-339.376
-339.334
-342.714
-333.312
-337.076
-345.761
-336.793
-337.682
-333.013
-337.330
-340.332
-343.309
-342.003
-337.279
-342.677
-334.860
-339.574
-335.117
-334.746
-341.644
-343.337
-332.727
-335.304
-337.203
-340.103
-336.761
-341.403
-345.078
-343.089
-341.953
-338.634
-338.455
-334.243
-342.532
-337.996
-351.097
-345.314
-335.818
-334.515
-337.775
-342.665
-347.281
-333.812
-343.180
-340.258
-338.943
-336.655
-341.118
-345.399
-339.367
-340.297
-344.472
-338.534
-343.236
-337.551
-333.785
-335.531
-343.953
-341.621
-340.756
-339.970
-335.716
-344.905
-340.081
-338.357
-341.007
-339.344
-331.686
-344.321
-345.514
-335.579
-339.857
-333.112
-340.153
-333.809
-333.591
-340.308
-335.980
-332.867
-336.642
-340.456
-340.445
-336.316
-340.966
-339.330
-340.845
-341.651
-343.130
-348.058
-341.760
-339.121
-343.383
-343.235
-339.332
-343.524
-343.747
-336.050
-342.110
-335.503
-334.767
-341.789
-342.191
-333.067
-339.329
-342.548
-340.586
-340.139
-338.819
-336.543
-341.277
-331.806
-337.873
-338.067
-349.454
-330.202
-333.439
-333.724
-338.837
-344.771
-347.392
-339.854
-341.379
-340.355
-338.166
-346.365
-343.468
-341.012
-341.828
-350.829
-337.336
-342.773
-341.915
-340.993
-338.109
-332.335
-334.971
-341.096
-349.731
-342.363
-334.807
-345.744
-343.809
-336.883
-339.317
-340.203
-347.610
