# Supplementary material for: A Fast and Efficient Approach for Genomic Selection with High-Density Markers
Source: G3 (Bethesda). 2012 Oct 1;2(10):1179–84. doi: 10.1534/g3.112.003822 (PMC3464110; doi:10.1534/g3.112.003822)
Supplement: Supporting Information [file supp_2.10.1179_FileS1.zip › Rep1_50/Rep11/Y6]

-338.760
-336.758
-334.810
-332.257
-344.404
-343.192
-339.525
-336.687
-338.384
-344.111
-341.865
-332.664
-342.549
-342.494
-335.404
-338.939
-337.521
-340.912
-334.393
-342.362
-334.288
-341.090
-340.930
-337.444
-335.525
-338.709
-338.057
-338.985
-331.956
-333.562
-341.061
-346.990
-342.136
-339.378
-342.656
-330.400
-337.191
-334.888
-341.220
-342.545
-336.354
-337.986
-340.623
-340.343
-340.668
-343.141
-343.986
-342.014
-339.386
-330.406
-335.930
-333.330
-336.903
-332.385
-336.301
-335.001
-344.229
-335.727
-339.748
-339.953
-340.490
-348.664
-338.947
-338.162
-347.274
-333.091
-340.588
-337.806
-336.075
-332.608
-349.673
-346.969
-341.897
-339.046
-338.106
-348.137
-344.443
-338.218
-344.788
-337.397
-341.067
-342.818
-337.308
-339.591
-343.139
-338.065
-336.759
-340.592
-343.751
-342.770
-339.931
-338.109
-339.307
-336.067
-347.684
-350.423
-334.015
-337.467
-332.300
-347.520
-343.573
-340.126
-347.116
-333.813
-335.122
-339.510
-340.739
-338.159
-342.261
-335.345
-334.316
-343.791
-340.675
-342.330
-331.835
-341.686
-337.511
-338.806
-345.137
-341.415
-340.262
-342.932
-338.847
-340.888
-333.377
-337.393
-345.489
-341.422
-345.590
-339.441
-346.679
-337.439
-337.140
-338.505
-334.441
-335.788
-340.289
-342.523
-334.887
-346.480
-344.064
-345.196
-344.523
-334.296
-340.539
-336.070
-332.411
-336.932
-343.404
-340.717
-332.733
-335.535
-338.761
-341.718
-338.301
-342.792
-337.045
-338.036
-337.319
-337.081
-341.914
-342.857
-341.917
-337.347
-335.191
-337.185
-330.817
-336.861
-335.999
-334.913
-342.870
-341.659
-340.108
-342.269
-338.440
-341.435
-333.648
-342.024
-344.223
-341.874
-339.324
-335.134
-325.121
-333.008
-335.100
-342.188
-340.549
-337.886
-346.193
-342.355
-341.141
-335.351
-338.953
-332.023
-344.621
-339.944
-340.592
-335.105
-341.411
-337.420
-339.598
-344.507
-340.447
-337.193
-345.631
-341.468
-334.783
-336.447
-339.627
-336.155
-340.840
-338.243
-337.313
-340.903
-341.154
-335.379
-341.389
-340.065
-343.237
-338.495
-334.211
-339.762
-342.823
-337.591
-339.327
-336.969
-343.669
-336.131
-338.531
-346.646
-339.775
-344.690
-343.762
-336.501
-338.641
-334.456
-337.369
-337.104
-344.734
-330.455
-340.348
-342.210
-332.837
-341.133
-344.999
-342.462
-334.289
-341.269
-336.205
-343.678
-341.470
-331.757
-341.208
-340.112
-341.714
-336.840
-338.729
-329.877
-334.537
-336.676
-345.079
-347.878
-334.069
-340.862
-339.078
-334.757
-340.012
-338.445
-332.761
-343.875
-337.223
-334.948
-337.826
-334.767
-336.135
-340.258
-333.064
-332.640
-345.342
-340.997
-338.309
-335.800
-345.755
-338.648
-338.901
-336.923
-346.353
-343.637
-336.429
-342.050
-333.853
-340.479
-336.549
-341.979
-337.612
-334.610
-336.582
-343.283
-334.163
-331.078
-343.206
-341.866
-335.668
-338.337
-336.168
-341.292
-331.772
-335.516
-338.108
-333.559
-341.307
-341.850
-338.213
-339.643
-331.850
-332.769
-339.803
-343.996
-330.307
-338.943
-339.097
-336.467
-337.062
-331.579
-334.265
-336.420
-332.984
-333.062
-333.436
-345.734
-330.543
-339.407
-337.162
-342.251
-339.691
-339.369
-340.720
-338.428
-335.444
-343.562
-339.853
-340.752
-334.840
-341.053
-337.278
-339.270
-339.640
-337.586
-339.742
-342.508
-339.455
-336.860
-334.924
-335.998
-351.620
-339.053
-334.786
-342.622
-340.652
-340.756
-340.775
-344.118
-344.461
-343.012
-333.433
-338.918
-338.623
-340.996
-344.005
-335.392
-340.291
-343.205
-336.823
-338.161
-335.650
-345.503
-335.180
-334.816
-345.734
-339.756
-339.609
-338.159
-344.211
-339.211
-339.558
-342.331
-337.126
-339.918
-338.350
-337.747
-334.536
-336.993
-336.009
-333.727
-336.658
-340.282
-342.618
-335.800
-342.815
-336.069
-341.254
-337.810
-339.062
-335.414
-344.883
-333.042
-343.008
-336.183
-334.981
-339.059
-338.298
-338.929
-342.025
-337.047
-339.640
-342.072
-335.214
-340.521
-341.186
-336.773
-348.469
-340.392
-344.341
-337.192
-339.008
-342.457
-339.485
-339.705
-338.704
-339.337
-345.194
-344.454
-337.967
-341.228
-339.792
-345.813
-337.873
-340.875
-342.144
-340.761
-335.483
-337.482
-344.791
-342.355
-335.672
-340.830
-350.363
-341.258
-343.825
-343.195
-331.232
-332.750
-341.958
-341.334
-338.428
-336.826
-340.626
-347.812
-346.908
-341.400
-335.994
-342.362
-339.956
-335.717
-340.023
-346.083
-347.698
-348.088
-336.611
-340.361
-341.950
-342.727
-343.010
-340.979
-341.513
-342.364
-341.673
-337.235
-337.330
-344.222
-343.080
-339.734
-340.144
-339.043
-341.541
-334.930
-335.354
-334.964
-340.940
-339.430
-343.152
-337.724
-345.721
-337.015
-342.281
-346.446
-338.241
-334.303
-338.286
-343.163
-336.163
-336.333
-341.956
-337.031
-335.618
-344.503
-335.702
-333.677
-336.407
-342.705
-344.059
-340.884
-334.035
-336.331
-339.111
-343.064
-341.040
-341.926
-339.283
-333.986
-344.004
-340.410
-341.021
-335.975
-337.077
-338.026
-346.901
-337.644
-343.080
-346.206
-338.616
-347.323
-335.635
-336.751
-340.055
-338.686
-348.389
-339.772
-342.114
-338.641
-333.616
-344.783
-337.267
-344.926
-340.410
-335.062
-340.781
-339.633
-348.945
-330.629
-332.892
-344.239
-340.789
-344.810
-332.375
-331.965
-341.990
-342.379
-333.020
-339.221
-336.426
-342.212
-334.782
-342.167
-335.343
-341.300
-339.480
-339.739
-328.499
-338.404
-335.034
-330.085
-338.748
-340.507
-346.776
-336.797
-342.913
-339.278
-339.622
-338.846
-333.644
-340.958
-344.134
-337.873
-334.477
-341.407
-339.947
-343.541
-337.349
-341.286
-338.364
-336.367
-336.860
-339.608
-333.822
-340.243
-340.995
-343.386
-343.166
-344.232
-334.554
-345.452
-337.021
-338.699
-336.775
-342.657
-342.988
-337.478
-337.557
-337.747
-337.436
-332.646
-346.842
-338.830
-332.427
-345.895
-334.980
-337.298
-334.914
-340.358
-338.839
-330.886
-333.834
-339.079
-339.410
-348.921
-343.430
-345.457
-334.260
-338.151
-338.220
-330.806
-331.258
-332.712
-339.288
-343.066
-342.214
-345.997
-340.828
-338.994
-341.596
-342.065
-337.260
-338.983
-343.004
-334.011
-341.907
-337.269
-340.446
-330.245
-335.888
-345.548
-333.190
-340.158
-342.555
-342.501
-331.514
-342.016
-339.171
-338.630
-335.347
-341.425
-339.448
-335.349
-338.105
-342.561
-342.977
-346.326
-339.249
-337.581
-340.082
-343.873
-340.842
-345.550
-328.977
-336.111
-328.542
-336.086
-336.295
-331.304
-337.689
-339.747
-343.245
-345.645
-342.777
-346.997
-337.479
-337.684
-347.447
-339.730
-339.949
-343.927
-340.344
-334.354
-344.463
-342.369
-341.851
-338.474
-341.151
-339.586
-331.969
-336.873
-345.008
-344.001
-339.422
-338.406
-346.229
-347.824
-345.513
-339.686
-331.601
-341.708
-341.185
-336.929
-340.920
-336.923
-347.737
-346.114
-341.412
-333.791
-335.961
-334.886
-325.341
-327.091
-337.725
-336.229
-336.142
-343.839
-336.225
-338.932
-345.465
-333.186
-343.123
-332.095
-340.803
-343.131
-330.565
-331.215
-331.551
-337.990
-342.412
-335.473
-338.475
-335.528
-336.884
-337.919
-344.605
-338.299
-342.098
-337.915
-344.012
-342.315
-336.221
-333.795
-338.433
-343.785
-331.634
-337.906
-340.930
-338.606
-335.112
-336.801
-332.210
-337.104
-348.316
-340.858
-339.827
-338.555
-340.860
-339.058
-338.199
-344.879
-338.853
-337.586
-336.870
-340.320
-340.839
-348.647
-338.365
-331.152
-336.382
-341.735
-339.723
-340.699
-341.550
-342.913
-336.302
-335.788
-345.701
-335.389
-343.944
-343.184
-343.277
-341.409
-341.143
-340.169
-337.305
-332.495
-340.875
-342.163
-339.809
-336.498
-345.936
-339.178
-333.758
-337.233
-335.686
-342.717
-331.095
-342.086
-330.836
-333.054
-341.453
-337.066
-335.044
-335.685
-340.351
-344.420
-333.528
-333.233
-345.334
-340.963
-341.757
-344.486
-343.756
-342.635
-337.947
-336.338
-340.789
-338.308
-332.087
-339.715
-338.119
-337.894
-339.951
-343.612
-340.075
-338.047
-331.994
-343.316
-332.675
-339.725
-338.657
-340.773
-343.118
-338.979
-333.548
-337.011
-340.587
-337.242
-338.520
-343.358
-333.125
-337.529
-339.532
-342.347
-341.072
-340.349
-335.391
-336.204
-336.061
-337.038
-340.764
-336.209
-338.099
-333.114
-341.925
-339.277
-342.826
-335.645
-345.102
-337.320
-336.128
-336.928
-335.641
-334.162
-349.245
-336.413
-334.628
-334.940
-330.696
-346.493
-329.598
-343.051
-336.274
-331.986
-333.389
-333.982
-339.081
-341.263
-337.512
-332.979
-339.155
-338.757
-339.567
-338.245
-342.572
-336.235
-330.460
-342.139
-341.205
-344.294
-337.670
-345.724
-345.411
-338.994
-330.979
-345.667
-340.779
-341.223
-339.675
-329.370
-342.720
-338.043
-341.265
-342.338
-336.501
-340.336
-340.826
-337.432
-340.065
-340.121
-344.575
-342.522
-340.873
-339.724
-340.691
-325.256
-331.511
-336.048
-337.318
-345.535
-335.623
-342.782
-335.505
-339.075
-338.858
-336.180
-332.119
-340.482
-346.136
-346.171
-345.802
-340.451
-338.999
-346.052
-345.966
-340.637
-335.999
-343.056
-344.867
-344.559
-338.427
-337.241
-341.430
-334.442
-341.745
-341.804
-340.251
-334.179
-342.028
-337.844
-343.420
-334.369
-336.872
-343.796
-336.985
-342.229
-337.222
-340.745
-340.035
-343.431
-343.782
-333.486
-336.000
-338.765
-335.967
-341.887
-345.681
-340.253
-335.163
-337.860
-342.710
-340.574
-332.506
-341.277
-338.067
-330.064
-341.849
-343.454
-347.623
-334.431
-335.378
-342.761
-336.530
-342.373
-337.163
-337.178
-334.165
-335.143
-335.398
-337.060
-342.797
-333.508
-336.043
-337.488
-340.572
-339.564
-344.159
-345.908
-340.828
-341.881
-338.549
-337.841
-336.479
-338.109
-345.542
-339.242
-341.152
-338.820
-342.426
-336.240
-341.225
-340.279
-338.733
-342.383
-340.856
-337.706
-339.438
-335.591
-337.915
-337.129
-345.813
-341.943
-330.652
-340.661
-338.852
-334.448
-339.410
-340.029
-341.586
-337.716
-342.450
-335.599
-340.480
-344.862
-339.153
-335.395
-341.306
-346.018
-338.704
-341.902
-341.742
-331.739
-338.973
-339.617
-337.178
-346.323
-343.715
-340.318
-345.823
-348.951
-331.450
-332.557
-336.183
-338.292
-335.411
-338.223
-339.503
-336.577
-344.317
-334.508
-345.591
-330.708
-342.007
-345.788
-341.985
-336.974
-340.217
-341.578
-340.878
-340.392
-340.777
-344.447
-341.049
-335.216
-344.358
-346.301
-338.122
-344.454
-333.445
-342.043
-343.361
-341.888
-345.384
-342.943
-337.786
-339.122
-339.743
-336.773
-346.366
-345.900
-344.146
-342.607
-339.827
-340.658
-338.021
-335.669
-344.531
-343.062
-344.229
-339.780
-345.560
-343.282
-339.558
-340.282
-340.618
-336.026
-337.299
-339.079
-336.220
-338.655
-343.441
-348.385
-342.149
-337.508
-337.998
-339.316
-341.429
-345.145
-343.207
-336.497
-337.123
-336.181
-337.760
-344.105
-342.774
-340.305
-331.402
-343.774
-341.449
-343.035
-342.694
-332.413
-342.712
-337.190
-339.572
-342.426
-338.706
-340.396
-347.445
-334.276
-339.900
-339.545
-343.442
-337.222
-351.563
-344.401
-331.109
-328.228
-338.993
-342.025
-338.442
-338.501
-347.572
-337.026
-335.661
-338.008
-341.187
-338.010
-342.002
-334.019
-337.095
-342.026
-340.035
-335.100
-341.103
-343.631
-338.849
-339.569
-346.225
-338.638
-344.931
-340.539
-345.783
-335.754
-341.455
-344.336
-327.549
-336.677
-337.557
-335.259
-338.609
-333.400
-338.817
-335.209
-339.335
-333.418
-341.359
-341.366
-337.591
-335.310
-344.125
-333.615
-337.916
-341.470
-329.442
-337.369
-346.592
-336.254
-340.953
-342.509
-338.055
-332.510
-345.336
-339.568
-343.936
-348.761
-343.456
-343.216
-341.622
-345.533
-344.609
-344.068
-337.269
-335.885
-341.131
-339.990
-339.117
-335.610
-338.578
-338.050
-336.991
-343.174
-331.113
-343.266
-339.938
-336.078
-348.072
-338.692
-341.723
-341.342
-339.072
-338.761
-339.110
-337.382
-342.013
-339.618
-340.419
-343.443
-345.363
-343.850
-341.453
-344.703
-338.234
-335.073
-337.367
-342.981
-340.638
-343.149
-345.107
-336.785
-338.477
-342.881
-333.965
-338.560
-341.772
-341.839
-331.464
-337.726
-339.339
-342.889
-332.518
-337.430
-339.573
-338.066
-345.425
-338.793
-342.196
-341.605
-340.590
-337.548
-336.870
-338.933
-340.069
-336.315
-339.700
-340.068
-337.587
-339.317
-338.475
-350.355
-330.902
-341.455
-341.669
-338.802
-335.561
-334.316
-338.361
-342.980
-346.185
-339.676
-347.567
-346.119
-340.624
-346.354
-337.866
-337.482
-338.444
-337.635
-331.961
-333.686
-335.333
-338.743
-342.867
-340.923
-343.333
-338.328
-344.062
-345.888
-336.148
-338.374
-343.951
-340.889
-345.887
-332.249
-335.466
-330.896
-345.189
-341.637
-342.713
-339.725
-342.321
-340.559
-338.346
-344.533
-337.346
-340.311
-348.831
-348.540
-338.142
-337.997
-342.124
-338.844
-339.226
-345.475
-340.215
-333.737
-340.627
-342.687
-342.765
-347.562
-343.957
-336.856
-343.558
-338.468
-335.933
-340.897
-335.348
-347.573
-348.594
-334.173
-330.781
-337.328
-335.915
-334.539
-338.576
-344.337
-335.844
-347.906
-346.605
-346.975
-326.279
-337.191
-339.177
-343.922
-336.582
-340.728
-344.501
-340.789
-341.872
-346.705
-329.878
-338.456
-347.620
-347.042
-338.581
-332.495
-341.801
-335.615
-341.394
-336.055
-338.821
-336.105
-340.267
-332.089
-340.708
-338.403
-338.854
-342.346
-338.372
-343.652
-343.428
-330.737
-340.758
-332.421
-339.135
-334.692
-334.199
-334.001
-339.549
-339.454
-337.575
-344.795
-339.893
-337.089
-337.794
-336.128
-340.757
-344.254
-341.578
-345.828
-344.531
-336.031
-339.705
-335.423
-337.636
-331.961
-347.941
-332.236
-335.210
-335.271
-337.145
-340.527
-338.847
-341.380
-347.918
-339.949
-342.765
-342.431
-333.477
-340.254
-340.924
-344.148
-343.789
-335.039
-344.760
-343.041
-332.881
-344.808
-339.219
-339.332
-338.832
-336.535
-347.414
-338.723
-343.222
-343.462
-344.875
-342.363
-342.989
-340.483
-326.008
-331.697
-346.416
-347.520
-341.655
-342.665
-343.652
-346.088
-343.591
-340.378
-335.515
-346.799
-342.405
-343.304
-339.163
-338.545
-342.966
-345.060
-343.860
-340.815
-340.396
-333.110
-337.437
-343.792
-342.052
-341.872
-339.783
-335.511
-346.054
-337.404
-339.132
-342.510
-338.450
-337.401
-341.981
-341.146
-344.947
-333.768
-335.251
-328.296
-336.504
-342.600
-339.812
-340.260
-338.821
-341.648
-339.052
-336.938
-335.313
-331.966
-338.792
-331.986
-339.022
-338.549
-335.981
-343.405
-342.944
-339.781
-333.376
-339.528
-343.635
-344.454
-335.636
-339.393
-336.883
-338.902
-332.712
-339.765
-340.874
-343.424
-346.297
-339.096
-344.368
-344.675
-337.323
-341.608
-343.006
-344.432
-339.094
-341.256
-343.573
-336.321
-340.178
-346.740
-333.124
-340.077
-336.658
-334.113
-340.220
-338.882
-333.039
-343.354
-339.740
-334.186
-330.998
-340.631
-337.219
-337.149
-334.094
-334.928
-334.380
-343.688
-334.907
-340.505
-337.170
-342.640
-348.588
-347.240
-338.605
-334.296
-340.299
-336.503
-335.364
-347.430
-342.838
-345.457
-341.561
-340.025
-336.618
-344.711
-347.639
-330.390
-336.826
-334.993
-343.824
-336.534
-339.160
-337.504
-341.253
-339.785
-338.661
-346.117
-340.140
-339.160
-335.710
-332.326
-340.548
-340.113
-332.892
-340.201
-332.449
-333.563
-333.298
-343.055
-339.032
-338.656
-340.154
-334.003
-342.674
-333.782
-334.767
-342.415
-341.805
-339.296
-349.363
-342.792
-339.943
-338.403
-332.513
-335.756
-336.051
-333.100
-342.592
-336.470
-340.834
-343.003
-335.391
-329.598
-342.432
-340.146
-337.908
-341.287
-338.260
-336.175
-340.003
-338.776
-343.249
-346.687
-333.590
-340.253
-337.979
-337.253
-344.888
-340.533
-336.470
-336.242
-345.530
-335.647
-342.181
-342.462
-336.515
-330.056
-341.648
-339.057
-347.602
-336.393
-338.000
-341.964
-337.677
-329.232
-345.797
-333.088
-340.038
-330.570
-340.819
-343.990
-338.832
-336.437
-338.026
-341.992
-339.134
-339.189
-333.178
-339.767
-339.394
-339.029
-337.822
-341.043
-338.387
-336.967
-338.870
-340.301
-336.123
-339.210
-338.172
-339.658
-332.176
-342.682
-332.269
-337.971
-343.076
-341.581
-334.910
-343.323
-335.252
-341.946
-343.489
-336.674
-340.008
-341.682
-341.004
-341.920
-342.611
-342.781
-346.157
-345.437
-342.375
-335.830
-339.909
-338.282
-339.790
-343.003
-341.391
-342.009
-338.461
-335.429
-334.583
-331.792
-335.083
-335.590
-343.572
-338.576
-346.152
-332.204
-335.764
-341.992
-330.690
-330.777
-337.435
-339.947
-339.087
-336.538
-346.330
-341.678
-339.201
-337.621
-341.398
-333.251
-336.572
-341.842
-333.517
-336.581
-340.774
-343.658
-340.521
-341.962
-338.854
-332.178
-349.648
-338.860
-340.878
-335.519
-328.853
-327.175
-344.391
-339.657
-336.269
-335.161
-342.970
-351.109
-338.519
-342.168
-341.848
-342.194
-342.807
-339.703
-337.806
-340.798
-338.026
-337.972
-341.229
-339.798
-336.327
-337.312
-341.326
-340.006
-336.898
-343.621
-336.505
-335.873
-340.086
-335.191
-343.297
-336.849
-344.732
-346.579
-344.508
-340.188
-344.655
-339.487
-337.808
-341.960
-333.654
-345.754
-336.380
-343.101
-337.089
-338.520
-342.719
-340.715
-343.882
-345.962
-335.795
-337.305
-338.531
-336.974
-342.925
-335.997
-344.607
-340.664
-339.405
-333.331
-340.355
-346.498
-337.505
-331.112
-340.109
-339.507
-332.530
-335.894
-349.175
-331.614
-340.879
-341.025
-334.272
-339.906
-352.948
-339.245
-337.217
-337.398
-332.360
-335.562
-340.876
-340.301
-341.612
-342.682
-333.729
-346.039
-336.852
-338.281
-339.629
-338.890
-338.643
-333.988
-345.681
-343.119
-341.154
-338.396
-346.344
-339.589
-343.992
-341.774
-339.254
-336.942
-345.186
-349.253
-345.769
-339.516
-333.716
-337.447
-336.754
-333.559
-337.379
-332.592
-334.693
-333.626
-336.351
-337.561
-335.687
-339.246
-339.348
-338.408
-336.733
-332.611
-344.105
-341.372
-340.690
-336.749
-342.065
-336.259
-337.158
-343.478
-336.292
-342.668
-349.884
-342.362
-343.346
-336.836
-328.373
-339.835
-335.900
-335.018
-345.829
-340.598
-339.187
-338.367
-339.155
-334.087
-333.970
-335.650
-343.579
-342.462
-343.203
-333.835
-348.115
-347.436
-347.880
-342.035
-334.565
-344.231
-353.311
-343.134
-339.389
-336.227
-338.472
-338.114
-335.668
-332.208
-336.995
-338.607
-335.305
-335.996
-339.428
-338.004
-332.860
-338.947
-341.977
-339.942
-340.213
-341.316
-327.529
-344.338
-332.210
-336.897
-337.264
-343.229
-335.768
-335.914
-337.268
-335.956
-337.446
-335.657
-337.113
-343.128
-338.706
-338.286
-335.213
-333.580
-342.692
-335.906
-341.268
-337.672
-340.656
-340.456
-339.031
-341.215
-342.502
-336.459
-342.052
-339.838
-335.164
-342.158
-351.407
-346.026
-330.030
-334.949
-337.407
-348.752
-336.031
-335.866
-339.773
-331.626
-346.231
-344.130
-343.269
-340.039
-348.053
-351.222
-340.060
-336.036
-336.263
-341.100
-340.036
-342.722
-330.551
-342.006
-353.622
-344.201
-332.964
-338.596
-338.173
-341.759
-340.216
-340.783
-329.028
-334.188
-333.181
-335.454
