# Supplementary material for: A Fast and Efficient Approach for Genomic Selection with High-Density Markers
Source: G3 (Bethesda). 2012 Oct 1;2(10):1179–84. doi: 10.1534/g3.112.003822 (PMC3464110; doi:10.1534/g3.112.003822)
Supplement: Supporting Information [file supp_2.10.1179_FileS1.zip › Rep1_50/Rep11/Y7]

-336.951
-340.819
-338.443
-338.541
-338.757
-342.833
-341.358
-334.960
-339.493
-334.623
-339.693
-339.335
-338.488
-342.363
-341.064
-340.415
-334.152
-341.420
-338.893
-339.478
-341.073
-344.201
-337.060
-339.320
-338.888
-344.692
-338.619
-339.679
-335.611
-337.832
-341.370
-346.547
-340.511
-338.412
-352.523
-340.831
-349.845
-339.315
-339.859
-340.729
-351.466
-338.884
-343.039
-334.189
-341.276
-334.318
-346.836
-337.375
-340.095
-341.526
-338.226
-336.074
-341.395
-339.315
-338.496
-340.420
-340.913
-333.873
-333.088
-337.266
-336.432
-338.991
-346.952
-341.439
-337.713
-339.029
-334.458
-347.647
-338.178
-336.561
-333.669
-343.516
-346.532
-335.817
-340.607
-334.984
-340.113
-339.048
-336.578
-337.683
-337.833
-333.639
-332.467
-336.502
-342.459
-342.688
-339.491
-337.934
-334.867
-341.069
-347.500
-339.208
-337.400
-340.032
-344.646
-341.555
-345.371
-336.927
-348.120
-343.994
-343.692
-336.242
-343.183
-334.530
-341.485
-335.165
-335.560
-341.682
-339.951
-340.912
-337.955
-340.046
-344.000
-341.256
-338.718
-343.002
-333.059
-332.979
-341.346
-342.489
-339.244
-342.746
-343.603
-341.780
-342.575
-336.491
-344.571
-342.300
-336.668
-333.068
-337.780
-332.682
-339.531
-334.580
-344.811
-339.554
-339.683
-340.198
-334.232
-345.441
-338.916
-340.168
-346.694
-344.194
-344.207
-337.326
-337.393
-341.774
-339.750
-347.754
-342.632
-337.001
-337.899
-345.585
-333.172
-339.020
-340.473
-334.387
-337.185
-339.717
-336.499
-335.064
-338.309
-335.576
-343.328
-341.859
-341.000
-337.105
-332.927
-342.846
-343.299
-350.953
-340.167
-340.154
-345.531
-346.304
-335.438
-339.104
-324.539
-335.080
-334.840
-351.402
-342.999
-333.036
-338.900
-341.592
-336.755
-341.866
-341.637
-340.586
-340.126
-339.245
-337.422
-339.863
-334.776
-344.386
-343.307
-338.604
-340.220
-336.997
-341.527
-335.750
-345.085
-343.779
-339.589
-336.856
-337.467
-337.631
-339.419
-343.851
-336.526
-337.280
-339.716
-339.724
-325.198
-332.551
-346.832
-341.520
-340.059
-345.691
-338.233
-342.318
-349.023
-346.059
-344.675
-343.317
-340.564
-338.482
-344.135
-333.888
-332.203
-335.034
-339.492
-345.008
-331.237
-338.613
-340.292
-343.260
-337.874
-346.062
-334.865
-336.299
-337.017
-335.624
-340.557
-337.878
-338.335
-338.314
-339.990
-335.867
-338.790
-342.978
-343.274
-339.128
-341.543
-336.098
-333.865
-338.318
-341.579
-338.973
-339.122
-340.046
-341.205
-336.338
-340.167
-348.658
-335.763
-336.674
-338.321
-345.248
-345.457
-343.364
-338.897
-338.998
-332.043
-330.382
-343.511
-335.325
-337.309
-340.018
-335.182
-336.198
-340.254
-338.375
-343.685
-339.148
-341.660
-342.886
-341.583
-340.609
-337.508
-338.969
-343.691
-344.092
-339.342
-335.454
-336.345
-340.468
-343.274
-341.373
-341.195
-324.784
-339.891
-343.991
-337.545
-332.418
-339.142
-338.280
-344.618
-334.621
-343.660
-342.197
-340.941
-341.300
-337.025
-337.964
-338.002
-336.023
-337.006
-339.187
-335.698
-342.740
-333.831
-335.417
-341.333
-337.163
-343.165
-341.041
-332.626
-343.004
-337.794
-336.990
-348.165
-339.745
-343.620
-336.045
-339.563
-336.129
-346.772
-338.033
-342.452
-333.624
-340.250
-339.185
-335.485
-335.553
-337.652
-335.379
-341.803
-326.229
-341.882
-341.784
-330.691
-345.919
-331.921
-348.506
-344.243
-337.995
-330.368
-341.959
-339.823
-335.250
-338.388
-339.741
-334.477
-336.826
-340.102
-338.433
-350.821
-342.054
-345.285
-346.242
-329.090
-341.801
-341.162
-341.290
-337.942
-336.509
-339.116
-343.651
-334.042
-335.809
-331.282
-337.503
-341.024
-333.839
-346.185
-336.795
-343.944
-342.052
-341.782
-336.985
-344.263
-342.459
-338.672
-340.466
-332.608
-331.774
-335.466
-337.054
-339.794
-337.539
-344.325
-332.854
-339.504
-346.505
-347.905
-338.990
-338.815
-331.262
-339.169
-335.367
-333.624
-338.254
-330.656
-339.096
-340.816
-339.886
-334.460
-350.041
-343.596
-337.566
-338.709
-339.659
-348.297
-332.840
-344.461
-340.624
-342.853
-337.574
-342.133
-340.884
-338.689
-330.091
-330.901
-343.879
-341.273
-338.346
-336.777
-337.118
-328.795
-338.960
-329.090
-341.239
-339.097
-329.194
-333.615
-340.954
-342.598
-338.401
-339.453
-340.144
-329.610
-344.920
-348.468
-335.709
-336.160
-340.589
-340.245
-341.738
-338.626
-336.742
-339.766
-338.944
-340.972
-341.573
-333.527
-337.627
-340.264
-342.344
-339.433
-336.616
-341.012
-341.501
-333.788
-339.485
-338.578
-333.467
-336.797
-333.490
-341.653
-336.177
-333.739
-339.019
-338.885
-337.556
-337.829
-340.549
-331.387
-333.792
-340.793
-335.398
-337.427
-335.406
-330.951
-335.112
-342.537
-338.289
-339.474
-342.769
-335.197
-335.583
-346.792
-345.756
-339.510
-335.723
-336.604
-339.639
-336.345
-346.689
-338.576
-344.680
-348.863
-333.687
-339.810
-341.522
-336.021
-332.152
-338.207
-335.384
-344.121
-340.429
-341.535
-343.402
-337.018
-340.754
-345.183
-330.532
-350.466
-343.055
-337.673
-347.879
-334.604
-341.276
-340.600
-335.588
-339.891
-336.447
-343.784
-335.718
-332.592
-336.901
-341.203
-345.654
-347.064
-331.966
-343.092
-341.710
-347.749
-338.189
-337.635
-344.197
-340.318
-344.046
-340.667
-338.062
-336.429
-348.777
-337.423
-340.886
-337.702
-334.974
-340.490
-340.255
-340.760
-342.427
-335.730
-330.644
-338.404
-336.535
-332.455
-336.768
-333.735
-337.837
-343.224
-335.755
-337.568
-340.005
-333.601
-336.746
-339.033
-334.445
-343.527
-348.240
-340.116
-340.731
-338.098
-343.826
-333.748
-343.944
-337.979
-332.852
-341.318
-338.890
-338.044
-338.156
-348.117
-341.330
-337.978
-346.516
-340.035
-345.124
-338.910
-338.689
-338.815
-340.034
-340.923
-338.860
-341.818
-334.459
-335.742
-334.270
-341.920
-335.240
-336.218
-331.827
-346.042
-342.537
-332.114
-336.779
-339.457
-336.352
-335.306
-340.064
-337.197
-342.628
-340.596
-336.447
-340.406
-343.887
-333.507
-339.714
-334.596
-337.342
-341.465
-340.660
-339.618
-339.574
-338.711
-333.899
-341.568
-342.435
-338.434
-341.345
-340.956
-346.195
-341.460
-337.161
-343.972
-337.813
-330.258
-324.253
-336.410
-338.109
-338.772
-337.235
-339.541
-347.797
-336.176
-342.895
-333.780
-342.920
-335.873
-340.525
-333.792
-338.689
-339.337
-335.284
-341.245
-338.485
-339.749
-334.939
-338.216
-335.245
-342.383
-342.022
-329.358
-341.017
-333.916
-335.299
-327.823
-337.582
-327.837
-338.165
-338.478
-346.166
-338.266
-331.844
-339.735
-334.097
-336.242
-342.969
-339.462
-341.868
-343.752
-338.330
-340.571
-334.846
-337.037
-345.411
-340.762
-340.153
-340.447
-340.546
-338.780
-335.757
-340.865
-346.922
-336.087
-338.176
-347.798
-336.750
-339.414
-337.025
-340.596
-341.463
-339.765
-341.775
-340.166
-337.523
-344.311
-339.963
-341.898
-339.378
-342.761
-342.042
-340.900
-344.515
-340.877
-334.637
-343.312
-346.342
-346.025
-337.624
-337.012
-331.400
-339.958
-342.350
-337.651
-338.013
-333.643
-337.804
-342.124
-340.026
-331.451
-341.294
-342.690
-340.766
-334.626
-340.911
-342.189
-338.450
-331.180
-331.406
-329.455
-342.682
-347.813
-345.124
-345.640
-341.365
-341.510
-337.625
-342.892
-340.158
-334.399
-334.717
-343.734
-339.629
-344.303
-339.676
-340.079
-349.266
-344.516
-341.713
-329.582
-340.766
-335.392
-342.030
-342.324
-344.476
-338.082
-338.811
-339.190
-342.828
-335.746
-341.979
-341.987
-346.783
-336.275
-337.984
-340.423
-340.213
-337.112
-340.312
-335.093
-336.570
-335.041
-340.871
-342.197
-338.213
-337.672
-332.895
-335.637
-339.562
-336.535
-334.317
-333.130
-334.741
-342.462
-342.836
-329.804
-329.836
-347.355
-341.609
-343.032
-348.504
-335.989
-334.854
-343.918
-334.167
-337.080
-333.301
-341.775
-341.250
-339.018
-342.090
-338.962
-340.913
-349.006
-336.562
-337.239
-344.215
-340.643
-338.626
-341.392
-332.122
-347.294
-337.104
-334.787
-337.238
-346.099
-344.989
-330.875
-341.060
-337.479
-339.313
-343.211
-336.175
-343.509
-343.525
-343.014
-346.924
-342.740
-343.379
-337.219
-339.914
-339.869
-335.700
-343.488
-335.564
-346.819
-342.339
-346.695
-351.155
-341.208
-341.187
-328.913
-339.457
-339.620
-335.745
-337.043
-343.846
-339.587
-335.896
-340.950
-330.577
-343.020
-336.722
-344.089
-335.531
-348.547
-342.302
-341.540
-337.871
-338.355
-341.297
-342.734
-339.695
-342.824
-346.012
-345.310
-344.788
-330.555
-333.182
-340.063
-343.885
-337.972
-343.945
-337.782
-340.232
-340.829
-344.469
-334.287
-336.999
-341.580
-340.802
-345.004
-333.395
-339.390
-339.576
-335.238
-338.430
-335.456
-334.944
-334.050
-342.474
-339.643
-343.035
-342.489
-342.333
-347.203
-343.989
-341.504
-341.550
-337.405
-341.414
-338.832
-340.941
-342.882
-337.992
-341.257
-336.279
-334.497
-338.092
-337.570
-337.668
-339.829
-339.638
-341.842
-336.701
-343.887
-338.477
-332.636
-338.938
-342.523
-340.468
-340.466
-338.420
-336.765
-339.627
-332.275
-345.456
-345.377
-349.658
-344.986
-342.981
-338.975
-344.191
-343.342
-337.847
-339.957
-338.767
-340.215
-339.974
-336.501
-338.354
-339.517
-334.839
-342.983
-340.407
-338.757
-339.196
-335.923
-342.329
-335.600
-340.438
-338.930
-341.186
-340.352
-338.944
-339.934
-340.893
-341.415
-341.031
-333.373
-336.530
-342.606
-339.933
-341.158
-340.232
-337.242
-333.658
-339.081
-333.457
-342.032
-342.797
-340.692
-342.469
-335.989
-337.478
-334.425
-342.071
-338.866
-337.012
-338.139
-334.133
-341.673
-336.694
-337.832
-337.368
-338.296
-335.303
-346.019
-341.329
-334.480
-328.649
-339.084
-340.164
-337.572
-339.492
-333.849
-339.396
-342.520
-347.362
-342.122
-337.603
-342.156
-341.024
-339.846
-341.002
-342.995
-342.222
-329.613
-338.895
-339.944
-335.901
-347.365
-335.063
-336.467
-342.880
-344.959
-339.989
-343.763
-341.954
-334.524
-344.179
-338.891
-343.274
-346.624
-349.434
-335.752
-337.135
-335.318
-337.223
-337.304
-337.650
-339.904
-338.647
-345.137
-337.106
-337.785
-336.635
-332.672
-335.942
-339.340
-336.390
-337.317
-343.909
-341.850
-337.685
-343.431
-338.798
-344.662
-341.144
-330.786
-338.784
-336.912
-339.422
-337.375
-339.781
-339.281
-343.621
-336.314
-346.761
-327.125
-339.179
-332.937
-337.148
-342.726
-335.600
-333.212
-338.315
-342.544
-341.173
-335.375
-341.977
-332.243
-341.926
-335.803
-338.951
-349.875
-343.460
-338.443
-333.110
-343.097
-339.416
-337.307
-334.120
-330.802
-344.313
-332.380
-333.095
-337.034
-335.963
-346.131
-340.663
-340.201
-342.129
-343.359
-343.688
-339.936
-343.154
-337.101
-336.398
-342.140
-334.898
-331.489
-337.403
-344.737
-339.581
-340.446
-336.657
-334.913
-337.333
-341.880
-337.224
-338.558
-343.189
-339.288
-337.197
-345.404
-340.213
-337.137
-342.128
-348.006
-345.034
-327.763
-335.976
-341.293
-344.003
-338.496
-350.464
-338.443
-342.651
-342.188
-334.369
-341.263
-348.429
-339.207
-338.514
-343.776
-330.140
-337.047
-344.837
-341.964
-345.700
-339.483
-343.641
-343.434
-340.156
-345.897
-338.841
-333.090
-337.409
-345.614
-338.833
-338.795
-339.257
-332.673
-333.212
-338.937
-342.188
-335.350
-340.471
-339.577
-340.842
-341.520
-338.482
-331.030
-350.224
-334.790
-335.208
-343.092
-340.845
-340.621
-341.311
-335.234
-346.417
-339.399
-335.367
-343.510
-339.323
-336.690
-343.388
-336.957
-332.800
-342.222
-338.137
-340.719
-335.096
-346.631
-341.073
-345.665
-344.366
-338.180
-337.724
-340.061
-335.454
-341.980
-342.472
-342.818
-344.660
-344.550
-343.864
-338.327
-340.302
-337.701
-340.861
-338.913
-340.876
-340.316
-340.250
-339.812
-338.846
-337.828
-341.760
-341.087
-344.677
-338.462
-339.266
-340.197
-343.046
-339.788
-338.372
-341.675
-337.809
-340.038
-339.204
-340.745
-340.362
-341.892
-345.121
-337.381
-336.177
-340.350
-347.113
-336.840
-337.315
-334.889
-340.691
-346.994
-338.503
-342.250
-344.025
-342.642
-332.329
-338.262
-332.360
-336.177
-340.150
-336.129
-340.908
-344.786
-342.877
-341.120
-337.755
-343.864
-349.577
-336.372
-337.694
-345.516
-341.528
-340.473
-342.943
-338.066
-334.703
-337.043
-337.843
-331.224
-336.144
-337.821
-343.528
-342.555
-337.062
-341.312
-335.338
-334.944
-340.477
-335.011
-340.462
-338.799
-336.582
-338.359
-341.440
-333.818
-337.535
-339.231
-337.912
-345.296
-340.370
-341.207
-335.658
-337.788
-336.480
-336.197
-342.646
-338.883
-340.350
-336.454
-329.190
-335.914
-338.342
-335.226
-337.290
-335.842
-331.153
-346.806
-340.727
-339.050
-336.683
-339.671
-345.135
-332.690
-329.062
-343.165
-337.056
-342.536
-338.615
-340.781
-338.882
-325.065
-338.777
-341.037
-341.285
-337.378
-336.911
-332.803
-330.769
-337.643
-341.878
-334.056
-340.141
-328.340
-335.657
-339.084
-343.563
-346.889
-342.193
-348.820
-331.762
-338.420
-340.045
-344.259
-331.209
-339.071
-344.311
-339.909
-340.871
-338.712
-335.733
-338.455
-336.814
-349.188
-341.365
-338.551
-336.501
-339.721
-340.693
-335.929
-334.501
-344.329
-336.965
-338.645
-330.444
-336.915
-343.480
-336.338
-340.166
-341.062
-338.418
-344.530
-346.089
-331.876
-330.210
-339.819
-333.058
-341.741
-340.203
-339.171
-328.661
-342.968
-338.201
-337.493
-331.685
-334.948
-336.330
-340.378
-337.273
-336.221
-335.085
-338.233
-336.775
-336.596
-329.381
-337.778
-337.566
-333.903
-331.208
-338.661
-337.350
-343.749
-347.189
-340.434
-339.193
-336.469
-338.218
-339.961
-337.140
-340.892
-340.582
-333.692
-342.742
-346.546
-341.130
-344.065
-341.639
-336.890
-340.668
-340.468
-342.504
-340.702
-338.291
-339.875
-337.454
-339.124
-343.861
-335.676
-338.036
-343.251
-335.340
-341.062
-341.000
-337.330
-338.737
-334.562
-336.734
-341.343
-333.185
-337.079
-336.881
-337.509
-333.681
-344.955
-340.674
-341.436
-345.210
-341.834
-336.232
-330.048
-340.064
-337.834
-336.127
-338.839
-338.215
-339.004
-333.352
-345.126
-342.494
-342.645
-347.694
-341.376
-337.146
-330.829
-345.413
-329.718
-340.352
-340.619
-345.151
-337.748
-342.544
-343.796
-338.880
-345.554
-334.852
-337.738
-338.273
-343.643
-337.064
-353.088
-341.772
-338.409
-342.404
-337.772
-342.787
-349.457
-344.436
-343.028
-337.522
-339.829
-340.887
-335.560
-338.335
-343.445
-336.971
-339.361
-340.401
-336.974
-346.132
-336.719
-343.313
-335.783
-335.585
-337.962
-343.696
-342.791
-337.283
-329.228
-346.796
-342.441
-336.919
-335.294
-338.138
-343.293
-341.282
-342.644
-337.653
-337.245
-336.783
-338.344
-343.051
-333.410
-337.027
-343.476
-340.395
-335.751
-345.774
-340.206
-341.912
-342.099
-337.082
-340.549
-337.908
-336.273
-336.346
-333.748
-337.206
-336.816
-338.999
-340.656
-336.236
-339.703
-339.872
-339.136
-332.929
-342.084
-337.620
-330.160
-339.835
-339.446
-340.049
-344.054
-336.540
-341.718
-339.878
-336.544
-337.059
-337.523
-338.262
-328.293
-339.150
-337.218
-330.450
-341.428
-337.169
-336.956
-338.307
-338.586
-344.181
-346.072
-335.648
-337.044
-341.791
-336.139
-338.091
-340.795
-344.441
-338.647
-340.863
-332.913
-340.537
-337.824
-333.461
-349.598
-343.259
-347.305
-339.397
-344.311
-347.482
-340.374
-335.325
-339.770
-337.856
-345.857
-344.060
-342.546
-341.770
-339.647
-338.744
-342.337
-335.709
-333.374
-339.092
-335.151
-333.492
-338.355
-340.012
-337.716
-330.458
-339.445
-342.746
-338.506
-340.910
-339.128
-345.300
-340.256
-337.884
-336.754
-342.694
-336.085
-333.014
-339.105
-335.838
-340.017
-342.311
-346.206
-335.739
-340.746
-351.299
-330.708
-338.028
-339.732
-337.942
-345.257
-343.465
-337.057
-336.379
-334.450
-343.054
-342.883
-345.066
-337.209
-341.412
-338.528
-340.741
-346.040
-340.153
-342.845
-336.639
-338.162
-339.440
-339.379
-332.005
-341.552
-342.667
-344.172
-347.099
-341.726
-346.949
-347.744
-340.490
-348.776
-353.583
-337.803
-342.919
-346.053
-343.358
-339.022
-340.302
-344.223
-334.500
-333.941
-339.423
-338.425
-339.603
-335.871
-336.848
-339.073
-337.260
-332.002
-335.424
-338.953
-339.235
-336.625
-342.764
-337.379
-335.921
-336.790
-337.336
-336.268
-335.986
-340.184
-338.834
-337.831
-346.730
-341.031
-346.957
-336.052
-340.271
-327.272
-332.839
-337.330
-342.057
-340.063
-341.737
-340.862
-336.797
-344.397
-335.362
-335.645
-345.368
-342.716
-344.400
-336.775
-343.565
-345.382
-342.010
-336.196
-340.400
-345.330
-343.590
-339.009
-342.051
-334.813
-337.816
-341.688
-342.475
-340.145
-343.166
-339.376
-335.435
-333.968
-334.512
-347.281
-340.392
-343.579
-334.896
-336.617
-346.317
-333.433
-336.069
-334.352
-343.575
-336.619
-333.898
-343.718
-335.216
-346.764
-334.988
-338.515
-333.010
-339.297
-330.109
-343.966
-347.400
-342.566
-341.046
-347.036
-335.841
-348.491
-341.666
-332.960
-331.407
-341.589
-336.589
-344.053
-343.905
-335.209
-347.283
-335.318
-339.664
-345.960
-342.676
-333.667
-339.531
-324.758
-337.543
-339.771
-337.565
-338.597
-331.903
-335.631
-344.913
-343.706
-343.916
-341.696
-334.358
-337.315
-329.770
-338.872
-340.548
-336.459
-343.874
-339.423
-342.970
-340.370
-347.346
-340.602
-337.448
-337.985
-349.764
-345.731
-345.102
-339.604
-346.247
-342.281
-342.818
-342.038
-337.378
-335.171
-330.838
-334.466
-345.286
-341.599
-342.677
-346.605
-344.816
-331.938
-345.269
-343.157
-330.186
-334.859
-334.275
-334.881
-342.173
-331.280
-340.711
-342.050
-337.175
-339.287
-342.383
-334.960
-329.361
-350.021
-342.101
-336.511
-339.368
-341.195
-340.708
-340.150
-339.431
-334.909
-344.206
-336.476
-338.962
-344.327
-348.706
-343.728
-343.890
-336.211
-334.596
-343.284
-336.555
-334.432
-331.955
-340.801
-339.880
-343.360
-345.759
-335.864
-339.882
-335.830
-339.579
-340.568
-333.323
-329.872
-340.350
-342.414
-344.949
-336.578
-336.381
-336.036
-332.799
-342.097
-338.530
-344.342
-343.833
-339.431
-340.292
-347.670
-347.794
-344.685
-340.937
-330.813
-345.245
-339.629
-331.715
-334.847
-329.015
-343.879
-343.732
-340.226
-335.530
-339.560
-345.261
-340.015
-335.198
-335.034
-336.943
-334.183
-343.178
-334.457
-342.769
-342.791
-346.851
-342.871
-341.896
-337.535
-343.210
-339.108
-345.632
-331.654
-342.987
-338.397
-336.570
-348.027
-338.964
-341.147
-339.780
-340.048
-343.685
-340.893
-343.952
-342.097
-343.017
-330.891
-337.758
-344.567
-340.968
-335.063
-336.173
-340.990
-337.085
-334.939
-332.494
-337.327
-339.564
-335.107
-333.145
-342.715
-346.265
-332.731
-339.890
-336.045
-335.164
-338.453
-347.184
-338.262
-342.319
-340.480
-339.542
-336.344
-331.826
-330.302
-336.456
-340.044
-331.772
-334.771
-341.342
-336.470
-343.961
-343.012
-344.344
-338.448
-339.115
-337.574
-330.790
-339.889
-335.920
-344.978
-338.712
-340.422
-338.846
-349.151
-339.976
-344.742
-341.716
-341.273
-341.459
-345.821
-341.805
