# Supplementary material for: A Fast and Efficient Approach for Genomic Selection with High-Density Markers
Source: G3 (Bethesda). 2012 Oct 1;2(10):1179–84. doi: 10.1534/g3.112.003822 (PMC3464110; doi:10.1534/g3.112.003822)
Supplement: Supporting Information [file supp_2.10.1179_FileS1.zip › Rep1_50/Rep12/TBV3]

-335.863
-340.390
-339.783
-343.387
-339.789
-339.663
-340.931
-338.897
-341.348
-337.543
-337.029
-337.153
-339.108
-339.659
-343.491
-342.388
-341.203
-341.665
-337.343
-337.306
-340.526
-338.982
-342.048
-340.014
-340.491
-338.842
-338.736
-339.841
-338.246
-340.021
-341.003
-341.311
-343.803
-343.063
-339.267
-338.344
-337.786
-340.877
-340.276
-335.538
-341.465
-342.892
-338.313
-339.034
-336.268
-336.342
-342.843
-340.160
-340.793
-340.464
-339.010
-341.855
-345.033
-339.598
-339.013
-342.413
-337.441
-342.270
-340.486
-345.747
-341.956
-341.672
-339.778
-340.070
-334.283
-341.431
-337.752
-342.826
-335.761
-343.611
-341.117
-335.486
-338.863
-335.800
-333.595
-343.234
-339.305
-341.846
-337.979
-337.690
-339.726
-339.898
-337.965
-335.490
-335.792
-337.821
-331.228
-337.813
-340.763
-339.197
-338.668
-338.615
-342.866
-340.743
-338.771
-334.825
-338.543
-338.245
-341.294
-346.709
-333.984
-337.493
-346.753
-344.285
-341.390
-338.361
-339.509
-341.190
-333.310
-341.113
-347.225
-339.076
-338.083
-340.511
-341.162
-337.990
-340.920
-337.080
-335.026
-340.971
-336.422
-339.386
-338.897
-334.499
-339.300
-343.966
-336.526
-337.552
-339.759
-335.459
-342.825
-340.253
-339.463
-341.478
-339.115
-337.261
-339.911
-337.865
-341.290
-338.525
-343.564
-338.511
-340.355
-339.804
-340.634
-343.474
-334.939
-341.607
-338.207
-343.005
-338.101
-336.227
-332.544
-344.553
-340.921
-339.323
-338.871
-341.638
-339.961
-338.485
-334.724
-332.760
-345.636
-342.225
-341.787
-336.984
-340.405
-338.408
-337.752
-337.086
-334.724
-336.712
-337.598
-341.095
-338.078
-341.532
-336.962
-336.256
-339.701
-337.380
-336.839
-338.621
-340.064
-340.656
-337.581
-337.014
-341.233
-338.336
-342.660
-340.218
-337.868
-340.150
-338.277
-338.230
-340.651
-337.675
-345.461
-337.309
-340.290
-336.648
-338.490
-335.227
-336.667
-337.674
-339.205
-342.801
-341.646
-343.720
-341.750
-339.344
-341.664
-340.455
-341.707
-338.479
-338.922
-340.652
-340.247
-337.390
-337.937
-337.753
-337.115
-334.735
-343.889
-339.406
-339.666
-337.655
-341.319
-340.158
-342.182
-340.638
-338.613
-341.030
-343.080
-341.917
-345.327
-340.159
-337.605
-338.422
-342.772
-342.520
-333.688
-337.710
-340.803
-343.031
-336.833
-340.923
-340.046
-338.411
-338.161
-339.490
-335.468
-334.849
-337.167
-341.421
-337.422
-334.507
-340.473
-342.726
-335.165
-339.611
-340.505
-336.714
-339.680
-336.776
-339.842
-338.514
-341.358
-338.611
-344.137
-343.201
-336.152
-337.706
-343.450
-343.047
-342.490
-339.912
-336.288
-341.776
-337.917
-338.626
-337.851
-335.633
-340.466
-338.951
-343.742
-337.215
-339.670
-340.369
-337.129
-339.408
-340.501
-341.370
-341.373
-344.763
-337.001
-335.470
-339.738
-344.473
-335.013
-338.749
-342.913
-343.044
-336.250
-337.487
-336.833
-341.153
-336.370
-337.227
-341.630
-344.894
-342.257
-339.718
-343.583
-338.364
-338.805
-340.787
-335.920
-336.136
-339.789
-338.323
-340.906
-342.524
-341.120
-338.802
-334.537
-336.430
-340.608
-338.711
-333.564
-338.443
-339.440
-341.995
-338.568
-337.305
-338.508
-340.415
-343.554
-338.473
-337.683
-338.308
-340.331
-342.545
-338.216
-336.484
-342.549
-341.098
-337.274
-335.476
-338.504
-340.194
-346.360
-341.651
-340.864
-341.324
-342.223
-332.028
-339.151
-339.754
-344.600
-341.401
-340.047
-342.075
-335.544
-334.852
-344.915
-344.900
-337.645
-336.793
-344.172
-340.186
-339.415
-338.894
-339.955
-344.740
-339.271
-343.228
-338.793
-340.642
-340.203
-335.985
-334.183
-342.858
-344.894
-343.036
-338.709
-344.927
-339.626
-339.296
-336.179
-337.365
-341.069
-340.898
-339.385
-337.562
-339.709
-337.659
-341.231
-343.375
-338.551
-335.178
-338.444
-339.661
-332.283
-332.845
-339.876
-343.745
-337.767
-336.998
-341.618
-341.004
-340.425
-342.203
-339.686
-337.878
-341.685
-336.692
-338.449
-344.613
-338.507
-338.980
-341.013
-339.350
-344.332
-342.249
-337.375
-346.095
-341.133
-340.367
-338.858
-340.603
-336.176
-336.430
-340.602
-337.650
-340.115
-342.036
-341.673
-338.686
-338.852
-340.205
-339.380
-339.356
-338.686
-340.098
-333.381
-340.159
-338.102
-339.038
-338.786
-338.651
-344.503
-339.391
-335.786
-333.839
-344.148
-341.833
-338.922
-338.581
-343.014
-337.297
-338.041
-338.678
-337.874
-341.903
-342.873
-343.598
-341.051
-339.729
-337.593
-332.541
-339.608
-337.550
-340.402
-339.132
-340.277
-339.109
-338.434
-340.407
-345.215
-345.417
-333.187
-338.995
-340.639
-343.997
-339.838
-338.013
-336.356
-340.441
-339.126
-338.182
-339.429
-339.507
-336.869
-339.988
-337.678
-338.336
-339.909
-338.352
-343.635
-340.605
-338.199
-344.275
-340.157
-334.540
-341.037
-338.943
-339.206
-341.504
-338.282
-337.110
-339.806
-344.289
-339.490
-330.841
-339.666
-341.976
-337.974
-337.751
-339.642
-339.130
-340.646
-338.859
-339.553
-337.355
-334.730
-339.263
-340.294
-334.847
-337.186
-336.824
-340.798
-337.310
-338.164
-333.387
-340.477
-335.876
-337.159
-340.117
-342.082
-338.074
-337.613
-337.424
-332.757
-337.595
-338.132
-336.643
-338.345
-338.717
-334.183
-336.681
-345.128
-347.007
-342.188
-341.266
-339.674
-333.430
-338.455
-338.485
-338.707
-340.172
-341.252
-339.699
-340.018
-338.516
-339.844
-337.113
-339.472
-335.987
-333.670
-337.712
-337.284
-339.926
-336.238
-341.071
-344.884
-337.563
-337.478
-338.614
-340.969
-341.433
-341.203
-334.855
-343.545
-342.095
-340.752
-337.414
-341.844
-339.398
-342.185
-340.250
-340.651
-343.926
-342.867
-343.257
-332.476
-331.346
-339.223
-340.935
-335.079
-336.000
-341.490
-340.754
-337.901
-339.197
-338.794
-336.488
-342.555
-342.661
-344.375
-336.012
-337.051
-342.415
-343.307
-344.450
-336.203
-343.119
-342.721
-339.816
-346.718
-337.391
-340.176
-340.803
-345.048
-346.588
-335.362
-338.373
-336.691
-336.575
-336.870
-340.007
-343.911
-342.474
-336.889
-334.536
-340.298
-341.095
-335.780
-339.458
-340.249
-342.115
-340.872
-339.910
-336.140
-332.608
-342.292
-345.633
-341.169
-337.965
-333.345
-338.795
-336.971
-337.042
-335.285
-335.414
-340.726
-339.707
-335.952
-336.552
-338.033
-340.046
-340.684
-339.907
-338.952
-338.877
-335.960
-339.129
-343.681
-342.382
-339.159
-338.896
-340.649
-344.024
-344.059
-339.621
-338.950
-336.736
-336.628
-335.855
-343.343
-341.366
-339.701
-337.593
-339.683
-342.405
-335.044
-343.032
-338.324
-338.758
-340.123
-335.475
-339.541
-337.219
-335.314
-338.613
-340.014
-342.009
-337.480
-337.438
-344.056
-340.145
-343.543
-340.908
-333.977
-337.509
-339.007
-335.578
-332.659
-337.615
-337.996
-337.018
-337.198
-337.101
-340.519
-338.382
-340.682
-343.076
-341.192
-343.126
-341.144
-338.032
-341.838
-341.762
-337.405
-339.098
-338.336
-341.176
-343.903
-337.524
-339.971
-340.567
-335.480
-339.080
-338.796
-340.545
-335.698
-342.673
-339.518
-338.097
-338.027
-339.940
-340.504
-338.710
-334.547
-337.605
-337.997
-338.426
-338.885
-338.300
-342.105
-338.480
-342.233
-341.304
-339.541
-334.185
-335.045
-342.945
-340.116
-342.219
-347.042
-345.175
-341.370
-338.874
-338.133
-334.254
-341.784
-342.756
-339.318
-336.370
-341.136
-341.381
-340.951
-339.256
-336.673
-335.007
-337.241
-339.621
-338.436
-339.353
-336.613
-336.938
-337.885
-341.051
-336.774
-336.526
-335.834
-339.094
-337.203
-338.292
-341.513
-337.593
-342.853
-339.360
-332.856
-338.695
-339.115
-340.935
-342.535
-338.540
-341.660
-338.849
-344.654
-339.872
-342.535
-339.843
-337.991
-341.319
-340.275
-338.711
-338.397
-343.057
-339.068
-340.177
-341.813
-341.110
-341.976
-341.165
-343.654
-338.445
-344.660
-338.961
-338.454
-338.169
-341.382
-333.828
-341.311
-337.924
-340.960
-343.854
-343.712
-341.236
-341.209
-336.650
-338.592
-340.207
-339.491
-341.544
-339.388
-339.018
-341.015
-338.510
-335.762
-335.957
-340.513
-336.680
-340.345
-338.872
-339.474
-344.404
-343.819
-343.131
-338.754
-338.173
-339.608
-338.992
-341.953
-339.691
-341.871
-339.499
-341.290
-342.811
-338.630
-339.062
-337.871
-338.261
-338.786
-341.007
-337.648
-341.567
-344.103
-341.879
-337.316
-337.576
-340.575
-336.467
-342.635
-340.532
-338.512
-339.441
-339.683
-337.104
-339.188
-341.019
-339.533
-341.220
-339.607
-341.252
-337.354
-339.940
-336.640
-339.965
-342.332
-340.643
-336.928
-337.300
-336.320
-336.701
-335.460
-343.604
-336.357
-339.929
-339.830
-341.537
-339.218
-342.060
-345.198
-344.404
-344.730
-343.575
-347.096
-345.622
-339.507
-341.429
-336.747
-337.975
-341.420
-342.409
-336.717
-341.284
-339.564
-339.782
-342.512
-339.792
-338.899
-338.071
-334.188
-337.933
-335.315
-341.962
-339.261
-339.658
-338.259
-337.919
-340.893
-341.580
-337.627
-336.231
-343.354
-337.716
-339.545
-336.781
-337.479
-334.054
-335.765
-340.254
-340.647
-341.006
-343.773
-338.868
-335.709
-339.183
-341.811
-345.221
-344.771
-339.053
-336.848
-340.973
-338.137
-338.009
-345.725
-343.003
-337.722
-334.354
-340.691
-341.595
-340.855
-343.194
-337.862
-338.551
-339.152
-343.895
-341.599
-340.350
-341.343
-337.242
-339.814
-333.946
-343.651
-342.461
-338.696
-341.393
-339.880
-336.513
-333.049
-336.565
-342.402
-340.206
-341.771
-340.060
-343.112
-338.281
-341.619
-346.043
-337.456
-339.931
-339.422
-336.826
-340.382
-346.261
-336.375
-341.385
-338.992
-336.236
-336.527
-339.899
-341.193
-341.660
-341.706
-341.391
-342.080
-338.418
-340.739
-344.320
-335.890
-336.257
-336.214
-341.587
-342.353
-341.077
-335.571
-339.975
-336.138
-337.865
-340.643
-338.710
-335.249
-337.350
-343.181
-340.043
-339.179
-342.203
-340.511
-339.925
-344.481
-340.069
-340.605
-340.433
-343.136
-342.917
-339.086
-342.064
-341.042
-341.867
-344.323
-334.760
-339.622
-340.199
-342.023
-341.724
-340.868
-340.694
-338.571
-338.252
-337.408
-336.219
-332.223
-333.021
-338.872
-338.918
-338.924
-337.453
-344.156
-339.970
-338.890
-336.970
-340.824
-342.891
-333.830
-338.597
-340.967
-333.574
-340.206
-344.013
-341.090
-341.181
-340.160
-341.473
-339.089
-340.867
-341.079
-342.796
-340.206
-340.309
-336.090
-338.855
-338.831
-342.385
-338.545
-338.543
-339.816
-338.064
-335.744
-334.985
-341.512
-343.385
-340.253
-337.949
-333.748
-341.753
-343.454
-341.998
-343.194
-339.196
-340.328
-339.652
-339.955
-335.036
-340.227
-341.147
-338.037
-340.634
-343.197
-343.160
-337.574
-339.522
-341.528
-341.431
-336.673
-342.166
-342.585
-339.935
-338.941
-336.880
-335.572
-333.975
-342.370
-344.093
-338.692
-340.391
-330.218
-332.211
-338.503
-342.580
-336.865
-342.459
-340.631
-336.317
-339.401
-338.992
-340.364
-343.354
-339.901
-337.652
-345.342
-337.735
-338.953
-343.380
-337.457
-339.798
-343.506
-335.091
-339.781
-338.846
-337.404
-335.513
-341.138
-334.629
-336.258
-335.665
-343.037
-339.437
-338.276
-342.862
-336.618
-340.584
-341.526
-342.006
-338.992
-342.077
-339.392
-342.027
-342.303
-342.132
-340.618
-340.264
-334.639
-335.035
-340.465
-341.865
-331.849
-338.711
-340.555
-341.924
-338.833
-337.336
-332.128
-339.597
-337.788
-344.230
-337.868
-337.006
-339.667
-343.016
-341.306
-338.444
-339.913
-338.807
-337.355
-333.134
-339.201
-339.574
-341.722
-339.434
-340.448
-339.824
-340.780
-342.953
-338.932
-336.984
-336.950
-330.329
-338.179
-338.099
-339.741
-337.949
-343.836
-345.762
-342.578
-335.500
-341.820
-338.370
-345.407
-341.759
-338.203
-338.617
-340.125
-339.582
-336.300
-335.879
-338.288
-337.786
-339.039
-340.128
-337.286
-336.162
-342.647
-338.985
-339.583
-336.383
-341.433
-338.911
-340.110
-344.565
-342.221
-339.201
-337.472
-337.462
-341.365
-340.860
-340.927
-338.328
-342.079
-339.721
-337.466
-338.639
-340.147
-345.576
-338.237
-343.369
-338.423
-339.100
-333.796
-340.513
-340.579
-344.307
-342.520
-340.528
-337.262
-338.796
-336.213
-337.230
-344.071
-339.345
-340.184
-342.188
-338.005
-339.903
-344.050
-339.056
-346.554
-338.415
-337.937
-340.659
-336.890
-347.287
-335.140
-337.324
-344.176
-338.791
-338.190
-337.348
-338.836
-339.485
-339.966
-341.093
-339.934
-331.025
-339.933
-334.637
-341.066
-341.690
-341.412
-339.810
-339.038
-340.196
-340.021
-340.161
-339.979
-339.439
-337.964
-333.395
-341.916
-338.983
-338.814
-334.693
-339.142
-336.902
-337.614
-342.757
-340.012
-343.563
-336.645
-338.026
-340.701
-337.409
-342.650
-343.128
-338.614
-336.738
-338.733
-338.129
-337.691
-339.407
-337.040
-338.064
-340.145
-343.312
-337.025
-338.310
-337.025
-334.163
-340.230
-340.408
-337.693
-334.424
-335.016
-340.033
-340.668
-342.300
-330.334
-340.792
-337.612
-339.766
-340.546
-337.922
-334.800
-334.939
-337.130
-337.667
-340.859
-340.464
-340.639
-342.715
-338.014
-333.744
-340.333
-337.687
-339.703
-342.997
-337.999
-337.772
-334.441
-336.904
-346.828
-343.189
-341.835
-340.399
-335.699
-330.092
-338.036
-335.710
-341.452
-338.313
-337.608
-341.742
-339.942
-340.412
-338.531
-339.266
-337.046
-335.342
-340.991
-339.595
-335.283
-337.938
-339.176
-339.265
-340.044
-335.974
-337.611
-336.466
-335.116
-338.528
-333.166
-334.373
-341.248
-340.033
-342.584
-340.450
-341.251
-339.221
-338.272
-337.374
-344.812
-342.517
-338.371
-339.880
-340.033
-343.272
-341.901
-337.473
-339.611
-338.039
-337.704
-339.145
-337.258
-337.884
-339.020
-339.986
-342.577
-343.630
-344.571
-339.444
-337.355
-337.149
-339.626
-336.991
-344.244
-342.686
-338.830
-344.131
-342.319
-343.356
-340.755
-335.444
-338.374
-337.891
-338.009
-339.258
-339.949
-337.326
-331.605
-336.884
-337.294
-341.746
-338.671
-337.479
-338.510
-343.628
-341.126
-340.431
-342.630
-339.392
-339.230
-338.822
-341.218
-337.975
-335.267
-341.415
-344.093
-340.014
-340.467
-344.461
-334.718
-338.614
-342.030
-340.327
-338.216
-336.384
-340.202
-340.258
-342.999
-341.997
-338.875
-338.356
-337.352
-335.884
-338.074
-333.189
-332.021
-337.336
-340.554
-343.706
-344.532
-340.061
-341.511
-342.125
-337.749
-336.431
-341.354
-339.939
-340.801
-341.224
-342.944
-336.713
-330.498
-337.823
-341.219
-337.972
-341.084
-339.102
-341.360
-340.981
-345.057
-339.911
-341.078
-342.419
-337.416
-340.175
-339.404
-340.324
-339.066
-341.309
-336.750
-339.355
-340.906
-340.729
-338.299
-338.249
-338.662
-335.931
-339.282
-335.232
-340.539
-337.910
-340.231
-339.310
-339.755
-339.883
-338.849
-334.892
-339.382
-341.360
-340.991
-337.279
-335.792
-336.293
-337.729
-334.447
-337.053
-338.955
-343.586
-342.337
-344.824
-336.263
-338.431
-339.235
-341.533
-342.480
-339.156
-340.589
-338.939
-337.003
-335.575
-331.747
-342.829
-341.583
-345.787
-338.674
-336.734
-338.401
-343.395
-342.852
-340.065
-338.352
-341.656
-335.605
-345.638
-342.057
-334.948
-338.535
-342.628
-340.153
-338.735
-338.889
-342.499
-338.465
-341.014
-340.316
-338.828
-335.204
-332.436
-336.164
-338.376
-337.889
-343.374
-338.563
-344.024
-338.440
-338.907
-338.256
-340.547
-340.216
-336.799
-339.397
-337.118
-337.970
-337.994
-339.045
-337.828
-337.475
-331.709
-342.136
-336.238
-340.660
-341.066
-342.407
-342.263
-340.167
-339.832
-338.917
-340.548
-335.405
-339.816
-338.702
-335.975
-335.487
-336.412
-339.441
-346.913
-339.096
-341.385
-334.948
-345.028
-344.353
-343.160
-340.867
-340.755
-333.508
-343.891
-341.509
-338.324
-340.048
-344.107
-335.717
-334.535
-332.526
-341.239
-338.557
-340.752
-342.694
-344.906
-340.226
-340.175
-332.618
-340.730
-342.371
-340.256
-339.645
-338.195
-340.489
-338.639
-336.308
-339.363
-341.152
-339.774
-341.085
-339.494
-336.564
-338.569
-338.211
-345.693
-341.656
-339.663
-341.417
-337.499
-339.452
-343.541
-340.459
-337.424
-339.413
-340.618
-343.598
-337.729
-336.367
-341.721
-339.707
-340.789
-336.304
-340.197
-339.380
-340.140
-340.353
-341.110
-337.586
-338.967
-338.529
-339.803
-335.321
-343.435
-343.212
-339.947
-338.654
-338.195
-339.613
-337.597
-337.413
-337.273
-334.799
-342.225
-341.768
-341.927
-339.375
-340.232
-338.597
-338.357
-339.395
-339.023
-340.400
-340.790
-335.990
-338.525
-337.391
-342.890
-338.949
-337.012
-341.680
-341.181
-338.385
-339.370
-338.777
-336.648
-337.689
-335.192
-335.162
-343.002
-341.711
-340.807
-343.402
-344.489
-341.749
-340.244
-338.918
-344.130
-338.673
-336.756
-336.522
-340.825
-338.724
-342.123
-338.510
-338.871
-340.378
-345.460
-342.342
-333.190
-341.300
-342.389
-338.631
-338.267
-339.876
-338.583
-340.290
-337.818
-331.036
-342.653
-334.236
-338.947
-337.134
-339.815
-344.027
-339.461
-340.362
-343.663
-342.028
-343.374
-339.460
-337.620
-339.902
-342.543
-339.903
-343.595
-341.186
-336.930
-337.795
-336.565
-335.843
-343.146
-336.771
-340.965
-344.533
-345.815
-345.028
-336.476
-334.365
-339.763
-337.924
-342.020
-338.228
-342.255
-338.804
-342.314
-341.223
-341.433
-339.694
-338.269
-341.378
-343.471
-336.835
-339.945
-338.809
-341.402
-343.131
-339.070
-339.356
-339.177
-337.504
-341.750
-342.075
-340.520
-337.961
-337.253
-339.999
-336.324
-340.058
-337.659
-334.081
-341.154
-340.392
-340.090
-341.203
-337.552
-343.598
-336.688
-338.584
-341.599
-344.003
-335.039
-340.396
-340.270
-343.187
-339.263
-336.350
-332.532
-339.433
-337.469
-339.262
-338.671
-340.319
-339.277
-340.102
-340.297
-337.191
-337.829
-340.058
-338.576
-337.523
-339.490
-338.909
-333.913
-342.535
-344.706
-339.642
-338.673
-340.783
-331.470
-337.318
-337.236
-340.498
-341.440
-338.691
-339.248
-341.326
-338.142
-337.651
-341.905
-341.586
-340.865
-339.366
-339.423
-338.080
-337.978
-336.197
-338.750
-337.387
-336.101
-340.324
-344.287
-343.048
-340.688
-340.299
-340.532
-344.261
-337.891
-335.060
-338.654
-337.693
-338.212
-335.823
-344.198
-338.150
-329.853
-336.753
-338.950
-339.447
-339.210
-344.183
-338.167
-336.652
-342.360
-341.810
-344.014
-340.539
-342.831
-334.370
-342.292
-338.645
-343.661
-339.070
-342.046
-340.361
-336.523
-337.470
-339.450
-340.481
-342.034
-337.460
-336.735
-341.853
-344.219
-336.338
-338.954
-339.005
-342.465
-339.260
-341.266
-341.636
-344.221
-345.256
-337.836
-335.598
-338.245
-339.517
-341.826
-341.317
-342.551
-333.757
-341.268
-340.650
-336.182
-334.545
-338.888
-335.459
-335.648
-339.945
-336.662
-338.774
-342.386
-343.476
-338.746
-342.372
-338.759
-342.443
-338.926
-337.472
-339.610
-340.902
-337.415
-341.050
-336.523
-335.797
-339.932
-339.855
-337.324
-332.868
-338.338
-337.414
-343.000
-341.251
-345.508
-341.319
-338.836
-339.165
-339.054
-339.868
-341.822
-343.044
-344.342
-344.195
-341.265
-341.676
-341.963
-338.564
-339.259
-340.048
-339.179
-340.703
-335.781
-341.845
-342.749
-339.537
