# Supplementary material for: A Fast and Efficient Approach for Genomic Selection with High-Density Markers
Source: G3 (Bethesda). 2012 Oct 1;2(10):1179–84. doi: 10.1534/g3.112.003822 (PMC3464110; doi:10.1534/g3.112.003822)
Supplement: Supporting Information [file supp_2.10.1179_FileS1.zip › Rep1_50/Rep12/TBV4]

-338.478
-339.000
-338.444
-342.156
-343.728
-340.854
-333.527
-339.634
-334.712
-339.449
-342.048
-336.870
-336.753
-336.890
-330.521
-333.670
-338.190
-336.078
-338.630
-338.610
-340.471
-342.570
-337.583
-338.436
-340.756
-339.327
-341.567
-338.438
-340.230
-337.676
-343.451
-341.993
-338.566
-337.350
-338.558
-339.991
-336.889
-340.637
-342.677
-342.749
-341.801
-336.290
-342.227
-342.986
-341.417
-342.924
-340.209
-338.949
-340.231
-342.406
-341.948
-342.340
-341.952
-337.147
-340.930
-336.784
-336.627
-337.626
-338.685
-335.699
-335.906
-341.469
-340.784
-339.166
-340.432
-341.143
-343.092
-342.113
-338.209
-339.406
-344.239
-344.133
-337.295
-336.513
-344.765
-340.803
-334.041
-339.148
-341.721
-341.992
-342.230
-338.833
-333.854
-336.052
-329.748
-337.926
-342.186
-345.476
-345.373
-339.288
-335.205
-338.166
-337.667
-339.207
-334.398
-340.915
-338.423
-343.308
-341.435
-342.954
-339.428
-340.421
-332.431
-339.140
-339.649
-340.892
-340.200
-341.004
-340.217
-340.593
-337.457
-341.272
-338.962
-340.940
-342.461
-342.411
-336.874
-339.147
-338.560
-340.168
-344.233
-339.420
-336.144
-337.880
-337.879
-338.324
-335.474
-337.464
-342.945
-336.770
-342.069
-336.505
-341.650
-338.692
-338.277
-339.532
-340.733
-337.476
-337.617
-333.206
-338.244
-336.183
-339.438
-336.243
-340.047
-338.412
-333.679
-342.789
-339.887
-336.964
-340.199
-342.685
-340.230
-335.935
-345.087
-343.477
-338.440
-339.377
-339.836
-341.128
-339.634
-341.750
-339.923
-336.705
-339.452
-340.096
-337.843
-339.858
-331.019
-340.045
-336.955
-338.681
-344.792
-342.742
-335.965
-341.261
-334.852
-334.499
-340.606
-340.641
-339.982
-337.278
-339.428
-339.332
-340.090
-340.653
-336.625
-335.526
-336.997
-333.309
-343.318
-341.498
-339.441
-337.878
-337.541
-339.912
-338.883
-338.455
-337.806
-333.324
-339.867
-338.969
-343.773
-342.735
-341.384
-336.757
-340.359
-340.247
-337.929
-339.060
-343.519
-337.367
-342.158
-337.824
-340.096
-338.494
-342.608
-335.002
-346.719
-341.089
-341.516
-343.829
-336.553
-339.152
-341.555
-341.813
-337.694
-337.363
-339.803
-338.551
-336.027
-335.041
-342.115
-346.348
-342.648
-338.331
-336.627
-335.403
-334.810
-337.716
-332.043
-338.714
-344.348
-341.593
-343.020
-338.436
-340.372
-338.384
-337.652
-339.457
-341.199
-345.033
-341.069
-334.579
-339.880
-342.588
-341.636
-339.931
-342.279
-341.999
-340.108
-336.724
-342.859
-336.906
-340.522
-338.605
-342.797
-332.976
-345.015
-344.012
-344.975
-342.750
-338.265
-339.009
-335.934
-340.470
-340.312
-341.798
-332.363
-336.129
-332.538
-334.085
-342.190
-345.247
-339.770
-340.074
-340.769
-343.261
-338.795
-337.659
-336.548
-339.847
-337.676
-337.544
-338.533
-341.493
-341.091
-342.471
-340.404
-336.122
-338.145
-336.510
-335.204
-339.321
-339.169
-339.037
-338.407
-342.020
-337.083
-341.704
-333.566
-335.133
-340.810
-339.081
-336.518
-342.403
-337.199
-340.005
-339.788
-341.637
-336.810
-337.461
-338.166
-340.298
-331.989
-338.649
-336.036
-336.150
-337.947
-338.368
-340.912
-338.252
-342.129
-337.146
-339.776
-339.515
-342.936
-340.849
-340.153
-348.211
-338.948
-339.470
-336.492
-338.862
-343.470
-344.450
-336.324
-340.482
-340.280
-341.713
-338.165
-341.696
-338.951
-339.050
-345.165
-340.741
-339.343
-338.451
-339.002
-342.729
-342.764
-338.171
-338.331
-339.843
-346.843
-340.604
-344.067
-335.198
-346.413
-343.475
-343.753
-337.720
-338.501
-341.047
-340.965
-337.409
-340.113
-340.257
-336.592
-336.364
-342.299
-342.251
-340.507
-341.430
-338.481
-337.985
-339.297
-341.195
-339.684
-339.749
-334.888
-336.474
-339.173
-344.181
-332.400
-342.545
-338.640
-343.075
-338.788
-339.493
-338.258
-342.304
-338.958
-339.392
-340.897
-340.692
-337.479
-338.316
-329.030
-332.030
-340.194
-337.521
-340.534
-340.259
-334.662
-340.048
-339.464
-336.496
-336.306
-335.667
-339.339
-338.429
-335.625
-337.604
-338.535
-343.317
-339.942
-340.748
-329.384
-342.889
-343.747
-336.839
-341.552
-344.428
-338.950
-339.409
-341.814
-340.162
-337.961
-338.132
-337.442
-340.695
-340.194
-336.652
-331.022
-338.876
-339.163
-337.466
-339.906
-341.917
-341.129
-343.778
-341.797
-339.741
-337.432
-339.953
-338.128
-342.201
-337.761
-337.526
-342.607
-340.892
-335.816
-336.574
-338.789
-339.042
-344.562
-342.089
-342.402
-336.471
-341.803
-342.944
-338.245
-337.988
-349.025
-343.539
-343.049
-333.792
-339.825
-340.211
-338.534
-337.780
-340.403
-337.482
-338.252
-337.802
-343.487
-339.899
-344.204
-343.291
-337.244
-344.594
-339.586
-339.696
-339.695
-342.374
-334.694
-337.139
-330.545
-338.132
-340.029
-340.056
-343.785
-342.372
-339.836
-338.569
-339.749
-339.365
-332.196
-340.972
-346.122
-339.841
-344.103
-346.756
-335.621
-336.470
-337.046
-335.903
-337.211
-336.761
-342.101
-341.470
-338.616
-338.899
-339.762
-336.700
-337.103
-339.276
-338.829
-346.440
-336.954
-341.244
-331.926
-342.584
-338.668
-341.567
-342.358
-344.455
-344.304
-336.975
-336.612
-335.146
-334.369
-335.499
-337.472
-336.363
-342.596
-339.931
-345.823
-343.713
-337.335
-342.044
-332.106
-338.464
-340.225
-339.938
-333.450
-343.200
-342.288
-343.187
-334.425
-341.226
-339.895
-341.742
-337.627
-336.923
-337.382
-339.143
-333.272
-335.425
-337.253
-340.401
-338.718
-339.173
-344.058
-339.393
-341.443
-342.087
-340.318
-342.911
-338.637
-338.080
-338.957
-344.749
-337.938
-339.775
-333.255
-341.090
-340.144
-343.489
-341.953
-342.387
-340.864
-337.271
-341.806
-339.439
-337.365
-339.156
-337.764
-332.194
-341.522
-339.984
-341.299
-341.394
-341.467
-339.724
-341.769
-337.707
-337.309
-338.762
-339.451
-338.210
-340.067
-333.951
-336.048
-345.133
-337.168
-337.372
-343.327
-344.504
-343.795
-343.957
-339.803
-337.445
-339.375
-337.597
-328.725
-337.066
-342.789
-343.220
-344.462
-345.666
-342.587
-341.253
-338.425
-340.470
-341.059
-344.072
-340.156
-337.051
-339.382
-342.098
-343.368
-343.295
-338.709
-341.086
-342.529
-338.573
-337.122
-336.827
-339.971
-338.975
-335.097
-338.389
-338.374
-343.385
-338.200
-340.831
-336.552
-336.786
-342.034
-336.349
-331.026
-339.956
-339.938
-338.385
-341.374
-339.400
-334.746
-340.151
-339.774
-340.996
-336.818
-337.045
-338.263
-334.133
-338.042
-337.517
-342.419
-337.352
-341.593
-338.129
-335.401
-337.066
-340.204
-338.422
-337.872
-339.286
-339.670
-340.080
-340.934
-336.835
-338.655
-339.013
-336.402
-334.896
-339.517
-338.530
-336.695
-341.897
-335.993
-337.542
-341.223
-338.921
-338.175
-341.063
-342.747
-341.856
-340.266
-340.606
-338.035
-335.073
-341.881
-343.445
-343.580
-340.841
-341.044
-343.231
-341.788
-341.112
-342.749
-339.362
-341.057
-341.841
-340.233
-336.926
-337.177
-335.430
-339.780
-339.520
-339.486
-339.838
-337.658
-338.307
-338.855
-339.950
-338.567
-341.007
-339.830
-342.266
-340.798
-340.204
-341.970
-336.459
-343.703
-343.435
-333.317
-339.444
-341.532
-333.432
-344.198
-344.161
-337.935
-333.878
-338.139
-336.727
-339.487
-337.889
-342.256
-339.512
-338.547
-339.920
-337.992
-340.813
-338.048
-335.680
-330.025
-337.436
-340.254
-336.833
-338.635
-342.041
-346.133
-342.006
-339.479
-335.942
-340.954
-342.109
-335.780
-338.288
-338.089
-338.847
-341.401
-341.054
-338.595
-342.431
-339.493
-336.980
-341.846
-337.195
-338.774
-343.842
-337.873
-341.269
-337.962
-336.924
-339.851
-339.668
-336.495
-344.930
-344.728
-336.674
-333.125
-342.597
-337.099
-339.263
-343.609
-341.992
-344.131
-338.772
-341.046
-341.434
-339.436
-337.396
-339.886
-339.997
-338.418
-340.870
-334.398
-334.720
-337.604
-340.661
-341.528
-339.208
-334.868
-338.204
-338.532
-334.948
-333.148
-336.808
-334.068
-335.604
-342.992
-337.227
-337.692
-338.717
-344.891
-340.594
-338.617
-340.373
-339.986
-342.123
-341.288
-335.803
-340.450
-340.734
-342.348
-338.721
-340.068
-340.953
-341.342
-338.841
-333.716
-335.624
-342.422
-343.987
-341.581
-342.293
-333.966
-337.755
-345.253
-338.319
-339.122
-340.023
-341.046
-341.890
-340.207
-337.517
-337.843
-336.226
-334.788
-341.246
-338.074
-338.614
-338.067
-338.370
-335.089
-337.705
-346.047
-343.361
-340.601
-338.677
-341.337
-340.421
-331.033
-336.349
-336.500
-339.185
-337.983
-341.856
-344.382
-337.098
-340.804
-339.010
-338.491
-337.394
-329.603
-335.781
-338.968
-338.885
-338.624
-339.890
-341.908
-340.362
-336.003
-338.449
-339.846
-338.094
-336.870
-339.823
-341.569
-339.667
-343.777
-342.950
-332.968
-337.881
-341.596
-337.935
-335.597
-334.438
-340.672
-338.596
-336.479
-336.683
-339.220
-343.335
-336.973
-339.759
-338.090
-340.854
-331.164
-337.050
-337.543
-340.734
-340.564
-341.919
-343.524
-341.490
-339.708
-339.936
-337.898
-337.646
-337.298
-338.297
-341.282
-340.133
-340.658
-344.138
-337.213
-336.826
-338.266
-339.128
-331.096
-339.536
-338.700
-336.257
-338.563
-340.004
-338.369
-340.943
-338.675
-338.526
-336.375
-341.583
-335.986
-338.197
-345.028
-340.449
-333.217
-344.742
-340.364
-335.299
-340.896
-341.139
-338.213
-341.939
-337.905
-343.354
-340.713
-339.431
-330.248
-338.339
-338.533
-339.933
-339.574
-340.334
-339.303
-335.730
-341.119
-340.685
-337.929
-344.591
-342.015
-340.970
-331.151
-341.504
-339.920
-336.410
-340.167
-338.828
-339.093
-340.059
-340.217
-336.957
-344.080
-343.655
-333.285
-339.703
-335.728
-336.905
-336.742
-334.237
-335.490
-339.670
-338.417
-338.537
-339.822
-339.548
-334.267
-334.581
-342.588
-341.462
-340.313
-340.686
-339.436
-342.705
-337.407
-334.303
-335.064
-341.214
-345.189
-340.357
-342.161
-342.192
-341.539
-340.406
-339.842
-337.758
-339.740
-339.516
-338.980
-338.428
-340.471
-342.178
-339.080
-339.793
-340.431
-340.171
-339.609
-342.962
-342.303
-337.861
-343.992
-343.979
-340.031
-338.392
-335.851
-341.594
-334.264
-339.331
-338.117
-336.070
-339.332
-343.476
-337.047
-338.203
-341.434
-340.498
-338.527
-340.283
-340.627
-341.452
-339.377
-337.302
-345.548
-342.636
-339.104
-336.814
-339.577
-341.369
-339.924
-342.639
-340.179
-341.190
-337.587
-333.187
-340.324
-337.052
-339.696
-334.096
-331.374
-342.229
-338.681
-341.494
-336.662
-339.579
-341.808
-336.605
-343.399
-338.588
-339.065
-343.376
-338.067
-340.442
-339.004
-337.236
-345.492
-335.256
-344.639
-336.131
-339.322
-339.087
-335.729
-338.168
-332.876
-339.142
-345.098
-340.977
-336.405
-339.657
-342.859
-339.889
-342.287
-340.132
-341.227
-341.935
-336.239
-334.523
-339.211
-341.774
-342.964
-342.079
-340.744
-341.539
-340.432
-340.840
-339.502
-341.180
-338.616
-340.491
-340.827
-338.650
-340.126
-342.473
-338.729
-341.461
-344.418
-337.974
-342.914
-341.966
-342.281
-341.383
-339.120
-336.904
-336.511
-341.439
-342.580
-340.603
-339.332
-339.325
-340.211
-340.853
-337.037
-340.379
-344.930
-334.706
-336.696
-336.846
-337.268
-339.121
-336.608
-342.105
-343.113
-339.042
-341.168
-336.177
-337.770
-335.488
-338.998
-341.858
-329.810
-339.074
-339.656
-341.716
-339.502
-338.559
-341.658
-340.143
-337.411
-335.300
-340.150
-341.658
-344.661
-342.438
-341.615
-342.821
-340.595
-337.063
-340.248
-342.612
-338.954
-337.639
-340.071
-339.639
-342.164
-339.514
-342.064
-338.113
-335.017
-334.930
-342.375
-340.000
-342.859
-339.547
-343.132
-338.369
-341.235
-338.132
-342.225
-341.026
-337.661
-342.022
-341.857
-341.379
-338.015
-337.485
-344.175
-341.081
-340.273
-331.769
-336.734
-342.416
-335.209
-336.405
-337.634
-336.798
-340.468
-341.756
-343.656
-341.470
-342.973
-342.065
-330.753
-340.143
-336.008
-334.973
-344.977
-339.237
-341.344
-341.044
-335.355
-336.366
-337.926
-337.526
-340.996
-339.798
-339.871
-338.453
-341.299
-338.959
-340.828
-338.901
-337.932
-338.492
-337.519
-340.405
-342.332
-344.320
-343.349
-338.360
-336.510
-338.090
-339.306
-342.922
-339.295
-337.076
-341.737
-342.030
-344.002
-342.758
-340.813
-340.901
-343.456
-344.214
-336.944
-340.078
-342.500
-339.711
-332.402
-336.554
-340.873
-338.560
-338.740
-337.172
-339.779
-339.649
-336.868
-340.610
-340.279
-339.756
-335.043
-336.207
-341.645
-338.189
-342.860
-341.223
-330.544
-338.550
-340.779
-340.301
-337.390
-339.568
-341.062
-336.818
-342.906
-343.614
-340.320
-338.371
-337.013
-339.448
-337.572
-337.038
-341.327
-339.687
-339.390
-342.707
-344.987
-339.890
-341.028
-336.842
-346.309
-338.828
-338.382
-339.678
-330.706
-337.722
-338.939
-339.087
-334.287
-343.240
-341.748
-338.599
-339.351
-337.202
-330.994
-340.581
-339.337
-338.161
-335.827
-339.133
-339.891
-339.467
-339.329
-339.870
-339.577
-339.484
-338.125
-341.864
-342.953
-342.214
-339.612
-334.035
-339.917
-342.686
-342.902
-340.031
-340.382
-336.748
-339.945
-340.551
-342.796
-341.926
-335.094
-339.731
-336.611
-337.675
-339.450
-340.570
-338.095
-336.773
-341.238
-342.501
-340.288
-342.847
-343.536
-337.020
-339.715
-339.980
-338.070
-340.278
-332.122
-338.892
-340.845
-339.558
-340.536
-337.620
-335.852
-339.884
-338.961
-338.449
-341.476
-337.372
-342.155
-339.051
-338.182
-341.604
-342.613
-339.321
-340.924
-341.099
-336.748
-337.870
-336.111
-338.251
-338.702
-340.910
-337.157
-336.220
-346.059
-338.532
-344.613
-340.752
-339.970
-339.013
-337.813
-342.268
-339.417
-336.532
-343.825
-341.850
-337.293
-339.100
-332.127
-338.485
-341.016
-342.736
-339.312
-339.826
-338.908
-341.485
-338.065
-336.013
-337.587
-338.967
-340.910
-343.663
-340.141
-339.895
-339.473
-339.280
-330.823
-337.924
-341.468
-344.970
-335.414
-335.939
-345.804
-344.403
-337.524
-336.751
-333.256
-339.528
-339.020
-342.654
-339.032
-342.394
-337.772
-341.316
-343.042
-339.058
-337.949
-339.466
-335.703
-339.197
-336.356
-338.648
-340.133
-341.426
-344.319
-342.254
-342.641
-342.568
-337.125
-341.147
-345.748
-342.982
-339.064
-337.527
-342.572
-342.515
-338.027
-339.160
-341.357
-338.564
-335.445
-336.745
-337.510
-340.599
-338.386
-338.678
-337.217
-338.037
-342.520
-336.617
-339.961
-339.414
-339.686
-344.162
-339.527
-332.124
-338.385
-342.628
-338.488
-341.883
-341.815
-339.587
-340.789
-339.764
-339.619
-339.855
-338.368
-338.252
-339.065
-340.702
-342.327
-343.011
-337.907
-338.036
-340.950
-338.416
-339.795
-341.397
-344.236
-339.491
-331.514
-341.088
-339.332
-337.259
-341.766
-339.863
-337.562
-341.773
-337.652
-343.302
-332.985
-338.995
-336.704
-337.958
-339.190
-344.779
-339.566
-334.506
-340.051
-340.245
-334.041
-337.770
-339.099
-342.297
-342.755
-344.737
-335.871
-339.570
-341.182
-338.913
-339.866
-340.441
-338.931
-339.811
-341.142
-337.009
-340.688
-339.299
-335.508
-342.945
-336.670
-336.808
-339.434
-340.545
-341.910
-333.921
-330.306
-335.061
-343.646
-341.648
-346.359
-342.059
-339.933
-339.728
-340.894
-340.531
-338.865
-340.608
-341.952
-339.703
-336.620
-339.499
-344.213
-341.335
-341.981
-337.839
-340.283
-340.362
-339.065
-340.003
-345.098
-340.313
-337.901
-336.025
-340.856
-338.962
-336.987
-336.609
-337.781
-338.846
-336.840
-341.924
-338.661
-339.085
-343.598
-343.902
-344.340
-339.854
-340.752
-341.601
-331.423
-336.927
-341.000
-336.709
-338.209
-337.759
-346.951
-343.663
-343.509
-337.076
-338.002
-340.160
-337.428
-336.597
-336.506
-341.514
-340.458
-336.122
-339.968
-342.961
-343.228
-339.616
-333.429
-339.660
-341.365
-341.617
-343.908
-341.289
-343.213
-343.037
-347.203
-343.108
-338.697
-338.163
-339.753
-337.480
-339.355
-340.597
-337.837
-337.083
-341.351
-342.895
-338.664
-339.237
-342.172
-341.435
-339.583
-340.665
-337.803
-337.164
-339.177
-337.951
-339.859
-340.243
-342.362
-335.101
-331.569
-332.372
-338.159
-342.030
-339.149
-337.124
-337.841
-339.242
-333.418
-335.478
-330.492
-337.750
-342.329
-341.990
-338.925
-341.537
-340.343
-337.457
-339.212
-338.912
-343.879
-345.697
-342.725
-339.450
-341.989
-340.058
-343.462
-341.238
-338.670
-339.386
-335.701
-338.903
-337.846
-335.759
-337.690
-339.573
-341.515
-335.420
-339.486
-339.352
-343.014
-338.483
-334.702
-337.051
-336.794
-339.392
-339.943
-339.425
-337.372
-334.818
-339.052
-339.348
-343.731
-339.154
-343.201
-344.484
-333.353
-340.027
-344.865
-346.560
-346.388
-342.837
-341.757
-340.687
-340.072
-337.616
-332.136
-338.191
-338.216
-336.368
-338.654
-332.265
-338.071
-340.054
-338.927
-332.767
-339.657
-341.366
-339.060
-338.990
-343.457
-339.661
-339.474
-338.063
-343.140
-344.138
-341.461
-337.518
-337.618
-338.024
-345.165
-341.386
-341.408
-337.841
-344.054
-343.686
-338.048
-342.383
-341.675
-338.785
-342.189
-340.977
-339.452
-338.936
-338.591
-337.849
-339.914
-341.556
-338.641
-339.411
-342.252
-340.463
-338.633
-340.233
-341.215
-337.986
-340.930
-337.514
-339.248
-339.015
-337.805
-341.787
-338.755
-340.587
-334.827
-339.486
-339.176
-340.422
-339.225
-338.369
-335.700
-340.334
-341.504
-339.007
-336.421
-333.534
-340.250
-339.253
-338.717
-335.022
-340.927
-341.005
-337.925
-334.736
-340.553
-341.617
-338.519
-332.856
-338.053
-340.829
-337.690
-341.610
-336.951
-338.023
-333.238
-341.088
-338.914
-338.140
-342.076
-338.967
-338.162
-338.185
-341.631
-344.511
-342.914
-342.526
-333.777
-339.606
-342.532
-337.181
-344.807
-335.938
-341.541
-343.483
-341.025
-340.049
-339.381
-336.939
-340.187
-334.804
-339.932
-340.832
-340.854
-336.021
-337.259
-330.815
-337.227
-339.547
-338.736
-333.856
-339.839
-339.386
-341.002
-338.217
-337.307
-341.664
-336.587
-338.211
-340.300
-343.869
-335.278
-338.952
-339.794
-343.449
-338.303
-335.972
-339.401
-338.553
-335.631
-338.444
-335.078
-339.441
-343.777
-337.330
-341.629
-338.737
-335.510
-338.378
-339.663
-337.916
-338.369
-338.904
-338.570
-342.920
-338.853
-338.036
-336.928
-336.706
-342.724
-339.806
-338.150
-342.410
-339.342
-339.618
-340.335
-344.894
-341.092
-340.444
-338.230
-338.889
-340.318
-343.379
-340.644
-343.227
-336.746
-338.774
-339.382
-343.405
-339.266
-340.929
-337.793
-339.734
-340.145
-338.164
-339.115
-340.813
-343.526
-338.572
-339.295
-343.851
-338.224
-340.623
-340.163
-339.244
-338.884
-339.677
-341.387
-340.230
-334.854
-341.467
-336.004
-341.809
-343.115
-342.877
-342.540
-342.867
-346.297
-344.089
-335.385
-338.867
-337.560
-335.235
-343.970
-342.621
-335.776
-337.138
-335.731
-339.343
-342.262
-342.496
-341.374
-340.352
-339.437
-340.860
-339.828
-341.722
-343.611
-338.639
-337.563
-340.034
-338.124
-336.872
-338.818
-340.333
-342.927
-341.807
-338.735
-341.288
-344.552
-336.955
-335.565
-336.039
-339.567
-339.146
-338.596
-340.684
-341.551
-337.358
-343.153
-340.944
