# Supplementary material for: A Fast and Efficient Approach for Genomic Selection with High-Density Markers
Source: G3 (Bethesda). 2012 Oct 1;2(10):1179–84. doi: 10.1534/g3.112.003822 (PMC3464110; doi:10.1534/g3.112.003822)
Supplement: Supporting Information [file supp_2.10.1179_FileS1.zip › Rep1_50/Rep12/TBV5]

-337.740
-339.930
-339.584
-338.453
-338.307
-339.291
-335.598
-337.355
-340.976
-334.852
-342.148
-341.616
-341.912
-335.441
-337.461
-334.711
-339.508
-337.814
-342.291
-341.087
-336.507
-338.155
-336.928
-343.491
-338.059
-339.855
-345.158
-345.200
-342.060
-340.023
-339.867
-332.743
-342.303
-340.649
-339.810
-341.347
-336.487
-336.772
-336.268
-343.579
-337.924
-342.637
-339.956
-341.213
-340.550
-333.865
-340.854
-341.162
-330.830
-333.438
-339.293
-347.341
-341.278
-340.997
-341.476
-334.607
-339.668
-336.782
-342.201
-338.550
-342.416
-336.855
-344.347
-342.699
-336.770
-335.028
-340.165
-342.705
-337.993
-336.859
-343.949
-339.641
-346.693
-341.162
-336.675
-339.680
-338.373
-338.489
-342.272
-341.457
-336.736
-339.772
-340.604
-337.592
-341.154
-340.003
-341.567
-339.763
-337.320
-337.531
-336.991
-335.003
-336.718
-339.910
-335.818
-339.698
-335.763
-335.291
-339.277
-338.743
-335.865
-333.819
-338.721
-337.813
-340.118
-340.671
-338.476
-341.449
-334.631
-333.736
-336.772
-338.016
-338.249
-340.806
-336.804
-340.066
-339.729
-338.520
-340.308
-343.447
-339.643
-342.920
-342.201
-339.889
-345.802
-340.747
-342.428
-339.080
-339.984
-344.991
-343.275
-342.369
-344.024
-346.727
-335.644
-337.984
-343.334
-338.771
-337.547
-335.114
-340.520
-340.171
-341.576
-339.627
-337.327
-338.276
-336.969
-338.586
-340.581
-335.141
-337.089
-338.986
-336.123
-343.785
-339.390
-334.766
-332.867
-337.665
-338.328
-336.282
-342.410
-343.573
-339.669
-340.902
-340.161
-340.225
-342.320
-336.712
-341.845
-338.479
-338.054
-340.038
-343.973
-339.858
-337.846
-342.425
-340.300
-339.720
-337.533
-343.112
-333.804
-336.885
-346.246
-335.541
-340.805
-337.378
-337.798
-337.772
-340.807
-340.571
-337.068
-340.785
-342.332
-342.278
-342.739
-334.910
-339.898
-338.746
-341.258
-338.759
-340.718
-340.471
-341.956
-342.279
-340.309
-338.661
-342.018
-335.500
-337.314
-338.176
-339.560
-337.835
-336.867
-334.325
-338.016
-341.387
-336.379
-337.264
-336.532
-338.379
-338.646
-337.951
-340.276
-343.112
-346.232
-346.126
-349.304
-345.837
-345.968
-340.604
-338.876
-343.293
-343.193
-339.083
-340.589
-338.480
-341.952
-342.501
-341.056
-341.886
-332.731
-337.248
-342.760
-344.310
-338.594
-337.236
-338.618
-339.829
-344.059
-342.189
-338.652
-339.906
-337.397
-340.866
-341.836
-336.537
-338.744
-340.749
-342.384
-338.665
-330.034
-337.799
-344.150
-336.342
-345.282
-343.202
-338.833
-340.001
-338.863
-340.272
-338.945
-338.528
-343.305
-340.298
-337.167
-334.851
-337.290
-338.678
-341.743
-340.698
-341.825
-342.787
-340.330
-340.639
-339.453
-339.281
-338.707
-340.214
-341.508
-341.337
-337.476
-340.633
-340.922
-339.069
-337.909
-337.540
-338.828
-339.167
-336.979
-334.716
-338.927
-336.857
-329.616
-337.932
-336.583
-340.193
-337.342
-336.493
-331.152
-339.777
-341.353
-338.137
-340.250
-336.118
-337.367
-329.943
-340.706
-339.283
-337.284
-337.937
-343.010
-339.155
-344.024
-340.677
-337.976
-337.204
-337.317
-334.022
-336.440
-335.471
-338.799
-335.233
-338.086
-341.149
-334.372
-335.525
-337.885
-337.715
-341.164
-333.843
-340.902
-338.626
-339.695
-341.592
-342.811
-336.388
-340.094
-339.226
-340.717
-336.317
-338.482
-333.674
-340.685
-340.074
-341.718
-337.165
-338.830
-342.141
-340.136
-345.053
-340.358
-338.138
-334.652
-342.777
-344.741
-341.947
-340.438
-338.658
-337.510
-336.531
-342.356
-343.018
-341.691
-339.190
-340.771
-341.141
-339.600
-340.969
-339.269
-339.621
-338.148
-338.561
-339.067
-333.919
-339.839
-338.236
-337.683
-337.516
-336.676
-334.090
-340.819
-338.381
-337.463
-339.338
-340.032
-339.698
-336.312
-342.178
-335.386
-338.928
-341.057
-339.140
-339.501
-341.060
-340.435
-340.631
-344.144
-341.680
-346.369
-342.908
-342.917
-337.352
-340.500
-343.854
-343.066
-340.250
-343.215
-341.751
-336.994
-343.174
-336.341
-341.227
-332.628
-339.948
-335.920
-340.317
-332.502
-340.286
-339.823
-340.911
-339.253
-334.135
-339.010
-340.942
-339.874
-338.816
-339.557
-338.535
-332.250
-343.296
-333.632
-337.586
-340.851
-342.736
-343.753
-339.975
-329.676
-335.415
-330.261
-341.680
-347.626
-340.911
-343.432
-342.990
-338.108
-339.425
-340.421
-341.743
-339.480
-342.073
-337.290
-338.710
-339.182
-339.299
-341.656
-335.745
-340.856
-340.805
-341.352
-338.649
-332.676
-335.876
-337.943
-338.218
-338.572
-337.751
-340.561
-342.314
-341.549
-338.074
-338.177
-338.384
-339.513
-335.264
-339.051
-337.395
-338.768
-334.698
-340.225
-337.455
-339.876
-336.955
-340.549
-337.720
-337.881
-340.632
-343.876
-343.872
-336.374
-338.594
-345.457
-344.879
-343.352
-342.519
-340.335
-342.633
-341.111
-338.606
-338.491
-342.717
-338.785
-338.328
-336.942
-336.091
-339.918
-341.725
-336.642
-337.549
-336.813
-336.357
-337.146
-336.958
-341.941
-343.210
-340.829
-339.405
-344.647
-339.018
-348.347
-344.572
-334.878
-338.000
-338.985
-338.554
-338.424
-337.828
-338.953
-336.641
-339.461
-340.468
-338.048
-340.912
-341.952
-343.464
-339.491
-341.747
-331.459
-337.732
-342.079
-341.863
-344.398
-342.750
-339.686
-338.579
-337.538
-343.557
-331.552
-335.330
-339.039
-334.895
-339.289
-338.701
-340.776
-337.135
-333.134
-335.407
-334.967
-333.121
-343.484
-341.136
-340.632
-342.134
-339.878
-339.490
-341.211
-336.866
-340.645
-339.358
-342.619
-340.727
-340.254
-347.155
-343.788
-345.278
-331.427
-338.438
-338.160
-337.594
-340.326
-340.140
-337.637
-337.914
-337.413
-337.244
-340.403
-337.025
-339.973
-338.472
-343.800
-343.569
-341.570
-340.395
-339.291
-339.515
-342.276
-339.240
-341.898
-342.218
-344.399
-342.175
-340.846
-340.690
-340.162
-342.670
-342.914
-339.101
-338.216
-336.602
-338.408
-342.390
-340.292
-338.539
-342.351
-341.956
-340.420
-335.510
-336.693
-343.278
-339.200
-340.812
-337.624
-339.049
-337.735
-337.394
-339.897
-340.748
-344.774
-343.318
-345.031
-342.200
-335.693
-338.093
-339.826
-333.604
-341.420
-343.542
-336.597
-339.775
-338.030
-339.787
-338.740
-341.015
-341.825
-342.917
-343.560
-339.970
-339.874
-335.416
-336.319
-333.785
-341.509
-338.434
-334.257
-334.574
-339.519
-342.740
-336.923
-335.477
-341.353
-336.280
-339.238
-341.120
-339.718
-340.538
-339.621
-340.291
-339.296
-339.531
-337.564
-339.841
-337.847
-338.756
-339.583
-338.807
-339.813
-343.132
-339.226
-338.319
-342.799
-338.646
-340.706
-340.325
-339.970
-339.195
-335.890
-332.992
-335.139
-339.905
-336.698
-338.590
-338.841
-335.463
-337.439
-338.542
-328.102
-337.759
-346.488
-345.988
-339.597
-338.919
-342.443
-334.595
-334.077
-343.071
-337.391
-337.770
-336.356
-333.155
-343.088
-337.837
-345.152
-344.815
-339.752
-340.738
-339.489
-338.835
-338.342
-341.272
-339.795
-337.103
-337.887
-338.174
-343.144
-338.782
-340.307
-342.093
-337.954
-334.434
-339.187
-339.320
-339.769
-340.520
-339.702
-340.899
-343.806
-340.306
-342.130
-338.470
-341.324
-337.256
-344.876
-340.174
-338.622
-339.272
-340.590
-341.033
-341.577
-337.699
-340.462
-340.508
-337.543
-334.289
-340.082
-338.250
-340.856
-338.369
-343.681
-340.120
-342.618
-338.122
-342.806
-341.367
-341.883
-339.382
-337.469
-346.470
-340.926
-337.793
-343.727
-340.418
-347.058
-344.304
-336.522
-341.013
-342.337
-339.075
-338.361
-336.356
-340.332
-344.586
-340.228
-342.750
-343.539
-336.237
-336.666
-338.824
-341.319
-338.973
-339.522
-339.836
-338.191
-334.593
-337.529
-342.659
-337.021
-338.180
-345.345
-336.942
-343.876
-341.997
-341.046
-338.704
-343.471
-343.060
-336.525
-339.452
-339.302
-341.308
-342.362
-340.375
-347.446
-339.884
-339.833
-336.474
-340.855
-341.874
-337.528
-337.460
-339.758
-340.396
-345.578
-341.992
-342.010
-338.497
-339.983
-339.377
-339.735
-340.768
-337.085
-338.692
-341.172
-339.275
-339.322
-340.725
-331.682
-334.695
-341.756
-340.711
-341.859
-339.259
-338.041
-333.526
-339.376
-335.726
-338.164
-337.415
-339.151
-342.029
-348.446
-342.041
-338.863
-337.357
-344.539
-338.483
-341.441
-341.599
-343.576
-338.691
-340.382
-335.752
-338.316
-334.723
-342.496
-342.968
-342.759
-337.582
-336.422
-339.980
-336.912
-343.963
-339.548
-342.659
-338.574
-341.522
-345.752
-344.675
-338.231
-339.944
-340.807
-339.875
-341.754
-342.942
-329.286
-340.910
-340.479
-341.275
-346.235
-340.357
-340.934
-344.149
-339.122
-342.956
-340.427
-338.087
-342.760
-338.852
-342.796
-344.679
-340.790
-338.528
-335.135
-340.642
-338.663
-340.162
-337.754
-340.331
-337.585
-340.410
-340.326
-335.731
-336.942
-338.476
-340.453
-337.812
-339.884
-340.740
-339.580
-338.355
-341.208
-341.635
-339.902
-337.622
-339.352
-342.265
-333.023
-343.651
-337.666
-335.877
-338.641
-337.369
-337.617
-341.492
-340.250
-338.082
-340.505
-338.295
-340.924
-343.230
-336.816
-339.002
-339.309
-339.158
-339.456
-337.742
-337.831
-340.054
-337.458
-341.088
-337.918
-336.271
-341.128
-338.381
-335.135
-337.332
-338.374
-337.613
-335.516
-338.289
-334.785
-338.937
-335.717
-329.786
-340.579
-342.312
-339.399
-338.337
-341.504
-342.807
-338.294
-338.468
-337.997
-341.077
-342.902
-346.252
-337.465
-341.269
-335.793
-334.358
-335.893
-333.378
-341.409
-342.315
-341.366
-341.391
-339.627
-341.442
-339.111
-340.320
-338.972
-334.030
-338.942
-337.310
-338.638
-341.864
-340.581
-343.774
-338.645
-337.700
-337.986
-340.617
-339.291
-339.146
-335.658
-342.402
-339.720
-343.125
-344.040
-340.743
-336.527
-332.657
-339.577
-339.170
-341.371
-339.837
-342.959
-339.996
-344.849
-337.880
-337.852
-336.345
-339.101
-339.015
-338.015
-337.140
-337.966
-339.023
-331.996
-336.631
-336.900
-337.929
-341.931
-341.947
-340.595
-339.071
-338.991
-338.719
-339.133
-342.122
-340.792
-342.658
-343.561
-338.902
-343.735
-341.111
-335.039
-343.046
-342.140
-344.007
-341.145
-337.972
-339.501
-340.581
-339.004
-339.893
-346.585
-342.736
-339.254
-338.007
-342.270
-337.731
-336.529
-336.061
-342.997
-338.445
-337.752
-338.645
-345.974
-337.167
-339.337
-341.308
-342.367
-339.580
-344.272
-339.997
-340.597
-339.003
-345.800
-346.169
-339.213
-333.734
-337.315
-338.348
-337.786
-336.985
-338.565
-334.163
-338.211
-336.193
-337.989
-340.583
-341.285
-340.106
-345.463
-343.727
-342.392
-343.004
-336.890
-336.312
-330.044
-336.315
-340.020
-343.740
-343.759
-344.000
-338.217
-338.546
-334.011
-339.809
-340.221
-340.130
-339.017
-339.608
-343.356
-343.562
-343.085
-341.896
-340.312
-342.052
-342.196
-340.869
-341.969
-338.191
-338.405
-342.247
-338.869
-338.113
-340.343
-337.288
-339.769
-337.686
-334.292
-336.354
-341.807
-340.662
-337.170
-336.755
-342.530
-342.243
-336.068
-336.924
-335.839
-336.647
-338.555
-342.155
-343.175
-333.595
-340.746
-331.761
-338.158
-340.325
-338.905
-343.340
-335.397
-341.381
-339.483
-338.967
-341.882
-339.399
-334.673
-340.565
-337.751
-338.000
-339.673
-342.012
-342.737
-340.025
-339.560
-334.769
-337.155
-337.898
-336.731
-342.069
-346.067
-340.151
-339.837
-341.466
-340.270
-339.933
-338.904
-342.147
-340.096
-339.965
-340.021
-340.293
-339.749
-341.986
-344.568
-340.231
-333.958
-340.260
-345.097
-341.402
-338.417
-340.477
-340.447
-344.871
-333.266
-336.761
-337.653
-337.833
-333.389
-337.903
-338.844
-340.104
-335.157
-341.920
-339.535
-340.414
-341.291
-341.179
-343.155
-340.379
-337.348
-338.709
-335.555
-338.019
-339.462
-338.454
-341.736
-341.009
-341.132
-341.544
-341.757
-340.708
-345.837
-343.013
-347.073
-343.707
-339.021
-339.846
-342.778
-340.355
-333.029
-333.457
-331.071
-332.782
-340.739
-337.911
-340.982
-337.429
-338.984
-338.540
-338.738
-343.472
-340.545
-342.360
-340.568
-342.817
-342.479
-342.293
-340.255
-338.720
-339.391
-340.362
-341.940
-339.513
-341.420
-339.179
-340.468
-335.635
-345.082
-341.723
-335.604
-342.015
-343.034
-336.136
-339.482
-345.496
-343.022
-342.451
-339.944
-340.519
-340.577
-339.520
-337.278
-338.394
-341.620
-343.923
-339.432
-337.844
-338.509
-334.694
-338.165
-339.690
-342.298
-342.181
-335.660
-335.668
-341.217
-338.763
-343.994
-342.823
-336.564
-338.853
-342.073
-342.993
-336.914
-338.563
-337.103
-339.738
-337.073
-339.110
-340.472
-338.443
-338.826
-340.885
-336.026
-337.399
-336.048
-338.186
-346.340
-347.813
-340.670
-340.922
-332.887
-335.794
-339.395
-339.417
-339.831
-338.856
-336.490
-337.534
-341.407
-337.880
-342.840
-344.304
-340.425
-339.535
-338.377
-341.559
-342.872
-345.371
-340.669
-343.922
-340.334
-339.027
-342.215
-344.650
-334.916
-337.946
-336.066
-340.385
-338.580
-332.288
-342.087
-343.520
-339.024
-342.226
-339.653
-338.988
-341.018
-340.623
-335.842
-338.060
-336.234
-336.149
-342.350
-337.447
-341.975
-341.757
-339.500
-342.812
-333.115
-336.594
-338.498
-340.396
-334.794
-338.021
-338.738
-339.309
-345.411
-334.446
-339.615
-332.431
-334.795
-343.074
-341.893
-338.643
-340.307
-339.979
-341.314
-339.248
-338.460
-340.658
-344.765
-339.082
-337.297
-342.739
-336.454
-335.308
-336.542
-340.891
-332.657
-342.654
-341.638
-340.539
-343.345
-338.571
-337.805
-340.008
-339.662
-338.895
-340.715
-341.502
-336.617
-334.520
-339.883
-336.138
-338.061
-335.632
-340.275
-337.185
-337.228
-332.951
-337.268
-337.947
-339.910
-340.089
-339.084
-337.892
-338.609
-337.926
-339.432
-343.203
-341.079
-340.073
-343.017
-341.200
-340.516
-341.145
-339.050
-338.664
-339.580
-339.682
-341.192
-337.582
-338.167
-340.783
-338.372
-338.376
-339.631
-333.993
-337.827
-338.754
-341.283
-337.762
-337.000
-335.486
-339.977
-341.852
-338.055
-338.279
-343.927
-341.381
-340.180
-341.550
-339.591
-342.538
-343.033
-338.659
-340.243
-337.149
-337.398
-336.448
-340.621
-337.093
-341.218
-336.538
-342.096
-338.335
-340.614
-338.880
-336.435
-335.620
-336.700
-343.948
-336.776
-340.061
-339.602
-338.816
-344.909
-338.730
-340.081
-341.613
-343.439
-342.433
-342.098
-342.932
-341.176
-342.910
-339.721
-336.534
-344.710
-345.454
-337.759
-342.453
-335.470
-337.291
-340.734
-343.069
-336.317
-338.595
-331.452
-338.393
-340.300
-340.121
-336.550
-335.307
-338.292
-339.599
-332.678
-336.718
-344.680
-343.608
-344.866
-345.247
-343.317
-343.917
-338.965
-337.035
-338.080
-339.935
-334.121
-334.693
-335.643
-341.080
-342.723
-339.439
-340.124
-341.799
-339.205
-336.619
-342.252
-342.763
-341.939
-339.138
-339.168
-341.165
-337.293
-337.922
-337.033
-336.857
-338.043
-343.677
-336.899
-340.463
-342.287
-344.096
-342.798
-340.118
-339.523
-335.643
-337.112
-343.715
-339.499
-338.079
-336.438
-339.445
-335.410
-341.881
-344.597
-342.621
-341.027
-339.038
-344.794
-342.800
-342.052
-341.589
-333.553
-337.955
-340.352
-336.209
-336.326
-337.080
-337.034
-339.846
-341.176
-336.709
-334.425
-338.229
-342.928
-341.726
-335.003
-335.286
-342.035
-341.178
-336.709
-343.517
-341.145
-340.456
-335.840
-336.714
-337.652
-335.944
-339.011
-341.065
-342.423
-339.028
-342.216
-340.559
-341.517
-341.278
-345.582
-344.354
-344.227
-344.805
-337.261
-339.595
-338.503
-336.111
-338.003
-341.855
-340.677
-344.845
-337.676
-331.712
-339.937
-341.498
-339.140
-340.408
-335.742
-343.422
-337.260
-337.169
-344.415
-344.015
-339.641
-342.231
-344.998
-334.891
-340.186
-338.921
-341.763
-342.099
-339.335
-337.306
-338.373
-343.593
-332.147
-340.520
-343.338
-338.926
-335.641
-344.454
-339.127
-341.564
-334.896
-343.121
-341.762
-341.955
-338.903
-340.939
-345.138
-339.562
-339.388
-338.108
-338.950
-341.335
-339.770
-338.315
-335.835
-335.442
-339.021
-339.542
-332.317
-340.850
-330.941
-342.095
-337.284
-339.394
-342.936
-341.121
-338.816
-340.790
-340.341
-339.636
-336.314
-335.689
-338.419
-341.558
-339.534
-342.097
-337.259
-337.900
-339.006
-338.365
-337.040
-339.068
-337.527
-335.438
-345.552
-342.755
-341.127
-338.091
-339.432
-343.093
-335.498
-338.651
-339.639
-339.374
-335.690
-341.149
-342.506
-340.969
-343.152
-334.352
-344.130
-343.364
-339.016
-337.992
-344.589
-340.386
-335.287
-338.846
-337.309
-336.452
-342.141
-342.521
-340.109
-337.576
-338.440
-336.961
-340.335
-339.599
-342.148
-337.804
-342.439
-343.616
-340.071
-339.792
-341.890
-341.639
-336.386
-338.491
-339.262
-343.055
-334.235
-337.063
-335.270
-340.895
-336.940
-337.962
-340.701
-341.612
-342.733
-337.880
-336.692
-337.752
-339.950
-338.989
-343.030
-341.643
-339.153
-339.750
-335.768
-340.048
-337.082
-334.519
-340.095
-339.223
-338.905
-338.330
-337.972
-344.704
-340.929
-338.336
-341.964
-342.726
-335.577
-336.340
-343.040
-340.387
-339.269
-340.231
-337.251
-338.054
-336.279
-340.306
-344.425
-339.811
-339.129
-336.006
-343.808
-340.339
-340.126
-340.573
-343.803
-338.089
-339.837
-338.047
-338.050
-337.836
-339.929
-339.849
-339.128
-337.760
-333.592
-337.348
-338.812
-337.359
-341.489
-336.872
-336.414
-339.989
-338.722
-338.659
-340.919
-340.054
-340.772
-338.299
-340.120
-336.526
-338.915
-340.834
-339.202
-342.827
-338.965
-339.350
-339.424
-339.539
-346.020
-339.674
-336.508
-335.673
-340.087
-338.879
-338.745
-340.383
-340.688
-338.853
-337.480
-339.904
-342.385
-339.693
-342.321
-341.496
-338.550
-337.216
-347.047
-344.361
-342.608
-338.522
-339.657
-336.376
-341.970
-342.105
-344.841
-336.895
-336.888
-334.174
-338.786
-340.066
-333.093
-338.136
-338.025
-340.757
-335.214
-335.481
-342.223
-343.676
-341.369
-341.105
-341.488
-340.933
-339.538
-339.624
-339.290
-338.275
-337.507
-337.933
-346.287
-340.687
-338.728
-339.377
-342.451
-342.895
-340.635
-342.491
-340.375
-334.120
-339.931
-341.262
-340.767
-338.913
-342.298
-339.436
-339.310
-341.096
-338.883
-338.389
-340.324
-340.812
-339.458
-337.200
-341.759
-338.169
-340.650
-338.921
-343.537
-343.369
-340.922
-342.192
-340.804
-341.601
-340.576
-341.391
-335.276
-335.008
-338.941
-341.326
-345.873
-340.218
-339.561
-340.769
-345.493
-341.227
-338.543
-336.611
-338.433
-336.879
-337.237
-341.975
-343.847
-341.920
-338.496
-338.589
-340.519
-335.568
-339.503
-341.468
-342.447
-337.976
-342.820
-344.986
-338.511
-336.195
-337.135
-339.335
-339.472
-337.013
-341.459
-342.871
-336.549
-341.477
-333.494
-337.159
-338.802
-340.222
-339.524
-338.777
-339.307
-341.921
-340.226
-340.901
-338.213
-339.574
-340.731
-335.620
-339.099
-334.982
-337.146
-337.840
-338.553
-337.330
-339.743
-342.275
-342.684
-337.660
-343.468
-339.760
-340.470
-341.327
-341.457
-344.371
-340.269
-341.542
-332.042
-336.144
-338.603
-342.140
-338.280
-340.347
-339.799
-337.460
-341.657
-340.008
-345.235
-339.219
-340.394
-341.663
