# Supplementary material for: A Fast and Efficient Approach for Genomic Selection with High-Density Markers
Source: G3 (Bethesda). 2012 Oct 1;2(10):1179–84. doi: 10.1534/g3.112.003822 (PMC3464110; doi:10.1534/g3.112.003822)
Supplement: Supporting Information [file supp_2.10.1179_FileS1.zip › Rep1_50/Rep12/TBV6]

-337.633
-342.084
-334.749
-337.035
-339.459
-342.759
-345.203
-336.202
-338.216
-336.467
-347.236
-338.136
-338.346
-336.966
-344.716
-340.799
-342.364
-341.560
-335.460
-335.918
-339.533
-337.995
-337.349
-337.911
-340.227
-334.295
-337.737
-336.248
-334.962
-337.394
-338.152
-340.074
-344.268
-343.794
-344.069
-342.862
-342.807
-340.923
-342.499
-340.093
-339.487
-340.089
-332.248
-337.797
-343.326
-341.653
-343.953
-344.520
-340.481
-335.470
-341.033
-342.746
-339.878
-341.122
-335.674
-334.495
-339.250
-341.265
-341.460
-341.786
-339.935
-339.190
-337.205
-336.962
-340.520
-340.783
-338.894
-339.652
-340.222
-340.920
-334.396
-342.956
-341.098
-339.192
-338.625
-338.142
-341.833
-336.537
-337.934
-339.134
-339.450
-343.460
-344.743
-341.671
-339.170
-343.567
-336.861
-336.118
-337.725
-334.659
-341.944
-339.396
-337.084
-340.623
-339.443
-338.469
-342.868
-339.411
-333.651
-330.922
-337.268
-337.937
-338.176
-339.163
-338.119
-336.293
-340.235
-343.154
-338.950
-338.552
-341.043
-338.739
-337.742
-338.990
-339.046
-339.133
-344.748
-342.451
-338.950
-341.111
-341.302
-343.693
-338.518
-338.791
-332.040
-339.556
-343.332
-338.425
-337.240
-340.971
-340.037
-341.072
-341.404
-341.906
-333.513
-341.138
-339.559
-338.451
-336.984
-340.544
-340.615
-340.127
-341.077
-338.019
-338.307
-337.373
-339.710
-330.731
-337.337
-333.557
-338.652
-337.860
-338.623
-341.702
-339.784
-340.491
-346.112
-342.778
-337.452
-339.277
-338.826
-337.428
-342.558
-340.335
-338.783
-339.102
-338.915
-338.083
-337.592
-338.774
-338.304
-338.336
-339.445
-339.905
-341.842
-339.066
-342.291
-339.272
-343.056
-341.331
-343.370
-342.818
-338.553
-339.041
-343.840
-344.825
-330.606
-337.059
-339.125
-337.424
-338.742
-335.209
-337.590
-345.668
-336.630
-339.831
-339.476
-339.105
-330.403
-339.188
-342.200
-343.323
-330.576
-333.127
-342.577
-338.007
-345.593
-344.702
-340.668
-339.570
-331.712
-338.723
-336.531
-334.850
-337.074
-337.549
-337.004
-335.887
-341.284
-340.431
-328.486
-334.613
-331.417
-337.404
-339.252
-336.585
-338.320
-336.179
-333.499
-339.071
-342.861
-345.480
-340.793
-341.130
-346.107
-339.886
-343.115
-338.743
-342.334
-343.293
-338.460
-338.159
-339.933
-341.983
-343.524
-341.349
-343.828
-343.322
-339.862
-339.698
-340.440
-333.042
-337.250
-338.955
-342.650
-338.207
-341.452
-340.955
-342.591
-341.606
-342.541
-339.318
-334.173
-341.127
-341.093
-342.692
-339.159
-338.360
-342.318
-341.005
-342.436
-337.970
-337.879
-336.664
-327.410
-338.266
-344.233
-335.801
-334.678
-344.578
-336.609
-338.594
-338.410
-342.551
-343.363
-338.573
-341.048
-339.978
-337.804
-337.486
-334.494
-336.601
-336.563
-338.898
-335.385
-340.300
-335.359
-340.907
-332.712
-334.662
-338.519
-335.741
-331.429
-333.905
-341.309
-337.619
-338.144
-339.971
-341.918
-340.903
-342.392
-340.661
-338.724
-335.097
-342.057
-342.724
-343.157
-337.784
-345.266
-340.354
-334.470
-336.234
-343.954
-339.805
-343.576
-339.933
-344.238
-341.002
-335.155
-341.458
-339.911
-333.636
-337.055
-339.321
-338.386
-340.047
-338.689
-338.441
-338.889
-338.131
-344.360
-342.085
-341.036
-340.448
-339.770
-337.106
-337.462
-335.386
-343.107
-343.242
-340.050
-337.065
-339.860
-341.239
-340.184
-342.988
-341.149
-343.213
-336.290
-337.808
-333.949
-340.784
-338.828
-341.037
-342.310
-344.924
-339.600
-334.259
-343.748
-336.972
-336.489
-335.938
-335.453
-340.756
-336.612
-344.571
-338.399
-338.602
-339.406
-341.457
-336.528
-338.930
-339.702
-342.610
-337.986
-341.963
-333.666
-341.029
-338.784
-340.531
-339.796
-339.196
-341.662
-340.946
-335.391
-337.695
-333.654
-336.648
-342.970
-340.833
-342.727
-341.970
-337.135
-340.438
-343.023
-337.947
-343.225
-341.337
-339.232
-339.224
-344.780
-340.874
-342.072
-339.516
-333.564
-341.689
-340.234
-342.706
-339.502
-332.277
-340.129
-341.067
-338.631
-338.895
-335.316
-343.300
-343.378
-340.223
-334.628
-336.321
-342.071
-337.706
-339.827
-339.992
-340.265
-343.858
-339.880
-340.298
-341.861
-343.310
-339.459
-339.564
-340.136
-342.655
-337.208
-341.485
-337.657
-336.538
-347.431
-343.940
-339.744
-338.996
-338.829
-346.872
-338.514
-339.776
-338.821
-337.841
-339.785
-343.199
-337.379
-337.873
-337.275
-339.262
-341.189
-340.107
-338.161
-336.649
-338.698
-340.185
-339.211
-338.957
-343.759
-343.609
-343.673
-341.491
-340.160
-332.162
-343.852
-340.470
-336.582
-337.058
-340.305
-340.966
-345.158
-340.447
-339.553
-342.186
-331.970
-341.062
-336.056
-340.993
-336.745
-337.244
-341.482
-344.621
-340.200
-340.726
-334.005
-336.626
-339.785
-336.204
-336.650
-339.852
-336.061
-338.655
-339.274
-339.281
-340.180
-340.773
-345.355
-343.179
-338.613
-340.430
-337.288
-334.771
-332.687
-341.316
-338.988
-340.698
-340.349
-336.245
-338.652
-337.213
-339.151
-339.845
-343.274
-339.319
-335.962
-339.342
-336.737
-339.253
-339.383
-340.398
-341.430
-338.255
-339.676
-341.821
-337.632
-343.956
-338.283
-341.422
-341.189
-343.865
-342.451
-338.911
-339.923
-343.689
-342.125
-339.962
-335.946
-339.050
-341.378
-341.844
-344.192
-341.391
-340.654
-339.216
-339.206
-342.851
-340.135
-341.395
-338.736
-342.038
-337.716
-337.064
-341.485
-337.251
-342.767
-345.337
-342.330
-341.789
-342.700
-337.339
-337.304
-339.185
-337.836
-335.518
-338.206
-337.786
-337.989
-338.013
-339.102
-339.877
-333.856
-342.257
-338.970
-339.741
-336.610
-342.034
-342.983
-337.514
-339.865
-339.593
-340.510
-339.181
-339.273
-338.586
-346.873
-343.121
-331.332
-340.202
-342.610
-337.907
-338.082
-338.542
-340.356
-340.545
-338.790
-338.381
-338.065
-338.833
-338.559
-341.784
-336.326
-335.353
-341.183
-338.983
-340.354
-340.768
-343.670
-337.811
-340.867
-336.324
-338.313
-336.833
-339.543
-343.364
-345.186
-344.594
-344.375
-340.683
-341.868
-341.370
-345.631
-346.175
-338.960
-340.347
-338.083
-336.084
-339.938
-340.068
-342.097
-341.179
-340.779
-339.194
-341.978
-338.196
-342.272
-342.150
-342.745
-341.037
-337.550
-340.416
-331.611
-337.134
-340.969
-335.035
-341.410
-340.960
-339.538
-341.922
-337.563
-336.291
-339.689
-342.572
-336.829
-339.758
-337.308
-334.588
-337.386
-339.422
-342.339
-343.198
-334.546
-339.314
-337.204
-341.624
-333.955
-338.936
-339.220
-343.703
-338.931
-342.247
-341.048
-338.581
-343.053
-340.129
-344.804
-341.181
-339.682
-343.525
-339.445
-339.814
-343.069
-340.083
-333.634
-341.563
-337.869
-337.356
-332.231
-343.488
-340.343
-337.464
-342.491
-338.056
-336.138
-334.126
-335.505
-340.063
-340.024
-340.656
-342.270
-339.372
-346.145
-341.038
-343.133
-340.699
-333.482
-339.456
-339.282
-337.844
-333.495
-337.740
-338.618
-337.882
-339.546
-340.899
-338.203
-340.953
-339.842
-341.735
-331.471
-338.371
-339.333
-341.298
-337.693
-333.436
-336.406
-334.993
-341.426
-340.806
-337.981
-335.537
-340.722
-339.308
-346.839
-339.867
-338.177
-337.893
-336.816
-339.133
-339.848
-339.319
-341.906
-339.274
-335.813
-343.670
-343.687
-339.691
-342.514
-342.304
-339.520
-339.474
-345.896
-339.013
-330.559
-337.256
-340.647
-339.739
-337.597
-336.345
-339.560
-342.482
-338.858
-337.589
-335.219
-339.117
-343.432
-345.770
-338.919
-336.832
-335.743
-333.935
-338.040
-341.315
-341.513
-338.522
-339.006
-340.993
-342.241
-347.987
-341.116
-342.475
-340.759
-337.939
-337.357
-341.791
-343.644
-336.405
-341.306
-343.138
-344.123
-339.935
-338.197
-334.917
-340.738
-336.003
-342.132
-338.367
-341.586
-340.625
-340.476
-341.626
-338.689
-338.906
-343.715
-341.944
-339.409
-339.226
-342.516
-342.307
-335.816
-334.555
-343.986
-342.703
-343.952
-342.467
-343.628
-341.993
-340.180
-341.594
-339.953
-338.746
-339.396
-342.327
-342.658
-335.905
-342.470
-339.820
-340.206
-338.746
-339.159
-340.592
-338.029
-343.111
-343.486
-341.243
-340.116
-339.618
-340.456
-340.612
-335.991
-338.132
-338.616
-338.302
-340.858
-336.413
-346.210
-342.430
-335.990
-342.320
-339.491
-339.544
-338.103
-339.474
-339.356
-336.749
-340.085
-340.037
-337.820
-341.760
-336.050
-338.510
-345.105
-340.983
-339.175
-344.314
-340.814
-340.612
-332.970
-341.095
-338.325
-340.059
-343.714
-342.165
-340.730
-341.628
-337.132
-344.485
-342.276
-335.121
-336.590
-336.393
-337.125
-340.264
-344.313
-340.124
-340.440
-341.096
-339.748
-341.493
-333.409
-337.184
-339.396
-340.916
-338.371
-344.164
-340.598
-338.554
-335.610
-337.697
-332.304
-341.236
-338.426
-343.185
-338.483
-341.981
-334.387
-338.415
-334.125
-333.568
-341.904
-336.688
-327.596
-338.436
-341.320
-337.844
-338.595
-338.673
-344.101
-343.809
-340.437
-337.893
-337.473
-338.821
-337.247
-339.266
-346.215
-337.934
-338.645
-334.787
-339.700
-340.834
-340.547
-340.001
-329.643
-337.062
-331.595
-336.058
-334.158
-334.514
-339.939
-340.058
-337.184
-337.717
-332.646
-336.574
-342.003
-333.749
-337.854
-338.321
-343.493
-343.970
-343.721
-335.501
-337.124
-341.403
-345.551
-345.113
-335.116
-337.221
-340.327
-337.157
-336.399
-339.894
-338.614
-335.552
-337.026
-339.410
-339.439
-338.327
-341.672
-338.209
-339.597
-337.883
-339.625
-342.387
-340.994
-337.144
-332.763
-338.679
-341.024
-342.193
-337.725
-341.494
-340.552
-337.617
-341.886
-337.152
-338.657
-342.440
-339.838
-336.793
-342.449
-338.586
-338.187
-340.255
-339.683
-340.280
-338.592
-331.590
-333.302
-340.889
-342.715
-343.093
-337.882
-338.168
-341.311
-342.505
-341.754
-341.021
-338.052
-343.101
-345.005
-344.259
-332.603
-342.971
-345.372
-344.553
-338.949
-337.729
-340.579
-334.623
-341.066
-340.694
-331.942
-336.582
-337.894
-338.273
-339.245
-340.475
-338.559
-340.880
-336.514
-342.333
-335.843
-331.774
-332.326
-339.806
-339.187
-341.635
-335.337
-330.710
-335.310
-333.957
-340.091
-342.056
-339.378
-335.633
-336.389
-343.095
-338.570
-340.441
-342.763
-335.890
-342.219
-335.806
-339.837
-341.419
-346.202
-340.787
-336.660
-337.115
-339.503
-336.487
-337.843
-339.977
-338.325
-338.287
-337.475
-337.630
-341.454
-342.872
-345.287
-340.716
-338.861
-338.278
-344.307
-343.662
-343.347
-342.651
-333.576
-339.744
-331.043
-336.278
-340.986
-339.702
-346.098
-346.456
-338.917
-340.524
-335.081
-340.818
-343.498
-340.168
-341.871
-337.614
-342.536
-337.515
-335.527
-339.916
-342.385
-343.467
-345.092
-342.721
-337.335
-341.829
-344.621
-343.974
-337.613
-341.699
-340.342
-338.966
-342.369
-340.281
-340.475
-341.346
-340.368
-332.374
-339.876
-343.344
-338.923
-336.597
-338.156
-339.593
-335.124
-337.265
-338.760
-335.920
-340.220
-340.273
-335.170
-338.843
-338.125
-338.414
-335.207
-340.624
-337.189
-340.142
-339.778
-337.294
-341.065
-339.061
-343.744
-343.748
-336.151
-345.428
-337.635
-341.629
-337.079
-341.303
-338.499
-340.885
-336.629
-336.871
-341.039
-343.579
-342.242
-341.921
-342.144
-341.985
-341.983
-340.288
-338.699
-336.583
-334.635
-337.803
-340.785
-340.016
-347.602
-344.369
-340.772
-340.602
-340.774
-334.718
-337.862
-342.862
-339.923
-336.317
-338.165
-337.263
-333.307
-340.317
-340.555
-340.241
-343.155
-341.546
-338.662
-341.989
-344.500
-344.219
-345.015
-342.296
-335.286
-339.666
-341.873
-339.534
-334.051
-333.134
-340.762
-336.400
-345.237
-339.366
-335.105
-339.717
-340.449
-338.370
-337.774
-340.130
-342.408
-336.214
-345.108
-339.905
-346.305
-341.494
-344.958
-344.421
-342.999
-336.562
-338.472
-339.768
-335.011
-341.648
-336.741
-337.242
-342.549
-339.029
-342.998
-344.269
-341.949
-338.201
-339.716
-336.619
-341.410
-338.300
-338.119
-337.529
-332.873
-336.521
-332.382
-332.718
-341.474
-339.642
-337.165
-343.360
-336.675
-340.956
-338.714
-340.955
-340.308
-338.206
-339.681
-343.488
-339.479
-341.221
-338.213
-342.543
-342.959
-340.065
-337.666
-341.075
-339.649
-339.490
-338.216
-337.636
-339.968
-339.297
-342.309
-344.015
-335.977
-339.460
-340.298
-338.857
-336.462
-336.638
-341.533
-345.072
-336.829
-336.232
-339.576
-342.350
-338.204
-340.742
-339.170
-334.639
-335.356
-337.702
-342.421
-345.161
-335.698
-338.047
-344.996
-342.576
-340.014
-339.679
-338.285
-337.570
-340.577
-336.756
-336.045
-336.181
-343.542
-337.862
-337.531
-340.414
-337.214
-335.995
-339.617
-338.237
-340.747
-341.039
-342.933
-344.847
-339.560
-341.642
-337.036
-337.603
-343.737
-343.006
-339.829
-338.707
-342.314
-336.878
-343.112
-340.175
-343.080
-339.224
-338.865
-339.022
-341.369
-338.652
-339.271
-339.764
-343.337
-340.724
-342.094
-340.905
-344.942
-340.159
-334.366
-337.462
-338.069
-339.660
-341.974
-334.944
-339.189
-334.235
-336.419
-342.710
-340.540
-341.936
-339.306
-339.022
-338.186
-338.663
-336.205
-339.683
-338.672
-339.576
-340.054
-338.629
-339.905
-343.061
-343.559
-340.920
-339.885
-336.039
-342.002
-340.232
-338.527
-337.811
-339.095
-338.775
-340.467
-340.799
-342.210
-340.031
-337.593
-338.623
-341.927
-342.216
-342.904
-338.078
-340.427
-339.061
-332.979
-340.043
-344.391
-338.178
-338.828
-340.783
-341.853
-332.012
-338.682
-342.494
-342.600
-339.785
-343.860
-345.505
-337.650
-338.204
-341.146
-338.592
-339.738
-336.894
-339.180
-335.127
-340.411
-338.944
-341.795
-341.474
-339.315
-342.684
-338.451
-336.860
-339.759
-339.007
-338.674
-342.255
-341.165
-342.171
-330.627
-336.318
-338.844
-338.352
-344.437
-339.345
-330.922
-341.171
-335.127
-331.998
-338.222
-337.912
-337.395
-341.942
-338.374
-335.585
-339.617
-341.041
-339.466
-336.872
-340.616
-341.086
-344.204
-335.648
-335.982
-338.116
-337.189
-338.823
-341.999
-339.401
-335.324
-340.283
-337.101
-337.787
-339.222
-333.809
-340.429
-338.316
-334.617
-334.128
-342.289
-341.206
-336.641
-339.114
-337.385
-342.249
-340.234
-335.705
-342.447
-344.614
-338.137
-344.984
-345.675
-346.249
-344.798
-341.050
-338.651
-337.239
-342.925
-339.277
-334.755
-340.487
-339.469
-341.448
-340.818
-339.900
-331.472
-333.511
-342.568
-336.582
-339.622
-340.069
-340.315
-338.621
-343.807
-339.745
-342.233
-338.912
-342.230
-340.284
-341.432
-337.538
-337.635
-340.662
-337.620
-340.807
-334.455
-333.211
-335.487
-337.987
-342.513
-337.808
-339.118
-345.171
-337.541
-336.808
-338.587
-342.913
-338.880
-340.609
-340.275
-337.842
-342.991
-341.321
-344.454
-340.677
-335.593
-336.979
-341.759
-337.355
-337.662
-339.126
-342.715
-339.379
-334.734
-342.919
-339.275
-341.499
-338.923
-337.630
-341.144
-340.134
-335.396
-339.180
-347.024
-340.673
-342.978
-342.232
-338.186
-338.668
-339.553
-342.459
-334.958
-337.696
-341.309
-344.923
-333.826
-337.180
-340.361
-339.313
-337.660
-336.688
-339.224
-335.870
-335.140
-338.514
-336.515
-340.907
-337.315
-337.902
-337.690
-340.236
-343.820
-342.366
-340.694
-337.703
-338.586
-339.027
-340.883
-337.806
-340.740
-340.848
-334.959
-337.770
-334.589
-338.516
-338.765
-339.121
-341.820
-340.009
-339.061
-341.516
-343.317
-341.361
-341.398
-337.832
-336.446
-339.413
-335.833
-337.880
-340.019
-341.159
-339.475
-337.211
-344.069
-341.302
-338.744
-335.487
-336.702
-335.630
-339.658
-341.156
-343.506
-334.230
-338.952
-339.376
-339.744
-335.776
-338.844
-340.569
-341.753
-342.475
-340.594
-342.632
-334.567
-338.188
-339.330
-342.723
-337.201
-343.327
-337.807
-339.843
-338.803
-340.572
-335.897
-339.385
-333.945
-337.703
-337.738
-340.421
-334.826
-342.228
-338.356
-344.029
-335.703
-338.727
-341.874
-337.323
-342.697
-336.338
-343.709
-337.842
-344.614
-332.990
-340.282
-344.565
-333.442
-339.759
-339.059
-343.497
-340.393
-336.794
-335.801
-341.589
-334.008
-337.998
-337.962
-335.789
-340.906
-344.710
-336.367
-336.741
-338.462
-337.209
-331.376
-338.915
-344.686
-340.734
-335.553
-339.014
-341.642
-338.844
-337.459
-338.787
-337.769
-339.936
-339.387
-338.025
-339.411
-342.766
-341.056
-343.251
-338.147
-340.027
-339.048
-336.197
-342.209
-339.374
-342.471
-340.741
-336.804
-336.379
-336.223
-338.059
-336.898
-338.903
-338.231
-340.095
-341.191
-335.401
-336.706
-340.464
-341.394
-338.675
-344.072
-342.502
-338.192
-340.117
-338.649
-338.489
-336.732
-336.549
-346.213
-345.292
-337.303
-334.110
-337.944
-342.160
-344.206
-338.664
-342.292
-341.560
-334.362
-338.942
-343.610
-338.760
-342.701
-336.613
-339.959
-341.618
-337.804
-335.513
-339.845
-339.315
-341.607
-344.657
-340.767
-341.715
-338.936
-339.731
-340.312
-338.881
-341.463
-340.964
-338.712
-337.003
-332.078
-339.208
-345.192
-340.950
-343.695
-340.673
-333.851
-335.637
-338.633
-341.084
-343.204
-339.870
-334.918
-335.993
-342.076
-339.596
-338.974
-338.846
-336.948
-341.496
-338.442
-336.679
-337.385
-338.656
-340.564
-341.267
-342.122
-337.082
-343.760
-345.954
-338.585
-342.008
-342.721
-341.082
-336.055
-337.707
-337.337
-341.434
-335.774
-340.027
-341.010
-341.178
-331.281
-336.764
-335.444
-341.357
-342.787
-342.697
-346.867
-341.279
-341.050
-340.136
-343.651
-340.315
-338.802
-339.430
-341.750
-346.161
-334.477
-338.162
-343.846
-341.935
-337.268
-334.679
-337.570
-338.692
-340.326
-337.428
-334.873
-337.081
-337.640
-339.829
-342.068
-336.335
-338.776
-341.326
-333.240
-333.987
-335.204
-335.331
-337.250
-337.917
-340.746
-340.338
-336.879
-338.626
-337.032
-335.502
-345.394
-340.447
-339.598
-343.476
-339.201
-336.335
-334.924
-335.529
-337.471
-342.145
-342.180
-340.181
-341.234
-339.677
-337.183
-339.773
-341.732
-341.934
-342.491
-340.408
-338.178
-337.109
-344.153
-341.552
-336.636
-338.148
-339.198
-341.056
-344.475
-341.673
-343.608
-341.140
-342.614
-340.623
-338.098
-337.404
-339.271
-340.061
-336.366
-338.915
-341.491
-336.047
-338.079
-340.587
-339.694
-339.898
-341.190
-337.722
-340.531
-334.472
-342.252
-345.147
-341.433
-342.333
-344.154
-341.662
-341.233
-339.106
-337.509
-338.683
-336.422
-338.563
-339.014
-337.524
-339.017
-342.695
-343.985
-341.136
-338.993
-342.802
-336.095
-337.265
-337.818
-333.895
-334.340
-337.834
-338.330
-341.111
-332.471
-339.530
-337.958
-340.309
-341.687
-340.829
-340.581
-339.987
-339.035
-338.758
-338.388
-341.158
-340.749
-343.471
-338.993
-335.082
-331.704
-340.076
-342.394
-338.632
-345.492
-345.558
-347.056
-341.601
-333.754
-337.829
-339.440
-337.692
-332.779
-339.146
-337.083
-340.967
-341.689
-341.552
-340.222
-341.444
-338.268
-339.610
-338.294
-334.656
-342.151
-338.075
-344.192
-339.931
-339.699
-339.523
-341.093
-341.269
-335.743
-336.383
-342.847
-335.143
-338.224
-338.252
-338.328
-337.813
-338.169
-344.513
-333.921
-336.908
-337.671
-338.728
-338.171
-337.629
-336.185
-341.500
