# Supplementary material for: A Fast and Efficient Approach for Genomic Selection with High-Density Markers
Source: G3 (Bethesda). 2012 Oct 1;2(10):1179–84. doi: 10.1534/g3.112.003822 (PMC3464110; doi:10.1534/g3.112.003822)
Supplement: Supporting Information [file supp_2.10.1179_FileS1.zip › Rep1_50/Rep12/TBV7]

-342.892
-339.701
-332.299
-342.509
-344.128
-342.997
-344.568
-342.713
-337.111
-340.137
-338.300
-341.370
-341.764
-340.991
-341.189
-341.194
-338.303
-332.613
-340.560
-338.009
-343.154
-338.595
-338.364
-340.985
-337.298
-336.308
-335.908
-334.140
-341.547
-339.203
-335.779
-336.422
-340.746
-340.959
-338.215
-339.201
-344.837
-345.968
-335.982
-338.363
-339.182
-337.574
-344.473
-339.409
-336.298
-340.051
-342.823
-343.773
-338.874
-337.811
-336.446
-340.636
-344.618
-338.301
-340.853
-344.681
-342.757
-342.325
-342.195
-345.982
-341.268
-336.032
-342.945
-340.472
-338.698
-336.524
-341.697
-341.169
-335.925
-335.882
-341.032
-338.752
-338.368
-336.657
-336.502
-336.957
-340.030
-338.644
-333.081
-339.096
-338.436
-339.322
-341.250
-337.187
-342.144
-343.004
-338.819
-337.132
-337.758
-338.072
-337.507
-338.604
-339.132
-338.481
-345.725
-339.433
-340.974
-342.433
-344.358
-339.386
-341.473
-341.921
-340.396
-341.531
-339.643
-341.138
-327.522
-340.068
-336.686
-338.157
-332.359
-339.141
-331.185
-336.337
-340.620
-343.847
-340.400
-339.595
-341.639
-336.243
-339.325
-340.053
-340.678
-341.421
-339.162
-335.684
-340.049
-339.978
-339.546
-337.092
-345.750
-336.480
-338.830
-340.604
-340.026
-338.075
-343.242
-342.599
-344.265
-336.046
-333.848
-340.218
-341.705
-340.799
-337.254
-339.813
-339.817
-340.901
-339.304
-343.612
-340.364
-340.946
-338.936
-337.962
-346.838
-344.769
-342.411
-345.367
-342.596
-341.333
-341.145
-341.139
-336.188
-338.572
-337.390
-339.689
-340.225
-342.677
-336.081
-335.799
-343.320
-337.342
-338.990
-337.281
-339.659
-335.316
-341.766
-342.695
-342.846
-336.990
-339.133
-341.208
-345.053
-342.971
-342.295
-342.619
-339.689
-340.859
-342.431
-345.453
-338.518
-340.881
-330.518
-333.783
-339.461
-339.530
-339.094
-337.559
-340.067
-335.652
-339.241
-338.917
-338.900
-338.566
-338.309
-339.098
-337.984
-339.563
-337.708
-336.361
-340.483
-340.102
-343.769
-339.159
-337.604
-341.695
-340.785
-340.241
-343.300
-339.398
-341.570
-341.847
-346.084
-341.366
-339.675
-345.162
-340.951
-339.542
-338.729
-337.682
-340.604
-341.919
-345.961
-339.953
-338.277
-342.057
-335.586
-339.890
-332.199
-340.927
-340.606
-339.043
-340.862
-336.939
-342.360
-341.394
-341.676
-334.023
-343.173
-340.307
-344.308
-335.848
-341.290
-339.037
-333.436
-339.826
-338.655
-338.281
-344.554
-342.807
-338.005
-342.143
-335.271
-343.248
-344.798
-342.361
-331.851
-338.585
-338.020
-340.607
-343.935
-342.327
-343.947
-337.708
-342.432
-338.512
-340.966
-341.400
-340.330
-337.939
-339.112
-333.512
-339.292
-342.348
-346.226
-342.812
-335.981
-337.025
-339.027
-339.349
-336.930
-335.312
-344.981
-337.752
-344.406
-339.806
-343.214
-338.195
-344.045
-341.196
-339.856
-342.158
-340.338
-334.538
-338.711
-339.879
-334.386
-334.488
-339.452
-338.651
-336.329
-338.581
-337.750
-336.740
-339.885
-339.833
-346.443
-341.985
-339.291
-342.207
-329.041
-337.281
-339.287
-337.908
-339.791
-331.364
-338.739
-337.694
-338.575
-340.344
-343.796
-336.208
-341.491
-342.515
-336.201
-335.831
-330.855
-337.924
-339.560
-340.134
-337.551
-335.568
-344.932
-340.917
-338.633
-338.855
-335.946
-345.449
-341.874
-341.272
-340.608
-342.567
-342.819
-338.051
-340.607
-338.103
-339.026
-339.014
-337.527
-338.702
-337.710
-340.054
-342.050
-344.128
-341.495
-342.452
-340.074
-340.435
-329.646
-336.894
-338.988
-336.372
-342.091
-338.815
-340.421
-342.398
-337.721
-334.992
-343.798
-342.913
-340.422
-340.271
-339.079
-341.242
-334.240
-343.731
-339.502
-337.335
-339.947
-343.122
-337.538
-339.466
-342.077
-343.961
-336.819
-338.649
-340.053
-337.165
-340.861
-338.010
-342.350
-341.458
-339.087
-337.311
-340.415
-342.530
-340.279
-332.361
-338.013
-342.948
-339.934
-334.709
-333.194
-337.487
-339.580
-337.784
-344.547
-341.286
-345.527
-342.904
-338.317
-335.453
-336.634
-343.578
-344.319
-337.785
-339.790
-338.983
-338.362
-332.806
-336.553
-335.213
-337.359
-333.654
-341.487
-342.140
-343.935
-343.826
-341.259
-343.703
-338.796
-334.560
-338.409
-332.608
-338.451
-337.752
-336.919
-337.892
-342.098
-341.160
-336.802
-340.060
-344.144
-345.688
-340.698
-342.380
-336.402
-336.139
-339.747
-341.673
-338.076
-339.362
-339.918
-342.844
-336.880
-337.052
-338.957
-335.622
-338.088
-339.271
-337.991
-337.835
-340.373
-339.236
-340.667
-338.369
-338.217
-339.611
-339.471
-337.144
-342.258
-343.678
-339.061
-337.955
-339.040
-338.832
-339.933
-338.353
-336.252
-344.137
-339.170
-337.596
-335.800
-336.124
-336.044
-338.776
-340.564
-338.549
-336.835
-338.158
-343.538
-340.779
-338.487
-332.483
-346.604
-342.023
-334.167
-343.134
-340.360
-337.902
-342.849
-339.184
-338.796
-341.437
-340.162
-339.029
-339.116
-340.960
-337.339
-336.461
-343.442
-343.356
-339.196
-341.133
-343.641
-343.226
-338.118
-340.498
-341.857
-343.688
-338.179
-343.182
-341.322
-341.342
-341.752
-337.724
-337.525
-338.631
-340.416
-341.769
-345.862
-344.158
-336.354
-337.267
-342.752
-340.622
-341.362
-341.176
-333.367
-335.351
-337.621
-342.975
-337.287
-335.645
-337.930
-341.036
-337.533
-343.108
-340.292
-340.502
-338.192
-340.338
-339.996
-337.419
-343.578
-342.259
-337.230
-340.245
-338.527
-336.712
-341.453
-339.554
-344.575
-338.979
-338.760
-338.577
-339.678
-335.156
-340.381
-340.122
-332.288
-339.250
-340.204
-341.068
-340.865
-336.360
-343.129
-341.787
-341.130
-341.995
-339.096
-344.676
-337.904
-339.420
-345.326
-336.449
-346.229
-342.762
-339.265
-334.823
-341.632
-338.501
-341.973
-345.319
-340.267
-341.529
-340.830
-338.522
-336.499
-337.664
-335.442
-338.496
-333.113
-333.397
-337.755
-341.851
-339.047
-340.434
-337.974
-340.614
-337.176
-335.904
-342.196
-341.633
-339.078
-341.286
-338.276
-339.621
-335.651
-339.395
-341.388
-339.713
-334.506
-336.058
-340.093
-340.155
-338.154
-335.298
-338.401
-338.110
-341.890
-338.841
-340.845
-343.829
-337.404
-336.946
-329.463
-336.608
-342.151
-345.461
-340.063
-339.657
-333.384
-333.574
-342.048
-339.671
-342.733
-335.805
-342.028
-340.234
-340.839
-342.165
-334.834
-335.217
-342.085
-341.324
-338.764
-340.332
-336.715
-338.469
-340.188
-343.033
-340.603
-342.018
-338.843
-338.265
-342.539
-340.942
-342.130
-343.390
-338.883
-335.667
-336.707
-339.595
-339.984
-339.411
-336.757
-338.935
-341.172
-340.134
-337.574
-339.749
-343.623
-341.239
-339.468
-338.542
-340.142
-338.165
-339.457
-338.681
-342.843
-342.077
-340.363
-340.488
-337.138
-340.981
-344.623
-345.136
-341.261
-338.333
-338.674
-338.780
-336.038
-338.674
-339.856
-335.611
-341.618
-340.546
-345.434
-342.809
-338.186
-337.463
-342.866
-338.712
-344.144
-343.559
-338.450
-334.246
-343.592
-342.613
-341.087
-336.922
-338.241
-337.378
-344.343
-335.545
-342.008
-339.849
-336.821
-335.725
-338.487
-340.426
-339.208
-342.147
-341.612
-334.059
-341.711
-335.116
-344.158
-340.061
-341.164
-340.067
-342.226
-340.691
-336.058
-336.496
-340.026
-342.066
-337.816
-336.263
-335.708
-340.045
-340.427
-340.325
-337.968
-338.213
-338.026
-339.027
-342.284
-342.808
-344.580
-337.970
-337.053
-339.489
-341.932
-339.643
-341.620
-339.985
-337.145
-329.951
-346.549
-340.191
-340.845
-343.678
-340.417
-340.757
-338.043
-336.162
-333.262
-339.498
-337.958
-338.141
-344.401
-342.317
-341.145
-335.679
-340.240
-341.233
-337.607
-338.782
-344.382
-338.426
-341.915
-338.621
-337.671
-342.462
-340.015
-336.451
-339.987
-337.665
-337.098
-338.787
-342.636
-334.256
-340.201
-339.646
-340.986
-334.696
-342.115
-336.488
-337.072
-341.708
-343.171
-338.934
-332.310
-336.650
-336.661
-340.594
-337.961
-337.566
-336.863
-341.948
-342.057
-337.803
-341.317
-342.476
-330.855
-339.869
-339.768
-341.349
-343.252
-345.372
-338.193
-339.258
-342.312
-341.566
-339.390
-341.047
-332.234
-336.506
-342.624
-340.140
-340.117
-342.028
-336.660
-337.382
-340.822
-339.716
-338.541
-336.602
-335.529
-341.923
-343.736
-340.286
-342.449
-341.705
-338.156
-340.315
-339.704
-341.640
-340.191
-339.205
-340.782
-340.599
-341.704
-339.411
-336.758
-338.146
-341.404
-342.588
-342.650
-339.508
-339.423
-338.082
-343.929
-340.836
-340.686
-342.041
-339.408
-340.195
-343.301
-337.852
-337.886
-338.543
-339.115
-336.931
-335.870
-340.550
-337.729
-340.844
-331.971
-340.620
-342.295
-340.157
-338.261
-340.554
-339.232
-340.421
-335.272
-331.172
-337.285
-345.175
-339.989
-336.484
-339.945
-340.249
-341.353
-340.257
-339.886
-340.433
-336.887
-338.970
-342.092
-341.679
-346.389
-337.359
-338.032
-344.549
-336.285
-331.464
-338.553
-340.953
-333.253
-336.775
-342.987
-339.938
-339.448
-340.381
-339.143
-338.591
-342.238
-340.451
-344.045
-340.233
-343.023
-336.269
-337.233
-338.560
-337.924
-336.180
-333.607
-343.030
-340.616
-336.723
-336.839
-338.688
-339.641
-335.599
-341.046
-339.441
-342.051
-341.650
-336.568
-338.862
-343.074
-343.296
-338.132
-337.856
-342.071
-343.020
-336.779
-336.569
-338.367
-338.512
-340.712
-337.571
-342.592
-344.754
-339.975
-337.992
-339.277
-335.303
-345.249
-342.331
-336.597
-343.041
-339.272
-337.706
-340.748
-339.942
-347.550
-340.397
-338.500
-337.418
-342.651
-341.512
-331.502
-334.255
-341.904
-342.224
-347.904
-335.860
-336.650
-338.989
-335.933
-341.482
-338.239
-340.282
-341.569
-340.239
-340.412
-339.791
-336.557
-339.305
-339.457
-344.091
-340.163
-340.413
-342.783
-338.847
-336.969
-335.748
-337.304
-342.057
-337.831
-338.229
-338.838
-337.882
-335.654
-333.516
-331.057
-337.379
-339.022
-340.461
-337.925
-336.897
-338.771
-342.754
-332.864
-339.633
-335.373
-338.442
-338.920
-337.263
-343.127
-343.457
-341.200
-336.758
-336.148
-337.020
-341.770
-342.325
-335.888
-336.393
-339.549
-341.442
-335.492
-339.938
-337.718
-339.342
-340.466
-343.544
-346.178
-341.965
-337.164
-341.705
-341.862
-342.540
-339.787
-341.427
-340.811
-339.190
-342.966
-340.965
-342.990
-341.621
-335.476
-333.607
-338.492
-338.789
-337.391
-340.826
-334.720
-335.426
-336.697
-335.741
-339.238
-335.104
-341.050
-340.350
-339.139
-340.372
-338.255
-338.437
-340.661
-342.947
-339.972
-342.873
-340.631
-342.127
-338.241
-336.931
-334.538
-338.259
-337.734
-331.014
-341.742
-346.278
-337.705
-341.342
-337.867
-340.240
-340.932
-336.321
-345.465
-340.626
-334.990
-338.341
-334.426
-338.703
-339.673
-340.620
-335.097
-339.252
-339.492
-338.403
-342.847
-339.610
-337.211
-334.345
-341.795
-340.407
-339.822
-336.989
-337.304
-342.193
-339.268
-343.832
-339.063
-339.014
-340.255
-340.268
-334.234
-334.172
-341.237
-344.827
-338.288
-334.991
-338.414
-340.903
-333.111
-335.889
-333.743
-336.184
-334.839
-338.677
-338.795
-337.973
-338.986
-337.142
-335.387
-334.454
-338.582
-341.509
-339.568
-340.994
-338.405
-343.329
-338.450
-341.945
-340.899
-342.194
-342.575
-337.398
-338.403
-339.296
-337.230
-336.301
-339.754
-339.990
-339.974
-341.144
-337.566
-342.117
-343.573
-340.083
-341.402
-343.975
-339.396
-339.252
-338.301
-338.834
-341.590
-337.493
-341.282
-340.539
-343.810
-346.003
-341.603
-338.416
-337.377
-334.202
-337.504
-338.286
-340.802
-341.413
-331.113
-339.204
-343.331
-342.683
-340.102
-338.240
-338.826
-337.216
-343.294
-338.547
-338.250
-339.259
-339.864
-339.589
-341.226
-337.447
-337.831
-338.690
-338.991
-340.418
-340.639
-342.173
-337.462
-335.862
-334.671
-335.059
-340.463
-338.520
-339.195
-338.805
-337.598
-341.024
-343.951
-341.032
-335.290
-337.530
-334.563
-340.239
-339.484
-339.348
-335.331
-337.001
-334.007
-342.455
-336.087
-338.625
-335.024
-334.067
-337.561
-338.697
-335.888
-337.729
-342.751
-341.958
-337.407
-335.879
-339.584
-336.246
-341.428
-342.017
-338.099
-339.823
-343.458
-341.909
-338.406
-336.588
-340.253
-340.484
-337.497
-333.082
-339.548
-334.299
-344.579
-342.369
-336.298
-337.240
-346.287
-339.803
-337.765
-339.069
-341.338
-341.430
-337.448
-339.900
-339.288
-337.148
-339.185
-341.241
-340.753
-339.224
-343.895
-339.799
-339.794
-340.838
-340.454
-338.440
-344.203
-340.843
-340.873
-338.402
-339.948
-342.292
-340.377
-339.370
-338.501
-340.943
-339.678
-338.062
-338.863
-339.069
-337.543
-340.821
-337.724
-342.653
-338.266
-338.899
-343.490
-338.527
-332.390
-341.225
-337.701
-341.803
-339.929
-340.002
-339.678
-336.239
-336.051
-335.688
-340.316
-337.119
-340.255
-340.118
-340.504
-341.371
-344.984
-343.078
-337.370
-339.739
-341.490
-329.121
-342.676
-337.697
-338.015
-336.158
-337.310
-344.982
-336.458
-340.252
-339.875
-334.261
-341.172
-342.987
-343.962
-336.871
-345.448
-340.090
-338.660
-340.494
-327.756
-336.575
-343.667
-338.093
-342.630
-343.305
-340.319
-339.154
-342.390
-341.945
-338.492
-340.909
-336.747
-338.576
-345.025
-342.065
-337.048
-340.487
-338.243
-339.926
-340.248
-338.415
-339.978
-341.209
-341.817
-339.978
-339.901
-341.163
-339.032
-337.254
-336.646
-338.182
-340.087
-334.876
-338.375
-339.682
-337.331
-334.268
-339.694
-339.882
-338.132
-340.415
-333.812
-340.153
-342.539
-338.130
-335.337
-338.758
-341.149
-338.999
-345.140
-345.561
-335.867
-336.811
-342.799
-341.066
-339.847
-337.532
-337.561
-339.931
-337.684
-339.623
-339.192
-338.656
-337.090
-340.113
-337.767
-339.988
-342.226
-339.272
-340.270
-340.474
-344.096
-343.375
-339.349
-342.128
-339.104
-341.150
-342.551
-336.702
-343.800
-341.522
-338.956
-342.429
-337.049
-338.639
-343.668
-342.169
-346.827
-339.489
-333.168
-339.379
-338.359
-341.975
-336.989
-339.109
-344.094
-340.364
-341.840
-342.702
-339.625
-341.206
-337.598
-342.709
-341.282
-337.446
-345.354
-343.016
-343.422
-342.775
-340.493
-338.900
-335.786
-338.896
-342.661
-335.586
-343.177
-342.724
-340.108
-341.591
-335.326
-337.964
-340.221
-340.268
-335.973
-336.187
-340.657
-338.996
-330.483
-337.971
-338.076
-338.974
-338.432
-341.092
-343.277
-340.469
-340.399
-334.312
-336.372
-338.823
-345.302
-338.542
-341.381
-339.227
-336.523
-331.483
-337.566
-339.117
-336.076
-335.285
-338.846
-342.405
-345.294
-340.415
-336.884
-332.758
-338.323
-335.866
-337.897
-338.900
-335.166
-335.557
-342.436
-335.874
-336.776
-339.879
-332.531
-336.875
-335.594
-337.089
-339.792
-336.664
-337.021
-335.338
-340.936
-341.258
-334.934
-339.722
-345.198
-343.825
-341.060
-340.621
-330.609
-339.931
-337.521
-341.914
-339.532
-344.624
-341.634
-343.486
-336.280
-334.179
-339.362
-336.402
-340.815
-341.402
-335.937
-341.572
-338.014
-340.366
-340.037
-335.798
-340.124
-336.456
-338.746
-334.344
-340.236
-341.807
-336.706
-335.720
-338.990
-337.379
-338.773
-338.253
-335.065
-334.735
-338.741
-341.055
-338.508
-339.989
-339.588
-337.580
-340.780
-338.731
-339.522
-340.100
-337.416
-339.607
-339.017
-337.531
-336.689
-336.002
-341.831
-339.630
-338.306
-337.864
-338.692
-339.351
-338.257
-340.767
-338.001
-342.557
-341.191
-341.027
-339.144
-338.292
-338.306
-337.333
-341.471
-341.948
-339.117
-338.050
-342.468
-340.244
-334.656
-336.581
-339.467
-338.271
-345.118
-339.150
-339.338
-343.570
-340.144
-342.938
-338.257
-337.712
-339.432
-337.885
-338.385
-339.018
-340.840
-343.128
-339.664
-340.016
-339.886
-335.323
-341.147
-339.235
-341.989
-340.386
-336.654
-335.782
-334.097
-337.549
-341.324
-338.452
-338.913
-339.048
-341.441
-341.515
-336.099
-336.513
-340.428
-341.159
-336.765
-341.128
-343.946
-337.092
-335.499
-337.854
-335.628
-336.465
-336.224
-334.556
-340.557
-337.275
-337.932
-342.832
-335.010
-337.144
-340.028
-336.445
-336.457
-336.135
-339.642
-341.028
-341.759
-341.649
-334.637
-339.241
-336.237
-339.540
-339.733
-337.123
-339.987
-339.292
-338.381
-335.164
-340.523
-340.609
-342.041
-342.659
-340.771
-341.182
-339.176
-338.039
-335.349
-333.790
-337.384
-342.039
-342.068
-341.607
-342.452
-342.089
-343.210
-343.778
-339.673
-337.676
-336.560
-339.131
-339.171
-342.363
-342.198
-345.423
-341.611
-342.446
-338.990
-338.950
-341.977
-340.158
-339.542
-343.908
-335.566
-340.277
-334.497
-340.528
-343.125
-338.142
-342.630
-340.062
-339.084
-337.703
-344.018
-342.124
-342.776
-335.753
-344.322
-345.325
-340.952
-343.362
-338.219
-341.337
-340.848
-338.596
-342.845
-338.254
-344.673
-341.070
-338.350
-340.104
-343.299
-338.474
-343.559
-343.895
-342.721
-339.234
-344.806
-338.262
-337.260
-341.970
-341.296
-343.833
-342.601
-343.672
-342.786
-340.154
-339.547
-338.328
-343.512
-338.370
-343.587
-342.628
-335.702
-335.598
-340.017
-339.777
-340.702
-341.355
-337.847
-341.280
-343.615
-341.133
-341.245
-338.905
-340.854
-342.182
-337.558
-337.521
-338.959
-338.713
-338.787
-339.147
-342.784
-342.344
-335.569
-337.749
-335.147
-338.840
-340.081
-336.637
-336.537
-335.946
-339.030
-338.306
-341.355
-337.409
-337.929
-331.860
-338.446
-341.260
-341.928
-336.729
-342.195
-340.461
-343.293
-338.526
-340.123
-335.402
-338.676
-340.001
-340.158
-339.880
-340.341
-336.274
-339.523
-336.435
-338.974
-342.821
-338.052
-334.314
-340.623
-338.660
-340.846
-338.762
-331.750
-339.289
-339.067
-342.260
-342.309
-337.913
-339.878
-338.064
-335.877
-339.174
-338.732
-340.195
-330.616
-331.478
-341.140
-342.751
-340.730
-338.895
-338.235
-341.278
-341.731
-341.062
-337.185
-335.509
-339.211
-340.453
-338.767
-339.739
-337.130
-341.538
-341.435
-340.088
-337.302
-335.750
-337.869
-337.304
-339.283
-341.319
-338.194
-343.167
-343.459
-338.429
-335.972
-340.166
-338.354
-338.165
-336.216
-333.550
-338.973
-338.898
-338.795
-339.631
-338.816
-338.751
-338.119
-339.032
-339.497
-338.761
-337.482
-340.292
-343.927
-339.652
-344.213
-346.809
-339.047
-338.054
-339.785
-340.001
-345.994
-340.742
-341.269
-342.006
-341.908
-345.458
-339.066
-340.655
-338.897
-339.462
-339.786
-340.290
-332.157
-338.461
-338.304
-338.559
-330.187
-336.663
-338.036
-336.706
-334.987
-339.318
-341.713
-339.534
-344.652
-340.027
-340.803
-335.337
-334.172
-337.263
-338.437
-338.448
-343.075
-343.078
-342.041
-338.923
-338.905
-338.135
-336.371
-338.436
-338.584
-337.109
-336.354
-337.141
-342.687
-341.926
-344.217
-343.425
-339.881
-340.055
-339.310
-337.043
-338.299
-338.269
-341.459
-339.579
-341.793
-335.926
-336.226
-335.850
-339.281
-338.169
-340.890
-339.061
-335.269
-342.168
-343.602
-340.062
-341.434
-339.528
-342.016
-345.646
-336.759
-340.213
-341.448
-341.182
-333.447
-339.399
-338.173
-338.746
-332.967
-342.928
-342.824
-341.347
-336.576
-338.977
-341.179
-338.466
-341.439
-333.106
-336.698
-340.228
-336.365
-339.091
