# Supplementary material for: A Fast and Efficient Approach for Genomic Selection with High-Density Markers
Source: G3 (Bethesda). 2012 Oct 1;2(10):1179–84. doi: 10.1534/g3.112.003822 (PMC3464110; doi:10.1534/g3.112.003822)
Supplement: Supporting Information [file supp_2.10.1179_FileS1.zip › Rep1_50/Rep12/trainTBV]

-345.698
-341.556
-342.722
-344.513
-338.586
-340.202
-339.482
-341.065
-338.640
-340.057
-338.150
-341.833
-342.808
-337.669
-342.051
-339.603
-338.990
-340.293
-342.678
-338.635
-332.485
-336.844
-339.696
-336.719
-337.003
-342.315
-338.726
-342.547
-339.507
-333.881
-337.908
-337.611
-340.142
-332.594
-341.479
-334.013
-338.953
-340.836
-337.575
-341.608
-343.327
-341.853
-338.835
-343.214
-340.510
-341.017
-339.068
-339.605
-333.034
-343.591
-341.650
-342.385
-338.231
-336.722
-336.834
-337.211
-345.689
-340.366
-344.464
-340.331
-337.208
-343.364
-334.603
-338.129
-340.933
-336.252
-338.078
-337.984
-336.584
-340.551
-338.915
-340.784
-339.128
-340.508
-343.331
-342.582
-337.954
-340.534
-342.258
-339.704
-341.682
-342.137
-337.717
-337.010
-339.170
-337.406
-337.475
-337.168
-336.372
-338.901
-338.594
-338.499
-338.982
-335.746
-339.771
-338.620
-336.121
-336.177
-336.243
-336.904
-342.981
-344.559
-342.137
-342.960
-340.029
-337.715
-341.032
-337.877
-340.602
-340.839
-337.526
-339.702
-336.885
-338.296
-340.458
-336.129
-341.659
-336.295
-339.982
-336.545
-337.663
-341.246
-339.921
-343.299
-339.688
-340.677
-337.945
-340.295
-347.544
-342.277
-338.114
-340.054
-342.372
-341.308
-342.571
-339.575
-339.769
-342.500
-338.091
-342.691
-340.802
-338.699
-342.899
-339.402
-341.116
-340.151
-338.458
-338.791
-341.750
-341.409
-338.788
-341.729
-343.504
-341.960
-341.408
-343.071
-338.392
-340.382
-342.180
-339.091
-335.044
-336.271
-336.931
-336.552
-340.370
-339.754
-339.931
-341.252
-335.269
-341.023
-336.197
-338.155
-339.682
-337.487
-339.839
-338.473
-332.187
-334.160
-332.783
-332.522
-340.141
-333.594
-338.765
-331.350
-341.381
-339.055
-339.357
-340.253
-345.667
-345.230
-348.465
-342.992
-339.042
-333.421
-341.823
-335.065
-343.242
-340.226
-340.910
-343.822
-341.342
-341.157
-342.486
-343.074
-338.584
-340.515
-338.571
-340.041
-341.252
-337.451
-336.740
-343.093
-338.200
-336.694
-337.225
-336.859
-338.496
-341.144
-337.528
-340.470
-330.381
-333.934
-330.979
-338.024
-328.893
-334.676
-331.136
-334.046
-330.535
-334.790
-330.944
-333.739
-332.165
-335.594
-331.058
-335.043
-331.216
-336.680
-331.149
-337.086
-344.361
-342.131
-343.823
-343.248
-347.352
-341.841
-348.120
-340.549
-344.079
-342.856
-345.125
-341.282
-341.843
-344.583
-344.895
-343.549
-346.522
-345.179
-344.966
-340.679
-343.955
-341.940
-341.347
-341.855
-340.359
-339.546
-339.409
-342.242
-340.785
-341.403
-342.338
-340.623
-346.491
-344.830
-343.893
-343.837
-343.051
-341.990
-344.234
-343.816
-334.427
-340.953
-335.300
-339.542
-333.581
-340.334
-338.806
-340.100
-335.517
-340.639
-332.758
-340.444
-331.832
-337.802
-333.119
-340.676
-334.263
-340.098
-337.617
-339.679
-337.602
-342.000
-339.233
-339.252
-337.732
-340.551
-337.340
-341.305
-340.256
-340.230
-338.560
-341.994
-338.588
-340.683
-338.178
-339.697
-338.116
-339.168
-339.614
-338.698
-344.657
-340.155
-345.100
-343.279
-343.944
-339.809
-343.389
-340.556
-340.850
-337.579
-344.651
-341.121
-339.466
-340.680
-343.923
-339.094
-343.602
-341.527
-340.153
-342.569
-339.607
-342.822
-340.833
-343.509
-340.685
-341.040
-340.248
-341.394
-342.757
-342.366
-340.873
-341.234
-340.047
-342.238
-340.035
-346.069
-337.340
-345.284
-337.879
-343.960
-340.270
-339.553
-339.976
-340.666
-338.440
-339.064
-341.153
-338.342
-343.978
-340.757
-341.691
-340.556
-340.780
-340.523
-337.964
-339.857
-340.859
-340.318
-341.564
-338.034
-340.197
-341.951
-338.800
-338.824
-339.256
-338.192
-340.633
-342.468
-344.559
-339.234
-341.319
-338.164
-340.958
-339.149
-340.488
-337.647
-339.810
-339.629
-339.165
-340.356
-337.035
-333.896
-336.583
-336.666
-340.615
-335.714
-340.572
-335.834
-333.598
-335.429
-338.501
-335.769
-339.618
-336.320
-340.166
-334.400
-339.486
-333.495
-339.441
-335.984
-334.039
-337.769
-338.004
-337.060
-339.604
-339.817
-340.122
-340.906
-338.139
-336.356
-340.193
-336.885
-338.581
-336.035
-340.591
-336.120
-339.061
-337.363
-338.606
-338.735
-340.130
-339.983
-341.147
-341.244
-343.311
-341.095
-339.234
-340.527
-339.684
-340.633
-339.627
-342.258
-339.251
-342.333
-339.386
-339.311
-341.878
-340.525
-341.106
-340.079
-342.997
-336.928
-343.186
-337.588
-343.581
-337.827
-340.484
-334.756
-341.863
-339.100
-335.257
-336.090
-338.258
-339.104
-338.153
-333.160
-341.567
-333.838
-340.304
-336.441
-337.921
-342.452
-339.630
-340.656
-337.658
-339.975
-341.089
-340.796
-338.468
-341.064
-338.501
-340.836
-339.794
-339.627
-338.792
-341.620
-339.828
-341.195
-340.034
-340.753
-340.798
-342.497
-342.359
-341.820
-342.202
-341.056
-341.289
-341.021
-343.901
-343.672
-343.370
-340.323
-342.758
-345.444
-341.670
-340.516
-338.714
-340.150
-341.922
-341.913
-343.500
-338.052
-343.526
-336.834
-343.627
-337.048
-343.122
-338.149
-343.007
-338.612
-345.100
-333.604
-341.707
-335.031
-344.875
-334.988
-342.339
-333.961
-334.493
-333.234
-342.685
-338.953
-337.000
-338.535
-337.258
-335.694
-337.098
-336.680
-337.423
-340.134
-338.152
-340.394
-339.152
-337.385
-338.312
-336.213
-340.758
-335.229
-337.668
-339.009
-338.632
-336.417
-341.711
-338.759
-337.598
-337.443
-338.504
-340.715
-337.547
-336.551
-339.550
-336.751
-339.107
-336.837
-337.952
-337.400
-339.777
-337.324
-336.327
-335.395
-341.647
-336.570
-346.268
-339.114
-342.797
-337.587
-344.241
-338.064
-342.882
-336.158
-339.251
-337.487
-342.187
-338.788
-342.044
-338.243
-343.512
-338.255
-337.445
-339.870
-339.533
-338.925
-336.766
-338.940
-337.796
-340.021
-343.239
-341.484
-342.860
-336.669
-345.030
-339.885
-338.468
-339.810
-340.346
-340.626
-341.751
-340.010
-342.462
-340.361
-340.757
-337.082
-342.363
-339.403
-341.882
-338.108
-334.974
-335.152
-343.202
-339.254
-340.306
-338.028
-345.686
-339.885
-339.015
-340.201
-343.432
-338.949
-339.966
-336.059
-336.919
-337.154
-326.387
-338.856
-330.841
-335.784
-330.038
-338.256
-332.601
-341.078
-329.798
-337.855
-333.413
-335.606
-339.149
-333.921
-329.956
-336.593
-332.656
-339.479
-339.102
-338.130
-340.785
-334.946
-339.319
-335.487
-336.114
-336.786
-336.398
-336.761
-338.032
-340.247
-337.010
-338.303
-339.652
-336.046
-337.032
-338.964
-336.128
-335.980
-343.367
-341.203
-339.047
-341.319
-344.438
-341.326
-339.099
-339.841
-339.637
-340.120
-342.546
-341.681
-338.389
-341.027
-344.019
-341.426
-339.049
-342.262
-337.230
-340.689
-340.115
-341.439
-339.520
-340.910
-340.689
-342.392
-341.744
-342.931
-340.332
-341.351
-339.810
-344.713
-339.351
-341.743
-339.551
-342.528
-339.473
-343.952
-341.670
-342.924
-329.205
-336.405
-333.216
-337.063
-332.118
-337.937
-331.146
-337.987
-329.877
-335.276
-330.818
-336.367
-330.742
-334.904
-330.694
-335.021
-332.853
-336.202
-331.132
-335.146
-335.196
-335.890
-335.171
-338.720
-336.452
-336.478
-336.692
-338.017
-332.898
-337.829
-332.954
-339.765
-335.528
-336.941
-333.904
-341.172
-334.076
-338.948
-332.397
-338.187
-342.987
-337.553
-340.045
-341.412
-337.131
-339.234
-339.311
-340.106
-341.045
-336.919
-334.342
-338.682
-338.292
-339.906
-338.656
-339.835
-339.531
-339.084
-340.289
-339.594
-338.901
-340.722
-339.019
-340.282
-337.953
-337.692
-338.885
-337.411
-337.777
-341.076
-340.725
-341.272
-339.690
-342.012
-338.204
-339.219
-337.462
-339.490
-339.233
-339.275
-341.891
-338.084
-340.572
-340.513
-340.544
-341.294
-342.163
-340.147
-339.299
-338.879
-343.247
-338.150
-340.155
-340.546
-341.361
-338.221
-341.297
-341.506
-338.208
-339.086
-337.834
-339.247
-337.343
-337.370
-337.869
-336.925
-337.438
-335.898
-334.336
-336.999
-338.407
-334.964
-340.002
-339.690
-338.761
-338.218
-335.917
-336.801
-339.873
-339.444
-340.171
-342.262
-342.282
-343.368
-346.339
-343.201
-342.537
-343.905
-340.046
-343.758
-346.293
-344.674
-338.427
-344.898
-341.351
-344.478
-340.584
-341.992
-341.622
-341.069
-337.527
-342.865
-337.354
-338.545
-337.474
-340.278
-339.159
-339.281
-336.635
-339.743
-338.672
-341.652
-340.288
-337.383
-336.320
-341.995
-337.621
-340.051
-340.845
-339.471
-339.116
-334.803
-337.356
-336.883
-336.647
-339.108
-338.667
-334.454
-336.426
-337.638
-336.636
-339.701
-337.865
-333.255
-335.389
-337.896
-337.270
-336.838
-333.482
-336.709
-339.986
-337.545
-343.782
-342.946
-340.952
-340.362
-344.778
-340.538
-346.312
-338.802
-345.967
-342.125
-344.622
-340.679
-340.282
-340.845
-343.488
-337.757
-340.420
-336.374
-339.547
-339.790
-342.984
-338.966
-339.285
-339.931
-339.747
-341.735
-339.139
-341.342
-345.017
-340.840
-338.425
-338.693
-344.072
-342.136
-342.266
-340.165
-338.383
-340.865
-336.574
-338.744
-336.769
-336.433
-337.666
-338.721
-339.923
-337.896
-339.302
-339.526
-339.168
-340.966
-335.799
-339.781
-338.559
-335.642
-339.514
-339.312
-340.283
-339.293
-340.102
-339.372
-341.716
-340.936
-342.572
-342.928
-342.515
-342.963
-343.419
-341.512
-344.695
-341.007
-339.018
-340.901
-343.405
-340.466
-342.609
-342.410
-338.064
-342.427
-339.697
-338.788
-338.182
-339.266
-339.531
-341.206
-338.395
-340.137
-338.839
-342.428
-341.221
-339.415
-340.936
-336.910
-339.513
-340.424
-339.609
-342.034
-340.462
-339.530
-336.530
-338.147
-336.577
-338.431
-334.893
-338.159
-336.131
-338.080
-339.028
-334.491
-338.218
-337.321
-335.699
-339.469
-336.883
-338.209
-337.583
-339.659
-337.012
-336.385
-341.105
-341.296
-341.418
-341.711
-337.903
-339.974
-342.454
-339.794
-340.877
-342.216
-340.956
-340.693
-341.052
-344.214
-340.092
-341.977
-339.906
-342.250
-337.768
-340.823
-343.502
-336.959
-344.323
-337.481
-346.039
-337.398
-337.915
-339.644
-343.966
-338.293
-339.905
-336.051
-345.367
-336.025
-344.554
-337.112
-342.931
-341.529
-340.771
-336.569
-339.667
-343.845
-336.817
-337.779
-344.616
-342.093
-337.814
-340.383
-337.908
-341.562
-343.505
-342.714
-342.082
-341.713
-341.785
-342.233
-338.914
-342.538
-339.863
-338.599
-340.785
-342.542
-341.538
-341.135
-344.154
-341.743
-343.452
-339.685
-344.368
-342.286
-341.289
-340.468
-341.487
-340.999
-338.510
-341.527
-341.525
-342.736
-341.026
-342.702
-337.446
-338.782
-337.238
-341.000
-338.273
-339.421
-336.862
-340.759
-337.454
-339.240
-336.761
-338.396
-337.305
-337.063
-337.957
-338.818
-337.145
-341.690
-337.607
-339.195
-332.563
-339.882
-334.455
-338.234
-332.432
-339.026
-334.219
-340.717
-333.935
-339.698
-338.358
-339.654
-333.126
-339.186
-337.797
-342.054
-331.687
-338.857
-337.258
-339.804
-340.713
-337.809
-341.291
-337.257
-342.893
-337.259
-337.684
-339.041
-337.904
-337.338
-341.351
-336.316
-337.956
-337.120
-343.317
-339.471
-339.551
-337.864
-340.393
-335.903
-337.080
-342.998
-337.714
-342.191
-337.558
-340.222
-338.256
-340.640
-338.803
-341.581
-336.758
-340.926
-338.540
-340.236
-335.983
-341.455
-339.335
-340.564
-337.907
-339.770
-342.874
-340.191
-340.383
-342.297
-339.078
-340.783
-340.958
-341.337
-340.497
-340.550
-338.597
-340.512
-340.434
-340.276
-338.854
-338.351
-340.451
-341.788
-339.407
-343.004
-340.509
-338.901
-338.208
-341.278
-338.425
-344.325
-337.590
-340.302
-340.748
-341.245
-339.856
-340.818
-338.177
-338.676
-341.516
-341.784
-336.238
-342.507
-337.418
-343.081
-341.824
-344.047
-340.721
-343.826
-343.359
-342.380
-340.447
-343.120
-339.662
-343.111
-340.717
-343.522
-338.869
-345.029
-341.716
-343.892
-343.764
-342.502
-340.401
-343.944
-334.716
-340.435
-334.495
-340.661
-332.889
-342.477
-332.750
-338.703
-331.381
-342.366
-331.328
-337.120
-333.685
-338.849
-334.259
-339.448
-337.937
-340.128
-336.041
-338.539
-342.616
-345.150
-338.782
-342.041
-339.262
-345.789
-338.422
-347.247
-344.604
-343.644
-343.131
-342.126
-341.286
-346.480
-338.828
-346.559
-340.655
-343.168
-342.668
-347.828
-336.935
-338.487
-335.488
-340.957
-332.392
-337.178
-335.701
-341.079
-335.375
-339.843
-341.778
-341.085
-336.525
-340.145
-337.923
-339.530
-334.669
-338.918
-335.654
-334.767
-341.706
-339.664
-339.877
-339.473
-344.021
-340.301
-339.717
-336.961
-342.142
-341.300
-341.085
-340.774
-343.342
-341.083
-338.083
-337.798
-343.211
-338.859
-343.827
-337.374
-339.739
-337.118
-339.986
-336.040
-338.880
-340.247
-339.892
-338.156
-340.411
-337.266
-339.402
-339.106
-338.271
-338.928
-335.054
-340.985
-337.675
-338.633
-338.794
-337.944
-337.427
-336.465
-339.967
-339.080
-337.080
-336.594
-338.945
-335.133
-337.779
-336.806
-341.951
-336.331
-343.711
-335.676
-337.186
-335.057
-343.245
-337.758
-343.689
-340.385
-338.462
-335.914
-337.287
-339.380
-338.292
-338.250
-338.580
-341.042
-340.397
-339.351
-335.665
-335.378
-336.704
-336.234
-339.250
-336.039
-340.487
-339.120
-335.124
-336.642
-335.569
-338.240
-338.669
-337.328
-339.105
-337.613
-339.514
-338.624
-338.705
-338.628
-336.968
-337.016
-335.113
-337.985
-339.542
-337.608
-338.055
-336.673
-335.846
-336.806
-334.077
-336.699
-337.362
-337.283
-338.470
-339.383
-332.858
-335.318
-340.864
-338.507
-339.265
-335.538
-339.152
-338.100
-337.964
-340.383
-335.637
-337.086
-342.985
-337.483
-346.182
-342.577
-343.524
-341.411
-345.442
-339.922
-342.656
-341.534
-346.049
-342.918
-340.278
-338.500
-341.029
-342.251
-346.336
-340.570
-344.318
-341.391
-346.470
-344.327
-340.588
-343.761
-342.177
-341.306
-340.473
-340.802
-341.473
-341.616
-341.289
-341.329
-341.377
-341.736
-341.110
-341.997
-341.571
-342.057
-341.930
-341.178
-341.827
-342.511
-340.171
-337.528
-339.877
-339.326
-338.331
-340.180
-339.854
-339.550
-339.463
-339.457
-337.867
-338.915
-337.882
-338.594
-338.501
-339.831
-339.240
-338.327
-337.376
-337.283
-336.633
-340.026
-342.918
-337.698
-342.439
-341.977
-338.812
-342.700
-342.424
-340.671
-335.799
-342.069
-337.893
-340.050
-344.519
-339.607
-340.986
-339.294
-338.581
-338.594
-335.896
-336.253
-337.339
-336.235
-336.683
-337.235
-337.748
-337.985
-339.556
-338.088
-337.536
-338.342
-337.079
-336.914
-338.315
-338.843
-335.564
-335.265
-336.708
-337.967
-339.721
-335.683
-336.397
-336.205
-336.221
-336.906
-337.834
-333.746
-338.303
-335.833
-337.447
-335.294
-333.614
-336.211
-339.384
-334.912
-339.517
-335.207
-338.843
-335.841
-342.436
-336.725
-342.257
-337.002
-338.749
-337.530
-340.621
-340.417
-342.628
-337.774
-341.802
-337.695
-339.397
-339.815
-341.734
-336.094
-341.632
-336.218
-340.735
-338.368
-341.382
-340.153
-340.108
-337.947
-339.742
-338.685
-340.173
-339.826
-338.529
-337.854
-339.531
-340.635
-340.150
-340.225
-341.449
-340.369
-339.461
-339.112
-339.319
-338.162
-337.725
-342.485
-341.977
-338.476
-341.162
-336.241
-338.255
-338.687
-341.943
-340.558
-345.099
-341.045
-344.713
-341.604
-342.035
-341.288
-342.417
-338.438
-338.563
-339.662
-336.889
-339.340
-339.160
-335.777
-336.560
-335.852
-336.354
-340.044
-338.091
-337.665
-336.137
-337.044
-342.733
-337.812
-335.495
-337.696
-338.523
-341.603
-337.924
-340.374
-337.247
-339.987
-340.278
-339.733
-338.822
-339.729
-340.990
-340.265
-342.831
-339.359
-340.620
-338.266
-340.090
-336.166
-341.487
-336.623
-339.747
-341.692
-338.471
-336.970
-347.483
-339.716
-338.859
-340.512
-336.535
-339.779
-343.866
-338.376
-341.442
-339.076
-342.204
-341.433
-343.041
-337.369
-340.198
-340.608
-344.997
-342.924
-344.794
-343.899
-339.929
-339.507
-340.775
-341.322
-341.709
-339.104
-342.667
-339.753
-339.700
-342.325
-340.779
-341.348
-342.048
-340.437
-341.986
-338.632
-340.936
-342.996
-339.980
-340.484
-340.205
-343.531
-341.106
-339.303
-340.546
-338.758
-342.497
-341.002
-342.698
-341.980
-339.054
-340.774
-339.425
-338.480
-338.529
-341.056
-341.710
-340.475
-340.974
-340.051
-345.207
-337.886
-343.810
-338.851
-344.172
-339.894
-341.900
-341.757
-343.248
-338.967
-342.410
-343.760
-342.028
-343.512
-345.466
-340.623
-342.017
-345.320
-344.893
-342.920
-342.725
-344.458
-344.999
-342.085
-345.243
-346.298
-343.104
-343.087
-344.012
-343.382
-342.114
-345.622
-347.125
-343.707
-345.646
-345.897
-346.868
-345.219
-341.626
-343.229
-346.023
-339.517
-345.556
-342.446
-340.933
-343.469
-342.601
-337.884
-339.756
-340.927
-342.674
-342.246
-341.585
-338.931
-345.416
-337.988
-340.648
-340.599
-345.722
-339.383
-335.220
-337.262
-338.117
-339.608
-332.293
-342.135
-334.792
-339.136
-335.082
-341.997
-338.228
-341.570
-337.522
-340.276
-340.624
-341.251
-339.083
-343.742
-338.842
-341.800
-331.567
-333.086
-330.261
-334.105
-329.684
-335.312
-329.988
-334.615
-331.338
-334.635
-332.203
-332.514
-329.648
-334.122
-332.022
-333.835
-332.274
-334.818
-329.240
-334.183
-346.067
-341.085
-340.553
-341.079
-345.985
-343.835
-343.686
-341.439
-345.055
-341.289
-345.468
-343.704
-344.644
-343.496
-343.814
-340.702
-343.414
-341.450
-344.560
-342.171
-340.157
-338.871
-339.408
-342.856
-340.744
-339.302
-338.264
-341.584
-339.373
-341.306
-342.519
-338.706
-341.248
-339.690
-338.475
-343.637
-341.247
-342.000
-340.030
-343.194
-342.163
-339.768
-340.093
-335.472
-336.167
-337.696
-337.859
-339.427
-336.321
-337.973
-340.614
-339.759
-334.232
-342.870
-338.308
-335.953
-338.220
-339.608
-339.491
-338.261
-338.524
-342.682
-339.364
-339.798
-342.469
-342.493
-340.578
-345.363
-340.596
-342.827
-339.294
-345.137
-339.051
-341.613
-340.279
-345.534
-340.909
-343.221
-339.591
-340.938
-331.211
-339.685
-337.027
-339.007
-332.291
-339.390
-330.329
-335.946
-329.589
-335.434
-331.577
-336.786
-332.084
-337.421
-334.990
-338.152
-336.067
-337.016
-329.106
-339.737
-342.679
-339.128
-339.431
-340.758
-342.464
-339.726
-342.153
-341.520
-343.807
-342.388
-345.150
-342.217
-342.716
-342.780
-343.296
-340.190
-342.376
-338.876
-342.991
-340.907
-338.509
-339.175
-340.948
-338.437
-336.737
-338.222
-339.796
-333.746
-340.239
-336.769
-335.458
-337.589
-338.536
-338.409
-341.960
-336.066
-340.462
-340.771
-335.537
-337.638
-337.512
-337.906
-336.803
-338.179
-340.457
-337.157
-340.895
-338.854
-339.416
-336.142
-340.686
-338.627
-340.170
-336.134
-338.933
-338.111
-340.041
-340.516
-339.146
-335.877
-338.103
-336.521
-338.412
-340.503
-336.972
-338.672
-338.222
-336.620
-337.064
-340.020
-338.774
-338.782
-337.839
-334.882
-340.342
-339.093
-335.818
-338.714
-338.793
-338.797
-337.821
-341.689
-339.811
-344.058
-343.244
-344.014
-337.963
-340.900
-338.072
-339.159
-339.423
-340.610
-341.459
-341.208
-339.190
-344.552
-338.797
-340.818
-345.960
-343.973
-339.616
-340.610
-336.054
-339.898
-339.803
-340.253
-338.861
-339.753
-340.266
-339.740
-338.328
-342.761
-339.391
-339.946
-338.097
-339.749
-341.198
-339.143
-336.795
-340.299
-343.844
-339.923
-340.397
-341.922
-340.344
-341.567
-340.038
-339.013
-340.125
-340.180
-340.389
-336.853
-341.215
-341.900
-341.582
-337.468
-339.888
-342.033
-338.282
-342.561
-340.621
-337.227
-339.740
-339.030
-332.832
-341.522
-340.520
-337.730
-341.605
-337.933
-342.243
-340.055
-338.899
-338.403
-341.381
-336.207
-339.563
-339.975
-339.008
-338.398
-340.320
-340.608
-336.952
-338.999
-334.163
-340.174
-334.063
-340.262
-336.513
-337.090
-334.835
-337.460
-339.971
-335.764
-337.600
-338.161
-341.224
-334.823
-340.088
-336.258
-339.067
-338.741
-337.149
-338.773
-336.385
-341.604
-340.967
-341.070
-338.936
-338.722
-338.995
-338.286
-338.381
-337.420
-338.752
-341.131
-340.560
-334.867
-338.842
-339.857
-342.109
-344.366
-341.562
-343.424
-344.003
-340.803
-343.313
-341.695
-343.374
-341.505
-343.066
-341.574
-341.356
-342.542
-340.850
-342.004
-342.630
-341.652
-339.695
-341.602
-337.964
-340.221
-337.525
-343.330
-340.088
-339.016
-342.272
-340.209
-337.404
-339.810
-339.723
-340.018
-339.640
-341.579
-339.723
-341.397
-339.432
-339.423
-339.013
-339.313
-339.120
-338.868
-339.254
-338.082
-339.430
-338.841
-336.348
-340.269
-339.958
-336.810
-339.972
-334.723
-338.367
-336.979
-338.037
-337.743
-340.062
-338.718
-337.340
-336.001
-333.144
-335.399
-333.484
-334.406
-333.297
-338.520
-335.069
-338.409
-331.139
-336.860
-332.901
-336.385
-332.125
-338.070
-334.325
-338.013
-332.029
-338.709
-334.136
-334.565
-340.346
-340.998
-343.315
-337.294
-343.273
-338.314
-345.193
-338.892
-346.305
-343.520
-345.482
-340.194
-344.514
-339.192
-342.150
-339.452
-339.019
-340.392
-341.168
-343.213
