# Supplementary material for: A Fast and Efficient Approach for Genomic Selection with High-Density Markers
Source: G3 (Bethesda). 2012 Oct 1;2(10):1179–84. doi: 10.1534/g3.112.003822 (PMC3464110; doi:10.1534/g3.112.003822)
Supplement: Supporting Information [file supp_2.10.1179_FileS1.zip › Rep1_50/Rep12/trainY]

-349.343
-341.236
-342.733
-343.683
-342.735
-340.037
-335.297
-337.626
-338.839
-342.487
-338.615
-341.019
-346.993
-340.105
-342.262
-342.091
-339.269
-339.275
-339.479
-336.202
-327.036
-335.429
-336.552
-340.888
-337.498
-336.422
-339.156
-346.637
-339.360
-338.329
-335.671
-340.260
-338.408
-330.089
-342.342
-333.258
-340.242
-342.227
-337.570
-340.161
-340.897
-343.139
-338.528
-345.814
-339.771
-343.590
-340.160
-337.620
-336.307
-335.922
-341.666
-344.315
-336.723
-337.565
-333.029
-338.635
-345.303
-337.023
-345.574
-340.110
-333.986
-340.941
-335.317
-336.829
-341.822
-338.098
-340.043
-335.626
-342.329
-339.668
-337.761
-341.920
-341.874
-345.421
-342.411
-343.803
-338.023
-340.744
-338.147
-336.509
-342.521
-343.378
-340.979
-333.632
-336.822
-335.377
-336.979
-342.087
-336.832
-338.286
-339.449
-335.128
-346.014
-335.469
-341.364
-333.879
-336.738
-335.905
-340.513
-339.604
-343.049
-344.411
-340.800
-340.341
-341.723
-339.479
-341.194
-337.098
-337.223
-345.905
-337.238
-339.597
-341.946
-337.004
-342.972
-335.878
-341.475
-334.554
-346.047
-333.888
-338.344
-342.622
-333.983
-340.337
-337.812
-337.711
-336.451
-339.246
-348.033
-338.401
-336.092
-343.645
-344.098
-339.837
-341.838
-339.879
-340.928
-340.772
-338.491
-341.789
-345.750
-337.296
-341.572
-337.792
-343.474
-338.128
-339.680
-334.796
-342.828
-344.846
-338.763
-336.965
-345.072
-338.484
-343.154
-347.628
-336.788
-342.248
-341.188
-341.648
-337.958
-342.173
-336.841
-339.675
-338.617
-336.518
-342.760
-340.026
-334.595
-341.426
-335.113
-333.348
-337.946
-335.789
-340.165
-338.892
-331.679
-333.623
-330.845
-332.926
-338.284
-334.553
-333.792
-331.581
-338.543
-337.307
-342.959
-340.922
-345.795
-344.837
-350.272
-341.854
-347.197
-337.303
-345.309
-336.500
-346.418
-343.461
-340.643
-344.687
-343.817
-343.315
-338.880
-342.648
-338.992
-341.841
-336.263
-344.460
-343.694
-343.988
-337.761
-339.114
-338.381
-336.606
-335.537
-334.725
-338.431
-338.675
-337.359
-344.152
-329.462
-339.724
-329.186
-335.910
-326.413
-333.779
-330.972
-332.346
-332.655
-331.906
-329.611
-337.988
-331.174
-334.954
-334.669
-339.119
-333.925
-333.330
-331.776
-336.584
-346.880
-346.442
-342.531
-344.426
-343.784
-338.660
-349.435
-336.205
-349.561
-340.425
-340.704
-342.001
-345.249
-341.875
-342.232
-345.398
-341.263
-343.815
-347.268
-343.063
-347.886
-340.552
-341.558
-339.013
-341.052
-336.509
-348.988
-336.293
-340.415
-339.140
-343.414
-339.470
-345.605
-346.335
-342.212
-344.036
-347.279
-336.354
-345.850
-341.981
-335.845
-342.361
-338.859
-349.140
-335.974
-335.895
-341.113
-342.732
-333.325
-340.439
-336.135
-338.788
-330.541
-334.875
-333.952
-338.779
-333.245
-343.535
-335.489
-342.038
-339.347
-338.879
-336.046
-335.961
-333.845
-336.406
-336.662
-342.472
-338.139
-338.541
-338.738
-346.026
-337.357
-341.810
-335.971
-339.037
-337.653
-338.598
-341.807
-337.085
-340.750
-338.785
-343.892
-339.570
-341.486
-342.543
-349.058
-345.427
-338.828
-335.487
-349.054
-344.458
-341.503
-341.940
-350.020
-342.979
-345.255
-342.858
-341.294
-338.461
-341.432
-342.435
-343.104
-341.204
-338.338
-341.845
-344.136
-338.070
-342.592
-339.132
-338.527
-344.310
-339.807
-341.492
-341.420
-346.840
-339.420
-344.564
-339.046
-339.557
-338.932
-341.549
-341.043
-340.275
-339.290
-339.689
-337.589
-334.904
-345.719
-341.446
-342.616
-339.843
-341.040
-341.037
-333.539
-339.772
-343.781
-342.815
-343.053
-337.407
-336.847
-347.124
-338.780
-339.086
-338.428
-340.297
-341.388
-347.657
-346.900
-341.777
-340.737
-337.156
-340.556
-340.202
-343.388
-336.911
-338.436
-338.317
-339.928
-336.310
-333.375
-330.798
-335.978
-338.227
-339.599
-336.893
-344.618
-332.770
-333.639
-334.866
-337.681
-338.852
-340.310
-338.356
-339.783
-333.115
-338.208
-334.049
-338.904
-335.348
-334.018
-338.365
-336.631
-338.621
-339.566
-344.467
-340.352
-344.208
-338.084
-337.772
-335.850
-334.328
-337.817
-334.846
-337.477
-337.316
-337.028
-338.083
-338.254
-340.479
-339.356
-337.728
-340.426
-340.255
-344.480
-343.812
-340.703
-339.629
-340.914
-339.315
-339.663
-344.361
-339.698
-341.168
-338.091
-338.329
-344.243
-338.619
-343.352
-341.715
-334.617
-339.662
-351.142
-337.292
-343.054
-334.918
-343.354
-331.898
-347.040
-338.716
-331.918
-338.312
-336.034
-340.131
-339.348
-329.185
-341.335
-332.469
-341.679
-336.346
-339.031
-345.210
-340.641
-342.831
-330.193
-336.839
-340.031
-344.952
-335.648
-336.362
-331.991
-342.790
-342.475
-338.349
-340.721
-346.074
-339.192
-341.612
-335.775
-346.960
-337.650
-341.999
-343.616
-344.355
-342.189
-339.612
-339.818
-342.569
-343.300
-340.922
-342.570
-342.487
-338.654
-345.584
-336.039
-343.279
-338.910
-340.508
-342.902
-345.692
-336.232
-339.823
-344.212
-336.625
-341.130
-334.577
-343.650
-338.942
-344.059
-336.573
-343.673
-334.729
-342.246
-339.026
-348.637
-337.644
-338.294
-335.930
-335.158
-340.824
-340.949
-343.533
-339.242
-336.673
-335.386
-333.320
-343.301
-335.486
-337.826
-341.212
-340.187
-335.558
-339.791
-333.898
-339.008
-336.283
-341.458
-338.414
-338.068
-341.973
-338.840
-337.577
-346.726
-339.178
-338.378
-334.917
-334.807
-344.949
-335.897
-333.839
-340.452
-337.628
-336.818
-340.223
-335.937
-336.098
-341.576
-333.686
-335.374
-335.097
-335.816
-341.034
-344.966
-335.154
-338.108
-334.056
-346.994
-340.816
-344.900
-335.992
-341.317
-341.810
-344.191
-339.325
-339.924
-334.421
-347.959
-340.815
-336.349
-338.857
-338.931
-339.656
-337.040
-340.479
-337.668
-341.343
-338.651
-341.405
-342.713
-336.137
-342.814
-336.614
-337.913
-335.389
-340.273
-341.297
-341.467
-337.829
-343.008
-339.378
-345.350
-335.193
-341.388
-338.278
-336.550
-338.049
-331.691
-334.346
-339.743
-340.239
-336.641
-341.915
-347.551
-341.987
-341.948
-336.785
-343.582
-339.499
-342.433
-339.100
-333.666
-343.610
-325.760
-338.366
-329.007
-338.227
-328.206
-332.661
-332.152
-343.301
-327.466
-340.783
-334.296
-333.531
-344.689
-336.038
-328.952
-336.608
-329.261
-340.488
-338.644
-336.356
-338.080
-336.085
-340.840
-340.646
-337.027
-339.855
-335.684
-334.991
-336.699
-342.936
-336.098
-332.725
-339.775
-337.729
-337.529
-335.109
-338.175
-336.164
-349.601
-345.130
-341.341
-340.295
-343.366
-338.722
-338.599
-340.734
-337.861
-341.461
-345.165
-338.158
-336.095
-339.868
-341.258
-341.774
-333.690
-340.918
-334.023
-337.722
-338.579
-341.224
-340.669
-340.285
-342.393
-339.901
-336.934
-342.313
-339.884
-341.608
-339.073
-342.877
-341.455
-341.361
-343.880
-340.181
-342.620
-346.812
-342.596
-341.702
-328.844
-337.626
-332.335
-335.994
-333.300
-335.429
-333.533
-339.391
-324.966
-335.828
-331.656
-331.967
-332.890
-337.807
-331.007
-335.708
-332.329
-337.840
-334.271
-332.414
-336.047
-335.105
-335.181
-338.428
-330.238
-340.335
-335.805
-335.642
-330.187
-339.406
-329.527
-342.073
-329.336
-338.645
-330.312
-339.233
-331.940
-335.750
-329.481
-336.924
-348.439
-336.900
-340.971
-339.194
-336.526
-337.139
-341.671
-339.393
-342.368
-337.615
-337.622
-337.899
-340.352
-337.617
-344.230
-340.474
-342.132
-339.097
-339.043
-335.318
-339.474
-348.883
-337.416
-344.763
-341.547
-337.974
-337.340
-337.385
-337.920
-340.384
-339.687
-341.737
-340.713
-339.516
-339.240
-341.407
-337.300
-332.057
-337.915
-337.660
-344.442
-342.796
-337.832
-336.740
-335.214
-346.052
-341.840
-339.177
-339.895
-343.264
-343.952
-337.542
-336.615
-335.883
-335.780
-333.712
-345.061
-339.158
-342.951
-344.658
-339.725
-342.479
-332.441
-342.239
-338.905
-335.181
-336.660
-334.113
-339.262
-335.583
-334.485
-339.606
-336.919
-338.992
-341.677
-341.824
-337.861
-335.029
-342.026
-333.508
-340.293
-342.694
-337.127
-345.021
-343.392
-340.594
-345.151
-342.578
-337.192
-342.724
-346.807
-349.155
-341.080
-340.884
-335.085
-342.359
-338.540
-335.970
-342.377
-340.410
-337.922
-341.012
-337.394
-336.854
-339.757
-338.704
-342.637
-335.956
-336.598
-340.556
-336.534
-338.444
-338.947
-338.465
-342.303
-343.051
-335.859
-345.891
-346.135
-338.316
-338.311
-331.746
-338.207
-335.459
-335.661
-338.778
-343.607
-339.572
-332.315
-336.591
-338.255
-343.081
-338.438
-331.656
-335.439
-339.867
-337.371
-334.108
-335.086
-332.557
-341.291
-330.955
-343.885
-341.813
-338.044
-337.708
-341.219
-343.092
-343.373
-338.233
-345.495
-343.501
-346.275
-339.353
-344.256
-339.139
-343.264
-339.566
-337.773
-336.035
-335.846
-345.035
-342.043
-339.155
-341.071
-334.203
-341.957
-340.303
-337.527
-336.266
-343.494
-339.765
-338.853
-337.622
-339.979
-339.392
-335.723
-339.692
-339.620
-343.700
-334.413
-332.819
-339.196
-336.245
-337.135
-342.948
-339.673
-337.537
-338.778
-340.592
-340.878
-340.611
-335.514
-340.504
-337.324
-338.530
-341.447
-337.947
-340.846
-339.787
-341.872
-337.177
-335.870
-344.250
-346.110
-338.850
-348.191
-345.832
-346.033
-344.631
-345.230
-345.339
-337.725
-339.229
-340.796
-343.433
-341.284
-345.095
-335.374
-342.574
-340.063
-342.777
-340.565
-337.474
-339.973
-343.085
-337.511
-339.552
-342.039
-343.145
-342.790
-342.366
-340.501
-336.005
-339.223
-341.245
-338.834
-343.404
-338.469
-335.724
-333.941
-338.207
-337.696
-345.951
-339.260
-336.969
-333.430
-344.968
-333.107
-335.957
-339.291
-333.020
-333.418
-336.812
-340.453
-337.229
-337.865
-341.062
-335.914
-338.729
-344.195
-343.353
-335.406
-340.203
-341.098
-344.936
-344.319
-340.793
-337.904
-341.395
-338.448
-339.702
-340.973
-345.199
-341.586
-342.972
-335.411
-344.182
-334.374
-337.838
-346.281
-332.265
-344.713
-340.493
-347.157
-336.502
-334.704
-340.062
-347.978
-335.591
-340.014
-339.585
-350.168
-338.213
-344.969
-336.590
-345.964
-343.729
-342.389
-335.126
-346.146
-345.621
-336.245
-337.031
-347.449
-349.280
-342.415
-343.187
-336.555
-337.536
-346.608
-345.651
-338.112
-344.751
-338.773
-342.434
-339.371
-341.752
-336.193
-343.209
-341.893
-340.919
-341.259
-340.287
-348.413
-339.593
-343.308
-338.909
-343.150
-343.578
-338.363
-344.726
-338.603
-339.728
-339.966
-339.368
-341.982
-345.685
-341.075
-343.466
-335.986
-339.086
-335.485
-333.971
-339.513
-342.260
-335.927
-343.051
-336.027
-346.299
-334.157
-339.351
-337.717
-334.737
-339.129
-337.511
-335.351
-340.542
-336.419
-338.130
-329.731
-338.207
-331.920
-340.671
-329.730
-343.422
-336.034
-342.110
-337.160
-337.705
-339.812
-341.428
-332.192
-339.874
-340.242
-338.014
-332.241
-335.864
-338.003
-340.441
-339.077
-336.870
-338.407
-337.703
-342.697
-339.508
-338.420
-342.635
-343.558
-337.841
-341.709
-331.859
-337.880
-335.967
-344.429
-339.464
-337.245
-340.108
-343.304
-338.939
-338.576
-344.499
-335.688
-340.702
-338.600
-337.986
-338.524
-342.852
-340.615
-342.659
-339.062
-339.856
-337.842
-338.389
-336.523
-338.647
-337.721
-348.627
-336.403
-338.172
-344.001
-337.165
-338.183
-347.021
-336.860
-345.180
-341.428
-340.513
-338.157
-337.014
-340.134
-337.540
-340.077
-340.324
-339.334
-340.327
-343.094
-340.951
-340.627
-342.024
-341.561
-342.660
-338.452
-337.733
-337.105
-346.471
-337.977
-340.906
-340.343
-342.344
-339.720
-341.637
-337.289
-336.423
-345.957
-346.037
-335.606
-344.276
-338.577
-344.026
-344.955
-348.175
-339.645
-341.649
-344.247
-342.473
-340.022
-346.924
-335.518
-344.387
-339.228
-342.984
-335.817
-343.772
-339.418
-346.332
-347.977
-345.000
-339.191
-340.068
-335.107
-342.379
-332.134
-340.274
-330.966
-341.610
-333.331
-337.595
-332.413
-341.051
-331.953
-334.860
-336.460
-336.293
-337.260
-337.438
-336.848
-336.984
-336.952
-340.866
-345.420
-345.881
-337.240
-340.072
-342.109
-345.208
-342.687
-350.514
-343.144
-344.951
-345.397
-340.661
-340.501
-348.346
-339.563
-344.530
-341.668
-341.644
-340.430
-346.412
-334.223
-336.926
-332.419
-340.393
-329.268
-337.134
-329.026
-339.718
-338.777
-341.556
-341.090
-338.501
-339.317
-342.234
-333.487
-336.966
-334.955
-335.989
-335.507
-337.819
-341.340
-338.401
-338.189
-338.968
-344.876
-338.365
-341.937
-334.270
-340.692
-344.782
-342.971
-336.829
-343.793
-342.135
-341.091
-339.917
-343.938
-335.077
-341.279
-337.978
-337.424
-336.329
-339.561
-335.842
-334.181
-344.571
-337.854
-335.086
-349.641
-331.513
-331.905
-341.807
-338.221
-337.272
-329.760
-343.847
-337.248
-339.356
-340.929
-336.762
-340.403
-332.800
-340.545
-345.464
-337.702
-337.146
-338.717
-337.948
-338.970
-343.102
-344.360
-337.514
-343.079
-333.199
-339.729
-332.216
-343.285
-337.329
-345.452
-339.333
-341.687
-337.315
-334.785
-339.159
-338.691
-337.400
-339.652
-343.679
-337.490
-340.095
-332.490
-338.204
-341.705
-339.483
-339.613
-333.365
-339.295
-343.770
-335.741
-339.694
-335.026
-336.614
-337.960
-335.447
-344.133
-338.845
-338.949
-334.830
-342.730
-336.530
-328.786
-338.096
-337.003
-342.410
-342.762
-333.416
-336.286
-337.220
-334.687
-338.116
-339.129
-343.749
-336.541
-338.296
-337.661
-340.333
-331.781
-331.047
-341.354
-339.929
-339.261
-337.379
-336.836
-339.639
-341.155
-340.878
-333.213
-341.360
-339.801
-337.126
-342.972
-336.846
-344.881
-341.485
-345.111
-337.427
-343.884
-339.638
-342.788
-344.126
-338.813
-339.543
-341.350
-343.129
-344.414
-346.075
-340.255
-342.606
-343.393
-344.052
-347.715
-349.995
-345.012
-346.018
-342.409
-336.874
-343.178
-342.645
-342.090
-341.386
-336.371
-343.013
-338.728
-345.437
-341.149
-340.557
-341.391
-339.386
-338.862
-340.665
-341.734
-335.742
-344.038
-334.844
-339.501
-336.710
-337.185
-342.609
-340.786
-337.507
-333.681
-339.796
-337.398
-340.535
-337.532
-337.634
-337.552
-335.272
-339.708
-340.331
-338.807
-340.733
-343.652
-338.309
-340.223
-340.752
-332.856
-346.469
-341.775
-341.655
-337.904
-340.781
-338.469
-338.501
-341.860
-339.375
-339.828
-338.162
-340.576
-340.645
-339.447
-335.344
-335.782
-333.000
-336.904
-345.071
-332.717
-342.277
-338.763
-339.016
-338.924
-337.069
-334.464
-338.509
-338.773
-341.507
-330.118
-334.994
-338.099
-341.659
-342.916
-332.432
-338.101
-333.472
-335.731
-341.810
-336.267
-335.437
-338.244
-337.088
-336.834
-333.357
-339.175
-336.191
-335.830
-335.709
-338.245
-333.421
-340.077
-336.030
-344.614
-334.815
-345.659
-334.917
-341.434
-339.284
-341.888
-338.369
-346.205
-338.063
-339.616
-340.085
-334.195
-332.974
-340.218
-332.742
-340.889
-335.554
-339.366
-337.278
-343.020
-337.357
-345.443
-332.340
-338.977
-343.460
-335.346
-341.190
-340.576
-335.939
-337.880
-340.062
-340.987
-341.674
-342.958
-342.195
-339.157
-335.089
-339.452
-332.634
-340.620
-348.002
-337.165
-340.118
-344.575
-335.229
-339.210
-340.682
-335.560
-334.681
-348.413
-342.606
-345.180
-343.327
-338.449
-344.355
-342.180
-336.514
-341.397
-340.377
-339.193
-336.877
-339.322
-332.618
-334.717
-342.631
-338.951
-350.458
-340.638
-332.858
-336.507
-333.151
-343.616
-339.710
-333.729
-339.641
-342.163
-343.579
-338.755
-336.504
-337.263
-337.440
-341.861
-341.460
-340.733
-338.042
-342.447
-338.498
-344.674
-341.054
-343.651
-337.436
-340.048
-334.602
-339.360
-339.103
-334.945
-345.176
-339.819
-340.271
-345.941
-339.772
-334.749
-341.136
-332.150
-341.723
-349.885
-336.792
-341.898
-334.222
-339.801
-340.993
-345.360
-336.854
-333.641
-334.286
-344.963
-349.762
-347.228
-341.713
-341.275
-338.013
-344.009
-338.731
-337.112
-335.621
-341.693
-338.135
-337.551
-341.569
-345.979
-339.412
-341.993
-343.832
-346.775
-339.728
-336.368
-342.468
-339.033
-342.921
-338.436
-343.622
-341.319
-334.909
-342.484
-342.020
-339.579
-344.908
-341.199
-340.753
-337.391
-342.106
-335.140
-336.617
-334.717
-335.714
-339.932
-342.108
-337.897
-334.474
-341.777
-342.536
-346.994
-338.428
-344.119
-343.812
-344.152
-343.549
-344.694
-336.937
-339.676
-339.819
-340.548
-341.697
-353.579
-343.236
-344.566
-341.979
-345.926
-343.042
-341.726
-340.598
-344.982
-343.365
-347.072
-343.217
-340.811
-344.186
-340.668
-339.319
-346.232
-346.491
-348.240
-345.553
-347.328
-344.488
-346.723
-342.382
-339.089
-343.770
-342.699
-342.808
-347.599
-341.533
-341.859
-341.711
-342.610
-333.416
-341.908
-337.907
-343.417
-343.209
-345.978
-341.436
-344.751
-336.701
-339.421
-340.166
-345.940
-334.951
-330.396
-344.465
-337.249
-343.994
-329.595
-343.808
-332.935
-335.934
-335.542
-343.222
-337.984
-344.495
-340.885
-343.997
-339.807
-342.388
-338.574
-342.522
-343.276
-344.169
-331.845
-337.418
-331.195
-332.840
-327.458
-331.977
-336.023
-333.300
-330.620
-337.106
-331.606
-332.437
-329.555
-335.625
-329.819
-332.714
-331.198
-336.399
-329.885
-335.281
-345.162
-342.140
-342.028
-332.613
-344.648
-346.488
-343.817
-343.104
-344.696
-343.162
-346.580
-346.013
-340.389
-344.032
-343.610
-341.841
-343.851
-347.950
-343.169
-346.808
-339.276
-333.620
-339.124
-340.761
-339.236
-344.064
-335.954
-338.150
-341.723
-339.410
-342.305
-342.275
-340.814
-338.818
-336.701
-347.021
-344.846
-342.849
-336.814
-345.662
-346.119
-341.543
-338.518
-329.748
-336.695
-338.540
-342.081
-341.825
-338.307
-335.305
-341.300
-338.730
-333.267
-344.702
-341.941
-341.581
-338.780
-340.634
-338.070
-337.091
-335.614
-345.515
-339.850
-338.338
-340.550
-344.395
-340.077
-343.589
-338.383
-343.301
-339.906
-343.041
-338.132
-340.413
-338.515
-345.377
-340.994
-346.147
-343.220
-342.771
-330.187
-345.538
-335.125
-336.232
-333.765
-338.631
-330.858
-334.477
-332.486
-332.631
-331.364
-336.196
-332.739
-337.556
-336.503
-341.902
-333.364
-339.315
-327.867
-339.894
-340.915
-343.134
-336.284
-344.081
-341.317
-341.398
-345.350
-345.169
-345.332
-339.421
-344.420
-343.441
-341.639
-343.169
-341.935
-339.658
-343.327
-341.250
-345.395
-340.529
-330.579
-335.833
-338.811
-336.229
-337.715
-336.088
-345.332
-335.737
-335.766
-332.573
-334.564
-342.270
-339.688
-337.229
-340.425
-338.976
-337.260
-337.721
-334.395
-341.053
-337.100
-338.520
-341.507
-337.918
-341.215
-338.050
-336.479
-336.893
-343.448
-333.985
-339.541
-340.040
-342.879
-334.344
-340.080
-334.197
-342.960
-343.813
-339.379
-338.971
-335.653
-334.122
-340.751
-345.818
-338.315
-341.705
-335.380
-334.042
-344.559
-342.474
-340.566
-334.555
-338.456
-332.975
-337.457
-341.450
-340.984
-334.007
-339.993
-339.393
-333.539
-340.606
-338.331
-340.622
-341.176
-343.537
-337.333
-338.608
-338.923
-342.989
-338.743
-342.257
-341.664
-343.341
-336.386
-340.779
-339.225
-338.271
-346.119
-341.979
-339.985
-339.975
-339.686
-342.320
-341.456
-341.580
-340.448
-341.500
-343.073
-336.433
-333.853
-348.096
-343.603
-338.107
-333.058
-336.462
-344.892
-344.474
-335.804
-342.107
-335.537
-345.252
-344.175
-347.905
-341.428
-339.753
-334.924
-345.015
-341.250
-340.296
-342.404
-339.811
-346.470
-340.767
-339.588
-338.888
-338.692
-343.464
-342.373
-342.775
-338.512
-334.465
-340.789
-338.730
-335.724
-339.331
-336.577
-337.125
-340.593
-340.982
-344.587
-345.867
-339.828
-338.886
-342.797
-337.937
-340.855
-340.435
-337.683
-336.059
-340.365
-338.119
-336.748
-336.400
-332.115
-341.693
-337.716
-337.098
-337.058
-338.863
-338.428
-343.881
-339.782
-332.452
-338.596
-342.282
-340.860
-336.848
-341.176
-333.739
-339.905
-337.794
-337.195
-334.553
-333.134
-344.744
-340.943
-340.634
-342.719
-335.669
-343.048
-341.743
-339.232
-335.046
-340.090
-336.621
-338.656
-337.860
-336.037
-344.399
-340.663
-346.297
-342.652
-339.682
-341.974
-340.106
-343.004
-345.692
-338.396
-340.151
-339.858
-341.259
-343.072
-342.540
-339.823
-343.242
-336.368
-344.535
-338.216
-342.711
-340.182
-339.420
-338.872
-341.455
-338.617
-340.170
-344.235
-340.107
-328.766
-340.887
-338.473
-340.897
-340.272
-339.369
-340.645
-337.411
-339.431
-340.173
-338.559
-338.682
-341.188
-338.611
-337.379
-337.156
-339.235
-339.918
-338.146
-342.965
-340.995
-342.569
-340.899
-334.675
-338.104
-341.036
-336.268
-337.397
-341.579
-335.789
-338.829
-338.815
-334.109
-339.220
-329.418
-333.279
-329.257
-334.202
-335.370
-341.192
-331.670
-338.473
-333.782
-336.081
-334.237
-337.074
-335.815
-342.164
-332.005
-338.641
-339.634
-335.010
-340.406
-339.982
-343.037
-338.630
-342.262
-338.767
-342.960
-344.731
-350.447
-341.013
-343.810
-342.857
-348.911
-336.548
-342.310
-337.422
-339.031
-340.100
-343.255
-340.132
