# Supplementary material for: A Fast and Efficient Approach for Genomic Selection with High-Density Markers
Source: G3 (Bethesda). 2012 Oct 1;2(10):1179–84. doi: 10.1534/g3.112.003822 (PMC3464110; doi:10.1534/g3.112.003822)
Supplement: Supporting Information [file supp_2.10.1179_FileS1.zip › Rep1_50/Rep12/Y3]

-341.662
-336.591
-333.092
-341.640
-340.888
-336.740
-342.756
-338.186
-344.506
-337.571
-341.617
-338.666
-336.358
-340.825
-334.352
-343.520
-341.823
-343.719
-336.117
-334.784
-341.276
-336.428
-342.544
-338.407
-342.213
-334.054
-335.405
-333.508
-338.807
-343.790
-340.059
-338.666
-343.718
-344.119
-337.024
-338.400
-338.320
-339.924
-339.517
-334.380
-343.645
-342.798
-338.936
-339.974
-335.630
-336.372
-341.848
-337.997
-341.288
-339.118
-341.439
-345.079
-345.524
-341.419
-340.090
-343.626
-333.071
-345.522
-341.736
-346.475
-341.216
-341.603
-339.986
-338.805
-331.382
-345.318
-340.654
-344.361
-336.225
-338.740
-342.836
-336.716
-343.881
-333.399
-332.694
-344.783
-341.247
-341.887
-336.891
-338.126
-336.905
-334.894
-340.921
-338.231
-339.653
-335.381
-329.925
-338.019
-341.620
-337.191
-341.160
-341.326
-334.335
-343.343
-337.622
-338.771
-340.123
-337.287
-337.081
-345.215
-335.056
-340.215
-344.128
-342.987
-341.617
-341.466
-343.083
-343.498
-335.906
-343.891
-349.963
-338.379
-341.675
-336.889
-340.159
-342.347
-342.492
-333.508
-332.024
-343.425
-335.653
-342.196
-335.825
-335.151
-339.737
-349.350
-339.020
-337.545
-341.090
-335.807
-335.344
-341.436
-339.151
-344.355
-338.507
-333.844
-332.264
-337.823
-342.176
-335.510
-344.328
-340.167
-342.789
-337.961
-340.394
-343.843
-335.374
-344.309
-334.960
-344.172
-340.185
-333.719
-332.050
-348.060
-341.991
-337.231
-339.946
-343.866
-341.049
-340.645
-337.874
-329.019
-338.640
-340.418
-339.840
-334.576
-338.899
-336.848
-337.408
-339.545
-330.699
-336.931
-338.130
-336.485
-338.061
-341.578
-335.991
-339.631
-339.606
-338.104
-336.140
-335.836
-339.787
-340.712
-339.969
-339.230
-340.073
-332.599
-339.525
-340.108
-338.826
-342.676
-338.535
-334.191
-342.187
-336.218
-344.654
-339.609
-342.963
-341.133
-340.316
-335.241
-335.244
-340.770
-340.183
-343.847
-338.848
-340.595
-340.676
-335.705
-338.249
-343.049
-344.526
-340.230
-333.840
-341.421
-336.876
-337.006
-336.983
-340.924
-334.193
-333.927
-338.478
-345.489
-337.954
-339.798
-344.428
-338.784
-340.710
-339.292
-341.581
-337.989
-344.272
-340.372
-345.659
-338.434
-336.389
-339.511
-348.345
-342.391
-338.328
-333.538
-343.010
-340.219
-335.209
-341.197
-338.905
-340.959
-333.414
-340.149
-334.610
-330.182
-334.163
-345.137
-338.201
-331.924
-339.484
-345.544
-335.403
-336.902
-334.638
-337.032
-335.337
-341.060
-339.556
-336.073
-342.522
-336.249
-344.289
-344.274
-335.552
-338.949
-344.710
-344.743
-338.770
-338.673
-335.965
-345.853
-336.110
-339.123
-335.671
-332.519
-346.612
-340.151
-344.645
-338.715
-337.335
-342.590
-336.812
-336.537
-340.415
-338.621
-341.531
-344.474
-336.545
-336.368
-340.613
-346.735
-332.487
-337.692
-343.693
-345.854
-338.008
-336.201
-334.805
-341.907
-338.187
-334.740
-344.519
-339.976
-335.139
-343.455
-343.510
-339.652
-340.840
-337.473
-332.767
-333.101
-340.074
-339.357
-340.284
-343.726
-345.533
-336.530
-332.869
-336.777
-339.334
-339.242
-331.513
-341.561
-337.829
-345.495
-333.893
-336.432
-336.092
-342.559
-342.556
-339.995
-340.978
-338.661
-339.487
-347.103
-341.268
-341.551
-342.381
-339.839
-337.200
-338.226
-341.136
-342.622
-351.309
-337.422
-340.695
-343.933
-341.143
-331.016
-337.871
-340.896
-342.718
-338.353
-340.255
-342.628
-335.764
-336.539
-348.600
-352.027
-334.927
-335.909
-352.329
-341.506
-339.369
-340.349
-338.364
-346.347
-340.714
-347.223
-339.027
-341.002
-340.644
-338.807
-331.460
-341.190
-345.418
-342.196
-339.518
-344.826
-339.134
-340.868
-334.486
-340.422
-338.405
-343.248
-340.727
-336.825
-341.136
-333.912
-341.438
-341.244
-338.559
-333.473
-339.298
-337.940
-334.771
-330.913
-338.994
-340.937
-335.726
-342.993
-342.764
-337.592
-337.558
-339.520
-336.439
-337.967
-343.144
-333.109
-333.511
-347.810
-340.008
-340.301
-339.420
-343.752
-346.607
-342.055
-340.917
-345.848
-339.892
-343.464
-338.752
-344.345
-333.421
-340.118
-339.182
-339.747
-340.214
-342.728
-345.409
-343.103
-338.448
-345.728
-342.877
-340.506
-336.024
-333.203
-331.106
-341.560
-338.469
-336.967
-338.461
-336.783
-344.694
-338.183
-330.058
-329.921
-343.806
-339.758
-342.153
-337.279
-340.555
-336.053
-338.095
-339.735
-340.171
-341.632
-342.385
-345.003
-341.780
-338.752
-337.839
-331.877
-343.024
-341.218
-337.436
-336.219
-340.493
-340.826
-338.564
-341.043
-347.963
-344.188
-334.241
-338.093
-339.097
-348.569
-340.662
-334.320
-332.097
-347.961
-339.438
-336.511
-341.238
-335.749
-336.456
-332.437
-338.176
-335.639
-339.654
-340.923
-335.205
-343.484
-343.127
-342.910
-341.533
-335.078
-342.018
-342.110
-339.372
-340.326
-337.563
-338.042
-335.626
-343.041
-343.263
-328.198
-339.440
-343.305
-339.350
-334.823
-346.612
-334.008
-339.619
-337.856
-335.358
-339.996
-333.483
-341.271
-338.113
-333.516
-338.160
-340.015
-335.771
-337.691
-337.312
-335.228
-336.048
-331.866
-337.526
-335.842
-343.227
-339.654
-339.025
-334.771
-333.036
-336.323
-339.714
-334.206
-341.707
-341.908
-335.690
-338.355
-345.935
-350.675
-342.827
-343.065
-339.540
-335.430
-341.544
-334.725
-337.957
-335.907
-338.616
-338.619
-343.085
-337.619
-338.419
-338.124
-339.640
-335.069
-330.219
-337.632
-338.602
-338.856
-333.881
-340.322
-343.820
-335.281
-333.858
-338.536
-343.120
-339.555
-337.812
-334.058
-340.646
-337.028
-341.517
-333.721
-341.412
-339.959
-339.653
-338.156
-341.748
-346.416
-346.069
-343.023
-328.229
-332.387
-335.928
-337.825
-331.335
-338.925
-337.740
-343.736
-335.977
-338.211
-340.712
-338.738
-343.656
-344.269
-345.243
-332.123
-338.564
-347.339
-352.261
-341.109
-335.779
-345.145
-343.148
-338.165
-341.637
-335.136
-343.734
-342.312
-343.215
-346.440
-337.398
-342.953
-337.662
-336.551
-336.516
-338.886
-341.911
-341.577
-342.930
-334.094
-336.858
-340.197
-337.574
-338.101
-340.848
-342.615
-339.271
-335.858
-335.440
-333.155
-341.003
-343.776
-345.029
-334.782
-333.227
-336.246
-338.691
-338.741
-335.753
-331.935
-341.046
-341.508
-339.174
-336.473
-339.119
-340.054
-337.967
-337.338
-337.870
-339.795
-331.146
-339.655
-340.523
-343.198
-342.608
-334.062
-342.320
-346.945
-345.404
-338.789
-339.451
-330.028
-339.755
-338.096
-342.535
-339.287
-342.476
-334.288
-337.449
-340.374
-332.837
-342.261
-336.714
-335.946
-339.077
-337.778
-339.783
-335.799
-335.333
-336.971
-335.045
-340.705
-342.254
-339.076
-348.045
-340.971
-334.392
-345.698
-333.725
-338.189
-335.964
-335.347
-335.261
-342.076
-335.254
-333.797
-338.265
-336.007
-342.238
-339.565
-339.629
-343.942
-341.576
-345.582
-340.071
-341.409
-344.842
-337.344
-334.658
-336.132
-338.781
-345.178
-345.105
-337.238
-339.981
-338.539
-339.009
-338.837
-332.826
-346.262
-337.567
-339.980
-344.502
-341.200
-335.116
-338.204
-344.003
-336.326
-334.414
-341.942
-332.811
-342.551
-339.684
-341.135
-341.492
-340.800
-342.249
-336.429
-343.130
-331.594
-335.949
-348.481
-338.320
-340.116
-346.982
-340.075
-343.099
-338.099
-336.137
-336.587
-338.685
-340.881
-340.917
-342.451
-337.708
-344.580
-340.124
-332.794
-336.446
-331.282
-336.032
-345.126
-339.972
-334.489
-335.208
-336.167
-339.033
-340.279
-336.260
-336.502
-336.053
-340.597
-334.983
-336.992
-340.598
-338.963
-342.125
-338.123
-334.825
-341.703
-340.118
-343.365
-346.596
-337.341
-340.214
-335.891
-341.239
-341.464
-343.047
-339.085
-337.453
-339.436
-340.750
-338.027
-337.892
-352.935
-340.241
-335.826
-340.310
-341.025
-342.771
-338.259
-344.524
-336.288
-346.668
-337.302
-336.665
-339.393
-344.259
-327.355
-339.716
-336.070
-344.097
-343.750
-346.894
-338.383
-337.639
-343.875
-337.787
-338.652
-338.598
-337.640
-336.277
-340.320
-341.444
-336.662
-336.935
-335.887
-344.828
-342.367
-338.593
-335.500
-339.807
-345.351
-344.425
-337.198
-337.714
-337.116
-341.287
-342.027
-343.291
-339.798
-339.723
-340.925
-340.712
-344.397
-337.115
-341.093
-342.325
-339.029
-341.921
-339.520
-334.994
-345.861
-343.039
-337.362
-338.137
-338.691
-338.659
-339.335
-343.066
-341.783
-342.767
-340.993
-335.293
-339.737
-341.901
-344.994
-344.604
-342.192
-341.976
-345.609
-337.737
-343.577
-337.177
-335.345
-345.106
-334.834
-333.332
-337.588
-336.043
-338.438
-338.128
-348.780
-333.737
-340.741
-344.895
-339.585
-333.306
-342.553
-345.650
-341.701
-349.076
-348.606
-349.524
-344.699
-338.848
-342.835
-339.208
-340.278
-340.476
-340.890
-341.491
-338.694
-339.179
-334.358
-344.017
-341.208
-340.731
-341.142
-332.631
-335.116
-331.231
-344.907
-339.506
-337.599
-340.217
-334.763
-341.638
-340.399
-333.496
-339.375
-341.807
-335.977
-337.160
-340.149
-344.342
-331.910
-336.899
-339.486
-342.255
-341.948
-342.055
-339.036
-335.742
-338.791
-341.040
-344.120
-341.561
-339.556
-336.232
-338.606
-336.727
-339.415
-345.693
-343.327
-334.898
-335.279
-337.819
-338.970
-344.676
-340.772
-338.794
-340.898
-339.775
-341.433
-341.655
-341.896
-342.178
-337.241
-343.500
-333.882
-343.547
-343.054
-337.506
-341.898
-335.163
-334.811
-332.114
-335.806
-340.233
-341.123
-340.055
-337.098
-342.705
-341.778
-341.703
-343.041
-338.435
-341.469
-337.732
-329.242
-339.924
-344.661
-337.537
-338.215
-342.413
-333.491
-335.716
-340.847
-341.848
-338.435
-342.579
-344.450
-340.907
-342.092
-344.511
-342.304
-334.766
-339.898
-338.104
-336.553
-339.583
-344.008
-335.229
-342.854
-336.922
-338.445
-340.213
-331.116
-330.212
-335.355
-338.447
-341.800
-339.903
-342.111
-342.564
-343.659
-345.709
-337.950
-341.122
-343.126
-342.156
-345.772
-339.173
-341.382
-341.482
-343.606
-341.650
-334.118
-346.705
-337.475
-343.845
-340.177
-340.926
-343.312
-337.329
-342.581
-342.478
-336.209
-331.994
-336.570
-341.367
-340.543
-337.075
-335.967
-344.712
-342.857
-330.078
-339.090
-344.416
-350.683
-332.169
-336.675
-347.564
-333.583
-338.666
-341.846
-341.330
-341.760
-338.963
-342.719
-340.985
-346.002
-342.241
-345.822
-343.723
-343.453
-341.418
-338.089
-335.609
-343.647
-338.015
-343.464
-342.249
-338.751
-332.454
-330.777
-336.758
-340.577
-338.218
-338.395
-332.616
-340.152
-347.544
-342.555
-342.987
-333.258
-339.835
-336.221
-335.925
-334.264
-342.410
-342.923
-341.000
-340.527
-343.893
-342.006
-336.809
-340.400
-341.270
-340.225
-337.498
-341.274
-340.148
-342.493
-338.554
-332.824
-334.746
-329.143
-343.560
-343.427
-341.914
-343.939
-327.177
-327.053
-338.449
-337.141
-337.787
-339.837
-341.868
-336.649
-338.494
-340.411
-337.705
-340.753
-338.192
-336.430
-338.649
-335.113
-346.348
-344.278
-333.553
-334.537
-349.069
-335.287
-343.475
-334.664
-337.203
-333.698
-339.239
-330.903
-337.946
-337.107
-341.852
-338.031
-337.945
-344.725
-338.254
-338.424
-336.094
-340.699
-336.987
-333.331
-339.142
-338.515
-338.457
-342.609
-339.561
-342.429
-335.191
-336.637
-338.189
-345.188
-335.646
-339.030
-339.778
-342.562
-336.262
-339.541
-324.602
-338.566
-341.147
-347.447
-334.630
-334.425
-342.104
-342.873
-344.492
-338.285
-339.733
-335.480
-339.673
-325.666
-337.828
-336.599
-339.884
-335.763
-338.765
-341.229
-342.372
-345.830
-346.505
-334.176
-338.904
-327.669
-338.151
-336.150
-339.840
-339.493
-349.131
-344.892
-342.720
-334.750
-341.062
-336.527
-345.154
-339.903
-337.683
-339.875
-338.128
-337.488
-340.552
-338.128
-339.050
-332.942
-339.746
-340.977
-331.492
-335.203
-341.466
-339.565
-339.825
-336.575
-345.588
-339.047
-338.746
-340.732
-345.059
-342.397
-337.948
-339.604
-338.157
-338.629
-342.094
-339.743
-338.338
-339.458
-338.606
-338.335
-341.609
-347.914
-334.444
-342.994
-340.751
-346.716
-330.873
-341.811
-335.174
-346.518
-344.662
-341.495
-333.465
-334.988
-337.888
-335.059
-341.623
-341.402
-340.181
-339.829
-337.363
-338.366
-342.272
-342.265
-346.019
-338.716
-336.106
-343.720
-339.971
-352.423
-337.632
-337.018
-347.519
-331.826
-338.114
-340.549
-338.154
-338.461
-336.801
-341.696
-339.673
-334.830
-338.504
-334.786
-339.366
-340.127
-339.390
-337.790
-338.087
-341.214
-348.394
-340.042
-335.071
-335.015
-339.019
-329.816
-338.459
-340.199
-339.217
-335.822
-335.439
-341.636
-329.586
-343.592
-340.409
-343.522
-336.336
-340.418
-343.422
-335.786
-340.763
-339.241
-335.734
-336.787
-340.774
-335.906
-339.892
-340.970
-337.520
-336.087
-337.692
-345.726
-338.112
-340.763
-341.825
-335.494
-333.861
-343.992
-341.879
-336.398
-336.000
-339.388
-343.277
-343.631
-331.783
-340.690
-334.170
-337.438
-339.816
-338.512
-332.782
-335.630
-340.066
-335.752
-338.257
-338.614
-341.386
-341.575
-341.488
-334.652
-338.998
-341.112
-340.111
-342.501
-337.098
-336.352
-337.252
-337.317
-345.203
-344.994
-343.449
-340.208
-337.435
-337.145
-331.077
-333.645
-342.462
-335.110
-341.298
-344.114
-339.638
-339.442
-336.400
-337.964
-339.218
-336.165
-339.773
-336.092
-335.182
-338.077
-337.149
-339.405
-338.733
-333.527
-336.102
-332.623
-334.001
-336.077
-337.029
-336.676
-337.347
-343.470
-339.854
-345.123
-339.185
-341.068
-341.073
-338.742
-340.305
-341.944
-337.834
-337.178
-341.128
-344.869
-344.147
-338.632
-339.879
-340.228
-335.890
-339.710
-340.040
-335.825
-338.721
-340.774
-342.987
-342.309
-345.470
-343.250
-332.458
-337.985
-343.145
-336.629
-345.537
-341.138
-338.631
-343.773
-341.826
-341.696
-338.620
-334.964
-338.797
-341.955
-337.469
-342.267
-338.255
-339.281
-330.059
-338.367
-335.379
-341.220
-342.621
-341.277
-337.195
-341.538
-340.980
-338.396
-342.466
-337.905
-342.598
-340.217
-343.536
-337.805
-334.537
-337.666
-341.660
-337.976
-335.807
-335.083
-330.089
-345.189
-338.403
-348.397
-334.364
-341.837
-339.271
-343.482
-340.935
-339.452
-337.534
-337.986
-335.252
-338.497
-338.081
-332.788
-330.603
-339.161
-338.315
-342.591
-344.182
-338.249
-340.874
-345.684
-343.742
-339.444
-344.693
-338.710
-345.415
-340.841
-342.661
-334.737
-334.728
-337.139
-333.367
-335.623
-342.840
-335.355
-341.117
-336.737
-345.448
-343.225
-343.307
-344.263
-337.460
-346.496
-341.988
-339.700
-338.377
-342.573
-338.091
-339.721
-341.174
-341.976
-337.404
-343.489
-336.624
-332.177
-337.496
-336.128
-339.085
-337.904
-339.335
-345.384
-337.666
-333.546
-341.392
-331.153
-336.312
-345.344
-343.518
-339.417
-339.247
-332.119
-339.594
-331.357
-339.454
-335.754
-345.403
-337.482
-344.535
-331.746
-339.275
-338.060
-347.107
-342.196
-338.948
-343.392
-340.275
-340.267
-336.837
-333.144
-340.202
-340.974
-347.654
-340.516
-337.452
-342.034
-343.594
-341.682
-338.027
-335.069
-343.122
-338.155
-350.580
-337.792
-336.111
-347.765
-343.509
-340.038
-337.110
-339.932
-341.664
-336.138
-346.442
-334.546
-337.499
-337.791
-330.361
-339.302
-341.657
-340.514
-346.652
-342.885
-341.585
-337.788
-339.796
-338.775
-341.935
-340.480
-336.981
-337.999
-335.242
-336.559
-337.938
-338.473
-338.706
-341.317
-324.848
-346.644
-338.329
-338.862
-339.102
-348.485
-344.015
-343.841
-337.969
-336.416
-337.897
-335.959
-340.466
-337.006
-335.667
-336.760
-332.993
-342.251
-348.777
-340.209
-341.862
-341.145
-348.932
-345.924
-342.604
-341.525
-341.636
-337.193
-340.678
-340.377
-337.810
-334.886
-343.725
-335.431
-335.498
-332.895
-341.338
-335.950
-342.637
-346.141
-341.889
-338.176
-344.123
-334.575
-338.396
-350.287
-338.307
-337.609
-336.474
-341.676
-339.215
-335.125
-340.745
-344.274
-340.204
-342.519
-343.704
-340.036
-341.101
-338.185
-347.841
-342.282
-341.593
-343.240
-342.599
-336.327
-337.590
-340.230
-334.705
-338.538
-335.127
-346.205
-345.031
-331.714
-341.362
-337.691
-338.863
-338.578
-335.049
-339.412
-339.493
-341.666
-339.222
-345.039
-335.217
-339.534
-339.003
-336.108
-342.335
-340.535
-340.360
-338.296
-332.241
-338.646
-336.872
-336.043
-337.927
-331.702
-340.719
-344.013
-342.896
-336.584
-341.475
-340.580
-342.581
-336.826
-335.604
-339.171
-345.763
-335.561
-341.983
-337.591
-341.091
-340.523
-336.399
-344.287
-337.687
-336.566
-336.565
-339.084
-336.177
-335.625
-342.124
-333.354
-343.143
-341.431
-340.224
-345.649
-341.475
-343.480
-339.359
-337.474
-342.972
-342.082
-337.728
-335.510
-339.369
-336.914
-341.943
-343.681
-336.124
-342.076
-347.376
-344.879
-332.867
-341.258
-341.745
-339.666
-340.004
-341.417
-335.309
-338.423
-341.581
-328.189
-342.600
-333.838
-338.987
-342.357
-337.981
-346.681
-340.751
-333.727
-341.964
-341.245
-339.948
-340.688
-339.076
-341.145
-342.770
-340.169
-343.863
-337.872
-332.907
-343.016
-340.857
-334.383
-343.962
-337.213
-341.332
-345.272
-349.940
-345.203
-331.381
-331.693
-339.044
-337.608
-339.870
-339.780
-342.372
-336.754
-341.712
-343.603
-337.157
-344.817
-333.360
-341.093
-345.631
-335.667
-340.215
-344.154
-345.471
-343.376
-337.840
-343.536
-333.723
-341.343
-345.926
-338.201
-339.118
-337.371
-339.036
-337.445
-333.492
-345.934
-335.978
-338.923
-343.784
-346.530
-340.489
-348.196
-336.896
-341.027
-335.655
-336.099
-341.452
-349.878
-337.375
-345.809
-340.294
-345.026
-346.789
-335.704
-333.921
-338.009
-338.098
-338.385
-337.614
-341.423
-332.141
-334.121
-338.452
-335.502
-334.396
-335.725
-336.908
-333.409
-340.207
-339.484
-339.310
-340.389
-338.441
-343.692
-332.702
-341.089
-330.225
-337.293
-338.263
-337.476
-337.121
-338.881
-338.918
-338.038
-341.859
-334.521
-343.211
-340.558
-342.297
-336.201
-338.365
-336.527
-337.398
-341.506
-333.288
-337.704
-338.177
-343.077
-341.166
-343.687
-344.058
-336.475
-340.549
-346.012
-337.786
-337.081
-333.078
-338.631
-339.475
-337.157
-340.595
-333.394
-329.618
-336.027
-336.771
-344.155
-341.185
-346.954
-339.452
-339.079
-343.370
-337.238
-344.425
-339.260
-344.854
-329.664
-343.546
-332.219
-346.964
-341.078
-341.439
-340.414
-339.165
-337.024
-342.400
-341.968
-337.885
-338.213
-335.448
-344.013
-343.752
-339.054
-336.622
-341.222
-341.694
-338.489
-340.731
-340.720
-343.781
-340.574
-334.501
-337.414
-339.853
-343.008
-340.106
-345.218
-341.747
-337.528
-341.850
-336.611
-336.352
-333.755
-334.764
-335.283
-334.079
-344.467
-330.642
-336.098
-341.442
-341.032
-341.469
-346.580
-342.933
-341.255
-337.523
-338.115
-338.037
-349.024
-337.656
-341.342
-335.135
-340.117
-339.485
-341.873
-338.750
-332.835
-341.162
-340.200
-346.973
-337.680
-343.296
-336.998
-339.976
-341.783
-338.106
-337.594
-336.867
-342.531
-344.343
-346.502
-338.830
-337.169
-348.319
-337.576
-338.791
-339.139
-336.932
-346.514
-333.585
-340.691
-338.580
-342.851
