# Supplementary material for: A Fast and Efficient Approach for Genomic Selection with High-Density Markers
Source: G3 (Bethesda). 2012 Oct 1;2(10):1179–84. doi: 10.1534/g3.112.003822 (PMC3464110; doi:10.1534/g3.112.003822)
Supplement: Supporting Information [file supp_2.10.1179_FileS1.zip › Rep1_50/Rep12/Y4]

-344.908
-344.386
-338.149
-341.392
-347.274
-337.790
-331.030
-341.164
-332.334
-342.516
-342.799
-333.630
-343.063
-335.137
-329.809
-336.140
-342.201
-338.852
-339.010
-334.583
-340.616
-344.627
-333.334
-334.187
-343.343
-338.083
-340.179
-341.501
-342.094
-333.948
-342.958
-344.766
-340.661
-339.417
-337.730
-336.505
-344.586
-341.696
-345.505
-345.519
-340.324
-336.950
-343.120
-345.839
-337.287
-344.415
-337.575
-335.505
-339.467
-345.179
-337.945
-338.383
-343.309
-335.596
-340.631
-335.062
-331.075
-339.077
-335.277
-334.511
-337.820
-336.150
-341.687
-340.825
-337.297
-343.917
-345.973
-342.144
-341.905
-337.164
-345.503
-338.721
-336.220
-340.703
-345.763
-342.611
-335.170
-338.906
-342.680
-342.378
-343.718
-340.992
-332.068
-335.710
-330.284
-337.822
-342.734
-346.223
-348.304
-335.525
-329.990
-338.580
-334.604
-342.225
-333.769
-340.874
-341.540
-344.376
-341.352
-343.141
-341.919
-336.660
-331.457
-336.097
-336.724
-344.340
-338.285
-341.280
-343.798
-338.667
-337.825
-340.277
-338.492
-337.037
-339.845
-339.040
-333.725
-337.629
-336.662
-344.022
-341.939
-339.205
-336.750
-336.699
-335.936
-337.138
-335.992
-329.734
-349.126
-332.221
-341.958
-337.591
-337.325
-343.765
-336.677
-340.797
-340.711
-335.031
-336.023
-332.052
-337.373
-336.670
-340.453
-338.476
-333.929
-341.569
-333.391
-340.594
-340.533
-338.785
-344.012
-341.728
-340.988
-331.059
-350.587
-342.172
-340.425
-338.572
-339.151
-338.382
-339.944
-341.480
-336.846
-341.066
-348.583
-339.365
-335.961
-337.032
-326.915
-341.304
-337.696
-342.452
-346.649
-349.238
-336.479
-343.119
-332.954
-340.771
-343.269
-329.776
-340.217
-342.916
-340.256
-341.698
-342.559
-344.416
-334.185
-338.152
-336.359
-332.774
-344.335
-344.425
-336.476
-333.827
-334.792
-345.372
-338.320
-339.327
-338.659
-334.925
-340.116
-338.798
-340.448
-349.083
-339.836
-335.653
-341.013
-341.874
-337.681
-337.232
-343.241
-336.281
-343.454
-334.467
-341.190
-338.739
-346.483
-331.375
-346.691
-339.153
-344.534
-343.663
-334.609
-340.724
-343.609
-343.831
-338.054
-336.982
-340.773
-341.207
-329.686
-335.793
-339.477
-348.879
-342.421
-338.829
-335.627
-336.561
-334.555
-334.092
-333.918
-335.888
-341.627
-344.063
-343.083
-338.878
-339.855
-337.377
-337.942
-334.205
-339.668
-352.343
-340.382
-338.406
-337.496
-349.050
-342.745
-337.175
-342.456
-347.780
-338.813
-334.346
-341.829
-334.634
-339.432
-341.648
-342.052
-332.280
-345.904
-344.406
-349.523
-341.767
-344.016
-342.680
-335.353
-344.986
-339.158
-344.480
-327.140
-338.728
-332.509
-333.418
-343.047
-345.990
-341.377
-342.869
-341.586
-339.804
-338.396
-339.126
-333.331
-343.539
-340.927
-341.714
-337.316
-337.640
-344.326
-339.261
-337.374
-341.719
-338.831
-333.144
-330.909
-339.733
-336.729
-343.225
-337.457
-339.971
-335.916
-339.223
-334.836
-330.605
-339.054
-339.294
-336.152
-341.070
-337.206
-338.012
-344.549
-339.227
-334.073
-334.907
-334.311
-337.221
-328.593
-336.130
-334.890
-337.725
-339.461
-334.205
-338.913
-337.178
-339.851
-334.791
-335.406
-339.210
-342.083
-342.292
-337.390
-346.483
-337.514
-339.609
-341.128
-341.539
-343.528
-341.473
-336.474
-337.236
-337.602
-347.823
-337.818
-341.357
-340.122
-338.677
-345.222
-341.122
-340.887
-333.397
-341.057
-344.714
-340.465
-335.486
-340.150
-340.439
-348.308
-338.543
-345.117
-334.804
-348.640
-339.411
-340.642
-339.242
-336.455
-338.691
-340.348
-334.655
-340.969
-344.865
-339.147
-333.857
-343.989
-341.100
-342.006
-334.695
-339.122
-333.656
-342.149
-339.462
-339.983
-338.404
-337.526
-330.371
-339.068
-342.215
-333.790
-341.412
-333.592
-339.090
-338.920
-337.860
-339.332
-347.274
-340.581
-337.229
-340.856
-343.721
-338.108
-333.904
-328.708
-333.039
-339.135
-339.765
-341.223
-338.614
-334.536
-340.012
-338.056
-339.314
-336.836
-332.589
-336.396
-337.694
-337.065
-336.453
-340.151
-349.401
-338.093
-341.948
-327.077
-345.357
-338.644
-334.644
-340.877
-345.468
-336.506
-338.940
-338.363
-339.193
-336.754
-338.638
-339.272
-342.127
-338.803
-329.725
-328.668
-337.844
-336.978
-343.018
-342.414
-340.618
-343.842
-341.606
-339.278
-341.466
-337.366
-337.396
-341.257
-339.099
-340.774
-336.743
-343.641
-343.538
-335.736
-338.996
-330.925
-338.131
-345.462
-341.444
-339.955
-337.486
-341.143
-350.797
-334.584
-338.901
-351.679
-342.504
-340.671
-334.926
-339.833
-341.374
-340.369
-339.560
-341.225
-340.372
-340.730
-333.241
-342.666
-343.621
-346.050
-342.176
-336.012
-346.787
-345.589
-337.360
-341.931
-346.311
-337.010
-339.215
-328.447
-337.669
-340.225
-340.918
-347.499
-346.179
-339.596
-340.055
-340.569
-338.775
-333.811
-342.275
-341.123
-341.181
-343.103
-350.726
-334.031
-335.575
-336.077
-335.359
-341.335
-336.727
-339.251
-338.624
-340.957
-337.905
-337.648
-337.507
-334.707
-340.231
-337.642
-343.573
-339.705
-345.928
-333.390
-338.528
-339.269
-344.135
-345.612
-347.621
-346.549
-342.232
-337.576
-335.733
-336.992
-332.772
-339.261
-338.148
-338.623
-340.791
-348.497
-342.274
-338.918
-346.305
-333.799
-340.536
-341.817
-338.757
-334.769
-342.133
-343.050
-342.324
-336.382
-342.911
-340.802
-343.725
-342.619
-336.181
-333.950
-341.726
-333.810
-342.540
-336.724
-337.360
-338.881
-342.785
-344.343
-334.975
-344.547
-339.044
-343.350
-343.017
-333.064
-336.000
-344.533
-345.158
-337.153
-342.325
-333.649
-343.158
-338.776
-340.326
-344.550
-341.878
-342.388
-334.261
-342.762
-337.012
-336.861
-338.119
-336.014
-332.509
-345.022
-341.746
-339.591
-338.962
-338.164
-336.732
-343.502
-342.003
-339.356
-341.988
-340.583
-336.675
-341.940
-335.489
-337.547
-341.295
-336.630
-338.161
-342.570
-346.914
-344.194
-342.451
-339.704
-335.918
-335.736
-338.729
-330.663
-336.986
-346.436
-346.500
-348.643
-343.695
-347.400
-338.418
-342.074
-339.833
-337.515
-343.650
-338.275
-335.443
-339.032
-335.435
-344.688
-343.901
-337.343
-338.005
-342.582
-341.911
-335.588
-338.293
-341.030
-334.758
-335.815
-340.725
-340.335
-343.402
-337.335
-341.085
-338.224
-333.559
-343.396
-335.637
-332.291
-344.803
-337.063
-337.886
-343.895
-340.589
-333.234
-338.056
-340.998
-344.127
-338.417
-334.926
-336.525
-332.558
-335.679
-333.512
-338.095
-331.753
-341.495
-339.526
-336.538
-335.645
-342.297
-338.700
-337.601
-344.152
-338.040
-343.143
-336.952
-332.904
-337.422
-341.269
-335.789
-336.842
-336.718
-334.497
-341.528
-344.070
-334.553
-334.015
-344.016
-342.092
-339.046
-341.715
-339.651
-345.271
-342.565
-347.952
-339.182
-332.837
-342.696
-341.009
-343.379
-340.127
-343.003
-345.172
-340.788
-342.509
-340.420
-340.545
-341.791
-339.722
-340.029
-338.012
-333.732
-333.658
-343.089
-333.814
-335.217
-334.186
-337.562
-339.251
-339.498
-337.005
-340.970
-342.851
-339.357
-338.535
-340.906
-338.371
-342.086
-335.256
-343.561
-339.178
-332.949
-341.992
-345.094
-331.867
-344.325
-346.486
-334.672
-330.628
-337.253
-334.488
-338.597
-338.292
-342.625
-338.069
-332.993
-338.651
-338.587
-337.195
-334.892
-337.579
-326.260
-334.790
-340.837
-332.639
-333.482
-341.502
-346.391
-339.614
-338.467
-333.895
-340.827
-338.321
-340.389
-338.991
-334.678
-339.857
-340.705
-344.046
-341.368
-344.536
-338.868
-342.531
-340.153
-337.072
-338.578
-344.712
-335.690
-345.168
-332.764
-335.566
-338.680
-343.604
-334.276
-348.209
-344.769
-334.940
-332.721
-345.345
-335.663
-343.514
-344.033
-341.209
-341.853
-331.785
-344.833
-342.976
-338.166
-338.984
-336.827
-338.864
-336.403
-347.004
-334.065
-337.539
-338.260
-340.163
-342.204
-336.238
-334.182
-338.803
-341.297
-341.496
-334.299
-335.875
-335.113
-335.215
-342.925
-335.464
-338.447
-333.418
-344.166
-336.984
-338.698
-344.364
-346.410
-340.998
-342.407
-333.928
-338.217
-340.206
-338.085
-338.901
-339.524
-337.997
-342.328
-338.962
-334.409
-339.011
-343.425
-340.154
-334.738
-341.414
-334.126
-344.291
-344.685
-334.422
-341.165
-341.573
-343.364
-343.047
-339.620
-340.981
-335.307
-338.322
-336.505
-343.487
-336.411
-340.221
-338.267
-338.726
-335.729
-336.365
-347.080
-344.602
-338.044
-338.249
-342.281
-346.199
-328.825
-335.989
-333.149
-338.821
-337.465
-341.046
-343.764
-344.005
-344.695
-336.627
-341.552
-340.290
-332.710
-332.555
-342.150
-338.860
-333.446
-341.460
-343.227
-343.690
-338.930
-333.608
-342.768
-339.950
-339.195
-342.042
-344.549
-345.679
-343.501
-339.276
-334.841
-338.640
-341.780
-336.495
-335.718
-336.708
-337.980
-340.369
-339.781
-338.007
-338.954
-343.323
-339.838
-338.500
-331.151
-339.526
-332.108
-336.640
-339.420
-336.806
-339.935
-346.685
-343.078
-339.450
-339.906
-341.902
-338.033
-339.969
-340.372
-340.535
-340.915
-337.042
-343.707
-341.072
-334.420
-339.138
-333.729
-339.022
-330.175
-338.161
-338.830
-337.180
-339.057
-339.953
-335.924
-342.939
-337.312
-340.753
-333.765
-335.807
-334.756
-336.712
-340.594
-342.832
-333.821
-344.042
-333.647
-335.633
-345.537
-341.922
-340.309
-348.140
-338.365
-338.088
-340.062
-340.742
-335.721
-338.238
-342.991
-344.271
-341.406
-336.131
-342.823
-335.141
-342.482
-337.051
-334.144
-343.045
-338.901
-342.176
-330.141
-341.051
-339.494
-335.475
-338.100
-339.799
-338.742
-341.398
-341.147
-338.930
-346.919
-344.505
-329.857
-340.328
-335.658
-331.211
-337.596
-336.878
-333.717
-339.715
-336.339
-336.361
-339.550
-343.681
-334.081
-337.276
-342.884
-339.930
-341.170
-340.628
-338.152
-344.582
-337.783
-329.174
-331.692
-339.677
-345.324
-335.560
-344.178
-340.164
-337.400
-342.191
-333.813
-337.734
-340.544
-338.430
-343.198
-344.049
-339.225
-340.945
-338.578
-339.622
-339.062
-332.069
-342.699
-346.057
-342.792
-335.007
-342.653
-342.260
-341.541
-340.862
-335.277
-343.686
-332.761
-337.977
-342.736
-340.598
-338.886
-343.086
-337.353
-338.846
-338.725
-339.484
-338.760
-339.196
-338.214
-337.828
-339.369
-335.183
-346.865
-342.323
-339.262
-334.773
-342.023
-341.130
-335.147
-345.768
-342.967
-343.513
-339.219
-334.116
-341.487
-341.026
-339.231
-332.813
-331.101
-340.210
-335.532
-339.834
-339.041
-339.998
-346.185
-335.399
-344.346
-341.889
-342.245
-342.794
-338.122
-347.000
-342.819
-339.630
-345.346
-336.699
-345.130
-333.564
-339.364
-341.490
-339.225
-343.820
-333.137
-338.115
-345.029
-343.337
-335.834
-343.093
-344.415
-343.565
-341.757
-344.899
-343.068
-342.623
-334.059
-333.393
-340.601
-343.005
-342.426
-341.107
-343.028
-342.511
-341.570
-339.695
-338.304
-341.261
-337.452
-337.891
-339.156
-339.178
-341.443
-343.855
-341.863
-342.739
-343.694
-335.369
-341.200
-344.890
-346.249
-343.523
-339.754
-334.166
-339.159
-340.786
-343.122
-342.676
-339.273
-337.757
-338.363
-336.975
-335.753
-336.146
-341.356
-336.368
-339.610
-337.481
-337.250
-340.407
-341.155
-345.004
-342.969
-337.595
-339.190
-340.083
-339.249
-332.236
-341.178
-346.641
-329.633
-341.553
-341.971
-340.664
-339.400
-334.864
-341.995
-342.316
-339.876
-332.680
-342.536
-337.737
-344.202
-345.103
-341.738
-339.336
-341.853
-334.920
-336.269
-345.920
-340.724
-340.840
-340.726
-342.188
-347.626
-337.840
-338.863
-330.401
-337.466
-336.843
-344.342
-337.793
-341.323
-338.827
-343.351
-339.629
-345.055
-341.885
-345.921
-340.198
-337.665
-342.567
-343.940
-339.444
-341.385
-338.830
-347.081
-343.765
-341.283
-333.902
-335.140
-346.552
-333.218
-334.810
-339.569
-334.722
-339.881
-340.614
-341.771
-344.889
-348.558
-345.577
-324.665
-339.576
-332.030
-333.956
-344.986
-336.979
-339.907
-340.539
-332.204
-336.781
-337.463
-334.831
-344.796
-340.478
-346.266
-339.185
-341.124
-335.417
-339.249
-342.175
-341.726
-341.247
-336.506
-339.768
-341.551
-341.406
-341.206
-334.829
-338.340
-342.204
-344.028
-338.281
-337.541
-333.014
-337.750
-343.391
-344.180
-345.166
-340.458
-340.565
-338.399
-346.507
-337.239
-337.418
-343.846
-333.941
-334.270
-339.266
-341.997
-341.591
-336.353
-345.078
-343.104
-335.475
-333.635
-337.910
-340.545
-338.886
-335.302
-328.020
-347.620
-337.491
-342.947
-342.017
-329.763
-338.184
-337.952
-342.429
-335.964
-342.374
-342.589
-335.666
-344.318
-343.781
-341.511
-337.070
-336.049
-339.516
-339.814
-334.222
-336.513
-336.896
-344.910
-343.249
-345.646
-338.804
-342.169
-337.984
-346.484
-337.550
-339.542
-345.863
-331.362
-342.198
-335.956
-335.469
-329.699
-339.949
-341.534
-343.088
-339.097
-341.164
-331.346
-337.706
-342.106
-338.808
-336.366
-342.603
-341.589
-340.873
-337.547
-338.115
-333.833
-341.299
-340.035
-341.711
-343.564
-336.361
-338.118
-338.837
-343.714
-340.497
-341.493
-342.174
-339.809
-339.838
-335.707
-334.678
-341.530
-341.044
-329.789
-339.884
-336.921
-335.251
-338.126
-337.799
-339.486
-334.230
-339.945
-340.763
-337.715
-337.580
-344.561
-336.701
-338.350
-339.339
-341.712
-338.840
-331.848
-334.324
-339.491
-340.856
-345.917
-345.774
-335.812
-335.423
-339.942
-336.440
-338.267
-335.757
-338.635
-339.913
-333.411
-344.600
-343.854
-341.614
-341.710
-338.771
-333.556
-338.226
-333.521
-335.418
-339.947
-340.956
-336.663
-332.861
-344.542
-336.821
-346.275
-336.847
-340.256
-338.723
-334.259
-340.784
-339.866
-334.083
-343.364
-340.067
-337.680
-340.833
-332.894
-341.226
-345.033
-341.105
-343.936
-334.801
-341.493
-343.273
-337.156
-334.808
-340.435
-341.306
-337.078
-342.743
-343.121
-338.342
-336.534
-340.480
-330.505
-336.674
-344.455
-344.830
-336.753
-336.792
-344.188
-345.720
-334.685
-335.215
-333.237
-342.631
-338.849
-341.541
-337.458
-342.180
-337.739
-342.435
-342.948
-340.680
-335.519
-337.046
-334.373
-340.039
-332.855
-337.426
-342.789
-344.613
-348.574
-343.802
-345.866
-345.734
-338.299
-341.120
-349.121
-346.048
-336.711
-336.007
-339.545
-343.830
-342.780
-340.328
-341.467
-336.622
-333.195
-331.862
-337.833
-339.933
-338.848
-337.408
-334.293
-340.362
-343.086
-335.685
-343.787
-338.855
-341.259
-348.481
-343.217
-336.564
-340.858
-341.226
-341.537
-339.063
-340.271
-345.286
-341.372
-341.173
-336.144
-340.921
-336.872
-337.652
-341.061
-338.366
-343.161
-342.547
-335.705
-337.316
-338.509
-334.912
-337.828
-342.920
-342.693
-336.098
-332.449
-338.658
-342.179
-339.749
-343.049
-342.046
-338.906
-343.856
-334.775
-348.860
-336.980
-343.475
-338.016
-339.975
-340.500
-341.748
-337.146
-332.161
-338.862
-340.654
-335.667
-338.496
-339.129
-342.583
-342.537
-342.847
-335.633
-337.926
-344.710
-337.069
-336.443
-345.774
-338.942
-339.307
-332.913
-333.346
-340.904
-341.402
-328.146
-342.631
-340.224
-336.405
-339.629
-340.462
-344.882
-334.069
-328.045
-330.325
-342.380
-341.417
-342.068
-342.183
-345.069
-345.446
-346.530
-342.135
-340.200
-341.939
-342.036
-337.993
-338.382
-340.775
-341.820
-338.628
-341.360
-334.671
-339.161
-339.025
-337.815
-342.399
-347.204
-342.931
-336.250
-336.946
-343.419
-338.210
-338.600
-339.265
-343.224
-338.192
-340.273
-337.828
-339.662
-338.083
-340.208
-345.547
-343.470
-339.760
-341.951
-339.958
-331.624
-342.924
-338.683
-335.665
-337.640
-338.643
-347.672
-341.475
-345.849
-339.100
-340.156
-335.055
-336.944
-338.871
-338.627
-344.603
-340.933
-340.003
-341.602
-345.385
-346.592
-337.139
-328.400
-334.752
-343.246
-344.872
-340.516
-341.786
-346.834
-339.448
-346.561
-341.776
-344.118
-339.413
-339.390
-340.374
-339.372
-338.231
-334.150
-335.573
-342.172
-340.408
-338.102
-338.914
-343.070
-343.012
-344.584
-341.261
-336.772
-338.825
-339.416
-336.364
-343.848
-344.673
-345.029
-334.602
-333.178
-334.564
-335.864
-346.567
-336.547
-337.154
-338.654
-335.898
-331.093
-338.094
-334.434
-341.390
-340.572
-343.785
-343.842
-344.597
-336.992
-338.178
-340.737
-340.813
-340.665
-343.505
-342.238
-339.612
-344.091
-335.923
-345.364
-344.003
-340.741
-343.470
-338.069
-339.366
-334.476
-337.002
-334.558
-339.402
-341.124
-334.395
-337.834
-336.012
-340.756
-338.068
-337.476
-336.003
-335.971
-335.915
-339.173
-343.506
-341.364
-330.102
-341.274
-339.502
-345.972
-340.952
-341.486
-341.489
-333.620
-340.665
-347.435
-348.924
-348.350
-342.682
-337.927
-346.479
-340.423
-339.457
-338.590
-338.705
-337.811
-332.526
-345.139
-333.073
-338.473
-341.608
-340.694
-334.360
-334.595
-342.876
-337.187
-335.271
-343.760
-339.264
-336.296
-340.406
-344.293
-347.737
-347.816
-335.696
-336.820
-335.347
-350.414
-346.778
-338.545
-334.815
-344.180
-343.528
-337.388
-339.546
-339.518
-338.056
-335.178
-336.291
-343.624
-338.513
-338.772
-331.494
-342.439
-340.695
-341.573
-337.279
-342.389
-341.619
-337.735
-337.661
-341.875
-337.002
-341.258
-337.331
-339.530
-343.296
-344.051
-340.895
-341.287
-337.508
-334.647
-340.040
-339.281
-335.883
-340.469
-340.728
-332.416
-338.162
-341.646
-338.212
-336.795
-330.999
-345.492
-332.370
-336.783
-334.045
-339.684
-337.484
-340.108
-332.037
-340.556
-342.396
-336.563
-333.075
-340.585
-338.309
-338.116
-341.450
-338.422
-342.215
-331.515
-339.048
-342.687
-334.944
-337.646
-340.368
-339.282
-341.374
-340.454
-342.957
-342.993
-342.203
-336.584
-340.803
-344.073
-336.241
-341.599
-336.514
-339.648
-339.910
-341.987
-341.640
-340.658
-340.137
-342.653
-335.567
-342.163
-339.042
-343.150
-333.082
-336.980
-332.485
-334.977
-337.916
-335.627
-333.801
-337.690
-339.302
-340.875
-336.951
-337.532
-343.309
-337.421
-340.558
-340.548
-341.523
-334.617
-340.286
-330.384
-341.465
-337.718
-337.226
-339.980
-338.794
-339.553
-334.687
-334.411
-342.120
-350.156
-338.451
-342.117
-340.679
-337.246
-338.916
-343.590
-333.595
-342.100
-339.490
-341.699
-344.442
-339.219
-341.279
-339.460
-339.675
-342.992
-340.798
-336.436
-346.135
-343.959
-336.346
-339.945
-344.699
-339.524
-342.107
-338.709
-336.694
-343.566
-347.948
-340.777
-340.637
-335.176
-342.165
-340.800
-345.883
-340.776
-346.455
-341.937
-334.232
-338.275
-339.409
-337.482
-342.496
-341.779
-338.267
-344.554
-344.198
-341.551
-341.480
-343.227
-340.909
-337.039
-340.843
-339.344
-337.736
-333.193
-340.413
-337.964
-338.638
-345.332
-342.078
-339.284
-344.337
-351.884
-346.762
-335.264
-340.741
-339.295
-336.296
-343.111
-347.182
-341.395
-339.780
-333.945
-342.366
-343.224
-341.874
-338.796
-336.224
-340.103
-339.794
-340.620
-344.017
-347.894
-336.063
-337.197
-335.134
-339.329
-338.413
-335.764
-345.633
-345.191
-340.270
-339.910
-337.500
-342.815
-333.442
-336.793
-339.478
-343.220
-341.663
-340.450
-335.062
-337.347
-338.512
-347.472
-339.649
