# Supplementary material for: A Fast and Efficient Approach for Genomic Selection with High-Density Markers
Source: G3 (Bethesda). 2012 Oct 1;2(10):1179–84. doi: 10.1534/g3.112.003822 (PMC3464110; doi:10.1534/g3.112.003822)
Supplement: Supporting Information [file supp_2.10.1179_FileS1.zip › Rep1_50/Rep12/Y5]

-337.204
-343.185
-344.081
-337.314
-335.860
-338.048
-334.776
-339.790
-340.432
-333.172
-336.060
-346.285
-342.594
-334.960
-343.257
-335.960
-346.964
-337.239
-342.688
-343.917
-337.136
-341.850
-336.952
-343.145
-333.620
-335.541
-342.661
-342.954
-341.437
-341.501
-341.605
-334.935
-342.755
-344.360
-334.364
-343.889
-341.741
-335.587
-335.627
-346.337
-338.012
-344.719
-342.845
-339.686
-343.376
-333.256
-341.141
-338.423
-337.065
-334.843
-339.000
-349.840
-345.461
-340.206
-335.394
-333.997
-343.756
-333.450
-341.412
-339.546
-342.739
-341.045
-342.457
-342.397
-341.388
-337.051
-339.175
-342.589
-344.641
-335.637
-339.971
-339.058
-346.938
-339.944
-341.113
-341.606
-341.340
-335.518
-342.802
-343.561
-338.814
-341.876
-336.811
-335.772
-340.322
-338.566
-338.755
-340.379
-337.721
-336.305
-330.422
-335.036
-334.488
-341.685
-338.920
-340.904
-336.082
-336.206
-338.347
-336.487
-334.946
-335.182
-338.342
-341.161
-335.649
-341.123
-338.894
-340.172
-330.468
-334.489
-336.567
-340.151
-338.641
-342.433
-336.262
-336.347
-344.623
-337.526
-343.704
-345.643
-340.179
-345.494
-341.325
-335.025
-348.577
-340.245
-348.018
-344.507
-340.176
-345.209
-341.490
-340.284
-347.724
-347.735
-337.244
-339.559
-345.343
-340.681
-338.001
-330.401
-339.517
-336.434
-342.579
-338.741
-340.302
-334.462
-336.633
-340.993
-340.232
-329.282
-336.782
-341.643
-335.562
-344.330
-339.041
-334.681
-333.131
-334.000
-340.984
-340.695
-345.589
-341.256
-343.651
-343.391
-333.983
-340.167
-341.801
-336.356
-346.574
-338.120
-341.895
-343.390
-341.710
-343.083
-341.802
-347.882
-341.302
-338.503
-336.808
-344.922
-334.645
-335.670
-343.985
-337.194
-338.192
-337.371
-334.085
-334.307
-338.986
-341.758
-334.623
-341.259
-344.427
-342.958
-346.888
-333.604
-339.354
-339.996
-345.569
-341.403
-339.611
-332.870
-340.175
-341.025
-337.472
-336.733
-341.952
-333.849
-337.940
-339.445
-341.335
-339.700
-336.783
-331.452
-338.518
-341.516
-337.045
-334.801
-341.498
-334.594
-339.720
-338.762
-339.123
-342.935
-351.925
-346.044
-348.723
-341.126
-342.197
-336.964
-338.793
-338.612
-340.362
-345.970
-337.960
-335.108
-340.763
-339.673
-335.067
-343.012
-332.003
-338.473
-346.432
-340.910
-333.597
-336.937
-339.864
-341.285
-343.971
-341.781
-339.653
-340.572
-336.343
-335.932
-342.314
-335.103
-338.690
-340.173
-342.754
-337.527
-329.012
-343.464
-342.693
-335.058
-342.035
-342.722
-342.175
-343.726
-336.894
-340.949
-342.565
-345.621
-347.428
-336.626
-336.674
-338.353
-341.094
-340.443
-341.258
-343.823
-342.744
-342.824
-341.951
-336.525
-336.858
-344.465
-340.945
-342.006
-338.137
-347.643
-332.621
-341.372
-341.410
-337.839
-336.633
-337.817
-341.335
-339.111
-337.281
-337.593
-340.430
-339.422
-327.335
-334.159
-336.054
-340.031
-336.909
-333.626
-332.060
-337.451
-342.928
-332.717
-341.558
-333.024
-341.362
-330.372
-338.928
-340.428
-336.007
-334.755
-342.208
-340.838
-344.015
-341.508
-338.029
-340.578
-337.514
-333.478
-336.840
-332.544
-341.553
-335.373
-340.605
-342.462
-335.381
-334.380
-335.937
-336.433
-339.280
-334.962
-343.638
-342.261
-343.829
-341.438
-345.099
-334.634
-337.766
-338.221
-341.864
-336.202
-333.555
-335.172
-341.789
-337.450
-338.191
-335.882
-336.211
-334.877
-338.126
-342.214
-339.154
-337.319
-335.829
-340.840
-347.242
-344.745
-342.329
-341.708
-338.191
-337.746
-336.622
-344.549
-343.935
-336.383
-343.983
-344.191
-339.993
-344.553
-341.920
-342.216
-339.825
-334.786
-337.644
-333.588
-337.862
-339.239
-338.026
-333.733
-338.055
-333.362
-339.101
-337.567
-340.687
-341.854
-340.277
-340.005
-332.963
-341.760
-328.547
-341.096
-338.778
-328.617
-336.905
-334.635
-343.041
-341.221
-345.474
-347.147
-350.252
-348.955
-343.721
-339.607
-342.787
-340.653
-344.010
-339.227
-345.859
-343.007
-336.143
-344.487
-338.289
-333.285
-333.458
-342.105
-335.155
-342.295
-333.146
-338.595
-341.254
-340.287
-340.479
-336.891
-342.120
-342.248
-346.919
-342.664
-337.035
-338.627
-331.432
-343.497
-339.383
-338.452
-341.180
-339.070
-339.886
-340.408
-325.050
-334.656
-328.758
-344.182
-353.371
-336.621
-348.860
-347.231
-339.857
-337.791
-340.371
-342.279
-338.033
-341.145
-337.269
-341.947
-338.604
-343.250
-340.663
-337.089
-340.372
-344.159
-343.676
-336.115
-330.057
-340.074
-337.055
-339.234
-338.105
-334.173
-341.249
-337.858
-345.359
-337.657
-338.792
-332.432
-333.901
-338.265
-339.033
-336.077
-341.191
-338.739
-337.941
-339.334
-343.492
-342.884
-334.803
-332.824
-336.855
-339.353
-344.910
-340.242
-337.231
-341.856
-343.626
-341.925
-342.142
-342.432
-338.091
-339.414
-342.477
-335.359
-342.299
-338.984
-336.592
-334.821
-333.313
-341.045
-339.838
-342.874
-333.603
-341.142
-341.535
-335.627
-331.455
-337.869
-338.966
-345.630
-340.637
-345.300
-344.385
-337.269
-343.968
-339.178
-339.461
-340.472
-336.314
-340.283
-336.240
-341.119
-336.583
-337.732
-342.712
-342.877
-336.285
-343.261
-339.570
-347.832
-342.561
-341.670
-331.130
-333.245
-341.165
-343.006
-342.981
-343.702
-340.730
-345.119
-335.603
-339.487
-332.835
-335.564
-335.261
-335.451
-341.086
-343.797
-342.379
-338.863
-337.447
-334.272
-329.455
-332.903
-338.826
-343.029
-342.884
-341.189
-334.719
-340.074
-341.230
-336.798
-337.906
-340.334
-340.417
-344.063
-338.451
-350.719
-346.375
-344.046
-330.924
-336.053
-337.656
-334.335
-336.582
-337.847
-340.112
-336.752
-333.652
-342.101
-337.252
-338.212
-340.428
-335.696
-342.754
-341.436
-338.650
-341.874
-340.029
-344.012
-340.415
-344.913
-343.188
-336.865
-343.456
-340.385
-340.631
-341.460
-344.236
-342.192
-339.235
-336.953
-340.233
-333.865
-338.366
-337.055
-336.555
-332.268
-344.065
-340.777
-341.440
-329.714
-337.860
-341.700
-335.708
-343.756
-337.716
-336.649
-331.517
-334.986
-338.574
-339.833
-347.776
-346.890
-345.576
-341.772
-338.117
-339.992
-338.851
-335.065
-346.206
-339.639
-336.005
-344.173
-332.958
-344.397
-337.835
-339.301
-342.212
-342.606
-345.926
-336.729
-343.382
-333.064
-337.224
-332.980
-340.959
-339.145
-335.377
-337.191
-340.024
-342.996
-339.065
-339.750
-336.795
-342.277
-338.846
-340.684
-336.126
-343.590
-340.638
-345.212
-344.286
-339.476
-334.881
-340.205
-338.804
-339.106
-340.889
-334.957
-344.908
-341.705
-339.198
-342.789
-341.224
-338.201
-340.481
-343.905
-338.671
-342.911
-335.493
-330.507
-338.682
-337.910
-335.777
-338.668
-334.844
-337.717
-336.844
-341.247
-329.328
-335.916
-346.249
-343.953
-338.162
-343.313
-340.479
-332.296
-336.770
-345.651
-337.794
-338.451
-336.433
-331.344
-338.033
-333.619
-346.035
-343.918
-341.100
-343.050
-341.763
-340.433
-337.722
-340.612
-340.862
-337.771
-341.242
-340.794
-345.203
-335.785
-339.844
-342.314
-338.097
-333.686
-340.366
-337.558
-344.698
-341.923
-340.299
-337.710
-344.383
-342.148
-341.687
-340.370
-334.797
-336.716
-343.447
-340.284
-339.733
-340.818
-337.298
-344.321
-337.344
-343.366
-344.759
-339.351
-336.411
-334.072
-341.018
-337.822
-336.496
-342.567
-339.936
-341.632
-341.054
-343.630
-341.738
-341.548
-341.188
-337.421
-337.518
-344.646
-340.642
-331.619
-348.851
-341.695
-345.483
-336.784
-343.498
-341.458
-339.993
-340.909
-340.706
-338.539
-344.607
-350.902
-339.530
-340.476
-341.346
-340.542
-336.054
-339.168
-343.199
-337.213
-338.510
-339.405
-337.701
-334.167
-336.685
-340.846
-337.074
-336.917
-346.124
-338.398
-344.255
-341.702
-342.449
-337.811
-339.088
-339.725
-337.250
-342.307
-340.770
-340.954
-339.640
-343.812
-346.046
-342.824
-339.807
-338.291
-343.387
-341.782
-336.836
-337.613
-337.180
-341.494
-347.444
-339.840
-340.596
-336.789
-341.512
-337.040
-344.249
-341.472
-337.785
-336.521
-337.879
-339.958
-343.135
-335.500
-339.086
-334.958
-342.971
-336.840
-342.721
-338.902
-334.659
-331.568
-339.155
-336.453
-340.206
-334.699
-342.346
-343.378
-349.005
-340.846
-337.938
-336.061
-343.546
-336.294
-344.778
-339.079
-340.092
-339.484
-337.262
-332.711
-340.635
-330.526
-342.131
-341.989
-339.688
-336.445
-341.714
-335.344
-337.992
-343.570
-342.041
-342.316
-341.876
-344.657
-348.520
-344.779
-335.193
-341.726
-340.326
-342.182
-339.073
-342.430
-331.957
-343.313
-339.599
-338.270
-346.824
-340.409
-340.486
-342.012
-336.611
-339.900
-341.676
-340.330
-347.327
-336.867
-342.828
-345.230
-341.958
-340.436
-336.270
-342.975
-342.068
-338.706
-336.439
-340.536
-335.299
-341.311
-344.544
-330.514
-336.674
-337.667
-337.905
-333.348
-340.662
-342.158
-342.210
-336.342
-342.278
-338.099
-340.338
-337.149
-341.963
-347.395
-337.904
-348.768
-333.109
-332.854
-334.433
-337.894
-338.305
-343.779
-341.485
-331.600
-338.123
-336.880
-340.269
-339.052
-338.170
-338.429
-341.633
-334.425
-339.298
-339.814
-336.507
-338.273
-336.148
-345.583
-339.440
-334.861
-346.532
-340.489
-334.456
-337.411
-337.739
-336.023
-336.428
-339.679
-334.597
-336.855
-336.624
-325.718
-341.231
-341.745
-339.158
-342.373
-343.333
-339.889
-335.895
-340.515
-340.807
-336.038
-340.786
-347.010
-337.095
-342.252
-336.240
-330.180
-333.934
-334.396
-341.875
-340.370
-341.467
-344.868
-339.958
-338.435
-337.738
-338.076
-340.682
-333.776
-338.827
-341.638
-339.249
-340.484
-342.764
-347.437
-334.036
-342.069
-338.228
-342.508
-337.437
-338.262
-333.278
-344.224
-345.266
-342.347
-344.057
-339.168
-335.203
-334.534
-339.660
-340.020
-340.953
-339.380
-342.261
-341.262
-338.959
-340.617
-337.968
-338.854
-337.314
-335.286
-336.896
-338.664
-333.839
-340.286
-330.990
-338.606
-335.775
-339.205
-345.515
-336.809
-342.081
-344.207
-337.566
-342.198
-340.744
-342.210
-340.333
-346.955
-345.789
-341.126
-340.951
-341.711
-335.125
-343.726
-340.434
-341.090
-337.838
-339.710
-345.434
-345.343
-342.329
-335.163
-343.103
-341.417
-340.711
-339.436
-348.128
-333.252
-340.461
-336.877
-345.159
-339.251
-337.979
-339.184
-346.014
-338.068
-337.646
-343.909
-342.433
-340.956
-345.538
-340.162
-340.541
-341.342
-345.948
-341.697
-341.416
-331.494
-338.010
-332.917
-338.775
-338.082
-339.466
-336.930
-339.291
-333.912
-338.323
-339.300
-341.476
-343.056
-350.211
-343.461
-337.727
-346.658
-336.116
-333.385
-329.816
-335.623
-341.025
-348.768
-342.789
-341.670
-338.586
-338.256
-332.767
-336.424
-335.457
-339.686
-337.476
-341.394
-346.607
-344.304
-342.595
-343.425
-335.498
-343.452
-339.686
-341.529
-342.475
-336.687
-339.895
-340.717
-332.448
-337.371
-340.902
-336.706
-338.302
-334.619
-337.087
-331.908
-341.981
-340.465
-339.768
-338.840
-348.531
-345.140
-336.858
-338.359
-339.474
-337.151
-339.055
-340.547
-338.545
-329.741
-344.322
-333.453
-339.583
-338.771
-341.320
-342.325
-334.959
-337.980
-342.473
-336.816
-341.665
-339.059
-336.152
-342.576
-336.876
-340.604
-331.922
-335.865
-346.955
-344.278
-335.848
-339.375
-337.813
-339.194
-337.073
-337.941
-345.323
-341.995
-342.243
-346.528
-340.586
-337.100
-334.182
-341.687
-339.432
-343.435
-338.973
-335.688
-343.792
-340.902
-346.398
-339.363
-333.822
-347.548
-339.685
-339.983
-337.959
-340.283
-339.436
-345.233
-333.867
-336.150
-337.796
-338.833
-332.643
-334.571
-340.480
-338.630
-335.218
-339.512
-339.709
-339.803
-340.239
-340.458
-344.781
-343.016
-335.339
-337.906
-333.975
-339.319
-343.114
-338.549
-338.511
-342.494
-340.179
-336.867
-342.436
-336.505
-344.618
-342.245
-344.591
-341.377
-339.766
-336.993
-344.849
-334.739
-334.684
-334.562
-331.661
-331.669
-341.157
-340.848
-343.075
-338.090
-336.372
-342.974
-340.059
-342.173
-340.646
-340.354
-338.603
-344.544
-344.826
-340.547
-339.651
-340.028
-339.222
-340.416
-344.892
-334.468
-344.848
-338.433
-339.623
-331.966
-343.592
-342.515
-335.924
-341.658
-342.253
-341.094
-337.707
-348.604
-339.855
-336.871
-339.895
-341.732
-341.940
-335.584
-336.902
-335.135
-340.665
-340.306
-337.870
-339.639
-342.533
-336.816
-339.262
-336.673
-339.280
-341.533
-328.891
-333.090
-342.991
-337.586
-341.242
-343.283
-337.820
-337.784
-342.313
-343.412
-336.889
-336.425
-336.113
-335.028
-335.375
-341.596
-341.380
-341.329
-341.819
-342.068
-334.782
-340.389
-340.210
-343.221
-345.889
-345.264
-342.355
-343.082
-333.333
-340.218
-340.884
-335.275
-341.532
-342.085
-343.201
-335.263
-342.083
-336.697
-345.522
-345.789
-341.663
-338.813
-338.068
-346.092
-344.601
-338.501
-342.402
-348.934
-343.975
-337.129
-345.533
-349.338
-328.767
-337.350
-341.010
-340.107
-336.978
-333.657
-340.101
-351.813
-338.738
-343.654
-336.399
-337.915
-339.322
-340.463
-340.004
-346.897
-337.163
-333.926
-341.968
-338.392
-338.287
-340.384
-339.105
-336.147
-330.871
-333.823
-336.804
-340.944
-333.233
-339.210
-340.154
-335.714
-346.272
-331.219
-341.865
-335.945
-333.270
-344.089
-340.336
-340.147
-342.770
-342.047
-344.766
-339.328
-336.623
-338.070
-342.930
-335.614
-339.143
-343.034
-334.668
-331.235
-338.497
-339.376
-332.332
-341.767
-339.584
-345.398
-340.999
-344.317
-341.817
-342.400
-335.589
-335.377
-342.590
-342.419
-335.609
-334.286
-339.133
-340.368
-333.824
-336.923
-342.897
-333.882
-338.574
-330.727
-341.791
-333.405
-339.473
-340.416
-342.387
-334.519
-338.874
-339.210
-339.200
-342.089
-340.392
-338.831
-340.388
-344.528
-338.786
-346.882
-337.415
-338.526
-342.383
-339.991
-345.051
-333.017
-338.319
-342.331
-337.086
-335.885
-335.122
-334.724
-340.200
-339.454
-339.548
-333.153
-333.671
-333.439
-339.727
-342.591
-337.116
-334.371
-345.313
-344.739
-342.446
-342.369
-337.299
-342.644
-343.690
-336.181
-338.086
-338.807
-337.820
-337.946
-339.098
-335.567
-343.549
-333.171
-339.879
-338.037
-340.478
-337.641
-337.352
-336.983
-340.567
-340.398
-334.638
-342.959
-341.071
-337.617
-342.539
-341.976
-338.396
-339.539
-342.727
-342.233
-337.703
-342.625
-340.358
-340.685
-338.443
-340.043
-343.829
-344.957
-338.343
-344.663
-334.660
-336.229
-337.471
-338.552
-337.533
-335.840
-327.116
-339.820
-336.002
-340.927
-337.690
-334.426
-341.024
-343.563
-334.317
-335.102
-343.631
-340.637
-342.962
-342.984
-340.762
-343.528
-335.496
-343.455
-338.946
-338.150
-335.891
-337.480
-335.423
-338.086
-336.710
-343.555
-339.900
-342.594
-334.511
-337.349
-341.194
-349.907
-343.632
-346.570
-338.780
-346.007
-341.483
-334.489
-337.886
-335.473
-336.947
-344.736
-338.290
-343.123
-340.491
-346.413
-341.929
-343.335
-341.990
-332.104
-337.088
-347.058
-341.683
-337.180
-335.291
-336.815
-328.925
-345.406
-344.673
-338.369
-342.560
-337.326
-345.461
-338.249
-341.190
-343.754
-331.390
-340.654
-344.068
-337.864
-333.008
-339.023
-333.601
-340.106
-341.524
-336.308
-331.870
-333.372
-342.742
-343.249
-334.849
-337.546
-335.439
-338.995
-335.823
-347.851
-342.940
-340.910
-334.496
-335.439
-336.797
-334.869
-339.716
-340.637
-341.442
-340.967
-340.792
-341.395
-339.965
-340.826
-345.800
-342.485
-340.803
-343.989
-343.104
-336.293
-335.977
-335.837
-336.534
-345.245
-343.526
-342.769
-333.814
-330.643
-342.925
-342.937
-340.892
-338.802
-333.550
-346.014
-337.555
-337.966
-350.372
-344.932
-343.565
-344.707
-345.938
-338.099
-341.898
-336.146
-342.442
-342.486
-340.075
-336.755
-334.619
-346.832
-332.607
-344.164
-346.288
-340.475
-330.202
-339.403
-338.782
-341.313
-335.426
-346.492
-340.056
-343.374
-339.512
-343.481
-344.735
-344.929
-335.163
-334.754
-335.277
-339.363
-340.548
-341.961
-334.300
-337.821
-346.055
-339.539
-331.057
-340.469
-336.151
-343.300
-335.547
-342.271
-342.484
-348.373
-331.949
-344.086
-343.346
-339.313
-335.437
-333.819
-332.447
-345.121
-336.124
-336.719
-335.243
-343.817
-347.343
-335.686
-336.224
-336.738
-329.741
-337.264
-347.054
-343.015
-341.201
-336.775
-339.464
-340.999
-332.397
-343.194
-334.781
-341.331
-335.533
-337.622
-344.411
-339.912
-344.067
-332.130
-343.915
-339.229
-341.578
-335.141
-348.371
-338.216
-336.595
-338.083
-337.152
-337.396
-339.607
-339.584
-340.928
-341.124
-339.596
-336.804
-336.920
-343.126
-343.453
-340.067
-343.653
-340.968
-342.448
-335.269
-341.146
-342.119
-339.498
-340.451
-340.346
-345.278
-334.880
-338.456
-335.215
-343.719
-337.362
-336.739
-341.365
-341.656
-342.832
-340.466
-332.457
-336.156
-336.514
-335.471
-341.268
-344.161
-342.204
-341.573
-333.312
-343.636
-338.757
-336.324
-340.669
-344.852
-340.021
-334.231
-339.709
-341.984
-338.323
-342.659
-340.674
-345.265
-334.759
-337.699
-343.837
-341.083
-341.515
-345.132
-338.634
-342.175
-335.546
-338.287
-344.279
-341.026
-336.916
-337.365
-337.600
-344.321
-341.426
-343.259
-345.281
-332.812
-340.410
-334.620
-338.841
-340.178
-338.261
-338.419
-342.392
-333.359
-332.434
-340.918
-340.164
-337.202
-340.606
-335.408
-336.446
-336.622
-336.709
-340.088
-341.449
-341.745
-344.460
-338.307
-336.694
-338.558
-339.231
-342.461
-331.667
-345.833
-336.605
-344.320
-343.645
-341.027
-344.951
-341.110
-339.598
-338.960
-337.933
-342.063
-340.141
-340.918
-338.129
-344.623
-335.486
-336.392
-342.119
-345.130
-339.990
-342.910
-338.760
-339.153
-348.225
-347.215
-343.186
-340.653
-340.767
-340.558
-340.650
-342.928
-342.341
-337.698
-339.032
-325.514
-339.991
-337.910
-333.221
-340.848
-338.407
-335.526
-335.510
-337.295
-340.766
-345.389
-345.277
-342.701
-339.969
-347.732
-342.858
-346.592
-335.791
-335.935
-341.799
-338.488
-341.952
-339.358
-336.169
-343.391
-341.546
-336.785
-338.501
-339.292
-339.733
-336.602
-336.146
-344.432
-340.145
-338.856
-341.503
-340.902
-342.250
-338.740
-339.449
-335.395
-341.506
-336.378
-342.338
-337.988
-346.380
-339.580
-335.996
-341.750
-343.728
-336.847
-340.173
-345.382
-343.145
-341.470
-346.687
-343.942
-336.870
-335.844
-341.165
-338.668
-350.764
-340.484
-339.846
-337.514
-348.532
-344.180
-334.954
-336.525
-331.534
-333.537
-335.207
-343.231
-347.633
-340.367
-345.305
-341.682
-340.891
-333.270
-340.730
-334.842
-343.642
-340.228
-343.293
-343.725
-341.192
-337.184
-338.467
-343.517
-341.121
-341.204
-342.481
-340.489
-339.903
-338.958
-333.654
-340.141
-340.416
-344.516
-343.104
-342.022
-339.931
-339.678
-338.079
-345.157
-336.673
-335.754
-337.469
-334.326
-341.078
-337.643
-339.143
-340.256
-339.665
-334.418
-338.763
-344.181
-335.260
-339.146
-338.032
-336.216
-343.021
-348.113
-347.220
-343.550
-338.599
-341.366
-335.445
-340.941
-341.379
-342.507
-337.386
-339.282
-338.847
-333.376
-343.567
-339.544
-342.602
-345.367
-338.155
-342.026
