# Supplementary material for: A Fast and Efficient Approach for Genomic Selection with High-Density Markers
Source: G3 (Bethesda). 2012 Oct 1;2(10):1179–84. doi: 10.1534/g3.112.003822 (PMC3464110; doi:10.1534/g3.112.003822)
Supplement: Supporting Information [file supp_2.10.1179_FileS1.zip › Rep1_50/Rep12/Y6]

-340.096
-344.252
-335.395
-340.490
-341.797
-342.443
-344.297
-339.188
-335.992
-340.875
-342.742
-339.959
-338.837
-339.051
-347.425
-339.912
-340.066
-343.974
-334.563
-332.083
-335.889
-338.459
-336.280
-340.159
-338.405
-336.399
-332.311
-337.554
-336.331
-336.565
-341.611
-339.032
-343.885
-344.167
-343.785
-343.336
-345.558
-339.594
-345.601
-335.823
-338.819
-339.795
-331.592
-339.182
-345.303
-340.496
-338.222
-345.049
-336.712
-339.359
-347.533
-339.297
-339.936
-338.457
-329.911
-328.395
-337.901
-336.529
-340.240
-336.459
-342.993
-338.196
-336.770
-335.803
-334.888
-340.090
-342.005
-339.481
-345.072
-345.451
-337.266
-343.771
-341.777
-336.368
-342.181
-337.731
-344.782
-337.831
-341.371
-341.388
-341.882
-342.609
-342.414
-343.532
-338.314
-346.099
-333.136
-342.167
-336.917
-330.808
-341.824
-344.610
-337.937
-340.904
-342.180
-342.687
-343.206
-339.725
-332.547
-332.160
-333.165
-342.945
-338.502
-344.151
-337.424
-338.110
-344.248
-343.230
-338.747
-336.771
-344.526
-341.318
-337.397
-343.087
-338.602
-337.229
-346.709
-341.092
-337.581
-341.827
-339.880
-341.648
-339.105
-335.405
-333.865
-337.799
-342.950
-336.439
-337.732
-344.450
-341.613
-339.124
-342.540
-343.723
-331.922
-332.542
-339.640
-337.304
-333.851
-339.255
-340.083
-344.709
-340.745
-329.814
-339.233
-340.152
-341.161
-328.048
-337.730
-331.217
-334.403
-339.227
-339.510
-344.475
-340.127
-340.953
-347.681
-347.099
-338.992
-337.059
-332.817
-338.037
-343.874
-338.930
-340.934
-342.228
-338.219
-338.514
-337.345
-337.204
-336.148
-333.824
-341.210
-342.857
-343.600
-331.999
-341.721
-338.753
-343.031
-337.652
-344.715
-343.278
-339.181
-334.901
-346.981
-346.197
-328.316
-338.544
-337.946
-338.427
-335.973
-331.917
-339.150
-343.363
-334.359
-339.687
-335.147
-340.900
-329.445
-340.079
-345.148
-349.412
-328.146
-336.828
-342.793
-340.163
-343.475
-345.312
-342.670
-341.263
-331.661
-341.275
-334.587
-329.593
-342.413
-336.531
-333.827
-335.579
-339.871
-336.624
-327.728
-331.564
-333.117
-342.941
-339.817
-338.683
-339.365
-337.165
-336.483
-337.942
-343.494
-346.203
-341.359
-346.318
-346.550
-337.290
-343.169
-338.396
-342.120
-340.397
-341.324
-338.415
-338.995
-344.699
-343.606
-344.068
-338.384
-345.533
-340.054
-338.741
-341.887
-335.328
-335.477
-337.081
-341.888
-338.007
-341.972
-342.597
-337.534
-340.639
-342.593
-338.157
-335.099
-343.343
-340.416
-340.008
-339.572
-339.650
-342.767
-339.969
-339.391
-337.568
-338.727
-339.928
-327.672
-336.058
-346.318
-338.578
-333.462
-344.163
-333.216
-342.141
-340.491
-341.481
-339.382
-341.165
-342.439
-342.309
-341.277
-341.003
-333.243
-335.291
-333.797
-338.412
-331.656
-340.050
-337.688
-346.065
-332.238
-335.524
-342.332
-333.745
-333.290
-336.084
-339.255
-334.825
-338.956
-338.177
-342.565
-337.304
-341.517
-338.843
-335.829
-333.154
-344.733
-347.227
-344.621
-336.875
-342.028
-336.752
-330.917
-338.780
-341.679
-336.884
-340.470
-343.255
-342.095
-341.428
-334.796
-338.072
-342.518
-331.902
-337.588
-343.342
-336.001
-336.340
-337.094
-340.046
-338.887
-337.272
-345.614
-339.876
-343.215
-337.933
-337.570
-341.497
-336.471
-332.726
-339.302
-335.225
-342.084
-339.853
-342.508
-343.151
-335.849
-343.689
-339.829
-343.597
-337.071
-335.837
-332.532
-341.228
-342.490
-344.750
-341.083
-341.857
-337.594
-335.775
-343.684
-333.892
-336.001
-330.961
-334.538
-338.302
-338.655
-341.167
-334.356
-341.275
-341.016
-339.146
-335.360
-337.091
-339.739
-337.656
-337.563
-338.694
-331.893
-338.239
-339.747
-341.920
-342.294
-333.971
-342.673
-344.955
-335.969
-336.341
-334.029
-335.323
-342.762
-338.849
-343.960
-339.987
-338.341
-341.376
-343.835
-337.410
-345.156
-344.455
-343.412
-339.452
-345.078
-340.246
-344.260
-337.515
-333.989
-340.104
-333.745
-342.732
-338.563
-327.488
-339.645
-339.682
-339.989
-344.289
-334.849
-338.065
-339.383
-339.870
-330.592
-333.112
-340.765
-336.689
-342.232
-335.345
-338.806
-342.743
-340.879
-334.649
-340.742
-344.487
-338.633
-338.959
-338.196
-339.378
-337.234
-341.644
-336.992
-335.959
-344.512
-344.437
-343.868
-341.380
-339.931
-345.702
-331.724
-337.053
-339.682
-335.369
-345.709
-346.830
-335.749
-336.630
-335.856
-336.721
-338.081
-342.111
-338.971
-339.474
-338.283
-339.699
-340.914
-343.197
-342.325
-345.517
-339.334
-346.686
-339.963
-333.855
-343.196
-339.823
-336.631
-333.997
-338.217
-341.284
-342.001
-337.436
-338.577
-343.926
-333.611
-337.066
-334.293
-340.969
-339.093
-336.931
-341.040
-343.379
-338.544
-339.988
-334.076
-336.492
-340.843
-336.845
-333.943
-340.266
-335.494
-336.589
-338.811
-342.540
-340.084
-341.067
-346.382
-339.987
-333.076
-342.394
-335.417
-338.078
-330.673
-342.558
-340.288
-338.449
-338.708
-338.659
-343.576
-335.591
-334.143
-348.052
-344.318
-335.590
-335.805
-337.562
-333.297
-336.057
-339.694
-341.611
-339.293
-342.299
-344.318
-341.778
-338.713
-343.211
-339.540
-340.526
-340.914
-339.474
-345.135
-333.015
-339.258
-343.540
-346.128
-337.967
-341.506
-342.650
-342.784
-344.298
-345.705
-342.088
-339.935
-341.283
-335.604
-344.962
-336.959
-341.008
-337.213
-344.024
-336.979
-337.901
-340.632
-330.543
-342.535
-346.886
-340.865
-347.006
-344.476
-335.270
-336.698
-338.038
-337.176
-332.700
-339.674
-333.737
-338.238
-340.261
-337.065
-339.743
-335.076
-344.959
-339.172
-335.598
-338.055
-344.733
-344.646
-338.380
-346.356
-341.103
-335.319
-334.312
-341.444
-335.935
-343.634
-343.181
-329.112
-338.564
-341.596
-340.950
-336.244
-338.313
-341.920
-340.768
-336.348
-335.830
-338.555
-339.359
-337.048
-336.623
-336.718
-334.733
-344.389
-335.137
-343.697
-338.273
-347.469
-334.619
-337.586
-335.917
-336.219
-340.816
-338.289
-342.849
-344.569
-348.129
-345.226
-342.605
-340.287
-343.137
-346.386
-346.319
-339.751
-344.647
-338.326
-335.175
-342.375
-339.273
-342.372
-340.442
-342.892
-336.987
-343.008
-343.083
-338.701
-343.572
-339.362
-343.261
-337.026
-342.235
-333.095
-334.196
-338.644
-339.497
-341.600
-338.900
-339.895
-342.989
-334.084
-337.911
-335.232
-341.014
-329.136
-335.931
-341.019
-338.438
-338.460
-340.596
-344.555
-340.618
-336.280
-341.308
-341.207
-341.940
-334.072
-336.319
-338.978
-346.367
-338.010
-344.979
-339.281
-335.656
-344.300
-339.789
-344.406
-340.270
-341.759
-346.798
-333.564
-334.915
-344.275
-344.178
-335.346
-342.423
-338.706
-337.380
-337.018
-352.408
-338.037
-340.192
-349.898
-335.523
-336.463
-329.390
-338.430
-338.663
-339.985
-340.997
-338.831
-342.591
-346.479
-341.212
-342.885
-347.155
-335.466
-337.718
-337.335
-338.885
-335.962
-337.728
-339.434
-339.647
-339.862
-340.066
-333.291
-335.834
-341.116
-342.522
-328.577
-344.805
-337.791
-337.836
-337.776
-329.964
-333.734
-329.586
-343.441
-340.212
-339.690
-338.688
-345.822
-334.281
-342.916
-340.852
-345.263
-338.817
-334.931
-336.875
-344.028
-336.144
-340.033
-339.154
-334.818
-340.601
-346.314
-342.293
-342.500
-339.458
-339.216
-338.649
-343.151
-341.303
-332.904
-334.327
-337.369
-344.138
-337.067
-336.749
-335.027
-343.784
-334.155
-342.868
-334.843
-346.284
-347.413
-349.225
-338.955
-338.565
-338.179
-329.631
-340.967
-344.505
-340.769
-338.677
-342.569
-337.868
-340.600
-351.270
-338.433
-344.637
-339.278
-335.822
-337.195
-341.019
-344.150
-333.849
-341.164
-345.851
-341.421
-333.063
-337.327
-335.225
-346.957
-339.236
-338.371
-340.460
-342.906
-341.755
-342.833
-340.008
-337.534
-342.355
-345.586
-344.986
-338.064
-339.017
-334.062
-348.979
-336.870
-331.539
-345.533
-341.646
-344.073
-343.793
-346.159
-339.843
-338.813
-340.386
-336.512
-339.399
-339.501
-343.576
-341.985
-335.467
-344.030
-344.494
-341.250
-342.157
-342.234
-343.094
-337.513
-342.757
-342.157
-338.773
-340.060
-342.581
-341.945
-338.294
-333.996
-340.485
-338.482
-340.867
-338.452
-338.499
-343.365
-346.023
-335.206
-347.615
-339.503
-341.386
-338.998
-342.675
-341.215
-338.538
-341.855
-339.377
-337.119
-345.910
-337.587
-334.934
-341.101
-347.154
-336.279
-344.882
-341.053
-337.977
-332.110
-336.312
-338.292
-336.090
-349.033
-337.176
-336.425
-341.128
-333.805
-351.447
-342.193
-341.130
-337.545
-332.660
-336.685
-343.127
-343.336
-338.102
-339.262
-347.424
-338.133
-341.341
-333.843
-340.033
-339.129
-335.641
-338.203
-344.394
-340.190
-342.680
-338.334
-339.334
-337.752
-339.180
-338.783
-345.906
-339.053
-345.881
-333.976
-339.965
-336.021
-328.719
-342.529
-337.555
-328.440
-341.555
-342.525
-337.433
-337.187
-339.975
-336.557
-343.307
-337.592
-339.223
-336.793
-338.197
-335.405
-336.182
-348.678
-339.566
-340.247
-335.123
-337.348
-341.314
-342.039
-341.771
-328.342
-336.458
-331.836
-334.786
-332.871
-334.270
-341.541
-346.458
-337.833
-334.352
-332.535
-333.130
-336.534
-334.809
-342.598
-338.965
-341.264
-342.828
-345.359
-340.631
-333.394
-339.058
-342.855
-344.925
-339.055
-338.290
-335.899
-340.512
-337.786
-340.617
-339.755
-337.052
-337.873
-335.850
-341.154
-339.516
-342.790
-333.224
-344.753
-337.065
-340.124
-342.645
-345.219
-340.321
-333.275
-338.383
-336.527
-346.949
-337.378
-343.378
-343.084
-340.448
-342.188
-341.178
-338.550
-345.181
-340.784
-341.353
-341.814
-340.351
-341.283
-339.340
-338.185
-342.808
-337.260
-333.784
-332.694
-341.194
-341.477
-347.017
-335.080
-334.908
-340.847
-344.904
-341.607
-337.606
-335.302
-342.941
-347.429
-344.567
-331.864
-337.877
-340.685
-345.149
-339.069
-335.440
-340.192
-337.324
-342.595
-341.835
-335.940
-334.495
-334.907
-335.973
-336.454
-344.647
-342.812
-338.047
-335.389
-345.990
-337.109
-332.526
-336.063
-335.857
-339.810
-340.598
-328.697
-330.738
-337.680
-339.450
-345.154
-340.706
-338.506
-334.047
-337.038
-344.840
-339.629
-345.566
-342.417
-342.963
-344.901
-339.238
-339.747
-343.483
-341.582
-343.248
-338.250
-335.764
-338.908
-342.634
-337.326
-335.066
-335.680
-338.869
-337.200
-335.494
-340.545
-344.605
-344.513
-342.117
-335.323
-335.916
-344.787
-345.206
-343.207
-341.413
-334.840
-336.753
-333.154
-334.003
-342.083
-334.003
-343.249
-347.650
-336.825
-338.747
-336.806
-343.050
-339.612
-336.035
-342.506
-335.002
-340.978
-341.762
-340.422
-341.248
-342.239
-340.440
-343.421
-340.243
-341.855
-342.684
-346.028
-340.995
-339.749
-346.995
-337.888
-340.376
-334.628
-340.928
-337.622
-338.635
-340.925
-328.519
-340.781
-342.219
-338.207
-332.295
-340.356
-339.258
-337.084
-333.354
-337.692
-334.619
-340.509
-340.851
-331.817
-334.384
-335.680
-342.214
-336.601
-338.896
-337.221
-344.351
-341.617
-338.171
-341.002
-338.774
-342.551
-342.644
-336.997
-348.287
-332.797
-339.833
-339.948
-342.137
-342.319
-338.209
-335.067
-340.114
-341.852
-342.438
-344.444
-341.490
-343.596
-344.607
-346.233
-340.993
-338.898
-330.296
-336.013
-336.253
-343.980
-337.940
-353.946
-341.774
-336.621
-340.926
-341.520
-335.128
-337.647
-349.987
-342.850
-336.643
-337.922
-340.140
-335.651
-338.964
-342.084
-336.662
-346.757
-345.983
-341.911
-347.029
-342.317
-342.039
-343.818
-340.386
-337.852
-341.905
-342.234
-339.031
-328.863
-333.757
-335.453
-339.667
-345.309
-341.741
-333.863
-339.813
-339.084
-337.320
-338.987
-341.575
-343.608
-331.276
-348.016
-341.636
-343.269
-340.321
-345.948
-342.514
-338.062
-340.060
-341.166
-337.910
-335.472
-343.173
-335.897
-339.222
-341.558
-338.835
-343.105
-346.524
-343.859
-338.081
-343.689
-333.835
-338.183
-341.429
-338.336
-343.194
-332.702
-336.197
-335.763
-334.773
-349.249
-341.512
-338.125
-343.941
-337.577
-339.217
-335.513
-342.457
-337.771
-341.455
-339.413
-342.708
-335.708
-345.026
-333.597
-341.410
-343.317
-340.978
-340.398
-341.612
-339.950
-340.078
-338.566
-334.152
-342.774
-340.128
-343.750
-342.920
-336.111
-340.212
-340.694
-335.545
-334.285
-338.675
-347.603
-340.527
-338.457
-337.985
-345.451
-343.206
-332.882
-343.173
-341.028
-336.860
-334.624
-335.076
-350.202
-345.855
-337.685
-336.622
-342.514
-342.594
-337.036
-337.651
-339.731
-333.928
-341.439
-332.060
-332.069
-335.347
-337.650
-336.375
-336.007
-342.336
-339.324
-333.021
-341.352
-341.518
-338.656
-338.998
-341.359
-347.298
-341.945
-347.504
-339.430
-336.640
-343.652
-339.548
-340.255
-343.170
-340.556
-335.652
-343.497
-338.586
-344.513
-340.138
-340.018
-340.089
-339.620
-344.273
-341.670
-339.551
-343.477
-341.191
-338.901
-338.062
-338.701
-337.866
-334.217
-340.664
-337.497
-340.719
-339.471
-332.120
-340.175
-332.567
-335.228
-340.633
-339.120
-342.509
-339.282
-336.610
-340.053
-332.388
-335.186
-340.548
-339.067
-336.687
-336.427
-337.974
-340.399
-345.126
-340.013
-342.667
-339.876
-336.598
-344.118
-337.099
-337.370
-337.336
-341.815
-334.534
-340.013
-342.718
-342.784
-338.449
-334.280
-338.828
-345.821
-341.005
-345.852
-333.885
-342.329
-338.450
-332.631
-334.873
-348.053
-336.366
-341.656
-344.522
-341.366
-336.432
-336.379
-342.147
-342.395
-343.859
-342.388
-345.475
-335.177
-334.866
-341.630
-335.185
-339.215
-337.249
-338.588
-335.496
-347.104
-337.866
-341.035
-343.635
-342.534
-345.913
-340.316
-337.004
-339.279
-333.329
-340.088
-341.837
-336.661
-346.724
-333.026
-336.517
-338.757
-335.965
-346.685
-341.171
-328.657
-344.271
-335.415
-337.071
-345.892
-339.008
-338.326
-341.280
-337.681
-337.698
-337.151
-339.775
-337.247
-336.229
-339.591
-342.548
-344.835
-336.679
-336.640
-339.782
-338.811
-337.832
-338.454
-337.454
-332.091
-344.676
-341.300
-334.829
-335.943
-332.616
-340.922
-336.177
-334.086
-331.705
-341.683
-340.261
-332.307
-337.697
-331.319
-343.661
-340.474
-335.561
-341.288
-344.113
-339.325
-343.554
-347.958
-344.242
-348.412
-340.550
-338.327
-341.145
-343.188
-338.426
-332.906
-339.700
-338.259
-339.981
-336.852
-342.776
-326.720
-332.313
-342.205
-333.787
-337.741
-338.511
-337.566
-337.209
-341.901
-345.923
-344.018
-333.163
-335.058
-337.330
-341.609
-336.613
-335.346
-340.832
-336.038
-346.080
-333.395
-333.380
-335.744
-336.580
-341.784
-335.481
-339.688
-341.522
-341.625
-337.443
-342.110
-340.543
-346.043
-339.087
-337.998
-335.735
-347.388
-340.014
-343.671
-342.343
-337.606
-331.029
-340.836
-332.842
-338.375
-339.711
-342.615
-341.667
-336.357
-340.968
-339.233
-337.504
-338.651
-338.096
-338.936
-341.529
-335.309
-342.537
-351.267
-343.653
-339.994
-344.833
-340.894
-342.048
-342.285
-346.400
-336.205
-338.377
-342.442
-343.253
-339.773
-340.403
-340.193
-335.263
-335.948
-341.659
-338.328
-333.574
-333.708
-334.754
-338.221
-341.366
-335.651
-336.902
-336.390
-345.619
-343.301
-345.541
-341.895
-335.823
-336.755
-335.229
-341.286
-336.318
-341.477
-337.710
-336.425
-335.962
-337.392
-340.391
-337.565
-337.367
-341.975
-335.810
-339.843
-346.808
-340.906
-345.923
-339.759
-338.863
-336.832
-340.645
-335.951
-341.753
-342.108
-342.051
-341.783
-332.920
-343.668
-344.379
-334.693
-336.362
-335.037
-336.020
-340.760
-339.614
-344.493
-333.170
-343.476
-341.572
-347.234
-332.201
-339.008
-342.649
-343.908
-339.036
-339.292
-345.027
-332.947
-339.112
-340.488
-345.847
-332.700
-345.127
-338.190
-339.537
-337.478
-334.855
-334.510
-336.115
-335.589
-331.821
-340.877
-334.911
-338.904
-343.812
-341.396
-339.964
-336.648
-334.587
-341.882
-336.484
-343.236
-334.271
-337.438
-337.640
-343.352
-337.568
-339.734
-340.919
-337.837
-337.830
-337.146
-344.726
-337.029
-339.829
-335.268
-346.473
-335.144
-343.108
-332.792
-337.833
-342.703
-342.105
-336.167
-342.339
-338.694
-340.274
-332.563
-342.811
-346.325
-338.521
-336.702
-335.885
-341.447
-338.496
-340.845
-329.858
-337.382
-348.678
-340.946
-340.133
-339.598
-343.873
-334.436
-344.761
-338.631
-336.803
-337.816
-335.842
-337.612
-340.171
-345.924
-341.132
-332.965
-335.149
-336.241
-336.762
-337.603
-336.576
-338.984
-345.510
-341.434
-333.680
-339.444
-337.925
-339.362
-334.737
-344.255
-344.033
-337.993
-337.656
-335.306
-338.951
-337.706
-331.682
-344.863
-342.545
-336.330
-334.064
-333.631
-339.375
-344.993
-340.956
-343.680
-347.376
-333.284
-338.827
-346.531
-336.291
-343.813
-337.863
-341.914
-339.141
-337.780
-337.054
-340.342
-348.312
-338.994
-347.400
-344.589
-339.712
-334.078
-339.288
-336.785
-340.133
-341.964
-341.769
-339.085
-339.842
-328.894
-339.540
-343.851
-340.766
-341.340
-342.671
-330.694
-335.629
-337.748
-341.333
-343.164
-338.476
-337.925
-334.116
-342.299
-336.355
-339.728
-336.686
-337.241
-342.182
-333.809
-334.421
-340.689
-338.480
-343.329
-345.275
-334.776
-339.903
-342.115
-348.828
-341.848
-340.234
-340.922
-339.564
-342.613
-336.367
-337.842
-340.156
-337.601
-343.502
-342.643
-343.388
-328.713
-334.702
-333.890
-343.904
-342.362
-341.333
-341.458
-340.874
-339.320
-342.360
-336.057
-334.238
-344.292
-333.333
-334.700
-342.444
-334.864
-336.962
-344.569
-346.178
-341.119
-332.259
-336.877
-338.805
-340.621
-335.928
-333.801
-336.080
-342.413
-335.985
-341.051
-333.624
-339.210
-339.957
-334.275
-335.090
-334.121
-332.808
-335.990
-334.453
-343.573
-340.544
-334.492
-342.555
-334.651
-332.666
-347.654
-346.680
-338.516
-340.523
-341.524
-339.494
-334.691
-334.375
-339.757
-344.608
-342.364
-341.995
-340.539
-339.465
-340.978
-340.679
-343.968
-342.856
-346.730
-343.495
-339.181
-336.502
-343.086
-340.065
-333.734
-339.464
-337.095
-333.976
-341.206
-344.823
-341.233
-338.720
-345.462
-343.646
-335.557
-340.882
-337.825
-342.792
-337.330
-341.385
-336.793
-338.487
-341.342
-343.763
-342.647
-340.007
-341.826
-341.693
-339.627
-332.757
-342.273
-345.578
-336.049
-338.598
-342.819
-343.816
-341.837
-335.887
-335.479
-335.305
-335.712
-340.427
-336.581
-335.825
-340.797
-344.559
-345.883
-336.755
-341.988
-340.673
-337.031
-345.158
-339.433
-330.469
-337.715
-342.895
-337.364
-342.402
-332.675
-342.038
-334.579
-343.384
-344.481
-338.392
-339.258
-336.382
-339.107
-338.263
-333.202
-338.514
-338.283
-339.647
-341.250
-335.646
-332.331
-340.571
-341.405
-334.583
-345.961
-346.588
-348.271
-344.315
-332.764
-334.796
-339.212
-337.382
-336.221
-342.031
-337.001
-341.540
-340.518
-341.210
-343.268
-349.487
-337.617
-337.010
-336.471
-336.213
-344.195
-340.026
-341.303
-342.204
-337.669
-339.230
-342.125
-339.620
-336.016
-339.270
-344.372
-335.528
-336.896
-343.130
-338.012
-339.776
-344.762
-345.324
-333.506
-339.496
-338.531
-334.950
-338.352
-339.157
-334.286
-342.954
