# Supplementary material for: A Fast and Efficient Approach for Genomic Selection with High-Density Markers
Source: G3 (Bethesda). 2012 Oct 1;2(10):1179–84. doi: 10.1534/g3.112.003822 (PMC3464110; doi:10.1534/g3.112.003822)
Supplement: Supporting Information [file supp_2.10.1179_FileS1.zip › Rep1_50/Rep12/Y7]

-343.320
-341.543
-337.664
-342.252
-346.802
-345.145
-348.790
-346.339
-337.048
-341.551
-338.718
-334.684
-339.612
-341.158
-344.133
-337.939
-336.653
-327.887
-341.647
-334.786
-342.589
-340.730
-338.311
-341.379
-332.086
-333.626
-338.116
-336.765
-340.407
-337.758
-336.188
-329.554
-341.108
-341.420
-342.223
-342.972
-346.462
-343.467
-335.596
-344.652
-335.779
-340.754
-344.062
-338.890
-335.629
-339.645
-341.558
-347.105
-336.030
-336.666
-337.215
-341.270
-346.467
-338.311
-340.379
-349.041
-342.745
-342.277
-339.767
-345.960
-340.421
-333.125
-343.254
-341.145
-339.418
-333.862
-342.557
-338.837
-334.971
-340.770
-343.624
-342.385
-339.117
-335.295
-334.835
-340.322
-339.796
-335.782
-332.229
-336.232
-338.752
-341.259
-341.029
-337.979
-343.413
-343.432
-339.752
-335.839
-336.329
-337.291
-334.428
-337.995
-337.891
-337.298
-344.624
-332.035
-342.127
-345.077
-344.356
-338.978
-339.844
-345.671
-342.211
-340.522
-340.499
-340.373
-322.938
-341.358
-336.451
-336.891
-330.770
-332.964
-333.333
-338.510
-340.344
-341.744
-346.992
-339.087
-341.095
-336.778
-337.954
-341.764
-340.512
-339.540
-337.488
-339.613
-339.443
-339.491
-341.175
-340.049
-346.201
-335.811
-338.554
-342.460
-338.870
-341.942
-345.244
-344.810
-345.106
-338.223
-337.353
-341.899
-339.307
-342.212
-339.254
-338.780
-335.903
-346.154
-338.168
-344.989
-339.182
-337.322
-333.556
-333.154
-348.022
-347.382
-346.048
-343.837
-348.462
-344.588
-340.443
-340.389
-340.040
-340.203
-336.417
-343.084
-342.186
-345.076
-336.865
-335.364
-343.830
-335.412
-337.669
-339.279
-343.096
-330.309
-340.281
-343.041
-343.497
-334.930
-340.758
-344.004
-347.377
-344.470
-338.646
-345.421
-340.863
-343.429
-345.780
-345.351
-344.738
-340.161
-331.321
-331.803
-346.185
-340.663
-338.563
-334.481
-337.929
-340.284
-341.211
-340.071
-338.498
-338.444
-335.365
-340.187
-335.808
-338.817
-338.602
-338.424
-338.441
-343.960
-346.012
-340.808
-336.464
-338.766
-340.168
-342.049
-344.159
-342.670
-348.102
-340.816
-350.135
-341.973
-335.585
-341.374
-338.388
-339.355
-336.578
-340.581
-342.276
-341.719
-348.128
-340.997
-339.197
-340.365
-340.104
-340.363
-330.950
-345.506
-343.249
-336.174
-342.749
-339.239
-342.236
-342.458
-335.819
-330.171
-342.225
-335.601
-344.611
-334.126
-341.591
-342.475
-334.735
-335.247
-335.576
-340.251
-347.642
-339.852
-339.716
-339.099
-339.125
-342.665
-340.321
-339.075
-331.284
-337.484
-337.130
-345.488
-343.586
-338.845
-346.000
-337.098
-338.033
-334.520
-342.406
-342.190
-341.266
-335.217
-339.268
-332.349
-339.647
-342.089
-352.661
-340.885
-335.285
-339.940
-343.661
-335.562
-334.525
-330.481
-348.610
-332.540
-344.595
-340.807
-343.037
-341.952
-340.074
-337.546
-340.787
-340.477
-341.599
-333.292
-335.073
-339.534
-332.540
-332.077
-337.315
-334.137
-334.656
-335.458
-340.162
-340.617
-341.686
-340.547
-345.758
-343.751
-340.248
-337.695
-332.485
-342.619
-337.316
-341.000
-341.539
-330.645
-339.592
-340.176
-340.875
-337.829
-340.511
-337.027
-345.226
-344.346
-333.096
-341.876
-329.183
-340.716
-337.353
-334.638
-339.162
-337.059
-346.417
-341.710
-338.581
-337.990
-336.996
-340.184
-342.705
-338.179
-344.752
-340.370
-345.082
-338.774
-334.846
-337.406
-339.788
-336.663
-338.105
-343.237
-339.279
-335.433
-340.467
-346.698
-346.029
-339.924
-340.469
-343.725
-329.747
-339.202
-336.447
-334.870
-342.832
-339.946
-337.082
-342.153
-336.574
-331.119
-348.143
-338.897
-340.473
-341.466
-336.183
-340.337
-334.283
-345.131
-339.420
-333.142
-337.443
-342.627
-338.528
-343.356
-339.749
-340.655
-337.568
-336.856
-340.958
-335.889
-341.004
-333.840
-335.827
-340.815
-340.677
-338.679
-344.466
-339.955
-338.809
-330.225
-336.337
-342.246
-337.935
-333.409
-335.266
-337.985
-336.029
-337.467
-342.867
-341.799
-344.685
-340.263
-336.739
-337.563
-338.299
-339.570
-346.251
-332.471
-338.497
-342.636
-342.793
-332.125
-337.127
-334.925
-336.720
-331.308
-341.697
-339.157
-343.110
-344.496
-333.683
-344.525
-340.219
-332.258
-340.724
-334.302
-336.315
-335.807
-337.199
-336.778
-342.686
-341.462
-339.770
-341.468
-346.715
-347.257
-342.760
-340.851
-337.355
-336.701
-336.533
-340.868
-342.545
-335.608
-342.629
-344.199
-335.539
-335.680
-342.508
-331.980
-338.875
-334.505
-336.205
-341.116
-340.014
-339.978
-340.372
-340.581
-336.131
-344.376
-343.213
-336.034
-344.715
-349.489
-339.994
-334.517
-337.948
-336.312
-337.972
-335.542
-333.420
-339.930
-339.533
-344.620
-336.544
-334.229
-336.036
-341.745
-341.163
-342.958
-331.707
-333.026
-344.503
-339.440
-343.277
-329.783
-345.843
-345.583
-330.749
-344.674
-338.126
-339.293
-343.230
-339.199
-333.651
-338.775
-341.553
-335.967
-341.181
-343.087
-335.083
-339.133
-344.388
-346.308
-341.533
-344.087
-339.275
-340.024
-336.270
-343.526
-341.945
-345.076
-338.471
-345.046
-342.252
-339.857
-343.185
-338.405
-335.010
-339.385
-337.170
-343.795
-343.785
-344.849
-337.544
-329.993
-341.947
-342.249
-340.356
-336.966
-331.228
-331.080
-334.769
-343.535
-334.716
-336.102
-338.742
-346.999
-341.233
-345.437
-337.120
-338.449
-335.767
-341.774
-341.475
-338.350
-344.894
-342.696
-336.773
-338.074
-340.622
-334.009
-339.950
-337.141
-349.833
-340.026
-340.469
-340.189
-344.373
-334.209
-334.741
-338.898
-334.730
-340.006
-341.833
-342.999
-341.458
-332.369
-341.567
-342.210
-341.169
-341.265
-341.260
-350.597
-337.154
-340.831
-343.306
-333.133
-353.231
-339.811
-338.782
-338.564
-345.251
-334.031
-345.513
-340.951
-343.089
-338.757
-341.151
-336.682
-334.256
-339.444
-334.850
-339.683
-338.079
-336.410
-335.689
-343.492
-340.018
-338.764
-332.252
-340.801
-338.946
-335.726
-337.293
-343.301
-342.748
-341.387
-343.529
-341.811
-334.630
-342.127
-341.434
-338.440
-331.475
-335.823
-339.737
-341.242
-339.891
-331.557
-339.139
-339.417
-342.214
-336.552
-342.066
-335.740
-336.819
-338.664
-329.623
-334.929
-340.453
-345.729
-337.188
-343.886
-329.819
-332.265
-339.003
-341.669
-341.792
-332.598
-345.293
-339.127
-339.219
-340.533
-331.221
-334.166
-344.343
-342.319
-342.618
-343.292
-337.878
-336.782
-336.823
-344.876
-338.627
-336.041
-334.860
-338.617
-339.628
-341.342
-339.878
-341.081
-342.004
-331.913
-337.801
-338.898
-337.601
-338.235
-338.499
-336.791
-342.438
-338.318
-341.238
-342.107
-343.286
-341.975
-335.109
-340.128
-343.468
-340.982
-338.922
-339.224
-342.604
-341.191
-341.384
-340.390
-341.207
-340.262
-347.043
-347.513
-337.390
-343.159
-340.925
-331.021
-336.131
-335.758
-342.495
-333.700
-342.742
-342.459
-350.092
-338.472
-335.702
-339.788
-345.692
-340.568
-342.339
-342.794
-337.189
-337.594
-345.520
-341.690
-342.721
-338.126
-332.794
-337.150
-346.074
-338.981
-339.878
-338.481
-342.227
-332.472
-339.502
-340.991
-337.620
-339.163
-341.514
-332.115
-341.744
-338.394
-345.511
-342.930
-337.363
-343.076
-345.109
-342.552
-334.764
-331.796
-343.131
-341.201
-345.020
-339.018
-334.130
-343.134
-342.906
-337.606
-332.853
-336.309
-337.997
-338.275
-343.383
-340.478
-350.109
-337.193
-330.269
-333.085
-340.458
-337.253
-337.940
-340.597
-337.595
-326.025
-348.029
-339.173
-340.892
-341.011
-345.269
-338.824
-337.234
-335.607
-337.098
-340.549
-338.646
-338.274
-343.076
-338.987
-339.278
-333.840
-341.038
-340.114
-338.637
-340.722
-340.338
-339.686
-343.497
-343.571
-336.901
-340.944
-338.109
-340.071
-341.815
-338.905
-334.958
-342.047
-343.762
-336.929
-343.844
-336.743
-340.208
-331.724
-345.692
-340.013
-336.659
-343.689
-338.174
-332.566
-336.347
-332.255
-339.472
-338.262
-334.319
-340.646
-335.568
-341.013
-338.437
-333.038
-346.755
-344.884
-331.615
-343.889
-340.418
-341.178
-347.642
-343.047
-337.319
-337.036
-339.278
-338.415
-341.750
-343.817
-327.376
-337.282
-341.124
-338.763
-344.598
-342.529
-339.631
-336.277
-339.589
-338.569
-339.516
-333.396
-332.261
-342.003
-343.126
-339.575
-344.886
-342.498
-338.453
-339.094
-343.182
-347.334
-344.596
-336.727
-341.402
-343.543
-341.691
-338.890
-332.729
-336.538
-346.442
-343.508
-341.206
-335.902
-342.532
-339.753
-342.870
-346.344
-338.204
-340.274
-343.618
-342.915
-347.891
-336.642
-337.365
-335.469
-345.809
-332.438
-336.330
-337.001
-338.481
-337.857
-332.514
-338.583
-342.917
-335.495
-331.976
-341.002
-333.868
-338.987
-336.693
-332.384
-332.225
-348.579
-339.507
-332.742
-340.776
-338.928
-340.478
-333.756
-337.633
-342.182
-330.426
-337.314
-340.916
-341.283
-351.611
-340.948
-329.952
-343.692
-332.135
-333.268
-342.945
-337.947
-333.373
-334.096
-342.947
-343.478
-336.989
-339.572
-339.785
-334.958
-340.622
-340.656
-345.232
-343.916
-341.521
-332.501
-341.706
-341.245
-331.487
-336.253
-335.738
-344.000
-341.917
-337.018
-332.136
-334.948
-338.251
-331.455
-337.289
-334.707
-341.980
-341.973
-335.734
-336.537
-341.277
-347.580
-336.701
-336.127
-343.336
-338.566
-335.873
-333.586
-340.119
-341.591
-341.382
-333.784
-344.977
-346.648
-340.194
-333.382
-342.445
-337.839
-342.548
-340.474
-333.930
-343.734
-339.815
-340.507
-341.652
-339.349
-351.819
-339.111
-341.308
-338.648
-344.161
-347.753
-331.290
-339.970
-343.741
-339.618
-349.555
-334.518
-334.308
-342.764
-334.713
-338.170
-335.450
-345.421
-337.089
-342.756
-341.388
-342.367
-337.555
-344.629
-337.107
-345.791
-339.549
-340.604
-346.826
-338.805
-337.807
-333.303
-337.309
-341.886
-338.989
-335.416
-334.119
-339.290
-332.373
-332.855
-332.438
-331.997
-340.060
-339.400
-337.602
-335.384
-338.583
-341.909
-329.932
-340.803
-330.628
-336.941
-344.406
-339.665
-345.104
-344.880
-338.094
-334.595
-337.415
-339.490
-341.568
-344.430
-335.973
-339.887
-344.305
-344.049
-334.741
-347.447
-338.541
-339.070
-340.115
-343.930
-345.133
-339.532
-339.779
-342.704
-341.425
-343.056
-340.591
-340.255
-341.398
-338.117
-344.625
-339.847
-343.229
-339.848
-331.774
-335.604
-338.932
-340.443
-333.897
-337.464
-334.978
-336.174
-336.383
-337.491
-336.809
-338.748
-343.286
-336.997
-338.894
-338.340
-339.417
-340.566
-346.470
-345.494
-343.362
-343.402
-339.727
-341.218
-342.300
-332.633
-334.850
-339.102
-338.518
-324.866
-342.143
-345.621
-340.557
-340.368
-338.298
-342.361
-336.887
-337.780
-345.105
-340.498
-335.500
-346.496
-333.809
-337.940
-337.503
-339.686
-336.824
-343.544
-338.725
-340.603
-345.258
-340.109
-336.647
-336.006
-338.986
-344.701
-338.410
-336.817
-334.444
-342.181
-335.536
-339.061
-341.672
-343.430
-342.361
-338.466
-327.116
-335.272
-341.397
-341.074
-337.047
-332.908
-339.364
-340.426
-333.346
-334.331
-337.878
-340.229
-337.515
-339.569
-339.492
-333.728
-341.398
-340.292
-335.919
-336.720
-342.778
-338.728
-338.204
-345.417
-340.741
-342.646
-335.658
-341.665
-339.541
-338.428
-347.573
-334.204
-342.760
-338.590
-342.285
-335.104
-342.100
-339.244
-340.891
-338.758
-336.934
-345.447
-346.235
-338.248
-343.747
-335.433
-342.432
-338.824
-335.026
-337.356
-343.664
-340.524
-339.243
-338.890
-339.452
-344.031
-341.932
-333.950
-337.792
-335.480
-335.779
-337.808
-344.785
-346.917
-333.227
-338.583
-341.972
-341.911
-339.747
-336.932
-340.129
-337.284
-344.614
-333.321
-344.173
-339.632
-337.714
-344.202
-339.287
-341.662
-338.783
-335.490
-339.404
-343.733
-337.509
-340.885
-334.215
-333.675
-334.734
-332.308
-344.401
-340.294
-337.670
-338.272
-335.226
-339.457
-342.566
-339.842
-337.556
-333.643
-338.147
-342.941
-337.009
-343.828
-335.906
-338.060
-333.320
-343.456
-337.365
-338.260
-331.939
-335.391
-340.955
-336.338
-336.960
-334.869
-340.912
-339.596
-339.223
-333.410
-336.805
-333.251
-341.397
-343.304
-336.370
-337.940
-341.289
-340.541
-339.147
-333.476
-349.537
-337.529
-339.484
-336.863
-341.146
-339.422
-343.467
-346.674
-343.494
-338.469
-344.021
-337.730
-341.121
-339.020
-340.524
-340.968
-339.199
-336.983
-336.529
-347.028
-339.067
-346.323
-340.753
-336.913
-340.681
-339.542
-336.546
-341.971
-339.785
-344.793
-344.965
-340.397
-339.591
-335.575
-336.450
-341.237
-341.577
-340.950
-340.182
-337.851
-337.799
-338.378
-339.168
-337.218
-337.281
-340.486
-339.818
-343.741
-338.558
-339.687
-342.378
-339.587
-331.586
-343.659
-336.173
-343.334
-340.040
-338.048
-338.653
-330.953
-334.168
-338.270
-338.921
-334.182
-337.490
-341.744
-340.461
-341.502
-343.761
-342.470
-337.910
-338.852
-339.740
-329.409
-345.049
-335.666
-341.275
-331.766
-339.367
-348.762
-334.518
-340.659
-343.597
-329.999
-338.528
-343.538
-345.858
-341.163
-341.859
-340.202
-338.767
-342.716
-327.960
-342.488
-345.594
-340.002
-341.772
-340.802
-343.290
-333.528
-341.341
-337.198
-342.654
-344.122
-332.194
-341.966
-350.187
-347.327
-343.294
-344.452
-339.475
-338.678
-338.941
-333.809
-345.293
-351.128
-340.640
-344.927
-337.947
-345.364
-339.130
-338.913
-340.384
-333.809
-338.825
-336.710
-338.482
-340.762
-338.283
-336.162
-338.698
-339.829
-336.985
-341.454
-329.108
-339.733
-342.924
-341.261
-331.770
-337.850
-336.610
-339.738
-348.257
-348.905
-337.215
-333.722
-343.337
-343.502
-340.175
-337.260
-335.778
-339.376
-337.465
-340.203
-336.985
-342.227
-335.492
-341.379
-337.531
-339.293
-336.111
-338.385
-343.129
-340.699
-344.595
-342.755
-331.218
-341.021
-336.090
-341.063
-345.708
-341.404
-343.694
-341.811
-344.901
-345.045
-338.034
-340.566
-337.083
-344.563
-347.872
-342.061
-333.226
-336.831
-337.523
-341.741
-336.987
-338.452
-344.621
-339.079
-345.021
-341.373
-342.437
-348.222
-336.862
-338.068
-343.532
-336.750
-344.884
-342.475
-343.542
-345.413
-343.493
-337.193
-333.222
-341.292
-340.232
-332.609
-342.642
-343.498
-345.421
-342.102
-334.853
-335.887
-342.168
-343.137
-333.504
-333.788
-341.077
-336.163
-329.349
-336.854
-336.105
-337.559
-335.899
-337.480
-340.914
-336.890
-338.072
-330.397
-338.143
-337.713
-344.199
-334.263
-343.510
-333.419
-336.337
-332.530
-332.277
-338.754
-337.001
-334.696
-340.092
-339.918
-347.134
-343.032
-335.912
-334.553
-339.884
-336.913
-339.655
-338.079
-331.749
-338.139
-340.601
-332.799
-335.190
-340.917
-331.109
-341.374
-332.555
-336.024
-337.297
-336.780
-335.865
-331.043
-340.804
-341.328
-338.417
-339.480
-345.670
-344.032
-339.017
-337.003
-329.610
-338.578
-335.281
-343.517
-341.552
-345.774
-342.559
-346.720
-337.749
-333.088
-336.942
-335.250
-341.614
-342.239
-334.712
-336.887
-337.654
-342.257
-340.352
-337.558
-347.599
-338.730
-338.221
-330.774
-340.423
-340.851
-339.922
-326.067
-339.888
-340.627
-335.277
-331.730
-333.227
-336.929
-339.440
-340.365
-338.597
-340.035
-340.117
-340.953
-344.348
-336.327
-338.667
-341.249
-337.485
-341.316
-333.915
-337.276
-332.294
-328.733
-344.520
-341.530
-338.612
-336.914
-337.205
-342.076
-342.184
-338.463
-334.130
-341.347
-345.754
-342.319
-337.718
-336.849
-337.380
-335.246
-343.006
-345.001
-338.358
-335.559
-347.809
-337.385
-336.441
-338.672
-337.084
-339.847
-340.415
-342.518
-341.846
-348.320
-340.209
-333.295
-338.532
-339.795
-338.503
-342.130
-334.577
-337.531
-342.916
-345.001
-340.653
-341.516
-342.004
-336.499
-341.498
-340.734
-340.186
-338.863
-336.362
-337.472
-335.282
-342.525
-341.165
-337.848
-336.408
-337.998
-347.686
-340.537
-337.533
-338.541
-339.413
-342.665
-336.869
-339.173
-343.319
-334.169
-336.426
-339.534
-335.429
-332.563
-335.285
-335.942
-340.209
-340.092
-332.035
-346.934
-335.763
-338.729
-339.605
-337.116
-335.848
-332.603
-339.114
-345.216
-342.284
-347.055
-331.253
-339.306
-334.789
-340.463
-343.635
-340.104
-341.392
-338.758
-345.391
-334.839
-337.344
-339.091
-343.192
-340.005
-346.574
-337.448
-336.674
-338.877
-335.653
-335.411
-337.874
-336.498
-340.403
-344.049
-339.473
-342.271
-343.105
-345.390
-337.962
-336.439
-330.125
-335.010
-336.344
-341.069
-343.512
-344.006
-342.477
-341.248
-337.406
-343.811
-341.655
-338.465
-341.232
-339.333
-338.714
-340.672
-335.760
-346.937
-343.284
-340.928
-342.188
-344.598
-340.219
-339.229
-344.915
-339.158
-349.010
-334.459
-347.609
-344.118
-344.991
-344.559
-341.615
-336.803
-345.690
-338.420
-344.644
-334.926
-349.017
-341.706
-340.458
-340.381
-348.584
-338.375
-343.984
-342.696
-339.169
-341.903
-348.190
-333.574
-338.127
-340.776
-341.964
-344.810
-343.575
-348.544
-338.909
-343.057
-340.592
-335.128
-343.567
-338.720
-344.496
-343.132
-340.171
-339.246
-341.268
-343.115
-335.756
-344.019
-342.118
-337.570
-338.260
-344.193
-340.379
-343.894
-343.593
-338.415
-339.887
-340.337
-341.394
-338.404
-339.907
-339.421
-345.429
-341.111
-335.883
-340.332
-334.219
-341.107
-338.068
-334.679
-331.151
-336.868
-339.563
-340.453
-341.710
-336.984
-338.704
-331.017
-341.553
-342.661
-341.066
-339.742
-339.497
-342.560
-342.894
-334.982
-343.472
-333.705
-337.615
-337.226
-340.107
-337.282
-339.374
-336.111
-339.796
-330.043
-341.011
-345.094
-344.170
-339.547
-341.224
-337.741
-335.761
-339.741
-332.276
-334.353
-339.937
-344.781
-344.052
-342.396
-336.560
-335.035
-334.595
-340.275
-334.116
-345.573
-332.495
-326.945
-336.056
-346.986
-344.756
-338.564
-334.423
-337.236
-341.457
-344.019
-330.090
-335.705
-337.482
-339.702
-341.964
-337.452
-337.136
-337.045
-340.795
-338.949
-335.782
-333.833
-339.712
-339.711
-335.755
-337.484
-338.507
-346.206
-344.348
-340.808
-332.464
-339.164
-340.751
-341.928
-335.321
-330.843
-335.331
-338.855
-340.197
-340.578
-338.995
-340.510
-340.555
-337.621
-340.675
-342.847
-339.723
-339.001
-343.445
-338.453
-348.020
-350.612
-338.911
-342.209
-342.965
-341.711
-346.023
-342.696
-339.877
-348.355
-343.179
-345.774
-335.583
-343.525
-341.346
-343.202
-343.242
-342.977
-330.177
-336.370
-340.323
-335.745
-325.345
-338.795
-337.406
-333.421
-330.911
-343.727
-344.844
-337.666
-345.772
-340.362
-338.704
-334.410
-337.358
-332.075
-336.416
-338.669
-344.215
-345.531
-341.928
-339.294
-338.379
-340.487
-334.330
-340.919
-341.854
-333.633
-336.339
-339.305
-339.487
-347.125
-343.253
-344.672
-339.888
-339.992
-337.296
-333.495
-339.342
-343.077
-339.396
-335.810
-341.989
-335.613
-338.268
-335.435
-339.912
-336.643
-339.612
-343.457
-335.018
-339.987
-344.306
-340.767
-345.257
-339.608
-341.538
-346.507
-336.457
-347.205
-338.049
-334.880
-330.197
-337.521
-339.710
-339.087
-336.825
-339.759
-343.346
-342.332
-335.881
-340.397
-337.034
-339.125
-344.341
-332.276
-333.307
-341.180
-341.363
-341.174
