# Supplementary material for: A Fast and Efficient Approach for Genomic Selection with High-Density Markers
Source: G3 (Bethesda). 2012 Oct 1;2(10):1179–84. doi: 10.1534/g3.112.003822 (PMC3464110; doi:10.1534/g3.112.003822)
Supplement: Supporting Information [file supp_2.10.1179_FileS1.zip › Rep1_50/Rep13/TBV3]

-341.084
-341.510
-339.230
-337.714
-342.403
-337.639
-340.173
-336.468
-340.100
-340.430
-340.020
-342.577
-343.739
-339.486
-340.623
-340.836
-338.171
-338.851
-334.794
-339.904
-342.400
-340.455
-344.069
-341.762
-344.727
-339.969
-338.747
-339.418
-332.442
-340.745
-339.389
-339.726
-337.692
-340.299
-338.212
-334.476
-332.865
-340.126
-337.477
-341.021
-335.571
-338.004
-341.494
-337.604
-343.178
-337.434
-341.435
-337.239
-342.173
-339.105
-337.724
-334.389
-338.440
-339.919
-339.078
-335.485
-342.145
-339.460
-342.524
-339.429
-337.926
-342.950
-341.179
-337.640
-336.866
-339.497
-336.837
-337.822
-334.546
-332.554
-339.102
-339.723
-333.150
-342.281
-335.496
-342.018
-338.694
-341.054
-336.634
-336.439
-332.508
-337.633
-339.567
-339.506
-340.731
-342.088
-344.513
-338.776
-339.936
-338.855
-337.537
-338.200
-345.261
-344.390
-334.562
-339.795
-345.935
-342.961
-342.839
-343.463
-336.626
-339.557
-333.831
-336.325
-339.500
-337.980
-340.869
-339.617
-338.103
-336.656
-342.913
-333.798
-342.395
-339.885
-339.257
-338.223
-341.033
-341.634
-337.550
-341.549
-338.309
-343.211
-341.566
-339.275
-337.392
-338.524
-343.324
-335.059
-343.563
-339.370
-340.387
-346.583
-339.955
-340.083
-340.906
-343.823
-338.570
-335.755
-338.229
-335.349
-341.141
-339.174
-345.395
-334.884
-339.547
-338.954
-344.782
-341.893
-342.696
-341.210
-340.549
-346.302
-342.710
-340.427
-339.826
-343.431
-342.682
-341.283
-342.647
-342.751
-343.530
-343.216
-340.158
-342.134
-345.451
-340.118
-339.044
-338.615
-339.487
-336.746
-339.027
-338.895
-340.583
-340.367
-344.024
-334.635
-340.993
-338.509
-337.541
-341.765
-344.655
-339.863
-337.052
-338.999
-339.298
-339.038
-338.759
-338.511
-340.839
-339.329
-339.510
-339.389
-337.818
-339.439
-339.742
-340.816
-339.494
-342.886
-340.073
-341.329
-335.440
-341.373
-343.150
-343.154
-342.816
-341.446
-346.056
-343.930
-337.341
-339.739
-339.962
-344.542
-340.180
-340.256
-341.770
-340.600
-338.999
-336.654
-341.226
-341.086
-333.803
-342.065
-338.939
-340.327
-335.300
-335.515
-346.026
-340.839
-338.687
-336.856
-336.753
-334.431
-335.644
-339.599
-338.901
-338.733
-339.267
-339.250
-339.707
-337.913
-346.052
-343.276
-341.434
-341.335
-343.532
-340.368
-338.744
-341.530
-338.637
-341.976
-341.674
-341.527
-344.823
-340.746
-345.254
-342.049
-332.367
-337.389
-336.078
-336.376
-341.520
-331.148
-339.476
-338.724
-343.106
-337.796
-335.811
-333.836
-341.885
-343.676
-342.525
-336.090
-338.649
-338.545
-337.427
-337.450
-342.174
-341.435
-339.905
-338.932
-337.614
-340.029
-339.943
-339.602
-337.571
-340.980
-336.563
-339.028
-338.544
-339.292
-339.093
-338.922
-343.924
-342.352
-337.194
-342.020
-340.610
-338.212
-340.338
-338.737
-339.294
-339.886
-342.172
-338.217
-341.624
-343.065
-340.482
-337.104
-338.926
-343.597
-339.139
-339.609
-336.961
-335.454
-340.579
-340.192
-341.461
-339.228
-339.999
-340.722
-338.149
-338.180
-331.437
-340.567
-339.812
-336.262
-344.215
-333.777
-336.830
-340.213
-335.674
-334.981
-341.580
-336.789
-338.670
-331.669
-342.940
-343.909
-338.473
-334.571
-337.381
-337.287
-340.383
-334.345
-340.430
-338.381
-336.744
-340.835
-339.438
-340.435
-346.279
-341.524
-335.338
-335.116
-339.753
-338.294
-336.531
-333.660
-341.497
-338.392
-341.121
-341.813
-342.510
-340.104
-339.338
-339.033
-334.412
-337.805
-338.985
-338.428
-334.128
-336.054
-336.051
-340.003
-339.364
-335.455
-336.450
-339.086
-341.071
-338.359
-344.450
-340.872
-339.393
-339.566
-339.975
-338.396
-338.722
-342.548
-339.605
-335.009
-341.101
-343.720
-337.536
-340.963
-333.527
-339.360
-337.128
-337.583
-339.803
-332.747
-333.148
-332.901
-341.924
-341.357
-333.781
-340.838
-344.647
-339.869
-338.179
-338.363
-342.329
-341.591
-340.907
-338.436
-340.915
-339.562
-342.644
-339.861
-344.039
-342.014
-337.612
-334.575
-339.367
-340.980
-336.450
-336.014
-339.209
-338.911
-338.920
-339.078
-339.783
-341.238
-339.670
-335.763
-332.689
-340.759
-343.577
-343.180
-340.690
-341.326
-339.670
-337.426
-338.262
-334.743
-339.810
-337.788
-338.913
-332.365
-334.197
-335.590
-334.614
-338.685
-334.295
-340.445
-337.340
-339.952
-338.866
-338.814
-343.363
-340.695
-342.597
-345.434
-339.308
-341.130
-339.330
-341.244
-334.355
-339.065
-341.758
-339.043
-339.826
-339.724
-339.227
-339.398
-342.609
-338.507
-337.370
-341.851
-332.787
-341.289
-338.467
-339.626
-344.686
-338.986
-341.526
-341.063
-338.966
-338.027
-333.778
-343.093
-344.083
-339.739
-340.108
-338.750
-342.243
-337.089
-336.862
-338.921
-330.017
-333.636
-339.159
-337.647
-336.557
-341.745
-340.810
-339.369
-341.929
-338.595
-339.247
-341.640
-330.832
-337.675
-340.679
-341.121
-336.191
-338.066
-342.331
-334.972
-336.871
-339.722
-336.115
-338.515
-345.489
-336.302
-337.367
-337.013
-338.057
-340.428
-338.683
-338.272
-339.484
-339.284
-341.594
-336.436
-344.525
-332.151
-329.899
-339.304
-341.608
-342.262
-341.821
-337.613
-340.575
-343.059
-338.053
-338.649
-343.998
-345.632
-339.147
-336.415
-341.029
-342.574
-339.580
-341.908
-330.352
-340.916
-336.504
-339.461
-345.614
-339.224
-337.985
-340.637
-342.484
-338.385
-342.296
-342.775
-338.688
-340.958
-341.212
-338.351
-338.824
-334.905
-332.254
-334.327
-344.858
-340.895
-342.881
-337.999
-340.935
-341.782
-343.761
-340.551
-342.233
-339.917
-342.406
-343.012
-334.372
-336.536
-332.985
-342.300
-337.697
-330.457
-343.590
-340.135
-338.740
-335.997
-342.076
-340.532
-340.089
-338.386
-339.903
-339.481
-339.972
-338.940
-338.017
-335.505
-340.617
-339.101
-339.678
-341.155
-346.128
-342.665
-342.158
-343.790
-333.990
-334.027
-341.671
-340.804
-337.036
-337.463
-329.724
-337.447
-334.242
-340.652
-338.874
-339.047
-337.776
-333.073
-342.965
-341.961
-341.494
-341.958
-341.388
-342.170
-338.558
-341.618
-330.707
-337.519
-340.309
-339.220
-344.812
-338.445
-341.203
-344.254
-338.937
-338.749
-337.502
-341.483
-339.969
-337.929
-341.071
-339.908
-338.955
-339.647
-335.565
-338.328
-341.528
-340.547
-339.561
-341.550
-344.280
-339.436
-343.193
-338.655
-345.918
-344.973
-343.861
-339.595
-338.570
-337.303
-342.359
-341.351
-337.807
-335.715
-337.137
-342.091
-339.561
-339.600
-338.700
-335.565
-342.479
-343.230
-341.267
-337.973
-337.265
-339.293
-340.852
-338.424
-332.495
-338.004
-338.352
-336.603
-335.986
-336.923
-343.227
-338.922
-338.995
-342.245
-337.644
-339.499
-342.450
-340.205
-337.058
-342.665
-340.996
-342.472
-335.953
-336.971
-334.619
-336.774
-336.271
-340.025
-342.937
-341.111
-336.099
-338.384
-336.616
-339.922
-338.293
-339.084
-343.981
-338.878
-333.158
-339.739
-339.734
-341.891
-340.926
-337.098
-337.146
-338.969
-340.798
-338.270
-342.416
-336.927
-340.562
-336.301
-337.930
-339.143
-344.413
-343.646
-336.998
-334.863
-343.112
-343.799
-335.700
-337.708
-339.196
-341.775
-347.432
-336.639
-335.320
-333.316
-341.421
-341.408
-333.448
-336.630
-343.212
-342.235
-335.585
-339.949
-342.941
-341.950
-338.861
-340.794
-340.946
-340.221
-338.184
-339.613
-334.182
-338.166
-334.374
-339.814
-341.685
-335.750
-336.053
-336.621
-344.616
-342.431
-331.811
-343.363
-336.194
-338.454
-342.237
-337.445
-337.787
-337.976
-343.233
-341.898
-339.424
-342.293
-335.103
-342.646
-340.387
-340.326
-340.587
-337.929
-341.972
-341.932
-338.496
-337.786
-341.098
-339.843
-339.142
-341.180
-334.873
-336.015
-336.545
-344.516
-338.752
-338.440
-338.249
-340.935
-347.325
-344.360
-339.991
-338.201
-338.129
-338.093
-337.190
-336.570
-338.021
-334.282
-342.049
-336.450
-339.121
-341.241
-338.225
-336.572
-336.856
-335.793
-340.219
-336.058
-337.527
-339.942
-338.366
-334.660
-337.836
-339.585
-328.679
-338.982
-337.952
-337.255
-342.205
-344.707
-342.610
-342.252
-344.198
-341.596
-337.473
-338.779
-341.860
-335.604
-340.277
-338.134
-337.421
-339.123
-338.589
-340.281
-336.534
-341.319
-340.119
-340.070
-336.981
-337.640
-337.974
-336.757
-336.765
-337.421
-344.768
-343.918
-341.966
-336.874
-338.737
-337.313
-334.578
-344.402
-339.060
-337.789
-344.662
-347.164
-341.223
-340.293
-341.978
-341.411
-339.960
-336.231
-337.632
-336.036
-346.109
-341.877
-338.449
-341.432
-343.389
-338.612
-338.694
-338.747
-338.490
-341.146
-339.607
-342.269
-343.718
-343.713
-338.450
-339.103
-339.635
-338.564
-345.699
-342.161
-340.482
-338.423
-338.724
-340.564
-333.168
-334.022
-338.486
-341.154
-339.861
-332.930
-340.452
-337.765
-334.867
-337.485
-343.039
-343.092
-338.208
-344.918
-339.231
-337.402
-338.712
-338.569
-334.859
-339.619
-344.406
-345.407
-331.681
-338.309
-339.715
-337.202
-335.694
-340.720
-339.651
-336.618
-340.636
-342.248
-339.456
-341.146
-334.623
-337.569
-340.239
-339.964
-342.182
-341.461
-337.623
-336.712
-343.025
-336.611
-345.322
-340.268
-339.217
-336.392
-343.120
-337.712
-335.259
-335.500
-336.546
-339.039
-342.513
-343.356
-338.974
-342.578
-341.888
-343.667
-339.705
-336.347
-337.234
-338.857
-342.968
-338.222
-338.761
-338.281
-340.927
-338.320
-336.674
-334.481
-339.082
-338.588
-326.039
-338.302
-337.719
-338.413
-339.118
-340.017
-337.838
-335.892
-329.311
-337.124
-342.149
-339.634
-339.042
-338.386
-344.700
-344.791
-342.267
-340.679
-333.892
-339.854
-339.450
-339.937
-335.952
-335.353
-339.920
-338.511
-339.584
-339.174
-340.843
-340.785
-342.826
-343.941
-339.279
-334.760
-337.467
-339.067
-342.854
-333.868
-338.385
-338.437
-338.147
-346.228
-343.646
-342.526
-336.480
-337.719
-340.877
-337.563
-339.122
-338.834
-341.860
-343.047
-340.159
-337.364
-344.311
-340.716
-337.708
-334.421
-341.446
-341.439
-341.086
-341.081
-343.014
-342.086
-340.950
-342.431
-333.649
-339.824
-340.299
-338.510
-338.910
-337.023
-340.606
-338.514
-338.265
-340.048
-336.487
-338.842
-344.429
-341.312
-338.175
-341.794
-337.406
-336.901
-337.675
-339.166
-338.275
-337.427
-342.021
-339.573
-341.470
-339.224
-335.052
-335.894
-333.622
-343.657
-338.089
-337.786
-337.063
-340.194
-345.141
-342.543
-338.987
-342.686
-344.825
-342.949
-340.973
-341.758
-334.163
-340.014
-341.641
-338.936
-339.145
-337.377
-342.229
-341.249
-341.016
-339.878
-344.843
-340.721
-339.568
-337.325
-342.080
-339.676
-338.797
-338.021
-345.080
-337.966
-340.246
-342.746
-341.743
-342.275
-339.646
-339.569
-338.240
-339.010
-341.984
-340.554
-342.009
-339.902
-346.043
-346.364
-344.289
-338.093
-341.014
-339.486
-340.553
-342.453
-341.671
-344.465
-340.985
-341.743
-337.428
-337.949
-340.127
-339.758
-336.774
-337.610
-342.792
-340.749
-337.969
-338.241
-338.654
-333.198
-335.510
-338.290
-336.246
-338.441
-338.405
-339.389
-337.783
-335.955
-336.815
-343.098
-343.333
-337.981
-332.360
-340.073
-338.584
-339.832
-337.647
-336.598
-331.876
-342.516
-339.452
-335.705
-341.281
-340.587
-336.651
-339.505
-339.588
-336.727
-335.435
-343.214
-344.909
-335.431
-343.689
-344.258
-341.864
-337.301
-336.325
-338.025
-336.103
-347.832
-334.580
-338.076
-337.999
-337.981
-340.869
-337.189
-342.042
-340.004
-337.254
-335.538
-338.022
-337.762
-335.702
-338.023
-345.083
-340.935
-339.137
-340.127
-339.376
-341.796
-341.976
-340.467
-340.409
-336.859
-341.437
-341.059
-338.664
-330.053
-334.347
-335.198
-339.781
-339.379
-338.871
-334.379
-340.379
-341.933
-343.406
-339.577
-338.053
-334.607
-330.455
-337.984
-338.424
-339.874
-342.006
-336.714
-340.368
-342.716
-340.434
-336.790
-340.465
-338.380
-338.350
-338.392
-338.508
-339.652
-339.908
-341.090
-342.787
-342.462
-337.473
-339.402
-340.966
-340.618
-339.775
-340.425
-337.305
-338.680
-337.952
-337.170
-338.983
-339.299
-342.306
-340.075
-337.110
-338.142
-343.896
-339.382
-339.876
-332.776
-341.519
-338.952
-342.666
-341.425
-340.316
-342.989
-334.375
-339.475
-334.449
-332.818
-346.005
-338.517
-338.201
-339.332
-338.398
-337.946
-339.776
-338.673
-337.600
-343.405
-337.421
-339.127
-344.275
-339.174
-340.690
-340.577
-336.083
-338.414
-338.421
-342.487
-339.681
-336.035
-330.125
-337.327
-340.701
-334.989
-338.124
-340.606
-337.660
-337.578
-341.099
-338.905
-339.657
-342.250
-343.557
-341.323
-338.882
-342.970
-337.358
-334.509
-330.060
-339.192
-339.945
-342.645
-336.628
-335.327
-342.690
-337.943
-339.253
-341.546
-338.800
-342.195
-338.692
-340.886
-332.210
-344.321
-343.886
-340.910
-341.129
-334.601
-337.022
-336.118
-337.322
-343.130
-344.734
-343.610
-333.347
-335.884
-342.244
-341.431
-339.896
-343.086
-334.441
-338.546
-337.554
-339.147
-337.652
-340.790
-335.399
-334.348
-339.181
-341.599
-338.786
-339.808
-341.740
-342.636
-346.280
-341.302
-332.223
-338.402
-337.175
-340.923
-342.689
-343.632
-338.021
-339.204
-339.371
-340.473
-336.565
-338.206
-343.904
-337.796
-342.639
-340.430
-333.353
-336.195
-344.392
-337.414
-341.647
-339.593
-333.107
-335.804
-342.273
-338.950
-338.575
-340.401
-340.262
-343.664
-338.146
-338.539
-339.084
-341.870
-341.482
-338.388
-334.032
-336.628
-341.036
-332.803
-333.578
-339.858
-340.177
-336.336
-341.220
-338.743
-342.227
-338.521
-339.604
-337.024
-339.042
-343.451
-332.452
-338.879
-341.089
-343.095
-344.426
-341.622
-335.375
-336.053
-338.208
-337.377
-337.204
-340.256
-338.756
-341.824
-335.863
-337.052
-340.847
-332.350
-341.737
-341.851
-339.453
-337.070
-339.853
-340.286
-337.485
-340.192
-340.117
-339.933
-342.733
-339.208
-339.479
-338.289
-341.668
-334.416
-341.925
-339.012
-338.545
-339.289
-330.345
-343.744
-339.821
-340.308
-333.858
-339.159
-341.716
-342.374
-339.107
-340.183
-345.697
-341.416
-338.345
-335.832
-340.215
-337.200
-338.691
-337.734
-344.891
-341.102
-340.005
-342.940
-332.433
-341.224
-340.061
-339.712
-342.109
-341.659
-342.645
-341.106
-338.527
-341.401
-338.662
-343.741
-345.047
-341.221
-339.054
-338.479
-341.763
-341.645
-342.193
-340.716
-333.659
-338.346
-337.995
-340.166
-333.873
-334.603
-338.000
-337.980
-335.768
-335.618
-337.674
-340.631
-340.388
-343.200
-329.823
-336.109
-337.714
-336.463
-341.717
-332.586
-342.691
-340.352
-337.509
-337.944
-339.905
-337.510
-338.955
-334.890
-342.885
-344.867
-337.399
-341.357
-337.367
-340.947
-345.134
-341.847
-335.742
-338.873
-339.260
-337.888
-341.400
-341.447
-337.541
-334.589
-335.201
-336.924
-345.002
-343.175
-336.906
-336.740
-343.101
-344.101
-337.251
-331.976
-336.569
-333.858
-343.861
-343.383
-339.798
-341.570
-338.030
-342.445
-341.520
-340.061
-339.863
-336.141
-338.825
-339.675
-339.421
-339.665
-344.771
-339.241
-345.053
-341.144
-341.648
-339.566
-344.541
-342.126
-337.239
-339.891
-336.695
-334.846
-338.289
-338.474
-338.701
-338.446
-342.152
-341.573
-341.923
-339.175
-338.990
-341.350
-342.204
-342.781
-336.417
-334.127
-340.435
-340.568
-337.380
-339.684
-337.869
-334.379
-329.991
-340.645
-344.225
-340.640
-337.113
-332.139
-337.696
-339.286
-343.731
-341.003
-339.312
-337.057
-332.825
-336.815
-339.695
-338.029
-333.948
-339.241
-341.624
-342.702
-345.187
-342.420
-336.350
-339.411
-335.564
-333.610
-339.289
-346.247
-340.046
-334.568
-344.190
-341.152
-343.518
-338.424
-343.717
-337.781
-336.516
-341.134
-339.305
-339.491
-338.215
-334.724
-338.598
-335.767
-336.769
-340.634
-329.793
-338.964
-336.523
-338.718
-343.184
-335.611
-342.087
-341.538
-339.315
-338.057
-341.787
-343.309
-341.795
-340.234
-339.826
-341.302
-340.510
-337.760
-341.805
-339.011
-341.840
-338.446
-340.504
-340.940
-339.070
-339.390
-338.303
-337.400
-339.937
-341.222
-339.718
-338.500
-341.314
-340.006
-339.984
-340.363
-341.411
-339.489
-342.786
-338.314
-342.291
-338.811
-337.314
-335.710
-340.294
-341.139
-339.089
-342.546
-339.502
-341.727
-338.542
-338.819
-339.017
-342.862
-338.994
-338.990
-340.192
-340.029
-341.096
-339.339
-338.833
-340.718
-341.632
-339.482
-339.572
-336.361
-340.028
-343.540
-340.014
-343.697
-343.384
-344.581
-343.314
-344.566
-339.527
-338.966
-344.576
-340.842
-342.302
-334.367
-343.920
-342.713
-341.931
-337.142
-338.771
-336.230
-339.295
-340.120
-342.874
-338.944
-335.065
-333.809
-340.181
-338.883
-338.280
-341.571
-338.475
-342.400
-340.143
-339.955
-344.739
-339.589
-340.363
-339.238
-339.355
-334.855
-341.625
-336.559
-342.032
-338.742
-331.979
-339.505
-342.639
-336.455
-340.255
-342.845
-343.347
-340.373
-332.686
-335.718
-337.994
-340.297
-334.386
-338.375
-339.621
-340.508
-338.585
-336.715
-338.669
-336.383
-339.135
-340.656
-341.273
-341.531
-340.266
-337.983
-337.587
-338.009
-340.723
-341.581
-336.579
-334.476
-343.234
-335.021
-341.926
-336.076
-340.313
-340.231
-337.329
-342.782
-336.423
-338.380
-344.764
-343.897
-338.239
-337.243
-339.171
-340.169
-339.200
-335.736
-336.709
-342.017
-340.205
-340.658
-343.105
-341.459
-340.418
-338.318
-339.794
-340.817
-337.635
-336.574
-340.327
-339.998
-338.018
-342.120
-336.157
-338.976
-342.363
-339.877
-337.081
-337.430
-339.055
-339.555
-338.694
-334.509
-339.704
-341.961
-333.303
-340.661
-327.662
-340.606
-345.607
-344.291
-331.489
-340.476
-335.377
-337.065
-347.617
-334.642
-337.996
-333.527
-336.201
-337.460
-338.725
-338.317
-337.479
-333.621
-341.770
-340.352
-334.611
-339.584
-339.502
-341.472
-337.280
-338.078
-336.151
-342.421
-342.131
-342.455
-342.298
-344.109
-340.169
-340.002
-338.603
-337.253
-339.795
-337.384
-343.004
-341.565
-339.892
-340.046
-336.491
-336.646
-335.370
-335.025
-334.289
-336.792
-340.161
-340.374
-327.211
-339.362
-342.361
-335.354
-336.643
-341.316
-341.237
-345.444
-340.332
-336.073
-341.252
-341.595
-342.981
-341.878
-338.958
-340.950
-339.645
-338.303
-339.116
-338.516
-333.960
-334.587
-343.536
-341.283
-340.649
-339.370
-338.452
-338.333
-343.999
-340.774
-339.672
-336.846
-337.881
-338.644
-338.952
-343.138
-339.720
-336.700
-332.243
-336.109
-338.734
-337.418
-338.533
-339.179
-334.225
-338.105
-338.335
-338.186
-339.621
-337.672
-345.501
-343.328
-343.281
-338.890
-342.810
-337.798
-341.349
-333.037
-342.805
-337.763
-341.350
-340.517
-341.979
-342.839
-341.777
-345.100
-340.654
-345.033
-338.585
-335.790
-339.297
-340.369
-342.182
-335.726
-339.186
-339.348
-341.917
-340.854
-339.147
-340.699
-338.948
-336.237
-342.433
-339.323
-339.939
-339.094
-340.227
-343.472
-337.120
-341.616
-329.372
-339.777
-332.058
-335.737
-333.928
-340.752
-334.408
-339.273
-337.790
-337.832
-337.428
-342.690
-340.127
-341.718
-342.706
-345.444
-334.161
-341.712
-341.773
-339.961
-335.338
-337.095
