# Supplementary material for: A Fast and Efficient Approach for Genomic Selection with High-Density Markers
Source: G3 (Bethesda). 2012 Oct 1;2(10):1179–84. doi: 10.1534/g3.112.003822 (PMC3464110; doi:10.1534/g3.112.003822)
Supplement: Supporting Information [file supp_2.10.1179_FileS1.zip › Rep1_50/Rep13/TBV4]

-336.899
-335.480
-339.714
-339.241
-339.030
-342.057
-335.159
-341.114
-342.770
-341.899
-344.285
-337.601
-342.317
-339.318
-341.124
-336.774
-340.292
-335.414
-339.956
-341.542
-346.914
-338.529
-339.560
-341.275
-338.367
-342.230
-339.236
-339.496
-338.613
-338.875
-338.587
-336.064
-333.845
-338.962
-342.556
-340.330
-342.906
-343.127
-342.774
-340.608
-338.101
-338.437
-343.884
-343.011
-336.876
-338.200
-343.206
-342.599
-336.390
-335.295
-341.178
-340.659
-342.928
-341.981
-339.615
-341.849
-344.294
-339.990
-338.758
-336.267
-334.609
-339.174
-338.022
-340.551
-339.493
-341.075
-342.789
-344.355
-339.287
-339.992
-341.160
-341.891
-339.824
-339.053
-339.633
-341.791
-339.315
-340.784
-338.744
-341.061
-347.294
-341.789
-339.519
-335.287
-338.200
-340.916
-339.704
-339.020
-335.339
-342.302
-336.685
-338.677
-339.132
-337.149
-343.931
-342.203
-340.600
-335.396
-343.124
-343.819
-336.482
-333.095
-340.019
-337.787
-342.583
-340.032
-341.108
-340.119
-338.761
-340.295
-340.799
-342.222
-338.959
-330.832
-342.760
-338.609
-333.974
-337.617
-333.732
-338.522
-333.813
-342.223
-339.877
-340.386
-337.469
-341.588
-341.119
-342.727
-337.613
-338.500
-339.379
-336.628
-337.548
-332.648
-336.175
-333.372
-339.135
-338.254
-340.294
-339.327
-336.287
-339.290
-334.289
-339.005
-335.582
-337.442
-340.317
-336.979
-345.363
-344.844
-339.125
-338.523
-341.053
-339.383
-339.098
-340.406
-343.879
-336.374
-341.284
-340.319
-340.350
-345.104
-344.669
-342.421
-337.502
-341.873
-337.842
-336.502
-342.297
-337.769
-341.886
-341.712
-332.662
-343.656
-342.694
-341.696
-347.335
-340.862
-345.530
-340.307
-341.849
-345.412
-340.275
-332.834
-335.695
-331.587
-337.276
-338.476
-340.587
-339.827
-340.578
-339.196
-338.406
-339.325
-339.410
-337.567
-339.960
-341.582
-336.326
-340.376
-340.924
-342.543
-342.593
-339.943
-342.035
-341.941
-341.202
-337.965
-342.558
-343.130
-336.561
-340.237
-341.656
-336.531
-339.710
-341.188
-340.694
-340.103
-341.343
-342.448
-334.839
-339.758
-340.680
-334.839
-341.849
-345.717
-339.484
-338.053
-334.290
-340.954
-337.673
-337.197
-343.270
-342.287
-340.462
-342.203
-342.223
-338.222
-342.810
-339.675
-337.584
-341.499
-337.334
-333.958
-342.657
-343.730
-336.754
-335.986
-343.634
-339.987
-338.347
-338.721
-334.549
-332.163
-338.519
-338.172
-339.813
-341.734
-332.674
-338.825
-340.458
-335.934
-333.095
-338.353
-338.353
-334.020
-339.135
-340.805
-339.049
-338.095
-338.296
-336.526
-340.186
-343.414
-341.281
-343.138
-342.165
-342.811
-335.842
-334.742
-336.913
-333.742
-340.120
-339.982
-338.640
-343.196
-331.776
-340.701
-332.713
-339.798
-342.779
-334.419
-333.430
-332.943
-338.828
-339.694
-344.760
-342.128
-337.895
-341.247
-338.612
-338.262
-339.246
-336.376
-337.837
-341.000
-337.143
-341.236
-338.216
-336.355
-340.947
-340.760
-333.714
-338.793
-341.822
-340.587
-339.662
-339.628
-341.016
-337.220
-343.130
-338.976
-345.435
-341.236
-342.998
-337.521
-342.913
-339.551
-336.926
-341.490
-336.788
-340.733
-340.901
-340.637
-340.916
-337.692
-340.275
-337.800
-342.223
-339.935
-341.157
-338.016
-339.271
-344.027
-341.071
-340.099
-335.501
-332.897
-340.477
-340.501
-333.797
-335.306
-337.291
-338.190
-338.977
-345.101
-337.737
-334.369
-336.671
-336.328
-341.992
-342.893
-339.745
-339.421
-343.964
-344.668
-338.576
-339.633
-341.467
-336.273
-337.833
-336.635
-337.611
-343.768
-331.512
-335.275
-342.535
-344.762
-338.552
-338.190
-342.243
-335.754
-337.655
-338.749
-338.488
-336.285
-339.864
-339.388
-342.530
-341.601
-343.766
-337.558
-339.292
-338.295
-336.828
-335.741
-337.207
-337.858
-340.489
-343.197
-338.561
-341.264
-336.885
-338.597
-333.520
-341.276
-333.837
-336.879
-342.922
-344.175
-336.415
-335.256
-337.967
-336.742
-338.924
-339.463
-343.058
-341.375
-342.607
-333.854
-340.396
-334.264
-337.297
-336.862
-339.372
-337.300
-340.001
-340.272
-335.385
-337.912
-339.235
-341.076
-329.896
-341.004
-336.280
-339.239
-338.700
-336.343
-346.747
-344.097
-346.373
-340.778
-338.874
-337.693
-343.856
-340.468
-341.938
-339.042
-340.748
-333.202
-338.777
-338.916
-338.398
-340.782
-331.073
-335.445
-339.701
-336.091
-344.053
-339.667
-339.275
-338.564
-344.220
-339.704
-345.019
-339.544
-340.636
-343.481
-341.251
-338.497
-342.689
-344.810
-339.853
-340.578
-337.092
-340.842
-342.439
-340.187
-342.590
-343.107
-339.237
-341.601
-336.027
-336.955
-338.607
-336.963
-341.258
-339.475
-334.197
-333.894
-338.046
-334.932
-341.937
-336.996
-334.212
-337.532
-344.402
-338.554
-342.272
-343.119
-334.699
-339.374
-342.461
-343.923
-332.631
-339.120
-336.045
-335.838
-346.189
-342.453
-340.632
-342.249
-334.731
-336.343
-340.238
-341.371
-335.848
-338.564
-338.741
-339.285
-336.261
-335.254
-337.314
-337.424
-343.509
-335.770
-342.274
-333.386
-344.291
-338.293
-343.186
-341.857
-341.847
-340.196
-340.689
-334.532
-340.664
-340.786
-339.723
-329.397
-336.705
-339.459
-337.028
-334.262
-343.217
-343.586
-342.442
-340.918
-346.016
-345.339
-339.913
-337.037
-337.532
-336.781
-332.675
-342.594
-339.616
-341.169
-336.969
-336.517
-339.499
-339.182
-341.187
-338.699
-338.833
-334.068
-343.779
-340.075
-340.393
-340.904
-332.982
-337.507
-338.455
-337.439
-340.090
-341.829
-338.813
-342.861
-344.028
-343.214
-336.927
-336.044
-340.731
-340.572
-341.303
-340.754
-341.097
-337.923
-339.632
-342.821
-342.906
-339.690
-344.517
-342.382
-343.381
-337.613
-344.005
-334.919
-339.784
-337.770
-336.563
-342.424
-337.991
-338.208
-340.518
-339.226
-338.003
-331.932
-340.605
-342.276
-343.665
-341.486
-341.272
-340.814
-332.248
-338.552
-341.262
-342.677
-342.516
-341.762
-344.213
-338.673
-339.433
-337.394
-335.592
-337.864
-337.330
-336.019
-338.348
-344.855
-341.324
-339.987
-340.390
-338.099
-344.458
-339.875
-338.710
-335.713
-339.171
-341.602
-342.057
-333.599
-333.580
-336.260
-339.760
-339.894
-338.728
-339.355
-338.416
-339.316
-336.560
-337.191
-338.325
-336.832
-337.553
-336.166
-338.675
-338.900
-340.906
-338.868
-341.413
-341.291
-333.270
-339.323
-342.519
-345.049
-341.052
-339.362
-334.974
-342.701
-340.166
-340.382
-340.401
-342.393
-333.229
-338.744
-342.547
-340.539
-348.339
-341.869
-339.627
-339.843
-334.096
-335.188
-339.554
-337.749
-339.301
-340.546
-339.761
-343.791
-340.647
-340.345
-341.388
-342.595
-339.719
-343.632
-338.704
-338.449
-346.211
-339.890
-337.787
-336.015
-345.866
-339.881
-340.264
-343.033
-340.165
-339.129
-337.829
-334.394
-343.048
-338.530
-339.210
-339.564
-339.808
-336.878
-331.194
-337.468
-338.244
-334.959
-336.551
-339.219
-340.952
-339.498
-338.420
-340.933
-339.282
-341.699
-336.189
-337.182
-340.258
-340.523
-341.591
-339.547
-341.840
-342.349
-341.351
-336.987
-336.784
-336.610
-339.139
-338.433
-341.198
-339.401
-332.162
-340.136
-340.367
-339.957
-338.556
-336.596
-338.881
-337.610
-340.573
-338.305
-338.835
-340.435
-337.331
-340.643
-339.181
-340.460
-338.186
-340.344
-336.394
-336.507
-330.686
-339.812
-343.449
-340.831
-340.404
-337.002
-345.406
-341.194
-342.552
-337.848
-340.293
-341.778
-337.417
-343.889
-337.666
-336.054
-342.531
-339.090
-336.747
-331.785
-341.037
-340.360
-333.658
-339.561
-332.800
-334.696
-335.617
-334.213
-334.829
-338.823
-341.421
-343.181
-339.025
-337.859
-338.253
-337.116
-340.537
-336.686
-341.133
-338.739
-341.345
-339.824
-342.418
-342.572
-340.853
-340.536
-333.900
-341.466
-341.432
-339.026
-339.546
-338.317
-342.744
-342.656
-337.220
-339.396
-342.593
-334.657
-337.439
-342.903
-331.583
-336.185
-339.903
-340.694
-341.909
-339.998
-342.118
-341.761
-329.828
-341.738
-336.947
-335.646
-346.174
-341.969
-335.776
-337.058
-344.942
-343.162
-334.855
-339.305
-337.897
-338.510
-342.630
-345.739
-338.904
-336.876
-332.368
-341.457
-332.777
-334.308
-338.815
-335.829
-331.606
-336.922
-338.885
-338.329
-346.046
-341.092
-338.140
-340.751
-338.408
-344.187
-345.014
-340.715
-344.306
-342.516
-343.996
-341.671
-339.077
-336.701
-341.547
-338.705
-337.994
-339.449
-340.909
-341.526
-340.245
-339.442
-342.275
-342.751
-340.423
-340.961
-337.535
-339.911
-340.818
-340.615
-338.816
-340.817
-340.430
-338.950
-341.127
-341.750
-337.889
-340.305
-339.793
-340.223
-341.688
-337.378
-338.947
-334.922
-337.830
-340.807
-342.699
-337.373
-340.259
-338.815
-339.634
-335.692
-342.242
-334.629
-342.529
-336.187
-331.578
-338.740
-343.803
-344.513
-335.320
-339.125
-341.697
-345.896
-336.212
-332.104
-337.012
-338.334
-334.883
-334.245
-340.052
-340.329
-335.985
-335.078
-335.105
-340.354
-339.880
-340.024
-339.230
-336.997
-335.673
-336.582
-341.832
-339.547
-343.038
-342.319
-339.042
-336.491
-335.555
-339.340
-339.608
-335.213
-336.609
-336.501
-336.565
-336.174
-340.396
-337.370
-339.477
-336.938
-341.730
-342.571
-343.972
-335.851
-335.712
-341.359
-337.610
-336.105
-337.080
-339.730
-333.886
-341.185
-341.674
-333.274
-333.090
-341.169
-332.725
-337.752
-340.569
-343.311
-343.333
-338.138
-337.383
-340.451
-339.586
-340.649
-342.461
-339.412
-343.261
-340.199
-338.044
-339.674
-338.529
-341.044
-339.205
-339.141
-339.962
-339.520
-337.713
-332.127
-339.908
-338.817
-339.488
-338.840
-335.500
-342.045
-342.060
-340.264
-346.243
-343.343
-342.692
-340.059
-345.129
-341.787
-343.986
-342.289
-337.447
-335.534
-342.117
-337.212
-335.449
-339.772
-329.948
-329.799
-338.212
-335.903
-342.962
-340.686
-339.127
-339.840
-338.423
-333.425
-340.409
-339.787
-342.523
-337.140
-343.006
-339.358
-337.041
-338.326
-341.953
-341.615
-336.015
-342.256
-342.815
-342.619
-340.233
-344.489
-341.445
-336.916
-339.027
-337.147
-340.175
-341.568
-347.110
-342.072
-339.614
-343.576
-336.286
-340.222
-338.502
-340.624
-339.124
-339.863
-344.963
-342.382
-339.394
-339.313
-339.479
-339.589
-337.102
-338.441
-333.201
-337.420
-333.749
-338.281
-340.502
-337.476
-340.261
-340.865
-337.548
-340.828
-336.789
-340.587
-343.393
-343.145
-340.970
-340.268
-340.631
-337.396
-337.617
-339.999
-339.992
-338.370
-343.903
-340.764
-342.414
-342.467
-342.348
-337.229
-339.512
-341.285
-335.961
-339.051
-344.808
-338.428
-337.106
-335.063
-336.630
-340.572
-332.928
-336.593
-340.223
-333.346
-345.184
-335.041
-344.364
-340.364
-341.786
-334.830
-347.848
-341.683
-338.882
-339.779
-343.095
-339.314
-339.489
-336.576
-336.820
-337.254
-341.050
-338.285
-338.767
-338.400
-338.748
-340.793
-336.916
-344.779
-343.605
-339.539
-345.590
-344.017
-340.394
-341.754
-337.772
-337.720
-339.633
-345.521
-341.235
-343.651
-345.009
-340.758
-339.051
-340.139
-340.687
-338.525
-339.465
-337.646
-334.339
-340.239
-339.080
-338.110
-338.151
-341.368
-342.788
-342.070
-335.385
-338.865
-337.381
-341.878
-344.401
-337.229
-339.705
-344.362
-335.175
-333.125
-346.352
-341.578
-341.127
-338.841
-340.545
-342.835
-338.091
-337.164
-338.246
-338.338
-338.691
-338.572
-340.053
-341.721
-339.254
-339.125
-341.434
-340.772
-341.061
-341.343
-334.203
-339.312
-345.623
-340.648
-338.386
-338.719
-337.352
-341.323
-342.651
-341.107
-337.990
-339.272
-337.462
-339.881
-339.609
-340.859
-341.228
-340.319
-340.338
-339.734
-336.194
-334.699
-341.694
-338.018
-330.663
-342.499
-336.767
-341.292
-343.435
-331.726
-334.737
-339.072
-337.279
-336.389
-333.837
-337.916
-347.155
-342.457
-341.244
-337.437
-337.663
-345.958
-340.665
-335.951
-342.529
-341.086
-341.346
-337.296
-339.231
-341.568
-339.239
-335.917
-338.191
-335.324
-330.052
-338.507
-329.578
-339.255
-340.347
-339.050
-349.041
-339.689
-344.505
-342.706
-341.277
-340.255
-336.502
-343.381
-339.195
-341.080
-337.026
-337.379
-331.699
-338.389
-342.578
-340.280
-334.791
-335.155
-337.837
-343.262
-338.166
-336.853
-337.189
-341.739
-340.499
-342.563
-342.751
-340.626
-340.484
-340.495
-336.292
-342.211
-341.848
-341.639
-343.251
-336.618
-327.934
-331.317
-339.011
-340.141
-338.196
-339.733
-335.402
-339.843
-338.726
-336.052
-335.328
-338.370
-336.208
-340.838
-344.359
-340.264
-338.608
-338.652
-340.708
-339.894
-341.648
-346.699
-335.643
-337.891
-340.380
-335.479
-339.049
-342.565
-340.781
-341.548
-343.632
-344.612
-342.221
-338.171
-341.909
-339.519
-341.430
-340.527
-341.010
-338.383
-342.356
-340.669
-341.596
-337.851
-339.190
-340.833
-338.803
-335.996
-343.740
-344.672
-336.556
-340.007
-336.429
-339.507
-336.169
-336.401
-340.754
-339.658
-334.871
-342.063
-339.660
-337.737
-337.960
-336.186
-346.823
-343.382
-338.644
-338.390
-338.316
-339.802
-336.393
-345.742
-335.877
-336.424
-333.815
-337.870
-334.917
-339.474
-338.375
-339.477
-336.207
-340.905
-342.141
-339.717
-337.208
-340.449
-342.944
-340.159
-339.128
-341.929
-341.054
-341.810
-340.098
-342.011
-339.895
-340.499
-337.750
-342.682
-341.267
-339.444
-343.957
-341.308
-343.056
-340.943
-338.496
-337.418
-342.041
-338.376
-338.271
-339.124
-340.359
-342.673
-338.866
-338.482
-337.630
-334.983
-336.694
-335.384
-343.703
-339.672
-334.194
-340.522
-337.504
-333.435
-341.054
-338.503
-340.734
-338.373
-340.902
-340.625
-335.542
-339.196
-336.535
-334.027
-329.102
-341.912
-338.922
-338.221
-339.536
-339.993
-334.737
-338.041
-335.940
-340.022
-339.371
-336.143
-338.582
-339.536
-339.105
-339.196
-338.506
-340.537
-337.981
-340.179
-331.254
-337.896
-335.059
-339.349
-337.086
-334.636
-342.568
-340.675
-344.691
-338.317
-338.191
-342.254
-341.305
-344.964
-341.143
-342.561
-336.466
-335.031
-337.644
-340.214
-338.798
-331.984
-342.252
-339.893
-337.174
-334.145
-340.603
-341.049
-339.701
-338.943
-335.478
-342.881
-342.160
-345.315
-337.131
-341.298
-337.562
-339.990
-331.733
-342.123
-332.356
-336.720
-338.290
-338.815
-340.678
-335.446
-337.169
-334.369
-342.893
-338.733
-340.262
-342.073
-342.012
-333.656
-341.917
-339.474
-339.286
-339.859
-336.310
-339.181
-337.659
-337.640
-338.153
-336.214
-332.713
-341.031
-346.260
-341.128
-340.554
-343.964
-335.197
-338.683
-330.767
-338.427
-342.657
-342.297
-339.754
-341.608
-337.108
-341.237
-345.250
-341.122
-341.443
-341.635
-340.015
-345.103
-330.846
-335.427
-341.450
-336.885
-340.869
-343.942
-342.467
-342.808
-339.129
-341.150
-339.761
-346.813
-339.211
-336.986
-333.602
-339.871
-339.871
-340.708
-343.825
-337.705
-333.127
-337.999
-343.840
-338.655
-341.299
-335.605
-342.733
-340.360
-341.422
-343.010
-332.863
-336.583
-335.373
-337.906
-337.292
-337.093
-332.828
-341.164
-338.134
-340.538
-344.202
-337.983
-338.412
-342.497
-334.526
-336.471
-333.444
-342.975
-339.111
-345.160
-339.146
-340.925
-341.500
-333.119
-340.243
-338.744
-338.777
-341.565
-338.784
-339.517
-344.484
-343.144
-335.291
-332.413
-340.987
-334.822
-340.103
-338.584
-334.390
-341.239
-339.793
-339.895
-335.367
-339.048
-337.391
-344.483
-340.308
-345.216
-339.182
-339.699
-340.415
-336.058
-340.493
-342.788
-336.963
-336.987
-340.569
-338.745
-336.451
-340.816
-340.221
-340.121
-342.539
-342.258
-335.586
-342.465
-340.981
-340.162
-337.499
-340.863
-341.311
-340.752
-342.273
-340.639
-333.229
-342.417
-338.388
-337.797
-337.331
-338.926
-340.694
-340.023
-341.172
-345.076
-345.404
-340.119
-338.182
-341.153
-339.465
-339.189
-343.050
-337.716
-337.935
-340.054
-338.757
-341.015
-341.539
-342.469
-337.299
-336.977
-338.733
-338.863
-339.170
-337.341
-335.802
-338.868
-338.494
-337.871
-333.949
-340.698
-336.163
-342.967
-332.232
-332.929
-342.024
-335.487
-340.537
-338.826
-343.292
-342.164
-340.698
-337.797
-338.034
-339.423
-341.281
-338.126
-335.750
-341.158
-341.288
-341.321
-340.203
-337.046
-341.120
-341.331
-338.307
-336.349
-340.526
-337.052
-341.515
-342.840
-340.034
-341.104
-340.187
-337.513
-343.438
-339.875
-333.076
-338.365
-338.243
-340.046
-340.612
-341.849
-340.475
-345.186
-342.726
-340.417
-337.150
-340.007
-339.357
-336.614
-344.121
-338.375
-339.978
-342.269
-341.306
-342.120
-329.438
-334.297
-337.581
-338.108
-340.141
-343.858
-338.878
-340.881
-339.703
-340.142
-340.833
-335.967
-332.319
-334.874
-337.195
-338.923
-338.316
-338.230
-338.783
-339.745
-342.396
-338.455
-332.513
-337.030
-332.093
-334.701
-343.681
-346.535
-334.802
-337.823
-340.761
-340.506
-338.577
-340.301
-335.659
-333.620
-345.392
-339.277
-342.250
-343.521
-337.447
-337.025
-342.219
-339.254
-338.873
-335.661
-339.777
-330.968
-340.543
-340.767
-331.039
-333.296
-340.171
-338.549
-337.809
-336.499
-338.486
-340.238
-339.281
-338.115
-341.781
-341.754
-339.672
-337.839
-335.215
-338.228
-338.433
-334.864
-342.973
-342.620
-333.916
-338.937
-336.689
-338.355
-340.213
-343.683
-338.032
-339.937
-346.371
-341.986
-341.788
-344.824
-334.537
-341.813
-339.639
-336.303
-339.772
-339.009
-341.550
-337.734
-343.759
-338.173
-342.203
-340.389
-339.102
-342.278
-339.176
-339.742
-341.101
-338.386
-336.349
-338.465
-339.702
-338.893
-340.507
-338.999
-335.865
-340.291
-343.609
-338.513
-336.535
-338.942
-342.565
-340.829
-339.197
-342.293
-341.699
-341.819
-338.149
-334.705
-337.932
-336.088
-340.674
-338.919
-336.833
-337.388
-341.320
-341.088
-339.587
-339.813
-334.702
-337.437
-342.471
-338.695
-339.008
-339.913
-339.665
-340.874
-338.184
-339.256
-339.097
-340.436
-343.308
-340.389
-341.751
-343.664
-339.575
-338.656
-346.488
-343.377
-336.282
-339.101
-338.213
-334.903
-343.485
-337.815
-340.427
-337.483
-338.293
-339.650
-339.386
-340.868
-344.306
-337.651
-344.293
-342.333
-336.411
-337.709
-341.824
-337.964
-335.818
-336.198
-343.087
-337.864
-341.764
-337.735
-345.689
-342.083
-339.626
-342.899
-340.910
-341.659
-339.977
-340.517
-339.041
-336.121
-337.556
-340.171
-344.487
-338.806
-338.633
-338.286
-340.182
-342.215
-336.343
-336.969
-342.178
-338.701
-341.879
-337.516
-339.933
-341.525
-346.613
-342.559
-341.251
-341.375
-338.152
-339.388
-345.263
-344.467
-336.633
-338.956
-339.605
-339.677
-336.990
-339.735
-343.373
-342.804
-341.413
-339.009
-339.275
-339.562
-346.066
-341.211
-340.571
-341.574
-338.724
-338.152
-339.032
-339.929
-337.302
-337.336
-339.188
-339.707
-341.929
-343.446
-340.084
-343.719
-337.543
-343.690
-345.108
-336.157
-339.669
-336.672
-342.158
-343.605
-338.269
-336.242
-339.479
-341.086
-337.164
-341.087
-337.815
-341.341
-330.469
-336.044
-331.203
-335.906
-339.677
-340.650
-344.325
-338.809
-336.096
-339.386
-341.676
-341.032
-334.169
-339.310
-344.031
-341.767
-346.312
-337.815
