# Supplementary material for: A Fast and Efficient Approach for Genomic Selection with High-Density Markers
Source: G3 (Bethesda). 2012 Oct 1;2(10):1179–84. doi: 10.1534/g3.112.003822 (PMC3464110; doi:10.1534/g3.112.003822)
Supplement: Supporting Information [file supp_2.10.1179_FileS1.zip › Rep1_50/Rep13/TBV5]

-334.275
-339.386
-341.865
-342.777
-342.984
-339.138
-337.619
-340.018
-344.201
-343.679
-342.464
-338.635
-339.299
-339.925
-338.822
-335.703
-336.278
-337.786
-341.153
-339.460
-343.604
-340.856
-344.398
-342.497
-340.900
-340.179
-339.510
-340.139
-346.404
-344.224
-340.319
-340.535
-345.178
-343.139
-335.583
-340.896
-339.025
-335.720
-345.577
-342.775
-337.741
-340.123
-335.853
-340.790
-333.987
-337.588
-339.099
-336.513
-341.802
-339.994
-342.388
-340.267
-337.037
-337.967
-340.825
-341.886
-342.805
-339.529
-339.776
-340.686
-341.988
-333.798
-339.530
-337.416
-335.383
-340.899
-339.740
-336.666
-340.573
-341.484
-345.646
-341.414
-334.940
-341.066
-339.939
-340.589
-342.129
-341.831
-340.252
-342.533
-347.154
-338.794
-341.339
-335.366
-338.157
-336.896
-341.515
-339.281
-341.615
-340.303
-337.183
-337.766
-339.524
-340.443
-338.797
-336.984
-339.531
-334.010
-335.292
-334.271
-339.123
-340.277
-339.420
-339.026
-338.951
-336.053
-334.125
-338.068
-335.568
-336.477
-337.638
-338.698
-344.193
-344.223
-340.250
-339.272
-334.209
-337.639
-338.450
-338.655
-340.252
-341.068
-339.988
-337.862
-339.868
-335.537
-340.912
-342.056
-338.768
-340.237
-340.604
-341.589
-337.075
-335.193
-336.966
-334.952
-336.123
-337.330
-339.631
-338.177
-343.516
-340.829
-340.945
-336.652
-339.643
-340.099
-341.278
-337.917
-339.606
-340.647
-338.876
-339.721
-339.105
-337.950
-339.824
-340.892
-341.022
-339.326
-340.471
-339.772
-336.400
-334.167
-335.132
-337.846
-336.159
-338.428
-340.346
-337.795
-340.136
-333.149
-343.570
-344.128
-345.827
-346.038
-343.749
-339.302
-338.426
-333.900
-334.273
-346.113
-339.699
-337.842
-340.499
-331.809
-341.373
-340.566
-334.053
-341.205
-339.479
-337.581
-341.235
-337.686
-344.564
-340.638
-345.125
-342.132
-338.655
-341.792
-339.531
-341.079
-338.879
-338.987
-338.071
-341.763
-339.062
-333.880
-330.066
-335.304
-340.727
-338.982
-340.869
-339.449
-339.478
-339.065
-338.642
-341.415
-339.707
-341.664
-341.241
-332.327
-346.813
-332.747
-334.406
-338.167
-337.850
-336.551
-342.008
-340.552
-337.889
-334.334
-341.259
-342.264
-339.482
-335.983
-341.482
-343.788
-341.128
-340.551
-335.215
-337.093
-337.501
-332.826
-345.590
-342.172
-339.870
-339.139
-334.459
-336.808
-337.851
-333.970
-340.714
-339.445
-342.337
-343.591
-341.385
-336.702
-338.768
-339.810
-341.569
-339.820
-344.111
-340.115
-336.780
-338.025
-346.239
-340.174
-342.250
-343.269
-338.038
-340.989
-341.561
-339.859
-336.828
-343.430
-341.716
-341.295
-340.769
-340.088
-345.090
-340.873
-340.797
-341.176
-337.752
-336.578
-338.652
-339.254
-340.100
-339.168
-340.693
-338.533
-343.189
-339.737
-339.934
-341.085
-342.338
-339.004
-342.039
-337.130
-340.109
-338.855
-338.571
-339.201
-341.764
-341.070
-342.378
-338.950
-339.439
-339.783
-329.674
-335.258
-342.414
-335.612
-338.419
-339.000
-338.121
-337.205
-333.159
-340.030
-341.242
-335.433
-342.105
-345.383
-337.366
-338.702
-340.265
-341.676
-337.643
-337.804
-347.837
-339.073
-338.114
-336.187
-341.425
-340.807
-337.682
-338.172
-338.786
-340.632
-342.636
-337.758
-333.725
-339.359
-337.998
-337.851
-344.514
-341.716
-341.046
-341.298
-338.980
-342.350
-338.622
-336.470
-344.640
-339.723
-337.905
-337.187
-335.432
-334.410
-341.950
-339.899
-344.182
-343.406
-339.649
-337.046
-340.523
-345.692
-337.576
-339.240
-338.971
-337.340
-338.730
-339.589
-343.792
-342.407
-341.830
-338.289
-336.674
-338.945
-343.714
-336.315
-341.327
-343.311
-337.892
-337.431
-339.571
-339.033
-337.607
-341.565
-339.752
-340.216
-340.322
-342.581
-342.911
-340.007
-343.541
-342.010
-336.410
-337.209
-338.236
-336.827
-342.468
-344.291
-340.454
-338.825
-344.071
-341.749
-339.465
-342.119
-339.412
-340.803
-340.743
-333.934
-342.772
-340.295
-340.989
-339.569
-333.334
-337.772
-337.781
-330.604
-339.560
-335.220
-339.637
-341.835
-339.655
-337.191
-339.272
-337.746
-331.430
-333.324
-337.355
-340.086
-343.921
-343.744
-339.677
-344.088
-339.404
-339.187
-338.996
-336.580
-338.820
-336.781
-343.719
-344.122
-332.248
-342.955
-342.434
-340.618
-336.213
-340.011
-337.517
-342.566
-341.088
-337.342
-341.813
-346.102
-334.580
-339.997
-344.913
-338.303
-345.029
-341.774
-340.431
-340.286
-338.789
-337.706
-338.813
-342.567
-331.076
-336.418
-339.565
-341.377
-339.147
-337.709
-337.541
-339.670
-334.586
-345.886
-334.321
-334.733
-339.901
-340.292
-340.064
-337.923
-340.673
-336.534
-340.318
-337.732
-336.249
-337.150
-336.041
-333.724
-339.808
-340.430
-336.813
-336.194
-338.372
-343.831
-347.232
-346.268
-339.546
-338.320
-339.625
-337.640
-339.202
-338.101
-339.719
-338.128
-339.387
-335.084
-341.832
-338.617
-340.892
-343.752
-338.615
-337.110
-336.870
-338.791
-339.871
-344.787
-336.290
-337.610
-339.636
-338.891
-343.761
-338.299
-341.260
-339.998
-341.031
-340.681
-337.863
-343.546
-335.766
-332.567
-338.323
-340.698
-340.668
-340.749
-342.445
-340.233
-341.257
-343.140
-342.670
-337.117
-338.089
-334.562
-343.662
-345.433
-336.655
-339.280
-341.508
-335.360
-337.761
-334.291
-343.189
-344.196
-342.054
-338.891
-341.664
-341.855
-340.492
-338.484
-331.935
-337.050
-337.516
-338.655
-342.237
-343.234
-336.228
-335.208
-337.924
-340.425
-339.062
-335.596
-341.404
-342.424
-340.991
-337.642
-339.106
-335.317
-339.789
-340.047
-337.189
-342.350
-340.394
-338.716
-336.831
-337.079
-341.195
-341.032
-340.648
-343.362
-338.328
-341.031
-340.187
-342.734
-340.109
-337.529
-342.008
-341.717
-340.004
-339.375
-340.981
-339.734
-343.214
-339.262
-336.102
-337.214
-337.623
-341.321
-341.042
-337.465
-336.852
-334.494
-337.558
-337.314
-339.224
-337.714
-341.734
-338.353
-339.904
-337.875
-344.566
-337.078
-336.919
-339.362
-340.623
-341.609
-339.609
-339.568
-336.734
-340.425
-338.570
-341.679
-333.056
-337.023
-341.083
-340.989
-339.462
-337.681
-337.173
-334.365
-338.351
-340.080
-333.643
-339.392
-342.299
-342.368
-343.711
-340.090
-336.201
-335.003
-339.610
-342.373
-337.452
-338.700
-341.185
-339.949
-337.613
-335.817
-339.704
-339.403
-335.570
-337.494
-342.312
-338.067
-336.844
-337.908
-339.362
-344.158
-339.484
-339.604
-344.233
-336.747
-328.862
-341.023
-344.478
-337.869
-339.780
-338.749
-339.456
-337.846
-341.580
-335.774
-342.638
-341.581
-334.937
-335.793
-338.562
-340.790
-340.629
-340.145
-344.847
-341.618
-339.444
-338.548
-333.635
-335.954
-338.346
-340.021
-331.860
-336.573
-330.243
-342.379
-336.943
-340.181
-342.853
-340.713
-337.646
-336.161
-341.292
-341.363
-337.426
-335.245
-340.275
-339.504
-330.348
-337.476
-337.783
-341.152
-335.042
-334.601
-341.282
-342.059
-339.856
-337.667
-343.481
-335.584
-339.434
-341.973
-340.194
-334.975
-338.984
-339.103
-336.772
-334.094
-337.944
-337.010
-342.974
-345.392
-340.684
-338.475
-338.141
-339.726
-335.498
-338.132
-341.719
-335.531
-338.929
-339.527
-339.469
-342.057
-342.023
-333.214
-341.152
-338.745
-339.093
-336.471
-347.877
-339.067
-341.705
-339.846
-340.910
-336.965
-339.668
-335.924
-335.144
-339.433
-335.242
-334.332
-339.880
-339.304
-335.440
-337.669
-335.959
-337.376
-341.409
-342.353
-340.952
-338.270
-336.040
-340.154
-339.079
-336.526
-339.487
-337.459
-339.820
-341.161
-344.103
-339.675
-340.988
-338.824
-335.648
-337.516
-339.673
-333.472
-336.981
-337.216
-339.387
-338.572
-338.852
-340.233
-341.628
-340.637
-339.300
-339.907
-336.945
-336.733
-339.909
-336.447
-339.284
-338.263
-334.928
-337.942
-340.608
-345.091
-341.799
-341.231
-344.220
-343.998
-336.275
-339.424
-331.080
-335.313
-344.824
-344.325
-336.714
-336.721
-343.023
-345.151
-343.135
-339.165
-340.395
-339.042
-340.131
-340.466
-342.311
-339.919
-331.107
-328.985
-338.331
-337.909
-340.818
-333.010
-343.092
-343.791
-343.240
-343.940
-339.494
-342.651
-340.714
-342.625
-335.947
-337.513
-338.290
-341.747
-341.858
-343.253
-333.574
-337.329
-346.043
-341.180
-343.229
-334.881
-336.269
-341.679
-340.601
-338.855
-333.988
-339.789
-346.585
-345.206
-339.657
-339.497
-344.215
-342.734
-339.875
-337.420
-339.315
-341.564
-332.798
-333.844
-344.018
-342.744
-341.640
-347.877
-336.555
-338.647
-342.123
-343.292
-336.227
-341.072
-341.904
-344.238
-340.175
-339.534
-338.316
-340.024
-342.534
-342.555
-335.483
-339.084
-344.189
-340.691
-333.028
-337.495
-337.725
-333.186
-346.207
-341.524
-334.353
-344.748
-340.307
-341.087
-339.171
-342.044
-340.377
-340.681
-342.190
-341.915
-340.222
-336.214
-339.489
-335.193
-341.133
-337.736
-344.511
-342.910
-344.726
-338.395
-338.715
-341.476
-341.709
-339.140
-341.398
-338.999
-335.649
-334.990
-339.145
-336.094
-328.655
-337.591
-339.143
-333.936
-341.258
-341.140
-342.075
-339.261
-345.362
-338.674
-345.854
-339.781
-340.108
-342.846
-340.602
-342.690
-335.970
-337.527
-337.609
-340.350
-341.100
-342.686
-337.706
-338.937
-343.427
-339.062
-337.436
-335.356
-342.942
-339.670
-334.796
-338.267
-340.097
-341.840
-341.310
-339.876
-332.980
-342.179
-334.428
-340.243
-338.666
-337.756
-339.465
-342.375
-338.872
-341.992
-339.971
-337.397
-345.152
-344.557
-338.870
-344.296
-338.704
-339.970
-338.600
-338.760
-344.562
-342.417
-330.709
-333.361
-341.954
-341.069
-342.219
-337.897
-346.392
-339.351
-339.093
-338.235
-338.912
-338.112
-339.167
-336.663
-340.592
-338.798
-343.157
-338.853
-338.980
-333.043
-340.456
-337.903
-339.680
-337.296
-339.802
-339.191
-334.029
-339.422
-335.969
-339.423
-337.274
-341.024
-338.469
-342.657
-339.703
-341.656
-338.719
-339.695
-347.565
-341.136
-341.303
-335.511
-340.406
-335.751
-333.197
-339.459
-341.741
-341.030
-341.526
-339.236
-338.536
-342.310
-336.049
-337.516
-340.709
-342.142
-337.350
-337.849
-342.050
-339.480
-347.056
-343.886
-343.745
-339.398
-335.549
-337.950
-336.619
-334.359
-341.718
-343.845
-334.891
-338.112
-343.962
-338.393
-337.124
-336.489
-333.199
-332.991
-340.918
-336.437
-340.996
-337.012
-332.576
-340.403
-344.129
-342.752
-340.238
-339.435
-339.107
-337.577
-345.453
-335.830
-339.786
-335.576
-337.006
-336.122
-340.356
-335.034
-338.693
-344.005
-336.850
-343.880
-339.651
-338.014
-337.710
-337.978
-341.143
-341.044
-333.417
-337.742
-339.449
-342.667
-338.542
-339.138
-336.789
-335.866
-340.321
-338.343
-337.800
-339.192
-340.095
-341.904
-337.404
-338.672
-338.671
-339.790
-340.736
-343.964
-340.804
-339.664
-338.317
-342.011
-338.763
-343.112
-338.363
-340.994
-335.432
-333.237
-335.920
-338.741
-343.255
-336.879
-339.686
-339.406
-340.752
-338.709
-342.123
-341.512
-341.649
-339.665
-336.186
-338.192
-336.803
-336.820
-340.291
-341.066
-342.654
-341.425
-338.090
-342.390
-336.306
-343.286
-331.960
-337.535
-340.063
-340.920
-338.694
-338.617
-338.091
-338.015
-342.972
-342.389
-339.102
-340.750
-344.593
-341.999
-341.417
-339.462
-340.118
-340.292
-339.950
-338.872
-342.352
-339.950
-343.925
-337.728
-339.660
-334.953
-339.064
-338.463
-341.551
-340.020
-335.993
-337.480
-342.900
-337.157
-337.886
-333.819
-337.053
-337.250
-345.172
-341.487
-341.709
-339.075
-339.903
-341.192
-339.926
-336.976
-339.885
-340.590
-339.635
-339.270
-338.992
-340.854
-340.959
-338.045
-339.552
-334.674
-339.196
-338.170
-340.540
-339.288
-340.384
-342.255
-336.663
-336.515
-339.897
-337.236
-340.268
-341.097
-342.118
-339.557
-339.803
-341.102
-332.490
-341.226
-337.167
-337.388
-339.114
-340.561
-339.696
-342.262
-345.666
-341.522
-337.884
-334.950
-337.214
-338.360
-340.612
-337.137
-340.630
-339.001
-342.554
-342.733
-343.319
-342.369
-328.157
-334.253
-341.863
-332.002
-337.521
-338.100
-342.194
-341.588
-337.644
-332.970
-338.393
-339.764
-343.190
-338.995
-346.644
-345.477
-341.056
-342.064
-341.808
-341.510
-338.970
-340.620
-342.422
-339.750
-341.220
-335.220
-343.527
-343.147
-339.762
-339.618
-340.393
-342.331
-339.704
-337.034
-341.017
-339.769
-340.974
-339.742
-339.527
-334.234
-336.259
-333.563
-337.294
-341.143
-331.093
-334.792
-337.022
-335.341
-331.393
-341.707
-340.714
-342.293
-338.328
-340.956
-342.628
-342.865
-336.867
-342.829
-340.576
-341.963
-341.322
-342.676
-330.865
-333.396
-343.201
-342.502
-336.512
-336.125
-342.647
-341.724
-338.739
-339.503
-339.798
-338.656
-338.462
-337.927
-339.688
-341.825
-334.172
-340.076
-343.224
-340.866
-336.667
-340.143
-340.435
-341.737
-334.965
-336.671
-340.206
-344.528
-340.084
-331.599
-339.940
-340.866
-339.751
-340.314
-342.182
-345.084
-340.340
-341.651
-335.580
-332.129
-343.060
-342.688
-328.750
-339.731
-340.271
-335.353
-339.966
-334.228
-347.718
-340.591
-341.622
-340.857
-330.579
-338.924
-341.781
-342.193
-345.135
-342.669
-337.965
-339.260
-340.688
-340.455
-336.526
-343.588
-341.269
-341.075
-341.016
-341.324
-332.989
-338.956
-338.290
-338.197
-341.074
-339.688
-338.213
-341.722
-338.333
-340.469
-347.257
-347.193
-337.224
-339.591
-339.595
-337.584
-342.966
-338.567
-342.181
-338.987
-333.663
-340.049
-332.933
-336.852
-341.792
-343.059
-340.775
-339.138
-340.409
-339.187
-344.506
-339.479
-337.353
-340.574
-335.878
-338.960
-339.875
-334.079
-334.826
-339.669
-339.385
-340.346
-339.735
-339.345
-337.907
-340.253
-342.083
-341.904
-345.607
-337.786
-333.278
-338.596
-341.511
-334.088
-340.700
-339.359
-339.351
-337.156
-340.652
-341.709
-341.473
-340.553
-335.597
-337.760
-340.293
-336.946
-340.752
-339.499
-331.755
-339.132
-341.123
-340.581
-333.996
-338.759
-336.085
-338.354
-337.142
-341.991
-338.331
-339.950
-337.573
-338.611
-340.434
-338.762
-344.657
-343.553
-340.861
-341.529
-340.872
-343.162
-338.307
-338.047
-336.581
-335.891
-344.697
-343.279
-339.361
-340.764
-341.267
-339.586
-344.626
-340.424
-336.109
-339.152
-347.577
-341.990
-338.231
-338.558
-341.929
-338.338
-343.172
-338.127
-342.417
-338.185
-343.185
-340.374
-337.389
-335.882
-337.407
-340.219
-344.313
-341.099
-340.373
-337.728
-338.941
-338.998
-339.102
-337.854
-335.140
-340.576
-340.957
-345.090
-340.546
-340.022
-339.485
-338.789
-342.037
-338.809
-339.826
-340.052
-343.093
-342.713
-338.991
-340.305
-339.906
-338.043
-338.286
-341.073
-343.315
-338.197
-339.860
-341.242
-339.943
-340.824
-340.730
-336.739
-343.246
-336.741
-344.481
-342.998
-340.181
-340.572
-342.644
-339.954
-337.706
-338.710
-340.107
-344.641
-344.866
-340.814
-339.478
-336.855
-340.716
-335.908
-333.394
-338.313
-340.055
-341.953
-340.487
-340.568
-343.540
-340.228
-336.471
-339.700
-337.503
-337.625
-340.274
-339.746
-338.858
-338.040
-347.745
-343.377
-346.435
-341.848
-340.899
-336.609
-338.579
-336.180
-342.380
-339.104
-341.457
-338.600
-345.019
-339.092
-340.002
-336.472
-345.160
-341.369
-344.277
-342.900
-337.341
-341.896
-330.852
-337.580
-340.898
-340.694
-340.416
-340.766
-331.576
-334.066
-332.397
-338.272
-339.237
-341.364
-341.961
-340.747
-343.028
-335.050
-333.085
-338.154
-340.334
-341.191
-342.573
-344.477
-335.988
-341.257
-343.007
-339.945
-339.046
-340.367
-345.540
-341.218
-340.672
-335.671
-339.602
-339.447
-340.356
-339.055
-341.247
-337.819
-334.288
-344.806
-339.527
-336.240
-337.678
-337.932
-340.248
-341.217
-341.037
-340.570
-342.306
-344.926
-341.910
-341.345
-337.555
-330.554
-341.355
-338.865
-340.405
-341.148
-342.165
-343.020
-335.177
-336.987
-339.304
-337.764
-336.574
-337.898
-336.528
-339.853
-339.509
-335.836
-340.941
-338.937
-341.003
-345.064
-341.176
-340.333
-337.169
-334.600
-340.063
-336.443
-337.824
-341.131
-338.651
-339.923
-340.511
-343.730
-343.556
-341.695
-343.563
-340.428
-340.892
-340.817
-335.328
-334.001
-334.843
-341.468
-336.277
-334.112
-339.226
-339.534
-340.728
-336.998
-333.488
-339.810
-331.545
-337.704
-342.401
-337.673
-339.611
-338.664
-328.862
-339.018
-341.322
-342.288
-335.963
-338.878
-340.085
-340.847
-337.274
-340.353
-340.947
-336.223
-344.712
-344.054
-340.204
-343.479
-337.921
-342.244
-337.665
-337.598
-342.051
-340.580
-343.828
-343.144
-341.603
-339.642
-341.368
-345.614
-340.903
-341.816
-337.963
-340.698
-338.712
-338.461
-342.532
-343.367
-338.972
-337.829
-339.529
-340.169
-340.029
-342.754
-336.994
-336.932
-339.801
-336.502
-342.058
-343.229
-341.911
-337.604
-338.454
-338.537
-341.367
-335.334
-341.544
-342.062
-338.943
-336.421
-339.093
-338.931
-343.346
-342.974
-333.214
-332.548
-337.626
-337.509
-340.007
-340.651
-339.594
-338.932
-341.518
-341.485
-336.267
-338.063
-339.888
-344.543
-344.325
-338.775
-339.928
-341.271
-337.206
-336.328
-342.587
-342.839
-341.655
-336.383
-339.353
-340.018
-340.714
-345.115
-339.713
-336.179
-342.321
-341.072
-340.645
-342.200
-345.169
-339.244
-344.317
-334.607
-339.344
-342.219
-346.065
-344.183
-343.519
-341.797
-332.558
-340.573
-335.189
-339.179
-336.524
-339.011
-337.546
-340.898
-340.040
-342.488
-337.107
-332.546
-338.756
-335.561
-336.122
-337.996
-334.158
-337.304
-336.598
-338.065
-338.682
-340.550
-339.430
-337.336
-337.579
-338.184
-329.818
-338.523
-342.005
-341.264
-341.168
-340.969
-337.026
-337.566
-339.392
-338.429
-336.730
-331.505
-343.875
-341.606
-345.559
-339.960
-340.443
-336.025
-337.455
-338.079
-339.879
-339.301
-338.406
-341.819
-336.800
-341.805
-336.999
-339.571
-338.507
-333.927
-343.037
-340.236
-331.038
-335.516
-344.509
-341.471
-335.487
-337.774
-337.858
-336.100
-339.095
-342.824
-340.513
-336.532
-342.388
-338.973
-336.362
-339.826
-340.069
-336.626
-336.100
-341.726
-343.841
-339.520
-343.345
-342.078
-341.193
-335.795
-342.801
-338.073
-337.908
-341.699
-341.759
-340.283
-341.272
-341.000
-335.741
-338.340
-347.355
-340.525
-339.005
-339.459
-336.103
-341.306
-340.542
-338.310
-338.103
-334.268
-337.508
-339.792
-341.811
-338.175
-340.951
-339.170
-342.835
-337.094
-335.912
-338.266
-342.179
-338.046
-341.036
-343.584
-340.948
-340.410
-334.311
-338.203
-329.338
-333.231
-340.032
-342.776
-339.488
-343.505
-343.696
-342.061
-342.258
-342.430
-338.451
-338.014
-343.563
-342.301
-340.400
-342.284
-337.141
-337.238
-338.350
-338.779
-340.031
-336.553
-336.108
-338.863
-336.924
-342.636
-340.965
-341.018
-342.300
-343.570
-336.849
-338.046
-342.246
-339.535
-338.751
-337.374
-339.979
-342.065
-338.813
-340.986
-340.169
-337.166
-329.220
-333.157
-335.643
-337.185
-340.276
-338.708
-336.631
-338.548
-341.157
-341.008
-332.312
-335.784
-339.762
-337.597
-332.867
-342.027
-338.859
-339.217
-343.100
-339.664
-340.589
-338.033
-334.390
-345.638
