# Supplementary material for: A Fast and Efficient Approach for Genomic Selection with High-Density Markers
Source: G3 (Bethesda). 2012 Oct 1;2(10):1179–84. doi: 10.1534/g3.112.003822 (PMC3464110; doi:10.1534/g3.112.003822)
Supplement: Supporting Information [file supp_2.10.1179_FileS1.zip › Rep1_50/Rep13/TBV6]

-342.895
-342.258
-339.796
-340.851
-338.535
-333.941
-344.771
-339.205
-341.522
-339.296
-339.167
-340.299
-337.246
-338.213
-339.401
-334.063
-338.161
-341.851
-342.405
-339.635
-340.543
-339.937
-338.854
-339.322
-345.139
-342.817
-335.463
-340.102
-339.309
-335.239
-342.767
-337.242
-340.588
-341.813
-339.156
-337.545
-340.748
-344.180
-344.115
-344.465
-337.094
-338.684
-336.379
-337.700
-338.550
-338.387
-340.517
-334.929
-338.458
-338.806
-336.296
-340.267
-335.643
-347.205
-342.291
-340.425
-344.309
-339.109
-337.098
-336.063
-339.885
-339.580
-338.717
-339.607
-337.924
-340.840
-341.442
-339.152
-329.479
-332.768
-337.608
-343.998
-345.033
-346.117
-342.912
-334.484
-337.816
-335.745
-336.761
-341.849
-338.838
-341.697
-346.796
-341.742
-340.175
-343.085
-335.270
-341.947
-338.263
-340.559
-342.307
-334.986
-340.514
-342.124
-331.923
-332.561
-341.677
-337.587
-337.541
-336.179
-344.119
-339.516
-339.613
-341.613
-332.231
-337.818
-342.202
-337.194
-341.149
-336.288
-337.933
-336.364
-341.866
-345.875
-340.951
-340.727
-343.034
-339.709
-341.245
-334.459
-343.107
-335.661
-338.625
-338.524
-339.865
-340.994
-334.340
-341.013
-330.240
-340.505
-334.952
-341.544
-344.609
-345.712
-333.691
-338.617
-344.607
-341.329
-339.211
-343.206
-338.709
-337.468
-331.023
-340.460
-345.997
-343.149
-342.038
-338.945
-337.431
-342.003
-341.422
-343.646
-340.991
-339.149
-346.142
-338.525
-333.230
-342.771
-336.390
-339.226
-343.149
-334.583
-343.178
-341.461
-338.463
-340.063
-338.643
-337.663
-329.374
-332.478
-342.390
-345.022
-345.391
-344.836
-340.696
-335.496
-334.703
-339.282
-332.938
-338.914
-338.893
-341.318
-339.264
-333.573
-334.268
-340.839
-338.896
-337.520
-339.887
-337.059
-341.766
-336.713
-338.295
-335.445
-336.799
-336.378
-344.406
-339.465
-337.484
-337.756
-340.338
-340.862
-335.195
-339.925
-339.151
-339.962
-341.911
-344.228
-342.936
-341.664
-340.100
-334.902
-339.500
-338.831
-342.253
-342.243
-340.840
-333.576
-337.558
-339.848
-345.193
-343.493
-338.472
-340.505
-337.867
-338.601
-341.416
-340.843
-343.521
-342.377
-338.081
-341.342
-340.385
-338.084
-338.894
-341.444
-340.418
-337.020
-338.135
-338.888
-339.935
-337.760
-339.920
-340.135
-335.777
-341.959
-341.292
-339.020
-345.355
-340.122
-344.152
-339.809
-335.576
-337.198
-333.063
-339.301
-337.873
-339.351
-340.344
-335.706
-343.577
-343.203
-338.529
-339.561
-336.994
-339.020
-338.217
-336.418
-339.532
-340.490
-344.348
-344.528
-338.217
-342.614
-334.580
-341.292
-341.850
-341.426
-336.140
-345.827
-340.173
-342.048
-341.971
-340.178
-338.034
-339.146
-339.838
-341.063
-331.113
-334.188
-340.326
-345.604
-338.254
-338.656
-337.463
-341.047
-340.405
-339.806
-339.771
-340.014
-342.524
-341.273
-344.900
-342.986
-337.721
-337.660
-338.366
-333.218
-340.552
-343.118
-341.238
-345.229
-340.209
-340.982
-343.196
-340.017
-343.764
-339.727
-337.879
-338.623
-346.257
-340.016
-338.306
-332.398
-335.870
-339.239
-331.877
-340.670
-338.286
-337.454
-340.660
-334.109
-331.226
-334.380
-338.687
-338.283
-334.839
-339.892
-339.683
-340.280
-343.048
-336.239
-342.320
-340.336
-336.304
-337.801
-340.578
-339.639
-339.535
-342.245
-340.108
-338.956
-339.644
-343.231
-339.121
-338.828
-330.197
-334.508
-345.225
-339.977
-336.869
-334.543
-342.939
-336.900
-340.158
-338.904
-341.723
-338.631
-340.857
-338.570
-333.993
-339.033
-335.197
-332.177
-340.861
-341.753
-340.748
-338.671
-338.506
-339.089
-341.656
-343.614
-339.000
-338.313
-337.074
-341.016
-339.054
-340.222
-338.999
-339.013
-336.877
-331.312
-339.982
-337.538
-345.003
-339.585
-339.053
-333.854
-342.939
-339.135
-340.600
-335.274
-338.447
-340.301
-344.241
-344.940
-339.650
-339.211
-337.734
-336.908
-333.146
-335.426
-339.347
-337.832
-342.245
-336.544
-338.748
-342.857
-338.905
-337.942
-337.942
-337.922
-339.119
-339.315
-340.104
-340.751
-334.877
-339.044
-344.258
-339.093
-336.710
-335.240
-339.853
-340.692
-333.204
-337.592
-339.769
-336.652
-340.839
-334.697
-333.974
-341.180
-341.139
-342.006
-338.950
-336.243
-342.607
-339.203
-346.934
-343.837
-343.577
-338.676
-336.206
-333.011
-343.692
-338.954
-338.299
-339.472
-337.815
-340.600
-338.138
-337.029
-344.487
-341.851
-340.618
-342.984
-341.874
-341.197
-343.132
-337.914
-341.646
-343.011
-340.128
-344.859
-336.952
-335.001
-340.297
-337.654
-338.677
-332.513
-339.593
-339.126
-341.175
-341.033
-337.741
-339.924
-346.861
-342.899
-336.983
-339.828
-345.638
-340.155
-340.338
-341.694
-342.157
-341.472
-339.816
-338.186
-337.605
-333.834
-336.227
-340.124
-331.930
-339.168
-337.230
-339.925
-337.920
-336.676
-340.006
-345.251
-341.740
-339.089
-341.506
-337.341
-342.374
-340.376
-342.728
-339.929
-338.569
-335.935
-341.029
-340.082
-341.167
-337.377
-339.905
-340.692
-338.539
-340.003
-341.587
-340.710
-339.112
-338.421
-343.149
-335.301
-338.834
-335.931
-333.838
-334.904
-342.976
-341.192
-337.319
-343.840
-337.383
-343.843
-332.532
-331.541
-339.521
-341.603
-340.012
-340.863
-342.585
-339.730
-337.168
-340.659
-336.260
-337.777
-339.112
-335.439
-339.884
-336.285
-331.643
-342.125
-337.304
-338.010
-338.181
-335.240
-341.093
-337.627
-339.612
-341.241
-340.219
-340.458
-333.128
-338.164
-339.378
-340.224
-344.300
-342.696
-340.822
-339.375
-341.285
-341.624
-342.705
-339.418
-340.763
-338.421
-339.298
-337.521
-333.508
-339.828
-337.206
-337.039
-341.423
-343.287
-335.973
-337.858
-340.415
-334.717
-334.165
-337.694
-336.768
-345.295
-335.142
-338.144
-345.330
-336.601
-338.571
-339.942
-340.989
-339.324
-337.366
-339.976
-339.519
-343.051
-341.916
-338.034
-333.690
-341.304
-333.821
-332.999
-338.829
-340.876
-338.168
-340.056
-341.810
-338.665
-342.379
-339.028
-341.128
-341.202
-339.597
-336.107
-334.369
-339.704
-345.336
-339.868
-343.337
-339.524
-341.213
-343.018
-340.916
-342.657
-339.646
-340.945
-342.037
-336.037
-338.603
-337.190
-339.048
-337.798
-338.171
-338.802
-337.287
-340.069
-340.547
-340.504
-335.808
-340.880
-332.384
-335.178
-340.181
-341.110
-338.889
-336.424
-339.644
-340.451
-334.416
-336.663
-337.266
-336.564
-340.178
-341.447
-341.199
-336.858
-341.834
-344.679
-340.849
-339.662
-343.475
-343.207
-342.035
-340.789
-340.744
-338.996
-341.039
-341.293
-338.596
-338.691
-339.914
-341.035
-342.741
-338.525
-339.639
-341.329
-337.951
-336.466
-340.154
-333.491
-339.941
-343.010
-339.045
-342.619
-340.993
-341.978
-343.549
-340.807
-332.623
-342.147
-335.915
-338.402
-336.966
-336.802
-338.570
-344.384
-340.237
-344.224
-336.774
-335.806
-341.731
-346.589
-340.384
-340.375
-339.355
-338.395
-343.832
-340.447
-336.373
-337.924
-340.263
-340.036
-337.394
-341.284
-338.044
-333.258
-337.357
-339.178
-340.306
-338.079
-338.498
-338.955
-330.520
-338.539
-337.638
-337.133
-339.443
-338.034
-341.406
-337.204
-337.015
-333.964
-342.769
-340.961
-339.167
-339.054
-337.877
-337.548
-341.771
-340.207
-339.483
-341.793
-340.221
-344.471
-338.400
-341.034
-331.375
-336.398
-340.031
-338.368
-339.447
-339.198
-337.832
-338.917
-339.928
-339.906
-340.986
-339.902
-337.403
-337.020
-336.440
-340.309
-345.226
-338.415
-338.747
-335.552
-343.653
-343.247
-336.788
-337.194
-338.995
-339.712
-343.643
-343.661
-339.655
-336.335
-336.440
-338.808
-344.606
-338.588
-338.820
-336.438
-338.618
-340.772
-337.240
-339.449
-342.153
-344.740
-337.196
-335.652
-340.450
-342.040
-339.648
-337.968
-337.035
-337.046
-336.533
-340.393
-338.822
-338.757
-336.785
-343.250
-339.522
-335.763
-335.271
-336.681
-337.231
-338.703
-335.584
-335.287
-338.598
-337.312
-340.256
-338.730
-335.283
-334.379
-334.427
-336.555
-335.281
-332.288
-343.743
-336.534
-338.696
-338.990
-339.016
-341.322
-332.122
-332.394
-341.262
-341.646
-345.099
-345.084
-335.065
-334.507
-339.031
-340.289
-332.464
-336.028
-340.334
-338.571
-340.138
-338.344
-341.465
-338.650
-330.538
-335.917
-340.268
-340.543
-341.657
-340.776
-340.127
-340.423
-339.724
-338.618
-340.438
-340.359
-338.838
-340.084
-342.907
-339.158
-339.290
-338.057
-340.415
-338.257
-339.813
-337.714
-337.947
-339.327
-342.908
-339.949
-341.452
-340.223
-342.177
-337.313
-341.092
-341.062
-338.387
-338.875
-341.078
-339.217
-339.059
-342.628
-334.183
-336.192
-332.807
-332.280
-344.087
-340.311
-330.535
-337.306
-337.998
-336.743
-346.890
-344.737
-341.019
-342.693
-339.206
-340.271
-341.213
-339.564
-338.359
-337.241
-342.900
-345.055
-344.421
-342.122
-340.526
-338.471
-345.019
-341.531
-341.695
-339.076
-344.866
-340.154
-341.845
-341.143
-342.728
-341.820
-340.561
-342.968
-347.155
-338.660
-335.494
-341.334
-338.879
-339.263
-338.803
-339.094
-342.830
-335.728
-345.411
-336.323
-345.459
-339.540
-337.736
-338.816
-339.922
-340.441
-342.283
-344.266
-342.245
-341.929
-339.389
-342.579
-344.743
-345.599
-336.990
-337.536
-337.429
-340.478
-348.239
-342.103
-329.725
-335.553
-343.927
-338.598
-337.924
-335.592
-340.461
-339.573
-339.136
-340.459
-336.422
-332.187
-344.654
-341.425
-337.581
-335.036
-345.942
-338.063
-336.622
-341.498
-339.511
-340.277
-339.883
-341.199
-343.717
-337.415
-338.877
-338.063
-337.771
-341.368
-339.469
-345.791
-334.993
-341.171
-342.718
-335.583
-341.341
-335.918
-335.905
-343.644
-343.138
-339.874
-341.842
-343.999
-338.564
-342.622
-341.428
-342.713
-339.386
-341.185
-342.332
-339.786
-333.354
-335.263
-337.962
-333.955
-337.828
-338.320
-332.060
-339.285
-343.004
-342.853
-338.161
-340.963
-339.543
-337.607
-342.687
-341.398
-336.059
-340.723
-342.489
-338.075
-337.222
-341.690
-339.719
-335.554
-342.268
-342.961
-332.812
-339.019
-336.750
-340.186
-341.775
-343.422
-339.600
-336.218
-342.174
-341.206
-338.533
-339.429
-337.403
-337.180
-342.127
-339.788
-343.932
-338.953
-331.104
-337.805
-337.426
-335.714
-335.031
-340.898
-342.937
-341.908
-343.859
-335.613
-336.245
-343.533
-342.063
-344.725
-337.798
-338.379
-337.990
-337.126
-339.212
-336.577
-340.111
-339.232
-337.607
-341.564
-334.426
-339.414
-341.150
-337.585
-339.308
-338.279
-338.852
-334.427
-338.322
-338.299
-345.998
-337.089
-345.765
-336.962
-337.507
-340.265
-337.994
-339.252
-342.583
-341.531
-343.290
-342.482
-344.050
-340.912
-342.997
-341.064
-337.923
-338.672
-342.309
-338.628
-339.175
-333.346
-340.540
-338.100
-341.167
-337.858
-334.656
-333.718
-338.083
-338.031
-341.251
-337.199
-335.437
-338.257
-340.905
-336.775
-332.846
-338.245
-338.528
-342.773
-339.239
-340.960
-332.566
-338.520
-337.024
-337.006
-339.029
-338.610
-336.517
-338.696
-339.186
-336.490
-338.412
-340.179
-340.068
-336.388
-336.254
-339.217
-340.089
-338.862
-338.453
-335.922
-338.729
-341.180
-340.978
-342.412
-337.946
-340.974
-338.924
-338.633
-338.371
-338.801
-336.704
-339.483
-339.512
-339.161
-340.329
-341.889
-345.318
-342.052
-340.807
-341.982
-339.486
-339.600
-329.377
-338.295
-344.278
-339.721
-342.904
-343.864
-331.845
-335.768
-336.910
-341.076
-338.704
-340.265
-334.857
-340.514
-338.587
-339.529
-338.484
-338.182
-339.730
-342.978
-338.177
-341.134
-339.029
-337.870
-337.407
-342.619
-340.863
-338.233
-336.241
-337.637
-337.543
-338.457
-341.597
-342.751
-343.221
-341.047
-340.601
-339.314
-337.273
-336.832
-335.971
-339.910
-338.900
-338.208
-339.672
-343.046
-339.588
-338.167
-337.376
-342.804
-344.650
-342.936
-342.035
-340.815
-338.872
-340.723
-337.145
-340.657
-339.047
-339.753
-339.474
-340.981
-341.001
-339.608
-339.618
-340.218
-343.979
-337.502
-340.877
-341.240
-344.783
-338.706
-332.602
-335.287
-347.298
-345.910
-339.600
-343.384
-338.723
-340.650
-341.084
-343.734
-343.316
-340.422
-337.432
-339.994
-335.246
-339.439
-338.484
-337.683
-341.798
-344.234
-343.119
-342.135
-342.867
-342.169
-337.121
-338.417
-342.948
-342.533
-343.401
-342.011
-338.400
-339.755
-343.254
-342.906
-341.512
-340.790
-340.091
-339.361
-338.569
-339.517
-339.888
-336.998
-336.621
-336.805
-338.329
-338.480
-342.143
-342.071
-338.190
-334.470
-342.883
-332.408
-339.716
-337.796
-342.488
-337.254
-338.241
-337.338
-343.254
-339.733
-339.360
-337.588
-333.161
-331.460
-330.709
-342.606
-342.587
-340.994
-338.548
-339.494
-336.217
-336.183
-341.282
-340.231
-345.958
-339.710
-347.942
-339.638
-340.698
-337.239
-343.388
-343.238
-339.621
-339.819
-339.911
-340.709
-341.363
-338.320
-338.533
-335.384
-349.261
-344.674
-343.584
-339.670
-340.384
-339.745
-337.477
-335.896
-337.027
-333.687
-345.266
-342.433
-338.765
-342.738
-334.403
-336.540
-341.831
-339.219
-344.117
-334.172
-340.342
-337.626
-337.721
-338.221
-338.072
-339.196
-345.372
-341.804
-341.605
-339.739
-340.142
-339.304
-341.078
-340.992
-343.887
-343.241
-334.602
-338.359
-333.078
-347.525
-335.963
-335.837
-341.799
-339.665
-337.006
-340.828
-340.749
-340.723
-342.080
-343.003
-341.596
-343.555
-340.229
-341.542
-339.991
-340.587
-342.241
-342.084
-339.023
-342.542
-341.688
-334.076
-340.090
-338.853
-338.180
-336.083
-338.649
-340.949
-340.325
-341.261
-337.549
-339.030
-340.828
-338.982
-338.854
-338.998
-342.985
-342.561
-336.747
-338.536
-338.173
-336.852
-341.033
-341.587
-334.147
-337.212
-342.703
-334.855
-333.484
-336.799
-338.278
-339.176
-340.978
-341.355
-339.778
-339.317
-338.550
-343.753
-341.239
-340.306
-342.076
-340.596
-339.576
-334.472
-336.282
-340.459
-340.720
-337.811
-341.055
-343.973
-340.040
-338.392
-340.366
-336.680
-339.461
-343.147
-339.631
-337.217
-336.750
-338.404
-340.762
-342.187
-346.448
-339.705
-339.931
-339.773
-339.934
-341.781
-338.114
-334.363
-343.255
-341.703
-337.546
-342.349
-337.356
-339.846
-337.545
-341.560
-331.614
-337.651
-332.933
-339.536
-339.846
-337.118
-338.124
-341.448
-336.818
-341.355
-333.205
-339.275
-343.838
-343.593
-335.773
-339.214
-339.615
-340.709
-345.948
-337.193
-337.531
-340.883
-340.496
-339.921
-339.647
-335.365
-337.065
-341.182
-341.868
-340.229
-336.516
-342.281
-342.758
-343.395
-338.355
-342.470
-341.175
-340.345
-335.206
-339.778
-337.576
-337.380
-344.066
-341.523
-338.876
-339.488
-334.673
-343.979
-341.179
-337.921
-338.891
-334.797
-337.492
-333.030
-334.970
-338.284
-334.727
-334.703
-342.449
-339.126
-334.554
-339.137
-333.831
-340.476
-339.191
-338.828
-334.671
-337.457
-338.910
-339.856
-340.081
-335.849
-344.728
-338.516
-339.360
-336.253
-331.268
-334.531
-341.483
-341.746
-337.766
-337.795
-341.846
-337.876
-339.259
-333.483
-341.793
-344.895
-339.313
-340.379
-340.082
-333.461
-338.761
-337.168
-337.353
-341.713
-337.199
-347.583
-337.258
-337.746
-340.654
-341.471
-343.657
-338.061
-339.079
-338.237
-337.965
-336.817
-341.530
-339.397
-331.547
-340.165
-338.608
-337.084
-342.254
-336.074
-344.694
-340.476
-344.395
-342.372
-341.689
-334.102
-339.448
-340.192
-335.868
-339.899
-337.412
-336.664
-336.453
-336.452
-334.457
-337.066
-337.894
-337.700
-341.501
-342.778
-342.710
-342.160
-343.281
-340.259
-342.922
-336.796
-347.130
-342.857
-340.348
-343.571
-339.830
-342.101
-331.803
-335.980
-332.508
-340.329
-339.289
-343.397
-339.977
-339.101
-339.356
-339.304
-341.174
-342.558
-337.590
-337.596
-345.250
-342.891
-341.718
-342.807
-336.417
-338.934
-343.398
-340.717
-336.209
-333.311
-340.634
-341.368
-341.914
-339.029
-340.434
-339.243
-340.224
-336.653
-339.173
-333.922
-338.189
-332.561
-338.790
-341.284
-341.099
-341.489
-338.249
-341.797
-342.938
-341.606
-339.283
-338.605
-341.226
-341.058
-339.827
-336.108
-344.150
-339.180
-339.177
-343.692
-339.846
-336.528
-336.833
-338.153
-344.433
-342.447
-339.099
-344.241
-339.827
-335.434
-340.208
-336.815
-340.900
-338.103
-337.486
-338.877
-343.272
-338.509
-336.405
-336.811
-345.926
-337.217
-340.733
-339.234
-339.171
-336.570
-338.458
-339.537
-342.789
-342.148
-344.109
-342.642
-340.274
-342.510
-337.436
-337.467
-340.291
-337.363
-338.017
-337.956
-338.364
-339.120
-343.067
-342.556
-339.690
-339.374
-330.742
-338.945
-341.228
-346.064
-341.239
-339.747
-335.054
-337.250
-342.487
-344.524
-338.819
-338.705
-339.477
-340.433
-336.400
-331.832
-341.360
-346.111
-336.826
-345.146
-336.957
-335.297
-344.784
-342.970
-339.879
-341.316
-340.473
-343.895
-339.383
-339.285
-338.415
-336.509
-339.791
-338.443
-333.388
-338.375
-337.317
-339.337
-340.562
-335.952
-339.445
-341.992
-340.829
-343.953
-343.207
-341.378
-347.463
-339.196
-344.162
-341.013
-331.459
-339.690
-341.146
-338.618
-338.976
-338.073
-339.970
-337.665
-338.305
-342.926
-336.088
-336.304
-344.119
-339.930
-338.730
-339.108
-331.954
-341.194
-338.531
-338.124
-337.393
-335.733
-346.901
-344.546
-342.483
-342.075
-343.223
-337.878
-339.037
-340.454
-343.838
-344.639
-339.389
-342.674
-343.062
-341.450
-338.633
-342.887
-337.384
-337.951
-338.926
-337.506
-340.843
-337.993
-339.902
-340.158
-339.474
-339.958
-338.015
-335.257
-340.037
-339.648
-341.544
-340.653
-336.582
-336.953
-337.327
-333.637
-345.510
-344.142
-344.259
-342.812
-335.960
-336.330
-333.218
-338.719
-338.686
-341.308
-336.954
-339.140
-343.177
-341.828
-339.961
-341.467
-341.652
-337.022
-331.996
-336.275
-343.284
-338.762
-336.960
-338.776
-341.932
-342.855
-335.863
-338.229
-337.850
-337.987
-337.596
-338.814
-335.464
-336.873
-341.856
-342.852
-339.585
-340.893
-337.717
-337.668
-343.196
-337.735
-339.430
-341.058
-344.794
-340.083
-337.477
-337.286
-339.336
-339.352
-342.343
-340.579
-342.071
-336.826
-345.015
-340.106
-343.592
-339.128
-331.542
-337.442
-348.324
-337.653
-341.816
-341.935
-335.062
-338.039
-336.517
-338.089
-331.372
-335.565
-338.458
-342.319
-335.782
-331.161
-344.930
-343.323
-342.288
-336.437
-336.361
-339.240
-339.781
-339.030
-339.729
-336.404
-339.805
-343.153
-342.555
-340.470
-341.357
-344.037
-339.562
-341.501
-342.573
-343.439
-339.468
-338.314
-342.540
-342.889
-341.069
-343.500
-336.922
-342.263
-341.838
-342.201
-339.961
-340.181
-340.018
-340.202
-336.933
-336.759
-344.421
-337.809
-339.174
-339.504
-341.510
-340.739
-337.028
-341.411
-338.669
-335.396
-336.311
-339.151
-344.150
-342.441
-341.325
-340.784
-341.837
-340.735
-339.914
-338.535
-336.338
-337.020
-341.615
-338.311
-335.526
-335.942
-339.940
-339.868
-335.710
-336.798
-340.665
-337.048
-340.527
-338.666
-338.640
-339.193
-344.919
-339.761
-339.585
-340.857
-343.713
-337.786
-339.628
-336.970
-334.625
-336.747
-340.106
-342.283
-338.803
-339.158
