# Supplementary material for: A Fast and Efficient Approach for Genomic Selection with High-Density Markers
Source: G3 (Bethesda). 2012 Oct 1;2(10):1179–84. doi: 10.1534/g3.112.003822 (PMC3464110; doi:10.1534/g3.112.003822)
Supplement: Supporting Information [file supp_2.10.1179_FileS1.zip › Rep1_50/Rep13/TBV7]

-341.578
-336.932
-344.127
-341.864
-337.023
-333.979
-338.998
-339.176
-339.022
-340.064
-337.635
-336.818
-344.358
-345.204
-336.906
-336.792
-341.421
-340.894
-340.095
-338.788
-332.835
-337.602
-335.488
-338.908
-336.682
-336.056
-337.869
-339.921
-339.088
-338.766
-340.756
-338.278
-342.056
-340.306
-347.015
-345.369
-338.786
-333.139
-339.448
-338.723
-340.608
-336.076
-338.698
-341.971
-343.260
-342.077
-338.368
-336.731
-340.919
-338.712
-341.871
-344.299
-338.413
-339.688
-343.069
-337.303
-343.744
-342.414
-332.939
-337.726
-331.994
-342.328
-336.254
-342.116
-341.975
-340.192
-332.675
-339.932
-342.546
-337.352
-338.067
-340.336
-329.544
-335.094
-342.918
-343.487
-343.549
-343.044
-341.928
-342.274
-343.121
-342.044
-336.539
-334.941
-339.290
-340.717
-345.209
-345.686
-342.786
-337.892
-344.740
-340.671
-341.079
-342.290
-337.736
-338.004
-339.862
-338.043
-341.948
-339.852
-346.008
-340.865
-336.806
-338.920
-342.851
-340.309
-339.507
-339.772
-342.685
-340.377
-339.024
-338.928
-341.111
-342.877
-337.407
-337.421
-337.671
-338.774
-338.915
-340.141
-342.279
-340.292
-341.914
-338.781
-339.397
-337.198
-339.118
-340.197
-341.498
-339.465
-337.372
-341.627
-344.787
-338.438
-332.489
-342.282
-343.273
-332.542
-331.976
-337.796
-336.763
-338.096
-338.933
-334.517
-339.893
-339.020
-341.800
-337.754
-339.639
-339.408
-340.392
-339.348
-341.750
-337.623
-338.488
-341.531
-338.146
-333.010
-338.851
-338.285
-336.924
-335.984
-341.922
-339.819
-333.093
-338.605
-336.670
-338.701
-343.241
-337.862
-336.879
-338.177
-338.634
-340.599
-337.586
-335.525
-338.059
-337.002
-339.038
-335.730
-338.819
-337.120
-343.038
-341.503
-341.146
-340.504
-338.407
-343.984
-341.047
-337.045
-345.013
-342.538
-341.985
-336.926
-338.604
-340.629
-343.281
-336.372
-337.684
-334.305
-339.147
-336.058
-339.299
-339.803
-336.145
-332.250
-340.084
-341.457
-339.373
-338.880
-341.313
-340.129
-343.760
-341.964
-339.662
-338.122
-340.949
-340.022
-344.139
-346.203
-341.876
-339.957
-343.752
-340.948
-338.006
-336.945
-341.652
-335.898
-337.286
-338.128
-340.373
-339.234
-338.536
-338.825
-341.695
-344.848
-339.456
-342.771
-343.459
-343.260
-340.646
-341.520
-343.397
-339.950
-336.599
-339.475
-338.393
-339.194
-340.433
-338.715
-337.407
-337.629
-338.475
-337.704
-338.834
-339.869
-338.594
-338.380
-339.984
-332.987
-340.494
-340.764
-345.910
-339.364
-341.816
-341.580
-337.744
-339.150
-336.618
-341.131
-345.376
-340.151
-340.627
-337.435
-343.018
-341.041
-341.392
-342.425
-343.425
-345.463
-343.240
-343.543
-341.977
-341.331
-336.502
-342.474
-339.792
-339.351
-338.552
-335.825
-343.328
-343.840
-343.174
-337.323
-342.508
-336.475
-330.709
-335.797
-334.623
-339.208
-341.783
-338.449
-341.239
-339.540
-337.123
-337.067
-341.878
-342.017
-334.829
-340.962
-336.211
-337.790
-345.105
-343.471
-344.066
-342.344
-340.482
-339.557
-337.827
-337.718
-339.050
-342.282
-344.760
-341.361
-338.174
-336.078
-337.088
-336.207
-336.008
-340.550
-340.224
-339.903
-339.300
-339.255
-345.212
-335.749
-336.463
-338.079
-343.920
-341.289
-338.223
-338.614
-339.246
-339.452
-339.314
-337.034
-332.702
-339.436
-338.022
-339.620
-337.939
-339.623
-342.246
-335.925
-341.856
-340.482
-336.081
-340.380
-336.234
-336.770
-335.428
-334.238
-337.163
-337.098
-341.595
-343.251
-345.539
-337.019
-340.817
-341.223
-338.088
-340.930
-340.108
-337.402
-338.227
-341.978
-348.459
-342.182
-339.648
-341.952
-336.471
-335.904
-334.035
-338.585
-337.826
-339.510
-341.778
-343.253
-339.159
-337.254
-338.351
-337.157
-337.199
-333.755
-335.899
-335.924
-330.017
-339.608
-339.111
-341.152
-339.591
-340.091
-341.834
-341.008
-340.667
-340.541
-340.448
-341.702
-342.026
-334.707
-342.776
-339.609
-335.514
-342.554
-333.087
-337.621
-337.049
-337.125
-341.001
-342.640
-343.128
-342.933
-339.990
-335.741
-340.055
-336.014
-342.780
-345.687
-342.007
-334.644
-341.252
-339.585
-343.400
-339.785
-338.801
-338.877
-340.178
-340.090
-343.181
-337.589
-346.547
-343.020
-336.823
-336.738
-342.200
-341.074
-338.783
-341.814
-341.919
-336.686
-340.441
-335.089
-335.534
-338.271
-337.514
-339.475
-335.236
-342.196
-339.845
-342.379
-344.830
-339.167
-335.915
-338.727
-339.500
-335.843
-341.919
-340.988
-337.586
-340.031
-335.083
-335.626
-339.102
-339.103
-338.337
-337.318
-338.242
-340.627
-344.235
-338.964
-337.440
-337.405
-337.155
-339.952
-336.939
-335.656
-341.489
-342.955
-336.210
-334.470
-342.221
-341.556
-343.128
-338.512
-339.315
-339.172
-341.031
-339.306
-340.016
-337.409
-341.902
-339.277
-338.800
-338.709
-332.589
-339.289
-340.523
-342.503
-334.814
-338.012
-340.704
-336.662
-342.301
-340.889
-335.979
-334.297
-347.498
-342.857
-337.593
-338.617
-342.293
-340.470
-339.471
-338.081
-338.152
-338.493
-338.783
-338.189
-338.135
-338.688
-342.829
-334.947
-339.856
-342.618
-328.978
-338.368
-336.433
-339.059
-332.341
-335.493
-339.195
-344.767
-339.132
-341.206
-339.120
-333.217
-336.865
-337.558
-340.380
-340.367
-342.237
-337.788
-339.512
-340.928
-341.637
-337.429
-342.139
-339.931
-336.420
-339.674
-339.492
-341.378
-342.708
-342.175
-340.044
-340.431
-338.879
-340.817
-340.110
-339.261
-340.330
-334.952
-336.652
-335.541
-339.591
-339.208
-340.496
-339.674
-343.649
-342.642
-341.759
-338.267
-338.244
-340.882
-338.814
-339.242
-335.109
-336.213
-339.196
-341.037
-333.421
-337.965
-338.764
-338.765
-332.355
-335.020
-337.570
-338.594
-342.764
-343.502
-336.789
-339.665
-337.619
-337.461
-335.221
-341.368
-337.776
-340.475
-346.151
-339.676
-341.103
-337.868
-339.371
-337.620
-336.069
-338.332
-340.452
-340.173
-339.976
-343.506
-337.646
-340.570
-333.124
-337.988
-338.819
-336.475
-338.679
-336.857
-339.906
-342.793
-337.638
-338.044
-342.466
-342.365
-339.139
-334.669
-338.722
-338.519
-339.649
-333.881
-331.619
-338.224
-341.708
-341.956
-339.253
-334.629
-341.384
-338.887
-339.024
-339.442
-336.311
-335.632
-339.191
-341.914
-337.232
-334.936
-343.108
-343.718
-339.371
-339.273
-339.322
-333.622
-336.732
-337.303
-337.429
-336.833
-344.247
-342.047
-339.850
-339.834
-338.288
-339.118
-340.420
-341.363
-342.707
-336.420
-343.453
-338.378
-333.787
-343.540
-339.352
-338.914
-341.178
-340.793
-338.527
-340.070
-343.189
-339.548
-340.458
-337.901
-337.115
-340.632
-344.664
-337.219
-340.705
-338.665
-341.184
-339.993
-339.362
-341.486
-336.240
-336.336
-341.993
-338.543
-341.457
-341.463
-339.682
-341.844
-337.164
-338.003
-339.100
-340.487
-333.244
-337.348
-341.849
-333.870
-339.180
-338.652
-339.481
-341.444
-341.497
-340.219
-340.516
-338.483
-330.629
-338.201
-339.358
-338.659
-333.780
-338.730
-337.754
-338.280
-340.607
-340.947
-345.886
-341.832
-342.611
-339.277
-342.291
-341.907
-344.299
-341.923
-340.632
-344.479
-345.704
-336.278
-345.343
-339.921
-340.675
-344.730
-344.800
-343.711
-339.685
-339.063
-338.517
-337.430
-338.833
-338.856
-335.835
-339.468
-339.073
-339.755
-334.852
-341.261
-340.338
-338.024
-342.202
-344.750
-339.303
-342.811
-336.447
-338.559
-338.488
-337.677
-341.591
-340.638
-337.222
-344.430
-339.404
-339.503
-338.379
-334.033
-339.213
-341.513
-336.909
-341.702
-338.227
-348.338
-342.467
-336.540
-335.448
-342.277
-342.297
-340.278
-346.002
-342.360
-341.009
-336.734
-339.317
-342.848
-339.513
-341.103
-335.393
-340.537
-337.389
-341.676
-338.688
-339.292
-339.631
-341.173
-344.267
-343.106
-334.766
-333.971
-339.979
-338.967
-336.626
-337.391
-338.399
-336.878
-340.941
-333.016
-343.179
-344.826
-337.808
-337.817
-340.405
-338.793
-335.715
-337.637
-343.510
-344.175
-331.213
-340.320
-341.313
-340.529
-339.012
-336.847
-338.193
-339.508
-342.275
-336.658
-338.414
-340.386
-340.237
-338.143
-341.101
-333.149
-345.827
-342.677
-340.574
-342.657
-338.968
-337.520
-340.538
-339.900
-343.598
-341.922
-339.735
-339.501
-342.267
-339.090
-342.863
-337.801
-335.714
-338.415
-337.445
-335.020
-339.526
-338.881
-339.439
-333.508
-337.135
-337.107
-333.296
-339.839
-338.905
-339.850
-338.667
-336.800
-342.509
-338.512
-338.145
-343.661
-336.877
-335.225
-342.449
-339.953
-341.272
-336.833
-342.018
-336.618
-339.893
-340.506
-341.489
-340.521
-341.072
-339.796
-328.851
-335.565
-342.950
-343.590
-337.158
-340.198
-332.222
-333.021
-342.074
-341.103
-336.947
-343.990
-342.626
-340.041
-339.292
-340.603
-341.097
-336.938
-334.871
-336.193
-334.292
-338.334
-331.689
-340.917
-342.708
-338.773
-334.806
-339.267
-340.625
-340.040
-332.619
-336.812
-342.201
-338.100
-333.551
-338.172
-336.688
-337.774
-338.536
-341.477
-338.925
-336.619
-342.116
-336.292
-337.981
-338.768
-344.103
-345.030
-346.615
-343.739
-343.693
-337.621
-337.899
-334.940
-342.451
-340.049
-339.897
-339.881
-336.452
-338.727
-336.899
-337.430
-339.973
-340.939
-336.970
-341.263
-341.157
-339.376
-340.615
-334.732
-341.332
-342.907
-337.840
-336.851
-338.769
-339.547
-341.989
-337.566
-340.140
-339.423
-340.918
-344.689
-342.139
-342.926
-344.958
-344.034
-338.880
-340.895
-341.878
-342.255
-341.343
-342.125
-342.004
-340.832
-342.879
-335.822
-344.992
-343.620
-338.918
-336.070
-341.406
-339.658
-340.684
-336.832
-338.338
-339.072
-340.138
-339.193
-335.135
-338.367
-338.286
-340.703
-344.375
-339.071
-343.092
-342.068
-339.607
-341.753
-340.610
-339.021
-338.592
-339.523
-336.440
-332.976
-341.766
-339.457
-346.989
-342.228
-340.345
-334.062
-339.474
-337.415
-338.002
-336.083
-340.443
-339.309
-341.178
-341.198
-339.065
-338.680
-337.805
-337.889
-347.379
-345.544
-338.848
-340.327
-338.835
-337.465
-340.274
-338.276
-343.928
-340.119
-341.354
-339.275
-337.375
-340.294
-340.473
-335.214
-336.414
-335.625
-338.608
-343.613
-341.717
-338.475
-337.478
-340.312
-342.322
-342.043
-338.540
-342.462
-336.910
-343.088
-339.805
-340.671
-341.614
-343.438
-334.784
-336.957
-338.065
-342.282
-333.450
-338.570
-338.479
-336.482
-341.184
-342.969
-345.391
-341.228
-338.320
-336.173
-341.006
-340.613
-337.714
-333.161
-333.009
-333.537
-335.453
-339.228
-339.050
-339.876
-348.015
-346.532
-343.261
-343.577
-341.138
-334.689
-340.063
-345.579
-344.160
-338.582
-339.758
-339.667
-340.574
-340.692
-342.296
-342.790
-339.175
-336.992
-334.214
-342.587
-341.116
-339.380
-341.933
-340.878
-338.989
-336.674
-337.335
-338.692
-338.291
-339.830
-339.718
-335.718
-336.569
-336.278
-342.233
-337.469
-336.993
-336.213
-338.518
-335.093
-348.125
-344.970
-333.312
-341.391
-337.967
-339.607
-343.937
-343.291
-341.211
-338.315
-339.006
-333.648
-340.080
-341.678
-344.398
-344.217
-338.644
-339.209
-341.708
-338.872
-338.987
-337.698
-336.726
-340.193
-343.076
-339.059
-338.096
-336.318
-341.901
-342.162
-339.645
-338.257
-339.880
-335.155
-337.725
-345.553
-341.360
-342.571
-340.590
-338.411
-337.237
-340.366
-343.036
-341.148
-338.782
-338.407
-337.067
-340.804
-332.889
-340.366
-338.436
-337.655
-333.699
-339.326
-338.208
-340.930
-337.363
-339.662
-338.262
-341.366
-341.745
-342.187
-331.356
-338.963
-347.324
-339.643
-342.837
-341.551
-342.291
-339.862
-338.311
-337.079
-339.724
-340.487
-334.565
-337.375
-337.824
-337.903
-337.323
-346.052
-334.731
-335.753
-337.353
-336.021
-344.067
-340.839
-343.215
-340.967
-342.202
-344.644
-340.740
-340.315
-344.798
-342.480
-338.279
-339.218
-339.805
-339.570
-346.933
-340.978
-338.386
-337.388
-341.779
-343.277
-334.778
-338.185
-340.245
-339.658
-341.357
-342.234
-339.750
-339.728
-341.211
-342.631
-341.050
-335.992
-340.427
-334.602
-341.059
-343.384
-338.530
-338.646
-338.872
-340.778
-340.028
-338.267
-337.638
-339.967
-342.050
-341.461
-339.908
-340.356
-337.822
-338.823
-337.430
-334.655
-338.483
-340.498
-337.780
-340.291
-341.414
-343.456
-331.691
-342.217
-341.017
-339.417
-338.311
-339.505
-336.263
-336.232
-331.613
-336.693
-344.789
-333.495
-338.317
-341.357
-341.222
-341.485
-335.802
-340.138
-346.128
-334.884
-332.710
-339.354
-343.439
-341.071
-342.751
-340.885
-342.956
-339.771
-336.989
-335.260
-341.605
-343.838
-339.193
-344.803
-338.964
-335.931
-340.786
-336.812
-340.774
-341.537
-344.580
-340.891
-333.492
-337.254
-337.135
-333.033
-340.621
-334.789
-338.294
-342.035
-340.452
-336.484
-335.318
-334.703
-339.866
-341.865
-340.900
-343.622
-338.584
-336.460
-343.061
-343.405
-339.444
-340.708
-339.387
-336.154
-340.252
-340.502
-339.876
-345.768
-339.946
-337.843
-337.312
-339.003
-340.348
-339.966
-336.825
-333.457
-340.758
-339.201
-343.020
-341.703
-339.427
-341.478
-341.233
-337.311
-338.718
-339.143
-338.130
-338.148
-337.226
-337.959
-338.032
-339.612
-341.763
-341.918
-338.823
-335.258
-336.277
-336.853
-338.473
-340.644
-338.726
-334.988
-338.189
-341.005
-338.996
-340.252
-336.449
-336.335
-340.267
-336.196
-342.807
-341.803
-340.913
-335.980
-345.397
-340.483
-337.572
-340.967
-338.388
-337.542
-341.227
-340.596
-342.873
-343.234
-340.347
-341.164
-338.544
-336.822
-335.181
-336.520
-337.187
-339.052
-335.171
-341.063
-337.766
-336.610
-339.632
-339.935
-344.058
-338.148
-336.790
-332.527
-336.288
-338.567
-341.830
-346.363
-339.142
-342.169
-332.847
-338.832
-333.886
-336.732
-332.480
-335.900
-339.794
-338.988
-341.825
-340.971
-329.458
-335.345
-336.865
-338.859
-338.767
-335.544
-337.428
-338.390
-342.378
-344.481
-341.078
-335.405
-340.640
-343.542
-335.103
-339.355
-338.138
-339.058
-342.299
-341.706
-339.787
-336.937
-338.070
-338.363
-332.587
-340.070
-342.664
-342.664
-337.403
-336.965
-337.252
-336.336
-339.113
-340.788
-339.091
-341.450
-340.817
-339.243
-340.244
-343.788
-339.014
-338.712
-340.018
-338.918
-340.329
-338.488
-336.857
-336.778
-338.172
-335.335
-336.216
-340.022
-337.315
-338.716
-339.142
-336.060
-336.153
-336.099
-342.554
-340.833
-338.258
-338.173
-339.108
-335.060
-336.840
-337.070
-342.950
-339.500
-337.636
-340.072
-338.598
-337.128
-342.383
-341.316
-341.179
-337.573
-337.945
-335.164
-341.025
-337.895
-337.032
-338.128
-337.296
-334.976
-330.318
-339.817
-338.275
-340.024
-340.684
-339.690
-340.694
-341.304
-338.520
-340.635
-344.277
-342.445
-338.069
-339.667
-339.707
-339.556
-338.990
-340.286
-339.537
-337.567
-336.772
-337.800
-339.208
-336.020
-335.932
-335.010
-341.195
-344.235
-347.270
-343.929
-342.632
-340.891
-339.985
-338.676
-339.485
-339.172
-336.127
-337.224
-342.817
-338.942
-340.331
-341.462
-341.913
-335.161
-338.294
-337.325
-340.213
-340.957
-333.875
-335.076
-328.770
-336.045
-333.259
-339.261
-336.714
-334.200
-344.164
-340.844
-342.836
-339.523
-337.639
-338.365
-340.014
-337.144
-338.716
-344.965
-337.396
-337.071
-333.194
-341.988
-339.124
-339.449
-338.297
-336.539
-336.313
-342.433
-341.054
-334.067
-342.781
-338.205
-336.776
-338.832
-341.642
-341.318
-332.626
-337.516
-338.904
-336.574
-341.585
-340.904
-339.334
-341.680
-346.760
-347.350
-341.482
-338.561
-338.204
-338.967
-337.346
-342.103
-338.849
-337.549
-341.156
-340.837
-346.566
-343.459
-338.911
-336.910
-338.873
-338.328
-335.067
-340.646
-340.934
-341.867
-338.932
-341.645
-344.079
-343.471
-337.696
-338.468
-340.344
-340.314
-337.187
-338.516
-340.480
-338.777
-338.291
-341.507
-339.357
-340.652
-344.601
-341.417
-338.857
-339.053
-337.046
-339.473
-337.924
-338.645
-329.117
-328.008
-342.184
-342.316
-340.379
-337.813
-338.293
-342.048
-343.644
-341.146
-333.642
-338.502
-339.209
-342.374
-337.737
-340.746
-344.555
-340.835
-339.930
-338.016
-339.286
-337.117
-338.178
-340.396
-338.430
-339.912
-338.138
-332.306
-340.163
-342.604
-342.113
-339.139
-337.810
-338.785
-340.751
-342.913
-341.693
-339.455
-340.672
-340.113
-338.911
-337.996
-337.154
-336.320
-342.580
-340.977
-333.984
-343.104
-339.442
-340.757
-345.375
-340.443
-343.104
-342.666
-334.655
-338.612
-340.115
-335.688
-337.416
-335.450
-335.702
-339.991
-338.525
-340.457
-340.897
-340.947
-339.773
-340.883
-344.918
-344.985
-337.816
-334.659
-339.987
-341.445
-332.241
-337.414
-339.056
-336.041
-344.763
-340.152
-340.168
-337.428
-330.677
-333.960
-339.699
-340.531
-339.154
-339.406
-341.930
-339.921
-343.732
-345.511
-335.248
-340.643
-340.118
-339.746
-344.691
-344.374
-336.385
-338.079
-339.777
-341.358
-337.788
-333.920
-340.566
-340.721
-341.159
-342.953
-339.373
-336.951
-340.147
-339.467
-343.191
-342.154
-341.394
-342.303
-333.751
-337.812
-340.986
-340.780
-339.025
-349.149
-338.709
-339.483
-344.693
-337.482
-337.316
-337.839
-338.719
-342.418
-340.042
-337.367
-336.489
-335.440
-335.809
-336.734
-346.049
-341.243
-342.736
-342.950
-338.861
-340.981
-335.966
-342.440
-340.437
-340.241
-335.409
-335.170
-342.482
-340.521
-339.938
-340.671
-341.179
-346.077
-343.569
-341.240
-342.493
-337.552
-340.051
-338.217
-338.264
-335.241
-341.602
-338.520
-334.155
-339.918
-339.235
-340.344
-334.115
-332.715
-343.702
-341.640
-339.582
-337.409
-345.270
-343.846
-333.809
-343.883
-330.290
-336.851
-338.627
-340.613
-341.105
-337.748
-345.038
-342.602
-338.827
-345.456
-342.790
-339.954
-339.452
-340.054
-340.631
-338.295
-338.044
-337.730
-340.581
-341.626
-342.747
-343.722
-340.874
-341.071
-337.915
-337.383
-333.656
-338.180
-333.487
-334.744
-332.997
-335.912
-342.337
-342.820
-331.930
-334.225
-338.418
-335.268
-339.638
-341.079
-338.841
-341.077
-341.413
-340.946
-342.606
-340.367
-342.753
-342.563
-347.238
-340.887
-342.923
-342.017
-345.134
-340.071
-346.247
-339.699
-337.622
-342.908
-340.235
-337.895
-339.536
-335.183
-337.115
-339.932
-332.179
-338.948
-340.392
-339.483
-340.927
-342.864
-336.833
-342.258
-344.745
-341.173
-345.309
-341.076
-341.189
-338.350
-340.345
-341.932
-339.334
-340.849
-342.081
-340.904
-343.969
-339.520
-338.171
-342.147
-342.006
-339.891
-339.466
-338.772
-336.578
-342.027
-336.640
-340.571
-337.261
-332.079
-341.560
-340.262
-340.334
-341.152
-328.369
-336.708
-337.881
-341.087
-340.480
-337.283
-346.030
-342.151
-339.081
-337.171
-340.188
-339.273
-336.155
-339.221
-335.239
-337.843
-345.326
-338.195
-339.694
-338.463
-344.775
-345.574
-342.668
-337.757
-337.280
-336.396
-333.386
-335.726
-331.813
-335.684
-338.055
-345.575
-338.955
-337.425
-342.677
-338.466
-344.899
-341.412
-336.616
-341.727
-341.941
-339.342
-338.017
-333.628
-338.960
-341.013
-334.202
-334.277
-339.377
-340.572
-336.915
-342.298
-333.939
-333.896
-336.594
-341.753
-339.367
-339.347
