# Supplementary material for: A Fast and Efficient Approach for Genomic Selection with High-Density Markers
Source: G3 (Bethesda). 2012 Oct 1;2(10):1179–84. doi: 10.1534/g3.112.003822 (PMC3464110; doi:10.1534/g3.112.003822)
Supplement: Supporting Information [file supp_2.10.1179_FileS1.zip › Rep1_50/Rep13/trainTBV]

-341.929
-340.540
-335.098
-340.567
-331.137
-340.079
-329.428
-339.666
-340.013
-341.572
-343.295
-339.758
-336.514
-341.866
-337.257
-339.831
-340.115
-339.413
-339.360
-341.490
-342.821
-341.957
-340.615
-342.511
-331.827
-335.603
-337.520
-335.168
-338.712
-336.271
-340.443
-337.831
-333.140
-339.285
-332.705
-340.586
-337.843
-341.099
-339.949
-337.247
-335.279
-337.116
-343.198
-336.202
-340.007
-341.649
-341.734
-339.880
-338.997
-333.863
-338.033
-336.814
-340.700
-340.474
-340.694
-342.629
-345.661
-344.305
-337.836
-340.185
-342.850
-336.419
-341.804
-337.118
-338.300
-341.841
-339.334
-341.962
-341.912
-342.715
-340.232
-343.235
-340.942
-339.580
-338.277
-342.157
-343.085
-342.555
-339.696
-339.934
-342.873
-341.586
-341.968
-341.930
-347.461
-342.685
-345.371
-345.119
-339.035
-342.864
-339.338
-340.878
-340.312
-340.658
-342.465
-337.954
-338.493
-342.959
-342.757
-340.953
-338.563
-339.876
-338.116
-339.586
-339.039
-338.066
-335.100
-335.775
-340.153
-339.446
-339.836
-342.480
-340.646
-338.652
-338.224
-339.080
-339.426
-338.905
-342.010
-338.886
-342.751
-338.877
-341.969
-337.633
-338.282
-336.551
-337.545
-338.255
-335.709
-340.631
-341.056
-334.762
-342.206
-336.449
-341.402
-337.618
-338.102
-341.153
-340.344
-340.301
-338.583
-338.581
-337.643
-336.560
-342.107
-338.097
-338.625
-340.557
-339.266
-336.002
-340.238
-336.538
-339.917
-340.888
-338.168
-339.926
-339.609
-339.054
-337.194
-340.931
-341.628
-334.635
-337.038
-335.915
-336.115
-336.134
-337.998
-334.321
-335.235
-335.740
-334.250
-338.706
-337.031
-335.764
-339.219
-336.478
-336.984
-337.507
-336.510
-340.714
-339.196
-335.403
-342.488
-339.706
-340.517
-338.852
-340.622
-340.933
-344.967
-345.479
-340.732
-339.549
-340.997
-340.575
-339.549
-339.659
-342.717
-336.948
-340.570
-341.043
-338.388
-334.833
-336.341
-333.315
-336.430
-335.754
-339.152
-338.305
-338.557
-334.483
-335.854
-335.499
-337.447
-332.848
-339.613
-335.865
-336.619
-334.529
-338.319
-334.857
-339.461
-336.784
-336.578
-333.169
-340.770
-340.959
-337.982
-336.988
-340.545
-334.989
-336.482
-337.457
-337.517
-336.104
-335.238
-334.466
-337.561
-335.974
-339.994
-335.337
-340.677
-339.305
-345.240
-340.375
-344.342
-340.673
-339.338
-340.070
-341.011
-345.150
-342.443
-341.253
-337.370
-341.153
-343.425
-339.272
-341.878
-339.953
-342.860
-339.818
-341.306
-341.987
-341.107
-340.270
-339.572
-339.673
-339.642
-338.819
-339.625
-340.556
-342.118
-342.505
-341.635
-342.238
-340.494
-339.339
-342.215
-340.426
-338.176
-341.766
-341.706
-341.680
-338.840
-341.052
-341.468
-342.122
-339.899
-341.158
-337.825
-338.903
-337.021
-341.850
-346.459
-340.469
-339.729
-342.168
-342.713
-340.293
-338.735
-340.872
-341.048
-344.507
-343.889
-342.900
-344.602
-345.736
-340.533
-344.588
-342.457
-341.040
-342.278
-344.837
-344.485
-341.116
-345.879
-345.545
-343.524
-341.982
-340.488
-344.013
-338.830
-337.540
-344.793
-336.974
-343.294
-341.170
-344.732
-338.550
-343.735
-336.276
-346.408
-335.830
-337.200
-335.816
-340.534
-336.773
-334.129
-340.067
-341.343
-338.504
-343.404
-343.040
-342.414
-342.871
-342.674
-340.647
-341.273
-342.575
-344.782
-342.577
-343.959
-343.277
-343.365
-343.664
-346.287
-343.607
-343.429
-345.436
-341.029
-341.401
-343.619
-340.329
-341.712
-345.314
-345.567
-340.324
-341.643
-342.078
-340.322
-340.922
-344.802
-342.700
-342.578
-339.993
-343.146
-342.502
-343.330
-342.877
-339.384
-340.780
-339.789
-337.299
-338.295
-335.696
-341.394
-334.334
-338.652
-336.754
-337.692
-337.203
-337.116
-336.928
-338.712
-335.873
-337.196
-336.943
-340.154
-335.445
-339.671
-333.973
-339.048
-342.477
-338.920
-341.046
-339.013
-342.100
-341.033
-338.987
-337.824
-341.079
-342.072
-339.942
-342.445
-341.210
-339.965
-340.920
-343.145
-342.662
-341.397
-340.881
-344.487
-340.127
-339.533
-340.204
-343.991
-343.110
-340.025
-339.571
-341.017
-343.453
-339.848
-342.353
-343.554
-342.516
-337.974
-339.042
-341.647
-341.556
-341.915
-340.366
-337.915
-337.263
-341.049
-338.537
-339.319
-338.724
-341.293
-336.902
-342.254
-340.264
-342.183
-337.944
-339.445
-337.135
-338.498
-335.165
-332.449
-343.423
-334.090
-339.688
-340.570
-341.014
-344.549
-340.042
-338.294
-339.159
-343.139
-338.778
-343.509
-340.614
-340.354
-342.269
-339.700
-343.398
-345.610
-344.830
-341.144
-342.841
-338.963
-341.239
-341.207
-342.097
-344.938
-339.508
-340.874
-341.534
-341.953
-343.224
-343.970
-343.508
-339.757
-340.264
-341.235
-342.072
-341.690
-343.298
-341.791
-344.174
-343.094
-340.456
-339.371
-335.538
-338.456
-335.806
-340.465
-338.284
-339.776
-336.830
-338.501
-335.036
-340.853
-334.790
-339.502
-337.657
-341.809
-333.257
-337.902
-338.822
-339.601
-336.622
-338.968
-340.369
-338.136
-339.743
-339.935
-339.210
-341.259
-339.555
-339.797
-339.188
-339.475
-340.213
-338.846
-339.576
-339.409
-339.390
-337.683
-338.968
-340.441
-338.695
-331.837
-336.614
-333.075
-339.810
-338.426
-337.770
-332.748
-337.272
-332.068
-335.715
-332.784
-338.280
-331.105
-337.230
-331.394
-339.246
-334.308
-341.035
-332.189
-335.299
-340.756
-342.747
-339.318
-342.797
-339.683
-341.637
-339.339
-339.212
-339.102
-339.365
-338.066
-342.231
-339.876
-341.473
-338.042
-339.896
-338.445
-341.734
-340.111
-341.752
-339.873
-337.316
-334.886
-341.595
-333.446
-338.077
-335.197
-338.764
-334.167
-337.929
-334.813
-340.240
-344.960
-338.286
-336.880
-335.756
-335.174
-338.872
-340.245
-339.473
-338.325
-340.513
-340.698
-341.259
-338.771
-343.292
-342.042
-341.964
-337.819
-337.080
-340.941
-337.982
-340.686
-340.308
-340.705
-340.588
-339.750
-339.269
-341.592
-341.677
-333.903
-337.586
-335.897
-337.431
-331.423
-337.913
-332.743
-338.220
-336.732
-336.723
-332.567
-337.695
-333.415
-334.156
-332.572
-334.484
-335.129
-337.777
-336.181
-341.359
-342.885
-337.928
-341.518
-336.266
-341.459
-336.181
-344.321
-338.283
-342.679
-335.196
-344.047
-335.124
-343.583
-333.797
-340.918
-336.325
-342.897
-335.849
-341.084
-337.011
-334.068
-341.104
-342.957
-338.248
-345.980
-337.283
-341.341
-334.506
-339.324
-335.433
-341.715
-337.259
-346.013
-336.914
-347.053
-337.620
-338.075
-335.530
-343.600
-336.593
-340.784
-337.148
-339.815
-339.597
-341.261
-336.305
-338.941
-337.468
-341.105
-338.152
-338.843
-339.132
-340.936
-338.135
-339.044
-335.366
-339.936
-336.590
-338.692
-338.599
-335.352
-335.044
-330.977
-338.748
-334.591
-334.987
-329.741
-337.879
-331.100
-335.538
-332.160
-335.322
-331.155
-338.184
-330.349
-336.022
-333.273
-340.107
-332.982
-336.117
-335.210
-339.926
-333.203
-337.250
-333.100
-336.189
-336.060
-337.901
-334.556
-338.037
-332.603
-339.263
-333.223
-337.471
-334.547
-336.799
-338.164
-335.800
-334.888
-337.643
-340.661
-341.006
-340.983
-344.112
-340.433
-342.289
-341.285
-339.570
-339.482
-341.958
-342.442
-340.851
-341.416
-337.705
-342.938
-344.054
-342.440
-340.061
-340.534
-338.875
-338.914
-336.796
-343.441
-338.729
-341.118
-338.888
-339.640
-339.695
-342.395
-337.008
-340.718
-337.210
-342.200
-336.977
-342.532
-336.732
-341.022
-338.262
-342.765
-339.383
-342.014
-341.546
-341.975
-342.332
-344.298
-342.543
-345.104
-342.684
-343.599
-342.115
-344.281
-342.627
-342.252
-343.466
-342.694
-343.414
-343.194
-343.570
-340.379
-343.903
-338.393
-337.065
-334.788
-337.014
-338.244
-338.796
-340.289
-337.963
-340.877
-340.455
-333.608
-335.040
-339.843
-337.867
-338.238
-337.569
-341.765
-336.307
-337.527
-336.028
-338.147
-339.052
-339.088
-341.105
-342.246
-341.697
-341.328
-339.635
-343.388
-339.955
-341.421
-342.242
-339.007
-342.094
-341.738
-342.705
-340.932
-339.497
-341.485
-340.939
-338.845
-337.057
-339.551
-340.889
-340.102
-339.451
-337.717
-340.311
-337.031
-339.310
-338.597
-339.007
-338.010
-339.098
-336.291
-340.200
-336.440
-337.552
-337.416
-337.460
-337.411
-337.199
-335.894
-335.548
-335.905
-336.815
-338.532
-337.254
-336.756
-335.646
-337.107
-333.428
-335.073
-336.563
-337.368
-336.966
-336.655
-336.225
-338.396
-336.006
-340.711
-341.351
-343.055
-343.038
-339.218
-341.828
-342.799
-340.647
-339.043
-340.345
-342.073
-339.663
-339.875
-339.640
-342.299
-342.404
-338.959
-342.635
-339.892
-339.686
-339.932
-341.369
-340.748
-335.917
-342.048
-338.829
-341.578
-336.281
-338.794
-342.022
-338.274
-336.311
-342.595
-338.903
-341.265
-336.564
-337.596
-336.154
-342.702
-340.637
-339.935
-342.600
-342.877
-339.612
-339.063
-341.144
-340.159
-341.768
-340.725
-341.024
-339.923
-339.085
-341.319
-340.398
-339.119
-342.579
-342.401
-340.516
-340.906
-338.862
-340.575
-337.939
-342.996
-344.867
-341.295
-342.111
-343.774
-341.686
-339.712
-342.720
-342.545
-338.548
-337.288
-339.359
-340.821
-341.925
-340.161
-344.823
-340.227
-342.505
-337.494
-338.034
-338.026
-338.067
-338.237
-335.061
-337.646
-338.841
-330.221
-337.017
-337.831
-339.970
-336.678
-336.292
-337.977
-336.388
-337.450
-334.679
-338.151
-333.301
-339.980
-339.679
-341.326
-337.217
-339.363
-339.319
-340.213
-338.967
-340.543
-339.918
-338.822
-339.855
-337.588
-339.219
-338.863
-339.171
-339.251
-338.563
-340.230
-338.486
-338.400
-339.050
-334.741
-336.894
-335.684
-341.078
-339.100
-336.715
-339.242
-340.264
-339.671
-336.193
-335.396
-336.233
-337.216
-338.480
-335.234
-338.613
-337.917
-338.513
-342.832
-338.425
-341.492
-341.591
-339.440
-339.032
-337.693
-342.485
-338.893
-338.490
-339.219
-337.558
-336.998
-340.357
-338.835
-337.888
-338.029
-338.063
-337.581
-339.737
-339.546
-341.839
-340.689
-339.924
-340.415
-342.068
-340.661
-339.793
-342.092
-340.966
-340.103
-340.707
-339.456
-343.936
-342.115
-340.048
-340.053
-337.362
-341.671
-339.230
-338.660
-342.944
-337.881
-338.548
-339.282
-337.915
-337.249
-339.629
-338.213
-342.195
-338.142
-342.594
-337.858
-339.767
-336.368
-342.697
-340.160
-339.921
-338.328
-340.505
-335.788
-332.412
-336.524
-332.481
-334.501
-335.448
-339.905
-335.726
-340.135
-335.484
-338.412
-331.266
-336.749
-336.463
-338.661
-332.205
-335.502
-332.915
-336.154
-333.184
-335.128
-341.001
-337.647
-338.733
-337.657
-341.242
-335.733
-340.482
-336.685
-341.333
-336.723
-340.310
-337.693
-340.034
-336.744
-338.227
-336.970
-339.275
-335.551
-338.124
-338.788
-338.377
-344.178
-339.829
-345.524
-337.716
-344.818
-337.775
-345.540
-338.406
-345.713
-340.402
-337.822
-338.781
-345.942
-340.702
-346.047
-337.669
-348.492
-340.168
-333.625
-339.059
-332.844
-338.208
-333.596
-340.776
-332.580
-340.445
-336.763
-341.341
-340.311
-342.839
-332.722
-340.341
-332.668
-341.177
-335.734
-336.490
-331.554
-334.979
-346.630
-342.886
-340.636
-339.645
-338.266
-338.982
-341.751
-340.802
-343.210
-341.410
-343.085
-342.449
-340.697
-341.373
-342.557
-338.609
-341.609
-336.733
-344.076
-342.176
-337.497
-342.804
-337.061
-343.113
-338.752
-341.588
-340.415
-341.909
-336.150
-340.846
-340.568
-342.436
-338.107
-339.430
-337.771
-341.344
-338.094
-341.534
-337.026
-340.064
-335.525
-342.717
-332.898
-339.896
-334.711
-338.647
-335.742
-337.481
-335.223
-339.289
-331.157
-338.304
-332.816
-338.460
-334.742
-337.164
-331.925
-338.574
-334.764
-335.660
-336.068
-340.565
-337.480
-338.507
-337.592
-338.355
-337.596
-339.886
-338.869
-341.930
-342.831
-338.602
-337.876
-340.504
-339.045
-341.832
-337.352
-337.853
-338.014
-341.756
-338.398
-342.552
-334.136
-342.691
-335.579
-334.269
-335.900
-342.615
-341.343
-340.306
-334.765
-340.548
-336.483
-339.375
-335.890
-342.374
-333.726
-339.953
-333.183
-340.186
-334.566
-338.526
-336.247
-333.616
-335.114
-337.423
-335.911
-338.820
-335.216
-340.241
-339.118
-336.780
-335.773
-334.783
-334.969
-337.921
-333.821
-338.359
-336.910
-338.929
-333.512
-336.465
-333.603
-333.759
-334.239
-336.563
-333.659
-335.118
-334.686
-334.256
-336.356
-338.049
-333.968
-338.407
-335.118
-334.521
-333.700
-339.002
-333.975
-335.699
-332.603
-340.639
-334.219
-341.202
-333.066
-341.094
-332.957
-340.467
-330.685
-341.163
-331.698
-342.789
-341.817
-340.819
-332.944
-341.209
-333.346
-338.962
-331.977
-340.491
-337.549
-341.008
-337.941
-338.677
-337.926
-339.802
-338.852
-339.984
-339.459
-340.213
-336.916
-341.037
-338.493
-339.152
-337.292
-340.147
-339.067
-338.671
-338.738
-339.899
-339.265
-340.266
-345.228
-342.748
-343.017
-339.363
-337.814
-339.293
-340.448
-341.612
-341.048
-341.829
-343.652
-341.412
-339.143
-340.803
-341.701
-342.125
-345.350
-339.684
-344.324
-340.201
-340.046
-336.395
-343.760
-337.863
-343.368
-337.122
-343.856
-341.346
-337.487
-343.224
-338.489
-341.811
-342.276
-342.373
-342.113
-341.097
-342.185
-340.712
-338.658
-339.785
-338.407
-339.537
-336.002
-336.805
-337.629
-338.827
-338.037
-336.639
-337.518
-338.114
-339.200
-338.857
-338.902
-339.344
-338.740
-337.287
-336.645
-337.391
-342.118
-340.447
-341.833
-342.559
-340.013
-342.393
-343.252
-342.393
-342.244
-342.358
-342.893
-342.775
-343.715
-341.914
-341.484
-341.433
-340.547
-342.036
-343.085
-343.307
-339.986
-341.236
-344.876
-340.577
-341.422
-339.859
-341.235
-340.955
-340.276
-340.535
-342.493
-341.864
-338.790
-338.673
-341.082
-338.640
-341.141
-341.580
-341.595
-339.682
-340.326
-334.470
-338.788
-338.490
-338.299
-334.002
-341.522
-335.291
-337.714
-337.385
-338.398
-336.625
-339.862
-335.641
-341.793
-336.518
-339.086
-336.673
-341.857
-333.576
-336.712
-342.957
-338.477
-341.986
-337.614
-342.780
-334.274
-342.880
-338.696
-340.785
-344.192
-341.665
-336.397
-343.218
-333.674
-340.653
-338.781
-344.728
-334.591
-339.536
-336.779
-336.652
-337.498
-338.600
-336.994
-337.274
-337.687
-338.874
-335.770
-337.690
-339.526
-340.361
-339.533
-335.851
-337.783
-336.958
-338.287
-338.405
-338.773
-335.248
-339.964
-342.236
-341.537
-339.147
-341.436
-340.475
-341.493
-342.098
-341.974
-340.450
-339.440
-341.116
-341.963
-341.986
-341.490
-342.704
-340.213
-340.126
-343.349
-338.819
-343.759
-340.784
-343.311
-340.040
-342.289
-339.071
-338.005
-339.676
-339.832
-339.271
-338.156
-337.394
-338.922
-339.015
-338.255
-338.159
-337.938
-338.832
-337.428
-339.109
-340.528
-345.273
-339.249
-343.044
-338.109
-343.574
-340.446
-341.910
-339.216
-341.098
-340.605
-339.786
-338.060
-342.554
-344.668
-341.345
-337.908
-340.081
-340.085
-343.671
-338.712
-334.885
-337.501
-339.032
-339.853
-339.164
-337.385
-340.999
-338.332
-341.102
-343.934
-341.770
-339.112
-340.392
-342.188
-341.916
-336.551
-342.603
-338.743
-342.367
-343.739
-340.780
-341.439
-342.175
-343.847
-341.054
-344.342
-339.801
-343.233
-339.303
-343.389
-340.997
-343.389
-343.004
-344.998
-339.821
-343.656
-340.262
-343.371
-341.182
-332.299
-340.134
-334.006
-338.077
-336.764
-338.250
-333.324
-338.232
-334.824
-338.584
-332.341
-338.386
-333.375
-337.227
-334.276
-339.086
-335.195
-336.012
-330.237
-341.101
-342.031
-340.329
-342.216
-339.165
-336.529
-341.086
-336.172
-339.206
-339.211
-341.763
-339.484
-337.211
-342.329
-339.749
-342.042
-336.166
-339.052
-341.287
-340.551
-337.338
-341.175
-338.923
-345.159
-340.216
-344.609
-340.435
-344.432
-339.554
-343.323
-342.808
-338.982
-341.388
-341.425
-340.196
-345.428
-341.516
-337.868
-339.376
-341.573
-340.341
-343.585
-338.317
-341.704
-341.353
-339.023
-340.288
-342.721
-342.741
-343.561
-344.532
-343.726
-341.004
-343.043
-342.999
-341.030
-341.935
-342.683
-341.262
-340.812
-337.210
-336.473
-339.766
-337.844
-339.902
-338.863
-337.237
-336.100
-337.037
-336.882
-340.517
-339.012
-340.545
-339.633
-337.692
-339.024
-336.762
-337.377
-337.773
-341.532
-337.476
-340.036
-337.540
-339.489
-338.380
-341.174
-334.979
-334.005
-337.511
-338.855
-337.075
-342.097
-336.541
-338.228
-339.280
-341.927
-339.176
-340.924
-336.354
-332.454
-335.532
-341.689
-332.202
-340.826
-339.802
-336.962
-334.050
-338.858
-334.032
-340.210
-332.214
-339.294
-337.654
-337.383
-337.601
-339.068
-339.129
-339.604
-337.585
-340.649
-338.921
-339.914
-342.625
-338.570
-343.850
-339.886
-341.134
-337.277
-343.674
-339.768
-340.701
-337.753
-340.509
-337.949
-341.435
-339.056
-342.580
-342.681
-340.769
-339.705
-341.761
-339.806
-340.318
-340.539
-343.287
-339.342
-342.855
-339.798
-341.075
-339.735
-340.404
-340.311
-342.757
-340.335
-342.758
-341.469
-341.474
-341.787
-341.840
-339.877
-341.876
-344.176
-338.836
-343.131
-339.729
-342.932
-336.879
-344.335
-337.650
-344.000
-338.847
-343.907
-339.861
-339.475
-342.664
-342.524
-343.050
-344.303
-337.930
-345.392
-343.118
-340.392
-339.107
-341.253
-340.387
-342.733
-341.406
-342.242
-338.516
-340.816
-339.517
-340.471
-338.203
-341.469
-336.397
-344.592
-341.253
-340.396
-336.057
-340.913
-338.433
-332.255
-334.587
-334.002
-335.600
-332.266
-337.784
-331.546
-337.414
-331.877
-339.254
-331.524
-336.676
-337.711
-338.875
-332.121
-338.605
-334.771
-340.126
-332.459
-336.618
-341.249
-344.614
-340.387
-343.421
-340.735
-341.679
-342.026
-341.835
-345.018
-345.481
-340.432
-345.547
-346.086
-343.759
-340.755
-343.719
-339.494
-342.481
-344.822
-345.136
-344.693
-337.883
-342.729
-332.143
-339.843
-338.742
-339.142
-342.157
-340.700
-337.303
-343.807
-336.462
-344.337
-337.259
-341.376
-335.862
-340.813
-341.686
-343.749
-338.261
-338.358
-339.620
-339.263
-339.795
-339.593
-340.371
-338.137
-340.178
-339.397
-340.873
-338.068
-338.450
-339.862
-338.724
-339.634
-339.373
-338.907
-339.185
-340.718
-338.040
-343.591
-339.277
-334.515
-337.031
-339.604
-339.540
-341.550
-337.393
-338.091
-334.358
-338.641
-338.276
-341.342
-341.333
-334.103
-340.609
-339.605
-341.341
-340.022
-341.130
-339.101
-344.451
-341.585
-342.907
-338.657
-342.828
-341.171
-342.267
-337.170
-344.099
-344.533
-341.280
-339.828
-341.854
-339.753
-341.664
-339.064
-342.649
-338.472
-343.440
-341.249
-338.745
-342.042
-337.547
-341.609
-336.854
-339.896
-337.108
-339.041
-338.927
-341.098
-338.829
-339.902
-336.247
-341.247
-338.036
-342.150
-338.294
-340.329
-338.097
-340.277
-339.236
-340.520
-342.051
-338.514
-339.564
-339.099
-339.739
-339.782
-339.329
-338.678
-339.934
-339.872
-341.034
-340.439
-339.742
-341.728
-338.447
-340.593
-341.675
-339.946
-337.144
-337.523
-340.288
-341.166
-342.229
-340.787
-341.787
-340.109
-335.416
-342.447
-337.771
-340.013
-337.635
-344.954
-338.570
-339.431
-337.528
-341.993
-337.017
-338.763
-339.981
-338.751
-340.861
-337.738
-340.103
-341.153
-336.392
-339.358
-336.959
-336.584
-339.398
-337.759
-341.349
-339.339
-338.928
-341.668
-338.666
-337.455
-338.625
-340.823
-343.203
-337.767
-342.351
-341.892
-339.606
-338.632
-338.141
-342.079
-340.995
-345.651
-339.204
-338.676
-339.608
-337.383
-340.729
-337.253
-343.962
-341.363
-341.058
-338.066
-336.001
-339.826
-338.422
-339.755
-339.619
-340.554
-339.191
-340.275
-342.137
-339.586
-340.289
-339.134
-338.461
-342.179
-341.025
-337.558
-339.918
-340.305
-339.313
-350.156
-344.305
-343.340
-341.553
-343.555
-339.714
-340.523
-342.947
-342.195
-341.616
-343.376
-343.030
-342.118
-338.047
-342.405
-344.611
-343.226
-342.380
-344.154
-342.996
-340.419
-333.904
-335.138
-335.097
-341.053
-333.709
-337.550
-333.927
-337.307
-333.869
-336.248
-335.130
-338.152
-333.840
-339.638
-333.324
-337.274
-335.050
-338.139
-335.304
-340.245
-344.549
-343.705
-343.377
-342.038
-340.265
-341.789
-340.823
-340.529
-338.536
-343.078
-340.677
-344.984
-345.259
-345.281
-340.504
-341.385
-341.518
-346.012
-341.797
-341.048
-339.182
-340.916
-338.969
-341.868
-340.621
-341.348
-338.003
-341.239
-341.881
-341.815
-340.887
-340.744
-341.664
-341.445
-339.918
-341.748
-340.710
-339.569
-340.267
-340.173
-337.707
-338.879
-336.189
-337.352
-337.206
-340.710
-333.781
-340.346
-336.363
-338.756
-336.475
-341.514
-338.698
-339.718
-336.274
-337.808
-336.157
-339.155
-336.994
-339.288
-335.227
-339.981
-335.589
-338.925
-335.166
-337.243
-336.064
-337.120
-336.064
-339.355
-337.326
-341.064
-335.676
-340.514
-337.205
-340.305
-333.726
-339.806
-335.574
-336.689
-337.725
-337.264
-340.324
-336.876
-339.609
-336.915
-338.829
-339.429
-338.328
-337.926
-338.388
-337.502
-338.374
-336.048
-339.026
-336.909
-337.545
-336.352
-337.803
