# Supplementary material for: A Fast and Efficient Approach for Genomic Selection with High-Density Markers
Source: G3 (Bethesda). 2012 Oct 1;2(10):1179–84. doi: 10.1534/g3.112.003822 (PMC3464110; doi:10.1534/g3.112.003822)
Supplement: Supporting Information [file supp_2.10.1179_FileS1.zip › Rep1_50/Rep13/trainY]

-342.895
-338.950
-338.119
-343.808
-328.915
-339.310
-325.378
-336.589
-334.841
-342.581
-342.789
-342.631
-336.080
-340.220
-336.212
-340.828
-344.748
-338.434
-339.935
-343.078
-345.076
-343.571
-340.528
-346.542
-332.024
-329.760
-335.036
-335.376
-334.813
-334.209
-344.871
-332.865
-330.768
-337.393
-331.519
-339.784
-339.123
-342.133
-340.019
-333.529
-333.353
-333.366
-338.583
-335.885
-338.091
-341.439
-339.325
-337.564
-335.892
-335.048
-337.638
-335.209
-341.926
-344.123
-339.235
-341.245
-340.483
-344.586
-339.139
-342.596
-346.020
-336.786
-341.746
-334.796
-332.051
-346.411
-342.818
-334.983
-345.870
-349.517
-349.240
-340.120
-341.857
-340.416
-336.488
-338.860
-340.340
-344.263
-340.295
-338.780
-341.966
-338.318
-342.274
-342.559
-346.703
-348.974
-345.922
-343.251
-335.753
-344.027
-342.455
-338.244
-337.155
-343.864
-343.737
-338.930
-339.450
-343.412
-342.696
-341.030
-339.667
-338.242
-337.994
-344.147
-338.243
-340.995
-330.548
-334.698
-339.208
-339.417
-336.815
-340.684
-336.885
-333.466
-335.993
-342.395
-343.867
-341.460
-340.096
-343.925
-343.603
-338.431
-342.612
-338.998
-336.596
-338.551
-336.564
-335.511
-337.955
-338.380
-341.595
-337.105
-341.399
-334.088
-338.823
-336.617
-338.106
-341.970
-341.660
-340.452
-339.783
-334.782
-334.065
-328.125
-342.849
-340.346
-337.158
-337.743
-337.760
-341.117
-338.356
-338.560
-344.010
-338.896
-339.963
-342.137
-343.244
-331.404
-336.335
-341.763
-337.573
-332.874
-334.324
-329.862
-335.017
-338.825
-337.221
-336.328
-334.732
-339.357
-340.963
-342.190
-334.270
-340.338
-338.429
-339.005
-336.667
-339.868
-339.071
-341.050
-340.918
-341.510
-345.877
-346.694
-342.314
-337.838
-339.584
-343.409
-348.518
-346.496
-339.689
-338.684
-341.945
-337.153
-335.192
-338.035
-337.179
-336.871
-338.701
-340.343
-336.477
-335.473
-335.845
-335.847
-333.211
-332.536
-340.131
-342.201
-334.911
-331.808
-337.602
-338.163
-339.020
-335.259
-341.953
-333.159
-337.694
-329.763
-341.577
-338.766
-338.921
-336.955
-336.072
-333.242
-337.900
-333.820
-341.243
-331.114
-338.673
-330.963
-333.274
-337.826
-332.978
-332.921
-335.899
-328.086
-333.833
-338.716
-341.027
-332.872
-339.478
-334.492
-345.669
-340.672
-342.897
-345.468
-338.881
-338.242
-338.476
-345.002
-346.425
-340.431
-333.910
-347.134
-342.392
-340.953
-339.540
-337.072
-342.363
-343.707
-336.569
-341.634
-338.502
-343.138
-338.074
-338.542
-339.075
-339.257
-344.031
-338.461
-343.344
-343.701
-337.707
-341.460
-345.090
-339.821
-342.578
-335.920
-340.253
-343.162
-338.350
-346.362
-344.421
-342.028
-340.374
-339.784
-336.518
-340.173
-338.268
-341.654
-337.563
-337.738
-348.466
-337.929
-338.068
-340.286
-341.656
-345.659
-339.332
-341.573
-339.941
-347.135
-345.513
-345.171
-347.300
-349.617
-335.730
-348.208
-340.903
-343.595
-341.960
-341.554
-347.287
-340.218
-346.133
-344.100
-343.339
-339.864
-339.350
-348.039
-338.990
-332.651
-345.089
-330.812
-341.366
-337.311
-349.859
-334.956
-342.334
-331.403
-345.639
-339.342
-332.578
-335.264
-339.396
-338.335
-338.701
-333.747
-341.630
-339.093
-346.718
-342.876
-342.752
-341.314
-339.373
-344.188
-342.375
-344.363
-346.882
-338.723
-344.659
-338.957
-343.386
-342.936
-346.026
-340.913
-344.019
-343.483
-340.212
-337.770
-346.309
-342.726
-343.873
-341.243
-342.260
-341.352
-340.639
-340.991
-339.535
-341.387
-345.896
-342.406
-343.430
-339.491
-348.309
-340.308
-341.240
-348.019
-340.803
-337.456
-338.954
-332.204
-338.713
-338.693
-343.230
-335.434
-340.522
-334.605
-339.254
-335.821
-341.520
-338.171
-334.827
-334.758
-337.315
-337.738
-338.790
-331.609
-343.478
-333.184
-335.269
-339.970
-341.915
-344.422
-335.585
-343.614
-342.525
-334.453
-340.890
-334.431
-341.365
-337.705
-342.767
-343.290
-346.360
-342.397
-337.438
-343.188
-337.493
-335.294
-346.018
-338.823
-340.242
-336.915
-340.533
-340.866
-338.374
-337.788
-344.312
-340.440
-334.187
-337.106
-343.622
-350.988
-337.710
-339.117
-339.206
-342.939
-344.900
-343.104
-337.790
-336.726
-341.054
-339.169
-332.491
-336.496
-339.162
-335.487
-341.772
-340.789
-336.070
-340.102
-338.328
-338.335
-337.011
-334.573
-333.185
-340.753
-333.661
-335.346
-342.067
-339.114
-342.990
-344.051
-340.303
-342.861
-339.190
-339.383
-340.062
-342.652
-337.056
-343.263
-335.433
-338.067
-344.262
-350.389
-337.926
-341.698
-339.190
-340.802
-335.685
-345.267
-348.382
-338.166
-339.083
-344.271
-339.208
-343.705
-340.588
-344.303
-338.031
-344.632
-340.424
-336.299
-341.552
-342.386
-344.138
-338.420
-344.195
-338.199
-342.992
-335.667
-339.359
-336.321
-338.937
-340.040
-341.101
-342.624
-336.988
-333.426
-337.790
-334.345
-338.775
-340.090
-339.948
-328.258
-331.550
-339.042
-337.520
-340.380
-346.917
-342.669
-338.276
-339.422
-343.619
-335.999
-345.757
-329.483
-340.606
-338.844
-337.435
-344.074
-335.194
-344.748
-338.880
-339.895
-331.129
-334.974
-338.297
-341.231
-333.111
-335.720
-331.350
-347.751
-338.228
-336.793
-328.825
-336.230
-331.781
-327.090
-332.819
-341.536
-332.606
-334.277
-332.679
-338.841
-330.463
-337.974
-332.995
-330.701
-338.196
-346.782
-338.646
-340.325
-340.449
-343.135
-336.745
-340.251
-336.481
-341.666
-338.646
-342.094
-339.250
-343.627
-339.209
-341.467
-337.697
-343.849
-339.923
-346.085
-343.286
-337.525
-337.153
-344.155
-332.073
-336.698
-338.447
-339.920
-333.794
-338.081
-335.161
-341.745
-344.255
-344.973
-331.082
-335.125
-336.001
-336.977
-342.932
-334.978
-341.713
-334.707
-340.956
-342.700
-337.088
-346.306
-339.381
-341.877
-340.935
-341.792
-344.413
-339.413
-340.865
-342.661
-340.804
-340.544
-337.236
-341.679
-340.607
-343.023
-335.269
-342.040
-336.369
-337.042
-328.509
-338.696
-334.183
-338.832
-336.187
-335.642
-329.845
-341.940
-335.190
-333.613
-332.932
-333.777
-335.827
-340.319
-335.463
-338.244
-341.240
-333.214
-341.451
-336.318
-344.732
-336.575
-343.716
-340.744
-342.951
-334.252
-347.212
-337.990
-346.237
-336.503
-340.640
-343.150
-346.724
-338.102
-338.191
-336.019
-332.305
-342.970
-344.683
-343.971
-346.505
-339.951
-341.389
-337.075
-334.326
-338.632
-341.088
-339.923
-346.913
-341.313
-344.058
-336.914
-335.867
-341.458
-343.216
-337.629
-337.987
-337.444
-339.521
-339.410
-339.195
-335.958
-342.745
-335.744
-339.054
-338.058
-335.465
-335.128
-344.073
-335.109
-341.738
-330.579
-342.179
-338.720
-338.399
-342.842
-335.389
-338.481
-329.292
-335.658
-335.849
-335.530
-333.984
-337.843
-329.019
-334.121
-331.307
-331.660
-337.425
-335.726
-331.011
-337.753
-331.146
-344.165
-336.921
-330.989
-335.673
-342.462
-331.708
-337.890
-329.910
-340.784
-339.295
-334.597
-331.340
-335.401
-329.283
-334.649
-327.878
-336.688
-337.861
-332.497
-336.597
-338.966
-333.071
-344.438
-338.169
-338.347
-346.811
-340.335
-333.358
-336.087
-344.371
-337.455
-337.036
-336.276
-342.711
-341.191
-336.134
-336.607
-342.199
-346.219
-346.809
-341.136
-337.760
-341.117
-338.044
-337.393
-343.068
-331.872
-345.302
-335.948
-338.534
-340.528
-343.051
-336.962
-338.965
-339.211
-341.570
-337.926
-343.766
-334.999
-341.786
-336.719
-342.477
-337.487
-337.068
-345.690
-340.205
-340.288
-346.176
-337.721
-345.622
-340.194
-347.917
-343.377
-347.060
-341.975
-342.084
-350.713
-346.574
-348.223
-341.824
-340.379
-341.690
-343.910
-333.611
-335.774
-331.560
-339.638
-335.080
-334.432
-338.815
-328.021
-340.183
-342.495
-329.955
-334.642
-339.823
-335.223
-339.709
-340.762
-341.565
-336.899
-333.026
-337.348
-337.919
-343.700
-338.183
-341.170
-340.125
-342.320
-339.235
-339.270
-347.798
-342.040
-342.070
-343.086
-338.852
-342.139
-348.147
-344.210
-340.092
-333.969
-342.682
-344.502
-338.350
-340.378
-339.758
-342.438
-339.711
-340.527
-339.902
-336.359
-339.970
-341.415
-338.794
-338.324
-334.396
-339.635
-339.413
-340.380
-335.494
-336.807
-336.711
-334.085
-338.687
-340.766
-348.055
-337.588
-327.955
-338.630
-337.434
-339.407
-335.643
-335.986
-340.450
-334.137
-328.458
-338.364
-340.447
-338.506
-332.495
-339.356
-342.886
-336.571
-340.265
-340.611
-341.699
-350.187
-339.294
-341.128
-346.124
-341.126
-338.884
-339.389
-343.585
-341.209
-333.958
-339.768
-342.002
-344.018
-341.182
-339.449
-340.617
-337.003
-347.183
-341.493
-344.494
-330.447
-346.058
-337.923
-340.426
-343.051
-341.783
-345.332
-330.307
-331.697
-343.669
-344.001
-333.379
-339.425
-340.113
-333.973
-343.373
-335.595
-343.185
-347.642
-340.623
-339.089
-339.334
-340.530
-341.402
-338.167
-340.549
-344.931
-339.376
-335.123
-341.317
-339.872
-338.819
-343.547
-346.081
-342.584
-340.279
-341.147
-339.273
-336.964
-344.197
-343.383
-345.029
-341.113
-343.216
-344.152
-341.239
-339.168
-344.440
-340.271
-335.089
-338.342
-342.583
-347.056
-336.111
-347.514
-344.382
-338.359
-340.248
-331.055
-334.875
-337.510
-339.000
-335.766
-339.060
-338.358
-334.708
-334.172
-336.387
-339.323
-341.166
-336.761
-338.727
-330.982
-338.685
-330.619
-335.718
-331.958
-340.614
-332.921
-343.667
-336.713
-340.619
-337.747
-344.369
-344.239
-340.432
-339.022
-341.570
-338.050
-334.811
-333.013
-340.114
-335.670
-339.384
-336.158
-340.737
-336.309
-340.770
-338.320
-334.673
-333.270
-334.023
-341.972
-343.607
-331.654
-340.554
-344.905
-342.663
-332.499
-333.556
-333.810
-338.196
-340.696
-337.945
-339.611
-338.436
-340.580
-346.261
-337.302
-341.650
-344.713
-341.199
-338.623
-337.682
-342.306
-333.605
-341.501
-339.148
-336.681
-336.047
-338.751
-343.029
-337.335
-338.110
-336.714
-340.557
-340.105
-335.061
-333.881
-338.914
-338.106
-342.696
-341.762
-338.452
-335.549
-347.051
-337.646
-342.765
-342.728
-335.802
-342.640
-339.047
-337.512
-340.652
-342.157
-339.710
-341.267
-339.589
-342.596
-341.435
-339.492
-339.763
-335.571
-337.365
-340.344
-335.155
-347.338
-338.777
-345.769
-336.034
-341.045
-336.195
-345.544
-341.564
-337.318
-338.331
-342.470
-336.891
-335.345
-337.423
-325.948
-336.666
-338.930
-337.656
-340.968
-339.294
-333.161
-339.273
-331.701
-339.236
-342.662
-337.149
-332.899
-328.494
-333.080
-338.452
-334.339
-335.606
-341.839
-333.976
-335.946
-340.917
-343.192
-335.045
-341.649
-335.636
-345.538
-336.545
-342.088
-339.529
-339.351
-336.467
-342.385
-339.009
-339.800
-335.060
-333.331
-337.738
-337.324
-347.866
-342.430
-345.211
-338.209
-350.416
-334.171
-345.108
-340.448
-347.387
-340.249
-333.395
-342.323
-345.477
-340.160
-343.988
-340.657
-347.603
-341.156
-333.581
-339.528
-334.201
-341.986
-329.171
-338.740
-333.433
-335.699
-332.736
-340.975
-340.333
-339.759
-329.541
-336.351
-330.611
-339.216
-336.180
-339.491
-327.037
-337.511
-344.547
-342.691
-335.649
-336.548
-336.622
-335.075
-342.065
-341.646
-343.108
-343.771
-345.832
-339.252
-338.854
-342.094
-341.302
-335.288
-340.926
-338.993
-341.371
-342.033
-339.560
-347.184
-334.312
-339.600
-339.102
-339.635
-341.831
-341.482
-333.921
-342.941
-342.120
-338.884
-338.318
-340.484
-338.723
-334.524
-337.211
-342.524
-337.061
-341.610
-334.421
-339.645
-338.498
-337.328
-335.330
-332.880
-333.528
-335.689
-335.823
-337.845
-329.341
-338.132
-332.701
-339.723
-331.233
-341.762
-331.629
-339.682
-329.985
-332.985
-334.124
-342.319
-337.873
-340.294
-337.523
-337.452
-330.473
-340.503
-337.445
-338.790
-342.095
-337.175
-341.036
-339.889
-337.839
-343.089
-334.101
-339.431
-341.964
-339.133
-336.353
-344.682
-332.975
-339.613
-338.781
-335.331
-336.472
-341.598
-342.162
-337.424
-333.018
-344.923
-335.338
-336.264
-332.138
-345.778
-332.207
-341.165
-335.485
-339.478
-332.095
-336.983
-336.997
-329.079
-337.825
-338.839
-337.066
-338.528
-330.925
-340.000
-339.458
-336.246
-338.413
-335.862
-334.830
-336.054
-332.864
-339.119
-340.472
-337.313
-342.621
-338.839
-333.596
-337.623
-337.534
-335.222
-333.168
-336.492
-333.410
-332.255
-339.452
-339.583
-336.065
-340.592
-337.245
-337.243
-329.898
-339.484
-330.175
-334.562
-332.902
-341.725
-331.930
-340.637
-333.153
-339.452
-335.401
-343.649
-328.733
-342.126
-329.718
-342.407
-342.126
-340.651
-334.416
-345.263
-331.882
-337.161
-321.654
-344.154
-342.285
-339.700
-336.183
-338.013
-338.633
-337.565
-338.760
-340.206
-339.151
-338.668
-339.265
-338.912
-338.684
-342.936
-332.269
-341.733
-334.156
-342.713
-336.101
-338.686
-332.425
-336.415
-347.267
-341.399
-345.477
-338.909
-335.336
-339.920
-343.338
-342.330
-340.058
-337.992
-341.735
-344.320
-337.557
-338.939
-339.331
-337.753
-341.869
-337.844
-347.123
-340.489
-339.831
-342.167
-346.613
-339.505
-343.210
-336.454
-345.726
-339.470
-337.190
-345.147
-339.241
-347.206
-343.762
-340.939
-336.149
-344.064
-337.369
-340.048
-331.142
-339.342
-337.767
-342.412
-340.141
-335.525
-338.816
-337.639
-338.789
-334.708
-338.536
-332.304
-339.429
-337.987
-338.924
-335.431
-338.592
-329.431
-334.439
-338.846
-339.985
-342.141
-342.317
-349.638
-334.416
-342.651
-344.684
-337.351
-338.023
-346.707
-342.022
-341.038
-345.300
-342.174
-341.050
-338.155
-334.832
-339.424
-342.058
-344.871
-340.784
-337.871
-343.504
-338.201
-342.000
-338.049
-346.213
-346.251
-341.197
-342.812
-347.654
-336.786
-335.716
-338.342
-340.555
-339.835
-341.007
-339.333
-340.532
-334.651
-340.565
-333.265
-337.760
-338.137
-337.737
-337.956
-339.218
-332.307
-340.404
-332.908
-337.118
-338.044
-341.347
-337.643
-343.113
-335.122
-337.487
-338.416
-344.108
-334.247
-338.756
-340.741
-338.620
-345.408
-343.554
-340.188
-335.020
-345.968
-339.601
-338.941
-341.779
-338.982
-336.217
-342.871
-331.989
-339.232
-335.733
-346.709
-334.103
-335.465
-333.802
-334.745
-335.436
-337.580
-334.047
-336.025
-343.097
-338.122
-336.194
-338.656
-340.408
-337.834
-338.021
-334.816
-337.889
-336.746
-339.234
-335.030
-339.369
-337.888
-341.630
-345.548
-339.823
-338.974
-349.568
-340.229
-342.123
-345.160
-344.210
-338.709
-338.621
-338.847
-341.880
-341.184
-337.367
-344.822
-342.827
-341.946
-342.987
-340.587
-342.471
-339.585
-350.109
-338.055
-339.819
-342.458
-338.920
-345.248
-340.328
-335.702
-340.610
-331.437
-340.954
-338.907
-340.340
-340.930
-334.698
-337.970
-335.233
-341.377
-342.299
-347.688
-339.886
-342.371
-336.756
-346.615
-342.485
-340.964
-338.312
-338.388
-339.329
-340.676
-337.636
-343.539
-348.271
-343.812
-337.650
-340.929
-341.378
-339.913
-335.039
-334.591
-338.810
-339.928
-336.236
-340.460
-335.868
-342.021
-339.459
-342.164
-341.788
-341.646
-340.529
-337.428
-345.994
-345.011
-345.106
-345.878
-337.626
-344.557
-341.677
-338.576
-340.164
-342.102
-345.112
-337.026
-342.669
-337.840
-350.591
-342.773
-345.537
-343.960
-348.994
-342.933
-345.729
-337.475
-340.517
-339.163
-343.109
-343.263
-334.890
-341.511
-326.567
-340.404
-334.463
-339.388
-330.939
-338.241
-332.807
-336.853
-335.169
-344.087
-337.182
-337.464
-330.196
-338.137
-334.598
-332.416
-329.879
-339.879
-343.104
-333.910
-341.017
-344.149
-337.050
-336.089
-335.951
-340.179
-339.759
-339.182
-339.846
-345.373
-342.451
-341.258
-346.880
-333.973
-340.423
-344.225
-344.473
-335.362
-338.567
-339.641
-343.295
-339.693
-339.585
-335.197
-340.915
-341.758
-350.182
-344.431
-336.550
-338.757
-341.530
-346.493
-348.506
-336.765
-343.653
-334.235
-341.262
-339.324
-337.801
-337.345
-340.972
-341.095
-336.072
-343.929
-343.680
-342.687
-341.455
-344.234
-341.440
-338.549
-344.733
-341.476
-343.372
-342.257
-346.141
-343.437
-341.629
-340.109
-333.772
-335.289
-339.271
-337.393
-341.914
-331.899
-336.936
-333.665
-336.442
-340.965
-340.805
-343.084
-339.143
-338.178
-342.042
-337.361
-336.025
-339.906
-343.961
-338.452
-338.608
-336.734
-339.612
-339.908
-342.161
-337.688
-334.138
-338.264
-339.724
-341.394
-341.100
-338.682
-338.305
-338.341
-343.484
-336.496
-340.949
-332.571
-328.564
-334.684
-339.329
-332.157
-338.863
-338.261
-334.883
-331.498
-339.222
-337.545
-342.119
-332.991
-339.718
-335.506
-337.922
-335.059
-341.631
-342.971
-339.717
-333.560
-348.663
-338.841
-338.807
-343.257
-340.468
-344.457
-332.417
-337.831
-337.226
-344.582
-341.834
-337.883
-340.074
-337.567
-337.256
-331.861
-338.824
-343.720
-342.449
-337.195
-345.607
-348.695
-337.419
-340.090
-342.915
-342.984
-347.922
-350.241
-341.278
-343.865
-336.734
-347.256
-338.771
-345.897
-335.968
-346.979
-343.160
-343.510
-345.574
-342.553
-346.129
-340.699
-345.083
-336.666
-341.256
-339.003
-339.549
-337.437
-344.517
-334.847
-337.347
-343.476
-342.120
-339.138
-338.186
-339.635
-342.267
-345.802
-344.529
-335.900
-353.956
-342.061
-340.369
-340.322
-344.026
-340.340
-342.315
-344.308
-345.503
-340.690
-341.687
-336.375
-340.146
-343.998
-342.795
-338.192
-350.093
-341.633
-334.975
-331.372
-336.521
-341.486
-334.943
-333.946
-332.854
-338.123
-332.299
-335.557
-331.342
-336.747
-332.281
-340.685
-336.065
-332.982
-335.729
-346.213
-339.922
-335.677
-330.271
-334.465
-332.578
-335.285
-339.111
-341.744
-339.208
-344.638
-342.480
-341.056
-342.033
-345.851
-345.370
-344.797
-341.613
-347.015
-344.656
-345.478
-344.052
-340.769
-346.550
-343.412
-345.209
-346.581
-341.076
-330.798
-342.707
-333.866
-337.917
-337.857
-340.043
-346.281
-340.200
-337.195
-342.100
-334.359
-344.986
-332.706
-335.510
-339.780
-340.940
-336.729
-346.460
-335.984
-337.741
-342.423
-340.132
-343.001
-343.761
-341.339
-340.881
-340.030
-337.129
-343.214
-338.280
-340.243
-338.676
-332.640
-333.617
-334.008
-338.861
-347.606
-341.791
-337.503
-342.449
-335.847
-334.527
-335.617
-341.945
-333.645
-339.965
-335.055
-340.720
-337.708
-337.336
-339.856
-341.726
-344.811
-331.776
-339.711
-339.406
-338.309
-340.906
-349.237
-335.151
-348.725
-344.728
-343.676
-340.253
-346.414
-340.050
-343.545
-340.817
-347.079
-348.271
-342.577
-336.124
-344.562
-337.254
-340.809
-345.606
-340.108
-344.551
-345.783
-339.867
-339.347
-342.212
-336.593
-340.703
-332.314
-341.837
-341.736
-339.701
-338.171
-339.421
-342.055
-337.356
-331.269
-340.887
-339.029
-343.745
-339.078
-337.519
-334.058
-336.647
-342.535
-343.376
-345.000
-334.346
-347.138
-336.015
-344.497
-337.412
-337.507
-342.612
-339.823
-339.026
-343.664
-343.231
-341.974
-345.097
-336.220
-345.735
-339.628
-337.572
-337.039
-341.146
-341.761
-343.888
-342.658
-334.338
-342.384
-343.318
-336.335
-342.470
-337.139
-344.890
-338.166
-343.902
-333.474
-330.377
-336.492
-348.557
-336.262
-339.352
-342.997
-339.395
-345.600
-336.596
-337.686
-338.987
-336.473
-343.883
-339.466
-334.361
-339.138
-341.331
-339.815
-342.976
-336.700
-343.276
-341.596
-335.640
-337.208
-337.881
-337.686
-341.428
-346.302
-339.699
-344.217
-334.317
-337.061
-348.580
-343.578
-345.105
-340.722
-333.947
-342.468
-339.734
-344.025
-336.554
-342.389
-341.469
-341.449
-338.322
-336.052
-338.304
-339.614
-335.643
-343.740
-338.441
-340.447
-337.877
-341.671
-340.522
-343.442
-340.431
-335.290
-340.972
-344.851
-338.149
-341.506
-341.045
-338.904
-345.822
-342.241
-341.489
-344.204
-339.726
-339.730
-343.485
-342.882
-342.832
-340.110
-343.824
-342.728
-350.158
-336.535
-343.365
-346.948
-344.455
-340.171
-348.687
-341.838
-340.786
-332.125
-331.315
-336.951
-339.368
-334.623
-339.639
-334.078
-343.895
-330.040
-339.605
-339.007
-337.202
-337.411
-339.884
-336.114
-336.723
-334.423
-339.654
-340.041
-344.461
-343.973
-343.114
-339.131
-343.321
-341.916
-341.172
-340.352
-336.670
-339.478
-344.483
-339.911
-339.570
-346.158
-345.569
-340.920
-342.024
-335.784
-344.344
-338.271
-339.043
-341.575
-344.441
-335.044
-340.596
-338.938
-340.419
-337.903
-341.131
-338.147
-336.233
-339.301
-339.487
-340.389
-340.682
-338.570
-341.440
-345.002
-339.449
-339.180
-340.760
-338.438
-336.997
-344.541
-338.234
-338.370
-342.040
-338.909
-336.105
-334.701
-334.347
-336.001
-341.521
-338.237
-342.266
-339.808
-342.466
-335.776
-339.369
-336.513
-336.653
-332.823
-339.752
-332.297
-343.091
-336.236
-341.212
-336.328
-331.192
-339.565
-335.480
-337.079
-344.799
-334.814
-339.048
-342.311
-336.494
-335.198
-345.076
-331.374
-338.453
-333.553
-339.643
-345.422
-338.450
-334.039
-341.383
-336.141
-338.205
-341.148
-338.952
-338.578
-340.338
-343.122
-341.217
-333.498
-342.331
-336.663
-327.627
-336.862
