# Supplementary material for: A Fast and Efficient Approach for Genomic Selection with High-Density Markers
Source: G3 (Bethesda). 2012 Oct 1;2(10):1179–84. doi: 10.1534/g3.112.003822 (PMC3464110; doi:10.1534/g3.112.003822)
Supplement: Supporting Information [file supp_2.10.1179_FileS1.zip › Rep1_50/Rep13/Y3]

-334.412
-348.608
-342.561
-332.329
-344.405
-330.712
-332.861
-339.068
-336.789
-337.383
-341.081
-343.057
-341.468
-342.121
-339.009
-342.711
-340.643
-336.451
-330.642
-343.105
-341.351
-339.372
-344.209
-341.969
-348.714
-339.090
-336.113
-333.820
-332.947
-343.900
-338.019
-336.613
-336.026
-337.582
-336.596
-336.027
-335.612
-339.539
-338.055
-340.629
-337.258
-340.366
-340.028
-338.002
-344.477
-333.748
-341.227
-333.307
-346.779
-338.338
-339.107
-333.662
-339.900
-339.017
-340.486
-334.822
-344.642
-342.333
-346.641
-338.662
-338.541
-341.150
-339.097
-338.731
-334.351
-339.849
-337.856
-333.914
-332.842
-337.547
-339.428
-335.202
-334.528
-339.244
-332.846
-339.668
-340.040
-345.200
-335.320
-330.812
-337.806
-339.294
-342.789
-336.969
-339.244
-342.509
-347.237
-337.880
-341.614
-336.352
-337.219
-343.250
-349.673
-341.813
-334.482
-334.981
-341.986
-345.266
-338.565
-340.541
-335.839
-340.740
-337.976
-333.982
-336.649
-331.798
-339.922
-341.298
-339.406
-336.217
-343.976
-335.331
-340.371
-334.182
-335.986
-337.018
-333.161
-345.476
-337.781
-336.018
-336.631
-340.042
-342.500
-338.084
-336.098
-344.534
-341.875
-337.096
-344.427
-336.590
-331.868
-352.830
-339.547
-335.158
-338.961
-343.008
-336.818
-331.231
-341.190
-334.188
-341.129
-341.468
-339.701
-335.181
-341.338
-340.700
-344.681
-340.949
-343.339
-337.663
-346.977
-340.878
-344.923
-338.280
-337.163
-344.337
-344.195
-341.570
-343.827
-341.957
-341.796
-341.823
-337.016
-342.239
-347.039
-336.977
-341.400
-337.823
-337.854
-338.965
-336.726
-340.392
-339.110
-337.426
-346.901
-336.284
-341.190
-336.299
-340.619
-342.015
-344.960
-337.274
-336.580
-337.905
-338.648
-342.755
-337.466
-336.361
-338.136
-333.882
-339.868
-343.095
-337.419
-336.597
-339.450
-343.718
-342.269
-338.611
-336.242
-344.191
-337.809
-337.843
-339.020
-343.732
-351.900
-339.488
-345.905
-344.449
-337.274
-339.368
-336.158
-348.242
-345.959
-339.957
-346.309
-340.947
-338.441
-336.204
-341.595
-348.592
-336.550
-344.588
-340.133
-341.673
-334.378
-330.703
-346.302
-339.927
-342.482
-338.387
-338.501
-337.240
-333.172
-346.560
-340.724
-336.359
-336.346
-338.556
-340.196
-332.821
-342.632
-341.724
-335.998
-342.651
-343.662
-341.017
-337.409
-343.795
-340.867
-340.844
-343.308
-342.558
-343.966
-342.200
-346.832
-346.093
-332.066
-339.345
-329.997
-336.146
-341.506
-328.784
-342.023
-336.085
-341.731
-343.345
-333.916
-331.619
-346.622
-351.778
-341.645
-336.125
-336.855
-338.118
-337.283
-336.591
-335.091
-340.183
-339.977
-338.686
-343.138
-337.002
-340.337
-340.563
-329.831
-334.912
-332.275
-336.799
-340.717
-340.789
-337.019
-343.076
-342.498
-346.628
-340.027
-341.385
-338.680
-335.556
-341.750
-342.580
-343.338
-334.773
-340.073
-342.411
-341.456
-347.285
-335.193
-338.892
-336.113
-337.094
-344.501
-335.753
-331.042
-333.220
-341.451
-341.640
-341.697
-338.191
-343.774
-349.170
-338.398
-345.395
-325.442
-342.528
-339.214
-339.583
-345.604
-335.498
-336.677
-342.151
-336.535
-330.049
-345.344
-336.133
-338.740
-331.710
-339.474
-343.605
-333.561
-336.438
-338.047
-340.024
-338.549
-333.540
-343.454
-338.814
-339.383
-340.757
-339.802
-341.712
-350.412
-344.660
-329.335
-338.049
-343.185
-344.078
-338.609
-332.953
-342.338
-338.414
-335.210
-341.915
-343.267
-341.480
-341.183
-342.354
-331.146
-343.446
-337.225
-337.635
-335.478
-332.171
-338.117
-335.993
-342.024
-332.757
-343.319
-340.114
-340.112
-339.156
-341.911
-339.331
-337.388
-337.618
-336.854
-332.634
-336.245
-343.482
-334.673
-332.623
-341.818
-340.925
-338.383
-336.834
-330.148
-340.199
-338.473
-335.515
-337.877
-333.038
-333.588
-331.050
-341.266
-345.259
-336.004
-342.161
-345.250
-338.625
-342.739
-341.487
-342.246
-339.746
-340.819
-337.628
-341.222
-335.584
-342.562
-343.540
-343.902
-345.232
-343.234
-332.827
-341.249
-336.281
-339.685
-336.639
-338.335
-341.667
-337.377
-342.612
-335.679
-336.118
-339.305
-336.487
-331.563
-342.276
-343.207
-343.859
-341.928
-339.588
-344.119
-339.628
-336.686
-330.700
-334.547
-339.473
-342.008
-327.828
-336.844
-337.419
-339.877
-337.425
-334.679
-344.402
-336.810
-338.086
-337.687
-334.464
-347.012
-342.200
-341.711
-343.281
-336.264
-339.826
-342.274
-339.771
-334.155
-340.863
-336.552
-337.813
-339.537
-341.033
-337.983
-340.808
-342.639
-341.534
-337.625
-341.340
-333.523
-340.132
-330.807
-346.567
-343.804
-342.034
-335.486
-336.614
-343.450
-336.432
-328.735
-338.935
-344.348
-336.856
-338.995
-342.177
-342.388
-331.943
-331.002
-343.060
-333.248
-334.495
-337.655
-335.822
-337.935
-338.147
-341.902
-340.175
-339.080
-334.722
-336.821
-342.036
-338.656
-336.181
-342.125
-337.154
-331.455
-337.511
-344.229
-336.338
-335.799
-343.673
-335.580
-336.661
-344.471
-340.142
-339.966
-333.965
-340.295
-341.798
-338.900
-336.036
-342.559
-342.236
-338.379
-332.438
-347.080
-331.334
-337.352
-337.809
-342.810
-344.558
-342.102
-339.553
-336.338
-344.951
-339.959
-343.633
-339.687
-348.126
-341.070
-335.147
-342.080
-343.759
-340.085
-338.683
-328.355
-335.598
-332.785
-338.113
-343.686
-342.244
-339.970
-339.684
-341.999
-342.732
-336.469
-346.418
-335.776
-338.682
-340.147
-340.705
-334.844
-336.458
-332.421
-334.847
-345.065
-342.227
-344.249
-334.645
-335.800
-343.695
-342.429
-336.335
-342.243
-340.055
-341.275
-346.242
-332.791
-332.771
-332.925
-342.762
-335.560
-334.106
-347.750
-341.460
-331.571
-336.937
-342.092
-335.589
-345.843
-332.497
-340.347
-336.431
-339.663
-341.196
-339.215
-332.184
-341.742
-334.294
-338.188
-338.568
-349.091
-339.017
-344.559
-347.326
-330.724
-337.249
-341.015
-339.321
-337.037
-341.647
-330.652
-335.337
-331.847
-339.165
-341.890
-339.308
-337.185
-332.089
-343.694
-347.766
-336.458
-338.359
-340.200
-346.438
-339.446
-338.280
-333.329
-335.873
-340.470
-343.989
-344.667
-335.487
-341.715
-342.840
-338.242
-340.057
-334.378
-344.613
-337.371
-337.729
-342.664
-344.823
-336.889
-339.375
-339.953
-334.629
-342.961
-335.464
-340.820
-341.310
-340.967
-338.447
-349.799
-336.915
-348.552
-343.756
-344.385
-340.672
-339.405
-336.453
-346.882
-345.225
-340.269
-331.347
-338.581
-344.010
-338.023
-339.769
-338.186
-337.876
-343.353
-340.314
-341.520
-333.673
-334.827
-337.469
-333.713
-335.193
-333.849
-338.633
-332.163
-338.024
-336.483
-338.190
-346.279
-345.587
-337.632
-344.506
-339.359
-339.310
-340.927
-338.710
-335.666
-343.157
-342.273
-344.372
-338.805
-340.729
-331.917
-342.085
-337.635
-334.164
-346.502
-344.241
-337.131
-335.863
-336.608
-340.826
-335.894
-340.169
-346.584
-337.975
-333.091
-337.812
-332.497
-338.106
-340.582
-339.136
-337.230
-336.038
-340.174
-338.765
-342.782
-336.319
-351.529
-338.383
-336.758
-336.754
-344.962
-343.508
-338.380
-328.622
-345.472
-341.640
-337.500
-334.941
-342.062
-330.484
-348.020
-341.429
-336.185
-331.706
-342.454
-343.445
-334.613
-335.086
-339.509
-337.928
-336.839
-343.549
-344.553
-343.918
-344.641
-344.824
-341.978
-338.863
-337.918
-337.522
-330.002
-336.078
-333.648
-341.706
-344.069
-340.637
-335.473
-340.310
-344.312
-337.765
-329.064
-342.174
-340.124
-337.230
-346.290
-337.729
-332.829
-338.230
-341.932
-343.781
-337.843
-343.950
-333.367
-337.646
-347.080
-337.101
-339.739
-336.999
-344.970
-340.755
-341.788
-338.073
-339.340
-337.165
-339.119
-344.539
-333.858
-333.587
-335.438
-351.479
-335.603
-339.397
-337.579
-344.619
-347.384
-342.329
-341.748
-340.859
-339.463
-336.754
-337.165
-337.827
-338.623
-335.335
-338.460
-338.008
-334.060
-339.329
-333.884
-331.144
-336.870
-336.830
-339.209
-335.398
-339.186
-337.635
-339.892
-336.779
-332.235
-342.455
-325.596
-341.181
-338.263
-336.640
-338.439
-347.880
-345.273
-341.001
-343.304
-336.563
-334.461
-334.760
-334.267
-335.826
-335.691
-341.373
-334.595
-341.228
-339.881
-337.957
-332.886
-342.608
-339.835
-340.897
-337.723
-336.268
-343.949
-337.356
-331.481
-341.856
-344.416
-343.758
-344.197
-336.180
-339.718
-332.925
-334.203
-347.201
-341.730
-336.172
-344.790
-346.325
-340.118
-342.773
-344.123
-339.938
-337.775
-333.530
-341.943
-335.588
-346.866
-340.443
-338.808
-337.110
-343.369
-340.483
-338.384
-335.535
-336.088
-341.002
-342.551
-335.304
-345.085
-345.118
-337.618
-337.759
-341.766
-335.806
-345.469
-342.095
-339.568
-340.941
-332.899
-336.836
-334.484
-325.709
-333.912
-341.720
-341.858
-333.770
-341.492
-336.144
-335.674
-331.664
-345.230
-343.991
-335.365
-342.461
-345.179
-336.793
-339.414
-338.553
-337.393
-336.839
-340.950
-343.454
-329.874
-333.057
-335.107
-337.395
-340.110
-342.324
-333.959
-335.072
-340.014
-339.698
-340.910
-339.668
-333.749
-335.173
-344.846
-341.940
-338.513
-338.417
-337.657
-333.375
-335.007
-338.280
-345.346
-337.607
-338.652
-335.112
-346.985
-335.950
-337.478
-333.974
-336.278
-335.916
-338.385
-344.251
-338.998
-340.961
-340.127
-340.430
-341.719
-336.183
-331.173
-340.746
-345.763
-340.433
-335.780
-335.506
-342.594
-341.440
-333.604
-336.109
-341.820
-341.973
-334.020
-338.020
-337.118
-336.554
-337.829
-336.670
-339.009
-329.998
-331.051
-334.511
-345.838
-337.071
-337.891
-338.355
-344.575
-350.101
-340.433
-334.365
-333.780
-341.218
-341.519
-338.498
-341.060
-334.489
-341.197
-335.251
-343.875
-337.966
-338.655
-341.270
-342.725
-343.221
-342.861
-335.745
-335.184
-338.256
-347.591
-328.856
-340.114
-338.510
-338.486
-350.623
-345.172
-343.241
-335.589
-338.855
-338.768
-339.302
-340.386
-338.427
-347.359
-343.532
-345.564
-335.847
-344.844
-334.279
-341.460
-334.529
-339.502
-340.517
-341.028
-333.849
-343.167
-342.905
-346.548
-343.478
-335.444
-338.925
-340.844
-340.713
-336.942
-341.629
-341.320
-337.096
-337.732
-342.921
-338.824
-334.880
-346.903
-343.897
-333.571
-341.723
-336.926
-341.070
-344.629
-344.384
-341.192
-337.129
-342.086
-342.726
-342.675
-336.815
-332.880
-339.298
-332.110
-347.040
-340.634
-340.665
-341.125
-336.913
-349.620
-340.710
-336.139
-340.202
-346.069
-341.297
-336.709
-347.218
-334.081
-332.643
-340.805
-338.184
-342.402
-339.190
-351.110
-336.046
-342.921
-339.926
-344.640
-341.653
-344.997
-337.280
-344.444
-345.729
-335.533
-341.434
-343.772
-333.640
-336.944
-341.254
-343.422
-343.586
-341.705
-341.249
-337.565
-342.181
-339.888
-344.247
-343.919
-342.440
-346.247
-343.662
-338.567
-342.458
-345.652
-339.582
-341.955
-343.296
-343.779
-347.810
-341.119
-336.439
-337.104
-338.039
-341.385
-337.364
-344.212
-337.777
-347.314
-345.256
-336.998
-333.697
-333.208
-326.856
-332.356
-340.049
-333.815
-345.802
-338.652
-338.608
-337.234
-333.165
-340.004
-338.719
-340.280
-339.180
-331.847
-341.988
-335.712
-337.353
-336.532
-331.911
-329.605
-346.080
-345.350
-334.324
-338.487
-345.614
-344.036
-337.879
-343.589
-337.410
-335.620
-346.064
-344.884
-333.029
-344.538
-347.967
-343.512
-340.430
-337.427
-334.475
-343.305
-349.080
-332.264
-341.375
-338.609
-337.521
-338.981
-334.993
-347.452
-341.020
-333.637
-332.857
-339.414
-339.582
-339.695
-337.046
-346.160
-338.909
-339.460
-341.942
-340.307
-342.852
-340.515
-338.154
-341.593
-339.966
-345.779
-338.431
-341.138
-325.265
-328.439
-339.763
-341.859
-338.589
-338.713
-332.775
-343.478
-344.945
-340.471
-343.928
-334.928
-335.995
-335.834
-343.235
-335.034
-332.420
-339.510
-340.774
-339.958
-343.595
-340.406
-337.734
-341.719
-337.462
-338.384
-334.832
-340.434
-338.333
-340.197
-343.522
-347.912
-337.062
-339.985
-334.985
-336.499
-337.943
-345.315
-342.924
-336.374
-341.395
-334.199
-341.040
-339.292
-337.038
-342.767
-336.283
-340.046
-345.467
-345.937
-340.990
-335.787
-333.994
-344.841
-335.237
-343.232
-338.870
-340.762
-344.365
-334.019
-339.252
-333.471
-336.120
-346.299
-334.666
-339.471
-344.098
-335.234
-335.296
-341.150
-339.352
-337.939
-340.699
-334.536
-340.421
-343.544
-341.028
-344.899
-342.609
-334.121
-343.061
-340.160
-339.950
-336.803
-336.874
-326.228
-336.938
-341.035
-332.669
-338.156
-338.597
-335.721
-333.440
-333.373
-334.694
-334.244
-339.535
-344.247
-343.536
-335.969
-338.008
-333.872
-331.582
-332.698
-339.564
-345.767
-349.420
-336.659
-336.333
-338.075
-336.300
-345.099
-341.736
-339.756
-343.084
-337.797
-336.217
-334.281
-337.753
-335.183
-342.193
-336.822
-333.753
-340.598
-333.510
-334.896
-341.954
-344.800
-342.123
-331.876
-332.235
-340.480
-343.823
-342.385
-341.625
-337.376
-336.935
-337.676
-336.791
-337.507
-339.721
-332.778
-339.796
-333.972
-342.132
-339.263
-338.835
-344.441
-341.081
-347.190
-340.203
-327.065
-333.853
-329.583
-337.255
-340.352
-348.127
-333.008
-343.836
-342.115
-342.353
-339.053
-332.633
-339.176
-339.331
-345.797
-342.213
-335.677
-331.144
-343.785
-342.123
-343.647
-339.673
-331.852
-336.331
-342.629
-337.184
-337.924
-338.815
-339.419
-348.192
-340.177
-337.456
-340.428
-342.948
-344.812
-337.565
-333.243
-335.810
-342.271
-335.769
-331.486
-338.060
-342.163
-334.707
-344.953
-342.935
-344.139
-335.722
-338.672
-334.263
-338.827
-343.509
-327.746
-338.388
-344.906
-346.107
-344.832
-344.249
-336.039
-326.681
-338.157
-338.980
-337.084
-339.049
-338.084
-342.469
-332.260
-338.522
-342.230
-333.090
-338.707
-344.932
-339.393
-335.423
-339.599
-337.282
-336.018
-337.247
-340.081
-341.034
-342.730
-339.033
-340.439
-336.209
-337.310
-331.435
-342.451
-336.562
-335.355
-338.019
-329.298
-340.908
-340.014
-338.289
-337.535
-340.344
-342.122
-335.895
-337.003
-340.819
-348.366
-340.262
-342.039
-340.006
-341.730
-334.725
-340.618
-338.671
-346.488
-332.580
-339.702
-343.220
-335.549
-339.268
-340.554
-338.836
-337.737
-340.087
-345.608
-342.192
-337.566
-337.122
-343.509
-343.752
-347.078
-341.175
-335.618
-334.849
-342.940
-343.026
-345.505
-348.362
-329.695
-337.909
-335.898
-337.487
-328.031
-332.103
-335.404
-342.244
-339.759
-332.606
-338.497
-337.535
-339.213
-344.218
-326.865
-335.651
-337.683
-338.341
-345.361
-331.728
-346.849
-335.350
-337.103
-333.885
-342.180
-336.881
-341.136
-338.838
-347.268
-346.035
-332.634
-341.500
-334.907
-339.580
-341.841
-337.881
-335.330
-343.755
-339.488
-332.459
-345.164
-338.215
-336.135
-329.845
-336.562
-339.795
-342.398
-340.724
-335.527
-340.230
-340.564
-345.871
-336.843
-331.334
-334.753
-328.830
-343.989
-348.000
-340.245
-340.050
-336.883
-340.777
-343.228
-336.440
-343.594
-337.785
-340.860
-342.471
-338.843
-342.276
-340.119
-340.419
-344.594
-341.698
-340.632
-344.553
-340.216
-339.304
-339.886
-340.486
-332.646
-335.106
-341.447
-335.814
-343.384
-337.227
-349.448
-342.238
-339.099
-338.510
-339.632
-345.732
-345.407
-343.271
-332.399
-332.449
-343.359
-343.585
-335.303
-336.406
-330.633
-335.197
-328.073
-340.867
-350.634
-334.440
-338.103
-328.498
-336.718
-339.902
-344.763
-350.053
-339.452
-337.022
-331.370
-337.911
-344.249
-337.069
-332.273
-338.345
-342.320
-345.166
-346.501
-338.358
-335.830
-349.105
-335.243
-332.222
-343.192
-342.228
-338.042
-329.333
-341.605
-343.808
-349.341
-341.628
-344.630
-340.802
-336.244
-342.073
-340.260
-337.295
-336.442
-332.462
-338.651
-335.613
-332.456
-345.177
-333.520
-338.088
-338.848
-336.147
-344.149
-333.518
-347.915
-342.431
-343.309
-339.534
-337.787
-346.208
-345.461
-339.182
-341.000
-345.376
-335.529
-340.719
-337.046
-337.689
-342.477
-341.355
-343.483
-339.872
-342.145
-343.059
-345.222
-336.112
-345.222
-345.732
-339.601
-346.117
-337.927
-340.778
-342.305
-339.025
-347.424
-343.461
-342.478
-341.761
-339.206
-338.923
-335.938
-331.934
-344.820
-343.194
-341.608
-340.592
-338.418
-340.904
-339.978
-334.854
-338.339
-343.934
-335.910
-337.557
-334.249
-340.484
-346.323
-344.054
-336.859
-343.367
-340.298
-340.500
-343.466
-333.870
-340.207
-337.661
-339.200
-341.587
-336.862
-340.306
-342.406
-347.435
-339.267
-341.868
-341.905
-335.649
-342.297
-333.064
-352.200
-340.348
-350.262
-337.448
-339.370
-335.209
-338.398
-340.903
-340.155
-337.346
-335.235
-330.568
-338.967
-335.013
-334.439
-340.601
-339.752
-343.056
-339.392
-341.435
-345.971
-342.629
-340.290
-340.920
-339.582
-337.792
-342.169
-338.091
-342.447
-337.775
-328.016
-338.301
-346.977
-338.572
-342.289
-342.345
-346.722
-342.218
-332.071
-331.857
-337.097
-343.806
-335.623
-337.637
-337.185
-342.142
-341.908
-333.892
-332.660
-337.456
-340.879
-342.528
-339.608
-346.362
-340.452
-341.223
-338.589
-337.345
-335.223
-341.774
-337.707
-335.372
-342.703
-338.362
-346.657
-337.548
-339.641
-338.427
-333.212
-341.442
-333.591
-336.005
-343.828
-343.709
-337.771
-341.547
-339.391
-340.548
-337.557
-346.848
-338.783
-337.220
-345.891
-338.563
-343.271
-344.673
-339.046
-337.678
-338.898
-343.682
-334.057
-340.918
-341.898
-341.830
-339.380
-337.358
-334.695
-332.817
-338.924
-342.919
-332.926
-332.473
-338.885
-341.613
-343.798
-336.289
-340.495
-341.917
-336.475
-340.314
-326.858
-340.346
-340.849
-342.857
-331.380
-341.884
-338.046
-342.933
-348.968
-329.487
-337.237
-335.152
-336.261
-336.422
-341.478
-342.146
-334.746
-335.523
-340.773
-339.165
-336.461
-342.894
-337.087
-338.931
-345.762
-338.638
-336.408
-341.597
-340.199
-331.786
-339.987
-349.705
-340.564
-337.112
-333.191
-337.877
-338.207
-336.796
-343.679
-341.147
-339.697
-342.218
-336.778
-330.644
-338.166
-334.652
-332.904
-338.220
-332.822
-344.903
-327.144
-341.930
-342.268
-331.675
-337.633
-340.201
-337.425
-341.203
-341.606
-334.465
-338.606
-340.915
-348.011
-346.857
-338.492
-336.041
-344.149
-340.454
-339.435
-337.979
-335.344
-339.476
-345.763
-340.746
-339.972
-340.859
-338.217
-337.646
-341.046
-341.860
-341.908
-338.508
-336.732
-334.268
-336.058
-344.446
-338.699
-341.230
-332.499
-332.062
-339.788
-341.920
-338.163
-335.737
-335.283
-340.199
-338.827
-337.622
-340.205
-335.413
-347.923
-346.397
-344.209
-340.625
-349.185
-340.268
-338.155
-331.321
-340.027
-337.151
-338.144
-340.524
-343.713
-348.825
-339.215
-350.473
-337.308
-343.357
-337.757
-334.003
-339.757
-339.398
-333.787
-333.407
-335.351
-340.170
-342.115
-342.839
-339.123
-339.276
-341.357
-338.447
-344.076
-335.962
-336.230
-338.729
-339.329
-342.174
-337.001
-344.779
-326.142
-338.422
-332.353
-336.328
-331.689
-341.175
-333.896
-335.388
-336.335
-339.065
-335.934
-342.349
-340.163
-343.282
-349.033
-346.961
-332.400
-339.390
-347.904
-340.901
-340.419
-340.782
