# Supplementary material for: A Fast and Efficient Approach for Genomic Selection with High-Density Markers
Source: G3 (Bethesda). 2012 Oct 1;2(10):1179–84. doi: 10.1534/g3.112.003822 (PMC3464110; doi:10.1534/g3.112.003822)
Supplement: Supporting Information [file supp_2.10.1179_FileS1.zip › Rep1_50/Rep13/Y4]

-337.311
-335.962
-340.219
-340.397
-339.182
-341.485
-332.913
-337.315
-341.658
-338.946
-348.635
-340.381
-345.602
-332.986
-338.350
-331.897
-343.045
-339.402
-336.592
-344.832
-348.706
-336.600
-340.325
-343.279
-338.639
-338.947
-334.989
-343.780
-341.469
-339.307
-335.406
-339.289
-334.267
-338.160
-346.551
-336.815
-340.644
-342.755
-345.128
-342.083
-343.536
-339.419
-341.545
-331.960
-335.021
-342.795
-336.116
-340.432
-342.940
-334.072
-341.380
-338.357
-342.672
-345.041
-342.181
-337.035
-343.931
-341.409
-344.102
-339.439
-333.752
-337.608
-338.293
-339.315
-341.821
-341.810
-342.458
-342.419
-340.305
-342.931
-340.293
-339.674
-337.501
-339.115
-336.603
-341.077
-337.798
-337.850
-340.643
-345.993
-348.614
-342.701
-342.743
-328.134
-334.585
-340.188
-342.815
-336.910
-338.884
-340.539
-331.615
-340.681
-339.228
-341.450
-346.874
-343.728
-338.136
-332.013
-340.906
-340.689
-342.170
-333.955
-339.316
-336.041
-338.880
-335.656
-340.852
-337.977
-338.387
-340.533
-340.651
-339.901
-336.512
-334.408
-341.771
-335.676
-331.781
-343.645
-334.056
-340.450
-331.087
-345.178
-342.165
-343.932
-340.122
-338.786
-337.903
-337.989
-336.666
-337.283
-337.795
-333.723
-341.143
-330.107
-336.872
-329.222
-335.736
-335.861
-337.112
-336.598
-334.238
-338.299
-335.940
-341.742
-337.459
-335.672
-340.870
-339.507
-340.606
-340.259
-335.152
-341.279
-339.118
-339.011
-334.253
-341.612
-337.139
-338.821
-340.437
-341.769
-341.489
-340.112
-341.307
-347.391
-337.862
-340.073
-340.089
-337.610
-342.531
-342.261
-348.200
-339.847
-328.935
-341.198
-347.532
-336.909
-343.939
-336.723
-344.856
-336.328
-341.575
-348.995
-342.312
-335.831
-333.536
-329.592
-337.974
-338.518
-339.774
-338.348
-345.308
-339.079
-339.423
-341.548
-338.103
-341.265
-335.766
-341.527
-336.654
-340.688
-336.974
-342.513
-341.771
-341.022
-344.560
-339.901
-338.241
-334.584
-341.591
-339.352
-333.416
-334.695
-339.512
-338.433
-337.000
-345.935
-341.997
-344.936
-346.453
-337.280
-342.664
-341.734
-341.590
-336.115
-341.001
-347.387
-346.238
-341.259
-332.640
-339.351
-335.561
-335.922
-345.925
-345.871
-338.272
-342.364
-341.086
-338.501
-342.052
-338.848
-337.807
-340.589
-336.743
-334.895
-342.330
-342.397
-337.212
-337.111
-340.671
-337.572
-339.471
-344.261
-333.750
-329.842
-338.957
-339.070
-344.319
-339.884
-329.855
-335.847
-342.758
-340.703
-336.406
-338.348
-341.546
-334.809
-332.985
-341.762
-341.697
-341.281
-338.603
-333.955
-335.627
-344.241
-341.958
-340.964
-341.751
-341.992
-328.862
-333.719
-339.004
-334.646
-337.762
-337.971
-338.487
-345.447
-327.938
-343.587
-333.585
-340.218
-340.592
-333.797
-334.561
-335.925
-335.427
-339.610
-342.198
-339.623
-340.154
-345.483
-338.748
-338.644
-337.624
-339.266
-338.347
-340.937
-333.788
-339.133
-340.921
-335.685
-344.040
-337.771
-334.542
-335.604
-340.224
-342.965
-337.842
-338.791
-339.078
-333.857
-345.350
-335.896
-344.194
-343.922
-337.249
-344.679
-343.265
-340.672
-339.381
-337.201
-338.383
-337.087
-343.836
-336.920
-338.062
-342.229
-338.222
-336.415
-342.274
-337.024
-338.882
-334.777
-339.215
-343.372
-337.092
-336.463
-339.071
-339.931
-345.194
-341.777
-334.405
-338.883
-334.934
-338.580
-345.974
-346.981
-338.035
-332.635
-337.674
-338.666
-346.416
-344.173
-337.907
-335.001
-342.856
-347.788
-337.699
-340.396
-342.946
-335.219
-336.691
-346.069
-335.381
-345.632
-331.612
-337.771
-342.009
-344.121
-338.649
-333.500
-342.835
-335.926
-336.119
-336.427
-343.638
-334.173
-338.555
-335.597
-341.223
-343.620
-343.730
-336.430
-336.185
-334.599
-333.552
-333.150
-334.404
-341.487
-340.926
-336.413
-340.104
-344.596
-334.709
-338.630
-329.787
-342.217
-334.956
-335.045
-344.812
-344.739
-335.946
-333.315
-339.406
-338.913
-340.060
-339.350
-352.005
-342.751
-342.922
-337.603
-336.464
-341.526
-335.989
-338.312
-339.676
-333.122
-338.884
-338.591
-331.044
-337.935
-337.771
-342.913
-333.299
-340.479
-336.240
-335.288
-333.539
-343.173
-347.741
-341.736
-347.656
-344.961
-339.696
-338.307
-342.146
-342.172
-340.251
-338.507
-339.293
-335.483
-336.507
-340.994
-340.420
-342.644
-331.593
-337.537
-331.380
-334.606
-342.898
-343.056
-337.859
-338.833
-342.919
-341.494
-343.355
-344.721
-339.291
-345.966
-342.855
-341.059
-340.986
-343.286
-336.006
-337.914
-336.228
-336.614
-341.623
-337.565
-337.046
-342.269
-338.598
-338.849
-337.003
-334.441
-337.735
-340.099
-342.150
-340.133
-335.939
-333.113
-333.016
-340.439
-340.756
-333.802
-337.545
-336.681
-343.792
-339.926
-341.639
-340.090
-332.097
-341.536
-338.414
-343.530
-328.453
-338.129
-335.026
-330.003
-345.699
-341.784
-341.726
-338.552
-333.949
-334.624
-340.499
-339.395
-332.807
-338.207
-337.906
-336.796
-333.293
-333.151
-333.115
-336.633
-342.131
-339.813
-339.927
-329.968
-345.804
-342.377
-343.130
-341.107
-339.859
-338.877
-339.596
-327.826
-340.673
-338.020
-335.970
-328.465
-334.357
-338.007
-332.351
-331.510
-346.990
-345.020
-342.098
-342.339
-345.733
-343.753
-346.581
-341.283
-338.742
-330.246
-334.613
-348.096
-339.021
-340.541
-340.644
-337.573
-338.452
-339.833
-336.857
-336.334
-340.159
-341.451
-341.901
-340.445
-341.929
-343.498
-334.545
-335.592
-344.895
-342.305
-341.288
-345.882
-335.047
-336.710
-343.774
-344.458
-335.342
-337.651
-339.682
-341.519
-343.270
-339.031
-341.820
-337.190
-344.089
-344.278
-345.073
-333.792
-345.549
-345.328
-344.218
-344.218
-338.604
-338.262
-339.990
-341.471
-337.504
-342.255
-339.680
-337.666
-341.318
-343.654
-334.769
-330.346
-344.813
-343.731
-345.789
-339.492
-338.182
-334.750
-330.525
-336.477
-335.600
-345.301
-347.098
-346.888
-341.060
-343.109
-336.505
-331.622
-337.110
-338.677
-337.862
-332.318
-335.149
-346.921
-344.632
-345.569
-344.238
-338.735
-343.595
-337.211
-339.810
-337.951
-336.077
-340.717
-342.026
-335.349
-333.888
-337.448
-339.819
-338.544
-340.709
-336.930
-338.092
-341.465
-343.598
-338.754
-339.597
-334.711
-334.060
-340.427
-338.801
-338.794
-341.178
-343.833
-335.947
-343.257
-331.973
-337.422
-341.958
-345.903
-338.831
-341.384
-335.429
-341.892
-336.333
-335.733
-340.290
-337.353
-334.704
-336.873
-344.393
-339.915
-349.959
-342.991
-342.084
-341.496
-337.322
-331.212
-340.457
-336.593
-339.884
-344.075
-337.601
-343.574
-336.924
-339.333
-348.421
-344.517
-339.242
-345.835
-335.762
-334.985
-347.071
-336.665
-336.664
-335.746
-345.550
-341.732
-338.779
-341.051
-341.527
-341.001
-337.371
-335.797
-340.562
-341.177
-343.990
-331.328
-340.632
-336.424
-331.869
-336.668
-338.945
-330.572
-331.693
-341.219
-339.136
-343.546
-339.591
-343.115
-336.955
-337.999
-338.650
-333.950
-339.842
-334.979
-343.762
-341.888
-343.029
-335.919
-342.413
-343.422
-336.818
-337.545
-336.823
-337.821
-339.596
-340.790
-331.404
-339.248
-339.426
-337.524
-339.164
-338.924
-340.713
-342.744
-336.040
-337.120
-337.855
-336.153
-339.570
-341.396
-339.334
-337.681
-337.705
-344.055
-337.514
-333.814
-330.269
-341.516
-339.623
-344.204
-340.821
-338.201
-348.896
-342.831
-342.260
-335.413
-338.400
-345.452
-336.862
-345.166
-343.836
-338.623
-343.142
-342.365
-333.529
-329.210
-339.187
-335.822
-331.919
-343.677
-335.390
-334.384
-337.558
-337.688
-336.584
-340.042
-345.053
-345.498
-339.753
-342.109
-335.780
-338.598
-339.772
-333.000
-341.626
-336.815
-342.736
-338.460
-342.300
-342.378
-341.800
-345.677
-337.512
-342.113
-341.301
-338.719
-339.026
-340.956
-344.338
-341.032
-337.364
-340.974
-343.560
-331.658
-339.602
-335.821
-331.919
-332.558
-341.496
-340.437
-341.139
-340.906
-341.536
-342.917
-329.848
-341.290
-340.722
-339.345
-345.535
-343.107
-338.073
-336.414
-343.036
-340.745
-335.351
-342.972
-334.848
-341.864
-341.469
-351.362
-337.941
-332.674
-328.040
-341.508
-331.919
-336.296
-346.618
-334.564
-327.714
-344.762
-337.955
-333.991
-344.243
-334.285
-332.930
-337.262
-340.112
-347.319
-343.137
-340.716
-347.315
-339.500
-348.013
-335.163
-341.829
-342.885
-344.352
-339.699
-338.236
-340.497
-341.491
-346.416
-341.861
-339.327
-341.567
-342.250
-342.677
-341.939
-345.757
-339.521
-342.359
-345.227
-339.024
-342.091
-341.132
-340.583
-342.939
-347.512
-337.044
-340.659
-340.595
-339.544
-344.578
-342.454
-342.480
-330.953
-340.091
-345.651
-347.903
-339.430
-339.468
-339.099
-338.315
-332.955
-346.790
-333.331
-339.959
-335.229
-330.001
-342.680
-339.046
-339.408
-336.068
-343.415
-342.181
-346.719
-337.612
-332.195
-337.334
-335.750
-333.958
-334.297
-335.892
-338.900
-335.190
-340.329
-336.643
-337.276
-339.389
-344.993
-333.259
-342.322
-340.078
-337.793
-340.955
-334.381
-337.171
-338.907
-341.253
-339.245
-338.448
-333.571
-334.881
-332.177
-337.562
-333.769
-335.077
-335.847
-340.526
-336.227
-338.457
-335.983
-343.705
-345.983
-343.547
-340.782
-335.863
-341.648
-337.805
-337.003
-338.175
-342.385
-334.728
-338.555
-342.418
-335.072
-336.589
-342.419
-339.613
-339.039
-336.965
-343.849
-344.342
-337.344
-337.189
-342.195
-338.421
-342.626
-342.665
-341.121
-347.045
-342.016
-340.945
-339.411
-338.896
-337.173
-337.461
-346.243
-342.256
-337.278
-338.696
-327.880
-336.553
-334.968
-337.620
-337.614
-336.220
-343.103
-342.257
-339.441
-350.630
-346.152
-344.876
-338.764
-347.634
-340.368
-345.261
-342.845
-336.289
-337.419
-343.023
-332.581
-332.557
-337.891
-327.736
-330.642
-339.079
-336.890
-342.963
-339.263
-341.176
-340.922
-337.441
-333.164
-338.683
-336.057
-337.849
-339.389
-340.225
-340.107
-337.064
-334.144
-341.544
-340.408
-336.725
-339.260
-343.246
-342.005
-341.850
-343.705
-341.672
-337.149
-338.446
-337.710
-340.142
-342.161
-355.343
-340.803
-339.348
-342.623
-337.354
-340.719
-341.450
-335.053
-339.076
-342.563
-340.333
-345.740
-341.386
-337.785
-340.666
-338.583
-339.159
-335.146
-329.642
-335.416
-340.216
-336.553
-340.634
-337.004
-341.391
-343.673
-334.795
-341.610
-335.978
-337.926
-341.951
-341.413
-338.914
-340.481
-340.088
-337.507
-337.988
-335.342
-339.195
-333.948
-336.906
-342.959
-341.870
-340.502
-342.456
-333.976
-340.422
-342.553
-337.033
-340.804
-337.321
-343.386
-336.805
-332.251
-335.835
-343.990
-334.319
-336.087
-343.291
-329.808
-346.453
-334.314
-343.379
-339.102
-343.368
-332.141
-345.331
-342.790
-337.652
-343.346
-340.298
-343.639
-341.275
-332.316
-334.178
-333.164
-339.138
-339.568
-336.798
-338.011
-340.106
-341.205
-334.303
-348.526
-341.264
-335.436
-348.125
-344.654
-343.061
-342.990
-339.329
-342.905
-340.464
-347.487
-339.556
-346.403
-344.361
-334.948
-336.665
-338.797
-336.272
-337.515
-343.211
-340.115
-332.709
-339.763
-340.164
-346.151
-336.584
-345.218
-345.297
-341.345
-334.181
-335.581
-335.117
-340.746
-339.332
-337.020
-344.818
-346.647
-337.796
-336.126
-348.067
-340.438
-340.837
-342.102
-341.303
-340.098
-336.849
-340.627
-333.832
-342.006
-338.931
-339.901
-340.251
-340.067
-340.851
-337.755
-340.603
-344.044
-347.175
-337.690
-331.121
-336.889
-348.204
-340.361
-341.586
-337.797
-334.275
-338.444
-339.894
-340.595
-338.811
-337.472
-339.245
-342.638
-339.561
-337.116
-340.556
-337.782
-343.871
-341.458
-334.181
-333.980
-346.112
-334.224
-332.029
-343.182
-338.103
-342.245
-344.153
-327.244
-332.245
-332.992
-336.176
-338.806
-335.203
-343.243
-345.386
-343.538
-342.333
-335.949
-340.705
-346.501
-341.070
-333.613
-341.441
-339.377
-342.754
-338.451
-337.668
-341.897
-338.157
-336.152
-336.263
-327.621
-328.684
-341.358
-326.535
-333.191
-334.160
-336.732
-349.464
-339.810
-350.010
-344.719
-341.227
-345.232
-338.238
-345.584
-340.326
-337.217
-337.605
-336.759
-332.785
-335.307
-345.347
-343.967
-333.012
-329.331
-336.224
-342.466
-338.374
-335.874
-340.219
-344.925
-343.015
-343.359
-339.445
-339.482
-341.193
-342.164
-335.811
-338.491
-341.502
-338.015
-344.639
-338.848
-326.421
-336.953
-341.439
-337.104
-340.250
-342.388
-330.264
-336.797
-337.390
-335.918
-332.707
-337.894
-338.000
-336.679
-347.864
-338.526
-344.228
-341.073
-344.103
-344.944
-342.261
-344.004
-338.559
-335.547
-341.437
-331.496
-339.325
-347.099
-340.584
-343.896
-343.341
-343.067
-342.707
-339.476
-342.635
-343.277
-339.427
-344.269
-338.736
-341.701
-341.785
-341.897
-341.570
-337.217
-336.781
-336.545
-341.393
-341.490
-343.246
-341.499
-338.582
-337.016
-340.290
-336.472
-342.659
-336.446
-334.370
-341.048
-339.070
-344.543
-337.406
-343.923
-335.584
-338.469
-343.617
-341.794
-335.654
-337.403
-341.742
-340.688
-338.421
-346.929
-336.811
-335.364
-333.880
-339.447
-336.529
-336.538
-342.101
-336.649
-336.648
-339.170
-345.074
-339.085
-341.490
-339.611
-337.743
-341.201
-341.664
-339.834
-339.971
-340.660
-339.403
-337.978
-336.701
-337.454
-341.570
-343.855
-339.130
-335.477
-348.145
-335.083
-342.141
-339.007
-341.728
-338.708
-340.562
-340.351
-342.645
-342.876
-343.889
-339.342
-340.868
-337.961
-338.738
-336.719
-338.968
-333.480
-344.149
-338.794
-335.900
-343.656
-332.939
-334.050
-342.674
-343.081
-341.411
-336.275
-343.947
-341.447
-330.899
-339.079
-337.552
-329.410
-327.333
-336.650
-334.186
-337.575
-337.501
-337.402
-335.459
-339.109
-336.241
-336.647
-338.323
-340.743
-339.721
-334.862
-341.587
-336.142
-339.643
-336.564
-343.945
-343.323
-331.020
-332.321
-336.386
-340.477
-336.992
-336.256
-344.307
-337.225
-346.980
-342.007
-339.288
-339.539
-343.973
-343.348
-338.270
-340.401
-334.729
-336.209
-331.412
-341.006
-334.204
-333.212
-339.719
-341.001
-337.359
-336.676
-341.743
-338.876
-343.411
-337.668
-334.535
-345.554
-340.737
-341.329
-343.558
-344.658
-337.591
-337.376
-327.275
-342.234
-332.828
-335.991
-340.373
-340.500
-336.852
-333.404
-337.428
-337.141
-345.641
-335.181
-339.991
-340.754
-336.179
-335.893
-340.131
-339.774
-341.085
-339.116
-337.757
-332.336
-335.914
-334.446
-340.427
-343.316
-328.053
-342.544
-345.286
-342.367
-339.935
-342.166
-329.495
-340.639
-331.045
-341.217
-344.300
-349.756
-339.236
-339.884
-336.590
-345.338
-343.137
-341.688
-343.101
-339.463
-340.527
-342.864
-332.104
-331.817
-346.683
-333.514
-335.475
-343.015
-342.474
-341.627
-326.554
-344.047
-340.282
-345.699
-340.030
-337.650
-333.609
-342.758
-342.839
-334.815
-345.344
-337.133
-327.922
-340.044
-346.035
-337.227
-345.160
-336.919
-346.636
-334.400
-343.441
-340.960
-333.356
-339.978
-335.941
-338.591
-337.347
-339.967
-332.941
-338.509
-332.770
-335.952
-344.396
-337.018
-339.481
-341.973
-343.044
-338.974
-333.569
-339.427
-341.751
-345.145
-343.719
-337.471
-343.190
-330.861
-342.791
-337.464
-332.887
-343.621
-340.995
-343.194
-338.692
-340.646
-332.731
-332.255
-343.658
-328.906
-347.852
-344.010
-335.306
-340.077
-337.313
-339.277
-335.200
-340.367
-337.316
-341.178
-342.646
-347.035
-339.535
-333.311
-339.677
-338.206
-341.353
-339.876
-336.772
-337.668
-339.292
-341.779
-339.410
-340.228
-340.857
-334.954
-349.191
-342.507
-334.879
-340.312
-342.287
-337.288
-338.761
-343.173
-341.855
-338.864
-342.987
-338.658
-330.567
-343.060
-338.982
-337.475
-339.870
-340.393
-340.450
-343.408
-336.564
-343.575
-343.246
-339.634
-332.751
-339.011
-339.846
-336.316
-342.260
-336.264
-339.126
-338.750
-338.046
-338.416
-343.766
-344.362
-333.374
-337.411
-336.463
-342.707
-340.515
-339.270
-342.000
-344.218
-331.526
-329.696
-333.444
-343.372
-334.571
-347.158
-329.655
-336.976
-342.510
-333.792
-342.179
-341.155
-343.057
-344.590
-336.056
-332.745
-332.004
-344.400
-341.140
-342.062
-335.397
-342.064
-341.369
-336.303
-340.375
-331.520
-344.419
-338.756
-338.448
-337.927
-338.962
-341.405
-339.740
-341.274
-341.361
-336.785
-340.201
-337.289
-343.023
-341.255
-333.680
-342.533
-337.901
-338.452
-341.168
-338.993
-342.391
-346.830
-344.067
-341.933
-340.510
-343.035
-343.988
-332.571
-344.606
-336.856
-334.469
-343.722
-339.313
-340.070
-327.057
-332.220
-339.626
-340.180
-337.143
-344.695
-337.176
-344.744
-339.171
-343.225
-335.448
-334.129
-326.004
-336.411
-340.047
-335.545
-335.513
-338.459
-336.492
-337.381
-342.139
-331.286
-335.466
-339.836
-335.463
-334.511
-348.904
-346.083
-338.527
-337.988
-339.923
-346.600
-334.857
-342.224
-339.792
-327.235
-345.900
-341.835
-341.266
-343.583
-338.074
-340.975
-342.471
-334.200
-339.693
-337.803
-338.543
-332.057
-343.693
-340.396
-327.733
-332.000
-340.807
-336.793
-333.745
-341.959
-340.644
-342.032
-339.364
-333.998
-340.065
-340.974
-343.610
-339.741
-331.918
-339.767
-337.910
-332.421
-340.421
-335.246
-332.839
-341.784
-336.838
-335.789
-338.765
-343.270
-340.930
-339.333
-349.524
-347.927
-341.249
-346.456
-330.566
-341.212
-338.123
-328.929
-342.693
-334.164
-336.625
-331.557
-344.372
-333.929
-340.117
-339.318
-342.564
-339.952
-337.170
-344.580
-342.404
-338.197
-339.039
-337.518
-336.366
-338.791
-343.073
-341.659
-338.605
-336.198
-344.342
-336.749
-341.199
-337.258
-349.927
-336.461
-339.421
-341.910
-341.394
-343.125
-337.908
-334.691
-336.633
-338.526
-343.438
-337.178
-335.793
-339.582
-339.332
-337.169
-341.118
-340.766
-340.259
-333.004
-343.329
-341.589
-336.068
-336.023
-340.696
-339.409
-337.906
-338.478
-341.240
-343.867
-341.174
-341.646
-338.797
-347.544
-341.008
-338.118
-346.255
-348.172
-335.319
-342.509
-343.654
-335.794
-343.477
-339.146
-342.008
-336.919
-337.287
-339.993
-340.128
-339.356
-343.326
-334.184
-346.367
-344.005
-332.645
-335.705
-344.519
-334.151
-339.651
-337.207
-337.239
-335.654
-338.282
-342.472
-347.050
-343.196
-337.271
-340.850
-345.009
-344.440
-339.930
-341.226
-339.515
-334.285
-341.126
-335.587
-342.013
-336.452
-338.975
-336.439
-340.307
-338.789
-339.433
-333.328
-347.847
-341.633
-348.871
-335.000
-341.633
-342.633
-346.677
-339.267
-342.990
-339.989
-337.457
-343.536
-345.396
-344.504
-335.670
-335.198
-342.493
-337.196
-334.284
-341.354
-348.176
-338.000
-341.632
-339.308
-342.264
-344.251
-342.874
-341.067
-342.794
-338.627
-338.454
-336.079
-336.877
-341.312
-333.859
-336.437
-342.765
-332.757
-341.630
-333.392
-340.483
-342.204
-340.072
-345.144
-343.696
-340.604
-339.714
-334.529
-344.434
-343.426
-335.962
-334.446
-338.383
-337.647
-337.562
-335.312
-339.074
-342.130
-328.628
-339.244
-329.274
-334.946
-336.820
-344.221
-342.405
-335.802
-333.316
-341.599
-341.352
-341.601
-332.013
-336.015
-341.593
-341.233
-344.808
-335.887
