# Supplementary material for: A Fast and Efficient Approach for Genomic Selection with High-Density Markers
Source: G3 (Bethesda). 2012 Oct 1;2(10):1179–84. doi: 10.1534/g3.112.003822 (PMC3464110; doi:10.1534/g3.112.003822)
Supplement: Supporting Information [file supp_2.10.1179_FileS1.zip › Rep1_50/Rep13/Y5]

-338.382
-342.200
-342.496
-344.690
-341.340
-340.079
-337.452
-341.701
-349.387
-346.080
-346.878
-341.709
-341.172
-338.982
-340.995
-340.103
-332.244
-335.790
-341.242
-336.851
-343.881
-338.771
-340.572
-345.805
-339.991
-336.377
-341.771
-345.657
-346.787
-343.121
-340.800
-338.820
-340.199
-345.921
-334.511
-342.536
-340.651
-336.293
-346.269
-341.267
-342.281
-338.234
-338.813
-339.909
-331.785
-338.466
-337.249
-339.616
-343.082
-340.746
-352.532
-343.409
-339.821
-338.479
-343.862
-339.932
-347.112
-338.188
-342.745
-342.199
-340.413
-336.350
-341.726
-334.505
-334.410
-343.763
-335.564
-336.923
-336.597
-344.525
-339.878
-342.682
-335.338
-340.656
-338.222
-340.391
-338.423
-340.969
-339.059
-345.412
-344.107
-337.882
-337.642
-336.001
-338.142
-336.420
-335.389
-339.575
-341.085
-339.536
-338.242
-336.397
-338.916
-340.083
-333.955
-340.232
-341.019
-332.196
-334.593
-341.150
-339.941
-342.350
-337.756
-340.125
-339.183
-336.754
-339.159
-334.686
-336.373
-333.964
-340.082
-339.406
-344.176
-342.481
-339.027
-336.976
-337.329
-333.431
-336.205
-340.806
-343.211
-333.698
-340.591
-336.145
-338.487
-335.356
-339.523
-342.269
-335.387
-348.607
-339.589
-345.134
-328.760
-330.194
-339.053
-336.427
-334.518
-333.637
-337.918
-335.667
-343.909
-338.534
-340.856
-337.565
-337.798
-338.084
-343.301
-340.318
-346.214
-339.376
-336.252
-337.192
-333.878
-336.471
-342.732
-339.137
-336.743
-340.671
-340.165
-338.372
-337.031
-334.066
-335.206
-336.225
-340.026
-339.048
-343.312
-335.884
-340.373
-331.104
-342.310
-342.740
-346.658
-344.229
-344.780
-335.727
-339.402
-335.935
-334.152
-345.042
-340.602
-339.689
-338.541
-327.649
-341.031
-341.761
-332.971
-344.028
-338.307
-337.171
-337.942
-340.412
-341.051
-338.883
-345.069
-341.273
-332.211
-343.004
-339.239
-340.434
-342.049
-339.862
-337.028
-341.350
-339.327
-334.898
-329.436
-336.479
-338.454
-335.480
-340.612
-340.319
-340.553
-339.813
-342.015
-342.871
-336.461
-338.679
-339.612
-332.314
-345.647
-332.781
-336.332
-339.523
-341.991
-336.765
-344.496
-341.339
-338.968
-334.881
-344.617
-341.823
-341.931
-335.745
-344.297
-342.119
-342.451
-336.627
-329.638
-336.534
-332.803
-333.883
-343.720
-338.219
-336.840
-340.551
-334.649
-342.889
-336.153
-338.820
-345.775
-337.839
-340.980
-340.068
-340.912
-338.501
-335.471
-342.556
-344.398
-340.796
-344.591
-344.649
-335.304
-341.748
-347.422
-337.490
-340.041
-337.074
-338.359
-344.381
-345.967
-340.150
-339.592
-340.975
-341.336
-341.154
-341.911
-336.730
-349.057
-345.487
-343.210
-341.392
-335.879
-337.420
-340.696
-338.199
-343.225
-336.493
-337.296
-341.544
-343.565
-334.104
-339.041
-348.034
-341.159
-344.711
-344.805
-337.731
-334.402
-333.897
-339.441
-339.517
-340.206
-344.498
-339.900
-335.715
-337.670
-341.235
-326.123
-335.513
-340.480
-328.112
-337.274
-338.538
-343.182
-337.947
-339.043
-333.815
-342.775
-336.001
-343.293
-345.961
-333.211
-336.891
-343.063
-339.498
-339.827
-342.563
-342.475
-340.589
-338.857
-339.366
-340.972
-338.642
-340.264
-340.648
-339.240
-343.031
-340.512
-335.277
-337.265
-342.636
-333.154
-340.484
-344.634
-343.568
-342.580
-335.831
-343.190
-337.414
-334.593
-333.714
-342.550
-338.526
-335.019
-336.158
-332.883
-334.260
-339.611
-337.455
-345.328
-343.070
-339.062
-336.334
-338.882
-344.280
-335.700
-342.187
-344.153
-340.194
-342.856
-342.081
-337.144
-341.690
-337.529
-339.019
-336.283
-334.235
-343.772
-331.439
-342.670
-339.943
-338.102
-338.439
-342.783
-340.980
-341.118
-346.307
-339.679
-337.663
-336.166
-341.645
-343.857
-342.239
-344.700
-337.511
-329.769
-344.048
-342.311
-335.137
-347.158
-348.994
-339.170
-341.160
-347.900
-342.509
-336.391
-344.063
-336.867
-347.564
-332.503
-328.708
-340.371
-342.677
-346.003
-341.763
-338.185
-338.836
-342.481
-335.563
-339.234
-333.287
-341.755
-338.498
-342.575
-335.667
-339.126
-336.217
-330.264
-334.700
-339.558
-339.918
-347.224
-350.101
-339.906
-338.079
-342.050
-337.557
-336.024
-335.027
-343.983
-337.012
-345.760
-345.488
-332.045
-342.220
-334.904
-337.356
-336.142
-338.909
-336.354
-345.795
-339.870
-340.242
-346.533
-342.736
-331.020
-340.410
-342.718
-337.299
-348.654
-339.500
-338.865
-342.677
-338.105
-340.461
-342.902
-340.702
-332.879
-336.037
-338.732
-334.755
-339.747
-338.758
-339.357
-340.629
-334.467
-351.326
-337.596
-337.693
-339.907
-338.245
-343.557
-338.251
-341.883
-338.225
-339.744
-339.970
-337.054
-338.235
-341.131
-332.380
-340.006
-344.393
-335.237
-337.105
-343.027
-343.679
-347.254
-346.564
-337.696
-338.834
-332.341
-342.112
-339.811
-339.741
-335.999
-337.326
-339.644
-336.754
-339.647
-334.338
-341.439
-346.807
-337.460
-333.740
-337.428
-337.117
-338.977
-342.799
-339.287
-338.042
-339.104
-338.365
-348.445
-342.614
-339.635
-341.298
-343.191
-342.686
-341.353
-343.631
-334.290
-334.562
-337.442
-348.727
-340.843
-338.808
-344.182
-339.153
-340.007
-342.330
-342.138
-334.836
-342.158
-335.351
-349.438
-346.718
-333.387
-335.347
-338.472
-334.799
-337.140
-336.019
-348.579
-343.139
-341.833
-341.918
-334.734
-339.790
-338.103
-335.754
-331.982
-336.873
-342.167
-339.639
-337.733
-344.720
-337.577
-335.158
-338.456
-339.492
-338.076
-334.937
-341.401
-341.265
-343.887
-337.420
-335.810
-337.606
-336.832
-336.976
-338.693
-339.267
-340.765
-342.176
-334.267
-335.700
-339.325
-338.878
-338.756
-342.619
-342.165
-340.296
-334.468
-341.757
-344.711
-339.947
-341.865
-341.165
-337.316
-336.951
-333.159
-338.655
-350.887
-346.392
-331.165
-333.117
-333.294
-345.421
-338.307
-340.764
-335.924
-338.969
-335.936
-336.123
-334.875
-339.707
-343.275
-336.074
-340.173
-337.308
-346.892
-332.443
-336.557
-340.360
-343.691
-337.536
-340.893
-337.551
-340.910
-346.751
-338.208
-341.624
-332.105
-341.698
-340.374
-344.672
-336.971
-335.188
-335.521
-342.255
-334.652
-335.729
-333.722
-340.889
-333.774
-343.206
-341.844
-339.489
-331.295
-335.012
-339.816
-343.053
-336.751
-336.447
-342.431
-344.665
-340.185
-338.489
-338.950
-340.782
-334.296
-340.699
-340.560
-335.697
-343.028
-341.709
-338.622
-343.942
-336.450
-335.106
-344.598
-339.650
-329.149
-339.440
-343.087
-336.282
-340.545
-340.952
-343.855
-337.715
-337.406
-337.695
-346.055
-341.167
-333.108
-336.778
-339.258
-338.269
-339.617
-341.669
-343.738
-343.818
-338.639
-336.416
-337.805
-335.340
-339.937
-338.354
-329.461
-332.876
-329.904
-348.031
-336.172
-342.301
-340.241
-346.582
-341.285
-339.402
-345.982
-338.473
-334.525
-335.355
-335.846
-339.893
-330.958
-335.623
-338.523
-340.696
-337.996
-338.224
-336.274
-343.321
-340.324
-336.224
-339.934
-338.386
-339.155
-343.975
-337.203
-332.758
-337.533
-332.864
-339.895
-337.706
-334.481
-336.849
-346.627
-337.672
-341.465
-336.545
-345.934
-334.394
-339.659
-343.066
-341.157
-338.745
-337.081
-333.086
-340.780
-346.528
-339.591
-334.843
-340.984
-344.281
-343.846
-333.265
-347.172
-334.619
-343.931
-344.180
-342.565
-331.735
-344.247
-341.811
-338.305
-337.551
-339.312
-336.378
-339.741
-339.903
-334.676
-336.800
-340.335
-339.380
-344.164
-345.461
-337.348
-336.948
-338.122
-337.060
-336.548
-333.652
-347.287
-337.656
-340.901
-343.660
-343.903
-340.536
-346.874
-341.320
-338.737
-341.219
-340.175
-332.689
-335.557
-336.127
-334.921
-339.163
-341.766
-343.370
-341.123
-340.784
-341.280
-340.092
-339.453
-335.389
-342.674
-337.885
-337.786
-337.397
-332.212
-334.270
-338.971
-349.100
-343.393
-344.574
-341.975
-341.118
-338.530
-335.730
-334.959
-336.574
-341.233
-340.221
-335.543
-335.099
-340.899
-346.645
-338.149
-345.214
-338.452
-340.229
-339.142
-342.508
-342.678
-338.224
-330.485
-328.020
-334.125
-339.589
-340.422
-334.513
-339.841
-345.045
-344.422
-344.578
-339.797
-344.695
-343.181
-340.573
-334.115
-340.384
-337.821
-340.461
-344.062
-338.533
-338.900
-339.544
-343.828
-341.173
-341.295
-332.505
-336.850
-341.213
-342.118
-337.267
-328.631
-342.963
-342.914
-353.348
-335.980
-345.354
-343.211
-337.534
-334.741
-339.914
-341.394
-341.141
-327.354
-331.439
-343.862
-344.262
-341.174
-350.964
-337.360
-346.212
-343.347
-339.684
-332.371
-341.788
-346.990
-348.494
-347.238
-343.163
-341.778
-337.534
-344.061
-344.828
-332.885
-341.562
-343.656
-341.627
-334.962
-338.637
-340.682
-328.723
-343.986
-336.570
-341.100
-348.602
-338.742
-343.770
-341.616
-339.542
-341.037
-341.433
-349.264
-344.265
-342.745
-333.553
-347.501
-336.646
-336.633
-332.306
-346.128
-340.096
-348.032
-343.475
-336.093
-339.319
-344.246
-339.073
-345.210
-332.948
-335.687
-329.839
-339.038
-332.391
-326.192
-340.770
-339.519
-336.707
-343.502
-344.480
-341.274
-336.734
-344.724
-337.167
-344.787
-344.864
-340.841
-347.774
-339.395
-345.214
-335.830
-332.824
-335.352
-345.693
-350.468
-342.176
-334.511
-341.479
-342.499
-336.299
-339.055
-335.717
-338.945
-340.605
-334.128
-335.703
-348.499
-342.130
-344.013
-336.947
-327.998
-339.495
-337.545
-343.291
-338.614
-340.089
-336.166
-339.989
-342.010
-346.499
-339.911
-335.016
-347.162
-340.638
-335.381
-345.881
-339.611
-340.802
-341.578
-338.313
-338.629
-337.896
-331.386
-335.351
-346.610
-343.621
-341.910
-338.959
-343.735
-339.840
-335.878
-342.226
-336.186
-338.746
-336.519
-339.240
-340.821
-336.504
-343.192
-338.759
-340.007
-331.650
-340.751
-342.055
-344.296
-339.300
-341.045
-336.059
-340.701
-341.949
-334.302
-342.192
-331.631
-341.668
-337.204
-344.826
-342.585
-335.394
-343.622
-336.873
-346.180
-340.611
-347.772
-340.970
-340.376
-334.115
-329.041
-336.975
-339.652
-334.019
-342.984
-335.816
-337.985
-342.647
-331.139
-339.949
-343.440
-345.547
-335.915
-336.059
-343.048
-338.530
-345.389
-348.614
-343.900
-335.074
-335.519
-338.171
-340.581
-326.293
-342.048
-347.363
-335.120
-340.456
-342.181
-340.892
-341.437
-339.942
-337.242
-332.406
-340.867
-338.815
-339.309
-336.963
-332.112
-341.598
-342.847
-339.225
-342.423
-344.869
-336.233
-339.836
-346.004
-329.347
-338.191
-328.588
-332.920
-336.900
-340.985
-334.339
-339.268
-338.681
-338.028
-344.479
-339.116
-341.383
-343.752
-341.065
-345.450
-340.013
-330.792
-335.784
-342.017
-346.217
-334.607
-336.672
-337.508
-338.813
-337.867
-337.492
-338.124
-340.911
-343.543
-337.021
-336.155
-338.316
-339.163
-335.268
-336.543
-339.252
-342.275
-343.273
-343.946
-340.073
-338.281
-342.668
-335.745
-339.988
-336.728
-330.469
-332.825
-336.815
-346.630
-336.095
-336.603
-337.011
-338.275
-339.744
-342.392
-342.652
-338.559
-341.627
-337.624
-340.899
-338.842
-334.210
-337.989
-345.328
-340.415
-334.527
-337.614
-343.575
-333.494
-342.030
-329.055
-333.299
-339.299
-345.952
-335.704
-332.132
-338.278
-337.678
-339.696
-344.389
-346.282
-335.388
-346.764
-347.047
-350.459
-343.348
-342.529
-336.786
-337.939
-340.007
-343.170
-335.397
-344.036
-336.349
-340.729
-340.107
-344.426
-343.712
-339.110
-336.115
-340.781
-338.907
-347.501
-334.520
-335.934
-335.842
-333.616
-333.392
-345.153
-341.041
-339.898
-336.940
-335.531
-345.753
-338.990
-340.712
-337.564
-342.012
-339.887
-339.262
-338.765
-339.721
-340.729
-333.688
-335.996
-334.568
-333.315
-337.823
-336.281
-334.374
-332.161
-341.124
-338.773
-340.747
-335.333
-336.829
-339.543
-338.343
-339.054
-339.688
-343.203
-341.293
-333.317
-342.267
-335.775
-334.011
-333.408
-337.303
-335.144
-342.929
-343.919
-340.098
-335.886
-330.441
-337.606
-341.358
-342.416
-345.376
-339.299
-341.105
-341.948
-343.331
-343.871
-343.678
-327.251
-337.016
-340.782
-333.391
-331.669
-339.596
-342.379
-342.598
-334.126
-327.405
-338.334
-339.523
-346.663
-332.133
-349.556
-343.858
-338.470
-346.320
-342.353
-346.917
-339.119
-336.732
-340.690
-337.437
-344.746
-334.763
-344.118
-335.553
-336.687
-337.607
-344.373
-340.231
-340.982
-339.819
-345.562
-336.766
-339.684
-341.199
-337.906
-337.098
-336.882
-332.235
-334.561
-343.763
-332.610
-336.161
-338.558
-332.425
-329.678
-342.750
-342.562
-341.767
-337.414
-340.084
-342.222
-339.656
-337.692
-343.983
-342.940
-344.614
-340.545
-335.536
-331.757
-334.512
-341.885
-343.364
-339.232
-341.758
-341.327
-341.391
-339.822
-340.620
-335.385
-338.119
-341.783
-342.573
-343.903
-343.214
-335.138
-336.494
-340.876
-343.003
-333.723
-343.522
-339.451
-340.217
-336.604
-333.742
-337.662
-347.250
-336.322
-329.524
-340.268
-342.466
-339.669
-340.716
-340.583
-344.142
-343.618
-343.872
-332.759
-334.762
-344.888
-343.574
-328.081
-336.220
-341.342
-335.647
-342.428
-332.080
-350.856
-336.924
-337.967
-341.904
-336.648
-334.640
-343.940
-339.711
-347.197
-339.931
-335.622
-340.439
-338.707
-342.998
-338.204
-340.379
-344.324
-339.846
-340.234
-341.328
-338.522
-336.042
-335.965
-336.087
-340.108
-340.874
-342.224
-346.932
-337.746
-333.991
-344.962
-347.483
-337.548
-335.999
-339.346
-334.483
-344.118
-341.180
-341.243
-337.430
-328.577
-336.269
-331.266
-337.711
-341.387
-343.455
-339.592
-342.625
-339.624
-341.030
-343.997
-340.466
-338.333
-338.691
-334.703
-337.669
-338.301
-333.961
-334.682
-334.921
-339.204
-337.965
-334.784
-335.838
-338.127
-345.122
-340.516
-347.469
-342.395
-339.570
-335.366
-342.518
-343.619
-335.240
-338.076
-340.500
-336.216
-344.902
-344.481
-340.404
-343.462
-341.357
-328.919
-337.327
-339.060
-339.551
-339.722
-343.391
-328.902
-335.280
-340.491
-339.127
-336.856
-338.474
-334.557
-339.870
-333.441
-341.018
-341.192
-344.713
-341.001
-333.591
-336.697
-340.335
-343.969
-340.860
-349.849
-342.924
-341.524
-340.428
-339.380
-338.541
-337.133
-335.942
-347.500
-343.184
-341.698
-339.623
-341.568
-342.565
-349.475
-340.465
-337.940
-336.404
-344.940
-338.782
-338.302
-339.181
-342.291
-339.428
-340.014
-337.883
-346.368
-340.701
-340.281
-340.050
-338.119
-333.720
-337.716
-344.381
-347.056
-340.814
-339.733
-331.922
-338.885
-338.845
-334.624
-340.015
-332.844
-338.229
-341.581
-342.970
-342.212
-338.245
-341.034
-331.724
-340.499
-338.810
-338.350
-343.074
-343.456
-343.999
-335.346
-338.292
-342.620
-338.923
-338.389
-341.571
-341.113
-335.489
-336.043
-345.135
-341.566
-339.627
-340.519
-337.857
-349.562
-333.547
-345.310
-346.864
-337.572
-338.377
-344.350
-336.997
-334.407
-338.680
-335.568
-347.594
-346.360
-340.927
-339.677
-340.764
-340.418
-337.855
-334.434
-334.724
-342.886
-342.058
-340.506
-337.560
-347.156
-336.220
-336.774
-337.417
-341.429
-343.312
-341.533
-336.948
-339.078
-334.471
-352.855
-347.196
-344.633
-341.367
-348.098
-335.179
-343.295
-339.072
-344.461
-335.856
-339.531
-336.662
-346.110
-342.899
-338.682
-334.950
-343.100
-330.263
-346.415
-345.831
-334.942
-339.992
-332.631
-337.247
-340.919
-340.609
-342.096
-341.622
-331.319
-332.295
-333.246
-335.172
-339.823
-335.647
-343.008
-345.634
-340.508
-330.412
-332.019
-338.299
-339.101
-340.267
-343.323
-339.801
-332.765
-347.709
-343.731
-340.150
-338.991
-334.636
-347.644
-339.594
-334.792
-332.567
-341.283
-331.110
-339.725
-341.522
-346.369
-335.219
-332.028
-342.032
-335.740
-332.483
-338.526
-337.484
-336.222
-339.977
-339.795
-339.360
-344.250
-347.862
-347.575
-339.936
-330.186
-332.880
-343.563
-340.838
-338.808
-340.022
-343.039
-343.397
-333.236
-341.253
-341.620
-340.811
-335.752
-340.566
-339.938
-336.864
-337.494
-340.660
-344.919
-337.914
-341.036
-347.231
-346.095
-335.475
-331.972
-336.066
-341.833
-337.901
-343.205
-336.790
-336.565
-340.192
-342.282
-348.217
-344.484
-340.417
-344.344
-344.091
-335.928
-342.067
-334.599
-331.263
-334.457
-339.258
-338.996
-332.882
-335.287
-340.339
-341.785
-334.889
-336.028
-343.247
-333.755
-333.246
-342.361
-340.424
-340.482
-337.969
-329.190
-338.164
-337.300
-345.929
-332.997
-338.159
-337.456
-339.591
-331.517
-343.225
-339.181
-334.954
-345.730
-345.432
-340.469
-349.846
-341.155
-343.421
-332.961
-337.111
-343.787
-339.961
-346.331
-345.747
-343.396
-338.556
-345.006
-347.956
-341.553
-345.525
-335.941
-344.616
-339.436
-342.627
-338.321
-342.630
-332.722
-337.962
-341.799
-340.645
-333.970
-344.881
-339.764
-338.868
-338.993
-332.295
-344.109
-341.957
-339.942
-339.558
-338.018
-339.835
-348.137
-331.163
-341.585
-341.213
-340.195
-337.264
-339.876
-334.489
-342.718
-337.388
-334.269
-334.963
-336.644
-335.777
-338.918
-338.191
-337.863
-332.711
-347.813
-341.951
-339.524
-341.528
-339.463
-345.711
-344.064
-339.094
-343.209
-344.184
-336.149
-337.439
-340.806
-339.992
-339.078
-334.044
-334.921
-339.185
-334.541
-355.859
-337.911
-332.561
-338.461
-345.832
-345.179
-345.404
-351.064
-340.432
-347.344
-332.826
-345.291
-337.834
-344.757
-350.122
-351.423
-341.086
-333.986
-340.202
-334.907
-338.898
-337.114
-340.455
-346.100
-341.417
-343.568
-342.572
-336.605
-329.068
-332.795
-338.174
-335.462
-340.311
-330.523
-340.114
-340.115
-334.429
-336.868
-336.820
-341.804
-342.549
-337.486
-340.246
-328.535
-336.560
-344.187
-344.012
-338.577
-340.316
-338.760
-342.767
-333.306
-335.542
-332.926
-326.068
-347.037
-345.621
-343.990
-337.827
-341.789
-329.186
-335.970
-343.269
-338.051
-342.014
-339.432
-339.534
-334.049
-338.714
-338.242
-341.173
-339.475
-332.429
-337.796
-342.278
-330.062
-332.600
-347.192
-339.384
-331.680
-341.412
-339.252
-335.944
-334.137
-344.088
-342.226
-333.475
-340.973
-339.826
-336.116
-334.813
-339.486
-337.411
-338.648
-337.090
-344.196
-332.347
-341.235
-341.311
-342.001
-333.630
-339.164
-337.118
-332.057
-341.911
-341.481
-341.684
-341.166
-338.423
-334.976
-340.076
-346.821
-340.979
-339.468
-339.907
-332.535
-341.547
-338.042
-340.014
-334.216
-334.550
-334.357
-341.280
-340.563
-339.158
-340.075
-336.500
-344.540
-333.422
-335.038
-335.776
-341.963
-337.559
-341.207
-343.723
-339.244
-344.713
-334.968
-336.367
-324.465
-331.811
-336.427
-341.048
-335.587
-340.983
-342.247
-345.534
-346.373
-346.049
-341.460
-340.595
-345.296
-342.686
-339.943
-341.577
-335.063
-339.076
-335.348
-337.241
-339.190
-336.165
-336.164
-339.356
-339.718
-345.476
-339.875
-348.662
-340.311
-339.697
-335.536
-339.433
-342.864
-338.177
-338.643
-338.401
-344.077
-344.745
-337.257
-340.691
-344.566
-338.127
-328.350
-334.329
-334.839
-334.526
-339.349
-336.376
-334.624
-333.447
-343.491
-334.699
-330.690
-334.356
-337.014
-336.034
-336.777
-343.186
-344.829
-339.568
-343.787
-340.965
-343.340
-339.293
-330.381
-349.549
