# Supplementary material for: A Fast and Efficient Approach for Genomic Selection with High-Density Markers
Source: G3 (Bethesda). 2012 Oct 1;2(10):1179–84. doi: 10.1534/g3.112.003822 (PMC3464110; doi:10.1534/g3.112.003822)
Supplement: Supporting Information [file supp_2.10.1179_FileS1.zip › Rep1_50/Rep13/Y6]

-343.632
-344.449
-340.160
-341.690
-340.737
-335.840
-347.643
-340.545
-339.452
-340.918
-336.008
-342.318
-340.419
-344.064
-338.715
-332.748
-340.047
-345.189
-344.012
-341.407
-344.634
-342.780
-339.821
-335.675
-346.935
-347.270
-334.803
-338.737
-340.419
-330.967
-340.966
-339.058
-347.530
-339.359
-334.232
-341.451
-335.100
-343.782
-340.966
-347.516
-337.469
-336.767
-336.627
-338.221
-339.069
-339.654
-344.474
-334.520
-336.711
-339.875
-333.948
-337.142
-337.829
-346.163
-340.713
-343.107
-340.317
-335.537
-337.622
-335.074
-342.059
-341.454
-339.474
-337.182
-336.027
-336.451
-343.353
-340.527
-323.150
-332.423
-338.066
-344.906
-346.984
-344.449
-342.513
-332.595
-340.887
-339.038
-337.373
-341.190
-336.453
-339.962
-339.066
-344.984
-343.133
-344.810
-336.701
-338.963
-334.127
-342.405
-342.634
-333.960
-340.407
-341.253
-331.249
-327.978
-340.655
-337.549
-346.221
-329.510
-344.068
-341.190
-342.419
-337.608
-333.146
-337.478
-343.125
-334.391
-339.404
-338.724
-339.917
-330.329
-341.564
-348.292
-342.370
-339.141
-344.848
-339.270
-345.289
-335.851
-344.063
-338.491
-335.888
-344.877
-343.791
-342.099
-329.746
-347.878
-330.788
-343.688
-334.245
-340.852
-342.823
-349.280
-335.011
-335.172
-347.757
-338.737
-339.881
-340.807
-331.991
-341.579
-335.419
-337.437
-345.824
-339.700
-341.815
-332.841
-336.490
-338.756
-341.893
-349.508
-342.815
-331.322
-345.766
-334.196
-330.029
-345.223
-337.598
-340.644
-336.993
-334.335
-347.878
-341.378
-335.676
-340.767
-339.494
-336.460
-331.528
-332.305
-342.732
-346.519
-343.713
-344.238
-340.859
-337.169
-337.999
-341.672
-332.642
-342.184
-340.117
-347.824
-336.556
-334.798
-329.741
-341.630
-338.848
-338.721
-342.709
-335.562
-344.966
-332.956
-338.042
-334.655
-334.593
-339.360
-343.289
-334.121
-341.449
-337.165
-341.839
-345.115
-336.044
-338.887
-342.133
-335.635
-339.712
-343.293
-338.215
-342.881
-339.559
-336.401
-345.666
-342.330
-342.265
-348.374
-339.087
-330.851
-336.766
-337.040
-347.417
-352.940
-340.792
-337.501
-338.746
-339.491
-346.578
-340.810
-341.382
-344.799
-340.756
-341.179
-344.434
-340.369
-342.411
-342.177
-339.614
-335.687
-336.108
-342.471
-334.083
-341.727
-337.129
-341.929
-337.862
-344.805
-346.403
-340.061
-347.157
-338.079
-344.760
-336.990
-332.509
-335.651
-332.194
-336.488
-339.068
-336.198
-340.619
-333.068
-343.478
-344.144
-336.342
-344.382
-337.371
-338.301
-340.155
-337.141
-342.818
-339.701
-344.083
-349.379
-339.742
-339.041
-331.331
-336.778
-347.573
-343.814
-337.442
-350.806
-338.767
-337.717
-346.163
-335.206
-337.760
-338.266
-339.693
-345.640
-330.266
-336.920
-339.826
-346.543
-341.246
-333.360
-338.546
-339.928
-343.761
-343.472
-338.429
-341.927
-344.683
-339.061
-343.567
-339.729
-339.529
-336.631
-343.616
-329.321
-344.460
-345.779
-343.888
-343.728
-341.867
-338.937
-343.435
-338.163
-342.182
-337.522
-333.571
-339.744
-346.778
-340.206
-333.793
-334.319
-334.476
-343.503
-330.783
-341.125
-340.229
-335.327
-337.754
-332.825
-328.236
-333.375
-342.128
-338.815
-329.070
-341.822
-341.810
-339.161
-339.686
-339.060
-346.380
-339.196
-333.470
-336.206
-343.026
-344.154
-340.448
-341.091
-340.191
-344.057
-338.030
-352.897
-340.862
-337.920
-326.689
-334.658
-347.772
-338.323
-336.077
-337.376
-342.487
-335.630
-337.309
-340.597
-341.327
-338.755
-342.630
-341.330
-330.979
-342.040
-339.759
-331.048
-344.403
-341.243
-339.625
-339.010
-339.672
-345.165
-340.117
-344.050
-337.724
-339.105
-339.293
-342.299
-336.245
-344.590
-336.123
-340.239
-340.593
-329.952
-337.055
-334.248
-347.518
-336.859
-337.648
-338.953
-344.288
-341.682
-339.691
-336.329
-336.287
-340.725
-344.343
-338.318
-339.271
-342.087
-340.358
-334.940
-330.930
-339.968
-339.362
-338.941
-346.291
-337.449
-341.647
-344.321
-342.287
-337.184
-338.278
-331.730
-338.202
-340.111
-341.849
-345.442
-335.009
-334.545
-344.002
-340.145
-337.565
-336.180
-340.011
-341.520
-333.405
-336.353
-342.662
-337.437
-337.726
-338.497
-332.978
-341.586
-341.733
-342.262
-341.417
-337.265
-342.900
-334.555
-342.406
-340.744
-342.318
-342.806
-329.874
-328.563
-344.965
-343.094
-336.081
-345.058
-339.946
-343.201
-329.095
-338.350
-343.990
-343.474
-348.111
-346.095
-339.334
-341.373
-343.794
-335.411
-338.758
-343.601
-338.697
-344.512
-340.067
-330.887
-338.612
-338.525
-337.832
-332.477
-338.799
-340.322
-345.994
-340.339
-337.781
-340.936
-347.463
-339.444
-336.075
-337.972
-345.184
-341.599
-339.523
-336.673
-340.512
-338.197
-338.034
-339.706
-338.005
-332.291
-331.129
-339.080
-333.296
-343.904
-336.590
-340.576
-342.868
-333.757
-336.753
-351.491
-342.454
-341.891
-342.455
-340.953
-340.783
-341.857
-341.882
-338.075
-338.846
-334.155
-336.304
-341.569
-341.377
-339.146
-335.947
-346.783
-337.651
-342.299
-339.041
-334.201
-340.799
-337.433
-344.238
-338.630
-335.587
-344.345
-331.480
-337.616
-342.353
-340.473
-337.067
-339.374
-338.440
-341.764
-332.103
-338.084
-340.229
-345.615
-340.108
-343.478
-341.032
-340.123
-338.934
-342.641
-336.802
-339.903
-343.499
-334.589
-339.823
-342.291
-338.220
-343.033
-340.552
-341.114
-338.859
-329.920
-340.299
-336.516
-343.105
-343.213
-339.472
-343.045
-331.829
-332.128
-344.393
-341.886
-345.709
-337.088
-339.862
-337.449
-340.207
-347.520
-341.600
-340.961
-337.216
-332.790
-342.108
-341.380
-333.154
-341.436
-339.750
-335.052
-343.775
-340.720
-329.792
-335.761
-344.542
-333.892
-339.218
-337.846
-336.863
-348.931
-332.000
-338.371
-347.315
-333.835
-336.945
-337.813
-341.943
-337.520
-338.658
-341.290
-338.393
-341.359
-346.942
-334.726
-334.725
-345.170
-331.832
-330.954
-341.990
-337.371
-339.680
-343.197
-340.259
-339.720
-338.437
-338.780
-343.889
-344.458
-336.930
-338.717
-333.261
-338.848
-341.644
-339.588
-347.162
-336.594
-340.197
-345.513
-339.207
-346.003
-339.145
-340.761
-340.338
-333.353
-341.455
-334.034
-340.467
-335.439
-341.587
-337.290
-337.758
-343.970
-340.191
-340.846
-331.802
-341.850
-336.426
-338.015
-341.424
-337.277
-339.504
-339.357
-335.822
-344.772
-333.781
-331.657
-336.264
-335.469
-339.899
-343.589
-335.510
-333.563
-341.562
-341.171
-335.640
-342.766
-342.475
-344.079
-337.479
-341.921
-340.776
-340.302
-339.719
-346.405
-338.125
-341.373
-341.840
-345.725
-338.755
-341.944
-334.556
-339.258
-335.552
-331.539
-336.273
-336.796
-339.085
-344.367
-341.050
-341.031
-341.525
-345.729
-346.735
-344.423
-332.629
-341.860
-337.689
-340.314
-336.580
-343.449
-331.577
-339.135
-338.448
-347.589
-341.619
-336.566
-340.911
-346.942
-342.281
-337.994
-341.148
-334.811
-344.515
-341.249
-339.412
-339.479
-333.225
-337.061
-337.462
-340.856
-338.326
-333.429
-333.625
-340.855
-342.187
-340.228
-342.501
-334.504
-327.286
-337.813
-338.565
-335.816
-335.722
-335.477
-338.814
-327.190
-337.736
-334.948
-344.434
-338.972
-337.216
-336.093
-341.346
-340.949
-340.216
-342.732
-333.191
-343.774
-339.900
-339.524
-340.143
-346.048
-333.970
-337.765
-341.263
-340.430
-337.396
-339.299
-340.439
-339.136
-340.522
-337.681
-340.657
-336.835
-340.319
-327.917
-335.440
-335.262
-348.381
-337.504
-340.318
-337.157
-343.489
-343.443
-337.791
-339.727
-342.028
-340.071
-343.803
-344.809
-338.500
-339.896
-334.663
-338.065
-346.435
-338.815
-337.746
-337.762
-334.835
-346.215
-342.026
-338.106
-341.826
-342.574
-337.877
-331.647
-339.050
-338.373
-335.034
-336.272
-331.137
-343.976
-337.480
-341.364
-339.106
-336.718
-341.565
-347.656
-340.179
-335.032
-332.625
-336.131
-343.167
-335.410
-329.529
-338.222
-338.702
-339.721
-344.458
-332.823
-335.824
-329.609
-334.339
-335.802
-335.058
-332.319
-345.462
-339.246
-338.837
-343.282
-343.018
-341.721
-334.132
-333.033
-343.592
-340.393
-347.031
-347.282
-335.499
-336.974
-343.563
-342.556
-330.067
-333.028
-337.298
-342.759
-343.324
-334.122
-341.713
-335.945
-331.150
-337.813
-337.606
-337.582
-340.262
-335.951
-341.353
-338.957
-336.572
-334.295
-341.923
-344.129
-340.105
-336.701
-344.273
-338.314
-341.381
-340.502
-341.794
-339.295
-342.232
-343.064
-335.484
-335.495
-345.636
-342.608
-342.355
-336.280
-342.236
-338.071
-341.350
-341.479
-339.713
-338.247
-342.111
-340.098
-335.122
-342.209
-335.943
-334.606
-329.522
-334.730
-344.092
-337.361
-330.062
-333.066
-335.833
-340.163
-349.224
-341.923
-339.258
-342.298
-336.975
-342.652
-339.176
-339.033
-340.262
-332.844
-342.345
-345.860
-343.561
-339.780
-339.092
-336.714
-345.026
-342.293
-341.136
-336.131
-341.402
-341.546
-336.810
-338.801
-342.486
-340.447
-343.671
-341.151
-348.928
-338.400
-336.463
-337.957
-335.029
-339.319
-343.323
-341.293
-344.712
-337.461
-344.333
-333.827
-345.453
-336.807
-338.802
-335.023
-340.270
-342.275
-341.838
-344.374
-342.447
-347.476
-341.645
-339.361
-337.834
-338.241
-340.116
-339.388
-330.792
-337.154
-344.493
-345.068
-327.514
-341.982
-343.350
-337.798
-339.954
-337.113
-344.405
-345.310
-338.898
-344.546
-331.886
-335.196
-343.384
-338.535
-337.020
-333.167
-346.743
-340.496
-339.577
-343.874
-339.079
-338.546
-337.881
-338.008
-342.134
-338.949
-336.133
-335.769
-337.951
-342.787
-339.621
-350.170
-335.311
-342.733
-343.791
-337.160
-341.512
-337.108
-337.929
-349.285
-346.878
-340.284
-344.258
-345.408
-343.778
-338.152
-348.402
-344.022
-334.467
-345.026
-342.936
-341.747
-330.417
-334.303
-337.442
-333.270
-337.867
-335.621
-332.794
-340.879
-345.392
-344.168
-336.252
-340.653
-337.627
-337.505
-340.745
-345.837
-337.502
-336.470
-340.931
-340.944
-335.111
-342.268
-337.547
-332.482
-349.730
-349.410
-330.178
-336.175
-339.631
-338.301
-341.840
-342.619
-344.692
-341.488
-341.583
-343.978
-338.348
-337.286
-339.187
-338.145
-342.581
-340.109
-344.215
-340.083
-335.850
-334.552
-334.250
-331.927
-326.801
-340.851
-343.350
-340.883
-338.588
-335.795
-338.742
-347.765
-335.335
-343.314
-337.214
-337.538
-339.033
-337.444
-342.586
-341.972
-341.940
-345.257
-331.955
-340.478
-334.122
-337.758
-341.112
-336.345
-336.253
-338.215
-339.274
-338.410
-340.072
-338.139
-346.656
-334.691
-346.812
-332.714
-336.159
-339.036
-335.665
-340.170
-346.745
-342.542
-344.026
-346.012
-342.968
-344.808
-343.168
-340.443
-331.274
-341.033
-341.950
-339.107
-340.004
-330.664
-342.108
-334.714
-341.462
-340.709
-332.371
-335.391
-338.299
-339.034
-337.887
-333.264
-333.580
-338.405
-335.422
-336.565
-335.829
-338.728
-340.375
-350.364
-334.654
-342.008
-332.255
-337.242
-335.115
-332.113
-339.897
-337.390
-334.093
-337.313
-338.738
-334.604
-340.686
-340.062
-338.758
-333.663
-335.623
-343.284
-344.268
-342.695
-339.704
-329.920
-338.565
-338.985
-343.814
-343.021
-340.759
-341.860
-339.520
-340.381
-334.561
-333.174
-338.850
-345.395
-346.660
-340.363
-336.796
-337.229
-347.651
-338.920
-334.870
-341.432
-342.774
-344.808
-328.784
-333.773
-345.356
-337.767
-343.328
-342.368
-331.610
-339.594
-341.416
-337.337
-340.454
-335.697
-335.940
-335.572
-334.860
-342.135
-338.952
-341.486
-340.252
-342.153
-338.633
-339.444
-340.948
-339.306
-341.728
-341.027
-340.481
-339.972
-338.746
-334.312
-343.689
-338.320
-345.296
-344.037
-344.473
-342.087
-343.929
-337.822
-334.473
-337.483
-339.382
-341.712
-338.849
-329.756
-342.670
-344.086
-336.095
-334.164
-335.732
-347.840
-342.791
-339.765
-341.310
-339.323
-338.943
-343.596
-333.598
-341.375
-340.898
-340.435
-336.321
-343.024
-346.568
-338.831
-343.892
-338.001
-347.515
-338.190
-337.760
-337.663
-344.201
-344.592
-331.628
-331.909
-343.287
-349.819
-343.083
-339.850
-336.596
-338.685
-340.583
-338.972
-339.968
-339.728
-335.983
-342.238
-335.070
-338.370
-336.416
-340.330
-341.969
-349.941
-342.860
-340.472
-342.288
-343.573
-333.679
-339.329
-339.411
-343.660
-347.019
-338.046
-334.985
-335.821
-347.014
-346.879
-346.231
-339.634
-348.876
-342.889
-341.094
-336.689
-340.132
-336.439
-336.447
-337.674
-337.714
-341.377
-340.373
-342.979
-338.951
-332.784
-343.001
-329.695
-340.146
-335.549
-344.998
-333.223
-337.757
-335.488
-341.351
-334.402
-337.240
-334.837
-326.043
-331.726
-334.759
-341.508
-346.651
-339.649
-346.142
-341.375
-334.452
-339.395
-341.437
-340.961
-344.868
-338.187
-348.978
-336.349
-337.234
-332.952
-343.533
-336.912
-335.355
-338.792
-344.778
-337.099
-341.851
-339.472
-344.864
-340.163
-350.195
-341.046
-344.468
-340.885
-341.281
-340.666
-340.285
-334.405
-338.678
-331.075
-342.831
-345.331
-335.451
-343.074
-332.559
-336.694
-339.646
-337.449
-346.631
-338.915
-337.246
-342.113
-332.469
-339.011
-334.012
-336.388
-345.247
-345.922
-338.378
-341.833
-342.382
-342.904
-349.613
-336.971
-342.828
-338.387
-339.265
-341.832
-332.676
-346.834
-335.943
-333.858
-342.142
-342.655
-336.706
-344.917
-344.629
-344.900
-340.350
-340.994
-341.954
-346.719
-342.456
-344.978
-341.670
-340.145
-342.693
-344.719
-337.797
-341.811
-340.391
-338.039
-342.399
-332.578
-337.169
-334.672
-336.792
-343.234
-336.148
-346.902
-342.156
-343.405
-337.864
-336.077
-338.927
-337.832
-345.532
-340.836
-335.783
-328.656
-330.370
-341.431
-338.195
-343.632
-334.518
-332.929
-340.301
-335.922
-336.097
-331.855
-338.750
-341.492
-342.493
-344.287
-335.828
-337.780
-337.599
-341.364
-340.910
-339.706
-347.942
-339.868
-346.466
-340.988
-333.769
-337.623
-339.527
-335.730
-343.355
-341.351
-341.914
-335.524
-342.323
-342.897
-344.765
-344.287
-337.613
-337.100
-335.851
-338.007
-341.745
-345.427
-347.700
-337.583
-339.179
-344.560
-342.188
-337.354
-337.059
-329.930
-344.150
-337.933
-337.944
-342.111
-335.957
-342.666
-337.908
-342.925
-331.725
-336.249
-328.125
-342.087
-338.722
-338.508
-334.980
-340.237
-335.902
-348.119
-331.626
-343.925
-340.694
-347.276
-333.271
-341.460
-341.466
-342.417
-347.056
-340.251
-335.560
-340.982
-340.108
-343.957
-340.988
-339.532
-340.973
-342.280
-344.096
-340.159
-332.252
-345.585
-344.908
-339.390
-342.143
-344.712
-343.466
-337.547
-336.600
-341.944
-342.248
-345.312
-348.328
-339.915
-344.314
-341.679
-337.571
-345.513
-341.780
-338.684
-334.507
-331.710
-339.391
-334.863
-339.705
-342.884
-332.419
-333.253
-341.989
-338.909
-335.084
-335.434
-332.901
-336.311
-341.029
-341.829
-333.960
-333.365
-338.412
-344.130
-339.171
-340.806
-339.050
-341.557
-339.315
-337.645
-329.383
-326.750
-346.177
-342.867
-339.628
-335.586
-342.041
-339.383
-338.792
-330.060
-345.290
-345.592
-338.652
-340.396
-337.789
-337.880
-333.314
-336.792
-335.999
-341.934
-333.068
-347.975
-335.749
-339.674
-344.396
-338.273
-346.917
-344.232
-336.574
-339.854
-338.014
-336.706
-336.717
-344.543
-331.086
-337.757
-337.562
-333.958
-339.775
-333.611
-344.983
-339.415
-339.458
-345.370
-341.573
-335.156
-341.044
-345.298
-333.991
-347.658
-336.412
-336.339
-335.672
-343.537
-339.515
-333.178
-340.710
-336.071
-342.493
-345.013
-340.734
-339.822
-337.845
-335.402
-342.466
-336.385
-346.491
-346.543
-338.317
-348.870
-338.266
-341.498
-327.683
-334.887
-336.641
-335.756
-344.299
-344.286
-339.706
-337.848
-342.021
-338.018
-343.220
-343.709
-338.983
-339.377
-343.535
-340.122
-337.947
-340.186
-337.856
-335.735
-348.148
-337.791
-337.798
-330.634
-343.268
-342.337
-344.940
-337.546
-339.212
-340.371
-341.152
-340.717
-343.385
-329.533
-337.308
-334.445
-337.983
-338.703
-346.878
-340.185
-336.060
-341.288
-338.104
-339.943
-337.920
-336.373
-340.826
-339.746
-341.014
-333.110
-344.531
-337.784
-338.632
-348.813
-340.820
-344.131
-338.390
-344.209
-339.046
-341.808
-342.010
-343.077
-335.379
-334.285
-338.728
-342.808
-340.654
-337.320
-335.476
-336.635
-344.072
-340.565
-335.037
-334.763
-341.628
-338.795
-334.530
-343.696
-336.758
-340.230
-334.576
-335.868
-342.459
-339.585
-347.759
-345.128
-343.487
-339.246
-336.454
-337.099
-344.298
-336.406
-339.747
-338.399
-335.325
-340.831
-341.568
-343.047
-339.737
-338.775
-329.805
-339.676
-340.440
-342.215
-341.261
-340.756
-332.098
-336.244
-344.302
-336.704
-341.891
-338.771
-342.410
-339.674
-335.761
-333.460
-340.680
-342.331
-337.122
-349.554
-334.092
-336.585
-342.114
-340.041
-342.319
-343.683
-339.100
-341.348
-338.622
-340.670
-339.285
-341.206
-336.953
-338.234
-333.140
-334.075
-337.954
-343.767
-340.690
-338.552
-336.553
-339.051
-339.408
-339.749
-343.823
-346.610
-343.037
-341.694
-345.597
-338.526
-336.279
-335.873
-338.259
-340.896
-340.301
-337.203
-344.792
-341.663
-344.798
-340.490
-330.665
-333.887
-348.021
-340.065
-333.048
-341.851
-337.449
-340.545
-339.149
-332.240
-335.289
-338.787
-345.614
-348.128
-343.240
-344.896
-340.820
-335.676
-337.563
-343.029
-345.248
-346.397
-339.977
-346.081
-343.754
-340.309
-338.760
-346.390
-337.799
-334.208
-337.608
-333.987
-339.245
-341.583
-341.245
-343.499
-339.913
-333.851
-335.497
-337.568
-337.408
-337.617
-342.356
-344.199
-331.890
-331.123
-337.198
-332.860
-344.830
-343.921
-344.784
-346.521
-335.575
-335.256
-333.615
-337.586
-334.576
-339.316
-333.796
-337.723
-342.952
-347.891
-340.332
-344.075
-344.999
-334.052
-332.319
-331.423
-345.988
-341.757
-338.600
-336.638
-345.294
-338.321
-336.355
-336.060
-338.582
-340.357
-331.997
-336.483
-333.490
-335.295
-341.637
-348.496
-341.474
-338.411
-339.913
-334.356
-349.260
-338.319
-340.610
-343.733
-344.434
-342.876
-341.704
-336.063
-340.247
-337.955
-340.145
-344.424
-342.911
-337.090
-343.694
-343.756
-342.966
-336.076
-329.496
-336.415
-347.761
-336.881
-340.315
-339.856
-341.118
-341.280
-335.283
-345.833
-334.138
-333.255
-340.261
-339.236
-340.147
-335.014
-342.775
-347.601
-343.705
-332.383
-335.985
-341.261
-334.821
-338.692
-338.729
-338.985
-346.026
-342.732
-346.644
-338.321
-338.971
-342.989
-337.155
-339.852
-343.169
-340.427
-338.521
-336.935
-337.123
-342.936
-336.807
-342.198
-335.896
-340.277
-342.359
-342.953
-345.302
-337.046
-341.790
-338.634
-337.707
-331.924
-344.001
-331.306
-335.573
-342.342
-340.832
-342.139
-336.973
-342.286
-338.623
-336.185
-337.934
-341.098
-334.837
-344.220
-343.550
-337.379
-344.456
-341.209
-344.757
-336.510
-338.659
-332.759
-344.570
-337.797
-331.499
-341.597
-341.987
-339.755
-334.709
-334.879
-339.813
-332.343
-337.650
-340.063
-332.549
-341.050
-348.198
-341.406
-341.122
-343.711
-347.893
-336.235
-340.406
-333.771
-332.098
-333.332
-339.249
-348.941
-337.147
-337.547
