# Supplementary material for: A Fast and Efficient Approach for Genomic Selection with High-Density Markers
Source: G3 (Bethesda). 2012 Oct 1;2(10):1179–84. doi: 10.1534/g3.112.003822 (PMC3464110; doi:10.1534/g3.112.003822)
Supplement: Supporting Information [file supp_2.10.1179_FileS1.zip › Rep1_50/Rep13/Y7]

-341.006
-343.818
-344.562
-343.301
-336.029
-330.125
-339.112
-341.039
-337.640
-336.894
-340.960
-337.738
-341.363
-348.035
-336.741
-339.062
-340.560
-338.571
-340.917
-344.173
-329.398
-333.881
-333.184
-344.691
-330.428
-339.678
-335.010
-339.390
-340.980
-340.174
-342.824
-333.376
-338.640
-334.720
-340.471
-346.178
-338.771
-333.632
-341.099
-341.181
-342.896
-327.321
-338.162
-342.308
-349.339
-340.669
-335.730
-332.886
-343.345
-335.192
-340.233
-348.518
-339.911
-339.458
-342.302
-340.592
-341.980
-345.461
-330.032
-341.350
-326.476
-346.022
-331.179
-347.636
-341.646
-337.491
-335.077
-338.874
-343.501
-335.521
-339.979
-339.007
-329.550
-333.286
-345.372
-347.039
-339.975
-345.563
-342.451
-339.950
-346.290
-340.866
-338.483
-332.874
-339.020
-346.722
-344.214
-342.329
-343.736
-336.305
-346.749
-341.330
-339.512
-340.261
-330.799
-334.424
-343.409
-336.155
-341.922
-337.521
-347.871
-335.474
-341.120
-337.797
-343.183
-338.088
-334.676
-341.331
-345.369
-345.486
-338.863
-340.660
-336.478
-343.284
-337.931
-339.535
-338.969
-340.492
-338.953
-342.755
-340.562
-335.616
-347.335
-336.181
-342.547
-333.199
-340.238
-339.473
-339.950
-339.493
-335.999
-344.928
-347.946
-341.268
-332.597
-337.596
-342.543
-327.077
-330.068
-339.333
-333.563
-338.077
-339.027
-333.155
-342.245
-342.966
-331.588
-342.085
-338.605
-340.054
-335.255
-340.227
-343.195
-335.026
-342.065
-335.152
-336.561
-328.398
-337.831
-338.786
-336.086
-335.230
-340.860
-343.352
-332.869
-341.148
-344.949
-343.165
-348.063
-343.646
-343.028
-341.774
-338.090
-339.951
-338.322
-336.249
-336.944
-332.713
-336.675
-327.608
-333.806
-335.265
-344.833
-337.351
-339.257
-341.121
-336.271
-342.871
-335.466
-334.737
-344.298
-345.368
-342.152
-337.228
-340.740
-343.278
-344.723
-331.966
-334.131
-339.767
-337.369
-334.160
-336.014
-337.448
-331.157
-324.484
-335.361
-348.529
-339.764
-336.276
-343.266
-336.749
-335.376
-343.817
-339.548
-342.465
-340.347
-342.829
-343.060
-345.159
-341.089
-345.926
-346.174
-340.680
-338.602
-334.760
-341.580
-339.541
-336.614
-338.913
-341.282
-342.167
-334.936
-335.513
-346.333
-341.133
-337.485
-345.315
-346.399
-348.935
-342.478
-340.311
-344.127
-340.238
-335.949
-338.132
-335.125
-341.726
-340.008
-340.605
-335.501
-333.049
-340.681
-335.408
-337.670
-338.057
-340.708
-340.956
-334.972
-333.646
-337.681
-340.203
-343.557
-334.991
-341.081
-344.502
-333.651
-338.896
-335.236
-340.626
-343.747
-342.782
-344.729
-336.798
-343.573
-336.320
-339.596
-344.532
-341.806
-343.055
-344.612
-347.565
-340.205
-339.317
-336.832
-343.172
-337.884
-341.839
-332.069
-333.918
-344.257
-342.790
-345.498
-343.406
-346.249
-331.974
-327.325
-336.516
-333.675
-341.101
-340.237
-339.190
-345.232
-343.256
-336.722
-338.544
-341.169
-342.666
-336.749
-337.465
-333.081
-338.722
-343.796
-345.578
-350.074
-339.872
-335.964
-339.680
-336.867
-334.224
-336.371
-344.324
-342.755
-337.136
-336.161
-346.011
-335.740
-333.935
-341.021
-343.292
-342.960
-336.462
-340.409
-337.213
-345.075
-334.979
-333.868
-338.471
-343.833
-342.529
-335.889
-337.915
-340.101
-336.374
-336.963
-338.573
-331.724
-339.300
-333.625
-341.871
-336.661
-339.244
-342.204
-331.377
-341.603
-335.248
-335.752
-338.074
-335.766
-333.352
-335.028
-341.221
-332.694
-339.757
-339.242
-346.926
-344.486
-333.117
-342.621
-344.382
-334.093
-344.748
-339.344
-338.839
-337.365
-339.439
-345.807
-344.623
-340.470
-345.708
-343.070
-332.224
-334.732
-339.935
-337.632
-337.350
-341.971
-343.489
-337.356
-336.423
-338.936
-337.076
-336.863
-334.724
-339.202
-331.453
-329.382
-338.540
-342.916
-340.224
-338.295
-344.531
-342.554
-346.828
-341.937
-335.983
-340.777
-338.454
-344.093
-333.455
-344.655
-340.583
-334.584
-340.973
-332.267
-340.129
-334.660
-337.112
-343.761
-344.299
-340.534
-342.274
-341.880
-336.439
-336.433
-339.113
-339.970
-346.131
-340.599
-330.236
-335.819
-336.326
-347.780
-340.737
-337.921
-337.780
-338.704
-338.573
-344.592
-336.286
-344.239
-339.796
-335.340
-336.784
-342.908
-336.727
-338.966
-346.662
-341.675
-334.241
-339.511
-336.684
-334.642
-333.596
-337.287
-340.721
-336.650
-344.770
-343.943
-343.570
-345.528
-333.786
-335.132
-339.468
-338.463
-339.326
-338.688
-342.788
-334.184
-339.305
-336.895
-338.230
-341.505
-337.571
-339.532
-344.212
-335.641
-340.963
-346.357
-342.460
-337.928
-337.095
-337.255
-338.773
-337.326
-338.744
-344.215
-346.440
-337.692
-330.918
-339.718
-339.394
-340.645
-342.185
-344.148
-336.891
-340.723
-335.403
-334.836
-334.789
-343.642
-337.185
-343.124
-336.463
-333.409
-340.512
-337.837
-347.916
-331.533
-336.798
-341.949
-339.713
-342.527
-339.011
-337.032
-333.792
-345.501
-339.480
-337.509
-339.980
-339.612
-337.842
-342.240
-342.000
-334.957
-335.545
-334.607
-339.693
-335.536
-335.653
-340.570
-334.539
-342.253
-344.186
-331.590
-338.217
-338.639
-333.237
-332.192
-337.753
-334.994
-343.856
-336.758
-343.745
-332.066
-333.424
-337.882
-334.344
-341.313
-342.121
-343.821
-344.420
-340.084
-338.057
-347.822
-334.867
-333.377
-340.800
-333.837
-337.860
-334.488
-340.484
-342.217
-337.025
-344.282
-342.117
-337.442
-339.501
-341.406
-337.682
-342.506
-333.407
-338.911
-335.891
-341.321
-339.891
-339.753
-339.155
-340.578
-344.460
-345.743
-337.552
-340.480
-344.909
-337.727
-339.898
-335.508
-337.093
-341.064
-341.502
-334.030
-339.489
-336.212
-336.928
-330.222
-332.618
-339.021
-340.529
-346.258
-339.493
-336.979
-338.696
-340.104
-344.089
-337.308
-340.604
-338.790
-342.439
-345.525
-339.904
-347.035
-339.567
-340.744
-334.165
-341.457
-340.122
-340.516
-340.861
-339.939
-341.857
-338.842
-336.206
-333.334
-340.631
-340.132
-334.062
-339.143
-334.865
-336.954
-344.654
-341.363
-333.834
-339.503
-346.738
-339.830
-333.274
-338.251
-337.150
-344.447
-330.710
-328.097
-339.571
-346.608
-346.160
-339.306
-337.924
-339.369
-336.452
-334.007
-341.118
-336.173
-337.064
-340.117
-342.350
-333.550
-338.117
-345.788
-348.361
-339.676
-341.259
-343.297
-328.972
-339.724
-335.080
-336.919
-343.166
-347.429
-341.933
-338.602
-344.707
-339.762
-341.368
-347.437
-341.758
-341.944
-333.597
-348.396
-341.046
-338.381
-347.182
-344.689
-341.838
-342.807
-339.506
-337.464
-341.101
-343.000
-344.883
-339.676
-342.865
-341.105
-337.336
-345.109
-339.392
-343.144
-340.783
-341.886
-344.691
-333.330
-337.936
-333.273
-334.425
-340.851
-339.137
-342.674
-343.008
-341.146
-343.504
-336.940
-335.558
-336.220
-339.285
-332.723
-337.863
-346.091
-336.804
-338.259
-335.338
-342.986
-338.826
-339.143
-338.547
-338.561
-340.349
-333.708
-333.545
-337.704
-337.839
-331.031
-342.660
-340.898
-337.190
-341.863
-345.192
-350.017
-346.603
-344.659
-332.544
-344.642
-340.481
-338.072
-339.055
-341.162
-343.145
-342.891
-337.437
-348.001
-342.120
-336.015
-347.078
-344.826
-345.196
-336.957
-337.566
-337.600
-338.926
-340.421
-337.868
-333.300
-339.224
-340.119
-344.153
-333.601
-342.219
-336.432
-332.992
-345.730
-343.947
-337.319
-346.129
-337.808
-334.554
-336.684
-331.913
-344.240
-341.548
-334.501
-345.143
-340.719
-342.653
-340.458
-336.678
-341.166
-344.300
-331.089
-337.651
-340.512
-350.020
-342.670
-340.066
-334.598
-338.030
-342.380
-343.480
-345.063
-339.741
-341.486
-334.268
-343.886
-343.909
-341.955
-339.136
-343.121
-339.109
-337.779
-341.585
-337.953
-339.095
-340.796
-345.394
-344.572
-342.063
-334.402
-332.127
-339.014
-340.602
-337.749
-342.089
-335.937
-337.532
-343.467
-330.179
-342.517
-344.654
-337.300
-335.664
-337.660
-340.554
-336.578
-334.639
-343.527
-348.235
-329.944
-336.521
-338.236
-341.859
-340.373
-336.631
-340.237
-337.216
-345.062
-337.981
-340.741
-337.083
-333.622
-340.356
-341.258
-331.173
-345.480
-339.255
-339.603
-337.624
-339.871
-340.109
-339.692
-343.298
-345.769
-340.148
-346.116
-341.611
-340.531
-343.075
-342.763
-332.827
-333.831
-336.840
-336.064
-333.138
-337.213
-338.129
-339.226
-332.267
-338.662
-337.315
-330.893
-347.165
-341.032
-341.529
-339.276
-334.169
-341.515
-333.154
-339.840
-340.335
-339.211
-343.151
-343.056
-336.901
-338.733
-340.761
-345.155
-335.499
-341.219
-340.059
-344.995
-343.734
-338.443
-343.375
-329.174
-336.816
-340.227
-347.193
-338.998
-338.571
-335.312
-336.179
-342.160
-342.283
-335.957
-343.427
-341.725
-338.242
-339.290
-336.998
-337.598
-334.055
-329.699
-337.610
-337.418
-342.807
-332.274
-341.331
-340.107
-341.390
-335.629
-341.940
-344.637
-340.092
-332.996
-340.805
-341.805
-347.002
-334.092
-336.406
-336.181
-333.812
-340.745
-340.214
-341.156
-338.845
-343.497
-336.103
-342.472
-339.879
-339.493
-337.998
-343.959
-341.684
-337.604
-338.014
-336.201
-335.652
-343.088
-338.763
-342.358
-337.077
-336.887
-337.261
-335.346
-339.963
-338.118
-345.094
-331.693
-340.645
-340.578
-335.942
-340.325
-340.597
-338.979
-340.194
-333.427
-342.970
-342.506
-336.114
-342.063
-337.237
-340.632
-343.055
-341.717
-338.544
-338.151
-341.555
-342.852
-348.730
-338.458
-343.447
-340.610
-339.808
-341.051
-343.188
-341.187
-336.422
-342.936
-330.652
-342.740
-341.685
-341.018
-334.193
-344.191
-339.071
-348.105
-339.877
-336.948
-340.439
-339.360
-337.052
-336.934
-343.023
-336.388
-345.692
-345.026
-341.359
-345.544
-334.955
-343.645
-347.610
-340.699
-339.633
-342.381
-339.520
-334.100
-329.705
-345.095
-338.109
-346.519
-342.904
-340.374
-331.694
-339.379
-331.764
-348.633
-338.798
-342.109
-335.005
-342.128
-342.645
-336.945
-340.805
-336.031
-341.324
-350.520
-342.488
-337.342
-343.892
-340.972
-336.479
-337.963
-336.486
-340.750
-339.148
-339.463
-340.660
-341.203
-345.076
-338.806
-339.103
-337.366
-335.644
-336.990
-344.800
-342.257
-335.862
-330.418
-339.707
-341.372
-337.667
-338.055
-344.315
-337.450
-346.385
-340.692
-334.661
-343.990
-344.625
-335.232
-337.419
-336.263
-345.281
-327.816
-333.071
-336.617
-338.984
-340.402
-341.507
-344.242
-343.953
-334.363
-340.079
-334.362
-334.463
-335.845
-335.235
-334.755
-334.026
-334.894
-342.750
-339.242
-338.901
-347.359
-348.595
-342.246
-340.679
-335.909
-333.254
-339.206
-345.121
-343.641
-338.833
-339.247
-338.006
-336.340
-337.645
-342.383
-338.320
-333.565
-337.906
-329.932
-346.403
-339.700
-343.145
-338.232
-341.793
-334.066
-338.661
-337.516
-334.910
-338.532
-336.959
-337.149
-338.285
-336.642
-332.702
-337.689
-339.391
-334.981
-338.417
-337.834
-334.081
-345.480
-343.876
-335.435
-340.613
-334.143
-337.313
-344.263
-340.110
-342.409
-336.476
-338.673
-332.355
-337.839
-336.771
-340.266
-342.851
-339.560
-339.503
-349.421
-332.137
-338.683
-340.404
-341.852
-336.652
-345.309
-339.856
-340.516
-338.068
-333.837
-340.587
-338.582
-335.227
-338.127
-329.438
-338.172
-342.037
-339.283
-341.051
-340.420
-337.371
-338.211
-342.392
-347.790
-342.469
-336.820
-332.500
-334.615
-343.339
-332.943
-339.289
-337.286
-335.599
-338.301
-337.857
-340.870
-339.746
-334.946
-340.953
-341.115
-340.497
-340.958
-341.388
-332.245
-333.267
-347.305
-339.264
-339.442
-339.780
-340.994
-338.146
-339.202
-337.982
-343.351
-343.665
-332.696
-333.482
-337.990
-334.868
-336.306
-341.562
-334.310
-330.353
-338.970
-335.186
-347.719
-343.428
-344.353
-340.916
-341.626
-344.367
-340.812
-340.406
-334.669
-342.283
-338.687
-335.089
-336.139
-335.700
-344.111
-338.533
-333.394
-340.870
-338.472
-344.900
-332.628
-332.877
-342.524
-335.494
-335.589
-344.469
-339.210
-342.159
-335.286
-346.381
-341.215
-339.227
-340.969
-334.339
-342.983
-345.989
-337.702
-336.035
-340.016
-346.542
-343.388
-336.400
-341.912
-342.909
-345.506
-344.305
-339.025
-339.768
-334.435
-337.896
-339.248
-333.205
-336.281
-341.054
-334.576
-343.578
-343.650
-340.952
-337.422
-344.403
-340.697
-336.117
-337.661
-342.008
-331.215
-335.041
-330.838
-333.635
-343.658
-332.298
-337.207
-338.155
-339.138
-336.471
-336.960
-344.181
-340.663
-335.530
-330.685
-337.898
-343.478
-346.954
-339.844
-338.330
-343.922
-336.439
-336.617
-342.433
-337.788
-345.119
-335.866
-345.085
-340.925
-336.909
-338.984
-337.619
-340.211
-336.802
-345.559
-339.667
-332.995
-340.786
-342.068
-335.878
-341.457
-333.024
-332.561
-344.177
-339.559
-336.381
-334.402
-332.508
-342.151
-342.037
-334.270
-349.145
-341.483
-337.838
-343.132
-339.109
-346.849
-342.544
-345.478
-335.957
-347.564
-340.482
-339.269
-351.800
-343.148
-333.123
-340.987
-338.815
-341.825
-343.734
-335.689
-335.970
-342.981
-336.804
-344.947
-341.358
-338.720
-343.254
-341.141
-338.769
-339.472
-336.774
-332.227
-340.815
-339.747
-338.802
-334.873
-340.246
-341.889
-341.253
-337.822
-335.906
-336.524
-333.790
-342.253
-338.609
-338.566
-332.329
-338.824
-339.786
-338.273
-340.096
-335.630
-345.332
-338.124
-334.825
-341.951
-341.463
-342.545
-336.146
-345.234
-336.065
-336.486
-340.956
-336.690
-337.921
-340.980
-336.715
-344.628
-338.704
-341.177
-336.944
-340.122
-336.992
-334.259
-336.111
-336.387
-336.122
-334.088
-338.300
-338.130
-334.007
-339.263
-335.616
-345.460
-338.617
-333.065
-334.506
-340.089
-331.886
-344.931
-342.859
-340.997
-345.342
-332.841
-342.825
-334.530
-336.581
-332.342
-332.885
-341.401
-338.361
-344.842
-344.793
-330.724
-333.580
-334.908
-337.692
-338.035
-339.205
-337.987
-338.285
-341.170
-343.536
-341.331
-332.378
-338.566
-340.445
-339.221
-344.971
-336.810
-341.944
-349.485
-344.079
-341.522
-336.410
-336.370
-339.866
-335.841
-337.689
-344.490
-343.183
-337.356
-338.032
-334.511
-337.869
-343.108
-342.175
-338.578
-341.567
-341.746
-334.759
-338.832
-345.840
-343.707
-334.159
-343.882
-341.926
-338.050
-336.056
-337.140
-336.412
-334.009
-336.398
-333.620
-339.674
-336.463
-336.303
-339.087
-335.574
-334.549
-344.656
-350.261
-339.168
-336.551
-338.158
-342.283
-339.087
-334.576
-333.672
-340.148
-342.223
-343.219
-342.658
-336.531
-338.821
-342.828
-337.248
-340.957
-333.624
-332.775
-336.526
-341.908
-339.582
-338.720
-338.277
-335.569
-335.706
-331.056
-336.600
-334.241
-338.100
-340.953
-338.024
-342.097
-343.034
-340.786
-339.911
-348.883
-342.224
-338.101
-339.147
-342.297
-344.085
-339.516
-343.504
-337.742
-337.458
-340.070
-338.408
-338.824
-332.413
-334.744
-331.235
-342.453
-350.658
-340.565
-346.020
-342.553
-343.114
-338.503
-339.191
-340.660
-336.649
-330.559
-335.477
-352.061
-332.863
-333.556
-339.217
-347.207
-328.507
-338.568
-337.155
-340.283
-342.200
-331.498
-337.600
-332.754
-338.587
-334.005
-335.503
-342.842
-338.458
-345.486
-340.281
-344.732
-342.887
-337.143
-339.737
-341.343
-342.299
-339.992
-345.799
-337.794
-335.079
-332.099
-334.526
-338.595
-343.004
-341.822
-340.214
-335.853
-337.406
-343.683
-333.866
-340.443
-335.371
-334.921
-341.021
-335.901
-343.492
-338.207
-336.272
-335.168
-335.254
-345.053
-344.108
-335.385
-345.459
-346.544
-347.124
-340.331
-335.719
-339.175
-335.771
-333.153
-338.186
-334.570
-334.749
-340.603
-345.361
-349.511
-342.801
-334.428
-337.226
-341.356
-335.585
-330.317
-343.302
-343.968
-344.343
-338.143
-338.266
-342.704
-347.121
-335.936
-332.905
-340.423
-338.284
-336.857
-337.840
-340.272
-339.156
-341.014
-340.703
-340.661
-338.710
-341.211
-344.967
-339.317
-337.694
-335.479
-344.171
-340.468
-338.884
-325.786
-327.711
-345.189
-345.794
-340.149
-336.785
-337.186
-337.538
-343.735
-340.346
-329.867
-334.705
-339.862
-341.961
-337.402
-341.051
-344.292
-339.421
-338.715
-336.074
-335.965
-336.276
-340.858
-342.035
-338.743
-339.211
-339.297
-332.987
-341.825
-346.002
-342.181
-335.762
-337.482
-333.483
-339.031
-342.526
-341.180
-343.509
-340.848
-342.915
-340.366
-342.991
-335.972
-340.743
-342.142
-337.375
-330.158
-345.140
-339.887
-343.779
-342.216
-338.240
-340.904
-347.485
-336.767
-336.186
-339.305
-336.733
-336.416
-339.187
-339.148
-338.232
-341.435
-341.802
-341.582
-344.128
-339.489
-334.855
-342.534
-343.744
-339.763
-335.502
-335.944
-344.003
-335.354
-339.978
-338.462
-336.587
-352.892
-344.476
-340.028
-329.746
-328.420
-329.301
-335.950
-336.810
-342.593
-337.916
-339.046
-333.241
-341.182
-344.872
-337.268
-342.397
-335.638
-343.295
-340.602
-343.151
-336.501
-341.519
-342.408
-340.272
-338.524
-334.330
-339.430
-339.870
-342.328
-341.921
-339.264
-334.514
-342.517
-343.649
-343.751
-343.732
-348.420
-339.846
-341.076
-334.541
-339.802
-335.780
-340.621
-351.501
-336.236
-340.296
-345.365
-335.290
-340.774
-342.770
-339.974
-341.738
-339.749
-337.138
-339.747
-338.909
-336.243
-337.610
-347.752
-335.163
-345.485
-345.348
-341.044
-338.410
-338.493
-342.745
-343.166
-336.054
-331.904
-334.960
-342.685
-339.281
-342.278
-338.636
-337.671
-344.791
-342.952
-336.793
-342.553
-336.081
-341.181
-335.629
-334.774
-334.581
-339.337
-336.733
-336.367
-341.411
-336.445
-336.921
-336.791
-331.118
-347.843
-345.015
-339.123
-335.408
-341.549
-345.258
-334.042
-344.973
-333.435
-338.497
-340.864
-341.060
-343.585
-335.648
-342.167
-340.184
-338.629
-346.560
-344.763
-340.132
-340.080
-339.125
-343.048
-335.680
-340.306
-334.469
-337.369
-342.366
-346.753
-341.387
-340.713
-339.063
-341.354
-336.697
-327.878
-332.885
-332.709
-332.823
-326.498
-332.819
-341.784
-345.779
-335.179
-332.604
-338.762
-337.327
-336.857
-344.719
-339.446
-344.405
-342.220
-340.396
-338.650
-335.015
-347.204
-339.855
-351.242
-341.845
-342.472
-339.959
-346.690
-344.029
-342.571
-339.750
-333.564
-343.055
-340.855
-336.474
-339.842
-332.922
-336.591
-344.665
-336.660
-342.103
-337.784
-339.191
-341.823
-338.468
-337.918
-337.291
-343.372
-340.367
-346.999
-343.641
-341.330
-338.742
-340.706
-335.440
-340.460
-339.179
-340.880
-346.140
-339.587
-343.935
-332.849
-343.975
-349.266
-339.369
-339.638
-336.886
-338.383
-350.374
-333.541
-344.089
-335.371
-337.211
-339.848
-343.111
-343.156
-338.426
-327.555
-338.990
-335.204
-343.303
-334.600
-338.612
-344.360
-343.568
-339.541
-335.270
-335.780
-338.785
-339.400
-342.326
-336.260
-340.774
-346.273
-338.085
-344.585
-335.572
-344.072
-348.088
-340.811
-340.202
-335.966
-336.290
-337.426
-331.810
-327.300
-331.471
-337.972
-349.519
-337.382
-335.962
-344.445
-335.826
-349.442
-338.687
-337.978
-342.000
-345.227
-339.884
-339.494
-329.492
-336.831
-336.532
-335.278
-336.031
-335.903
-333.932
-334.940
-343.874
-333.708
-336.504
-334.783
-340.050
-337.346
-341.494
