# Supplementary material for: A Fast and Efficient Approach for Genomic Selection with High-Density Markers
Source: G3 (Bethesda). 2012 Oct 1;2(10):1179–84. doi: 10.1534/g3.112.003822 (PMC3464110; doi:10.1534/g3.112.003822)
Supplement: Supporting Information [file supp_2.10.1179_FileS1.zip › Rep1_50/Rep14/TBV3]

-340.966
-341.380
-341.552
-338.824
-339.966
-335.164
-339.306
-342.853
-339.656
-344.335
-335.278
-337.708
-341.257
-342.635
-337.576
-340.693
-341.405
-341.962
-340.341
-338.085
-345.374
-338.161
-337.449
-335.531
-342.866
-340.932
-341.726
-342.187
-339.512
-343.391
-341.797
-340.040
-346.902
-344.042
-337.950
-341.439
-339.759
-339.718
-341.474
-340.195
-340.090
-345.708
-343.600
-337.067
-341.294
-338.737
-342.337
-337.926
-348.064
-344.509
-335.465
-339.968
-337.672
-335.030
-340.971
-338.308
-345.456
-339.174
-341.780
-336.628
-338.937
-338.209
-340.805
-338.805
-339.611
-341.014
-344.036
-340.305
-338.294
-339.632
-340.770
-340.744
-340.146
-342.925
-340.710
-336.169
-339.217
-341.361
-344.342
-341.100
-346.356
-336.131
-340.890
-342.503
-338.260
-333.884
-342.479
-341.154
-337.874
-337.998
-342.367
-338.185
-342.133
-341.423
-338.382
-340.665
-339.880
-342.751
-339.137
-337.485
-341.987
-338.556
-340.366
-338.879
-335.610
-338.397
-341.042
-339.277
-337.149
-340.369
-339.723
-337.535
-339.828
-338.911
-339.763
-342.422
-343.923
-344.096
-341.512
-341.312
-337.484
-339.772
-339.433
-342.278
-336.060
-341.404
-343.717
-341.157
-340.574
-338.655
-339.989
-335.402
-337.789
-338.896
-339.909
-344.016
-340.719
-336.568
-342.005
-340.734
-337.941
-341.715
-341.016
-340.192
-342.795
-331.265
-336.260
-341.307
-338.785
-338.156
-344.704
-340.494
-344.078
-338.860
-341.534
-337.453
-335.716
-340.727
-342.125
-341.554
-344.174
-342.684
-343.098
-341.754
-339.898
-343.301
-336.935
-339.870
-339.397
-340.481
-339.003
-341.037
-337.783
-336.746
-333.246
-337.586
-339.602
-342.289
-337.644
-336.490
-342.238
-339.096
-342.735
-339.512
-341.765
-341.955
-340.339
-339.376
-341.462
-343.182
-342.499
-341.569
-347.190
-342.303
-344.602
-340.811
-342.067
-342.754
-343.750
-342.302
-340.792
-340.117
-335.916
-337.054
-335.457
-340.563
-347.242
-339.808
-345.914
-345.257
-341.963
-335.838
-341.170
-345.492
-338.377
-338.166
-339.719
-338.888
-341.144
-340.862
-335.553
-336.717
-340.574
-340.618
-342.248
-340.226
-348.555
-342.916
-341.309
-340.504
-338.678
-337.122
-332.298
-328.481
-343.624
-341.332
-341.864
-340.978
-336.397
-340.439
-344.669
-344.214
-337.809
-337.487
-339.269
-340.690
-336.113
-333.554
-336.409
-342.937
-339.144
-339.190
-340.455
-339.310
-339.950
-336.044
-341.436
-336.773
-344.099
-344.108
-341.138
-338.831
-338.733
-338.686
-337.693
-337.603
-332.127
-339.717
-342.167
-340.180
-342.885
-342.542
-344.134
-342.282
-343.421
-340.050
-341.750
-343.796
-338.651
-342.464
-338.045
-342.981
-341.497
-337.009
-340.959
-339.352
-341.703
-341.608
-340.965
-339.497
-338.825
-337.465
-340.449
-340.013
-340.179
-340.681
-341.982
-340.725
-342.080
-341.553
-342.825
-340.274
-343.714
-337.774
-338.015
-338.735
-336.543
-338.004
-339.412
-340.611
-340.445
-336.898
-342.081
-342.133
-342.837
-340.351
-347.660
-346.030
-347.138
-343.366
-343.169
-339.474
-328.507
-334.587
-343.578
-342.135
-339.123
-338.323
-343.617
-338.256
-337.941
-340.047
-335.488
-341.844
-339.848
-338.613
-338.310
-337.449
-344.611
-342.056
-342.011
-337.980
-344.077
-339.346
-344.699
-339.875
-338.195
-337.376
-335.511
-341.345
-339.682
-340.592
-340.402
-338.217
-345.268
-340.885
-335.586
-342.124
-341.598
-343.139
-345.471
-341.080
-345.797
-342.377
-341.904
-345.853
-340.814
-338.436
-342.252
-338.624
-346.428
-340.626
-337.074
-334.830
-342.657
-341.052
-337.316
-337.357
-330.343
-338.430
-343.155
-334.043
-338.787
-341.620
-341.324
-340.201
-332.801
-333.560
-335.469
-333.786
-340.177
-338.376
-342.004
-341.763
-344.778
-345.103
-341.561
-341.114
-339.683
-337.606
-342.596
-341.128
-344.968
-344.309
-341.076
-341.573
-338.879
-337.203
-343.715
-342.433
-338.954
-340.425
-344.247
-340.446
-337.212
-338.331
-340.189
-338.000
-341.925
-341.325
-346.373
-345.844
-336.561
-335.506
-340.814
-338.402
-340.193
-339.484
-336.034
-332.323
-340.225
-339.799
-337.316
-335.828
-340.859
-339.309
-345.338
-335.070
-340.873
-338.998
-342.600
-342.576
-338.896
-341.581
-343.800
-339.844
-339.546
-337.885
-341.513
-339.427
-341.284
-342.069
-341.204
-338.200
-342.903
-336.942
-340.173
-337.743
-343.866
-347.096
-341.441
-339.491
-340.853
-341.199
-343.501
-338.828
-336.968
-334.998
-338.195
-336.264
-337.136
-336.759
-340.691
-338.987
-342.895
-338.093
-339.827
-339.580
-339.065
-338.785
-338.792
-342.196
-340.975
-337.413
-335.747
-338.309
-340.861
-341.996
-340.747
-334.643
-338.887
-338.642
-336.528
-335.355
-332.149
-338.119
-341.067
-341.251
-335.645
-338.037
-339.235
-338.125
-342.522
-343.641
-339.061
-337.554
-335.962
-340.325
-342.764
-341.000
-340.934
-346.082
-340.928
-342.395
-338.599
-336.585
-338.323
-339.650
-338.510
-339.850
-339.153
-340.772
-341.574
-336.167
-347.195
-342.229
-341.173
-338.763
-337.315
-340.404
-346.745
-343.267
-340.698
-339.936
-341.876
-344.087
-342.026
-337.308
-336.925
-339.501
-339.393
-343.107
-344.768
-340.560
-341.744
-341.504
-337.634
-338.551
-344.476
-340.551
-340.331
-340.289
-338.995
-341.008
-344.039
-341.598
-340.883
-337.798
-341.245
-339.269
-336.715
-336.823
-338.983
-340.590
-337.577
-343.385
-337.883
-340.077
-343.844
-342.495
-340.329
-337.515
-341.855
-341.300
-340.474
-340.146
-338.474
-338.576
-342.694
-342.033
-341.490
-332.403
-337.983
-338.029
-342.202
-346.455
-340.353
-343.238
-340.420
-340.536
-340.950
-338.534
-335.217
-334.402
-340.616
-341.280
-339.670
-342.505
-338.253
-338.663
-341.954
-336.613
-337.811
-343.619
-337.608
-339.908
-346.813
-338.405
-338.460
-341.850
-337.303
-337.691
-338.601
-340.189
-344.311
-338.646
-338.149
-340.244
-342.887
-340.096
-342.412
-342.388
-331.606
-340.371
-338.032
-339.248
-337.317
-337.296
-331.448
-334.792
-338.795
-341.650
-340.118
-338.716
-338.119
-341.091
-341.184
-343.892
-338.084
-340.747
-341.152
-337.815
-342.668
-338.934
-338.116
-339.992
-342.374
-342.706
-338.943
-338.120
-338.452
-335.953
-340.919
-340.866
-340.059
-335.766
-337.243
-340.332
-336.141
-340.842
-344.152
-336.833
-341.166
-342.233
-343.638
-344.559
-338.329
-337.564
-342.557
-341.079
-342.408
-340.961
-340.667
-340.562
-347.601
-340.607
-340.458
-341.896
-342.156
-343.536
-336.690
-339.541
-340.222
-340.646
-340.343
-340.339
-338.530
-339.100
-340.336
-334.921
-342.361
-340.742
-335.235
-333.994
-340.151
-340.840
-340.069
-339.619
-340.404
-338.862
-336.139
-339.168
-339.008
-337.478
-340.662
-341.689
-342.478
-339.237
-340.331
-340.298
-340.157
-338.586
-337.926
-336.358
-339.461
-341.291
-332.398
-336.024
-346.479
-340.343
-341.328
-333.076
-342.862
-339.078
-341.821
-340.923
-340.439
-338.555
-338.727
-339.470
-340.384
-342.808
-338.639
-340.161
-338.405
-333.396
-341.374
-338.066
-344.330
-342.374
-338.930
-338.771
-341.446
-345.672
-334.281
-338.743
-338.491
-342.844
-344.123
-341.054
-343.809
-336.901
-334.658
-340.101
-336.215
-337.497
-337.109
-338.017
-339.330
-340.117
-340.725
-342.837
-340.782
-336.245
-340.476
-341.061
-346.848
-344.207
-340.562
-339.618
-340.786
-336.949
-338.134
-337.014
-333.014
-339.411
-338.191
-340.944
-341.163
-341.988
-337.934
-338.877
-341.122
-341.683
-337.036
-341.730
-338.347
-335.790
-340.844
-342.911
-343.773
-344.180
-338.934
-339.496
-338.688
-338.570
-346.215
-341.104
-338.553
-338.327
-337.219
-333.368
-336.670
-338.082
-338.726
-337.968
-339.883
-337.952
-340.259
-340.051
-338.858
-341.359
-337.463
-333.913
-339.951
-340.236
-338.252
-339.364
-342.758
-338.316
-341.734
-337.518
-340.350
-339.474
-329.978
-333.312
-340.735
-339.978
-342.877
-339.024
-342.506
-342.779
-337.346
-341.295
-332.477
-338.650
-342.646
-339.921
-342.208
-341.376
-341.681
-341.764
-348.717
-344.107
-336.293
-336.857
-339.103
-335.553
-339.177
-341.866
-337.008
-338.918
-332.962
-339.665
-341.739
-336.732
-346.673
-338.481
-333.706
-337.400
-345.240
-338.826
-341.173
-340.327
-341.160
-343.489
-339.308
-336.851
-343.559
-340.996
-339.428
-339.079
-346.889
-342.580
-338.509
-339.914
-339.308
-337.106
-337.482
-342.094
-342.023
-341.086
-344.465
-341.812
-342.986
-340.026
-341.935
-338.889
-339.022
-337.748
-337.626
-337.323
-338.673
-340.925
-342.638
-339.943
-341.477
-344.198
-339.686
-338.961
-336.704
-341.244
-337.779
-335.222
-341.445
-337.261
-341.018
-341.100
-341.696
-339.799
-342.089
-340.072
-338.846
-341.503
-341.615
-344.728
-336.921
-335.206
-343.743
-342.225
-344.121
-340.655
-337.841
-345.847
-344.787
-337.245
-341.175
-338.271
-338.935
-339.544
-339.628
-339.646
-342.304
-339.918
-337.693
-337.775
-338.235
-341.890
-340.311
-343.928
-341.747
-341.770
-346.444
-343.860
-338.014
-339.640
-345.625
-342.125
-338.090
-335.675
-341.444
-340.113
-340.306
-340.461
-341.623
-339.889
-338.797
-340.750
-344.336
-339.198
-339.134
-340.573
-341.274
-341.589
-337.098
-339.649
-339.580
-341.295
-342.594
-337.935
-338.561
-343.382
-340.328
-340.609
-338.266
-339.382
-339.740
-341.401
-337.276
-335.744
-337.563
-340.475
-345.539
-340.659
-337.827
-339.631
-339.953
-340.662
-338.133
-333.443
-337.046
-338.298
-340.232
-341.052
-341.150
-341.249
-337.197
-338.660
-337.682
-341.566
-330.669
-334.313
-342.270
-341.134
-342.216
-340.823
-339.407
-344.409
-343.258
-336.264
-341.371
-342.144
-341.652
-336.761
-337.264
-340.896
-333.994
-341.974
-340.925
-336.830
-340.038
-338.713
-336.361
-341.282
-340.569
-340.708
-345.535
-335.426
-340.385
-341.898
-335.996
-339.647
-338.992
-343.296
-342.444
-336.260
-344.491
-342.711
-344.638
-339.129
-336.891
-337.097
-341.186
-340.351
-341.495
-341.468
-337.075
-339.945
-342.261
-339.884
-340.011
-343.494
-341.004
-341.025
-344.465
-344.019
-336.312
-345.200
-337.103
-336.343
-339.240
-341.455
-341.831
-342.013
-339.112
-337.839
-338.428
-338.007
-344.845
-342.847
-340.563
-334.696
-339.609
-338.256
-341.547
-339.039
-340.826
-337.335
-337.584
-339.359
-338.025
-338.678
-343.089
-340.269
-340.402
-339.281
-341.047
-343.139
-343.612
-344.058
-339.033
-336.869
-341.913
-336.885
-341.971
-337.741
-343.291
-338.321
-342.496
-340.820
-341.204
-339.165
-335.579
-338.250
-339.767
-341.701
-339.245
-337.623
-342.091
-341.964
-339.333
-341.099
-344.265
-337.759
-346.332
-338.712
-337.884
-342.325
-341.684
-340.921
-343.253
-345.270
-344.450
-337.551
-333.154
-336.709
-338.057
-339.234
-340.005
-339.858
-341.459
-342.522
-336.724
-330.570
-345.825
-342.218
-337.529
-339.564
-340.963
-341.855
-334.924
-342.901
-342.119
-342.656
-341.217
-341.058
-334.561
-335.509
-338.976
-335.365
-339.501
-342.336
-339.320
-342.931
-342.471
-339.877
-342.172
-339.680
-337.332
-341.559
-339.708
-341.974
-340.055
-340.918
-338.106
-340.552
-341.129
-340.011
-342.409
-340.219
-342.663
-339.348
-337.879
-337.979
-340.068
-336.392
-339.177
-341.706
-339.358
-341.529
-341.645
-342.087
-342.834
-342.052
-342.549
-341.940
-341.533
-344.777
-338.128
-337.711
-339.322
-338.404
-339.272
-337.078
-340.571
-342.466
-343.666
-339.486
-342.368
-338.007
-341.130
-338.671
-336.157
-339.086
-340.331
-339.426
-345.624
-343.788
-340.181
-337.743
-338.825
-337.443
-340.661
-337.895
-338.992
-334.402
-345.764
-343.833
-338.680
-333.731
-337.092
-340.860
-343.887
-343.784
-345.280
-342.462
-336.983
-337.253
-335.732
-339.250
-339.336
-338.835
-344.308
-343.438
-341.713
-338.579
-340.482
-339.552
-334.298
-339.821
-339.144
-339.836
-339.654
-339.228
-340.195
-339.307
-338.412
-342.342
-336.824
-341.514
-342.800
-341.267
-340.301
-342.599
-340.974
-342.900
-341.795
-340.837
-339.551
-340.222
-339.455
-339.710
-338.445
-339.510
-339.461
-342.005
-344.187
-341.791
-341.542
-339.328
-343.957
-341.079
-340.733
-338.124
-343.718
-338.080
-339.295
-340.020
-339.191
-337.701
-341.521
-342.691
-339.362
-341.755
-338.963
-338.869
-344.379
-343.722
-340.360
-341.104
-342.740
-340.278
-340.148
-338.754
-338.521
-340.363
-339.165
-340.164
-340.108
-337.914
-339.048
-339.935
-338.164
-341.115
-340.046
-337.394
-338.716
-339.708
-346.026
-344.228
-337.187
-334.439
-338.917
-338.573
-336.899
-340.332
-339.288
-337.789
-336.075
-339.552
-335.155
-336.933
-344.399
-344.966
-336.330
-340.743
-339.207
-338.412
-339.478
-338.746
-342.124
-341.245
-346.075
-346.640
-338.723
-338.267
-331.124
-339.662
-341.936
-340.145
-339.050
-335.397
-347.514
-347.818
-345.425
-343.251
-340.162
-339.972
-335.941
-338.061
-345.398
-342.667
-339.830
-340.862
-330.247
-341.749
-341.505
-337.038
-342.764
-341.651
-340.454
-335.243
-340.279
-340.460
-339.216
-344.839
-347.439
-334.702
-340.984
-339.640
-342.093
-338.860
-339.341
-340.691
-340.087
-342.688
-338.604
-338.325
-339.427
-340.521
-339.154
-344.192
-340.378
-340.165
-340.204
-338.427
-342.275
-340.076
-347.654
-343.153
-338.561
-336.933
-338.212
-338.191
-334.631
-338.738
-334.701
-341.099
-342.661
-344.781
-340.240
-341.522
-344.560
-342.124
-342.723
-340.707
-343.685
-343.747
-338.692
-340.227
-339.326
-338.386
-337.629
-340.260
-340.539
-339.099
-337.700
-341.910
-340.575
-339.227
-341.208
-337.999
-339.549
-339.661
-339.813
-342.457
-337.534
-337.611
-340.155
-339.244
-341.366
-340.215
-339.739
-340.503
-339.990
-340.747
-340.621
-338.583
-336.555
-335.543
-336.163
-340.330
-335.035
-339.616
-337.458
-339.012
-340.552
-345.042
-341.259
-342.722
-342.178
-344.737
-343.309
-342.273
-339.854
-342.592
-339.702
-337.000
-338.407
-341.828
-337.695
-342.248
-337.845
-335.953
-340.710
-340.410
-341.017
-339.395
-339.231
-340.881
-337.972
-332.411
-344.224
-342.581
-338.978
-338.573
-336.330
-331.147
-342.793
-345.100
-336.513
-338.780
-341.488
-342.518
-340.870
-338.461
-338.724
-336.462
-336.985
-335.138
-339.691
-338.687
-340.558
-336.238
-343.425
-339.164
-338.066
-338.365
-342.796
-345.092
-341.914
-341.508
-342.637
-343.504
-342.794
-341.010
-338.532
-339.957
-341.155
-338.499
-344.083
-338.759
-340.059
-341.058
-338.698
-343.835
-337.407
-338.221
-339.092
-341.551
-338.728
-341.396
-336.529
-338.367
-339.757
-339.245
-335.716
-337.612
-341.599
-337.474
-336.943
-339.170
-336.448
-341.298
-340.631
-341.044
-340.934
-344.501
-338.372
-336.415
-341.670
-341.643
-337.562
-338.822
-342.448
-341.485
-340.880
-339.643
-345.537
-337.369
-334.436
-336.030
-335.073
-341.154
-344.405
-338.899
-336.605
-336.066
-339.895
-339.151
-343.505
-339.793
-338.702
-340.273
-342.031
-343.280
-339.985
-341.560
-341.842
-340.542
-338.725
-341.861
-336.750
-335.140
-342.000
-341.633
-336.780
-338.799
-342.812
-338.016
-340.981
-341.112
-336.492
-340.533
-342.671
-341.288
-341.884
-340.705
-340.033
-341.318
-343.054
-342.402
-338.879
-340.436
-337.187
-336.796
-342.187
-336.997
-344.315
-341.692
-338.706
-343.385
-340.766
-341.367
-340.386
-338.049
-337.913
-338.621
-339.180
-335.734
-343.390
-340.310
-338.284
-336.488
-338.813
-335.739
-344.846
-339.385
-337.484
-338.419
-331.908
-335.984
-339.873
-341.620
-337.575
-338.691
-343.113
-341.887
-341.226
-343.271
-340.087
-337.421
-337.295
-336.900
-339.180
-343.723
-340.134
-339.064
-341.880
-343.504
-340.145
-339.153
-342.311
-342.670
-334.064
-340.555
-339.677
-344.144
-340.036
-339.254
-342.644
-344.117
-342.345
-341.178
-340.757
-338.375
-337.168
-336.472
-335.761
-340.468
-339.986
-341.098
-333.910
-339.549
-341.180
-338.792
-342.925
-339.267
-339.164
-339.063
-338.425
-338.114
-339.964
-338.412
-337.913
-335.612
-338.298
-341.528
-339.235
-343.995
-342.115
-341.779
-340.895
-341.209
-339.941
-340.535
-337.118
-336.488
-341.640
-338.107
-342.812
-332.781
-334.048
-336.698
-342.073
-339.639
-336.229
-342.433
-340.237
-337.986
-331.631
-335.558
-337.458
-339.813
-340.611
-339.428
-337.791
-334.064
-334.899
-337.381
-343.485
-338.040
-339.728
-340.695
-339.470
-343.055
-337.454
-338.350
-340.865
-340.712
-341.374
-343.078
-342.370
-342.879
-342.105
-341.246
-337.199
-340.894
-336.780
-343.729
-334.815
-339.832
-338.365
-340.109
-340.413
-341.280
-335.686
-339.366
-339.377
-338.666
-342.722
-342.794
-338.968
-338.664
-341.809
-336.414
-339.283
-338.774
-341.920
-337.853
-343.236
-345.298
-336.755
-340.645
-340.180
-340.273
-343.247
-339.664
-341.927
-337.007
-339.272
-337.166
-343.269
-338.328
-341.858
-341.221
-338.201
-337.008
-342.334
-340.993
-341.835
-341.411
-341.923
-340.308
-343.749
-342.714
-337.822
-335.178
-340.491
-336.270
-339.605
-339.654
-339.475
-333.511
-341.721
-343.053
-345.012
-341.707
-338.890
-338.109
-341.737
-339.643
-340.924
-339.383
-343.808
-341.832
-346.187
-342.609
-338.913
-339.693
-339.333
-340.717
-337.017
-339.386
-340.407
-341.281
-343.859
-342.973
-337.733
-335.223
-339.754
-334.486
-341.310
-344.688
-338.894
-334.036
-340.516
-338.135
-336.281
-338.611
-339.837
-341.721
-336.312
-340.933
-341.360
-341.452
-339.440
-341.531
-341.598
-339.005
-340.599
-343.955
-334.575
-339.868
-339.220
-334.977
-342.969
-341.683
-342.184
-340.873
-343.960
-338.705
-343.158
-343.059
-340.988
-340.222
-343.883
-340.532
-342.134
-337.753
-339.186
-341.669
-340.225
-338.565
-344.234
-340.065
-341.114
-341.313
-340.758
-337.447
-338.645
-334.623
-343.150
-339.407
-339.627
-343.029
-340.793
-339.535
-337.938
-340.390
-338.253
-336.983
-342.350
-342.772
-338.794
-340.125
-332.131
-340.541
-339.639
-342.330
-342.571
-340.626
-342.334
-336.051
-343.271
-341.146
-338.779
-336.563
-345.573
-337.546
-340.734
-341.102
-344.205
-339.165
-341.760
-341.983
-332.570
-339.552
-337.925
-343.083
-339.853
-334.609
-343.425
-342.793
-342.673
-339.672
-341.962
-340.034
-334.147
-332.312
-341.112
-339.716
-342.329
-340.098
-337.883
-341.336
-338.244
-340.887
-341.683
-341.815
-340.928
-337.502
-338.940
-339.160
-336.101
-340.228
-338.598
-336.759
-341.915
-342.959
-342.635
-343.466
-342.572
-338.539
-341.259
-338.764
-344.672
-338.157
-341.871
-341.208
-342.629
-342.337
-337.977
-340.291
-336.496
-339.769
-343.581
-342.185
-339.689
-337.710
-342.966
-340.780
-337.564
-342.191
-337.482
-335.175
-339.165
-338.171
-340.987
-341.616
-340.720
-344.469
-339.422
-338.504
-344.782
-338.194
-339.019
-337.807
-341.182
-344.183
-333.701
-339.559
-339.300
-337.780
-339.709
-340.700
-339.673
-335.629
-340.915
-338.546
-338.282
-335.832
-338.765
-343.062
-344.943
-345.757
-336.610
-337.385
-339.950
-335.316
-341.688
-343.569
-337.887
-338.677
-344.689
-344.068
-339.790
-340.746
-339.302
-341.348
