# Supplementary material for: A Fast and Efficient Approach for Genomic Selection with High-Density Markers
Source: G3 (Bethesda). 2012 Oct 1;2(10):1179–84. doi: 10.1534/g3.112.003822 (PMC3464110; doi:10.1534/g3.112.003822)
Supplement: Supporting Information [file supp_2.10.1179_FileS1.zip › Rep1_50/Rep14/TBV4]

-341.456
-343.195
-346.326
-341.564
-340.317
-341.556
-339.049
-340.484
-339.313
-343.778
-339.681
-343.685
-342.314
-340.871
-341.552
-336.760
-343.656
-337.020
-338.901
-339.258
-340.897
-341.947
-343.487
-340.168
-343.865
-340.124
-337.716
-342.864
-337.131
-340.857
-340.160
-339.864
-345.372
-345.823
-332.957
-340.616
-331.685
-340.165
-333.086
-336.197
-333.853
-332.352
-337.826
-338.401
-341.219
-336.798
-341.653
-339.975
-344.088
-342.413
-340.226
-341.425
-336.878
-336.498
-336.532
-340.226
-339.067
-342.355
-334.493
-339.426
-339.126
-340.656
-340.569
-339.070
-340.980
-342.367
-341.986
-339.230
-337.639
-339.995
-336.064
-335.738
-340.473
-339.728
-339.723
-338.986
-337.699
-337.268
-341.543
-342.216
-333.395
-336.779
-338.448
-339.518
-339.371
-340.976
-339.899
-344.242
-334.155
-336.543
-337.265
-337.037
-332.831
-341.658
-341.252
-343.317
-343.742
-339.738
-344.157
-343.438
-334.483
-338.457
-337.251
-338.756
-335.244
-338.948
-339.080
-341.396
-330.737
-340.116
-339.107
-336.726
-342.404
-338.989
-344.350
-339.310
-344.124
-343.081
-335.356
-340.195
-338.479
-341.135
-335.779
-340.895
-334.370
-338.020
-339.127
-339.012
-343.964
-344.441
-341.336
-338.860
-339.375
-337.606
-340.895
-343.519
-340.223
-338.572
-336.461
-337.568
-338.954
-343.500
-339.091
-342.068
-338.296
-340.710
-331.910
-340.503
-342.862
-341.331
-338.063
-340.134
-339.891
-339.841
-339.653
-335.686
-337.437
-340.034
-338.874
-338.916
-339.527
-338.594
-339.235
-338.107
-338.654
-343.866
-344.388
-342.724
-339.968
-341.814
-342.015
-338.150
-344.333
-341.091
-341.143
-340.319
-333.360
-337.977
-340.524
-345.085
-339.058
-334.782
-342.605
-343.090
-334.323
-344.519
-340.268
-338.566
-343.156
-341.597
-340.452
-342.145
-336.797
-338.925
-333.838
-341.549
-342.611
-341.521
-338.325
-344.881
-339.416
-341.144
-340.218
-342.406
-341.155
-341.756
-339.430
-341.632
-337.376
-333.684
-342.611
-340.480
-344.524
-339.259
-341.431
-341.167
-346.199
-341.558
-341.634
-342.906
-340.674
-336.612
-337.334
-335.101
-343.835
-345.491
-345.093
-346.097
-340.125
-337.650
-339.399
-339.473
-336.530
-334.703
-344.694
-339.839
-341.289
-338.887
-340.027
-336.447
-339.796
-338.412
-340.715
-341.945
-339.221
-340.736
-340.500
-342.346
-337.811
-340.030
-342.471
-341.942
-338.843
-339.351
-336.070
-340.735
-345.683
-342.978
-343.574
-340.683
-337.280
-344.205
-339.643
-345.079
-345.718
-341.224
-339.241
-341.234
-336.683
-337.772
-346.687
-344.071
-345.793
-342.331
-336.838
-338.128
-337.370
-338.176
-336.819
-335.716
-341.261
-343.338
-342.230
-337.973
-339.536
-342.035
-341.761
-339.492
-338.499
-339.563
-340.263
-340.059
-339.602
-340.987
-341.796
-341.028
-344.100
-343.204
-339.881
-336.049
-341.249
-342.692
-338.632
-340.060
-342.185
-339.268
-331.172
-340.670
-341.546
-340.865
-341.267
-338.270
-340.775
-337.512
-341.810
-340.029
-342.576
-338.002
-336.721
-335.757
-333.116
-335.291
-340.348
-341.536
-340.528
-342.420
-340.167
-337.103
-346.758
-342.227
-336.362
-336.705
-333.734
-342.220
-341.862
-340.293
-336.910
-333.980
-337.226
-337.227
-334.894
-334.857
-339.396
-340.179
-341.630
-336.025
-339.732
-338.982
-342.121
-343.432
-333.294
-342.527
-339.073
-336.602
-337.479
-342.140
-342.211
-337.626
-344.779
-339.515
-340.822
-337.971
-333.619
-338.182
-339.465
-341.194
-335.848
-338.630
-343.875
-343.491
-339.242
-336.308
-342.552
-340.812
-339.575
-337.689
-340.017
-342.169
-343.973
-337.914
-340.600
-342.208
-340.315
-339.071
-343.636
-342.305
-344.196
-343.312
-338.101
-342.291
-339.566
-342.366
-336.857
-336.190
-335.134
-341.644
-340.087
-336.210
-343.264
-338.132
-332.896
-338.092
-342.671
-340.028
-339.413
-337.081
-340.888
-339.859
-339.457
-341.277
-341.012
-340.150
-340.710
-343.834
-338.691
-339.806
-342.188
-339.403
-338.617
-341.788
-337.387
-338.265
-342.388
-341.519
-336.954
-338.423
-340.425
-338.024
-340.759
-344.790
-337.515
-338.549
-339.787
-340.285
-338.108
-338.319
-338.633
-341.687
-344.225
-333.516
-342.252
-339.504
-341.697
-342.419
-339.032
-341.481
-339.538
-340.084
-343.145
-342.680
-341.050
-339.079
-340.336
-338.546
-335.977
-335.308
-343.410
-344.916
-334.997
-343.824
-337.644
-340.142
-342.968
-342.191
-343.530
-340.591
-340.526
-341.186
-338.675
-340.047
-341.086
-338.664
-337.487
-340.369
-338.429
-340.073
-333.116
-336.104
-335.957
-344.023
-340.725
-339.401
-339.597
-338.914
-337.075
-340.026
-335.294
-338.792
-342.054
-341.444
-331.596
-338.379
-338.109
-338.274
-339.970
-340.459
-339.973
-338.703
-342.697
-343.624
-343.874
-342.900
-341.985
-338.153
-341.709
-341.523
-333.187
-334.580
-339.246
-336.871
-342.245
-342.481
-333.164
-339.361
-336.198
-339.944
-344.720
-340.289
-338.900
-342.991
-340.100
-337.677
-338.502
-339.606
-341.166
-339.678
-341.196
-339.460
-337.856
-339.545
-341.587
-339.619
-340.892
-342.359
-332.717
-339.424
-341.722
-343.883
-332.659
-341.773
-336.933
-343.498
-335.965
-340.869
-337.566
-339.155
-339.240
-335.206
-338.946
-343.728
-338.293
-337.668
-340.081
-338.157
-338.163
-338.290
-340.746
-341.452
-347.782
-342.192
-335.158
-334.188
-339.120
-337.148
-343.929
-343.801
-341.905
-340.800
-343.836
-340.179
-341.300
-340.700
-342.557
-343.829
-343.759
-340.529
-336.319
-332.917
-337.526
-342.208
-340.118
-339.570
-340.186
-342.036
-340.149
-340.624
-338.433
-342.561
-343.458
-343.240
-327.529
-336.069
-343.170
-340.580
-340.479
-344.589
-339.871
-339.077
-340.500
-341.937
-336.937
-343.305
-343.176
-343.018
-342.375
-344.999
-344.624
-337.897
-342.584
-342.380
-340.221
-338.712
-339.263
-337.842
-341.219
-344.402
-342.244
-341.979
-339.645
-336.138
-343.297
-343.926
-331.698
-336.315
-340.496
-338.615
-340.920
-340.258
-338.577
-340.563
-336.424
-337.857
-338.846
-343.615
-336.351
-336.673
-342.024
-342.390
-333.558
-338.707
-349.172
-340.485
-338.101
-335.846
-336.370
-340.603
-337.992
-338.988
-337.475
-336.980
-341.852
-339.221
-348.669
-343.992
-339.090
-341.519
-339.182
-338.984
-342.668
-341.157
-338.210
-340.692
-346.989
-343.057
-339.998
-341.706
-339.416
-343.638
-340.336
-340.648
-340.905
-341.597
-341.746
-338.612
-336.564
-337.490
-341.819
-339.710
-337.914
-339.045
-340.003
-339.242
-345.468
-337.447
-329.721
-341.110
-339.042
-337.392
-341.055
-339.991
-339.683
-340.188
-340.943
-339.508
-345.180
-338.977
-342.618
-344.386
-337.552
-339.534
-339.669
-340.319
-337.124
-339.614
-336.775
-334.991
-341.684
-342.781
-341.312
-340.586
-340.065
-340.894
-334.338
-339.996
-342.463
-342.843
-336.472
-335.444
-335.054
-339.440
-334.501
-337.477
-339.904
-335.999
-339.231
-343.180
-337.190
-340.329
-341.652
-337.902
-339.294
-342.688
-348.709
-342.726
-336.579
-340.182
-340.958
-343.543
-341.649
-340.217
-339.656
-341.158
-345.765
-339.513
-335.028
-344.146
-339.181
-337.586
-335.426
-340.869
-340.386
-337.298
-339.629
-342.065
-341.987
-338.020
-338.646
-340.309
-337.994
-340.510
-341.118
-337.100
-340.664
-336.837
-341.840
-342.381
-340.573
-343.879
-341.492
-339.988
-337.766
-340.729
-342.027
-345.170
-340.780
-342.029
-340.155
-336.634
-343.440
-342.067
-340.199
-338.694
-335.425
-338.125
-347.275
-343.319
-347.586
-337.627
-339.059
-339.392
-336.768
-339.708
-341.045
-339.582
-331.332
-335.978
-339.342
-343.608
-341.434
-342.875
-338.279
-338.563
-339.564
-339.349
-340.312
-342.736
-337.686
-336.386
-336.028
-339.813
-339.544
-341.939
-339.953
-344.242
-340.563
-337.368
-334.143
-339.140
-339.523
-344.945
-342.513
-337.722
-347.537
-338.210
-343.684
-343.614
-341.118
-342.664
-340.720
-342.729
-340.681
-339.976
-340.206
-338.236
-339.777
-337.713
-338.670
-340.809
-345.297
-339.695
-338.283
-340.264
-336.135
-340.970
-341.586
-341.722
-344.613
-334.739
-337.773
-335.532
-338.442
-338.484
-338.557
-341.813
-331.854
-339.525
-339.884
-343.920
-339.002
-346.422
-341.255
-341.319
-334.113
-335.652
-335.160
-340.522
-340.544
-338.881
-335.804
-337.719
-335.804
-342.313
-338.324
-339.633
-343.889
-342.108
-340.790
-337.221
-340.173
-338.969
-338.841
-338.772
-335.195
-336.509
-336.751
-338.098
-345.758
-342.344
-343.932
-342.281
-342.264
-341.141
-336.821
-339.573
-341.743
-339.351
-342.158
-340.885
-332.871
-338.702
-335.883
-342.473
-339.836
-339.142
-342.177
-337.837
-341.152
-341.331
-347.401
-343.858
-338.001
-340.917
-339.327
-337.691
-341.390
-343.350
-339.364
-342.345
-339.044
-340.397
-339.014
-340.534
-340.215
-346.141
-342.191
-340.956
-339.382
-341.441
-340.188
-339.482
-340.476
-339.974
-336.489
-339.938
-343.177
-341.759
-336.972
-341.951
-340.634
-341.777
-334.213
-335.347
-340.299
-339.936
-344.856
-342.600
-338.054
-337.065
-339.133
-342.417
-338.134
-339.360
-342.923
-342.439
-341.924
-341.156
-343.636
-341.624
-340.369
-340.477
-334.688
-343.718
-338.356
-338.007
-339.619
-340.225
-336.716
-337.515
-338.700
-337.905
-332.408
-340.553
-344.472
-340.471
-342.458
-342.585
-341.172
-335.735
-329.961
-339.218
-335.450
-344.031
-341.864
-342.565
-338.814
-343.759
-343.752
-345.446
-340.393
-342.846
-337.915
-338.535
-342.878
-344.136
-343.118
-342.498
-339.581
-343.619
-339.003
-339.661
-337.668
-339.162
-339.860
-338.143
-335.020
-343.994
-337.831
-340.944
-341.540
-342.537
-343.224
-343.736
-340.940
-341.394
-342.454
-338.358
-342.250
-343.086
-340.078
-334.251
-338.832
-337.780
-339.035
-340.274
-341.005
-341.757
-343.399
-341.840
-344.733
-341.594
-328.689
-340.649
-333.541
-339.734
-340.821
-341.377
-339.586
-338.558
-337.553
-338.540
-338.676
-337.801
-340.302
-341.590
-337.844
-343.271
-340.825
-340.207
-340.037
-338.784
-339.855
-340.438
-338.138
-339.337
-341.317
-337.478
-342.130
-340.304
-337.518
-338.023
-339.075
-342.396
-339.334
-339.576
-342.936
-341.517
-332.972
-337.957
-340.765
-338.570
-340.374
-340.289
-340.741
-343.606
-340.417
-337.459
-338.242
-340.491
-340.611
-338.981
-344.114
-340.632
-338.388
-342.301
-343.693
-340.818
-337.575
-331.879
-341.283
-341.460
-337.148
-337.327
-341.041
-340.274
-338.852
-336.575
-340.768
-341.596
-339.465
-339.567
-339.110
-339.399
-339.797
-342.689
-339.707
-342.360
-341.260
-338.449
-340.382
-339.711
-343.401
-341.680
-338.074
-342.611
-343.441
-341.356
-335.079
-339.667
-335.998
-335.222
-335.542
-343.067
-339.720
-341.266
-333.009
-334.648
-341.116
-337.568
-338.449
-338.752
-339.772
-337.648
-340.044
-344.023
-340.209
-341.288
-340.747
-339.981
-339.680
-339.531
-344.196
-344.247
-340.566
-336.280
-346.112
-343.976
-340.496
-339.398
-334.688
-340.028
-342.568
-333.250
-346.322
-338.697
-333.319
-339.942
-334.831
-335.880
-345.536
-341.157
-344.968
-341.352
-337.546
-334.923
-333.035
-338.644
-344.468
-341.602
-340.108
-340.976
-345.241
-341.364
-340.439
-340.049
-339.757
-337.025
-338.762
-338.988
-339.792
-337.889
-331.602
-334.835
-337.543
-342.979
-342.741
-344.216
-342.580
-341.824
-344.930
-340.297
-345.731
-340.285
-341.298
-338.427
-337.711
-337.424
-340.581
-339.904
-340.431
-342.326
-337.792
-335.446
-336.298
-339.402
-344.343
-341.570
-337.074
-337.955
-342.409
-342.897
-338.317
-338.063
-339.811
-340.706
-339.122
-338.258
-336.638
-335.042
-344.970
-337.897
-342.989
-341.695
-337.673
-342.867
-337.300
-339.529
-340.761
-338.093
-341.055
-340.693
-342.045
-334.733
-336.527
-339.175
-339.366
-341.689
-344.521
-338.913
-341.842
-340.486
-340.981
-342.876
-341.549
-340.811
-339.212
-342.145
-339.771
-338.462
-341.163
-344.100
-330.643
-333.228
-341.227
-342.909
-344.128
-337.909
-333.049
-340.424
-339.640
-341.566
-335.897
-339.968
-339.175
-340.171
-338.570
-331.172
-342.801
-339.892
-340.262
-341.229
-340.675
-338.737
-338.776
-338.601
-342.882
-342.547
-341.194
-339.095
-338.714
-339.571
-343.588
-340.017
-338.312
-339.891
-336.246
-337.929
-341.443
-341.467
-342.815
-341.659
-337.821
-338.646
-337.164
-342.003
-339.493
-342.517
-338.427
-340.201
-340.761
-338.193
-337.695
-335.681
-333.315
-336.589
-341.248
-342.731
-342.767
-343.103
-345.712
-341.808
-335.527
-340.143
-336.251
-339.384
-340.443
-337.427
-339.910
-338.911
-340.308
-338.413
-343.946
-342.122
-340.690
-340.869
-341.247
-336.635
-339.786
-341.839
-340.383
-339.367
-338.187
-343.724
-339.661
-342.875
-341.508
-343.039
-338.859
-334.502
-340.016
-340.112
-343.402
-342.871
-336.273
-338.896
-338.784
-335.982
-340.698
-344.773
-344.476
-334.191
-334.580
-334.446
-342.641
-337.237
-336.800
-338.022
-341.565
-336.930
-340.717
-337.170
-338.960
-339.862
-341.264
-339.214
-341.980
-342.445
-341.151
-338.751
-338.613
-336.982
-344.349
-339.034
-340.209
-341.064
-337.421
-341.772
-342.889
-341.015
-336.607
-340.870
-338.620
-342.104
-343.864
-340.009
-339.517
-338.213
-345.835
-340.051
-338.566
-342.265
-336.499
-342.230
-338.620
-339.660
-341.904
-340.492
-339.176
-340.195
-336.557
-338.223
-337.106
-335.974
-339.452
-338.926
-338.963
-337.242
-343.775
-340.836
-340.498
-337.489
-341.612
-340.915
-339.801
-339.585
-341.248
-340.132
-341.511
-336.865
-344.278
-343.029
-335.872
-339.378
-336.002
-335.976
-344.587
-340.723
-338.710
-338.381
-343.923
-341.213
-339.775
-337.982
-339.341
-341.063
-339.902
-343.207
-340.388
-340.117
-340.933
-340.909
-341.195
-341.505
-336.595
-340.910
-331.772
-337.041
-338.973
-338.906
-342.555
-340.913
-340.679
-338.889
-343.603
-341.414
-336.959
-340.996
-340.732
-340.753
-339.763
-343.309
-345.295
-345.639
-337.771
-338.735
-338.025
-337.938
-340.417
-338.366
-341.617
-341.868
-342.129
-335.478
-337.948
-338.272
-339.526
-337.307
-340.144
-338.032
-337.908
-338.712
-333.446
-335.465
-337.941
-337.426
-342.660
-342.428
-336.245
-337.165
-336.328
-338.472
-337.197
-338.183
-339.195
-342.153
-341.260
-340.863
-337.134
-343.180
-340.922
-339.750
-333.615
-338.750
-344.367
-342.170
-337.030
-341.105
-338.970
-341.528
-347.780
-342.996
-345.264
-343.744
-345.735
-342.710
-346.658
-339.456
-338.024
-340.556
-341.613
-344.037
-333.505
-344.523
-339.234
-340.426
-338.985
-341.081
-339.392
-339.751
-335.393
-335.660
-343.432
-342.358
-340.080
-339.632
-339.379
-341.953
-341.310
-340.020
-340.813
-338.675
-342.831
-342.039
-342.024
-340.952
-344.082
-340.533
-340.515
-339.510
-339.168
-336.419
-335.378
-338.872
-338.432
-340.956
-332.117
-339.840
-336.725
-334.225
-343.376
-342.912
-339.446
-338.878
-338.273
-340.808
-341.439
-339.034
-332.438
-335.515
-341.432
-340.198
-340.175
-337.526
-335.854
-340.112
-340.120
-342.695
-340.255
-339.994
-339.283
-338.708
-337.175
-337.023
-344.167
-342.543
-340.512
-342.454
-340.408
-339.508
-344.251
-344.021
-342.494
-340.869
-340.788
-338.879
-338.193
-335.296
-336.934
-341.100
-340.173
-339.374
-340.531
-339.394
-340.887
-338.450
-335.164
-343.291
-338.410
-344.065
-337.990
-340.978
-341.396
-342.297
-334.358
-336.929
-342.398
-341.926
-339.702
-343.709
-340.407
-340.286
-340.643
-340.439
-341.502
-345.426
-338.087
-338.111
-343.583
-339.251
-346.211
-335.236
-337.685
-338.539
-333.865
-338.211
-340.788
-340.667
-338.314
-345.929
-340.643
-341.083
-340.550
-335.334
-337.335
-337.414
-337.625
-337.379
-342.530
-342.502
-340.951
-337.549
-328.150
-343.672
-339.939
-341.811
-333.018
-340.440
-345.631
-341.962
-340.206
-339.732
-342.263
-338.589
-334.546
-341.265
-331.564
-340.536
-340.014
-338.143
-338.758
-342.014
-338.972
-339.417
-340.837
-342.709
-333.873
-339.387
-337.033
-340.021
-341.100
-342.667
-339.943
-342.805
-339.867
-335.690
-345.773
-346.472
-339.134
-340.331
-340.665
-339.660
-343.946
-339.365
-339.552
-341.958
-337.294
-338.899
-340.571
-337.843
-340.698
-336.446
-339.815
-330.356
-343.558
-343.199
-336.351
-341.393
-343.661
-339.420
-336.734
-339.852
-339.231
-333.825
-333.118
-336.911
-338.099
-339.080
-332.835
-337.952
-337.724
-339.117
-344.959
-342.709
-334.207
-337.104
-334.826
-339.238
-335.581
-336.516
-339.466
-340.662
-337.999
-338.573
-338.134
-336.142
-346.401
-340.383
-342.797
-344.418
-339.013
-344.243
-336.824
-342.717
-338.228
-342.103
-336.270
-337.744
-338.466
-339.223
-340.538
-340.802
-337.803
-344.699
-345.750
-340.502
-334.301
-337.167
-335.208
-344.604
-338.791
-341.158
-337.672
-336.547
-344.050
-341.158
-343.135
-341.690
-339.092
-341.840
-341.679
-336.111
-332.258
-335.048
-342.002
-341.449
-339.402
-340.131
-340.035
-337.943
-345.375
-344.028
-334.127
-342.954
-340.925
-337.663
-342.538
-340.179
-341.680
-335.696
-342.991
-343.523
-340.743
-338.977
-342.011
-341.563
-341.473
-343.918
-336.677
-338.202
-336.236
-338.364
-343.547
-343.275
-342.325
-336.914
-338.780
-338.265
-339.058
-340.623
-331.805
-343.019
-341.917
-339.645
-336.605
-341.854
-330.599
-338.631
-339.298
-336.321
-335.866
-340.065
-339.696
-343.318
-341.203
-339.555
-340.585
-336.927
-340.540
-341.723
-336.720
-332.751
-346.439
-340.240
-338.626
-340.572
-340.974
-342.957
-333.872
-338.417
-340.788
-343.940
-336.439
-340.874
-337.245
-343.805
-343.553
-336.242
-338.250
-340.226
-337.917
-337.566
-345.323
-344.527
-343.690
-341.001
-343.982
-338.780
-339.066
-342.650
-343.169
-342.764
-338.951
-339.698
-335.601
-341.787
-345.762
-342.976
-340.012
-340.849
-342.734
-342.677
-345.362
-342.198
-339.130
-338.828
-344.104
-339.467
-340.024
-338.425
-346.673
-338.173
-337.789
-333.380
-336.513
-341.327
-340.158
-341.197
-337.854
-341.962
-339.778
-342.147
-340.182
-341.342
-339.997
-340.641
-345.952
-339.329
-338.957
-338.246
-339.197
-343.522
-340.654
-339.301
-342.491
-337.841
-342.031
-338.703
-340.598
-340.967
-342.045
-342.017
-346.386
-343.127
-339.499
-340.568
-337.034
-336.094
-341.529
-341.545
-344.388
-339.091
-338.507
-339.556
-337.963
-338.947
-335.145
-336.513
-339.107
-342.042
-337.829
-340.098
-334.756
-339.625
-338.466
-343.265
-340.320
-334.731
-342.761
-341.331
-344.996
-345.912
-334.985
-339.572
-340.094
-340.156
-346.566
-347.466
-343.734
-340.878
-340.155
-343.075
-331.918
-340.170
-340.479
-339.443
-340.676
-337.513
-338.658
-334.251
-340.983
-342.629
-348.031
-340.061
-340.864
-341.115
-340.810
-341.869
-335.499
-343.210
-344.864
-341.767
-341.488
-339.319
-339.723
-338.139
-338.918
-344.807
-339.134
-337.603
-345.260
-340.446
-339.861
-339.017
-346.055
-344.328
-344.923
-338.036
-341.030
-340.017
-341.137
-338.988
-338.606
-338.600
-338.001
-339.012
-343.603
-340.741
-338.291
-338.929
-334.433
-342.137
