# Supplementary material for: A Fast and Efficient Approach for Genomic Selection with High-Density Markers
Source: G3 (Bethesda). 2012 Oct 1;2(10):1179–84. doi: 10.1534/g3.112.003822 (PMC3464110; doi:10.1534/g3.112.003822)
Supplement: Supporting Information [file supp_2.10.1179_FileS1.zip › Rep1_50/Rep14/TBV5]

-342.486
-339.894
-347.290
-342.355
-343.112
-342.883
-337.093
-343.163
-341.994
-340.486
-338.346
-336.941
-342.244
-340.473
-340.039
-341.668
-343.749
-339.288
-340.618
-339.642
-338.933
-338.228
-336.374
-340.364
-340.786
-337.818
-337.752
-337.657
-340.820
-344.085
-338.616
-341.128
-339.856
-342.079
-344.354
-344.337
-339.131
-338.104
-341.853
-339.528
-339.086
-338.690
-344.921
-341.295
-340.281
-342.744
-337.846
-340.949
-340.741
-335.782
-340.629
-341.158
-344.401
-342.794
-339.367
-341.401
-337.745
-335.338
-342.581
-343.126
-342.167
-339.340
-333.441
-338.355
-337.348
-338.119
-339.303
-339.193
-339.636
-340.139
-335.908
-337.162
-341.506
-340.245
-339.222
-342.183
-344.650
-339.035
-342.905
-342.661
-331.850
-340.997
-344.576
-340.748
-340.125
-335.915
-341.376
-341.827
-340.534
-336.983
-346.048
-343.508
-341.476
-340.341
-343.556
-335.129
-339.877
-343.796
-336.548
-338.131
-342.127
-339.760
-339.718
-341.802
-341.491
-340.486
-337.910
-339.546
-341.368
-344.337
-341.283
-337.914
-335.571
-337.983
-339.696
-341.272
-341.291
-339.204
-341.575
-340.994
-342.191
-343.880
-339.836
-342.802
-337.859
-338.850
-342.546
-341.316
-338.031
-336.277
-339.193
-338.845
-335.554
-337.702
-342.593
-339.330
-342.261
-340.927
-343.563
-337.729
-332.504
-337.775
-337.811
-339.854
-339.633
-341.271
-336.739
-339.848
-341.186
-337.911
-344.146
-344.236
-342.632
-341.612
-341.783
-339.862
-345.715
-339.357
-337.338
-338.307
-340.607
-338.999
-338.429
-337.311
-341.833
-342.956
-336.109
-336.409
-341.151
-337.905
-338.602
-338.937
-337.648
-337.062
-340.133
-340.108
-343.931
-337.990
-344.090
-345.228
-339.277
-338.177
-339.718
-334.849
-339.022
-336.122
-340.556
-342.087
-340.638
-340.952
-338.183
-342.691
-337.801
-337.916
-330.414
-339.049
-341.425
-336.256
-336.462
-337.616
-341.863
-343.477
-339.975
-342.255
-339.641
-334.819
-337.975
-340.742
-335.336
-339.320
-339.680
-344.398
-339.953
-338.370
-343.230
-347.924
-339.802
-340.569
-343.099
-345.190
-340.554
-339.862
-340.810
-341.641
-340.855
-341.303
-342.122
-344.438
-340.425
-341.462
-341.568
-338.652
-338.556
-340.175
-341.506
-341.406
-340.935
-339.019
-343.451
-338.611
-335.422
-337.565
-341.956
-336.102
-335.644
-335.570
-337.748
-336.653
-338.270
-339.977
-338.677
-339.629
-338.864
-338.437
-339.530
-339.474
-338.456
-340.788
-341.562
-337.564
-340.104
-344.153
-341.226
-338.805
-343.094
-338.108
-345.255
-344.006
-341.112
-341.262
-345.803
-337.455
-345.017
-340.778
-340.892
-343.285
-334.673
-340.163
-344.941
-340.363
-344.301
-344.883
-340.924
-340.003
-338.230
-338.484
-338.051
-335.634
-344.165
-342.820
-340.236
-339.948
-343.494
-336.676
-340.408
-338.817
-343.938
-340.551
-342.728
-340.742
-339.737
-343.151
-339.425
-337.081
-340.142
-341.567
-342.587
-342.610
-339.909
-339.096
-343.236
-336.954
-337.545
-339.340
-335.986
-336.453
-337.644
-335.574
-344.297
-338.666
-336.906
-335.457
-336.093
-343.126
-339.780
-338.245
-342.476
-338.102
-341.368
-340.007
-339.900
-344.207
-344.784
-341.669
-344.696
-343.469
-339.386
-337.634
-340.655
-342.635
-346.166
-344.231
-344.081
-343.743
-338.415
-338.171
-340.780
-341.248
-339.504
-343.752
-337.698
-338.407
-342.962
-343.147
-337.493
-338.560
-334.231
-331.872
-340.230
-340.909
-344.285
-342.550
-337.190
-340.746
-342.244
-338.591
-344.008
-339.270
-341.709
-341.319
-337.615
-338.932
-341.261
-341.126
-340.227
-340.254
-337.637
-337.106
-341.610
-340.159
-339.392
-337.913
-338.231
-336.739
-344.515
-342.631
-342.471
-342.127
-340.129
-340.258
-334.801
-335.120
-339.144
-337.933
-344.011
-338.340
-334.934
-338.273
-333.747
-345.248
-341.351
-342.768
-343.880
-341.332
-344.581
-341.850
-335.371
-339.862
-338.412
-338.646
-340.400
-344.137
-339.818
-340.530
-344.357
-344.661
-335.940
-336.966
-340.247
-336.740
-345.831
-341.766
-346.414
-338.780
-339.110
-347.980
-342.011
-338.848
-340.141
-338.217
-336.895
-340.023
-339.782
-342.556
-335.500
-336.107
-343.174
-340.473
-338.348
-339.005
-339.699
-340.329
-343.068
-336.068
-340.901
-347.696
-338.748
-334.185
-344.768
-343.222
-342.989
-339.216
-334.615
-334.594
-341.762
-343.436
-341.539
-338.653
-346.672
-346.049
-341.316
-334.745
-342.225
-336.446
-341.094
-340.024
-341.013
-342.462
-344.598
-337.113
-340.358
-342.727
-331.867
-343.645
-338.903
-340.709
-340.979
-342.083
-338.979
-339.894
-338.798
-337.732
-344.279
-348.316
-345.450
-343.865
-335.692
-341.026
-338.637
-338.740
-341.793
-338.119
-339.775
-340.716
-340.639
-340.558
-346.628
-342.596
-343.590
-340.015
-337.509
-337.940
-344.149
-342.950
-334.130
-338.863
-338.393
-338.389
-342.234
-344.705
-343.001
-338.450
-341.134
-338.659
-340.091
-338.716
-336.966
-338.736
-333.229
-334.058
-338.666
-338.385
-340.759
-336.464
-341.176
-343.510
-343.424
-337.902
-340.782
-340.113
-344.325
-338.668
-337.508
-343.343
-338.146
-339.363
-346.314
-345.697
-336.773
-340.530
-338.418
-343.517
-340.074
-339.872
-342.951
-344.198
-335.397
-340.007
-337.104
-342.234
-335.670
-338.906
-338.157
-337.644
-342.439
-341.781
-337.022
-334.981
-341.265
-337.765
-340.334
-339.224
-341.871
-344.113
-340.323
-340.663
-340.150
-339.773
-341.036
-340.000
-337.257
-336.837
-342.471
-343.336
-340.606
-337.993
-340.800
-336.990
-338.338
-341.717
-336.926
-343.638
-340.451
-341.818
-342.015
-340.165
-340.846
-338.718
-338.106
-338.540
-335.044
-338.345
-339.802
-341.596
-336.906
-334.481
-345.179
-343.624
-336.790
-338.654
-340.518
-341.948
-342.866
-342.702
-340.956
-338.190
-336.186
-336.972
-344.859
-341.292
-339.718
-339.548
-338.430
-338.365
-340.291
-339.845
-338.982
-341.223
-339.151
-337.819
-336.995
-333.692
-336.261
-336.870
-344.899
-341.174
-340.518
-340.705
-339.272
-336.693
-345.339
-338.638
-343.298
-342.543
-345.283
-343.329
-340.898
-340.448
-344.426
-340.412
-338.915
-340.397
-338.584
-339.893
-338.676
-337.711
-339.239
-336.972
-339.853
-341.652
-339.770
-339.874
-344.773
-341.011
-343.696
-338.520
-345.168
-344.116
-341.648
-339.949
-344.717
-341.489
-345.430
-343.393
-341.096
-337.539
-340.110
-340.747
-344.307
-340.308
-336.969
-343.426
-339.708
-342.119
-343.073
-340.459
-334.992
-336.106
-337.621
-337.663
-340.162
-341.315
-338.431
-336.233
-338.499
-337.960
-339.176
-342.488
-338.681
-341.765
-341.995
-341.628
-339.969
-338.826
-340.674
-338.242
-343.952
-337.390
-337.135
-339.585
-339.457
-339.429
-340.032
-339.802
-344.220
-342.553
-338.872
-338.033
-342.741
-339.805
-344.022
-343.264
-341.233
-338.550
-343.885
-337.864
-339.778
-343.291
-343.946
-339.585
-339.964
-340.099
-338.674
-337.288
-342.699
-336.470
-338.331
-339.410
-343.143
-342.934
-340.087
-339.804
-339.680
-340.198
-337.220
-339.527
-338.547
-339.422
-338.690
-339.761
-341.456
-341.931
-340.800
-340.316
-337.737
-342.544
-341.791
-341.664
-338.449
-342.468
-341.009
-338.831
-339.043
-340.576
-345.555
-343.037
-334.112
-340.424
-343.984
-339.592
-342.278
-339.067
-342.586
-336.249
-342.221
-337.607
-337.347
-337.758
-341.678
-337.619
-339.752
-339.719
-341.458
-338.992
-340.183
-341.345
-336.283
-337.894
-342.183
-341.508
-344.218
-345.719
-344.092
-340.849
-345.234
-334.756
-339.729
-343.387
-337.829
-339.995
-343.360
-337.775
-341.768
-340.316
-339.158
-336.365
-334.846
-336.788
-338.868
-338.216
-340.800
-342.350
-339.562
-343.631
-344.103
-343.750
-342.842
-337.995
-332.046
-337.578
-340.863
-340.696
-341.616
-343.574
-341.441
-344.886
-336.273
-336.337
-339.177
-340.039
-336.806
-339.412
-340.427
-341.823
-338.724
-338.624
-338.188
-338.600
-337.930
-337.218
-341.119
-338.158
-343.042
-340.431
-340.866
-340.687
-338.077
-338.387
-344.363
-340.261
-341.680
-343.545
-339.675
-339.501
-340.038
-341.242
-341.364
-340.368
-328.242
-333.184
-338.665
-335.328
-338.538
-340.458
-339.492
-337.902
-340.065
-342.846
-342.489
-337.767
-339.783
-341.899
-340.906
-342.305
-340.412
-343.172
-334.037
-341.245
-340.856
-338.874
-338.135
-338.242
-335.354
-335.868
-345.278
-339.363
-343.975
-339.604
-340.473
-338.223
-337.810
-341.264
-340.191
-337.762
-340.257
-340.354
-337.930
-339.411
-334.344
-341.910
-343.676
-343.086
-340.541
-339.085
-339.653
-340.827
-340.900
-338.315
-338.665
-340.138
-342.418
-340.194
-337.146
-338.030
-341.541
-339.931
-331.158
-336.105
-340.070
-339.037
-341.411
-339.908
-341.601
-337.684
-339.848
-335.083
-343.118
-339.663
-339.157
-339.688
-337.731
-340.070
-344.781
-335.875
-346.456
-339.083
-336.060
-333.839
-338.322
-348.406
-342.788
-339.407
-343.255
-340.544
-332.797
-343.577
-335.596
-336.544
-340.433
-338.894
-345.559
-339.938
-339.900
-343.223
-340.686
-336.428
-335.699
-338.015
-338.426
-335.675
-335.550
-337.826
-346.216
-340.324
-344.018
-345.378
-338.467
-337.552
-344.554
-340.952
-344.681
-341.841
-336.899
-338.084
-342.531
-345.125
-342.204
-336.492
-340.698
-338.241
-342.141
-337.495
-339.399
-341.263
-338.193
-342.876
-346.489
-343.561
-343.335
-341.848
-335.551
-336.012
-340.621
-341.338
-342.631
-340.122
-342.930
-337.285
-343.603
-336.793
-345.738
-338.170
-343.130
-342.430
-333.677
-341.725
-340.415
-338.868
-338.354
-334.846
-331.266
-332.142
-343.201
-343.998
-340.454
-339.353
-337.554
-338.178
-336.717
-335.931
-338.958
-340.489
-341.113
-344.411
-341.447
-340.538
-341.514
-339.495
-334.895
-332.780
-342.950
-340.910
-333.290
-341.079
-342.092
-339.751
-343.472
-337.814
-340.314
-337.427
-335.193
-339.619
-344.502
-337.804
-336.863
-338.974
-334.522
-335.740
-336.958
-334.561
-342.711
-340.050
-340.038
-339.095
-336.616
-334.196
-339.296
-338.182
-339.283
-339.796
-339.242
-335.430
-335.452
-340.904
-340.312
-340.386
-339.511
-341.877
-336.901
-338.941
-337.771
-338.222
-338.774
-340.303
-340.177
-341.473
-340.300
-335.685
-343.693
-339.633
-339.441
-339.426
-339.543
-338.442
-340.896
-344.448
-339.409
-337.044
-341.771
-337.959
-338.190
-337.576
-341.225
-340.372
-347.832
-346.364
-343.207
-342.144
-342.795
-339.960
-340.789
-340.729
-345.491
-340.969
-344.395
-341.357
-339.375
-327.839
-341.020
-346.156
-338.335
-337.925
-342.761
-341.274
-340.056
-345.458
-339.134
-340.673
-331.265
-338.660
-337.162
-341.137
-345.084
-340.120
-338.097
-340.688
-339.431
-345.407
-338.042
-340.834
-339.773
-340.323
-349.402
-340.071
-336.071
-337.639
-339.792
-337.945
-335.491
-338.090
-336.249
-337.066
-343.009
-340.751
-338.201
-341.746
-341.135
-342.448
-340.687
-342.106
-339.926
-337.404
-335.292
-336.886
-337.925
-337.162
-331.816
-335.667
-344.488
-336.759
-340.049
-332.928
-331.396
-335.953
-340.331
-342.857
-342.000
-339.357
-339.834
-339.391
-334.879
-339.110
-335.957
-336.203
-332.238
-336.204
-345.266
-343.824
-341.964
-337.604
-341.426
-342.040
-341.246
-341.357
-336.813
-340.193
-346.459
-340.125
-338.727
-339.843
-339.266
-338.287
-334.417
-341.163
-340.115
-341.431
-341.312
-340.225
-336.184
-336.823
-338.461
-336.086
-339.164
-337.942
-335.968
-340.310
-338.789
-338.389
-341.712
-337.416
-342.997
-340.495
-330.889
-337.261
-339.362
-344.865
-340.425
-342.000
-342.492
-342.157
-337.423
-337.815
-336.511
-338.796
-345.025
-341.876
-339.888
-341.375
-340.413
-341.118
-343.628
-343.545
-340.491
-339.643
-339.111
-341.412
-341.302
-340.310
-339.567
-336.758
-339.801
-338.215
-340.671
-339.457
-343.528
-340.314
-343.042
-337.126
-337.391
-338.370
-340.419
-338.658
-330.482
-339.176
-337.865
-335.953
-343.243
-342.672
-343.451
-340.710
-342.456
-341.175
-338.766
-337.049
-337.542
-340.065
-341.542
-335.847
-339.468
-339.444
-340.625
-343.941
-339.520
-340.950
-336.801
-341.673
-339.340
-339.090
-343.939
-343.196
-342.539
-337.137
-344.617
-334.917
-341.355
-342.099
-342.146
-339.521
-342.402
-341.060
-344.717
-337.489
-342.310
-338.446
-339.141
-340.627
-345.484
-344.741
-339.871
-344.564
-337.109
-334.904
-342.379
-339.384
-341.732
-339.349
-337.990
-337.116
-334.142
-336.827
-339.666
-342.008
-341.889
-336.584
-340.770
-341.447
-340.614
-339.849
-341.067
-340.847
-341.558
-342.820
-336.511
-338.970
-337.838
-333.845
-338.127
-339.004
-339.416
-339.873
-332.724
-339.005
-340.395
-342.987
-331.829
-338.836
-338.658
-340.865
-340.522
-344.024
-339.538
-335.800
-339.876
-341.298
-337.650
-339.192
-340.766
-339.031
-335.828
-338.341
-345.116
-340.511
-339.565
-335.005
-340.164
-335.615
-341.030
-340.562
-337.424
-338.602
-341.844
-340.374
-337.575
-336.451
-337.362
-337.093
-339.175
-342.950
-338.894
-337.620
-339.673
-338.723
-341.439
-336.063
-339.827
-339.681
-331.517
-337.891
-343.422
-343.537
-343.968
-338.044
-341.376
-334.918
-339.123
-338.795
-340.506
-341.606
-338.051
-336.495
-341.370
-339.381
-337.153
-337.921
-335.661
-337.309
-338.175
-335.443
-342.133
-338.217
-339.290
-339.875
-341.731
-339.960
-336.666
-336.062
-337.920
-343.663
-342.048
-334.990
-342.960
-344.006
-340.696
-341.634
-341.232
-339.154
-342.835
-336.131
-337.219
-341.055
-337.629
-339.053
-335.735
-342.486
-337.875
-342.815
-342.226
-338.185
-340.743
-341.611
-338.186
-331.389
-342.149
-341.008
-340.872
-338.372
-338.212
-340.533
-345.602
-346.322
-341.262
-340.048
-342.057
-340.339
-343.357
-344.741
-343.438
-341.340
-341.254
-338.996
-342.356
-342.150
-344.897
-337.166
-336.768
-338.637
-340.895
-336.462
-336.853
-345.235
-336.650
-338.748
-342.643
-339.259
-340.981
-339.274
-345.939
-343.122
-339.546
-337.935
-342.244
-343.005
-335.501
-337.855
-341.588
-345.292
-342.138
-334.974
-338.741
-332.062
-339.330
-341.145
-340.718
-338.010
-345.314
-337.951
-340.566
-340.838
-338.339
-341.621
-341.009
-340.414
-338.280
-339.493
-340.895
-341.516
-343.457
-341.141
-338.886
-342.422
-339.967
-341.707
-341.723
-339.681
-341.001
-343.788
-336.706
-339.091
-340.374
-341.584
-339.531
-339.874
-342.488
-344.354
-338.037
-338.402
-342.495
-344.550
-342.874
-336.736
-342.263
-341.918
-340.451
-339.780
-338.350
-341.675
-341.186
-336.477
-339.968
-335.342
-343.202
-337.276
-340.529
-336.219
-341.499
-340.089
-340.733
-337.841
-341.113
-338.727
-338.418
-335.876
-339.503
-344.556
-337.484
-342.451
-342.265
-335.850
-341.693
-340.144
-337.082
-341.205
-341.703
-343.566
-342.427
-341.959
-336.398
-340.028
-340.348
-337.122
-341.923
-342.391
-344.454
-342.831
-345.850
-334.208
-334.723
-338.923
-334.080
-338.812
-344.269
-340.510
-342.217
-341.512
-343.072
-341.586
-342.886
-342.015
-340.654
-335.987
-341.173
-342.982
-332.186
-336.812
-338.919
-341.159
-339.402
-336.157
-342.492
-338.877
-347.814
-346.949
-338.363
-339.203
-343.760
-341.317
-343.563
-343.221
-336.314
-341.362
-342.081
-337.354
-339.757
-334.685
-340.767
-339.362
-342.241
-339.228
-340.307
-339.702
-339.140
-337.088
-336.301
-338.419
-339.334
-341.221
-336.822
-339.814
-339.058
-341.550
-340.653
-343.027
-340.284
-339.769
-336.735
-335.183
-339.069
-339.933
-339.141
-335.896
-341.332
-341.090
-342.088
-343.765
-340.505
-341.608
-341.036
-339.073
-339.611
-340.741
-338.218
-340.085
-343.516
-340.584
-341.870
-341.254
-341.234
-339.780
-340.239
-338.402
-340.522
-337.256
-342.192
-339.450
-343.476
-345.165
-341.280
-339.766
-338.967
-334.808
-338.624
-337.250
-336.576
-341.063
-339.821
-336.246
-342.117
-342.389
-340.864
-341.338
-343.102
-340.310
-335.849
-341.623
-340.281
-340.545
-342.699
-342.848
-340.891
-338.508
-340.794
-341.669
-342.526
-343.519
-340.171
-340.496
-344.515
-345.837
-338.247
-341.662
-334.518
-338.052
-340.525
-342.825
-341.229
-342.563
-341.631
-343.447
-345.739
-340.897
-340.425
-338.413
-335.649
-337.703
-336.816
-337.559
-337.829
-342.939
-340.374
-341.013
-331.971
-335.511
-343.114
-338.706
-338.339
-340.605
-343.969
-343.016
-339.333
-337.489
-343.513
-342.212
-337.933
-340.793
-341.407
-340.434
-342.291
-338.797
-338.598
-339.307
-344.382
-342.149
-343.372
-340.849
-341.685
-337.493
-345.575
-342.490
-337.840
-337.756
-341.532
-340.711
-333.473
-339.913
-340.948
-337.992
-340.013
-338.529
-338.283
-336.034
-337.902
-338.399
-343.847
-339.518
-344.566
-337.680
-338.941
-337.908
-338.836
-341.082
-342.481
-339.760
-339.850
-337.467
-348.029
-338.497
-337.452
-335.915
-341.731
-338.759
-341.638
-341.164
-340.271
-338.914
-338.614
-338.981
-344.700
-340.174
-342.377
-342.149
-339.578
-338.505
-340.609
-341.938
-344.745
-340.433
-337.053
-340.838
-337.451
-342.162
-335.159
-345.209
-338.492
-338.717
-340.201
-341.862
-331.898
-340.018
-345.406
-341.588
-339.742
-339.881
-343.279
-340.428
-339.092
-340.278
-344.630
-340.497
-342.362
-340.463
-337.066
-337.346
-336.476
-337.550
-340.137
-339.944
-341.439
-342.898
-342.987
-338.590
-341.708
-342.509
-337.834
-340.257
-342.196
-342.129
-341.236
-340.302
-342.021
-341.347
-342.770
-339.301
-342.454
-339.898
-338.050
-340.220
-340.742
-342.081
-340.858
-340.943
-344.328
-340.616
-341.842
-341.095
-339.905
-342.204
-337.247
-333.967
-338.582
-337.848
-337.608
-337.153
-339.515
-343.046
-336.186
-339.614
-333.211
-340.684
-339.997
-337.737
-337.115
-343.276
-339.493
-340.785
-340.463
-335.978
-348.751
-343.343
-342.430
-339.906
-342.090
-342.304
-338.287
-340.188
-328.448
-333.203
-335.041
-337.370
-338.693
-340.668
-337.399
-342.567
-341.843
-341.295
-345.896
-341.023
-340.094
-340.841
-343.784
-340.738
-344.036
-334.984
-338.819
-340.926
-341.376
-343.530
-341.942
-341.807
-337.665
-336.265
-337.579
-341.456
-340.827
-339.762
-337.732
-340.549
-338.909
-336.355
-346.917
-339.733
-341.510
-341.983
-333.590
-339.310
-343.888
-339.860
-337.836
-336.962
-341.452
-341.888
-338.172
-339.615
-342.138
-337.876
-339.487
-335.341
-337.134
-337.740
-340.653
-338.743
-339.035
-342.000
-338.180
-340.554
-340.320
-339.254
-341.990
-339.265
-334.485
-341.066
-344.897
-340.940
-340.657
-338.096
-341.985
-346.263
-342.808
-343.106
-336.083
-337.939
-341.118
-341.438
-334.653
-340.067
-336.338
-337.967
-339.960
-342.633
-341.408
-343.710
-337.040
-338.677
-338.980
-340.611
-340.400
-341.936
-341.104
-334.839
-337.798
-338.760
-340.725
-340.684
-338.502
-336.014
-340.922
-341.624
-340.101
-338.204
-337.999
-337.559
-337.937
-338.659
-340.673
-336.436
-335.845
-334.216
-340.388
-343.754
-340.453
-341.180
-335.238
-340.210
-341.830
-340.370
-346.412
-341.295
-343.613
-339.869
-340.081
-337.871
-342.884
-342.972
-339.057
-340.488
-340.212
-335.967
-338.503
-341.489
-339.972
-336.367
