# Supplementary material for: A Fast and Efficient Approach for Genomic Selection with High-Density Markers
Source: G3 (Bethesda). 2012 Oct 1;2(10):1179–84. doi: 10.1534/g3.112.003822 (PMC3464110; doi:10.1534/g3.112.003822)
Supplement: Supporting Information [file supp_2.10.1179_FileS1.zip › Rep1_50/Rep14/TBV6]

-340.255
-343.633
-343.631
-336.515
-339.846
-336.887
-339.080
-341.917
-338.771
-339.310
-343.658
-338.738
-331.854
-337.845
-341.012
-340.450
-346.926
-344.252
-334.104
-344.400
-342.378
-340.793
-343.043
-339.250
-336.086
-337.266
-338.287
-338.697
-340.894
-341.409
-337.397
-339.329
-339.591
-341.999
-342.787
-345.051
-336.459
-338.866
-346.093
-342.523
-337.127
-335.143
-340.285
-342.530
-338.570
-337.497
-336.707
-340.100
-334.598
-335.435
-338.427
-340.790
-341.313
-337.677
-340.074
-341.014
-339.502
-336.328
-339.710
-338.725
-343.079
-341.457
-336.422
-340.576
-343.005
-334.051
-338.436
-339.705
-337.625
-337.608
-339.796
-331.961
-341.264
-336.584
-343.221
-342.226
-343.164
-344.785
-338.293
-341.068
-338.940
-341.954
-341.467
-342.233
-340.337
-337.004
-340.012
-338.932
-338.495
-333.805
-339.893
-339.222
-341.757
-340.436
-336.595
-339.354
-337.789
-337.438
-338.389
-340.749
-331.396
-339.936
-346.167
-339.907
-337.175
-337.307
-338.704
-342.275
-337.211
-341.871
-338.504
-342.497
-340.327
-338.320
-340.251
-339.049
-341.195
-340.991
-339.285
-342.674
-340.639
-340.020
-335.164
-341.565
-340.455
-339.624
-338.057
-338.560
-343.853
-337.199
-344.885
-343.950
-344.021
-344.362
-339.879
-340.071
-340.849
-341.444
-338.508
-342.040
-340.038
-341.801
-335.813
-341.235
-335.153
-339.649
-340.242
-340.133
-346.627
-340.939
-341.438
-344.633
-341.874
-343.717
-342.372
-339.252
-340.172
-341.010
-338.818
-337.343
-342.415
-342.020
-345.295
-340.873
-340.331
-340.930
-336.554
-339.900
-341.502
-343.708
-343.494
-336.879
-338.260
-341.298
-338.929
-343.052
-337.368
-342.429
-345.767
-343.517
-340.607
-344.192
-341.802
-341.313
-335.726
-338.061
-340.955
-338.773
-341.224
-338.011
-349.147
-348.088
-329.997
-336.818
-337.910
-339.358
-342.383
-342.124
-337.573
-336.681
-338.632
-336.783
-343.980
-340.803
-337.223
-341.165
-337.541
-334.592
-340.046
-342.733
-338.915
-338.191
-339.935
-337.993
-335.444
-339.483
-339.782
-338.793
-337.804
-344.218
-342.272
-344.126
-340.360
-338.325
-339.645
-340.121
-337.911
-341.008
-336.638
-337.364
-339.875
-339.184
-339.925
-341.170
-338.358
-338.669
-340.896
-339.236
-338.872
-340.074
-336.991
-340.716
-334.713
-342.108
-339.097
-336.172
-334.258
-336.212
-339.543
-336.874
-345.343
-342.852
-340.531
-339.003
-339.774
-344.295
-338.802
-336.604
-340.200
-336.361
-338.313
-339.414
-337.245
-336.822
-343.468
-339.817
-339.089
-339.470
-335.982
-338.204
-340.515
-340.633
-340.141
-337.594
-338.960
-340.929
-337.856
-344.139
-341.797
-340.665
-340.643
-341.145
-340.198
-339.573
-339.043
-341.382
-338.259
-340.180
-340.364
-340.359
-336.261
-337.645
-343.246
-341.929
-338.090
-338.105
-339.959
-341.870
-336.127
-339.589
-337.060
-341.172
-339.277
-342.606
-340.059
-340.793
-338.952
-336.831
-338.967
-338.616
-335.442
-341.623
-341.764
-340.669
-334.755
-343.709
-342.254
-342.230
-336.424
-336.228
-342.058
-336.571
-339.623
-345.681
-332.261
-342.526
-339.054
-336.417
-339.020
-339.287
-339.367
-339.150
-341.094
-338.372
-333.177
-338.674
-339.785
-340.158
-341.490
-338.196
-339.131
-341.198
-343.266
-338.690
-341.480
-339.038
-339.732
-336.998
-338.899
-340.052
-341.709
-345.166
-340.117
-343.527
-335.453
-339.090
-343.197
-339.036
-344.165
-343.297
-342.503
-343.323
-338.486
-338.730
-342.578
-341.867
-331.927
-341.138
-339.204
-341.066
-338.836
-340.135
-338.107
-339.634
-339.876
-343.331
-333.219
-337.411
-342.899
-344.828
-339.360
-342.157
-338.558
-337.001
-340.435
-343.862
-339.125
-337.673
-340.630
-331.516
-339.146
-338.579
-336.309
-341.285
-346.548
-342.897
-337.100
-343.412
-341.573
-341.157
-340.908
-339.552
-347.444
-339.522
-346.263
-341.586
-342.152
-341.709
-340.022
-339.400
-342.057
-343.800
-342.293
-336.981
-337.424
-337.749
-338.287
-337.660
-340.780
-341.279
-337.084
-331.392
-334.997
-339.625
-337.445
-344.128
-339.168
-339.564
-343.850
-344.309
-340.205
-344.460
-336.320
-339.638
-337.869
-343.035
-340.455
-340.369
-340.974
-341.217
-340.219
-342.026
-339.561
-340.990
-338.837
-340.221
-342.034
-338.112
-336.179
-344.136
-339.156
-336.597
-340.322
-345.249
-330.955
-335.903
-339.150
-341.317
-340.171
-342.229
-342.126
-339.165
-339.110
-341.819
-337.679
-339.126
-342.016
-339.383
-337.274
-336.912
-341.198
-339.023
-333.182
-339.975
-337.850
-338.313
-344.387
-338.830
-341.205
-340.529
-339.583
-339.772
-339.069
-337.848
-341.150
-339.737
-339.533
-333.568
-339.611
-337.692
-345.528
-340.182
-342.323
-341.719
-343.221
-342.389
-340.867
-339.351
-335.346
-340.978
-345.123
-338.574
-339.332
-343.828
-337.231
-342.386
-331.169
-338.930
-340.340
-337.398
-337.450
-343.614
-337.178
-338.035
-339.488
-342.450
-344.186
-340.462
-339.569
-337.790
-339.431
-340.935
-341.847
-340.931
-339.212
-340.171
-342.406
-338.134
-342.460
-342.935
-341.965
-345.408
-342.155
-338.044
-341.428
-340.788
-344.488
-341.572
-347.227
-340.631
-339.554
-340.982
-342.076
-345.099
-337.282
-334.749
-339.323
-340.321
-339.555
-340.639
-336.149
-338.192
-338.713
-340.162
-344.539
-340.953
-341.925
-342.098
-338.210
-341.120
-340.190
-340.805
-342.751
-337.849
-338.891
-338.281
-342.386
-340.076
-340.468
-340.927
-342.197
-339.651
-335.786
-336.955
-341.602
-340.476
-334.066
-341.116
-342.956
-341.143
-339.675
-342.456
-341.502
-342.821
-339.476
-342.617
-334.695
-337.842
-339.560
-345.034
-342.356
-342.882
-339.790
-340.446
-337.904
-344.118
-339.498
-339.647
-340.878
-340.905
-345.477
-344.182
-332.045
-336.923
-343.869
-340.527
-336.117
-338.940
-338.248
-338.885
-340.381
-340.817
-340.242
-340.939
-345.559
-343.209
-336.589
-337.283
-339.453
-336.454
-337.273
-338.082
-338.383
-337.088
-336.884
-338.357
-337.573
-338.921
-333.205
-333.649
-342.519
-338.269
-337.308
-339.607
-345.902
-340.305
-338.544
-337.875
-340.276
-330.254
-338.441
-336.996
-338.595
-337.019
-345.218
-342.289
-342.763
-341.375
-342.149
-339.435
-337.390
-338.640
-337.356
-341.043
-338.764
-334.456
-344.221
-336.936
-339.344
-339.255
-339.614
-336.506
-340.428
-340.520
-341.110
-341.471
-337.017
-338.160
-335.245
-337.012
-340.476
-341.794
-344.126
-339.115
-337.378
-336.496
-333.746
-343.039
-332.240
-339.927
-338.158
-342.396
-336.795
-339.964
-338.354
-336.743
-342.434
-341.726
-340.874
-340.811
-344.087
-339.513
-338.212
-334.110
-345.953
-346.247
-342.362
-339.594
-339.989
-340.253
-334.663
-339.968
-346.417
-341.635
-338.722
-335.298
-339.286
-333.922
-343.456
-341.488
-342.425
-337.040
-339.721
-338.529
-341.448
-340.949
-344.880
-347.442
-346.093
-339.011
-337.631
-343.517
-339.457
-339.675
-343.513
-343.960
-340.913
-340.605
-345.185
-340.732
-342.592
-341.496
-338.741
-337.684
-341.962
-341.350
-343.276
-344.053
-331.538
-341.826
-343.569
-342.093
-332.049
-336.128
-335.886
-339.278
-339.079
-341.059
-338.449
-341.271
-338.857
-343.042
-342.445
-341.983
-340.655
-341.226
-340.576
-341.340
-340.714
-338.840
-345.506
-337.749
-346.922
-338.525
-340.473
-338.507
-344.757
-342.285
-342.354
-339.423
-340.820
-342.009
-344.207
-342.879
-335.554
-339.850
-338.246
-344.245
-339.155
-336.986
-335.877
-338.118
-342.045
-338.988
-340.111
-340.131
-338.744
-339.972
-341.030
-337.661
-339.106
-340.071
-342.493
-341.799
-344.144
-342.029
-343.057
-340.240
-346.035
-344.337
-339.190
-343.242
-337.025
-338.166
-336.160
-338.635
-342.380
-337.313
-336.304
-338.195
-335.802
-339.697
-333.446
-336.054
-342.781
-340.704
-339.322
-341.863
-344.069
-338.612
-341.591
-340.584
-342.412
-337.848
-338.009
-336.056
-330.541
-338.786
-341.238
-340.725
-343.893
-346.498
-337.595
-342.574
-334.072
-333.415
-340.166
-336.751
-339.717
-341.664
-341.243
-339.109
-339.504
-341.130
-341.636
-343.995
-339.372
-336.877
-338.154
-340.032
-333.281
-341.736
-343.552
-338.749
-341.334
-340.691
-340.611
-339.105
-336.862
-340.732
-347.504
-340.740
-341.876
-341.050
-345.594
-345.100
-341.163
-341.570
-336.838
-336.976
-340.599
-340.131
-343.239
-343.868
-339.538
-341.897
-341.772
-337.829
-339.016
-334.102
-338.701
-343.936
-336.049
-343.096
-339.175
-341.291
-336.882
-339.736
-339.108
-338.883
-340.788
-342.105
-342.234
-339.366
-338.263
-338.499
-336.647
-339.616
-342.564
-341.341
-339.092
-338.308
-340.666
-337.743
-346.048
-347.506
-338.068
-336.606
-341.975
-339.876
-341.778
-343.375
-337.432
-343.765
-337.467
-340.448
-341.941
-337.447
-338.276
-335.816
-333.252
-334.920
-336.366
-339.914
-344.858
-337.887
-340.645
-338.851
-338.647
-339.904
-340.937
-343.189
-339.772
-342.203
-339.900
-339.640
-340.089
-341.514
-345.908
-340.168
-340.003
-337.977
-337.539
-336.631
-333.846
-342.208
-338.864
-338.143
-341.259
-341.335
-340.448
-339.998
-339.492
-339.829
-340.775
-337.683
-342.476
-336.266
-342.490
-342.504
-342.856
-340.138
-341.864
-337.811
-341.433
-342.570
-342.542
-339.991
-337.398
-343.375
-338.162
-337.946
-345.912
-344.592
-341.147
-339.655
-336.570
-338.314
-340.030
-344.038
-337.600
-338.587
-336.804
-339.487
-331.160
-337.560
-336.548
-334.600
-340.557
-340.797
-340.998
-342.745
-342.239
-339.595
-342.714
-338.971
-332.859
-338.966
-338.423
-338.458
-338.263
-337.616
-340.819
-339.551
-341.664
-342.801
-339.243
-341.961
-344.647
-338.710
-337.160
-336.797
-341.388
-339.973
-338.979
-339.721
-339.600
-339.882
-340.938
-338.281
-339.689
-343.148
-343.695
-340.277
-340.501
-345.796
-341.691
-338.022
-341.673
-338.955
-340.081
-341.580
-333.648
-335.921
-337.072
-339.927
-333.372
-332.947
-339.858
-339.927
-341.838
-340.537
-340.725
-343.412
-338.766
-338.127
-339.324
-339.406
-343.463
-343.641
-335.916
-340.653
-331.482
-338.032
-339.332
-340.101
-337.404
-339.151
-337.280
-342.669
-340.876
-341.970
-339.190
-341.296
-342.402
-343.490
-337.612
-333.056
-342.702
-334.882
-341.403
-338.428
-338.984
-343.712
-340.997
-335.315
-337.880
-339.492
-336.901
-337.070
-340.109
-340.197
-331.977
-335.932
-342.789
-342.691
-341.349
-342.931
-336.626
-338.849
-343.074
-338.668
-336.120
-342.449
-335.757
-341.983
-347.938
-340.342
-341.162
-342.788
-338.563
-341.465
-342.387
-340.578
-337.989
-339.561
-339.810
-339.789
-338.937
-340.410
-336.914
-343.017
-340.772
-342.050
-338.819
-338.478
-328.543
-334.411
-340.258
-340.151
-344.352
-342.247
-348.470
-342.796
-339.075
-342.398
-338.939
-341.654
-337.673
-339.543
-344.401
-337.101
-333.018
-335.782
-344.506
-340.109
-340.410
-338.378
-340.499
-338.453
-339.174
-338.573
-345.878
-341.709
-343.785
-340.163
-341.528
-343.767
-340.551
-343.797
-338.003
-339.496
-340.333
-338.056
-339.261
-337.694
-337.265
-337.914
-343.334
-344.667
-338.400
-340.113
-344.332
-343.938
-338.891
-337.587
-346.518
-344.868
-344.457
-336.031
-334.440
-343.487
-337.850
-337.777
-340.267
-339.489
-341.362
-343.373
-337.129
-339.813
-337.064
-334.004
-341.537
-340.686
-341.852
-339.354
-346.341
-344.497
-335.914
-339.111
-333.455
-343.553
-340.395
-338.080
-338.252
-337.630
-342.736
-338.126
-337.826
-338.828
-343.193
-343.538
-340.851
-344.990
-344.215
-341.266
-339.360
-340.219
-341.136
-341.806
-340.919
-340.791
-338.909
-339.944
-334.608
-335.722
-334.008
-343.663
-345.129
-342.254
-343.257
-343.238
-340.729
-342.766
-340.922
-339.458
-336.430
-340.065
-338.574
-340.315
-337.241
-337.966
-334.594
-334.829
-339.178
-340.275
-347.416
-349.151
-342.746
-343.027
-346.490
-338.104
-341.098
-341.569
-338.809
-337.640
-343.610
-335.142
-340.014
-341.705
-341.700
-344.823
-336.013
-344.100
-337.163
-337.183
-338.138
-340.035
-339.886
-340.381
-341.613
-341.473
-340.964
-338.970
-338.582
-339.511
-342.228
-340.874
-342.912
-341.320
-343.208
-336.823
-338.832
-338.186
-338.276
-335.403
-341.694
-339.585
-340.818
-338.737
-336.711
-337.944
-337.057
-339.937
-343.637
-342.807
-337.595
-344.467
-338.777
-341.490
-340.018
-340.166
-342.734
-345.795
-341.985
-340.347
-339.607
-343.549
-336.414
-342.470
-338.144
-340.783
-342.295
-340.509
-335.353
-340.546
-334.972
-340.310
-332.705
-339.611
-340.696
-342.970
-336.940
-336.666
-342.404
-339.308
-338.690
-339.848
-338.801
-339.783
-344.202
-340.226
-336.786
-338.048
-345.924
-343.483
-341.709
-342.293
-343.391
-339.798
-343.260
-338.502
-339.965
-340.239
-339.717
-343.090
-336.401
-339.394
-341.215
-340.714
-342.762
-344.131
-338.559
-338.595
-342.641
-339.977
-344.644
-343.015
-340.918
-340.796
-341.922
-337.892
-348.434
-337.256
-338.037
-340.443
-341.851
-339.614
-337.007
-339.182
-343.060
-344.529
-333.511
-340.643
-332.624
-339.954
-338.963
-338.108
-341.019
-341.375
-338.026
-338.527
-344.398
-344.275
-339.257
-342.539
-338.892
-335.229
-333.535
-334.803
-342.596
-343.435
-339.621
-337.950
-338.300
-338.228
-342.301
-340.582
-344.342
-342.846
-338.717
-340.327
-340.502
-339.236
-341.633
-339.628
-341.902
-342.107
-335.744
-341.151
-337.957
-338.119
-341.716
-336.626
-342.428
-341.391
-341.624
-341.188
-344.566
-343.559
-338.921
-343.393
-337.900
-338.579
-341.641
-343.692
-340.303
-341.772
-335.013
-338.854
-341.511
-342.046
-335.663
-343.438
-335.458
-339.200
-335.762
-339.371
-344.286
-341.306
-342.373
-341.215
-344.298
-339.608
-336.507
-338.469
-336.778
-340.404
-341.860
-341.095
-340.823
-341.394
-331.999
-339.949
-332.757
-337.762
-340.253
-336.764
-340.920
-337.924
-343.438
-346.315
-341.106
-341.117
-339.162
-342.137
-339.724
-337.688
-338.415
-337.306
-342.035
-339.571
-342.567
-340.777
-341.086
-342.080
-334.697
-339.582
-340.341
-339.089
-341.735
-337.849
-335.069
-339.983
-343.103
-338.525
-342.305
-337.451
-338.703
-342.106
-344.460
-336.759
-339.489
-337.559
-338.793
-337.336
-339.314
-337.365
-341.168
-340.468
-340.582
-338.202
-340.115
-341.245
-336.195
-340.065
-338.283
-335.040
-335.000
-339.151
-340.870
-338.797
-342.867
-344.237
-344.083
-343.346
-341.732
-339.497
-335.852
-336.597
-341.942
-337.323
-338.997
-342.699
-339.447
-341.451
-339.904
-337.564
-340.725
-340.672
-341.047
-341.021
-338.206
-336.256
-338.250
-340.255
-339.797
-338.061
-341.138
-341.994
-340.332
-340.437
-341.656
-337.679
-337.143
-338.832
-342.233
-342.413
-333.218
-336.850
-340.234
-336.815
-338.394
-340.354
-340.856
-337.751
-340.696
-341.048
-335.178
-337.922
-342.698
-343.182
-338.273
-341.363
-340.060
-336.362
-345.844
-339.708
-337.546
-342.184
-340.988
-337.241
-337.687
-339.991
-336.223
-340.831
-338.716
-337.272
-343.386
-337.719
-338.856
-344.603
-344.690
-342.907
-338.051
-338.252
-339.611
-339.823
-337.814
-335.099
-339.027
-334.420
-336.111
-336.474
-333.999
-335.413
-341.871
-342.293
-336.190
-338.934
-343.555
-342.004
-339.952
-342.834
-336.984
-338.465
-333.995
-338.486
-343.290
-341.092
-343.741
-341.729
-341.220
-342.461
-341.279
-342.914
-336.946
-335.703
-340.630
-343.156
-344.027
-345.803
-341.417
-340.632
-339.583
-339.326
-346.520
-343.038
-337.343
-336.538
-339.277
-343.986
-339.513
-341.758
-342.170
-343.442
-342.258
-339.901
-339.508
-340.047
-338.804
-337.085
-340.171
-340.117
-339.548
-335.520
-344.112
-340.721
-338.763
-339.849
-340.437
-340.790
-333.132
-336.635
-332.624
-343.663
-340.210
-341.781
-339.924
-340.769
-336.106
-340.077
-337.146
-339.316
-342.887
-341.512
-341.588
-343.794
-341.365
-337.633
-337.359
-339.708
-337.072
-334.135
-339.068
-337.120
-337.004
-338.207
-340.556
-340.201
-337.702
-344.341
-343.261
-340.547
-342.691
-338.598
-336.904
-335.538
-334.690
-336.512
-340.635
-333.051
-336.534
-339.865
-343.274
-340.890
-344.623
-338.425
-341.640
-339.566
-342.099
-340.897
-344.767
-342.027
-344.310
-336.369
-333.362
-339.796
-339.263
-339.383
-348.941
-340.585
-344.087
-339.897
-338.003
-338.985
-341.254
-338.441
-341.210
-340.863
-335.577
-340.853
-336.360
-339.712
-339.172
-338.900
-339.607
-331.179
-339.167
-339.340
-332.772
-340.350
-335.449
-334.132
-338.869
-339.445
-338.090
-342.285
-338.028
-338.509
-337.277
-336.774
-342.857
-339.060
-333.354
-337.394
-340.252
-342.802
-331.855
-343.422
-338.871
-338.035
-346.883
-341.981
-332.174
-341.258
-342.748
-339.354
-340.186
-341.212
-342.334
-341.698
-337.418
-335.059
-337.689
-341.556
-336.882
-339.744
-334.841
-338.928
-343.826
-342.707
-334.617
-340.766
-345.281
-343.792
-338.141
-341.194
-341.583
-340.400
-343.617
-341.692
-343.343
-344.107
-335.077
-339.691
-339.577
-339.410
-339.922
-339.472
-336.609
-337.580
-341.970
-344.475
-336.943
-339.943
-343.317
-341.272
-345.102
-339.889
-342.256
-335.076
-341.273
-339.622
-334.511
-340.148
-341.692
-341.767
-339.687
-339.057
-335.132
-336.165
-336.725
-341.083
-342.443
-337.725
-340.889
-339.095
-338.470
-339.726
-345.428
-342.929
-344.467
-344.386
-339.832
-339.328
-339.276
-343.454
-343.177
-337.099
-334.679
-339.604
-340.035
-341.076
-342.610
-341.690
-338.449
-341.621
-336.469
-334.981
-342.129
-342.084
-338.012
-339.015
-341.179
-340.308
-338.262
-341.321
-341.596
-337.851
-336.374
-341.921
-340.134
-339.996
-342.468
-338.077
-340.624
-338.099
-340.879
-337.563
-339.249
-337.903
-338.332
-341.805
-332.547
-337.595
-341.372
-340.597
-345.066
-341.154
-341.228
-337.785
-338.162
-336.176
-338.529
-337.067
-338.403
-341.262
-336.925
-337.102
-340.560
-338.321
-341.914
-340.850
-341.304
-343.129
-340.687
-344.773
-338.169
-339.390
-341.246
-340.356
-340.467
-344.324
-341.472
-341.962
-342.720
-339.528
-333.349
-342.071
-339.813
-340.067
-338.624
-341.229
-335.660
-340.686
-339.438
-333.492
-342.628
-339.841
-340.934
-340.102
-338.610
-336.747
-337.424
-343.124
-342.175
-342.585
-337.367
-339.392
-338.010
-337.980
-341.072
-341.887
-335.978
-340.053
-339.806
-335.444
-333.016
-337.778
-339.388
-336.924
-340.143
-342.810
-337.837
-343.105
-338.599
-338.231
-338.228
-339.121
-331.585
-338.447
-341.140
-340.336
-339.783
-340.662
-338.142
-338.935
-338.591
-337.338
-334.202
-339.155
-344.041
-344.739
-341.659
-344.150
-337.594
-339.321
-339.989
-336.900
-341.605
-341.826
-337.599
-336.214
-342.251
-343.488
-335.881
-337.818
-341.890
-343.858
-337.203
-339.109
-336.411
-342.809
-344.820
-342.158
-344.867
-342.736
-334.210
-343.462
-345.193
-341.976
-340.622
-339.195
-338.981
-337.432
-330.937
-336.727
-341.793
-340.576
-332.046
-339.998
-335.125
-341.342
-340.162
-340.890
-338.389
-338.408
-341.762
-336.895
-342.280
-339.381
-340.331
-340.457
-338.607
-337.233
-336.411
-341.524
-342.397
-341.743
