# Supplementary material for: A Fast and Efficient Approach for Genomic Selection with High-Density Markers
Source: G3 (Bethesda). 2012 Oct 1;2(10):1179–84. doi: 10.1534/g3.112.003822 (PMC3464110; doi:10.1534/g3.112.003822)
Supplement: Supporting Information [file supp_2.10.1179_FileS1.zip › Rep1_50/Rep14/TBV7]

-347.591
-339.342
-338.809
-341.683
-340.833
-337.847
-334.255
-338.655
-339.544
-338.022
-339.525
-338.258
-335.089
-334.715
-338.290
-340.913
-337.327
-339.658
-335.932
-340.759
-339.335
-337.606
-338.322
-339.350
-344.513
-339.199
-341.633
-337.867
-337.249
-339.486
-335.399
-339.905
-341.633
-340.295
-341.462
-341.254
-338.729
-343.755
-338.000
-341.941
-344.235
-342.412
-344.205
-338.652
-335.190
-339.447
-339.566
-341.299
-341.145
-341.665
-341.580
-343.980
-338.466
-336.575
-345.069
-341.026
-339.101
-339.975
-343.472
-332.444
-342.971
-344.828
-344.834
-347.562
-339.850
-340.230
-339.262
-342.949
-339.970
-341.380
-342.521
-340.985
-341.558
-338.326
-335.646
-335.462
-341.165
-340.948
-341.419
-344.322
-339.054
-341.516
-340.049
-340.128
-338.271
-340.587
-337.470
-340.020
-339.045
-341.433
-341.062
-343.429
-339.936
-335.259
-332.607
-338.180
-345.429
-340.106
-337.685
-335.960
-340.969
-340.027
-340.147
-339.918
-340.685
-337.813
-343.361
-345.536
-343.615
-338.694
-339.144
-338.869
-336.851
-331.930
-341.613
-338.478
-335.159
-338.605
-341.806
-340.062
-340.989
-340.321
-343.979
-341.776
-344.203
-342.771
-339.944
-340.707
-340.649
-344.474
-340.484
-337.802
-341.865
-339.749
-337.000
-341.186
-345.583
-342.291
-341.543
-338.762
-338.018
-338.976
-340.613
-339.537
-343.677
-339.436
-331.834
-339.380
-343.518
-341.461
-339.442
-337.772
-340.676
-342.086
-338.200
-341.552
-329.853
-338.508
-335.742
-336.936
-341.138
-343.525
-342.547
-340.012
-337.537
-342.043
-338.641
-337.955
-338.577
-338.231
-342.613
-337.837
-345.382
-336.561
-341.122
-340.124
-343.961
-340.546
-339.276
-335.045
-343.587
-340.252
-344.581
-341.299
-342.254
-341.845
-338.875
-336.524
-339.433
-337.501
-338.209
-339.189
-339.885
-339.896
-338.337
-337.760
-339.595
-340.683
-340.622
-339.476
-340.480
-339.441
-339.614
-340.400
-342.121
-335.966
-337.604
-340.907
-340.228
-339.804
-336.564
-339.422
-336.490
-340.524
-342.293
-341.352
-342.313
-343.388
-340.805
-341.935
-341.192
-343.620
-339.367
-334.681
-339.813
-339.346
-340.529
-337.037
-340.425
-343.294
-341.315
-342.784
-339.354
-339.325
-341.154
-342.739
-343.850
-343.839
-340.857
-338.699
-340.663
-339.123
-339.854
-334.524
-340.891
-342.263
-336.804
-341.945
-346.802
-339.939
-338.363
-336.531
-336.019
-335.660
-337.995
-338.557
-339.112
-338.717
-340.794
-339.863
-344.039
-338.068
-344.254
-343.901
-346.605
-344.800
-344.312
-338.614
-339.358
-337.677
-340.507
-339.043
-343.839
-339.978
-342.154
-338.803
-334.965
-341.951
-341.252
-341.008
-338.194
-341.485
-340.531
-340.564
-345.829
-344.487
-342.801
-339.735
-335.903
-340.983
-343.443
-343.032
-338.377
-342.030
-341.386
-341.504
-337.194
-342.095
-336.793
-338.005
-337.831
-344.209
-341.921
-338.423
-340.924
-338.703
-344.227
-342.670
-333.210
-337.130
-338.342
-337.478
-336.915
-336.111
-341.463
-341.296
-338.242
-333.397
-337.295
-336.977
-340.411
-335.499
-344.608
-340.843
-341.530
-341.630
-342.961
-337.733
-337.128
-333.746
-343.561
-341.139
-338.482
-338.552
-329.259
-336.537
-335.990
-335.960
-339.732
-343.370
-341.888
-344.160
-336.141
-341.554
-334.716
-342.539
-340.213
-342.107
-338.843
-338.006
-341.847
-339.893
-339.921
-343.028
-346.321
-337.976
-342.053
-339.160
-339.257
-341.366
-340.117
-340.910
-339.939
-340.408
-340.721
-343.080
-338.264
-336.375
-337.642
-340.056
-338.850
-340.042
-338.218
-342.466
-342.113
-343.149
-339.751
-339.209
-339.825
-340.838
-339.053
-337.203
-338.609
-336.063
-339.432
-340.256
-345.099
-340.114
-334.757
-339.264
-340.954
-336.240
-344.903
-337.445
-339.429
-339.107
-332.640
-336.911
-341.821
-340.590
-334.486
-339.101
-341.461
-338.309
-340.937
-340.785
-337.994
-340.098
-342.941
-339.078
-338.855
-339.998
-338.128
-339.637
-339.999
-341.081
-341.738
-343.757
-344.450
-345.642
-343.455
-343.636
-339.420
-340.178
-344.034
-341.376
-339.530
-340.585
-340.735
-344.965
-341.432
-342.206
-336.647
-339.575
-339.158
-343.482
-340.380
-342.289
-342.010
-341.957
-340.390
-344.310
-338.569
-339.963
-336.832
-337.942
-343.309
-339.067
-341.929
-336.785
-342.722
-340.959
-342.980
-340.090
-339.133
-340.403
-337.241
-338.392
-339.591
-339.074
-338.186
-336.521
-335.304
-337.160
-341.799
-343.163
-337.979
-339.815
-341.536
-339.923
-342.327
-340.163
-340.612
-337.500
-341.336
-345.150
-339.289
-338.047
-341.410
-342.568
-334.189
-335.953
-338.382
-339.617
-338.500
-335.239
-339.075
-337.734
-341.975
-343.109
-340.356
-342.503
-340.156
-338.438
-333.615
-340.011
-336.838
-335.175
-339.567
-341.580
-345.442
-342.988
-340.197
-338.056
-337.187
-339.675
-344.650
-345.485
-342.073
-337.900
-346.717
-345.554
-341.786
-339.462
-341.748
-338.840
-339.857
-337.580
-338.919
-341.981
-338.897
-340.628
-340.174
-339.585
-339.704
-341.868
-343.846
-340.658
-340.287
-343.972
-337.041
-336.933
-342.405
-337.209
-341.249
-339.531
-344.211
-344.306
-341.214
-341.161
-338.257
-335.692
-336.951
-341.920
-337.665
-341.464
-339.778
-338.479
-341.591
-336.567
-339.070
-343.249
-340.800
-340.103
-339.538
-339.407
-340.816
-342.749
-337.988
-341.758
-339.624
-340.354
-337.444
-337.991
-343.355
-339.061
-338.393
-336.351
-342.948
-343.383
-338.139
-338.771
-345.832
-336.298
-332.944
-341.526
-339.680
-338.502
-338.878
-341.941
-338.164
-338.787
-344.561
-339.106
-340.292
-344.110
-342.666
-340.866
-335.952
-336.889
-339.166
-338.067
-339.813
-341.987
-345.703
-341.358
-342.772
-338.747
-340.342
-341.951
-343.723
-340.654
-340.871
-340.400
-344.730
-338.247
-337.951
-337.706
-337.083
-335.966
-338.895
-339.260
-339.168
-338.156
-338.087
-337.936
-339.146
-341.040
-338.330
-334.537
-339.277
-339.406
-342.605
-341.497
-337.805
-340.325
-336.091
-337.476
-340.666
-337.090
-338.558
-340.495
-334.912
-335.840
-342.219
-341.678
-336.082
-334.719
-339.152
-336.046
-338.675
-339.375
-341.180
-339.398
-338.153
-341.831
-338.137
-339.186
-346.167
-340.365
-335.570
-338.021
-337.350
-342.637
-341.435
-342.144
-337.234
-335.823
-344.728
-337.788
-331.518
-338.112
-341.431
-339.163
-336.938
-340.970
-341.833
-335.203
-342.796
-338.053
-341.329
-337.861
-337.987
-336.985
-333.185
-335.573
-339.419
-335.474
-341.832
-340.512
-345.320
-345.282
-331.389
-340.972
-344.721
-336.137
-334.413
-334.843
-336.489
-339.511
-346.650
-345.559
-339.509
-338.574
-347.029
-344.140
-341.204
-344.411
-341.987
-339.959
-338.075
-342.074
-339.531
-337.525
-341.883
-344.080
-336.970
-338.347
-339.606
-341.685
-337.506
-338.749
-339.110
-343.255
-340.243
-342.970
-338.420
-344.071
-336.279
-337.564
-339.273
-339.708
-340.209
-338.579
-339.029
-334.858
-342.539
-335.810
-337.825
-339.483
-335.384
-337.668
-343.138
-342.779
-338.281
-339.252
-341.257
-342.613
-344.351
-335.754
-340.231
-337.291
-339.606
-336.305
-338.857
-340.359
-339.574
-342.336
-343.578
-339.812
-336.347
-339.430
-342.714
-339.002
-336.936
-333.926
-338.167
-340.560
-336.442
-334.875
-336.319
-336.760
-340.542
-334.656
-337.949
-341.400
-337.560
-334.916
-336.214
-339.056
-342.326
-338.031
-342.604
-341.507
-342.437
-338.676
-340.497
-334.543
-339.550
-342.450
-340.097
-338.878
-341.165
-340.898
-343.575
-340.611
-339.113
-340.046
-342.383
-341.698
-341.293
-344.011
-339.055
-336.599
-338.672
-338.948
-340.619
-337.352
-347.787
-341.277
-338.462
-333.708
-339.154
-335.108
-337.559
-341.338
-339.233
-339.546
-343.234
-340.588
-341.247
-342.729
-341.004
-340.220
-345.695
-341.832
-338.623
-344.379
-339.573
-340.334
-338.520
-339.796
-341.200
-343.704
-341.093
-339.191
-342.072
-338.290
-337.903
-337.803
-344.404
-345.625
-342.526
-339.212
-343.131
-342.373
-337.741
-336.337
-335.971
-337.253
-343.403
-338.779
-337.367
-343.465
-338.983
-337.244
-337.495
-336.149
-336.863
-338.870
-337.509
-339.778
-342.304
-343.622
-344.020
-337.370
-336.792
-339.173
-341.743
-340.326
-334.060
-341.294
-330.608
-341.318
-338.713
-344.654
-343.044
-340.050
-343.824
-339.588
-346.790
-347.523
-343.987
-339.564
-342.925
-342.508
-344.598
-336.699
-344.539
-346.136
-338.199
-340.434
-340.228
-341.457
-340.762
-340.610
-347.768
-341.775
-340.684
-342.982
-335.047
-337.029
-337.473
-343.042
-343.458
-344.421
-336.504
-341.402
-333.099
-341.190
-337.153
-339.237
-345.647
-343.503
-337.938
-335.333
-341.878
-339.691
-336.546
-340.780
-342.284
-342.273
-334.261
-339.997
-339.948
-336.017
-334.509
-336.994
-347.763
-337.712
-340.217
-342.985
-340.914
-345.179
-337.833
-337.018
-341.172
-341.309
-338.628
-338.759
-343.210
-338.457
-339.094
-340.605
-333.576
-341.513
-341.313
-340.989
-342.174
-343.663
-338.339
-337.928
-343.863
-337.817
-340.138
-337.866
-342.937
-345.498
-340.343
-338.723
-339.045
-341.588
-345.477
-339.827
-340.232
-343.646
-337.141
-333.892
-340.732
-338.149
-339.748
-344.854
-337.271
-342.182
-340.194
-338.405
-335.298
-336.992
-346.694
-339.768
-346.611
-339.487
-341.938
-337.451
-338.962
-340.375
-340.921
-340.674
-337.634
-341.111
-334.284
-344.071
-340.540
-341.742
-339.096
-339.367
-336.353
-338.540
-337.975
-340.413
-341.074
-344.123
-331.039
-337.991
-339.128
-339.397
-337.003
-339.557
-338.849
-341.529
-339.334
-338.568
-341.835
-340.816
-337.807
-337.186
-338.167
-342.995
-341.919
-340.344
-343.014
-345.472
-341.114
-343.873
-338.432
-338.497
-341.000
-342.119
-340.776
-340.103
-346.145
-344.627
-346.020
-341.485
-332.488
-339.806
-341.411
-339.701
-342.695
-339.825
-339.941
-334.535
-339.801
-339.098
-344.338
-341.260
-344.360
-342.160
-342.434
-340.932
-344.781
-341.051
-338.384
-339.526
-329.565
-339.448
-339.169
-339.793
-341.485
-340.048
-339.391
-342.224
-345.544
-340.802
-336.162
-334.798
-341.693
-335.790
-337.247
-340.146
-343.378
-341.567
-341.174
-337.498
-341.551
-341.068
-341.063
-335.322
-341.781
-340.769
-338.234
-334.833
-343.794
-340.783
-340.848
-340.262
-340.928
-343.534
-344.955
-334.584
-335.996
-338.878
-337.109
-344.000
-342.805
-345.680
-345.946
-344.517
-340.618
-342.501
-342.389
-342.432
-338.017
-340.272
-335.879
-337.708
-339.852
-340.661
-344.218
-343.158
-339.266
-333.988
-342.020
-339.088
-331.908
-343.915
-339.938
-340.007
-339.669
-336.512
-344.336
-339.315
-340.695
-344.561
-339.419
-338.916
-343.519
-344.248
-343.534
-342.168
-338.706
-339.755
-336.209
-348.291
-339.575
-337.305
-338.932
-337.431
-342.799
-339.604
-341.290
-338.371
-341.890
-340.989
-339.675
-340.433
-337.868
-344.265
-342.779
-344.578
-343.501
-341.570
-338.428
-338.173
-342.762
-335.319
-339.204
-340.346
-338.037
-343.637
-341.704
-343.877
-343.293
-340.594
-339.282
-339.045
-339.159
-337.048
-336.418
-339.379
-341.258
-339.019
-337.460
-338.742
-336.699
-337.390
-339.357
-337.093
-341.356
-340.557
-339.920
-343.083
-341.195
-341.651
-343.121
-340.028
-340.978
-342.875
-345.422
-339.356
-338.743
-345.236
-346.435
-344.479
-336.957
-338.078
-347.609
-339.906
-340.064
-341.632
-339.082
-335.219
-343.149
-343.017
-342.053
-342.316
-340.855
-341.899
-342.814
-344.775
-342.919
-341.253
-339.832
-343.204
-340.603
-338.839
-345.381
-342.679
-345.748
-338.511
-340.000
-341.174
-339.968
-340.586
-340.510
-337.974
-337.887
-342.151
-340.199
-337.510
-335.115
-343.185
-340.322
-335.639
-346.387
-341.715
-342.534
-340.993
-340.450
-340.237
-338.495
-334.603
-337.022
-337.880
-346.439
-340.181
-339.936
-340.306
-341.361
-339.749
-342.781
-338.313
-342.234
-343.152
-342.504
-338.643
-339.849
-338.096
-338.054
-336.917
-339.348
-341.333
-340.887
-334.640
-339.325
-341.632
-340.747
-338.746
-339.711
-340.013
-339.229
-340.252
-344.350
-342.321
-338.989
-338.582
-339.710
-340.901
-340.182
-341.052
-342.348
-343.105
-338.676
-337.453
-339.914
-338.675
-340.315
-337.667
-339.969
-335.882
-337.230
-338.352
-336.915
-336.635
-336.578
-338.166
-341.748
-345.219
-338.124
-339.272
-340.927
-337.084
-344.437
-335.858
-338.529
-337.063
-341.826
-339.800
-340.975
-332.822
-341.575
-343.714
-340.412
-341.098
-339.496
-337.925
-332.963
-342.449
-338.011
-335.824
-344.670
-339.200
-340.007
-343.679
-341.267
-338.557
-338.625
-337.065
-340.239
-341.285
-339.853
-338.832
-339.410
-337.945
-340.846
-340.449
-341.759
-339.940
-338.779
-337.390
-337.752
-335.498
-340.762
-337.329
-337.383
-337.727
-339.865
-338.287
-346.609
-336.028
-337.506
-338.466
-338.138
-338.512
-334.669
-340.393
-337.255
-340.797
-338.498
-338.944
-344.292
-339.696
-340.532
-336.631
-341.204
-345.535
-341.519
-343.691
-342.622
-340.363
-339.492
-338.994
-343.831
-337.681
-344.268
-339.703
-341.079
-344.485
-340.456
-340.697
-340.656
-340.202
-339.434
-338.062
-343.895
-337.787
-336.975
-334.608
-342.924
-341.566
-337.850
-340.838
-341.525
-342.221
-340.126
-340.138
-339.976
-335.943
-337.941
-337.543
-343.310
-337.380
-340.860
-341.863
-339.042
-337.969
-337.169
-335.028
-343.543
-340.367
-338.692
-339.679
-340.033
-342.124
-340.780
-337.421
-333.646
-335.518
-338.323
-333.273
-342.522
-342.388
-343.540
-341.540
-338.651
-340.437
-339.353
-341.920
-340.720
-342.022
-344.348
-341.984
-339.487
-342.159
-344.632
-342.560
-341.749
-342.856
-336.826
-337.784
-336.525
-336.025
-344.038
-339.559
-337.472
-339.171
-338.894
-344.066
-331.724
-343.523
-341.661
-341.941
-335.100
-343.041
-343.152
-339.492
-340.190
-340.139
-341.439
-339.057
-339.096
-338.279
-340.359
-340.536
-340.492
-339.983
-339.425
-336.328
-341.789
-341.091
-341.818
-339.127
-338.031
-337.415
-342.453
-345.289
-340.093
-340.008
-333.800
-341.853
-343.666
-332.471
-342.286
-329.071
-342.139
-338.830
-341.838
-338.249
-337.111
-339.655
-339.760
-340.104
-337.461
-341.480
-339.637
-340.041
-341.904
-344.443
-341.019
-342.171
-335.998
-340.128
-342.139
-339.595
-339.516
-341.493
-342.919
-341.081
-337.990
-333.862
-339.625
-338.952
-338.943
-341.159
-336.052
-336.774
-341.614
-340.434
-339.985
-338.687
-338.128
-339.934
-340.812
-341.399
-338.093
-339.812
-339.202
-340.373
-337.169
-338.942
-339.422
-340.805
-336.069
-336.295
-340.857
-337.767
-339.915
-344.136
-340.442
-339.216
-345.619
-343.172
-336.406
-343.133
-341.641
-335.872
-339.643
-341.504
-344.484
-342.560
-343.178
-338.963
-340.810
-343.911
-335.118
-334.904
-338.515
-338.358
-342.292
-339.806
-339.292
-335.548
-334.999
-337.044
-339.936
-336.501
-342.703
-345.747
-343.535
-333.691
-339.978
-341.317
-339.609
-338.202
-339.124
-340.450
-335.739
-342.428
-347.850
-343.412
-340.002
-342.739
-340.699
-340.376
-335.720
-337.559
-339.429
-337.100
-342.349
-343.364
-341.020
-343.127
-340.249
-339.169
-346.422
-346.185
-338.139
-338.946
-338.772
-343.052
-340.294
-341.828
-342.297
-341.047
-341.798
-340.692
-338.782
-341.798
-337.883
-335.576
-339.724
-340.095
-338.578
-338.445
-338.557
-339.269
-334.061
-338.254
-343.326
-345.897
-336.219
-337.671
-335.904
-338.092
-336.092
-338.602
-334.705
-341.819
-342.773
-339.785
-342.401
-341.857
-342.683
-341.750
-338.065
-342.105
-339.446
-339.798
-337.532
-337.396
-339.091
-341.420
-340.526
-333.267
-335.055
-339.207
-343.580
-341.348
-347.885
-344.556
-340.358
-340.309
-341.842
-342.003
-344.717
-345.063
-342.864
-341.588
-340.113
-343.727
-339.279
-344.361
-338.586
-335.366
-343.932
-339.743
-345.382
-342.438
-340.348
-336.227
-341.905
-343.683
-340.649
-342.695
-343.356
-345.226
-338.662
-338.644
-340.625
-337.688
-337.806
-337.836
-341.345
-341.547
-344.490
-337.543
-343.606
-341.972
-341.296
-344.600
-337.814
-340.431
-335.373
-339.483
-339.974
-341.261
-342.491
-336.846
-337.869
-340.553
-339.673
-341.812
-338.249
-338.277
-341.108
-338.109
-341.801
-340.886
-339.788
-334.693
-335.700
-336.048
-341.793
-340.387
-325.442
-331.462
-342.225
-339.335
-339.443
-339.851
-336.859
-341.172
-343.196
-341.923
-339.194
-341.909
-339.705
-339.604
-329.435
-333.193
-341.082
-339.187
-344.109
-338.314
-339.605
-338.641
-339.589
-340.394
-342.378
-339.656
-340.621
-341.434
-346.993
-344.335
-342.688
-340.117
-345.201
-342.558
-344.987
-343.124
-339.782
-340.816
-338.233
-338.268
-337.688
-338.769
-339.889
-336.595
-337.262
-338.976
-344.292
-343.921
-343.895
-341.090
-345.698
-343.131
-342.577
-344.241
-336.970
-336.929
-342.379
-340.580
-341.848
-339.073
-339.865
-343.009
-339.535
-340.698
-339.163
-340.474
-338.786
-337.741
-341.768
-337.464
-342.017
-340.898
-338.017
-340.599
-339.109
-341.523
-340.416
-340.306
-337.744
-339.338
-345.773
-346.236
-342.731
-332.964
-342.651
-340.240
-346.095
-343.874
-343.730
-340.615
-340.346
-340.757
-341.178
-341.598
-341.459
-339.121
-338.090
-333.951
-344.213
-334.132
-337.759
-338.832
-336.993
-339.378
-338.949
-344.762
-337.768
-340.263
-342.655
-347.355
-346.260
-340.506
-337.146
-341.208
-340.056
-338.368
-338.135
-338.750
-336.927
-339.098
-341.886
-339.742
-340.228
-337.752
-344.760
-340.425
-337.369
-339.162
-340.085
-337.142
-345.378
-340.724
-340.934
-339.571
-345.245
-342.326
-335.489
-341.864
-342.539
-343.962
-344.917
-338.535
-336.718
-338.621
-338.584
-335.277
-343.807
-342.216
-339.408
-342.860
-337.650
-340.240
-341.486
-340.022
-339.048
-336.900
-336.493
-336.603
-343.544
-344.225
-346.533
-334.454
-338.011
-338.969
-335.579
-333.157
-338.384
-339.884
-341.735
-339.461
-332.534
-336.362
-344.209
-340.940
-340.027
-340.358
-339.366
-337.758
-343.525
-335.286
-340.097
-342.369
-342.861
-338.562
-340.486
-341.103
-339.227
-343.416
-339.700
-336.866
-336.666
-337.266
-339.483
-340.550
-338.653
-336.574
-337.769
-337.799
-343.605
-338.453
-341.562
-344.297
-338.970
-339.024
-345.901
-339.374
-342.579
-337.743
-336.475
-339.721
-341.107
-341.012
-345.096
-338.336
-336.636
-338.408
-335.413
-334.590
-342.313
-341.548
-331.604
-334.788
-342.380
-341.565
-340.353
-342.265
-340.865
-341.868
-339.309
-336.455
-338.068
-338.295
-340.098
-340.118
-345.066
-339.998
-335.478
-337.768
-340.199
-342.955
-337.696
-337.501
-336.636
-340.874
-343.706
-340.747
-342.488
-338.524
-339.370
-338.413
-342.934
-343.951
-337.859
-339.345
-336.275
-340.612
-334.851
-335.796
-340.350
-340.546
-341.952
-341.677
-344.022
-341.983
-341.559
-340.951
-335.490
-338.877
-343.742
-341.173
-342.215
-338.659
-340.149
-341.440
-336.923
-341.469
-344.120
-341.161
-340.909
-342.189
-337.348
-338.214
-339.787
-343.332
-343.852
-336.016
-342.424
-342.385
-340.216
-339.871
-336.741
-335.751
-341.751
-338.155
-342.425
-339.687
