# Supplementary material for: A Fast and Efficient Approach for Genomic Selection with High-Density Markers
Source: G3 (Bethesda). 2012 Oct 1;2(10):1179–84. doi: 10.1534/g3.112.003822 (PMC3464110; doi:10.1534/g3.112.003822)
Supplement: Supporting Information [file supp_2.10.1179_FileS1.zip › Rep1_50/Rep14/trainTBV]

-337.329
-337.395
-339.326
-336.571
-339.600
-341.443
-342.307
-339.513
-340.098
-343.024
-343.076
-345.243
-340.242
-335.195
-340.664
-338.711
-342.900
-344.001
-331.845
-338.824
-341.704
-341.724
-342.430
-340.486
-340.382
-341.768
-341.888
-341.066
-340.511
-335.055
-339.714
-335.151
-340.378
-340.487
-338.746
-340.712
-338.597
-336.598
-338.781
-338.399
-339.986
-341.062
-338.399
-340.333
-342.073
-340.161
-342.262
-339.981
-337.007
-339.617
-340.536
-339.037
-338.610
-338.199
-339.413
-339.327
-344.575
-345.414
-341.090
-341.422
-338.587
-337.432
-337.155
-339.366
-336.936
-340.385
-343.065
-338.930
-338.452
-340.530
-339.784
-339.705
-342.078
-339.775
-342.340
-340.985
-341.363
-341.129
-339.436
-338.384
-337.918
-338.037
-341.512
-338.060
-338.424
-338.060
-342.500
-339.341
-341.852
-340.031
-342.980
-340.879
-331.019
-336.254
-329.155
-333.714
-342.232
-338.922
-339.259
-340.823
-344.230
-343.012
-343.883
-342.668
-340.481
-338.752
-342.257
-342.754
-345.858
-340.920
-338.878
-340.349
-338.703
-345.317
-342.958
-341.816
-341.427
-337.984
-339.979
-339.270
-344.667
-344.749
-336.839
-343.318
-340.894
-335.051
-342.451
-337.246
-341.224
-341.372
-341.025
-339.477
-340.780
-340.581
-343.719
-340.009
-338.708
-338.879
-340.017
-338.635
-339.007
-338.243
-341.948
-336.704
-339.358
-337.675
-341.282
-342.423
-338.323
-343.168
-340.706
-343.239
-339.061
-339.552
-336.831
-337.897
-341.994
-340.536
-340.994
-340.429
-346.859
-345.188
-346.761
-341.315
-340.696
-344.144
-338.085
-344.880
-339.185
-334.583
-338.996
-338.125
-339.571
-343.031
-337.200
-340.174
-342.390
-339.383
-339.994
-340.018
-338.341
-336.627
-335.160
-340.671
-339.254
-338.401
-339.985
-338.390
-342.440
-338.040
-338.759
-337.944
-341.696
-339.756
-341.030
-333.452
-341.953
-338.194
-336.854
-339.623
-340.183
-340.022
-339.453
-342.053
-339.618
-341.986
-341.977
-342.806
-339.034
-336.204
-340.843
-338.306
-340.601
-334.585
-338.695
-340.366
-341.794
-340.945
-337.454
-340.386
-338.084
-342.015
-341.863
-341.568
-337.166
-336.801
-342.513
-340.008
-336.145
-340.023
-336.702
-337.975
-338.288
-339.634
-335.698
-342.250
-337.899
-338.706
-335.929
-338.679
-339.015
-342.825
-340.765
-341.378
-339.123
-343.653
-341.654
-341.736
-341.036
-338.161
-340.911
-344.052
-339.390
-338.757
-340.849
-341.686
-339.198
-342.777
-338.749
-344.251
-338.420
-339.390
-339.015
-338.237
-337.086
-339.587
-337.209
-339.500
-337.657
-339.227
-337.971
-337.841
-339.659
-339.812
-338.983
-336.675
-340.555
-339.131
-338.568
-338.605
-336.937
-343.356
-340.458
-337.000
-331.934
-338.477
-333.767
-335.833
-335.179
-338.478
-338.448
-339.157
-341.030
-334.222
-340.522
-334.499
-341.450
-333.344
-336.783
-340.293
-337.524
-337.820
-335.511
-338.229
-337.059
-337.739
-335.267
-336.785
-337.530
-336.448
-335.272
-337.073
-336.083
-338.741
-334.348
-334.235
-335.655
-335.703
-336.276
-337.237
-338.649
-341.056
-339.437
-341.217
-343.293
-340.757
-342.211
-339.304
-342.138
-340.255
-339.824
-339.693
-339.037
-342.559
-342.254
-337.473
-340.640
-342.411
-340.942
-341.167
-337.893
-338.369
-334.966
-338.846
-336.910
-337.220
-342.513
-338.528
-337.591
-342.232
-335.544
-339.104
-336.248
-339.875
-331.960
-343.899
-336.744
-340.074
-334.940
-341.861
-340.040
-334.664
-337.655
-341.541
-339.620
-337.888
-339.325
-341.301
-339.731
-335.501
-343.600
-336.872
-343.248
-335.951
-345.800
-337.918
-340.512
-339.099
-341.329
-340.250
-339.412
-340.748
-340.776
-339.078
-341.595
-338.519
-340.775
-337.656
-339.056
-335.688
-337.630
-340.992
-341.730
-338.905
-342.610
-338.887
-338.595
-340.417
-338.886
-338.186
-342.629
-344.719
-344.940
-340.649
-346.245
-343.470
-346.715
-341.349
-345.027
-344.812
-345.506
-343.535
-346.060
-345.292
-342.815
-344.991
-345.731
-342.853
-346.377
-341.351
-339.527
-339.965
-344.495
-341.879
-340.338
-342.506
-341.449
-340.799
-344.089
-342.329
-343.637
-341.431
-345.834
-342.966
-343.996
-341.567
-343.157
-342.738
-347.153
-343.845
-340.340
-338.580
-337.430
-338.989
-340.808
-334.841
-339.025
-341.798
-340.042
-339.974
-338.307
-340.726
-336.797
-340.865
-340.887
-339.326
-340.980
-341.269
-339.683
-340.038
-341.557
-339.236
-341.775
-333.666
-333.260
-337.608
-337.299
-337.190
-343.149
-334.596
-338.868
-335.341
-340.591
-336.533
-338.534
-335.333
-339.997
-335.931
-338.583
-336.788
-342.827
-341.288
-337.915
-339.959
-341.762
-340.249
-340.739
-342.154
-337.705
-340.114
-336.910
-342.880
-336.421
-342.893
-339.232
-339.181
-337.169
-341.769
-339.281
-340.578
-335.790
-335.674
-338.413
-334.560
-335.025
-338.331
-335.125
-336.867
-335.524
-337.873
-337.368
-336.249
-339.467
-333.641
-333.075
-333.699
-339.461
-336.177
-339.068
-335.922
-340.793
-344.246
-341.478
-342.061
-339.992
-343.263
-340.395
-343.404
-336.432
-341.074
-340.658
-339.004
-337.829
-342.658
-338.730
-339.240
-339.456
-337.673
-337.847
-340.234
-341.432
-343.210
-338.995
-341.594
-339.531
-343.033
-342.187
-340.303
-343.375
-340.816
-342.485
-342.707
-341.171
-341.569
-340.076
-340.320
-339.319
-339.321
-340.103
-341.360
-342.252
-344.030
-347.731
-342.861
-342.506
-341.646
-344.731
-341.262
-343.791
-341.000
-342.405
-341.892
-343.870
-342.418
-344.455
-343.643
-345.960
-343.194
-346.417
-340.154
-333.535
-339.481
-334.376
-337.811
-338.901
-341.303
-332.375
-340.255
-333.964
-342.477
-333.180
-341.302
-334.900
-339.847
-334.068
-340.816
-333.450
-339.686
-333.013
-342.622
-336.733
-339.507
-335.096
-339.801
-334.430
-340.983
-335.057
-337.662
-335.000
-339.794
-336.285
-339.109
-333.409
-339.123
-335.402
-338.612
-335.036
-337.629
-335.361
-342.386
-337.220
-337.488
-337.312
-337.477
-341.317
-339.293
-340.013
-340.049
-340.067
-340.225
-337.671
-339.270
-338.574
-339.848
-337.303
-337.609
-337.232
-338.094
-337.027
-337.796
-342.771
-340.079
-339.891
-340.746
-338.643
-342.728
-340.214
-339.228
-337.829
-342.000
-339.923
-339.273
-342.515
-342.422
-341.587
-341.199
-340.831
-339.481
-340.785
-342.732
-337.666
-339.362
-337.811
-339.712
-338.899
-341.679
-336.744
-341.634
-339.931
-339.351
-338.014
-337.611
-336.034
-341.527
-336.632
-341.236
-338.118
-339.937
-336.932
-338.631
-339.631
-341.442
-341.130
-339.410
-340.374
-340.799
-342.307
-339.710
-342.027
-341.745
-346.374
-338.980
-340.935
-341.930
-343.248
-338.909
-342.515
-341.609
-339.114
-341.120
-335.852
-343.182
-333.470
-344.314
-337.332
-342.481
-338.141
-341.344
-338.099
-342.410
-335.552
-338.451
-338.172
-341.588
-342.295
-342.173
-334.908
-344.094
-334.999
-340.010
-346.565
-338.113
-339.250
-337.024
-343.917
-337.183
-344.068
-333.030
-339.621
-338.676
-340.934
-334.819
-340.136
-336.998
-340.878
-333.861
-343.092
-336.108
-344.975
-335.050
-347.842
-340.665
-344.246
-340.792
-346.269
-342.863
-346.892
-340.901
-345.026
-342.219
-348.500
-340.339
-342.035
-341.354
-344.593
-343.085
-345.316
-340.845
-346.338
-341.714
-340.198
-340.949
-339.104
-340.183
-341.978
-339.394
-340.850
-340.058
-338.153
-338.776
-339.756
-338.909
-339.193
-340.000
-338.064
-338.116
-338.439
-338.976
-339.511
-340.956
-332.113
-339.421
-330.376
-339.447
-330.946
-341.210
-332.845
-343.322
-334.388
-341.051
-333.419
-340.565
-330.388
-340.356
-340.140
-342.580
-332.176
-343.128
-333.195
-339.427
-344.843
-338.442
-344.311
-334.378
-341.006
-335.577
-342.139
-337.588
-344.260
-336.702
-342.001
-333.734
-341.423
-333.640
-342.109
-331.802
-338.091
-334.794
-344.023
-334.247
-336.693
-343.475
-339.916
-339.100
-338.244
-340.911
-345.006
-343.693
-342.462
-344.613
-338.203
-343.238
-340.439
-341.133
-340.051
-341.968
-342.734
-339.819
-339.942
-340.207
-342.020
-339.923
-340.704
-338.210
-339.081
-339.930
-339.703
-339.009
-343.908
-341.399
-337.379
-342.359
-337.187
-340.470
-339.001
-342.386
-337.672
-342.696
-339.055
-340.835
-337.672
-340.629
-341.458
-337.681
-342.058
-340.993
-339.874
-338.092
-344.217
-339.920
-338.084
-336.994
-343.428
-340.082
-340.020
-339.443
-342.430
-340.900
-343.362
-343.603
-340.162
-339.434
-332.311
-343.041
-339.127
-338.219
-338.808
-342.496
-336.484
-342.455
-333.953
-339.197
-338.399
-340.428
-336.215
-339.677
-339.567
-339.423
-341.085
-341.196
-334.882
-340.012
-330.781
-339.765
-333.503
-337.871
-332.201
-337.261
-333.769
-338.679
-334.089
-338.944
-330.848
-339.230
-331.281
-340.412
-332.737
-337.594
-335.565
-339.962
-339.980
-339.365
-340.893
-339.642
-340.413
-340.556
-342.045
-340.788
-339.925
-341.687
-343.044
-338.912
-341.503
-342.746
-340.319
-337.886
-341.835
-341.870
-342.759
-339.537
-339.184
-340.005
-337.042
-340.377
-340.976
-340.826
-340.482
-339.205
-336.747
-341.261
-339.171
-336.947
-336.885
-339.091
-337.694
-340.507
-340.160
-340.429
-338.474
-338.624
-342.215
-341.972
-343.479
-343.696
-340.362
-344.108
-342.257
-343.678
-339.604
-343.126
-338.973
-343.661
-340.773
-343.510
-340.956
-345.438
-343.042
-345.111
-340.424
-345.144
-335.542
-338.931
-335.267
-340.392
-339.069
-336.333
-336.193
-338.013
-337.427
-336.340
-336.823
-338.143
-337.205
-338.633
-336.769
-340.299
-337.345
-336.999
-338.973
-339.979
-336.726
-343.049
-336.129
-346.450
-332.485
-342.157
-333.948
-343.868
-334.658
-342.988
-336.951
-339.686
-335.480
-342.550
-332.562
-343.042
-336.407
-344.611
-332.031
-340.346
-341.837
-344.410
-338.807
-339.948
-342.265
-342.457
-339.461
-343.287
-340.538
-338.311
-342.854
-341.702
-340.637
-341.235
-339.763
-340.296
-339.034
-340.802
-341.913
-342.015
-337.002
-340.120
-340.164
-341.143
-339.539
-340.222
-340.709
-336.911
-339.919
-341.963
-340.297
-339.240
-340.506
-338.609
-341.337
-341.254
-342.405
-341.219
-339.140
-340.878
-331.769
-333.708
-330.913
-337.221
-330.103
-334.370
-329.289
-336.092
-335.603
-334.929
-333.208
-336.363
-334.289
-332.780
-332.844
-334.455
-334.616
-332.481
-330.494
-336.105
-342.882
-340.442
-343.134
-343.922
-340.852
-341.793
-341.842
-341.334
-344.444
-341.867
-342.559
-342.879
-343.839
-341.406
-339.906
-341.699
-343.171
-344.801
-343.437
-341.470
-341.868
-335.679
-338.018
-339.205
-342.612
-339.246
-339.421
-338.509
-332.682
-335.629
-341.127
-341.714
-338.240
-336.024
-340.098
-334.391
-338.067
-335.955
-339.360
-333.404
-338.246
-339.280
-337.748
-337.971
-337.850
-338.788
-338.800
-338.185
-339.788
-339.189
-339.382
-338.330
-337.642
-339.410
-339.401
-339.823
-338.297
-338.317
-340.027
-337.715
-341.859
-342.726
-344.154
-340.963
-340.326
-341.171
-342.357
-340.810
-342.199
-342.460
-341.049
-344.008
-338.905
-342.466
-340.646
-340.651
-342.513
-342.961
-343.206
-341.500
-344.923
-345.240
-342.924
-343.552
-340.111
-341.100
-341.320
-341.539
-342.024
-343.057
-342.913
-343.035
-340.561
-340.955
-342.442
-343.607
-339.886
-341.672
-342.654
-339.970
-340.370
-336.543
-336.666
-340.262
-339.315
-339.969
-339.407
-337.496
-335.545
-340.648
-340.923
-339.810
-337.074
-339.064
-335.436
-340.132
-337.698
-341.121
-340.144
-337.553
-338.545
-342.519
-340.271
-343.762
-340.296
-341.669
-341.411
-342.939
-342.916
-342.158
-339.229
-343.407
-339.588
-340.277
-339.497
-343.224
-341.054
-341.672
-340.136
-342.011
-336.309
-341.421
-343.135
-341.727
-339.183
-339.689
-344.375
-342.303
-339.989
-341.509
-345.467
-339.396
-336.374
-339.841
-340.931
-340.947
-340.898
-337.449
-342.746
-341.177
-343.866
-343.437
-346.060
-343.618
-345.632
-344.721
-346.725
-341.911
-347.187
-342.627
-345.130
-344.445
-345.581
-343.848
-345.740
-342.551
-343.903
-341.953
-346.949
-339.288
-342.358
-345.739
-346.263
-344.823
-342.121
-348.748
-346.435
-344.468
-347.306
-345.001
-344.746
-343.995
-347.559
-345.577
-345.581
-347.045
-347.287
-346.121
-347.216
-344.589
-342.834
-341.227
-343.788
-340.960
-343.887
-341.603
-343.288
-338.473
-342.521
-341.511
-340.409
-338.549
-344.082
-341.488
-342.736
-338.883
-343.158
-341.254
-340.023
-344.233
-337.008
-337.708
-336.590
-337.954
-337.025
-340.217
-337.100
-337.682
-338.142
-337.672
-339.662
-337.134
-339.586
-339.699
-335.557
-337.507
-340.290
-339.787
-339.934
-335.718
-337.811
-340.468
-337.065
-340.826
-336.852
-339.265
-334.648
-339.974
-339.377
-336.015
-339.401
-338.715
-340.915
-339.770
-338.683
-341.432
-341.691
-342.174
-340.050
-339.115
-345.318
-341.443
-340.252
-344.230
-342.758
-342.073
-340.638
-342.153
-339.527
-337.191
-342.266
-341.985
-340.827
-341.426
-344.863
-341.358
-343.856
-342.265
-342.929
-342.327
-341.629
-342.187
-342.567
-342.397
-342.332
-340.397
-340.020
-341.669
-339.679
-342.154
-342.935
-341.224
-342.492
-338.993
-341.635
-340.147
-344.022
-340.513
-341.370
-338.784
-338.415
-340.400
-340.404
-340.574
-339.237
-339.432
-339.684
-340.157
-340.109
-339.108
-340.140
-339.177
-339.582
-338.014
-342.787
-337.248
-342.321
-338.302
-343.146
-338.200
-333.921
-340.301
-342.021
-339.993
-334.305
-341.712
-336.583
-340.219
-335.757
-338.700
-341.515
-340.670
-336.720
-341.537
-334.642
-342.977
-335.881
-340.111
-339.614
-337.487
-339.435
-335.910
-340.173
-336.753
-338.577
-337.163
-338.257
-338.737
-337.175
-338.269
-336.654
-337.601
-337.490
-338.752
-337.763
-338.406
-338.612
-339.410
-338.158
-339.480
-340.720
-339.000
-338.524
-339.248
-340.706
-341.173
-338.097
-339.297
-339.645
-338.904
-340.868
-338.307
-337.793
-339.659
-338.650
-339.104
-343.094
-339.863
-338.419
-339.199
-339.680
-340.324
-339.081
-343.066
-337.236
-339.740
-338.058
-339.951
-336.973
-342.009
-336.479
-339.429
-339.485
-341.226
-339.228
-343.337
-335.865
-339.293
-338.782
-340.474
-337.693
-340.802
-345.443
-342.437
-341.505
-343.533
-337.060
-339.692
-340.321
-337.161
-340.795
-340.405
-337.593
-340.724
-340.092
-341.106
-339.486
-339.492
-344.554
-344.865
-340.458
-342.712
-344.096
-345.044
-339.142
-342.839
-343.507
-344.619
-340.538
-343.633
-340.496
-341.341
-340.254
-343.227
-343.291
-342.427
-340.948
-344.550
-341.409
-343.461
-339.186
-336.920
-338.571
-340.180
-339.433
-338.794
-338.099
-341.291
-338.556
-340.343
-335.317
-339.873
-340.595
-342.600
-339.853
-336.513
-335.954
-342.337
-339.919
-341.331
-332.016
-340.102
-330.708
-339.218
-331.062
-341.660
-332.958
-340.657
-332.118
-340.129
-332.174
-335.984
-336.301
-342.115
-331.053
-339.129
-332.656
-337.959
-332.191
-340.084
-345.462
-340.923
-337.913
-341.227
-338.332
-341.807
-337.170
-339.509
-336.016
-343.702
-333.606
-341.963
-342.308
-341.249
-336.262
-344.178
-333.891
-344.354
-335.461
-343.604
-338.501
-340.539
-337.243
-340.912
-334.917
-341.727
-337.334
-344.561
-336.397
-340.688
-337.026
-343.951
-337.458
-342.354
-336.939
-340.600
-339.578
-339.182
-338.560
-343.133
-343.231
-340.768
-340.552
-343.044
-343.615
-342.543
-343.528
-341.408
-339.413
-343.199
-342.220
-340.464
-341.996
-341.590
-340.848
-342.541
-339.939
-342.453
-342.052
-342.162
-337.155
-340.376
-336.113
-336.485
-341.205
-338.299
-339.969
-339.927
-341.139
-340.522
-340.763
-337.603
-343.387
-338.151
-341.413
-339.111
-338.323
-338.442
-337.468
-340.479
-340.627
-336.919
-337.336
-335.278
-340.056
-337.739
-340.402
-335.164
-340.239
-334.782
-341.324
-335.703
-341.554
-335.608
-338.285
-338.339
-337.565
-336.387
-341.872
-338.278
-338.661
-340.121
-340.129
-339.329
-338.801
-340.927
-341.931
-342.282
-341.122
-342.107
-341.597
-340.177
-340.761
-339.376
-340.823
-341.311
-339.333
-342.642
-340.050
-341.265
-347.153
-344.544
-345.252
-343.019
-347.562
-344.255
-345.812
-344.431
-347.119
-342.025
-344.675
-342.936
-348.171
-345.836
-346.509
-341.720
-345.377
-345.414
-346.914
-341.120
-336.927
-341.122
-339.173
-338.949
-334.454
-337.184
-341.625
-338.221
-340.224
-338.993
-339.134
-339.447
-335.260
-341.341
-335.015
-337.540
-334.964
-341.307
-342.724
-339.680
-344.743
-340.691
-341.691
-342.653
-337.038
-341.093
-337.742
-343.749
-339.976
-344.352
-337.656
-346.418
-339.012
-340.823
-343.576
-341.558
-337.209
-341.387
-341.178
-342.542
-344.789
-339.502
-342.753
-343.061
-343.073
-340.864
-342.456
-340.902
-345.118
-339.735
-342.735
-344.276
-339.683
-339.703
-341.074
-340.409
-342.139
-337.568
-345.670
-340.188
-344.141
-338.078
-339.160
-339.680
-343.662
-340.322
-336.943
-340.726
-337.414
-340.852
-344.279
-339.666
-345.277
-339.479
-339.422
-338.335
-344.105
-339.516
-340.792
-335.370
-340.798
-339.955
-340.127
-341.304
-340.579
-341.429
-338.547
-339.404
-341.295
-342.094
-339.639
-341.331
-341.524
-339.043
-341.870
-341.217
-341.128
-340.492
-340.452
-338.683
-342.516
-339.775
-344.420
-339.290
-345.527
-344.502
-344.210
-340.822
-344.500
-343.444
-337.675
-341.815
-345.119
-341.542
-344.390
-340.526
-346.595
-339.658
-344.708
-340.001
-335.211
-339.461
-338.409
-336.837
-337.138
-338.320
-333.995
-336.987
-338.162
-336.752
-339.353
-335.007
-337.102
-336.797
-340.572
-338.619
-335.208
-334.846
-337.546
-335.352
-339.327
-337.041
-337.401
-339.955
-342.605
-340.356
-337.883
-336.680
-339.777
-338.358
-338.198
-336.864
-338.538
-337.783
-339.113
-340.438
-342.060
-337.108
-337.946
-336.508
-346.423
-343.144
-342.759
-341.628
-343.091
-341.402
-345.367
-343.744
-342.957
-340.445
-344.607
-341.903
-346.381
-340.787
-341.111
-340.669
-342.549
-342.922
-346.156
-339.882
-338.631
-341.515
-341.393
-338.947
-341.652
-337.706
-337.670
-339.945
-342.137
-338.306
-339.294
-336.722
-341.903
-339.944
-338.433
-338.178
-340.758
-340.268
-342.617
-338.585
-338.640
-340.476
-338.626
-341.155
-339.572
-338.659
-338.739
-340.101
-340.877
-337.311
-340.036
-338.621
-339.791
-337.495
-339.795
-338.578
-340.013
-341.614
-339.432
-339.142
-345.563
-342.085
-346.315
-341.537
-347.583
-343.763
-346.505
-340.649
-345.629
-342.873
-338.623
-341.759
-346.095
-339.499
-345.478
-342.390
-341.367
-343.938
-347.239
-338.962
-340.750
-337.804
-339.993
-339.133
-344.514
-340.700
-339.919
-338.552
-335.497
-337.054
-339.578
-338.056
-342.350
-336.528
-339.417
-337.912
-343.854
-338.675
-345.907
-336.330
-339.868
-336.981
-339.786
-336.472
-338.947
-338.716
-337.673
-342.162
-338.357
-338.869
-339.916
-341.245
-336.813
-342.618
-337.413
-339.303
-339.239
-340.941
-341.033
-338.764
-337.300
-337.341
-342.210
-334.984
-339.842
-334.157
-338.915
-335.135
-339.156
-337.396
-336.120
-332.903
-340.067
-335.307
-339.398
-335.695
-340.945
-334.750
-337.030
-334.262
-337.609
-340.292
-337.903
-337.990
-337.382
-341.375
-335.943
-340.950
-338.409
-339.148
-339.129
-338.788
-335.658
-339.582
-336.446
-336.240
-338.858
-336.227
-339.586
-337.120
-344.471
-341.249
-343.151
-340.126
-342.735
-339.767
-345.919
-342.487
-343.045
-340.987
-343.001
-342.845
-344.808
-344.271
-342.236
-341.985
-340.457
-340.673
-345.621
-343.624
-338.185
-338.729
-334.129
-338.758
-336.692
-337.944
-336.486
-340.035
-337.751
-340.104
-338.815
-341.040
-335.926
-340.573
-338.100
-340.474
-340.649
-342.883
-336.956
-340.421
-338.329
-341.553
-338.777
-338.398
-338.449
-338.844
-338.423
-338.490
-340.653
-339.560
-338.838
-340.580
-340.493
-339.533
-338.175
-337.307
-338.564
-338.374
-339.283
-340.184
-341.259
-340.640
-339.317
-337.896
-337.442
-340.234
-339.720
-339.128
-340.514
-337.292
-339.112
-339.844
-339.465
-336.477
-340.520
-335.892
-339.678
-338.152
-339.692
-339.778
-340.009
-338.687
-340.424
-338.539
-340.387
-338.886
-339.253
-337.521
-338.881
-340.350
-338.906
-338.344
-338.901
-338.346
-339.930
-338.736
-340.588
-339.475
-339.060
-338.735
-337.736
-335.294
-336.706
-335.434
-335.759
-334.215
-338.378
-335.507
-340.386
-333.408
-337.657
-335.821
-339.301
-333.528
-338.938
-333.878
-337.953
-335.153
-336.816
-332.024
-337.870
-342.463
-338.249
-339.940
-338.191
-339.613
-337.953
-340.426
-342.601
-340.483
-341.629
-340.996
-342.014
-337.519
-339.202
-341.252
-336.003
-339.465
-339.193
-339.860
-340.327
-340.716
-341.127
-342.526
-340.869
-340.813
-340.431
-340.803
-340.147
-340.059
-341.024
-341.812
-341.012
-341.813
-342.163
-339.314
-341.463
-340.503
-340.562
-342.865
-336.079
-341.984
-338.086
-342.064
-338.541
-338.393
-339.148
-335.930
-340.485
-338.414
-341.017
-339.512
-339.991
-338.717
-337.773
-340.793
-342.326
-339.101
-341.554
-337.938
