# Supplementary material for: A Fast and Efficient Approach for Genomic Selection with High-Density Markers
Source: G3 (Bethesda). 2012 Oct 1;2(10):1179–84. doi: 10.1534/g3.112.003822 (PMC3464110; doi:10.1534/g3.112.003822)
Supplement: Supporting Information [file supp_2.10.1179_FileS1.zip › Rep1_50/Rep14/trainY]

-335.940
-337.920
-342.243
-333.379
-339.776
-344.369
-337.927
-338.060
-340.792
-343.098
-345.493
-344.758
-341.201
-333.535
-346.358
-340.593
-338.663
-344.279
-332.725
-338.013
-342.633
-342.514
-342.630
-339.343
-341.179
-347.029
-343.655
-344.797
-342.431
-333.050
-341.815
-334.042
-343.307
-345.262
-345.917
-338.469
-337.129
-336.419
-338.253
-333.519
-343.276
-343.606
-340.311
-340.525
-340.039
-337.254
-346.109
-340.035
-338.547
-338.701
-340.923
-335.387
-334.062
-336.908
-341.334
-340.922
-349.964
-345.550
-336.855
-341.256
-337.835
-333.625
-336.066
-338.897
-336.876
-341.710
-337.996
-335.093
-341.271
-340.504
-341.682
-338.680
-344.084
-342.759
-341.395
-348.981
-339.229
-344.574
-336.387
-344.017
-333.787
-341.172
-344.847
-336.955
-344.026
-337.299
-347.090
-341.202
-341.856
-334.380
-342.365
-340.055
-327.032
-335.749
-329.148
-333.032
-340.411
-335.102
-337.520
-343.969
-344.732
-340.989
-343.254
-347.175
-340.509
-335.161
-347.215
-342.342
-348.549
-344.059
-337.265
-344.493
-339.599
-347.449
-345.254
-340.554
-340.533
-335.382
-335.461
-339.607
-342.213
-342.267
-338.631
-338.052
-343.112
-336.148
-342.269
-339.550
-342.998
-335.729
-342.882
-340.051
-340.698
-342.525
-341.800
-341.715
-334.657
-338.992
-333.579
-334.166
-339.909
-339.001
-344.035
-340.207
-340.644
-338.387
-337.948
-344.741
-339.246
-344.890
-335.991
-343.048
-339.236
-340.721
-334.148
-342.121
-339.684
-341.570
-338.963
-340.525
-346.484
-347.405
-347.663
-343.443
-343.174
-344.891
-333.412
-341.818
-342.511
-336.467
-340.451
-336.246
-339.411
-340.442
-340.239
-338.572
-345.827
-340.253
-338.247
-341.545
-338.906
-340.362
-335.117
-342.943
-334.125
-339.260
-339.324
-341.496
-339.107
-342.996
-334.830
-337.528
-344.266
-343.774
-344.679
-327.404
-338.393
-334.701
-338.890
-343.047
-344.121
-343.929
-340.588
-338.710
-342.398
-340.469
-336.952
-341.829
-339.842
-337.077
-342.000
-333.947
-341.320
-338.256
-340.194
-338.051
-341.079
-342.001
-338.842
-343.447
-334.975
-339.374
-340.942
-338.459
-340.337
-338.879
-341.215
-336.310
-338.081
-342.518
-337.944
-339.727
-338.931
-341.836
-325.314
-340.174
-339.911
-336.186
-335.067
-336.830
-338.577
-339.543
-339.096
-344.454
-341.985
-345.029
-340.965
-343.580
-340.589
-337.685
-340.205
-347.823
-339.330
-340.225
-335.807
-340.731
-334.731
-351.144
-343.881
-345.986
-333.941
-334.791
-340.161
-336.558
-338.218
-334.387
-338.516
-340.390
-337.263
-343.588
-337.930
-340.376
-342.050
-342.208
-345.727
-336.089
-338.311
-342.485
-336.032
-336.983
-335.842
-343.893
-337.307
-335.048
-333.723
-335.520
-331.711
-335.645
-334.072
-337.638
-336.381
-339.145
-342.714
-330.157
-344.195
-333.613
-340.510
-331.743
-336.456
-340.598
-343.020
-342.740
-332.757
-334.061
-334.000
-339.828
-333.016
-335.973
-338.266
-339.856
-341.080
-337.839
-335.801
-333.834
-335.301
-331.385
-333.040
-333.790
-340.036
-339.571
-337.874
-338.017
-338.606
-345.468
-349.358
-341.326
-341.949
-337.035
-338.360
-337.747
-339.269
-334.947
-342.678
-340.251
-342.496
-337.784
-337.149
-340.868
-341.833
-346.204
-334.031
-344.202
-332.138
-334.862
-337.402
-339.916
-342.324
-339.338
-342.065
-338.894
-335.858
-337.042
-335.973
-349.440
-333.192
-347.292
-331.703
-338.517
-334.969
-340.069
-345.024
-333.410
-337.833
-342.552
-337.511
-335.795
-341.849
-342.909
-334.854
-334.336
-339.494
-333.814
-338.465
-336.526
-345.618
-338.506
-340.876
-330.456
-341.497
-342.339
-340.035
-342.260
-341.469
-340.905
-341.899
-338.707
-340.293
-338.634
-336.840
-342.186
-339.584
-338.564
-341.806
-337.657
-343.161
-337.058
-338.259
-339.970
-336.365
-342.142
-338.325
-346.760
-344.650
-336.175
-344.500
-342.228
-341.326
-340.950
-346.254
-342.738
-344.917
-342.907
-346.000
-345.622
-346.106
-340.481
-344.537
-340.726
-353.638
-343.004
-341.830
-343.027
-344.974
-337.914
-341.966
-343.088
-344.374
-337.396
-344.092
-347.023
-344.217
-338.462
-344.892
-345.506
-342.766
-343.090
-337.709
-340.113
-349.060
-341.207
-339.703
-337.657
-339.151
-337.882
-333.833
-333.004
-338.526
-342.001
-343.588
-343.764
-344.818
-340.933
-336.832
-337.663
-339.116
-336.862
-340.693
-337.562
-341.165
-342.861
-337.956
-335.988
-340.214
-330.895
-335.578
-340.570
-339.119
-334.299
-343.536
-332.812
-338.676
-336.682
-336.589
-339.751
-338.574
-335.911
-335.813
-333.137
-339.519
-332.885
-348.340
-347.050
-338.362
-338.325
-344.333
-339.793
-344.155
-345.729
-341.386
-342.021
-335.925
-341.785
-338.962
-340.647
-337.877
-339.450
-340.043
-338.238
-336.675
-341.660
-337.735
-337.307
-335.385
-329.891
-341.404
-337.602
-332.510
-344.040
-335.522
-339.076
-334.128
-336.257
-348.223
-331.371
-334.095
-336.451
-342.185
-330.878
-344.729
-329.954
-340.782
-341.070
-341.012
-339.396
-338.006
-344.856
-341.325
-338.480
-336.549
-343.440
-339.993
-333.541
-342.196
-339.987
-338.973
-338.915
-340.608
-334.714
-335.850
-339.036
-344.529
-343.738
-335.356
-338.010
-341.602
-344.949
-344.499
-342.588
-343.460
-336.248
-342.720
-340.573
-340.664
-342.309
-340.535
-343.159
-341.663
-341.661
-336.575
-346.537
-341.547
-341.732
-348.897
-339.698
-345.875
-344.639
-344.059
-343.984
-343.953
-342.313
-343.490
-347.736
-344.660
-338.856
-342.029
-338.898
-345.020
-345.143
-347.137
-342.183
-333.763
-342.852
-334.026
-339.257
-338.935
-343.262
-329.738
-341.802
-330.757
-344.932
-337.867
-340.705
-336.391
-336.567
-333.830
-341.344
-330.887
-342.317
-329.995
-346.312
-336.397
-338.364
-332.917
-337.299
-334.431
-341.362
-334.840
-339.161
-333.140
-339.063
-336.079
-340.811
-329.557
-341.986
-340.831
-333.744
-333.712
-336.290
-337.276
-345.423
-336.445
-340.205
-337.802
-339.971
-343.495
-332.530
-340.636
-343.370
-338.300
-338.934
-336.476
-342.462
-341.734
-337.581
-341.824
-335.002
-329.344
-338.169
-340.529
-339.432
-342.103
-339.277
-344.687
-343.802
-341.419
-346.928
-337.834
-344.692
-337.307
-340.843
-339.643
-340.464
-341.359
-346.225
-341.186
-344.207
-339.708
-342.770
-335.853
-336.799
-339.788
-347.107
-339.336
-342.663
-340.798
-339.563
-339.768
-344.078
-339.526
-340.405
-345.046
-339.184
-336.987
-340.503
-333.886
-344.001
-337.644
-340.929
-336.938
-339.026
-337.043
-339.293
-338.234
-345.891
-340.834
-342.443
-343.181
-341.571
-342.780
-346.623
-345.308
-338.533
-338.702
-338.994
-342.798
-338.127
-334.285
-339.695
-339.011
-344.482
-331.072
-346.751
-339.273
-343.361
-338.992
-342.946
-342.957
-344.139
-337.200
-341.117
-336.168
-337.128
-337.327
-343.590
-342.250
-344.613
-329.068
-336.012
-337.236
-337.897
-353.439
-336.400
-336.924
-336.239
-345.180
-335.454
-344.027
-334.191
-338.183
-341.058
-342.411
-331.400
-342.612
-336.087
-337.209
-331.598
-344.823
-335.288
-345.508
-338.961
-346.293
-341.084
-345.973
-340.942
-346.411
-343.680
-349.527
-339.144
-345.723
-344.605
-353.232
-343.315
-341.218
-341.171
-345.375
-344.734
-338.485
-345.576
-347.238
-343.579
-339.673
-344.527
-345.620
-338.679
-344.731
-335.856
-340.225
-333.371
-339.748
-342.954
-339.709
-343.667
-341.640
-334.800
-341.148
-338.508
-337.999
-339.986
-338.767
-343.657
-333.361
-339.897
-336.305
-337.728
-327.257
-345.157
-335.254
-346.047
-332.150
-338.293
-332.764
-336.928
-332.747
-342.759
-341.540
-341.107
-332.883
-341.428
-331.534
-330.280
-344.584
-343.488
-344.975
-334.521
-343.475
-338.820
-342.177
-336.268
-339.618
-339.056
-344.761
-338.307
-339.878
-333.878
-341.391
-330.567
-336.101
-334.104
-343.587
-335.427
-338.115
-338.582
-337.470
-339.290
-337.579
-333.745
-349.729
-340.307
-342.975
-341.046
-340.973
-342.593
-339.568
-340.103
-343.980
-342.744
-342.125
-335.182
-339.251
-340.918
-341.151
-345.538
-340.154
-338.144
-334.937
-339.318
-338.581
-337.379
-349.593
-344.722
-336.575
-340.718
-333.525
-344.215
-339.857
-338.644
-340.407
-340.309
-340.433
-335.091
-337.816
-342.999
-343.848
-333.904
-336.631
-344.792
-335.393
-339.670
-342.779
-341.194
-337.672
-340.234
-342.996
-336.373
-339.665
-336.753
-344.689
-337.539
-339.410
-342.014
-336.758
-342.452
-335.837
-340.011
-339.261
-338.112
-334.665
-341.929
-339.164
-345.247
-335.432
-338.230
-342.532
-344.018
-335.260
-339.310
-338.396
-343.026
-342.576
-339.315
-339.044
-339.965
-331.057
-342.876
-330.559
-338.620
-334.273
-338.713
-337.593
-333.121
-338.874
-335.473
-331.075
-347.260
-329.631
-339.546
-330.355
-336.393
-334.445
-342.865
-341.484
-337.940
-340.246
-334.483
-342.328
-339.455
-344.215
-333.406
-342.040
-340.591
-341.543
-338.416
-342.031
-339.364
-337.907
-336.486
-341.708
-345.481
-341.692
-340.350
-345.113
-335.417
-340.932
-339.083
-335.551
-341.991
-339.641
-338.073
-333.373
-342.064
-339.786
-333.941
-340.955
-343.144
-334.909
-341.727
-337.560
-337.911
-346.285
-336.566
-340.974
-341.010
-344.581
-342.213
-344.361
-350.124
-341.870
-341.871
-336.388
-346.657
-345.456
-333.851
-338.417
-337.908
-345.115
-347.448
-343.348
-343.410
-342.686
-342.909
-331.506
-333.181
-333.257
-331.203
-333.447
-338.726
-337.432
-341.573
-338.726
-335.107
-333.528
-342.160
-336.568
-337.642
-338.555
-341.178
-341.638
-335.507
-344.171
-338.016
-334.173
-342.623
-336.549
-341.123
-340.909
-339.246
-333.773
-344.067
-328.701
-343.019
-336.582
-343.165
-335.626
-343.511
-331.998
-343.873
-333.942
-345.860
-333.026
-340.206
-342.509
-342.130
-338.655
-346.686
-339.714
-345.516
-344.846
-338.401
-333.489
-338.127
-337.611
-341.162
-339.008
-343.416
-343.175
-337.573
-341.818
-337.886
-340.593
-345.618
-337.386
-344.047
-342.788
-343.779
-339.781
-342.687
-344.708
-337.160
-340.578
-342.843
-341.514
-340.245
-341.059
-338.049
-342.398
-344.071
-340.370
-342.359
-336.341
-338.106
-328.805
-335.385
-327.965
-335.280
-320.348
-332.936
-329.744
-336.251
-337.094
-339.367
-331.580
-337.906
-333.896
-332.856
-330.766
-332.105
-334.767
-329.886
-329.052
-337.088
-341.546
-336.651
-343.948
-345.265
-340.570
-345.636
-340.757
-343.251
-344.610
-338.763
-334.474
-335.447
-339.740
-337.125
-341.768
-337.372
-344.992
-342.659
-338.059
-340.343
-341.943
-335.159
-333.847
-341.336
-342.290
-337.750
-340.142
-340.548
-333.906
-336.260
-346.678
-337.115
-337.077
-333.010
-334.666
-334.473
-337.167
-337.202
-336.351
-334.958
-337.067
-337.650
-337.939
-340.591
-337.813
-338.374
-336.110
-334.843
-341.240
-343.367
-342.111
-335.085
-334.551
-344.938
-337.843
-342.456
-338.404
-338.489
-340.027
-345.429
-342.490
-345.456
-342.318
-345.684
-343.474
-347.499
-341.327
-345.237
-342.654
-341.693
-340.652
-340.343
-345.815
-345.069
-343.380
-348.405
-348.259
-341.899
-343.098
-340.886
-346.581
-340.436
-340.916
-339.191
-339.277
-334.385
-342.566
-348.805
-342.520
-342.448
-343.744
-344.449
-339.837
-338.658
-346.989
-346.332
-338.676
-343.215
-343.177
-344.012
-338.900
-333.090
-333.762
-345.602
-344.088
-343.941
-340.030
-340.706
-334.469
-343.385
-343.238
-337.800
-335.332
-343.974
-334.095
-336.276
-336.634
-339.431
-340.454
-333.652
-337.832
-343.310
-338.349
-343.509
-342.238
-336.536
-342.994
-345.073
-348.349
-342.007
-342.756
-339.759
-339.736
-330.749
-336.529
-344.347
-336.219
-346.703
-340.311
-338.135
-337.705
-336.838
-347.336
-344.578
-343.423
-341.248
-342.922
-345.108
-334.546
-342.872
-346.787
-339.970
-341.640
-342.306
-340.468
-345.292
-336.398
-332.539
-341.414
-338.785
-342.443
-340.489
-348.731
-342.839
-348.483
-341.699
-345.291
-343.868
-349.869
-335.852
-342.447
-341.537
-348.262
-347.990
-348.027
-341.660
-344.489
-340.547
-352.236
-339.466
-345.934
-345.794
-346.482
-348.221
-343.842
-351.010
-349.120
-349.423
-346.862
-346.957
-343.980
-348.330
-349.736
-345.186
-343.154
-341.697
-347.012
-349.489
-349.438
-344.407
-342.153
-339.963
-342.820
-341.183
-343.313
-339.105
-343.602
-338.414
-340.837
-340.581
-341.344
-339.046
-354.545
-341.542
-343.348
-341.600
-339.930
-345.436
-335.523
-342.849
-335.665
-342.222
-337.365
-338.164
-333.686
-333.262
-334.929
-340.437
-336.952
-340.592
-336.811
-339.916
-338.030
-341.413
-336.470
-331.183
-344.959
-339.516
-335.868
-335.100
-340.407
-337.153
-333.188
-339.385
-336.502
-339.971
-336.767
-339.201
-331.918
-334.308
-335.875
-336.554
-337.325
-336.222
-336.837
-337.604
-342.627
-341.554
-336.020
-347.125
-342.533
-342.183
-340.262
-344.013
-339.723
-344.687
-340.477
-345.852
-339.710
-335.165
-344.284
-346.915
-340.569
-337.112
-344.126
-340.009
-345.976
-342.240
-348.323
-344.983
-338.230
-343.687
-343.849
-336.904
-345.434
-341.119
-340.765
-340.084
-338.195
-338.872
-344.389
-343.341
-339.413
-338.386
-343.230
-340.365
-346.254
-346.807
-347.736
-340.408
-339.066
-335.842
-342.959
-345.150
-337.691
-338.594
-346.292
-342.455
-339.087
-337.485
-340.696
-337.447
-338.309
-336.651
-345.541
-342.550
-345.050
-334.230
-339.937
-341.585
-331.090
-343.847
-341.320
-346.741
-330.458
-339.238
-336.848
-347.389
-335.134
-335.418
-341.158
-344.408
-334.963
-343.423
-332.479
-348.735
-332.518
-336.074
-339.364
-336.360
-339.748
-334.124
-340.489
-331.973
-345.009
-343.342
-339.353
-337.386
-331.962
-337.726
-340.463
-336.971
-339.717
-342.099
-338.268
-342.554
-338.373
-337.696
-339.982
-335.587
-340.871
-341.498
-335.990
-344.998
-343.917
-344.368
-340.281
-338.220
-337.392
-335.324
-348.244
-337.212
-340.732
-334.637
-339.186
-339.600
-343.728
-337.615
-341.222
-336.888
-338.363
-342.158
-339.879
-346.116
-340.343
-344.803
-334.307
-341.801
-342.754
-343.249
-334.989
-340.735
-337.216
-340.585
-339.148
-341.596
-333.208
-340.833
-339.906
-338.943
-338.986
-338.912
-344.391
-345.088
-341.636
-340.354
-336.965
-340.692
-335.503
-339.294
-342.441
-337.104
-338.321
-337.528
-340.075
-345.085
-342.614
-345.171
-342.388
-345.952
-339.556
-345.276
-348.326
-344.851
-332.216
-339.775
-342.661
-343.861
-339.390
-345.923
-337.941
-341.366
-341.569
-339.063
-342.753
-338.961
-341.389
-345.861
-341.109
-343.346
-331.479
-334.806
-337.948
-344.858
-336.186
-339.603
-341.923
-346.865
-337.692
-338.356
-333.955
-343.283
-338.814
-339.502
-339.644
-337.959
-335.403
-347.365
-339.530
-339.909
-329.146
-337.922
-330.486
-339.558
-329.954
-345.505
-337.491
-341.170
-328.305
-341.045
-334.259
-337.447
-338.119
-346.137
-333.788
-336.311
-332.609
-341.739
-325.129
-339.367
-345.176
-341.722
-337.721
-340.295
-337.015
-338.876
-333.649
-337.736
-333.420
-339.519
-334.769
-343.075
-341.540
-345.093
-332.260
-351.416
-332.774
-343.327
-335.046
-346.779
-338.837
-342.554
-331.619
-345.183
-330.147
-343.267
-330.874
-348.079
-336.142
-340.618
-337.889
-347.276
-340.056
-339.671
-344.547
-342.106
-344.313
-338.090
-333.927
-338.285
-344.320
-342.692
-340.482
-341.843
-338.013
-344.955
-343.257
-340.429
-341.295
-339.530
-347.999
-339.610
-340.316
-337.921
-344.360
-344.124
-339.682
-343.917
-342.298
-343.405
-334.141
-340.919
-339.784
-335.333
-340.812
-343.682
-337.156
-341.773
-341.640
-346.264
-340.078
-338.576
-343.335
-340.118
-337.321
-338.674
-334.709
-332.072
-338.709
-339.532
-344.118
-338.271
-337.887
-332.617
-336.267
-334.638
-338.431
-334.733
-339.686
-338.428
-340.623
-335.671
-342.909
-332.734
-338.091
-334.983
-340.376
-334.317
-343.000
-340.524
-335.509
-338.669
-340.628
-340.236
-344.559
-342.337
-343.307
-342.995
-338.922
-346.483
-345.405
-345.493
-338.272
-341.455
-337.733
-341.547
-339.065
-340.136
-338.257
-338.190
-343.415
-343.184
-343.316
-337.979
-351.061
-348.795
-349.855
-348.450
-344.624
-340.322
-342.788
-339.739
-341.155
-342.928
-347.800
-337.280
-342.217
-347.484
-346.197
-338.381
-337.648
-338.200
-340.575
-335.224
-336.517
-338.594
-341.687
-334.550
-338.728
-341.699
-338.025
-340.861
-336.717
-341.137
-332.649
-339.481
-334.549
-339.659
-341.772
-343.116
-348.469
-339.338
-341.822
-342.789
-340.274
-344.492
-339.260
-350.418
-337.397
-345.852
-330.108
-350.031
-337.062
-334.119
-349.514
-339.548
-337.015
-342.267
-338.153
-336.112
-346.414
-340.733
-342.855
-344.575
-340.351
-341.287
-345.673
-341.210
-339.781
-341.569
-340.591
-343.644
-338.575
-343.057
-341.796
-342.461
-345.604
-340.275
-343.456
-341.843
-341.705
-339.585
-337.256
-336.199
-340.752
-337.130
-340.289
-343.565
-337.551
-347.016
-344.565
-338.540
-340.326
-336.509
-334.016
-335.421
-352.909
-332.509
-339.590
-338.340
-345.725
-339.485
-341.965
-342.123
-339.605
-339.149
-338.188
-346.144
-345.033
-340.098
-341.094
-344.065
-338.873
-340.707
-341.333
-338.117
-341.393
-339.475
-337.464
-340.244
-343.016
-342.759
-340.239
-342.153
-347.148
-341.330
-344.688
-341.510
-344.741
-341.741
-331.525
-339.350
-342.787
-347.464
-348.774
-338.006
-346.020
-340.533
-348.977
-337.760
-333.974
-338.459
-341.326
-336.213
-341.107
-330.115
-334.621
-331.830
-328.693
-338.289
-337.808
-333.295
-340.499
-333.319
-344.633
-337.092
-340.329
-335.623
-341.561
-335.111
-341.046
-335.301
-343.555
-341.286
-343.663
-341.874
-337.649
-335.859
-345.708
-333.930
-341.401
-338.830
-338.649
-341.370
-345.227
-340.646
-343.142
-341.543
-345.403
-336.091
-343.031
-342.847
-337.158
-346.600
-346.674
-338.153
-346.171
-340.871
-342.257
-337.926
-343.463
-339.771
-348.116
-348.175
-334.099
-341.256
-339.418
-335.343
-342.566
-338.297
-340.378
-329.900
-346.228
-342.459
-344.810
-337.157
-342.620
-336.000
-343.882
-342.497
-340.695
-340.285
-338.377
-341.260
-339.965
-336.982
-341.049
-336.462
-339.030
-344.230
-338.206
-336.113
-342.015
-347.865
-338.208
-346.965
-337.348
-339.066
-342.910
-333.994
-339.773
-345.496
-339.255
-336.638
-341.318
-341.447
-338.845
-343.175
-338.468
-335.796
-346.336
-346.262
-346.207
-345.221
-347.720
-344.593
-344.928
-345.251
-349.770
-340.762
-338.384
-344.380
-349.831
-340.158
-343.035
-340.488
-342.150
-345.717
-347.708
-330.662
-341.267
-334.566
-343.543
-338.493
-343.131
-340.121
-343.301
-338.804
-336.005
-335.255
-343.032
-335.250
-344.115
-338.237
-339.708
-336.591
-343.453
-336.932
-346.042
-337.642
-336.433
-339.333
-340.803
-339.619
-336.703
-333.822
-335.626
-338.892
-337.869
-341.331
-341.419
-342.714
-333.128
-331.524
-337.113
-338.087
-345.728
-338.763
-343.050
-334.306
-340.827
-338.450
-342.944
-332.723
-336.261
-338.345
-338.880
-336.306
-340.242
-333.802
-334.958
-329.035
-338.702
-334.030
-337.177
-342.114
-343.794
-330.837
-330.023
-335.510
-337.804
-338.267
-332.719
-342.120
-338.565
-337.487
-333.128
-345.747
-339.808
-341.245
-335.462
-336.321
-335.831
-336.874
-336.231
-337.899
-337.886
-332.917
-338.837
-336.319
-342.409
-344.784
-344.283
-344.528
-342.975
-340.114
-344.720
-337.315
-341.176
-339.799
-342.722
-344.946
-344.919
-340.769
-345.506
-342.466
-343.662
-335.906
-351.957
-340.665
-340.287
-334.417
-329.567
-344.523
-336.036
-342.320
-336.427
-335.670
-339.163
-336.165
-338.360
-343.573
-337.719
-345.268
-335.029
-343.189
-343.176
-342.832
-336.992
-339.529
-333.812
-340.667
-335.754
-330.127
-337.997
-341.331
-337.087
-339.123
-346.119
-334.012
-332.661
-346.495
-338.106
-340.387
-335.393
-336.017
-335.739
-336.183
-335.133
-333.591
-343.642
-337.167
-338.227
-337.912
-342.333
-340.539
-340.145
-338.589
-333.338
-331.824
-330.521
-341.628
-339.214
-336.218
-333.888
-339.401
-340.392
-338.563
-339.620
-341.972
-340.220
-335.827
-334.887
-344.336
-342.216
-344.401
-337.321
-330.887
-338.503
-345.470
-338.389
-336.751
-338.795
-331.292
-339.912
-339.702
-341.880
-341.254
-338.472
-340.879
-343.468
-329.497
-339.034
-339.872
-336.563
-336.390
-340.721
-332.312
-338.357
-338.854
-336.381
-335.004
-338.483
-331.871
-337.093
-331.962
-344.992
-334.881
-337.166
-333.006
-331.678
-338.227
-340.567
-339.098
-338.705
-341.201
-338.262
-341.938
-341.999
-340.852
-345.621
-346.731
-343.928
-340.536
-345.776
-344.153
-338.991
-338.084
-335.870
-343.874
-339.058
-341.204
-340.177
-345.229
-334.612
-342.176
-339.670
-344.476
-341.934
-337.101
-343.615
-341.706
-336.150
-337.686
-349.146
-343.645
-340.353
-342.886
-340.253
-343.302
-336.720
-344.697
-337.718
-343.620
-340.237
-335.104
-341.004
-336.378
-341.105
-340.482
-337.593
-336.254
-338.940
-343.664
-341.286
-344.111
-339.463
-342.477
-342.099
-341.183
