# Supplementary material for: A Fast and Efficient Approach for Genomic Selection with High-Density Markers
Source: G3 (Bethesda). 2012 Oct 1;2(10):1179–84. doi: 10.1534/g3.112.003822 (PMC3464110; doi:10.1534/g3.112.003822)
Supplement: Supporting Information [file supp_2.10.1179_FileS1.zip › Rep1_50/Rep14/Y3]

-338.411
-343.294
-339.698
-343.003
-330.576
-331.288
-336.444
-340.038
-342.264
-346.172
-331.614
-340.520
-341.813
-340.143
-339.511
-336.162
-344.831
-343.420
-337.751
-334.637
-348.992
-340.162
-339.029
-333.783
-343.046
-342.367
-343.395
-338.208
-340.940
-346.155
-338.328
-340.751
-346.374
-345.179
-337.524
-338.785
-339.277
-340.797
-334.816
-338.124
-340.595
-343.014
-343.911
-336.362
-340.853
-340.996
-342.149
-337.147
-345.840
-343.164
-336.609
-344.136
-337.290
-333.079
-337.179
-344.225
-340.729
-342.360
-341.902
-333.268
-340.945
-337.916
-340.712
-340.050
-339.886
-338.442
-342.429
-343.135
-338.779
-341.112
-336.109
-337.313
-341.059
-344.295
-341.204
-336.470
-341.258
-349.766
-350.931
-331.289
-347.996
-333.976
-338.920
-344.541
-338.088
-329.037
-343.144
-338.550
-333.646
-337.215
-342.208
-338.555
-344.421
-338.786
-335.378
-345.235
-343.293
-345.928
-333.953
-333.438
-346.763
-337.592
-338.982
-342.484
-341.260
-338.736
-341.205
-339.407
-341.021
-339.171
-341.875
-341.343
-335.742
-339.206
-338.646
-343.721
-341.853
-348.341
-341.026
-337.690
-336.411
-342.873
-334.903
-341.153
-335.523
-345.324
-341.306
-346.365
-341.665
-333.472
-335.622
-331.660
-337.494
-340.316
-338.800
-345.818
-344.152
-334.318
-341.419
-340.355
-336.715
-342.060
-338.102
-338.608
-346.312
-331.039
-330.350
-338.472
-342.450
-336.223
-344.611
-338.610
-341.110
-337.231
-346.826
-338.257
-336.275
-339.324
-344.530
-338.802
-344.126
-341.579
-335.985
-338.940
-339.286
-347.335
-344.242
-333.102
-340.583
-332.688
-337.572
-343.332
-338.290
-337.972
-333.582
-340.001
-340.790
-337.899
-336.644
-339.279
-341.456
-337.593
-342.235
-338.586
-342.566
-335.560
-337.815
-339.144
-341.855
-337.024
-341.352
-344.194
-344.797
-334.745
-344.897
-338.574
-343.530
-343.123
-344.905
-344.529
-340.778
-336.696
-334.794
-338.661
-331.059
-341.608
-350.324
-335.941
-349.645
-348.095
-343.852
-327.241
-341.180
-349.222
-339.428
-336.353
-339.222
-338.551
-339.144
-346.829
-333.775
-330.858
-343.626
-342.206
-343.013
-344.794
-351.426
-335.939
-342.238
-343.193
-338.744
-336.646
-324.516
-325.416
-342.344
-340.217
-340.012
-338.604
-330.559
-339.038
-336.990
-345.733
-336.931
-342.713
-345.769
-337.323
-335.899
-336.509
-340.542
-341.305
-339.058
-334.316
-341.659
-338.483
-342.874
-333.994
-342.888
-329.889
-342.430
-343.169
-348.705
-339.673
-340.882
-338.925
-333.544
-341.480
-320.970
-336.262
-343.877
-339.003
-352.752
-344.454
-342.776
-343.556
-338.933
-338.358
-345.047
-345.755
-336.889
-347.649
-339.399
-340.070
-337.262
-337.784
-344.308
-340.695
-337.104
-344.402
-337.235
-342.562
-338.525
-336.681
-339.852
-340.123
-341.796
-343.723
-342.478
-343.972
-344.605
-342.367
-346.525
-342.911
-342.900
-339.716
-336.496
-335.590
-338.283
-338.151
-333.738
-339.849
-339.926
-335.182
-338.843
-342.762
-342.008
-340.876
-344.698
-347.456
-352.029
-344.230
-346.135
-339.519
-329.303
-332.360
-341.110
-344.252
-339.063
-329.857
-347.186
-340.131
-337.617
-337.767
-330.379
-340.122
-337.359
-339.739
-333.947
-336.910
-345.832
-343.611
-343.085
-338.536
-342.971
-335.052
-345.732
-338.812
-331.756
-338.164
-333.360
-344.537
-342.766
-340.232
-341.377
-335.465
-348.849
-349.406
-332.010
-345.298
-340.275
-342.762
-340.534
-338.836
-348.714
-350.229
-336.607
-348.054
-340.536
-339.117
-340.682
-341.699
-344.923
-340.541
-339.132
-341.974
-344.120
-344.564
-341.770
-336.771
-329.499
-339.302
-341.896
-338.297
-340.144
-338.701
-336.613
-342.233
-327.550
-327.720
-337.659
-331.497
-336.889
-343.827
-345.322
-347.370
-345.968
-340.126
-340.916
-343.447
-336.856
-337.390
-337.131
-339.801
-345.481
-346.488
-340.919
-341.510
-341.004
-336.236
-344.670
-341.031
-340.055
-342.717
-348.048
-344.869
-338.353
-337.760
-339.919
-332.820
-339.718
-338.387
-345.020
-350.192
-336.704
-335.522
-340.749
-340.001
-344.339
-335.520
-341.753
-329.211
-339.755
-344.911
-339.249
-334.011
-339.845
-336.332
-347.351
-336.643
-343.229
-340.922
-347.196
-348.707
-335.641
-344.526
-346.161
-337.496
-337.572
-335.856
-338.629
-341.602
-342.345
-340.098
-338.053
-339.361
-335.142
-332.709
-337.634
-333.164
-342.647
-352.207
-340.224
-337.435
-342.078
-342.962
-341.143
-343.174
-330.229
-336.883
-343.783
-336.615
-333.434
-337.547
-342.294
-336.385
-342.709
-333.142
-337.630
-341.282
-336.902
-339.557
-341.386
-336.551
-342.463
-338.578
-337.205
-338.366
-340.637
-341.988
-333.581
-331.521
-341.505
-336.042
-339.491
-338.414
-329.829
-340.710
-343.823
-338.894
-335.242
-339.822
-339.706
-337.897
-337.860
-343.871
-335.083
-339.468
-334.077
-342.396
-342.136
-339.876
-342.815
-345.240
-333.899
-343.111
-338.984
-340.387
-336.397
-341.233
-338.935
-339.575
-336.564
-335.437
-342.781
-335.526
-345.239
-345.484
-344.372
-344.111
-343.070
-337.494
-349.271
-338.469
-346.242
-345.258
-343.240
-348.676
-335.567
-338.965
-338.905
-344.562
-335.471
-343.121
-347.625
-334.386
-341.126
-343.279
-337.940
-339.210
-345.576
-345.625
-338.248
-334.838
-341.795
-345.223
-340.822
-342.357
-340.031
-338.379
-337.044
-337.607
-339.752
-329.088
-339.437
-338.087
-338.956
-346.890
-336.621
-343.197
-344.892
-345.862
-341.955
-339.464
-343.709
-343.100
-337.302
-339.243
-346.377
-338.684
-342.219
-341.388
-341.232
-330.721
-340.081
-341.905
-336.776
-349.311
-344.820
-340.439
-338.354
-342.762
-341.265
-337.908
-333.718
-335.704
-335.898
-341.107
-337.052
-344.228
-339.294
-336.915
-340.339
-338.780
-339.559
-339.316
-338.577
-338.831
-349.174
-338.578
-337.547
-340.705
-335.578
-339.269
-339.406
-335.928
-347.529
-341.784
-335.891
-343.764
-338.699
-335.167
-346.369
-340.136
-328.441
-340.777
-331.822
-336.871
-342.561
-343.690
-331.610
-336.941
-341.760
-340.226
-341.564
-337.537
-337.517
-342.887
-347.435
-342.713
-336.058
-338.500
-339.464
-328.472
-340.794
-336.955
-339.141
-339.837
-341.356
-342.803
-342.281
-338.148
-348.402
-333.737
-336.848
-345.357
-336.695
-334.820
-344.364
-341.789
-331.137
-340.276
-351.837
-332.393
-342.005
-343.934
-344.277
-340.500
-342.084
-342.557
-341.601
-342.126
-341.932
-345.565
-338.796
-339.983
-350.902
-342.681
-341.412
-339.225
-342.906
-340.520
-336.918
-338.956
-335.753
-338.201
-345.378
-341.669
-341.644
-338.975
-337.528
-330.286
-340.222
-344.035
-332.036
-333.854
-341.689
-338.976
-340.909
-341.007
-343.701
-340.328
-334.245
-345.730
-338.096
-338.923
-342.717
-340.615
-346.452
-341.869
-334.616
-340.583
-345.056
-337.958
-338.761
-342.985
-339.378
-335.019
-337.326
-337.010
-345.908
-338.299
-343.009
-337.140
-341.615
-339.549
-341.648
-344.187
-342.969
-334.201
-336.463
-339.875
-336.247
-343.755
-335.208
-335.853
-337.702
-333.368
-341.280
-333.541
-345.927
-342.057
-340.681
-339.234
-340.883
-348.514
-337.619
-338.074
-339.152
-341.507
-343.267
-339.415
-341.509
-338.018
-332.819
-342.239
-337.026
-331.353
-335.787
-338.873
-338.011
-339.608
-339.756
-341.193
-339.939
-333.915
-338.850
-345.601
-348.170
-343.567
-336.583
-340.522
-340.615
-336.776
-342.038
-336.128
-333.724
-338.417
-338.396
-344.944
-337.697
-341.527
-334.934
-343.676
-336.005
-338.595
-341.891
-340.033
-338.261
-337.030
-345.360
-340.610
-338.560
-342.041
-334.926
-340.022
-340.714
-341.081
-345.656
-343.339
-339.279
-334.971
-339.375
-331.539
-341.265
-335.526
-339.810
-335.622
-340.003
-342.493
-340.384
-342.090
-340.731
-340.563
-336.279
-337.269
-339.090
-343.096
-336.179
-338.201
-338.690
-340.829
-340.514
-335.054
-344.727
-340.266
-329.462
-329.588
-337.824
-340.586
-346.131
-343.217
-344.146
-347.820
-336.515
-342.897
-336.512
-336.007
-341.848
-341.532
-344.019
-344.799
-344.894
-343.595
-354.266
-337.997
-333.924
-334.894
-337.172
-335.951
-340.703
-340.212
-336.828
-343.734
-337.612
-340.853
-341.038
-329.073
-347.615
-337.162
-325.964
-334.399
-344.341
-338.222
-345.872
-340.027
-340.552
-346.528
-340.740
-338.629
-346.387
-343.065
-340.613
-343.054
-343.577
-345.278
-335.469
-337.496
-343.614
-337.463
-342.742
-344.172
-338.672
-345.629
-345.911
-346.059
-347.274
-341.413
-343.331
-335.521
-335.084
-341.336
-341.744
-340.952
-335.693
-334.526
-347.734
-339.861
-344.218
-346.739
-337.599
-337.295
-338.935
-337.075
-332.998
-331.971
-348.238
-337.477
-344.373
-341.280
-339.295
-340.587
-340.261
-344.252
-336.400
-336.670
-339.531
-343.156
-337.003
-335.661
-338.848
-342.050
-343.833
-339.576
-335.731
-345.280
-338.128
-334.258
-342.699
-341.580
-343.846
-343.185
-343.403
-337.466
-344.279
-337.606
-333.795
-336.783
-339.447
-340.113
-340.328
-345.714
-342.498
-344.403
-343.708
-337.533
-342.295
-339.054
-345.043
-340.912
-340.167
-332.033
-342.627
-337.613
-341.448
-336.779
-343.309
-337.590
-339.731
-339.512
-346.558
-340.299
-340.599
-339.622
-337.584
-341.205
-336.179
-342.716
-337.993
-340.142
-344.071
-338.624
-334.778
-342.593
-336.152
-336.516
-336.372
-344.870
-339.881
-340.044
-335.461
-335.439
-336.464
-336.540
-340.928
-346.865
-338.283
-347.613
-340.522
-339.856
-339.923
-333.701
-338.564
-339.506
-337.144
-341.786
-344.022
-343.299
-338.487
-337.905
-338.194
-343.478
-330.059
-335.491
-339.607
-341.698
-341.439
-336.391
-340.562
-349.511
-339.341
-337.391
-349.789
-334.080
-341.356
-336.791
-336.329
-343.911
-331.775
-338.916
-338.697
-331.911
-340.853
-335.325
-333.493
-336.041
-338.968
-340.706
-346.319
-343.806
-336.081
-338.399
-341.469
-335.553
-337.613
-342.067
-340.923
-338.740
-344.660
-343.261
-345.756
-338.508
-340.538
-332.277
-340.464
-342.588
-343.202
-340.929
-334.185
-342.840
-342.459
-341.096
-344.141
-346.775
-341.744
-339.387
-341.234
-340.537
-330.058
-345.941
-336.458
-331.725
-335.550
-339.099
-344.537
-344.858
-335.696
-340.019
-340.323
-345.363
-342.587
-346.267
-339.729
-331.737
-341.578
-333.686
-337.491
-336.791
-339.968
-340.181
-341.490
-333.675
-341.733
-336.994
-345.627
-339.719
-340.319
-342.761
-344.826
-340.894
-345.875
-344.300
-339.766
-337.951
-337.256
-336.677
-340.580
-332.016
-344.483
-343.475
-346.539
-338.419
-339.796
-338.194
-336.352
-336.706
-338.495
-340.804
-335.176
-337.410
-337.895
-345.777
-339.771
-338.855
-342.792
-337.500
-344.682
-336.272
-343.815
-338.712
-348.513
-344.792
-341.362
-348.538
-343.157
-335.307
-338.847
-338.059
-341.489
-343.222
-331.541
-332.647
-347.489
-343.202
-337.935
-332.414
-345.389
-343.338
-337.664
-338.712
-340.063
-342.026
-329.416
-344.526
-338.899
-339.076
-340.489
-338.098
-334.979
-336.893
-339.133
-337.013
-333.728
-341.528
-341.627
-339.575
-342.471
-339.457
-341.510
-343.891
-339.423
-336.997
-340.585
-339.629
-343.178
-339.336
-339.985
-339.912
-340.876
-338.798
-345.713
-339.729
-345.384
-334.736
-337.365
-336.003
-339.774
-334.961
-340.925
-337.910
-341.856
-340.210
-340.153
-344.436
-344.086
-339.251
-340.835
-336.020
-341.450
-348.772
-337.852
-337.508
-341.901
-335.807
-341.728
-339.083
-334.625
-339.813
-343.540
-337.683
-342.252
-332.703
-345.107
-332.772
-336.421
-339.850
-338.807
-337.711
-342.165
-345.244
-338.886
-336.526
-339.484
-338.381
-339.102
-339.464
-342.825
-337.371
-343.944
-343.328
-331.968
-336.944
-338.549
-338.391
-343.235
-342.768
-346.032
-344.217
-334.687
-337.512
-336.356
-339.203
-340.716
-343.604
-346.061
-342.908
-342.706
-334.877
-341.267
-338.188
-332.719
-341.402
-340.342
-344.230
-339.177
-340.044
-334.732
-343.091
-334.887
-344.139
-337.734
-343.119
-347.914
-341.644
-339.181
-344.817
-341.718
-345.467
-342.966
-338.622
-339.695
-338.643
-344.454
-340.992
-340.841
-342.766
-336.695
-343.923
-343.180
-341.451
-342.807
-335.152
-353.404
-339.369
-338.831
-336.959
-343.704
-340.853
-338.393
-344.632
-339.369
-338.523
-341.527
-342.462
-335.497
-339.056
-338.538
-339.588
-344.255
-345.355
-337.314
-339.436
-347.335
-341.487
-341.099
-339.404
-342.078
-338.092
-338.521
-339.590
-336.515
-337.273
-341.279
-336.111
-336.931
-339.662
-340.421
-339.843
-345.027
-337.269
-345.859
-341.558
-336.483
-337.742
-346.993
-336.690
-337.194
-339.119
-339.342
-337.262
-336.238
-340.646
-331.260
-333.244
-345.202
-345.947
-334.400
-338.341
-337.876
-335.670
-335.313
-344.284
-335.680
-335.570
-346.358
-348.510
-341.284
-341.612
-329.326
-342.704
-345.130
-341.642
-339.552
-336.603
-348.078
-351.170
-346.129
-345.770
-343.255
-342.825
-337.604
-339.010
-348.622
-343.990
-336.273
-336.687
-328.990
-339.405
-342.121
-331.539
-346.257
-338.794
-336.546
-337.872
-342.653
-338.348
-338.804
-346.855
-351.051
-331.721
-339.536
-340.701
-339.687
-337.071
-337.409
-340.196
-340.476
-343.158
-338.543
-337.601
-339.653
-337.710
-339.725
-340.346
-342.603
-341.497
-339.942
-340.203
-344.649
-337.214
-351.247
-343.892
-333.901
-337.543
-339.927
-337.489
-327.262
-336.632
-338.261
-336.435
-341.869
-343.660
-343.943
-346.331
-350.140
-343.181
-343.922
-335.807
-350.065
-344.732
-339.009
-343.484
-341.929
-338.342
-335.651
-337.674
-341.278
-340.023
-337.222
-343.749
-337.588
-339.443
-343.344
-335.833
-339.562
-343.414
-339.968
-342.012
-344.267
-334.911
-342.209
-340.908
-340.534
-342.662
-344.580
-340.838
-339.485
-339.417
-343.070
-338.765
-335.730
-335.887
-336.348
-341.310
-331.613
-332.824
-337.051
-342.146
-339.703
-346.670
-342.526
-345.790
-342.975
-340.312
-344.396
-343.304
-344.331
-341.013
-336.275
-338.212
-342.276
-342.624
-335.178
-346.275
-338.151
-331.941
-339.413
-342.009
-339.161
-336.836
-334.688
-340.073
-344.206
-330.167
-343.714
-343.592
-337.515
-342.605
-336.218
-334.260
-344.160
-347.298
-337.890
-336.835
-344.491
-338.571
-343.149
-340.576
-337.138
-336.532
-333.554
-329.223
-338.343
-336.982
-341.123
-338.545
-345.157
-337.500
-340.254
-343.092
-344.799
-340.815
-342.266
-342.189
-342.237
-347.053
-342.869
-338.923
-344.525
-338.555
-339.770
-343.253
-342.344
-337.991
-344.281
-340.773
-339.851
-343.337
-337.807
-335.308
-340.613
-341.283
-335.734
-338.370
-341.194
-334.378
-339.420
-336.468
-338.709
-336.567
-341.940
-341.820
-336.593
-338.830
-335.717
-339.930
-339.171
-334.919
-337.889
-341.788
-339.347
-333.892
-335.985
-343.693
-333.943
-338.221
-340.896
-338.834
-344.817
-340.352
-342.814
-338.895
-333.943
-337.060
-331.558
-339.417
-347.566
-338.062
-330.753
-337.903
-339.225
-332.289
-345.864
-339.861
-342.016
-341.069
-338.374
-341.980
-340.150
-337.704
-341.607
-342.645
-340.274
-345.060
-335.529
-333.476
-337.839
-345.811
-335.240
-338.290
-343.080
-339.819
-341.950
-339.823
-340.952
-345.005
-348.305
-344.879
-344.006
-344.073
-340.980
-340.823
-346.972
-347.464
-339.170
-341.544
-331.967
-335.648
-342.143
-338.190
-344.983
-342.704
-342.282
-343.296
-339.827
-342.010
-343.064
-341.359
-334.570
-336.603
-343.787
-334.244
-346.140
-339.244
-335.215
-336.269
-341.063
-332.383
-340.621
-336.669
-334.218
-338.599
-326.181
-335.728
-338.910
-342.799
-336.991
-336.342
-342.759
-341.160
-342.897
-343.174
-344.133
-335.442
-335.681
-338.638
-344.823
-350.504
-338.571
-342.108
-345.458
-349.299
-341.536
-345.287
-342.457
-344.020
-333.890
-344.638
-341.924
-342.964
-342.088
-338.501
-349.741
-342.566
-339.101
-337.562
-340.246
-341.211
-335.380
-340.398
-337.001
-345.353
-344.299
-341.542
-335.446
-339.295
-341.165
-337.372
-338.359
-336.483
-338.155
-336.440
-338.493
-337.915
-340.077
-335.307
-337.201
-333.847
-338.143
-340.690
-341.625
-344.153
-343.729
-337.730
-340.286
-338.650
-341.640
-344.285
-338.173
-331.113
-340.965
-336.840
-343.527
-334.901
-335.178
-336.049
-341.304
-345.630
-338.187
-337.358
-339.563
-335.356
-332.622
-333.731
-336.159
-334.387
-341.541
-340.727
-337.352
-333.296
-337.735
-341.729
-344.350
-334.438
-338.487
-336.572
-340.447
-341.892
-337.128
-336.519
-342.816
-346.614
-341.084
-336.413
-343.104
-345.657
-341.827
-342.472
-333.060
-344.964
-342.445
-346.740
-334.494
-337.975
-339.721
-338.423
-341.670
-342.349
-336.797
-341.745
-340.260
-340.701
-343.368
-341.464
-340.049
-336.537
-337.948
-340.198
-346.366
-336.999
-344.410
-341.699
-335.060
-346.826
-338.620
-343.059
-341.103
-336.003
-345.321
-334.913
-341.417
-337.376
-339.990
-336.572
-342.701
-337.285
-342.531
-343.297
-330.480
-332.453
-340.593
-342.173
-342.353
-342.793
-340.659
-341.035
-347.303
-343.766
-340.091
-330.567
-341.726
-340.459
-339.139
-336.834
-340.822
-330.143
-338.469
-342.674
-346.003
-339.176
-338.844
-334.305
-343.518
-338.037
-344.510
-337.691
-345.925
-341.305
-343.200
-347.765
-339.449
-338.635
-338.676
-344.200
-336.956
-344.727
-342.777
-342.250
-345.137
-346.579
-340.768
-338.088
-337.302
-328.253
-341.463
-343.873
-336.286
-333.836
-341.440
-330.682
-335.522
-334.479
-337.199
-339.151
-336.205
-340.313
-344.815
-346.927
-343.630
-338.769
-341.342
-333.983
-334.950
-344.385
-333.971
-343.682
-338.104
-332.469
-339.405
-340.169
-343.462
-345.924
-341.961
-343.657
-344.530
-337.998
-338.980
-342.220
-342.118
-346.729
-345.249
-341.037
-337.952
-340.773
-339.090
-337.803
-341.488
-336.641
-342.230
-339.480
-340.818
-337.778
-342.708
-327.441
-351.643
-342.536
-338.402
-340.182
-342.681
-336.100
-337.836
-341.259
-337.940
-336.892
-346.335
-344.269
-341.440
-338.108
-334.689
-338.529
-340.739
-338.336
-339.239
-338.008
-342.790
-338.076
-345.955
-343.505
-342.208
-337.897
-346.077
-339.192
-341.138
-335.690
-346.374
-336.920
-341.401
-339.723
-333.547
-342.098
-341.866
-349.885
-343.783
-338.302
-343.846
-343.279
-345.507
-337.433
-340.820
-338.046
-332.889
-330.207
-340.552
-334.929
-343.370
-342.660
-338.111
-344.805
-332.853
-341.839
-342.613
-344.545
-343.971
-339.202
-336.324
-338.841
-337.036
-344.273
-339.280
-340.013
-344.684
-342.765
-344.549
-345.011
-343.239
-342.844
-339.750
-337.724
-343.668
-339.929
-340.012
-347.897
-339.259
-342.647
-338.963
-339.272
-332.587
-342.232
-345.320
-345.758
-341.227
-338.530
-335.395
-338.122
-340.653
-342.290
-339.628
-332.191
-342.953
-337.475
-345.247
-340.268
-346.896
-351.577
-335.784
-335.586
-343.456
-345.549
-340.175
-335.117
-342.968
-346.168
-332.909
-342.578
-338.805
-338.156
-338.327
-343.951
-341.151
-337.155
-339.289
-341.210
-337.413
-336.627
-338.486
-340.433
-343.938
-343.872
-338.377
-336.126
-340.503
-326.629
-341.128
-344.740
-331.010
-337.241
-345.251
-341.475
-335.963
-346.542
-339.100
-349.079
