# Supplementary material for: A Fast and Efficient Approach for Genomic Selection with High-Density Markers
Source: G3 (Bethesda). 2012 Oct 1;2(10):1179–84. doi: 10.1534/g3.112.003822 (PMC3464110; doi:10.1534/g3.112.003822)
Supplement: Supporting Information [file supp_2.10.1179_FileS1.zip › Rep1_50/Rep14/Y4]

-338.705
-343.209
-340.213
-338.623
-337.785
-343.107
-339.150
-345.782
-334.383
-344.025
-335.828
-348.586
-340.341
-342.118
-340.222
-341.414
-342.689
-335.738
-335.389
-347.580
-343.338
-342.814
-342.740
-343.206
-343.890
-339.074
-338.647
-341.676
-342.215
-344.645
-341.337
-341.367
-341.210
-341.724
-331.375
-339.033
-335.973
-336.561
-328.544
-327.352
-334.128
-331.604
-337.704
-338.783
-341.006
-334.629
-346.108
-334.571
-345.334
-343.305
-336.871
-338.454
-338.910
-335.719
-335.684
-337.958
-336.246
-345.102
-334.794
-340.340
-335.722
-335.257
-339.271
-337.743
-337.639
-335.315
-341.256
-339.948
-338.154
-339.505
-340.221
-339.327
-340.129
-345.595
-336.316
-341.773
-338.131
-339.216
-342.348
-341.813
-331.274
-330.062
-338.601
-338.228
-339.062
-344.841
-334.175
-341.828
-331.727
-333.628
-336.471
-333.200
-335.260
-341.043
-337.419
-343.120
-343.469
-336.663
-342.559
-346.678
-334.629
-340.800
-335.061
-345.012
-329.434
-344.504
-338.706
-337.547
-334.295
-342.822
-332.751
-337.685
-342.166
-341.574
-345.623
-340.720
-344.320
-343.715
-337.651
-340.841
-343.254
-345.040
-334.787
-339.206
-333.001
-334.466
-346.426
-345.447
-342.578
-343.337
-340.133
-335.473
-341.885
-334.368
-340.092
-343.083
-336.197
-339.491
-339.088
-339.822
-334.918
-342.012
-343.395
-343.172
-340.964
-343.488
-329.674
-341.026
-344.231
-341.833
-336.397
-337.952
-339.860
-338.256
-336.510
-337.991
-334.689
-337.799
-338.682
-340.004
-336.329
-344.201
-340.364
-335.039
-335.382
-340.138
-337.036
-341.908
-341.029
-341.667
-342.726
-336.202
-345.912
-341.193
-341.206
-337.587
-333.056
-338.258
-339.034
-342.204
-337.483
-340.988
-343.068
-341.583
-336.282
-342.725
-335.738
-334.266
-340.677
-341.124
-340.266
-345.771
-333.388
-336.473
-326.971
-344.377
-342.579
-337.305
-336.852
-345.480
-345.094
-343.477
-338.585
-344.711
-343.996
-344.967
-347.313
-343.958
-335.336
-335.631
-340.304
-345.238
-340.041
-342.287
-345.723
-339.626
-349.755
-337.436
-347.032
-343.995
-346.755
-337.676
-339.107
-333.926
-342.309
-347.765
-347.112
-346.877
-341.298
-343.844
-340.111
-336.831
-334.073
-337.163
-339.714
-341.261
-341.668
-344.693
-339.584
-339.706
-341.937
-337.085
-342.917
-343.622
-340.483
-340.425
-341.008
-342.772
-338.137
-331.453
-339.705
-337.750
-344.644
-334.855
-334.995
-341.904
-351.018
-342.257
-346.896
-346.818
-340.192
-349.825
-339.466
-343.947
-345.160
-341.507
-340.410
-343.761
-331.669
-336.816
-345.515
-345.425
-346.707
-345.105
-337.409
-341.505
-338.650
-338.381
-334.472
-339.025
-338.364
-338.410
-342.413
-338.144
-332.434
-343.570
-343.353
-340.697
-338.546
-338.890
-340.825
-338.575
-341.158
-334.568
-342.737
-344.961
-345.061
-344.171
-342.024
-338.716
-341.068
-342.327
-343.459
-342.228
-339.828
-336.758
-329.880
-343.913
-334.525
-345.038
-336.288
-333.419
-343.204
-343.930
-340.614
-340.709
-341.690
-335.213
-337.568
-340.567
-331.536
-341.212
-339.752
-343.580
-345.349
-345.763
-338.653
-332.584
-344.499
-341.787
-335.704
-335.630
-333.817
-339.652
-341.398
-337.435
-337.945
-333.130
-343.979
-334.596
-334.669
-336.780
-341.483
-337.534
-340.299
-334.787
-343.469
-336.860
-340.778
-341.765
-333.148
-344.320
-343.679
-338.530
-337.915
-346.036
-338.361
-335.532
-348.227
-342.552
-346.816
-334.281
-327.535
-334.634
-338.834
-343.186
-332.916
-337.001
-344.333
-344.036
-339.013
-335.495
-342.066
-341.016
-337.766
-338.569
-338.773
-337.235
-341.296
-338.306
-339.217
-339.010
-340.337
-340.452
-343.014
-339.166
-342.925
-342.805
-337.631
-349.146
-340.368
-339.337
-339.002
-331.115
-327.393
-342.562
-336.866
-333.538
-344.908
-342.682
-334.047
-345.694
-336.974
-335.895
-340.808
-334.954
-334.873
-343.064
-340.311
-340.268
-338.893
-340.109
-342.729
-344.415
-339.248
-339.487
-338.355
-334.884
-338.028
-338.672
-338.249
-340.516
-339.919
-339.119
-340.233
-336.313
-338.029
-332.823
-337.438
-344.223
-333.727
-338.901
-337.064
-339.147
-340.640
-340.760
-339.363
-341.659
-346.346
-335.343
-343.122
-340.875
-339.959
-344.719
-340.734
-347.338
-334.882
-338.821
-345.291
-343.984
-340.140
-333.036
-338.522
-340.506
-330.227
-333.519
-347.245
-346.281
-336.536
-340.730
-338.057
-337.164
-344.810
-345.334
-341.932
-340.195
-345.537
-346.017
-332.320
-341.721
-338.569
-334.991
-336.208
-336.721
-345.864
-341.557
-330.554
-334.160
-337.676
-342.117
-340.290
-341.375
-344.356
-333.051
-333.939
-339.072
-338.996
-343.992
-347.069
-346.175
-333.992
-336.579
-342.725
-336.899
-335.630
-343.461
-339.581
-342.731
-342.405
-341.193
-341.416
-343.495
-343.654
-331.727
-341.596
-341.689
-338.752
-340.990
-341.132
-333.413
-347.089
-345.839
-329.026
-336.109
-336.613
-338.364
-346.985
-340.517
-345.191
-343.847
-344.679
-334.131
-340.260
-340.164
-333.258
-341.559
-342.431
-332.735
-340.871
-335.964
-344.585
-341.572
-338.424
-341.671
-330.623
-343.869
-351.824
-341.123
-334.550
-340.436
-336.219
-341.925
-338.786
-340.428
-338.302
-336.345
-345.502
-337.978
-339.458
-342.543
-339.400
-339.570
-343.537
-340.107
-340.098
-340.798
-344.921
-343.737
-346.724
-344.548
-331.477
-332.818
-335.747
-338.451
-345.473
-344.710
-342.516
-340.060
-346.002
-336.895
-341.388
-339.646
-342.891
-342.521
-344.106
-343.302
-336.410
-329.572
-339.395
-342.977
-337.883
-337.423
-339.805
-343.527
-335.636
-344.846
-337.802
-339.584
-342.464
-346.148
-328.505
-337.576
-345.872
-343.801
-346.529
-347.391
-334.711
-335.900
-340.052
-337.216
-338.297
-341.576
-342.464
-342.210
-343.998
-347.182
-342.468
-339.933
-340.787
-341.415
-343.838
-334.650
-337.661
-337.248
-348.318
-344.521
-343.699
-341.710
-336.957
-337.254
-342.177
-342.879
-325.239
-337.916
-346.179
-337.708
-339.598
-337.531
-341.218
-343.726
-336.422
-340.555
-338.905
-346.301
-340.510
-333.858
-341.926
-340.414
-334.550
-336.310
-350.131
-338.969
-342.361
-333.859
-337.666
-341.742
-340.403
-337.438
-333.280
-333.316
-347.726
-335.060
-346.987
-343.169
-341.171
-339.923
-339.107
-337.106
-345.583
-344.593
-342.650
-347.007
-345.881
-337.954
-338.337
-343.454
-346.108
-342.765
-342.175
-344.183
-342.889
-342.340
-346.143
-337.751
-336.105
-332.015
-345.349
-338.961
-339.739
-336.199
-341.494
-334.444
-345.493
-337.596
-330.249
-342.515
-340.400
-333.430
-340.988
-334.689
-339.122
-344.081
-345.802
-336.506
-347.940
-335.032
-341.495
-345.932
-334.888
-344.430
-340.733
-338.223
-331.668
-339.892
-332.180
-336.299
-341.806
-344.168
-341.746
-340.020
-336.035
-340.920
-332.731
-340.729
-347.327
-345.712
-333.173
-335.346
-335.381
-339.913
-334.139
-335.416
-336.912
-339.178
-336.659
-336.582
-337.081
-339.910
-340.889
-336.879
-342.634
-345.407
-345.483
-344.110
-338.477
-342.464
-337.280
-342.091
-342.194
-335.797
-336.341
-345.202
-343.417
-339.003
-335.193
-344.465
-337.403
-336.589
-335.945
-349.369
-337.347
-338.769
-337.434
-337.979
-341.555
-338.800
-340.421
-339.476
-339.747
-344.490
-338.399
-339.608
-342.571
-335.102
-338.023
-342.210
-336.013
-344.289
-340.170
-343.258
-337.178
-332.850
-334.712
-343.119
-335.897
-339.040
-339.391
-335.550
-339.508
-342.719
-341.982
-336.553
-334.142
-335.938
-346.292
-349.800
-347.336
-332.504
-334.859
-339.132
-332.569
-340.663
-339.888
-333.548
-331.773
-335.497
-344.646
-345.918
-339.199
-341.942
-338.688
-340.460
-339.131
-337.695
-337.649
-347.258
-343.105
-335.383
-337.543
-340.765
-339.471
-340.308
-334.056
-345.680
-343.294
-342.721
-340.956
-337.460
-338.535
-346.193
-347.996
-340.255
-348.321
-338.714
-343.321
-345.943
-338.596
-340.410
-341.905
-344.161
-338.820
-339.805
-335.740
-334.692
-337.170
-327.170
-339.345
-337.979
-345.400
-338.864
-334.396
-344.486
-333.164
-341.859
-341.686
-341.086
-342.064
-333.781
-341.068
-333.351
-338.730
-337.955
-336.253
-338.938
-332.245
-341.824
-335.634
-340.983
-342.326
-340.261
-341.034
-342.144
-333.852
-335.051
-342.354
-339.292
-340.137
-333.392
-335.491
-335.965
-337.421
-339.570
-337.256
-338.315
-341.577
-342.739
-340.953
-333.120
-345.083
-335.345
-339.222
-337.180
-333.326
-336.407
-336.556
-342.747
-339.719
-341.886
-340.540
-345.280
-340.389
-345.557
-336.056
-339.731
-344.969
-338.290
-342.956
-338.823
-330.189
-336.972
-332.631
-339.277
-347.103
-337.382
-347.039
-336.645
-340.970
-342.092
-345.270
-349.648
-339.854
-342.776
-337.029
-335.826
-339.881
-340.803
-334.820
-342.480
-341.844
-341.220
-338.707
-342.169
-335.054
-346.731
-342.199
-345.435
-342.638
-340.766
-336.269
-329.499
-340.559
-337.812
-336.497
-338.418
-344.671
-343.048
-335.662
-343.097
-334.828
-342.188
-337.218
-331.203
-343.884
-344.982
-344.804
-339.497
-340.868
-336.775
-341.514
-344.946
-341.694
-340.025
-342.170
-339.773
-342.652
-339.779
-341.938
-337.600
-340.995
-338.246
-336.191
-343.914
-338.136
-340.028
-335.951
-342.086
-336.426
-341.262
-338.507
-335.233
-333.642
-344.915
-343.673
-339.610
-345.930
-346.399
-338.842
-338.430
-324.986
-338.416
-338.688
-344.851
-345.045
-341.334
-333.155
-342.736
-346.453
-343.431
-343.849
-340.046
-335.196
-337.200
-343.292
-341.263
-342.806
-346.946
-333.507
-349.827
-333.947
-342.362
-334.704
-344.321
-340.820
-338.170
-335.436
-341.877
-337.106
-342.438
-344.808
-346.274
-344.988
-342.789
-343.766
-337.527
-349.255
-333.446
-338.830
-342.730
-334.187
-335.769
-334.242
-336.113
-338.767
-337.068
-345.997
-337.941
-343.703
-339.847
-350.773
-340.887
-327.162
-339.374
-331.444
-344.457
-345.681
-338.693
-340.833
-340.780
-338.493
-336.060
-336.654
-334.846
-339.144
-338.515
-339.159
-340.228
-337.335
-334.455
-341.302
-334.259
-343.297
-335.691
-334.108
-337.392
-346.914
-334.203
-341.845
-339.130
-337.993
-338.786
-338.726
-342.921
-339.472
-334.542
-346.948
-340.104
-334.966
-342.039
-340.567
-341.492
-340.129
-339.482
-342.598
-344.624
-339.522
-340.782
-339.661
-336.862
-341.985
-344.991
-345.431
-338.011
-333.628
-341.990
-339.163
-340.795
-336.791
-331.644
-336.688
-341.673
-333.001
-339.635
-346.744
-342.049
-339.636
-334.480
-341.804
-344.763
-339.200
-339.644
-338.380
-339.371
-337.876
-336.684
-340.193
-341.210
-342.316
-336.654
-341.701
-332.613
-342.070
-343.356
-339.514
-343.950
-343.839
-341.078
-336.787
-341.119
-332.702
-331.348
-333.836
-341.569
-337.706
-339.699
-333.983
-334.700
-344.648
-335.524
-337.875
-340.511
-339.869
-335.618
-342.012
-342.471
-340.186
-339.407
-343.532
-342.617
-337.784
-333.414
-343.815
-343.127
-349.867
-330.533
-347.222
-345.431
-342.863
-343.748
-333.815
-337.967
-341.729
-335.814
-345.804
-339.211
-336.146
-342.193
-334.567
-337.592
-343.227
-348.935
-347.424
-339.177
-340.983
-334.671
-330.431
-337.963
-340.314
-342.782
-334.363
-341.419
-343.645
-337.721
-341.830
-343.115
-337.908
-332.885
-338.524
-339.995
-341.775
-334.405
-335.035
-332.402
-339.018
-346.083
-341.235
-347.489
-344.654
-343.122
-344.362
-342.972
-348.025
-343.266
-344.714
-335.394
-336.523
-336.763
-332.853
-346.955
-339.569
-343.127
-336.998
-333.918
-332.665
-337.913
-345.804
-339.452
-340.011
-331.328
-342.396
-339.919
-337.474
-340.184
-341.965
-343.635
-340.611
-339.107
-341.866
-337.248
-347.673
-335.764
-347.471
-347.413
-332.121
-341.127
-340.882
-332.667
-338.855
-340.177
-335.808
-334.223
-346.621
-336.933
-335.340
-335.802
-337.899
-344.259
-343.226
-340.635
-339.541
-343.537
-339.597
-344.428
-342.224
-337.277
-335.334
-338.954
-341.289
-341.390
-340.287
-345.265
-326.244
-332.837
-339.897
-340.237
-347.520
-334.437
-332.447
-337.583
-339.840
-340.411
-337.415
-338.542
-338.081
-340.163
-332.286
-333.342
-341.822
-341.476
-337.630
-342.212
-340.149
-337.804
-344.262
-340.556
-343.954
-338.700
-343.323
-339.987
-340.463
-339.382
-343.099
-342.287
-338.384
-337.381
-335.472
-338.822
-340.770
-342.223
-342.916
-344.449
-334.664
-337.312
-337.258
-343.377
-339.951
-341.045
-338.053
-345.755
-345.440
-338.216
-337.296
-336.693
-333.488
-333.304
-339.608
-343.183
-339.953
-342.543
-344.378
-342.978
-335.861
-341.617
-338.626
-336.002
-341.240
-340.735
-337.761
-335.650
-343.845
-335.378
-345.886
-341.487
-345.448
-338.297
-339.406
-332.940
-335.461
-341.692
-339.929
-339.622
-340.418
-342.797
-331.842
-344.402
-341.579
-340.550
-335.057
-334.909
-340.515
-341.517
-340.755
-339.685
-336.559
-341.460
-341.552
-329.861
-337.925
-340.234
-343.916
-338.900
-336.400
-340.570
-345.451
-333.816
-330.504
-334.561
-343.103
-336.918
-343.166
-339.599
-340.042
-340.096
-341.625
-338.765
-344.206
-344.553
-338.683
-340.518
-341.796
-341.072
-347.807
-343.350
-338.105
-346.996
-338.056
-342.131
-338.198
-343.613
-336.022
-337.503
-335.030
-345.301
-347.191
-340.510
-341.692
-337.543
-343.340
-340.502
-338.327
-346.526
-337.089
-344.027
-339.058
-342.133
-344.130
-341.328
-341.442
-338.090
-334.036
-339.009
-336.076
-335.001
-342.472
-340.639
-337.950
-338.331
-341.608
-338.396
-339.314
-335.954
-343.069
-336.803
-339.008
-341.106
-341.862
-340.450
-347.093
-333.794
-341.441
-343.985
-338.105
-339.762
-337.177
-337.014
-349.030
-346.980
-333.185
-336.888
-343.561
-342.831
-342.289
-334.726
-338.157
-341.616
-340.279
-338.948
-340.509
-341.445
-341.195
-341.780
-339.706
-340.999
-335.836
-337.342
-330.495
-339.113
-346.799
-338.481
-342.917
-339.755
-338.581
-342.095
-342.870
-344.880
-336.962
-337.837
-348.137
-333.386
-332.641
-343.751
-347.606
-346.330
-336.858
-336.802
-341.118
-335.132
-337.884
-344.690
-338.806
-343.783
-341.431
-337.069
-338.027
-343.258
-336.973
-342.200
-345.880
-338.470
-338.587
-342.434
-335.505
-336.876
-343.272
-334.608
-338.153
-342.995
-334.585
-334.558
-337.561
-340.689
-339.676
-337.702
-341.961
-346.959
-339.917
-338.723
-333.298
-345.871
-340.816
-337.508
-333.866
-336.255
-338.807
-340.684
-338.228
-339.102
-342.319
-344.126
-349.162
-342.638
-344.031
-338.249
-349.361
-337.669
-346.915
-337.562
-334.010
-345.613
-348.168
-340.876
-334.830
-346.251
-339.670
-337.871
-338.374
-342.505
-339.205
-341.666
-333.772
-338.091
-344.247
-342.748
-338.778
-341.106
-340.135
-344.137
-342.687
-342.317
-340.738
-341.577
-344.652
-350.088
-341.437
-338.089
-342.506
-334.897
-339.365
-338.477
-343.793
-334.953
-335.507
-337.963
-328.463
-342.163
-334.543
-342.037
-336.036
-333.112
-340.936
-339.586
-334.037
-337.682
-342.657
-339.464
-343.425
-335.410
-325.006
-340.067
-345.250
-341.016
-338.956
-336.242
-335.389
-341.187
-344.129
-348.909
-340.596
-341.461
-342.336
-340.084
-335.548
-340.413
-343.688
-340.802
-344.709
-342.172
-335.442
-339.092
-346.188
-338.827
-343.929
-342.171
-342.006
-340.702
-342.267
-336.428
-336.740
-338.367
-340.218
-334.406
-342.848
-336.725
-340.285
-340.892
-335.051
-343.220
-338.679
-341.257
-343.789
-343.535
-345.988
-342.496
-334.489
-339.540
-342.232
-342.724
-342.498
-349.307
-343.082
-346.175
-339.593
-342.961
-343.347
-346.179
-340.342
-336.230
-346.256
-345.093
-343.709
-336.091
-335.968
-338.986
-333.227
-336.496
-337.814
-333.449
-338.923
-344.067
-342.140
-340.360
-341.195
-333.923
-338.785
-339.120
-342.689
-334.273
-344.225
-344.105
-336.353
-342.368
-321.506
-339.285
-340.427
-342.668
-334.130
-342.588
-344.899
-343.924
-337.908
-335.839
-338.119
-335.304
-328.655
-347.898
-329.275
-334.063
-344.406
-335.918
-343.358
-340.680
-334.593
-339.112
-341.447
-345.985
-340.153
-343.428
-340.228
-339.787
-338.230
-346.336
-336.767
-343.058
-339.459
-334.196
-347.225
-350.751
-337.450
-342.161
-340.441
-344.606
-340.922
-338.214
-339.893
-342.089
-337.505
-337.983
-340.433
-338.176
-342.608
-333.834
-342.814
-331.262
-341.836
-342.015
-334.089
-341.935
-341.433
-336.845
-331.814
-343.718
-337.421
-333.221
-334.091
-339.096
-337.185
-340.314
-332.357
-338.538
-336.696
-345.006
-340.983
-340.571
-334.234
-338.153
-330.702
-337.254
-336.069
-338.371
-337.130
-341.354
-336.146
-339.620
-333.211
-336.424
-341.611
-339.735
-348.805
-350.140
-343.206
-343.388
-337.486
-341.340
-337.266
-339.695
-332.587
-340.198
-337.953
-339.090
-340.174
-338.448
-337.799
-346.758
-348.626
-341.558
-338.003
-339.578
-335.043
-344.104
-337.740
-338.902
-341.509
-336.595
-339.203
-342.965
-343.086
-338.504
-335.233
-349.485
-342.549
-333.181
-324.938
-335.483
-340.071
-341.406
-340.195
-341.278
-341.719
-337.642
-341.782
-352.486
-333.526
-345.041
-334.141
-332.107
-340.800
-339.916
-341.274
-335.273
-344.435
-343.326
-337.510
-337.258
-341.806
-339.368
-341.030
-340.682
-344.200
-339.647
-336.770
-341.344
-343.074
-340.300
-343.175
-335.504
-343.538
-338.983
-339.624
-341.350
-332.889
-347.061
-335.396
-339.643
-338.633
-342.274
-328.853
-334.690
-338.700
-335.730
-334.446
-340.442
-340.534
-338.823
-345.922
-333.589
-340.473
-338.190
-341.072
-340.499
-331.214
-331.575
-347.003
-339.698
-342.144
-339.952
-337.395
-343.737
-336.221
-335.080
-339.664
-348.572
-323.317
-340.903
-341.465
-338.728
-339.073
-337.943
-340.724
-336.123
-335.082
-338.813
-340.305
-341.998
-342.565
-346.129
-344.988
-342.317
-340.319
-345.592
-342.046
-344.760
-341.355
-344.549
-331.919
-344.088
-347.619
-342.588
-341.062
-338.085
-341.298
-345.489
-347.773
-341.951
-344.107
-329.741
-345.407
-335.581
-337.709
-336.511
-344.645
-342.247
-340.075
-336.339
-336.429
-348.121
-336.654
-340.980
-340.704
-344.712
-339.330
-343.874
-334.832
-334.066
-334.349
-339.724
-343.241
-337.908
-337.854
-341.987
-339.258
-339.921
-337.813
-341.057
-344.164
-341.455
-342.176
-339.048
-344.733
-337.434
-344.555
-344.792
-346.564
-343.538
-334.258
-339.799
-340.605
-334.939
-341.519
-343.946
-344.560
-341.352
-341.433
-345.700
-342.992
-342.009
-337.465
-336.133
-339.301
-344.661
-335.616
-340.729
-330.064
-344.798
-331.361
-339.363
-339.911
-332.006
-337.897
-343.132
-344.858
-347.823
-337.364
-343.457
-337.073
-333.983
-345.457
-344.671
-344.680
-337.915
-331.199
-345.894
-331.925
-338.008
-342.928
-341.684
-338.562
-338.334
-337.063
-339.277
-337.158
-342.717
-344.596
-335.420
-340.524
-336.855
-341.375
-345.684
-331.750
-343.529
-344.218
-342.852
-342.229
-339.837
-339.153
-338.964
-339.633
-347.060
-340.662
-332.449
-345.521
-338.938
-339.921
-338.326
-340.764
-352.528
-341.456
-334.088
-342.909
-337.386
-343.953
-339.781
-339.998
-336.829
-336.227
-343.323
-339.790
-342.487
-340.158
-338.531
-332.112
-339.472
