# Supplementary material for: A Fast and Efficient Approach for Genomic Selection with High-Density Markers
Source: G3 (Bethesda). 2012 Oct 1;2(10):1179–84. doi: 10.1534/g3.112.003822 (PMC3464110; doi:10.1534/g3.112.003822)
Supplement: Supporting Information [file supp_2.10.1179_FileS1.zip › Rep1_50/Rep14/Y5]

-346.977
-340.153
-352.362
-339.853
-341.214
-341.838
-340.080
-340.950
-347.660
-335.322
-341.615
-339.202
-341.177
-343.540
-343.369
-342.732
-346.706
-338.309
-337.220
-343.465
-343.356
-337.674
-336.695
-340.841
-338.545
-339.032
-340.907
-341.738
-341.985
-341.796
-338.534
-337.611
-341.468
-345.265
-343.443
-345.058
-341.978
-331.163
-340.158
-344.683
-334.003
-336.064
-345.190
-341.758
-341.086
-338.541
-335.701
-339.341
-342.370
-334.606
-339.792
-340.983
-343.863
-340.404
-340.256
-339.047
-338.099
-331.374
-343.875
-344.898
-344.071
-337.601
-334.125
-342.177
-338.233
-327.880
-340.119
-337.684
-334.804
-341.165
-333.598
-331.855
-342.003
-339.963
-339.237
-341.120
-341.790
-341.997
-344.037
-344.520
-328.942
-342.621
-346.957
-336.379
-340.077
-334.810
-339.919
-338.985
-337.510
-343.086
-347.694
-341.948
-340.373
-343.099
-343.648
-338.088
-332.608
-342.707
-338.822
-335.075
-340.812
-337.525
-334.366
-339.070
-336.889
-341.626
-338.159
-336.746
-344.075
-343.345
-338.729
-333.889
-334.961
-337.900
-342.292
-339.415
-345.406
-340.181
-342.064
-343.977
-344.680
-346.360
-344.544
-340.966
-343.645
-340.768
-347.865
-334.982
-339.046
-342.554
-342.951
-338.107
-334.489
-335.674
-343.532
-347.444
-346.145
-336.333
-344.854
-340.628
-330.342
-342.788
-340.724
-341.732
-341.237
-339.387
-332.955
-340.654
-336.976
-336.256
-347.270
-345.825
-339.297
-343.661
-343.910
-338.050
-342.925
-333.884
-343.170
-339.576
-344.502
-340.151
-335.713
-339.512
-341.118
-342.238
-338.613
-339.160
-336.987
-338.250
-336.097
-337.844
-338.911
-339.084
-339.295
-341.965
-338.556
-340.260
-353.245
-350.975
-342.523
-334.433
-338.930
-331.299
-338.996
-337.011
-340.872
-344.394
-339.618
-341.357
-334.647
-343.154
-329.139
-332.051
-325.901
-336.890
-340.125
-334.583
-333.881
-336.445
-337.299
-343.831
-339.881
-345.071
-338.816
-336.910
-340.728
-334.265
-334.420
-344.518
-336.692
-344.982
-340.852
-333.688
-343.212
-348.485
-338.914
-342.111
-350.066
-343.936
-337.497
-337.454
-343.372
-337.294
-340.828
-338.887
-348.326
-337.816
-341.245
-344.466
-337.966
-336.727
-335.171
-340.261
-337.836
-341.830
-343.197
-337.215
-346.277
-336.690
-333.275
-336.926
-341.287
-341.265
-332.160
-333.728
-336.994
-334.037
-338.358
-334.797
-338.481
-340.475
-340.636
-341.427
-339.237
-342.205
-340.956
-340.244
-339.156
-342.376
-337.232
-342.480
-346.148
-336.480
-343.571
-341.352
-339.685
-347.193
-343.853
-338.626
-341.745
-339.353
-344.917
-343.308
-341.688
-343.960
-329.273
-339.246
-345.597
-337.656
-342.617
-345.780
-336.746
-337.134
-335.000
-340.695
-340.243
-338.175
-340.845
-342.552
-336.839
-342.399
-341.828
-337.586
-333.799
-338.956
-343.983
-337.495
-339.233
-335.676
-340.396
-345.356
-343.015
-334.095
-340.190
-341.774
-336.376
-341.043
-340.761
-341.940
-347.741
-339.712
-337.473
-336.548
-336.533
-336.380
-337.098
-333.058
-346.923
-344.491
-339.048
-332.428
-332.969
-342.224
-341.081
-342.277
-341.371
-335.470
-341.971
-337.261
-339.915
-347.915
-343.816
-345.149
-340.637
-341.816
-340.479
-332.928
-339.633
-344.088
-345.244
-339.771
-345.280
-344.680
-338.959
-332.678
-343.344
-344.586
-337.672
-344.537
-342.439
-338.072
-346.799
-340.835
-337.503
-338.405
-332.279
-336.787
-340.776
-334.134
-339.633
-343.971
-332.301
-336.836
-344.355
-337.348
-345.722
-336.818
-340.813
-339.444
-338.418
-342.805
-340.493
-344.276
-343.948
-337.212
-338.323
-338.034
-343.466
-336.109
-344.360
-337.622
-343.055
-341.608
-349.772
-346.591
-347.707
-336.050
-339.157
-343.761
-338.202
-337.436
-341.198
-338.310
-344.163
-337.103
-336.841
-343.417
-335.159
-341.724
-344.395
-348.502
-345.010
-342.073
-344.142
-337.891
-332.072
-343.330
-333.742
-340.502
-338.132
-343.596
-336.822
-339.163
-341.746
-345.935
-334.112
-338.352
-346.715
-333.563
-344.402
-340.121
-345.513
-337.510
-338.596
-349.076
-339.196
-342.318
-338.587
-338.897
-343.701
-343.626
-342.256
-338.366
-334.049
-332.883
-343.267
-337.953
-336.497
-348.024
-343.720
-335.472
-347.447
-335.887
-343.284
-342.013
-344.567
-330.771
-344.782
-345.804
-339.276
-341.537
-334.099
-336.228
-335.348
-342.124
-347.364
-339.363
-345.426
-346.358
-343.443
-334.826
-350.720
-339.316
-342.112
-343.776
-337.619
-337.509
-346.254
-335.907
-339.521
-347.509
-334.730
-344.598
-335.981
-343.434
-338.673
-344.212
-340.605
-342.416
-339.649
-340.351
-344.926
-343.863
-345.067
-344.267
-336.522
-339.349
-334.254
-335.086
-345.664
-335.334
-337.577
-338.151
-341.494
-333.497
-347.531
-340.298
-344.628
-333.068
-339.075
-336.310
-344.245
-343.330
-337.353
-335.557
-338.935
-340.880
-338.722
-343.454
-348.161
-349.408
-339.119
-341.371
-339.216
-342.454
-338.249
-343.536
-335.619
-339.499
-338.615
-338.278
-342.266
-336.283
-336.685
-342.234
-340.638
-333.539
-341.398
-342.828
-341.405
-338.163
-333.473
-341.658
-333.091
-339.407
-351.584
-344.349
-339.809
-341.546
-343.787
-351.737
-337.392
-333.385
-341.443
-347.026
-335.818
-342.898
-337.824
-340.976
-341.629
-332.192
-334.472
-338.701
-343.349
-337.489
-338.454
-333.967
-343.376
-334.789
-340.305
-345.716
-337.919
-349.100
-340.781
-342.701
-341.680
-340.154
-339.741
-338.017
-342.013
-339.688
-341.863
-344.406
-343.829
-341.669
-335.673
-335.669
-338.629
-342.132
-334.278
-349.905
-337.292
-339.614
-340.894
-343.212
-340.510
-335.094
-337.316
-340.563
-331.886
-345.063
-336.923
-342.464
-333.711
-325.004
-347.358
-348.062
-339.108
-340.446
-336.869
-344.886
-337.417
-345.204
-341.592
-334.310
-334.551
-331.855
-346.916
-342.418
-339.476
-337.586
-336.815
-332.184
-342.736
-337.963
-341.630
-339.346
-334.834
-332.174
-333.463
-328.406
-336.149
-337.933
-340.494
-338.125
-341.434
-337.899
-344.281
-337.784
-345.210
-336.443
-342.950
-343.584
-348.477
-337.714
-341.039
-340.008
-339.608
-344.281
-337.328
-342.686
-337.233
-334.779
-332.917
-337.758
-334.774
-340.331
-343.242
-344.015
-339.341
-337.424
-344.959
-343.947
-344.389
-332.178
-342.506
-339.873
-339.084
-346.198
-345.876
-340.101
-346.314
-341.637
-345.862
-336.802
-340.645
-344.337
-349.745
-340.679
-336.558
-343.604
-342.276
-339.775
-342.068
-341.851
-338.179
-337.108
-333.952
-338.081
-337.396
-338.066
-337.287
-335.265
-337.928
-337.423
-336.807
-344.223
-343.684
-339.412
-341.870
-342.439
-338.901
-340.255
-334.415
-333.708
-346.565
-339.693
-337.059
-336.226
-338.950
-338.341
-339.715
-338.268
-349.969
-346.845
-336.803
-341.589
-342.988
-340.689
-338.913
-343.665
-340.821
-333.086
-343.387
-333.627
-338.625
-342.366
-340.707
-342.330
-335.936
-343.506
-338.549
-333.302
-341.956
-340.182
-338.244
-340.010
-344.129
-337.418
-340.505
-342.587
-340.669
-337.259
-341.462
-341.541
-334.411
-336.964
-342.113
-338.296
-343.390
-344.422
-342.946
-339.837
-337.546
-343.699
-340.423
-340.627
-337.602
-345.170
-339.995
-336.267
-338.083
-340.465
-344.210
-340.792
-328.644
-341.158
-343.887
-337.537
-338.488
-341.895
-341.930
-333.305
-336.246
-335.162
-337.764
-339.578
-340.753
-336.067
-335.908
-341.455
-343.212
-337.855
-341.778
-345.004
-335.732
-338.843
-340.533
-340.061
-344.929
-347.448
-338.740
-343.173
-345.966
-338.957
-340.363
-334.266
-335.968
-344.596
-345.343
-335.788
-347.804
-336.115
-337.629
-337.311
-328.629
-342.276
-343.022
-338.063
-339.902
-343.032
-340.060
-348.241
-342.169
-343.697
-349.141
-339.947
-332.957
-334.443
-339.964
-338.915
-337.899
-344.285
-338.489
-348.052
-337.401
-338.969
-335.998
-342.527
-335.499
-337.362
-342.457
-339.048
-339.217
-338.237
-341.279
-340.325
-339.826
-340.468
-339.284
-341.291
-343.151
-341.140
-340.658
-340.001
-340.795
-337.603
-341.449
-337.786
-341.958
-342.007
-349.159
-334.350
-331.978
-344.883
-345.091
-342.375
-327.764
-332.211
-340.577
-334.089
-334.908
-338.190
-337.843
-335.819
-344.533
-339.940
-340.955
-336.619
-338.341
-337.386
-340.679
-339.907
-336.403
-341.913
-328.346
-343.373
-339.276
-335.080
-341.079
-333.334
-338.849
-333.200
-344.459
-339.419
-338.918
-340.923
-341.467
-336.722
-337.644
-341.550
-343.460
-337.490
-340.256
-333.088
-337.803
-338.915
-334.218
-339.757
-348.220
-343.373
-336.548
-344.212
-340.033
-343.684
-340.977
-334.650
-336.539
-337.787
-341.653
-341.210
-338.014
-341.298
-340.597
-346.914
-329.340
-335.628
-337.302
-336.080
-341.483
-345.390
-341.430
-336.623
-340.248
-336.174
-340.421
-343.906
-337.083
-344.259
-340.471
-334.890
-348.572
-334.217
-342.736
-343.727
-336.578
-330.985
-338.479
-344.605
-338.223
-344.297
-343.525
-339.379
-332.569
-344.376
-337.012
-332.375
-343.963
-338.998
-345.175
-340.249
-340.474
-341.322
-344.308
-337.036
-339.150
-341.090
-336.222
-334.399
-335.449
-340.235
-343.577
-341.292
-343.703
-342.758
-334.914
-339.431
-341.706
-342.936
-343.081
-345.195
-335.518
-333.485
-340.074
-347.423
-340.433
-334.516
-339.254
-341.189
-347.142
-336.300
-335.747
-343.925
-336.761
-343.679
-347.194
-341.072
-346.862
-339.263
-338.645
-337.344
-339.345
-342.148
-342.120
-341.895
-344.659
-337.763
-348.155
-336.721
-344.734
-338.827
-342.332
-346.559
-332.092
-348.212
-338.615
-343.193
-337.583
-333.088
-327.832
-335.484
-338.659
-341.967
-343.207
-340.632
-341.030
-339.485
-330.712
-336.999
-335.970
-339.678
-339.757
-343.188
-344.642
-332.957
-341.005
-340.760
-327.198
-332.988
-344.924
-344.847
-332.527
-344.439
-341.634
-337.297
-346.410
-342.931
-343.679
-340.880
-333.619
-338.188
-344.158
-334.913
-339.277
-337.007
-336.560
-334.252
-339.198
-331.772
-342.207
-338.886
-340.037
-338.578
-335.321
-331.832
-337.804
-338.938
-341.354
-338.495
-328.823
-336.000
-336.885
-335.253
-337.925
-341.020
-343.264
-341.304
-338.020
-336.649
-330.404
-336.021
-347.505
-335.147
-342.384
-340.094
-344.949
-339.641
-345.090
-336.844
-339.434
-342.280
-335.408
-341.272
-340.562
-342.068
-340.133
-334.955
-340.234
-339.725
-338.348
-338.674
-342.500
-341.070
-345.879
-347.406
-345.345
-339.917
-343.652
-345.552
-337.693
-336.490
-346.506
-338.883
-347.331
-339.831
-339.184
-330.010
-341.298
-345.084
-338.719
-336.254
-343.560
-339.167
-339.095
-342.976
-336.226
-338.758
-331.560
-334.618
-336.127
-345.252
-343.908
-340.444
-338.600
-343.323
-338.522
-352.581
-337.431
-343.103
-341.646
-337.194
-345.282
-334.743
-338.230
-341.113
-339.046
-334.047
-331.114
-332.870
-340.626
-340.653
-346.768
-338.247
-338.720
-343.459
-337.829
-339.801
-339.094
-340.824
-340.194
-335.985
-333.119
-338.900
-338.519
-336.227
-334.843
-338.245
-343.840
-337.067
-340.926
-332.740
-327.441
-339.520
-337.085
-341.022
-340.255
-334.971
-338.976
-339.408
-334.754
-338.553
-337.853
-337.250
-336.879
-333.386
-351.812
-342.187
-343.795
-338.176
-345.093
-344.977
-342.791
-343.588
-336.646
-336.575
-342.173
-340.693
-336.888
-338.610
-341.298
-339.210
-327.771
-341.671
-341.921
-345.335
-343.106
-335.685
-336.826
-336.634
-336.361
-335.171
-341.637
-340.562
-336.252
-336.092
-343.392
-333.536
-343.190
-339.780
-343.052
-340.129
-331.200
-331.617
-336.770
-337.696
-339.524
-343.567
-342.242
-342.378
-337.350
-334.567
-337.405
-341.110
-340.763
-334.493
-343.558
-341.844
-335.744
-340.938
-347.012
-343.854
-339.560
-341.467
-338.673
-337.853
-339.280
-334.668
-334.782
-333.692
-342.652
-334.395
-338.483
-340.621
-347.302
-338.555
-340.942
-334.850
-336.880
-340.811
-335.468
-334.080
-334.944
-341.221
-335.082
-337.169
-345.791
-341.850
-341.857
-345.050
-341.048
-340.420
-340.897
-336.774
-336.953
-339.394
-344.320
-332.869
-338.073
-339.739
-338.468
-342.812
-338.905
-342.300
-337.509
-338.484
-336.139
-335.605
-343.807
-342.257
-340.841
-340.428
-344.408
-333.258
-342.732
-339.851
-341.354
-337.833
-342.799
-336.561
-346.666
-332.455
-341.494
-338.237
-335.878
-344.623
-346.090
-344.794
-341.709
-349.602
-336.852
-335.857
-341.618
-340.991
-337.206
-336.665
-339.538
-334.808
-334.146
-342.422
-340.602
-341.076
-344.672
-333.390
-336.487
-339.606
-338.254
-340.409
-340.435
-335.997
-341.882
-337.648
-338.426
-340.029
-341.072
-328.121
-336.289
-342.022
-338.101
-344.905
-334.547
-344.057
-342.503
-339.528
-329.988
-343.530
-335.500
-345.278
-338.195
-348.787
-338.351
-336.552
-339.098
-342.292
-337.767
-338.714
-340.708
-338.441
-336.851
-336.415
-349.104
-343.566
-342.457
-333.079
-337.255
-335.900
-337.769
-344.581
-337.446
-335.948
-340.621
-337.352
-336.643
-337.519
-335.926
-337.993
-337.869
-340.210
-333.506
-337.006
-338.795
-337.136
-339.075
-333.397
-339.838
-343.067
-329.039
-341.769
-343.292
-338.792
-347.286
-340.041
-344.893
-332.135
-334.908
-336.253
-339.182
-342.121
-334.726
-332.891
-340.112
-338.897
-342.123
-338.571
-339.323
-340.321
-340.542
-336.251
-339.099
-332.955
-344.676
-336.607
-341.549
-339.380
-335.160
-339.643
-343.014
-341.465
-343.594
-335.429
-340.568
-341.195
-341.801
-333.969
-342.044
-340.539
-346.105
-336.501
-336.046
-341.497
-333.607
-332.296
-333.916
-345.595
-336.438
-339.856
-343.436
-334.863
-334.722
-339.113
-337.614
-330.307
-345.016
-340.880
-342.645
-335.794
-339.173
-340.757
-349.391
-343.654
-339.120
-338.740
-347.362
-344.991
-349.496
-348.811
-342.324
-343.289
-341.729
-340.651
-344.002
-341.066
-345.509
-341.666
-339.054
-340.440
-343.314
-338.002
-340.009
-343.648
-337.868
-341.972
-341.494
-333.604
-342.918
-338.271
-346.269
-341.814
-340.193
-337.207
-342.691
-339.553
-333.042
-333.449
-343.865
-352.091
-337.849
-338.303
-337.743
-329.968
-337.848
-341.728
-340.186
-342.592
-343.706
-345.328
-341.488
-342.079
-340.783
-342.815
-339.247
-341.034
-337.958
-343.191
-342.598
-344.496
-345.030
-341.997
-337.082
-339.706
-343.496
-344.998
-338.998
-333.697
-339.190
-342.394
-335.964
-339.238
-339.270
-343.654
-336.089
-335.046
-340.879
-347.347
-339.044
-335.994
-340.465
-346.160
-342.563
-341.587
-341.338
-343.354
-337.043
-346.039
-338.424
-340.136
-342.254
-337.350
-340.017
-332.017
-347.985
-339.066
-342.913
-336.678
-342.184
-342.069
-342.021
-340.610
-341.062
-339.770
-338.114
-333.611
-338.612
-348.417
-341.605
-338.323
-342.792
-332.855
-339.871
-344.634
-339.555
-340.929
-340.022
-340.231
-342.612
-339.530
-334.554
-340.160
-337.691
-335.246
-339.747
-342.834
-345.775
-349.149
-348.602
-335.790
-328.567
-340.865
-337.938
-342.883
-348.425
-341.727
-346.118
-339.176
-340.895
-339.943
-343.443
-344.034
-341.015
-335.037
-342.356
-345.998
-336.028
-332.895
-335.821
-345.775
-338.392
-342.910
-344.664
-343.273
-345.753
-344.511
-338.051
-341.465
-344.263
-342.885
-345.422
-344.928
-337.052
-338.563
-338.602
-335.953
-342.804
-335.058
-345.787
-338.493
-338.757
-338.884
-340.310
-340.330
-335.033
-340.044
-338.149
-341.124
-343.831
-338.927
-335.335
-341.169
-337.181
-342.207
-341.078
-341.413
-341.942
-336.011
-341.991
-333.439
-341.561
-347.620
-339.289
-336.124
-336.766
-339.216
-343.942
-341.924
-336.992
-338.277
-341.453
-340.033
-341.452
-338.806
-338.887
-342.929
-337.760
-339.831
-345.499
-342.356
-340.176
-337.353
-339.265
-344.349
-339.344
-339.264
-339.886
-336.733
-345.545
-349.432
-340.278
-341.623
-343.199
-336.805
-337.945
-341.624
-339.229
-341.989
-338.505
-336.672
-342.918
-340.160
-345.774
-339.488
-342.516
-339.999
-336.003
-337.591
-340.611
-337.932
-349.705
-338.664
-341.437
-339.889
-340.031
-346.345
-342.139
-346.981
-343.293
-337.443
-344.945
-345.202
-347.564
-346.005
-336.526
-335.029
-343.083
-342.471
-344.393
-345.609
-332.371
-339.128
-349.627
-339.420
-343.262
-337.250
-336.332
-335.828
-342.793
-339.018
-335.703
-344.154
-339.676
-343.624
-334.597
-337.651
-338.644
-335.356
-340.772
-346.504
-344.072
-342.371
-342.750
-338.662
-344.816
-340.746
-331.635
-337.344
-342.262
-341.449
-341.460
-340.999
-338.880
-337.760
-346.307
-344.739
-342.901
-343.365
-340.735
-338.207
-348.823
-342.363
-338.634
-337.293
-335.987
-340.574
-334.186
-339.609
-340.259
-336.242
-340.123
-341.560
-331.721
-333.494
-337.049
-333.117
-342.016
-338.344
-342.505
-338.896
-342.042
-329.913
-335.345
-340.736
-338.731
-338.822
-335.160
-342.001
-349.147
-336.954
-339.387
-334.240
-341.479
-341.141
-339.725
-339.360
-338.833
-335.196
-339.490
-338.612
-344.493
-340.250
-340.920
-345.312
-340.295
-338.546
-346.325
-346.715
-340.063
-340.328
-335.483
-337.162
-338.092
-337.406
-335.891
-343.848
-335.645
-343.160
-341.448
-342.519
-334.902
-341.777
-346.775
-345.358
-338.254
-337.347
-341.481
-342.914
-342.098
-339.817
-347.372
-345.232
-341.739
-341.632
-339.012
-341.324
-339.318
-333.179
-339.436
-337.657
-341.049
-343.381
-344.492
-339.595
-345.299
-342.953
-333.002
-342.401
-341.891
-338.900
-342.057
-342.907
-342.111
-340.783
-341.598
-341.755
-342.413
-334.457
-339.419
-339.670
-341.294
-342.566
-336.149
-343.511
-348.130
-341.789
-340.465
-340.189
-341.146
-342.202
-338.965
-333.556
-335.600
-336.046
-334.932
-334.751
-340.767
-340.996
-336.988
-342.660
-335.967
-335.556
-339.458
-335.145
-338.417
-343.210
-341.528
-337.728
-338.690
-334.244
-347.857
-338.303
-342.354
-332.600
-342.494
-345.150
-339.290
-337.447
-325.930
-331.796
-333.424
-336.351
-336.487
-342.258
-338.510
-337.849
-341.493
-344.029
-343.151
-344.443
-340.744
-338.619
-347.734
-346.487
-342.813
-332.346
-333.134
-345.758
-344.026
-344.222
-338.081
-344.074
-337.190
-338.975
-334.754
-338.467
-343.118
-338.742
-338.601
-338.472
-337.590
-336.633
-348.623
-342.161
-344.873
-337.136
-334.723
-341.509
-343.829
-336.493
-340.697
-340.092
-346.527
-340.417
-337.578
-340.712
-342.236
-336.318
-336.660
-334.327
-332.645
-338.429
-340.979
-340.712
-337.134
-341.259
-342.093
-344.510
-335.506
-333.452
-341.939
-337.216
-334.642
-340.937
-344.392
-338.325
-340.759
-337.362
-344.367
-346.385
-343.495
-347.354
-337.555
-334.350
-338.575
-337.577
-326.880
-339.139
-334.075
-338.800
-337.450
-341.016
-339.939
-346.424
-336.291
-344.924
-343.022
-337.870
-340.643
-345.437
-341.580
-341.837
-341.002
-344.664
-341.149
-339.381
-334.646
-332.947
-335.863
-341.960
-336.963
-337.333
-337.265
-334.001
-337.578
-340.864
-341.083
-339.482
-337.059
-332.304
-343.838
-344.026
-342.860
-337.245
-337.888
-336.398
-343.230
-342.875
-343.762
-339.635
-344.802
-339.676
-340.435
-332.587
-344.432
-345.148
-340.238
-341.117
-338.500
-337.862
-336.300
-340.489
-344.948
-334.031
