# Supplementary material for: A Fast and Efficient Approach for Genomic Selection with High-Density Markers
Source: G3 (Bethesda). 2012 Oct 1;2(10):1179–84. doi: 10.1534/g3.112.003822 (PMC3464110; doi:10.1534/g3.112.003822)
Supplement: Supporting Information [file supp_2.10.1179_FileS1.zip › Rep1_50/Rep14/Y6]

-340.933
-339.867
-345.446
-339.096
-335.519
-339.016
-339.130
-340.712
-337.223
-339.414
-345.956
-337.269
-331.092
-341.086
-345.066
-344.490
-348.272
-341.234
-338.164
-344.599
-344.043
-339.602
-344.174
-339.907
-336.285
-336.326
-336.234
-333.228
-340.760
-342.463
-332.506
-338.805
-338.453
-342.352
-346.565
-340.265
-336.883
-341.182
-346.503
-343.692
-337.608
-332.841
-333.136
-341.643
-335.076
-336.819
-338.853
-343.301
-335.311
-331.869
-339.405
-341.787
-340.794
-338.470
-340.532
-340.487
-337.870
-337.461
-333.682
-340.905
-345.596
-343.401
-341.215
-337.616
-340.777
-337.523
-338.589
-343.290
-337.958
-334.669
-343.300
-327.064
-338.984
-333.719
-345.276
-337.660
-342.535
-343.887
-336.021
-341.004
-341.641
-340.918
-340.878
-343.966
-336.010
-342.882
-339.566
-336.735
-340.893
-337.212
-340.926
-337.670
-342.146
-338.390
-331.493
-339.689
-342.463
-330.693
-334.981
-342.737
-334.558
-338.836
-348.046
-347.135
-335.002
-334.649
-333.287
-343.975
-337.055
-340.356
-338.651
-344.308
-339.798
-333.917
-340.953
-345.194
-341.328
-338.517
-339.647
-340.196
-341.056
-341.732
-334.000
-341.313
-343.292
-343.524
-339.525
-336.314
-343.325
-337.018
-344.735
-349.471
-344.403
-337.614
-342.082
-346.031
-340.220
-344.394
-337.323
-338.797
-342.289
-341.476
-334.269
-342.341
-334.549
-338.682
-344.974
-336.592
-347.035
-338.333
-342.232
-341.298
-341.990
-340.409
-347.728
-342.974
-342.686
-340.354
-338.365
-336.398
-345.765
-337.707
-344.977
-342.519
-337.439
-341.163
-335.682
-338.729
-346.727
-340.899
-337.863
-335.849
-337.040
-341.768
-340.010
-344.251
-334.883
-342.514
-352.987
-341.624
-341.004
-341.451
-346.025
-342.567
-335.600
-343.089
-334.500
-334.861
-340.779
-337.820
-352.330
-349.994
-330.590
-338.396
-338.318
-343.469
-341.924
-340.869
-342.029
-338.420
-335.373
-336.682
-349.331
-340.107
-338.979
-343.276
-337.556
-338.349
-338.959
-341.290
-338.723
-338.269
-339.631
-341.595
-340.579
-339.696
-339.083
-339.669
-332.507
-342.154
-342.731
-343.975
-341.650
-334.965
-338.497
-341.301
-340.932
-341.974
-342.065
-334.956
-339.635
-337.674
-340.008
-344.349
-338.270
-336.402
-343.533
-334.410
-340.547
-336.776
-338.743
-334.538
-332.838
-339.396
-339.180
-335.412
-335.192
-336.728
-340.096
-335.184
-341.896
-339.260
-340.421
-342.140
-336.383
-346.167
-339.293
-331.141
-340.618
-337.525
-342.642
-337.581
-336.685
-337.642
-340.787
-337.809
-340.671
-335.230
-333.832
-336.533
-342.098
-345.323
-340.376
-340.241
-339.191
-342.134
-339.987
-339.693
-345.963
-342.259
-343.395
-335.492
-336.723
-336.281
-337.900
-339.119
-342.919
-341.168
-341.137
-340.543
-332.697
-341.059
-344.409
-339.896
-342.641
-334.857
-343.986
-343.894
-334.146
-336.133
-335.695
-337.267
-341.281
-338.751
-338.471
-337.105
-336.253
-335.775
-341.814
-337.113
-336.498
-341.487
-345.819
-337.756
-340.202
-343.041
-337.080
-338.510
-328.972
-337.380
-343.104
-338.652
-338.935
-343.523
-333.843
-345.429
-345.085
-333.293
-336.405
-339.999
-338.947
-337.359
-339.130
-342.990
-326.761
-343.280
-340.472
-341.247
-345.411
-340.033
-342.885
-342.266
-343.174
-338.287
-341.442
-335.160
-340.777
-334.104
-337.343
-342.293
-346.611
-346.393
-342.285
-346.748
-339.886
-340.808
-343.815
-342.308
-340.033
-341.445
-338.256
-343.233
-339.282
-333.797
-345.111
-343.618
-325.584
-342.235
-341.725
-342.710
-340.975
-340.422
-339.267
-339.400
-343.969
-348.388
-331.706
-333.394
-337.736
-339.600
-335.836
-347.547
-340.652
-336.178
-337.291
-349.055
-339.010
-340.458
-338.827
-329.504
-339.368
-339.287
-334.102
-344.029
-345.773
-344.450
-334.585
-345.366
-339.670
-336.384
-335.079
-338.306
-340.977
-339.900
-342.740
-340.431
-341.210
-338.723
-339.423
-337.681
-343.017
-343.140
-343.859
-341.465
-337.801
-341.582
-340.439
-338.121
-338.593
-339.279
-336.431
-330.281
-331.339
-342.111
-334.454
-348.145
-336.775
-342.464
-345.442
-345.168
-342.060
-339.400
-333.513
-340.471
-337.250
-337.241
-342.485
-341.026
-340.589
-336.991
-338.387
-341.007
-338.560
-341.926
-332.622
-343.946
-338.065
-338.164
-335.798
-341.009
-339.668
-331.957
-338.946
-343.170
-331.838
-337.609
-338.818
-339.588
-344.480
-340.038
-342.855
-331.431
-336.939
-346.798
-337.157
-343.138
-332.703
-335.329
-337.536
-339.126
-334.751
-342.015
-333.843
-342.543
-341.703
-341.621
-344.611
-336.237
-338.375
-338.869
-338.625
-336.741
-345.296
-335.973
-340.340
-337.608
-338.031
-330.785
-341.082
-337.521
-345.199
-340.375
-342.527
-345.279
-342.810
-340.393
-339.460
-344.195
-335.967
-340.677
-341.533
-338.100
-340.553
-344.774
-336.044
-340.136
-326.289
-338.954
-339.874
-339.030
-338.022
-344.012
-342.618
-333.064
-344.614
-340.945
-346.423
-343.840
-337.832
-341.751
-344.951
-337.878
-342.395
-338.556
-339.811
-338.356
-340.791
-342.673
-339.937
-339.043
-345.340
-348.765
-346.508
-340.925
-343.979
-343.601
-347.530
-341.421
-343.862
-344.188
-334.255
-344.438
-343.493
-347.734
-335.137
-330.989
-340.279
-343.568
-344.731
-338.703
-336.040
-334.063
-337.360
-343.259
-343.977
-340.496
-343.023
-351.356
-335.855
-341.113
-338.538
-345.313
-346.844
-339.733
-335.814
-337.854
-342.866
-341.342
-339.674
-342.813
-349.557
-338.455
-335.238
-337.351
-341.801
-339.633
-336.958
-340.345
-341.796
-339.525
-338.350
-341.612
-337.424
-348.486
-340.012
-341.842
-334.439
-333.218
-340.416
-348.210
-338.570
-345.915
-342.336
-340.934
-338.946
-341.251
-344.740
-345.595
-339.739
-342.575
-339.555
-348.488
-327.374
-338.064
-343.011
-342.509
-335.754
-340.281
-336.053
-335.577
-338.954
-342.121
-341.402
-337.748
-342.377
-341.884
-334.755
-333.606
-338.845
-331.216
-335.535
-344.215
-337.858
-337.959
-339.550
-337.827
-340.487
-338.587
-335.124
-330.773
-337.343
-341.439
-336.631
-342.561
-342.697
-342.414
-336.966
-337.047
-335.602
-334.300
-339.852
-339.675
-335.614
-334.443
-346.728
-341.554
-339.987
-343.154
-344.346
-340.031
-339.762
-335.253
-337.735
-342.704
-338.736
-331.312
-344.217
-340.409
-338.264
-339.377
-346.209
-335.487
-333.835
-336.345
-337.672
-340.812
-332.867
-339.213
-332.759
-333.315
-339.253
-338.125
-348.126
-342.409
-335.601
-332.385
-335.299
-344.330
-331.349
-341.034
-338.655
-340.720
-343.404
-341.694
-331.180
-339.581
-346.771
-341.639
-340.467
-336.976
-344.335
-338.451
-335.689
-330.122
-350.710
-347.772
-340.697
-336.842
-336.402
-336.439
-332.179
-344.275
-352.203
-339.735
-333.336
-333.806
-339.581
-330.642
-352.248
-340.272
-344.073
-341.099
-339.955
-341.451
-348.334
-337.018
-347.069
-351.948
-339.515
-345.279
-334.671
-342.019
-340.754
-339.533
-338.306
-342.867
-342.511
-341.817
-347.821
-341.822
-343.404
-342.669
-337.679
-342.030
-345.768
-341.580
-345.961
-339.276
-328.964
-339.128
-349.287
-339.494
-335.902
-335.001
-335.693
-342.782
-340.365
-342.939
-339.700
-343.640
-339.321
-346.525
-340.698
-345.261
-337.817
-344.005
-337.871
-343.644
-339.682
-340.058
-348.995
-333.991
-342.587
-339.044
-344.279
-341.214
-342.148
-343.005
-344.120
-339.398
-345.254
-344.547
-348.574
-346.024
-340.594
-338.689
-333.088
-350.192
-340.956
-338.483
-336.355
-337.234
-343.755
-341.692
-343.387
-340.980
-345.572
-337.484
-344.012
-337.955
-341.498
-334.588
-340.691
-338.335
-342.261
-344.720
-344.390
-342.628
-343.153
-348.505
-340.513
-340.210
-334.052
-337.734
-334.962
-338.213
-343.725
-334.161
-338.136
-341.124
-335.389
-337.396
-337.555
-333.414
-344.801
-337.673
-335.917
-342.600
-340.415
-329.705
-347.977
-339.120
-339.472
-340.335
-338.106
-335.486
-329.717
-334.766
-339.460
-338.115
-346.671
-349.145
-342.559
-342.837
-336.088
-340.323
-340.991
-335.826
-334.857
-341.953
-339.495
-341.641
-340.232
-335.269
-347.302
-343.035
-339.387
-334.672
-337.525
-340.880
-333.083
-343.722
-341.977
-345.292
-336.116
-338.423
-343.611
-339.394
-333.267
-335.344
-343.969
-340.659
-341.777
-340.158
-344.481
-342.531
-340.999
-338.225
-338.262
-339.557
-340.776
-338.987
-341.546
-352.310
-338.526
-337.592
-340.435
-333.694
-341.861
-333.311
-334.810
-337.865
-330.508
-345.667
-339.602
-336.994
-338.113
-336.903
-344.321
-335.536
-339.687
-343.617
-342.055
-343.309
-342.858
-335.958
-334.460
-341.563
-339.534
-343.987
-337.792
-337.005
-336.394
-335.353
-347.173
-349.988
-336.669
-334.202
-343.302
-339.338
-342.252
-345.282
-333.513
-341.244
-334.774
-340.940
-338.241
-339.521
-339.038
-339.046
-339.452
-331.943
-338.002
-344.700
-342.816
-337.048
-340.967
-335.240
-336.832
-336.002
-339.906
-344.628
-339.535
-337.557
-340.553
-341.521
-338.881
-343.749
-344.858
-345.470
-336.048
-337.537
-340.997
-339.083
-328.315
-344.868
-339.627
-339.729
-333.896
-344.128
-341.598
-335.646
-336.391
-341.641
-342.013
-335.976
-343.318
-336.986
-343.046
-343.006
-342.111
-345.777
-343.071
-336.591
-339.798
-343.179
-343.467
-338.908
-334.032
-340.613
-336.860
-340.058
-350.199
-344.839
-341.059
-339.519
-342.202
-343.573
-338.094
-350.170
-341.885
-340.480
-335.873
-338.841
-328.398
-340.228
-337.519
-334.022
-340.687
-336.540
-343.858
-343.142
-342.240
-338.441
-337.687
-338.105
-329.015
-343.280
-338.374
-337.094
-338.545
-338.450
-337.683
-338.878
-341.256
-345.959
-336.631
-344.435
-343.085
-331.424
-336.327
-338.609
-345.331
-343.229
-339.732
-340.820
-338.360
-340.666
-340.150
-341.705
-344.404
-339.761
-342.491
-344.041
-339.651
-349.568
-345.757
-337.499
-343.389
-336.052
-342.975
-348.420
-335.679
-333.073
-339.972
-337.578
-327.820
-328.003
-338.058
-342.866
-340.377
-341.955
-342.874
-341.940
-337.351
-330.981
-338.685
-338.459
-337.014
-336.668
-336.645
-340.975
-332.470
-337.115
-335.304
-339.773
-337.157
-338.454
-342.821
-340.630
-338.399
-346.078
-346.220
-341.351
-338.803
-337.973
-334.982
-327.506
-341.332
-332.590
-342.209
-338.404
-343.095
-342.568
-336.079
-335.342
-341.513
-337.499
-334.441
-337.833
-338.938
-339.915
-330.497
-333.448
-345.250
-341.627
-343.205
-347.959
-333.176
-342.417
-343.748
-339.693
-339.738
-337.802
-336.035
-341.302
-343.515
-338.643
-347.529
-345.072
-338.374
-351.007
-345.634
-340.813
-339.258
-342.789
-338.054
-341.219
-341.369
-336.674
-336.927
-342.230
-341.967
-342.322
-339.850
-338.316
-330.703
-332.353
-340.162
-339.638
-337.950
-343.099
-348.828
-347.555
-338.941
-339.127
-340.014
-339.700
-336.116
-339.484
-342.373
-343.148
-328.225
-336.017
-344.417
-337.501
-338.342
-337.786
-341.292
-342.338
-337.121
-340.755
-343.009
-338.040
-344.326
-342.979
-347.931
-339.794
-339.839
-348.208
-339.029
-340.950
-339.438
-336.379
-337.118
-343.415
-338.349
-337.670
-343.495
-344.479
-338.757
-337.753
-348.301
-342.747
-334.728
-338.038
-344.678
-348.093
-344.442
-340.614
-331.641
-340.551
-336.616
-338.021
-341.553
-336.763
-345.844
-343.968
-339.570
-336.266
-335.564
-335.361
-338.978
-342.982
-342.578
-336.525
-348.624
-347.440
-343.132
-338.544
-332.562
-343.997
-339.067
-336.098
-337.421
-339.378
-346.339
-338.567
-340.260
-339.588
-344.997
-346.740
-339.026
-338.758
-348.572
-344.670
-340.661
-338.859
-341.287
-338.735
-340.967
-340.789
-340.264
-339.039
-331.338
-339.046
-332.147
-342.197
-345.819
-341.150
-344.771
-347.876
-340.087
-340.695
-341.302
-334.767
-332.624
-335.401
-331.469
-339.837
-335.314
-341.753
-332.482
-331.096
-334.607
-341.997
-345.600
-352.141
-344.752
-342.652
-342.699
-334.965
-341.406
-342.735
-340.596
-339.769
-339.934
-333.068
-336.489
-337.436
-345.823
-346.164
-337.458
-337.105
-337.101
-339.567
-338.398
-340.009
-333.981
-344.947
-340.397
-337.090
-341.581
-338.065
-333.922
-338.182
-343.784
-343.567
-343.048
-344.172
-339.904
-330.658
-340.803
-342.437
-336.491
-335.713
-343.809
-338.986
-342.835
-342.369
-338.256
-338.008
-337.976
-331.186
-338.816
-342.323
-339.383
-346.582
-334.095
-340.991
-344.384
-348.908
-342.165
-347.582
-340.297
-336.180
-338.117
-346.306
-339.770
-346.307
-335.873
-340.018
-345.099
-342.445
-330.547
-339.862
-332.416
-344.800
-335.318
-333.643
-336.951
-340.862
-339.133
-338.779
-342.808
-337.728
-337.886
-344.018
-340.369
-339.019
-345.753
-343.445
-335.261
-337.417
-345.923
-343.029
-335.215
-346.161
-343.927
-341.428
-346.856
-341.521
-339.067
-336.952
-343.474
-344.806
-336.975
-335.968
-333.622
-335.531
-346.115
-344.005
-340.932
-335.796
-349.498
-342.364
-340.189
-338.971
-341.617
-344.854
-342.276
-345.672
-342.612
-340.708
-335.109
-343.765
-342.009
-342.654
-338.688
-341.448
-342.202
-337.851
-329.771
-340.056
-327.811
-342.886
-338.306
-337.841
-338.021
-342.340
-337.654
-344.429
-341.855
-347.537
-337.727
-340.758
-337.989
-334.720
-328.942
-331.701
-338.823
-346.569
-335.789
-336.545
-341.827
-342.215
-341.501
-338.715
-340.964
-347.003
-341.686
-339.979
-339.027
-338.788
-341.838
-341.406
-338.507
-341.196
-336.786
-340.220
-341.973
-336.983
-350.651
-338.893
-342.722
-342.094
-344.068
-342.135
-342.233
-349.328
-333.518
-339.273
-337.962
-339.186
-344.045
-346.745
-349.325
-344.732
-336.758
-336.089
-341.844
-347.668
-341.739
-341.734
-340.979
-340.039
-336.343
-344.209
-348.846
-343.038
-339.942
-341.280
-346.588
-332.048
-328.851
-339.546
-336.713
-338.011
-339.064
-336.856
-339.573
-343.239
-337.084
-343.055
-332.633
-340.446
-338.155
-334.842
-342.600
-339.994
-343.957
-347.147
-344.087
-338.073
-340.621
-345.483
-334.258
-333.571
-334.119
-338.486
-338.683
-343.185
-339.141
-340.204
-341.267
-342.784
-338.780
-339.451
-339.689
-339.802
-338.183
-340.729
-337.901
-339.184
-339.409
-346.200
-341.871
-337.845
-340.234
-343.866
-343.816
-339.477
-340.374
-339.403
-334.919
-336.128
-337.987
-344.793
-341.372
-341.049
-340.569
-339.853
-340.675
-336.115
-334.878
-334.696
-341.872
-329.647
-339.039
-340.278
-341.793
-341.511
-341.345
-341.644
-341.787
-344.339
-344.880
-341.312
-336.248
-339.418
-345.888
-334.223
-340.499
-343.001
-336.714
-344.945
-337.635
-337.672
-340.800
-339.478
-339.034
-338.375
-333.635
-341.140
-338.382
-339.240
-334.906
-339.307
-342.428
-339.339
-339.548
-340.004
-341.887
-341.492
-334.090
-334.800
-345.467
-331.096
-333.485
-335.837
-340.509
-334.125
-339.762
-346.282
-341.860
-338.450
-342.191
-344.772
-334.028
-335.838
-342.604
-341.794
-340.077
-339.608
-342.311
-333.237
-343.768
-341.272
-337.449
-340.921
-340.252
-334.135
-338.141
-337.861
-336.345
-340.457
-335.152
-339.397
-339.379
-335.242
-337.836
-341.583
-344.042
-338.252
-335.721
-343.253
-337.356
-340.234
-338.832
-330.495
-337.558
-337.342
-334.881
-337.632
-333.763
-333.713
-339.220
-339.023
-333.242
-342.725
-343.441
-345.628
-339.642
-341.127
-337.487
-336.632
-335.108
-334.800
-340.714
-341.811
-340.392
-346.575
-342.106
-346.764
-340.850
-347.428
-335.074
-332.406
-346.139
-339.860
-343.766
-340.427
-338.972
-336.442
-343.942
-341.874
-347.272
-342.786
-336.294
-338.106
-338.399
-347.339
-341.990
-336.381
-345.063
-338.941
-343.614
-338.034
-337.693
-340.462
-337.560
-338.409
-343.671
-339.423
-338.751
-336.792
-343.592
-340.299
-340.147
-340.926
-339.398
-346.720
-333.175
-334.292
-330.742
-346.513
-341.476
-340.807
-340.678
-337.075
-342.909
-339.030
-335.718
-340.086
-339.452
-340.085
-341.661
-341.557
-343.348
-337.195
-345.570
-338.157
-337.340
-334.832
-340.084
-339.292
-336.462
-338.196
-337.761
-339.298
-336.139
-347.930
-343.514
-342.067
-346.279
-339.088
-336.971
-333.777
-334.932
-337.924
-336.577
-340.088
-340.563
-340.277
-337.145
-333.748
-344.553
-336.101
-339.017
-342.830
-345.810
-337.528
-343.638
-345.109
-345.505
-340.374
-332.337
-341.738
-339.387
-341.880
-348.505
-341.759
-346.263
-342.061
-336.200
-332.384
-342.049
-340.493
-346.069
-335.022
-335.635
-342.148
-333.000
-343.267
-338.905
-343.023
-336.577
-336.645
-340.739
-337.313
-338.302
-338.572
-333.864
-329.160
-335.570
-337.953
-334.870
-338.560
-339.154
-337.209
-337.914
-334.351
-347.992
-339.537
-332.379
-333.767
-344.401
-344.931
-335.503
-347.627
-329.182
-337.827
-348.983
-338.042
-330.112
-339.979
-342.952
-340.490
-340.537
-341.416
-341.734
-343.072
-343.195
-339.782
-335.595
-341.250
-336.972
-338.795
-337.075
-337.085
-342.248
-340.771
-336.202
-341.969
-344.950
-341.385
-341.774
-341.514
-343.468
-335.157
-344.289
-344.931
-338.221
-343.825
-339.367
-343.768
-340.104
-341.079
-341.911
-332.676
-333.708
-336.294
-344.910
-344.036
-334.429
-344.478
-350.595
-332.189
-347.210
-335.159
-344.701
-335.528
-348.499
-341.403
-336.102
-344.003
-343.534
-341.754
-339.303
-334.917
-334.527
-335.255
-331.476
-337.824
-343.891
-338.273
-345.720
-336.711
-335.623
-341.428
-346.643
-340.335
-344.841
-351.719
-337.462
-335.512
-339.716
-347.453
-341.655
-339.004
-337.476
-337.080
-337.840
-338.931
-342.220
-340.176
-345.528
-344.352
-337.066
-337.088
-344.226
-339.427
-338.671
-338.032
-337.882
-344.370
-335.770
-341.730
-341.530
-333.818
-333.954
-345.318
-333.463
-337.993
-343.591
-342.557
-338.021
-332.277
-342.787
-340.028
-340.008
-340.555
-334.159
-339.478
-341.205
-337.806
-336.613
-336.373
-347.528
-339.501
-339.615
-335.686
-338.198
-333.676
-336.605
-341.332
-337.931
-341.078
-338.756
-346.142
-341.058
-339.479
-339.481
-346.575
-338.950
-341.194
-341.613
-351.025
-337.515
-340.300
-343.122
-338.502
-337.856
-341.670
-341.449
-337.207
-340.040
-341.477
-335.210
-344.872
-342.254
-341.421
-344.047
-339.842
-328.482
-344.200
-339.108
-338.403
-343.104
-338.691
-339.414
-341.863
-341.124
-330.020
-335.577
-347.760
-340.062
-342.285
-333.654
-336.827
-342.527
-335.530
-341.612
-342.398
-333.655
-344.311
-339.443
-337.002
-332.159
-339.282
-339.506
-338.289
-343.617
-349.837
-339.335
-345.239
-340.193
-332.477
-335.826
-341.983
-330.677
-338.985
-344.075
-341.823
-341.466
-344.234
-336.897
-335.502
-339.322
-340.753
-335.749
-335.649
-346.858
-342.820
-342.333
-342.223
-337.687
-337.106
-339.646
-331.104
-341.522
-342.077
-334.217
-332.533
-340.203
-345.351
-333.468
-338.590
-338.456
-346.478
-336.928
-338.099
-332.761
-348.930
-339.972
-340.269
-347.745
-336.936
-337.401
-338.997
-342.018
-336.005
-338.611
-338.341
-341.538
-336.938
-330.784
-335.527
-338.598
-342.849
-330.619
-338.728
-331.933
-340.490
-336.745
-342.979
-342.006
-333.573
-338.785
-331.300
-342.756
-341.457
-344.940
-337.645
-340.474
-337.805
-336.023
-341.530
-340.646
-341.103
