# Supplementary material for: A Fast and Efficient Approach for Genomic Selection with High-Density Markers
Source: G3 (Bethesda). 2012 Oct 1;2(10):1179–84. doi: 10.1534/g3.112.003822 (PMC3464110; doi:10.1534/g3.112.003822)
Supplement: Supporting Information [file supp_2.10.1179_FileS1.zip › Rep1_50/Rep14/Y7]

-357.196
-341.416
-337.262
-344.060
-342.320
-341.037
-335.722
-336.378
-337.842
-337.307
-342.936
-334.183
-331.580
-334.612
-337.584
-343.438
-337.925
-339.009
-340.837
-335.941
-337.478
-338.816
-342.235
-341.262
-345.444
-342.803
-345.010
-336.916
-335.967
-339.909
-339.183
-342.528
-341.483
-337.021
-343.194
-342.726
-336.956
-344.768
-333.309
-343.851
-342.654
-352.673
-343.744
-342.790
-334.094
-334.778
-342.170
-346.440
-341.406
-343.755
-337.224
-342.393
-336.032
-342.125
-338.945
-348.844
-339.166
-341.215
-348.897
-334.363
-343.516
-344.848
-347.855
-348.633
-335.962
-334.987
-338.444
-344.069
-340.250
-333.711
-343.189
-338.899
-335.707
-338.858
-335.995
-337.018
-342.532
-340.042
-341.682
-343.947
-341.300
-344.383
-338.388
-335.122
-341.171
-340.812
-337.042
-343.292
-342.521
-339.660
-341.534
-337.207
-334.540
-339.786
-331.448
-342.258
-343.007
-334.697
-338.820
-335.964
-347.112
-342.708
-342.377
-337.321
-338.447
-337.230
-340.438
-344.616
-346.024
-337.226
-336.201
-345.305
-337.772
-334.195
-345.505
-330.452
-338.447
-349.139
-347.570
-339.343
-340.282
-339.039
-343.703
-347.880
-344.582
-343.615
-342.181
-339.735
-342.168
-344.482
-341.331
-333.216
-340.594
-342.848
-336.652
-337.480
-340.585
-345.840
-341.940
-336.000
-335.159
-342.588
-340.657
-335.800
-346.022
-338.477
-328.872
-334.793
-345.426
-348.311
-336.923
-334.177
-346.016
-346.779
-335.680
-339.445
-328.501
-337.086
-336.961
-336.675
-343.063
-342.766
-345.652
-332.970
-337.046
-342.700
-338.113
-340.295
-337.710
-336.027
-342.568
-341.961
-340.297
-334.318
-339.411
-341.000
-336.651
-342.300
-336.229
-332.885
-342.096
-335.523
-345.400
-340.560
-340.671
-336.578
-336.355
-336.483
-339.604
-336.753
-336.476
-331.354
-343.328
-336.392
-340.533
-335.013
-335.915
-348.720
-344.112
-338.077
-336.651
-336.228
-344.414
-337.880
-340.323
-335.508
-336.306
-338.418
-338.336
-338.954
-337.124
-336.799
-335.015
-336.107
-344.282
-340.936
-342.077
-339.861
-343.874
-337.244
-344.228
-349.408
-344.954
-331.099
-342.545
-333.755
-342.835
-333.440
-341.311
-344.552
-341.703
-346.670
-339.850
-335.528
-340.445
-346.545
-344.056
-342.077
-350.572
-343.370
-343.666
-342.222
-344.730
-341.961
-339.991
-341.915
-338.250
-340.243
-347.228
-340.853
-337.261
-341.188
-332.450
-335.938
-339.635
-335.429
-339.754
-339.279
-342.736
-342.410
-341.553
-340.247
-343.638
-347.733
-341.499
-344.958
-339.683
-341.949
-337.425
-334.427
-341.128
-338.790
-343.386
-338.585
-337.921
-341.831
-330.837
-345.058
-343.668
-340.080
-340.297
-340.682
-341.428
-340.267
-344.910
-348.642
-344.230
-338.139
-336.238
-343.124
-341.034
-341.044
-335.788
-340.209
-340.882
-342.803
-337.118
-344.036
-330.571
-341.099
-333.712
-340.146
-341.063
-335.896
-342.929
-337.706
-343.601
-346.420
-333.260
-334.582
-335.359
-332.862
-337.160
-342.630
-340.748
-342.506
-335.756
-333.161
-336.885
-336.255
-338.638
-339.570
-344.629
-345.118
-338.563
-347.866
-340.218
-332.799
-333.006
-332.159
-342.423
-338.132
-335.965
-338.017
-327.553
-333.716
-335.829
-333.133
-340.045
-345.420
-336.253
-350.811
-333.844
-338.473
-337.075
-346.044
-342.886
-339.384
-342.343
-341.026
-344.050
-338.560
-339.980
-344.055
-346.470
-335.709
-342.681
-338.799
-339.334
-340.756
-342.939
-337.942
-337.810
-341.648
-337.341
-340.963
-337.356
-340.062
-334.339
-339.471
-340.408
-337.663
-343.668
-348.103
-343.739
-344.924
-337.062
-338.490
-341.712
-342.021
-339.318
-341.597
-337.446
-340.044
-342.823
-341.342
-343.517
-342.120
-336.781
-342.180
-340.669
-331.391
-342.102
-332.964
-341.391
-334.808
-331.698
-337.340
-341.917
-335.663
-341.549
-338.298
-344.139
-340.973
-337.749
-339.409
-337.846
-346.811
-348.071
-340.796
-342.637
-339.407
-336.552
-338.258
-342.072
-344.224
-345.831
-345.245
-344.967
-341.576
-343.889
-338.558
-339.801
-336.666
-339.471
-347.780
-331.129
-337.777
-338.622
-343.701
-340.030
-339.432
-331.177
-333.473
-339.592
-345.421
-341.821
-337.923
-340.606
-343.782
-338.989
-348.102
-337.758
-338.526
-336.847
-337.515
-345.106
-332.252
-338.367
-333.495
-344.622
-341.152
-344.072
-339.160
-332.624
-340.914
-336.715
-342.194
-337.329
-337.466
-338.695
-339.846
-337.539
-339.237
-344.466
-339.859
-337.983
-338.143
-343.234
-345.541
-341.290
-339.144
-341.517
-336.716
-343.458
-343.970
-341.863
-336.775
-342.556
-340.796
-340.677
-330.855
-338.040
-340.222
-336.466
-331.607
-338.755
-337.956
-339.987
-336.751
-346.187
-342.145
-332.877
-333.715
-333.306
-342.182
-336.467
-333.346
-333.360
-344.332
-345.214
-339.823
-342.567
-336.148
-337.690
-336.223
-341.391
-345.876
-340.829
-338.208
-346.019
-349.239
-339.684
-339.119
-339.487
-338.470
-338.021
-339.487
-343.308
-340.858
-336.138
-335.438
-339.902
-340.971
-340.418
-348.373
-342.385
-338.561
-339.101
-340.203
-337.010
-336.914
-339.116
-334.950
-343.998
-345.025
-346.626
-346.314
-339.326
-344.922
-341.964
-340.190
-338.826
-336.305
-341.349
-344.502
-342.975
-336.913
-337.523
-336.910
-336.349
-347.525
-343.001
-346.118
-345.643
-335.629
-346.960
-346.430
-340.269
-341.268
-341.201
-337.940
-340.065
-335.403
-346.211
-341.654
-341.625
-337.794
-340.097
-344.345
-337.958
-337.454
-342.384
-338.925
-334.159
-339.547
-337.196
-344.566
-333.013
-343.702
-338.789
-336.821
-341.391
-334.477
-344.461
-338.747
-342.178
-344.813
-337.362
-340.339
-341.297
-336.711
-340.322
-342.984
-342.939
-338.563
-344.480
-346.902
-341.345
-345.088
-345.112
-339.547
-339.425
-343.902
-346.101
-338.893
-338.252
-334.424
-334.520
-337.204
-347.774
-338.770
-344.341
-337.358
-335.503
-336.924
-340.054
-342.181
-340.866
-329.242
-337.758
-337.670
-337.959
-341.606
-338.761
-337.101
-336.322
-331.099
-340.970
-337.913
-342.269
-346.002
-334.086
-339.425
-345.614
-342.545
-335.530
-336.954
-338.158
-334.445
-337.878
-343.502
-342.598
-338.920
-341.522
-337.242
-338.566
-338.281
-349.814
-336.582
-337.906
-335.326
-331.555
-346.030
-340.172
-341.879
-335.647
-331.943
-348.548
-338.556
-330.949
-337.860
-338.635
-345.700
-333.829
-342.768
-342.369
-336.464
-343.020
-340.002
-343.860
-334.120
-337.320
-340.314
-335.848
-333.626
-337.473
-341.217
-345.829
-342.092
-345.758
-340.565
-330.649
-341.016
-345.926
-334.610
-331.216
-335.444
-338.300
-337.309
-353.339
-352.345
-340.434
-343.729
-348.086
-346.634
-341.121
-345.047
-342.342
-341.974
-342.595
-342.961
-340.980
-336.324
-338.911
-346.690
-334.699
-342.035
-341.703
-334.025
-339.960
-343.642
-338.584
-338.974
-335.335
-349.084
-341.624
-346.067
-336.819
-340.914
-341.909
-343.000
-336.372
-332.469
-340.287
-332.206
-348.096
-336.151
-337.130
-335.471
-337.194
-340.817
-341.017
-340.355
-339.946
-342.334
-345.746
-341.528
-346.790
-335.628
-341.226
-338.142
-341.871
-336.910
-338.876
-338.545
-342.747
-341.543
-343.651
-340.361
-337.594
-342.854
-340.269
-333.120
-336.842
-335.950
-338.731
-335.446
-343.114
-335.417
-339.886
-340.064
-340.489
-334.307
-334.370
-341.248
-339.059
-334.477
-335.456
-337.415
-347.395
-339.351
-337.441
-340.010
-339.519
-340.068
-343.165
-335.777
-336.634
-337.988
-341.427
-338.513
-341.333
-340.040
-339.600
-348.065
-340.903
-339.294
-343.866
-344.343
-341.206
-345.839
-339.723
-331.811
-340.888
-345.129
-338.448
-327.773
-347.307
-342.702
-334.988
-336.272
-333.902
-335.191
-336.798
-339.706
-343.610
-337.665
-344.008
-341.919
-334.258
-340.613
-341.107
-342.662
-346.358
-350.422
-334.836
-340.606
-339.305
-342.865
-337.317
-341.496
-337.003
-341.518
-339.798
-344.552
-340.787
-330.251
-339.661
-339.541
-344.088
-341.925
-343.735
-340.636
-351.270
-338.377
-339.732
-335.384
-336.943
-333.438
-344.843
-334.792
-336.831
-345.565
-338.251
-335.953
-332.940
-335.695
-338.294
-339.821
-335.753
-333.292
-345.802
-347.457
-338.606
-333.089
-333.648
-343.774
-342.952
-342.382
-334.051
-341.193
-334.227
-341.678
-337.440
-342.967
-346.610
-339.600
-343.339
-340.716
-342.697
-343.680
-344.169
-344.080
-343.942
-346.975
-342.182
-339.717
-344.424
-346.554
-342.948
-337.539
-339.696
-340.631
-342.574
-337.438
-346.863
-339.663
-342.431
-341.197
-333.532
-340.601
-334.433
-340.487
-339.138
-348.389
-337.230
-343.806
-329.928
-334.253
-334.087
-342.075
-347.543
-345.742
-338.849
-331.637
-342.136
-337.287
-338.512
-341.352
-345.620
-343.313
-335.960
-343.827
-343.817
-335.822
-333.881
-327.595
-351.085
-331.662
-342.055
-340.883
-337.045
-346.671
-340.008
-338.051
-341.295
-341.483
-343.355
-339.789
-351.513
-334.690
-335.907
-341.617
-328.439
-338.336
-342.366
-334.516
-339.346
-343.095
-344.652
-336.717
-343.760
-336.289
-339.154
-337.883
-339.335
-342.433
-336.810
-330.908
-338.114
-340.033
-347.772
-340.288
-341.908
-339.458
-340.034
-330.733
-340.858
-340.400
-337.454
-342.159
-334.593
-341.435
-344.846
-336.493
-338.132
-337.842
-344.944
-340.638
-346.399
-339.211
-342.186
-335.091
-338.694
-340.740
-347.103
-342.899
-339.125
-338.263
-334.437
-340.817
-340.650
-341.651
-341.615
-341.189
-339.458
-332.910
-341.307
-343.738
-340.784
-346.415
-330.688
-339.782
-334.409
-334.628
-342.395
-343.925
-340.090
-342.628
-339.625
-339.368
-338.178
-337.442
-335.820
-337.697
-339.260
-339.035
-341.883
-338.083
-345.385
-348.921
-339.527
-346.809
-338.940
-331.837
-341.155
-344.034
-341.529
-337.554
-344.827
-346.926
-349.626
-343.431
-331.727
-337.468
-342.817
-338.845
-342.587
-337.792
-338.041
-335.450
-340.053
-337.798
-345.637
-344.831
-348.590
-340.257
-344.470
-338.609
-341.386
-342.580
-338.904
-336.760
-326.223
-339.021
-338.478
-342.416
-341.756
-340.218
-344.925
-342.390
-341.256
-340.119
-334.946
-332.865
-344.438
-334.068
-339.849
-339.602
-340.909
-341.037
-337.588
-337.718
-336.150
-339.126
-344.926
-338.215
-339.125
-345.128
-338.077
-334.116
-343.032
-340.178
-341.469
-342.542
-340.255
-346.786
-345.686
-338.592
-332.340
-338.154
-334.376
-347.681
-338.836
-345.776
-347.103
-346.436
-335.563
-349.149
-349.641
-342.446
-340.460
-338.505
-338.431
-335.124
-340.774
-341.153
-347.345
-344.926
-341.070
-337.792
-343.303
-337.454
-336.022
-344.925
-336.211
-338.257
-341.717
-337.854
-335.351
-330.550
-346.902
-340.123
-340.128
-337.324
-339.760
-348.160
-343.526
-343.594
-336.017
-337.701
-340.068
-348.752
-342.323
-332.553
-335.415
-336.935
-344.372
-337.463
-335.951
-338.464
-343.012
-338.347
-340.263
-342.648
-339.188
-341.455
-341.155
-345.093
-342.130
-344.776
-345.030
-337.722
-335.456
-340.702
-345.357
-339.934
-338.885
-342.461
-343.556
-347.397
-343.824
-336.945
-339.252
-342.439
-340.540
-332.742
-340.036
-338.372
-337.132
-344.765
-340.195
-342.408
-342.315
-341.059
-336.988
-332.278
-342.170
-331.863
-345.508
-344.893
-342.178
-346.832
-345.075
-342.376
-345.572
-347.584
-343.882
-336.749
-343.696
-337.235
-344.120
-343.540
-334.551
-341.445
-346.026
-337.077
-340.272
-339.882
-335.484
-335.887
-344.071
-344.938
-339.376
-344.482
-342.120
-338.840
-343.886
-345.591
-344.867
-340.302
-338.781
-348.623
-345.696
-334.780
-346.054
-343.748
-344.424
-336.748
-333.175
-339.642
-339.402
-337.190
-342.253
-338.223
-344.680
-340.696
-341.459
-339.317
-335.169
-341.888
-343.003
-336.330
-342.680
-337.596
-343.567
-343.880
-338.976
-345.322
-336.684
-333.501
-331.797
-342.094
-343.966
-336.586
-339.331
-342.029
-341.296
-341.972
-333.868
-332.236
-346.579
-342.100
-343.205
-343.802
-342.107
-341.105
-337.766
-337.908
-344.968
-347.145
-341.415
-330.716
-344.929
-341.072
-345.456
-343.230
-342.093
-342.481
-342.483
-340.412
-347.150
-347.581
-342.307
-338.567
-346.887
-341.742
-337.182
-342.319
-337.538
-342.196
-339.348
-332.967
-336.987
-336.938
-340.619
-338.493
-341.902
-336.467
-337.547
-335.561
-333.364
-336.557
-339.945
-337.343
-348.609
-348.344
-337.262
-339.153
-341.090
-336.900
-342.163
-338.093
-336.254
-336.543
-340.939
-337.443
-341.737
-335.836
-342.433
-346.296
-338.297
-340.097
-338.703
-336.935
-332.361
-342.176
-335.009
-334.261
-346.931
-337.249
-341.173
-344.564
-343.656
-340.340
-332.152
-339.718
-345.828
-340.487
-341.404
-337.926
-338.741
-339.884
-346.077
-338.749
-340.350
-341.370
-342.087
-336.289
-337.979
-326.563
-342.320
-338.830
-337.254
-334.551
-344.159
-334.424
-351.436
-332.001
-344.019
-336.339
-338.021
-337.608
-327.821
-343.523
-336.877
-338.401
-340.991
-335.968
-339.502
-339.083
-340.074
-340.470
-341.345
-343.144
-342.956
-349.547
-343.208
-344.188
-340.071
-338.826
-343.949
-342.028
-342.189
-339.652
-343.446
-340.089
-341.691
-335.543
-340.627
-339.064
-338.730
-337.915
-342.694
-333.182
-335.842
-337.404
-347.497
-337.426
-337.506
-343.310
-344.123
-348.225
-337.610
-340.224
-343.248
-338.660
-332.333
-341.101
-343.641
-335.487
-342.462
-342.646
-338.773
-336.566
-334.976
-333.094
-345.074
-341.767
-337.567
-341.142
-344.466
-339.835
-348.816
-333.493
-331.429
-337.349
-339.847
-336.876
-344.653
-338.920
-342.236
-338.897
-336.621
-344.098
-337.501
-335.710
-338.132
-340.047
-338.567
-349.497
-341.328
-340.119
-345.074
-346.112
-332.561
-349.621
-337.369
-331.954
-335.797
-336.111
-344.781
-342.701
-341.937
-338.342
-340.720
-346.848
-331.470
-338.735
-341.707
-341.692
-334.784
-341.871
-338.279
-336.030
-339.946
-342.743
-344.049
-334.029
-340.725
-340.338
-340.008
-335.485
-346.821
-341.256
-334.340
-335.227
-344.026
-344.058
-344.279
-337.989
-334.504
-336.395
-341.713
-339.592
-339.834
-338.496
-341.678
-339.993
-342.742
-326.726
-338.680
-328.643
-335.930
-341.449
-343.471
-333.632
-336.579
-339.075
-340.101
-338.810
-339.212
-340.530
-338.548
-340.271
-338.535
-341.881
-340.411
-341.040
-336.332
-341.518
-344.890
-344.192
-340.680
-338.175
-342.728
-335.788
-337.736
-334.465
-338.541
-330.286
-338.838
-342.585
-336.959
-339.572
-337.019
-339.440
-336.701
-336.868
-335.921
-344.124
-342.159
-341.324
-335.968
-342.941
-341.227
-338.568
-337.222
-332.388
-339.062
-334.914
-334.857
-337.944
-343.723
-344.367
-338.543
-338.364
-343.484
-340.772
-344.370
-341.097
-336.257
-338.765
-346.919
-337.980
-344.750
-335.859
-344.662
-341.588
-341.742
-339.904
-336.623
-344.158
-336.549
-331.542
-332.558
-341.147
-342.022
-336.832
-343.112
-334.609
-340.657
-344.430
-336.935
-333.794
-344.493
-346.333
-340.176
-336.931
-342.324
-341.547
-344.963
-338.103
-337.864
-339.494
-338.186
-344.357
-348.257
-344.468
-335.540
-345.341
-340.240
-339.108
-335.419
-338.566
-338.757
-340.273
-342.202
-341.223
-342.460
-337.821
-337.435
-337.628
-345.065
-352.495
-334.826
-333.316
-337.946
-340.003
-344.082
-340.566
-344.153
-337.838
-344.363
-342.630
-335.331
-341.541
-343.081
-334.082
-337.492
-342.342
-336.733
-333.571
-346.140
-341.391
-337.535
-335.055
-348.754
-347.271
-336.070
-334.977
-335.916
-333.556
-337.162
-334.396
-336.736
-341.924
-344.684
-342.357
-343.259
-344.967
-337.907
-342.720
-336.622
-338.522
-339.163
-338.123
-334.256
-339.467
-342.160
-340.665
-341.427
-334.311
-336.216
-335.072
-337.447
-340.566
-345.762
-350.059
-338.476
-342.396
-343.462
-344.248
-344.894
-345.741
-340.878
-338.329
-339.997
-342.139
-340.538
-347.704
-340.551
-338.005
-344.739
-341.332
-346.858
-339.625
-337.551
-337.794
-343.736
-346.274
-336.623
-342.092
-343.902
-343.877
-342.831
-341.828
-340.456
-337.264
-340.336
-338.974
-342.096
-342.124
-347.580
-338.039
-345.310
-345.840
-343.923
-347.721
-332.788
-336.444
-332.922
-340.075
-344.606
-339.357
-340.130
-340.230
-340.248
-337.510
-335.100
-341.145
-343.522
-333.561
-340.408
-333.986
-348.660
-345.686
-343.697
-338.670
-333.718
-337.600
-345.844
-344.142
-319.094
-330.226
-343.028
-336.207
-339.675
-346.402
-340.313
-340.372
-344.148
-335.208
-345.588
-345.767
-343.299
-332.826
-326.684
-330.895
-339.144
-338.357
-346.754
-338.254
-341.221
-339.330
-339.347
-342.940
-341.924
-336.198
-339.570
-347.569
-347.833
-345.108
-340.589
-337.518
-348.586
-340.064
-346.380
-345.245
-342.474
-345.594
-335.247
-341.626
-335.008
-327.840
-343.299
-340.707
-339.959
-340.250
-345.387
-346.906
-344.459
-342.166
-340.333
-341.281
-345.832
-339.648
-336.726
-332.830
-337.323
-342.244
-342.540
-335.169
-336.732
-342.565
-344.573
-341.483
-338.639
-339.288
-341.054
-340.081
-339.012
-340.081
-334.831
-339.525
-339.120
-343.349
-339.034
-341.461
-342.747
-344.922
-337.870
-343.668
-346.376
-347.970
-341.333
-334.693
-338.988
-342.317
-349.018
-343.533
-342.456
-341.630
-342.102
-343.054
-344.257
-341.263
-343.840
-334.063
-335.753
-332.343
-348.249
-337.856
-337.232
-338.755
-339.342
-337.470
-338.759
-340.801
-333.979
-343.642
-343.688
-349.314
-347.196
-335.763
-333.147
-341.352
-339.886
-332.000
-338.199
-336.732
-337.352
-346.067
-343.524
-338.951
-339.244
-342.838
-344.204
-336.493
-330.592
-340.120
-337.546
-340.034
-343.596
-343.189
-343.750
-335.328
-346.064
-340.751
-336.897
-345.728
-345.762
-336.936
-348.111
-343.619
-331.904
-341.691
-339.246
-334.704
-343.710
-338.422
-341.999
-341.775
-338.293
-336.553
-334.107
-346.225
-340.177
-333.608
-337.954
-337.494
-341.439
-347.666
-344.440
-331.005
-334.050
-336.429
-336.945
-335.747
-344.084
-339.886
-344.585
-339.706
-335.073
-336.853
-344.757
-342.119
-343.131
-343.769
-338.395
-336.008
-342.863
-335.584
-337.751
-347.916
-340.265
-336.655
-342.257
-339.234
-339.099
-345.182
-340.578
-337.474
-339.386
-339.018
-344.378
-337.245
-337.474
-337.583
-336.348
-336.698
-341.277
-338.543
-346.973
-347.767
-341.588
-339.562
-343.477
-338.953
-338.454
-340.210
-338.413
-341.647
-340.831
-341.520
-345.095
-342.465
-339.064
-335.937
-342.133
-334.587
-341.501
-340.982
-331.115
-333.504
-343.569
-342.717
-342.480
-339.936
-336.595
-338.647
-340.683
-335.915
-331.469
-339.157
-340.555
-342.315
-341.344
-337.448
-333.537
-344.691
-340.728
-340.144
-336.517
-339.946
-336.077
-338.424
-344.169
-339.023
-341.126
-336.288
-340.893
-337.750
-342.758
-347.000
-340.561
-335.433
-334.499
-338.797
-335.951
-338.447
-339.842
-336.406
-341.905
-341.496
-341.870
-348.032
-345.179
-341.452
-335.555
-338.423
-342.784
-338.788
-342.847
-333.383
-344.006
-341.401
-337.215
-342.724
-344.041
-344.040
-340.796
-337.199
-339.336
-346.299
-337.571
-343.014
-346.096
-335.978
-348.873
-345.647
-338.495
-340.799
-333.327
-336.120
-336.945
-336.975
-342.390
-342.219
