# Supplementary material for: A Fast and Efficient Approach for Genomic Selection with High-Density Markers
Source: G3 (Bethesda). 2012 Oct 1;2(10):1179–84. doi: 10.1534/g3.112.003822 (PMC3464110; doi:10.1534/g3.112.003822)
Supplement: Supporting Information [file supp_2.10.1179_FileS1.zip › Rep1_50/Rep15/TBV3]

-342.827
-346.884
-339.779
-338.337
-337.550
-335.674
-341.582
-341.633
-337.100
-334.896
-335.353
-334.224
-339.479
-338.231
-340.591
-343.931
-337.421
-336.296
-343.416
-334.923
-338.537
-337.872
-340.983
-335.343
-338.070
-339.090
-342.845
-339.772
-338.179
-335.885
-340.534
-341.888
-334.923
-337.264
-339.038
-336.939
-341.382
-341.618
-340.881
-340.521
-340.406
-338.183
-337.608
-341.440
-343.028
-341.081
-334.910
-337.049
-337.423
-340.856
-333.903
-338.461
-343.535
-340.520
-339.249
-338.097
-334.621
-331.562
-339.325
-342.302
-330.744
-336.149
-341.203
-339.057
-341.012
-339.037
-335.406
-336.150
-340.909
-344.323
-336.384
-336.319
-338.711
-343.009
-339.117
-339.726
-339.782
-337.545
-341.876
-339.811
-337.656
-341.094
-340.000
-337.303
-337.589
-340.236
-340.540
-344.541
-342.924
-343.921
-338.259
-337.620
-340.948
-338.020
-339.947
-340.211
-337.205
-339.836
-340.571
-338.368
-337.463
-335.327
-342.723
-341.707
-338.658
-341.173
-338.106
-336.696
-342.490
-339.988
-337.749
-340.525
-339.591
-333.002
-347.384
-336.768
-340.177
-341.448
-342.313
-338.738
-339.721
-335.996
-338.694
-339.413
-340.410
-336.476
-341.518
-338.707
-341.138
-339.954
-338.977
-340.442
-338.300
-332.480
-340.569
-342.434
-337.742
-337.131
-339.925
-342.115
-338.776
-340.510
-337.836
-337.435
-342.188
-341.046
-335.632
-345.457
-342.002
-335.492
-337.733
-339.272
-337.140
-340.058
-343.418
-343.672
-341.307
-341.546
-337.288
-340.096
-343.622
-340.086
-338.411
-341.464
-337.570
-336.850
-338.854
-343.124
-339.376
-340.796
-345.417
-340.363
-340.979
-337.699
-345.005
-342.816
-333.509
-333.202
-338.261
-342.958
-344.162
-342.650
-337.182
-341.595
-341.395
-340.964
-342.143
-341.401
-342.400
-341.412
-332.919
-338.676
-342.165
-339.036
-335.866
-337.702
-339.183
-341.740
-339.384
-339.254
-335.477
-343.809
-343.034
-341.860
-341.740
-337.485
-335.825
-339.195
-331.713
-340.144
-342.127
-339.791
-340.340
-339.029
-341.627
-342.648
-342.268
-340.712
-337.354
-336.603
-338.118
-336.426
-342.697
-337.241
-337.055
-339.371
-338.997
-342.163
-341.181
-339.257
-339.099
-341.080
-338.052
-340.060
-340.065
-339.903
-335.476
-340.092
-341.274
-339.020
-338.400
-337.280
-341.089
-340.198
-341.634
-343.123
-343.886
-338.326
-341.308
-336.331
-334.668
-334.153
-334.033
-336.820
-343.105
-341.784
-342.437
-339.663
-341.103
-337.082
-338.035
-335.689
-340.891
-341.630
-345.479
-341.987
-341.086
-341.038
-336.935
-336.524
-340.418
-341.528
-336.555
-332.526
-336.027
-341.065
-340.900
-340.874
-339.382
-337.278
-336.949
-339.026
-338.199
-344.039
-338.034
-340.999
-345.378
-345.355
-335.881
-336.717
-340.119
-339.163
-341.337
-339.214
-342.162
-337.894
-339.387
-342.524
-339.449
-338.281
-336.684
-333.754
-342.137
-341.765
-340.379
-341.907
-332.149
-334.829
-334.485
-337.438
-342.631
-341.219
-338.797
-337.744
-340.710
-340.953
-342.216
-334.031
-338.940
-340.077
-335.499
-339.850
-335.388
-337.382
-335.609
-336.736
-337.571
-341.128
-341.546
-336.083
-342.703
-343.566
-339.761
-338.315
-340.845
-340.955
-338.715
-338.808
-341.969
-342.004
-339.512
-334.106
-340.028
-339.745
-340.097
-339.123
-338.615
-337.848
-346.949
-341.859
-341.110
-336.470
-332.198
-342.115
-339.949
-339.265
-337.489
-339.917
-343.983
-338.393
-338.048
-340.204
-338.959
-338.872
-341.979
-339.807
-336.672
-341.792
-337.790
-340.888
-340.507
-340.418
-340.549
-333.744
-338.469
-339.228
-341.250
-341.037
-342.375
-339.236
-342.362
-336.908
-336.159
-334.585
-337.595
-335.926
-342.542
-341.598
-339.058
-337.710
-340.703
-341.032
-337.814
-341.779
-338.918
-341.249
-337.381
-335.223
-340.178
-338.922
-340.979
-340.803
-337.017
-337.849
-340.650
-342.953
-341.846
-342.741
-337.040
-335.516
-339.095
-337.860
-334.543
-337.397
-331.488
-337.613
-334.855
-335.839
-342.106
-339.602
-339.508
-337.898
-335.161
-339.130
-339.414
-339.181
-340.184
-338.856
-338.630
-336.108
-345.608
-338.307
-340.901
-340.945
-341.309
-342.920
-341.178
-340.236
-337.420
-333.892
-336.036
-337.891
-336.195
-338.964
-336.744
-335.516
-341.339
-340.182
-341.305
-340.941
-339.636
-338.716
-337.959
-331.645
-340.203
-338.490
-336.552
-337.587
-341.312
-337.837
-339.971
-340.390
-343.638
-337.647
-342.724
-341.654
-342.026
-340.172
-336.102
-335.217
-342.176
-337.794
-333.829
-337.634
-338.934
-334.611
-338.172
-340.970
-337.582
-337.397
-338.999
-333.583
-341.003
-337.209
-336.133
-337.955
-339.189
-337.956
-336.338
-335.741
-338.078
-334.980
-342.277
-346.227
-342.014
-342.511
-339.303
-338.735
-337.541
-341.957
-335.638
-339.348
-340.073
-342.126
-335.249
-336.590
-338.750
-341.245
-341.586
-340.360
-338.361
-336.644
-338.211
-338.392
-338.510
-341.079
-337.240
-334.236
-339.304
-344.187
-344.009
-342.335
-343.975
-339.917
-339.147
-336.879
-331.068
-341.086
-337.060
-341.694
-337.094
-338.970
-337.016
-338.047
-340.459
-338.158
-342.861
-340.784
-338.657
-336.216
-342.189
-340.384
-343.119
-338.586
-338.214
-338.775
-339.080
-340.618
-340.370
-344.212
-340.836
-333.313
-339.118
-339.800
-334.513
-339.497
-334.140
-340.615
-337.259
-338.810
-341.682
-340.294
-338.062
-341.692
-337.371
-343.617
-336.186
-336.693
-336.452
-339.678
-342.734
-340.659
-337.185
-338.498
-340.473
-340.200
-337.939
-336.935
-341.355
-342.485
-337.838
-341.242
-336.166
-334.691
-339.221
-338.332
-339.941
-338.389
-337.207
-339.013
-336.212
-339.337
-341.490
-338.333
-340.138
-338.816
-341.187
-339.422
-342.162
-346.204
-336.363
-341.022
-330.727
-339.316
-341.408
-337.890
-337.936
-340.054
-334.236
-334.826
-336.712
-339.210
-336.118
-335.682
-337.870
-336.543
-338.214
-338.628
-340.516
-340.488
-340.023
-340.202
-336.145
-335.453
-342.653
-341.378
-339.251
-340.896
-332.906
-337.286
-337.804
-342.274
-329.717
-339.131
-337.051
-338.046
-341.932
-341.007
-344.962
-342.488
-338.554
-340.628
-339.353
-337.822
-334.945
-335.418
-344.244
-342.304
-336.677
-340.020
-342.921
-342.556
-339.793
-336.448
-340.316
-335.011
-339.406
-339.522
-326.561
-342.228
-335.602
-336.168
-338.266
-339.260
-338.556
-337.848
-344.247
-342.350
-342.553
-340.541
-339.037
-341.576
-341.890
-334.820
-340.058
-345.169
-331.694
-339.467
-337.321
-338.023
-337.240
-339.577
-340.796
-334.765
-342.676
-342.802
-338.115
-336.792
-332.857
-336.813
-336.547
-338.120
-348.298
-343.847
-345.054
-337.046
-338.744
-338.917
-340.792
-336.538
-336.659
-337.196
-337.978
-338.636
-340.532
-341.733
-342.624
-338.775
-337.910
-338.687
-343.744
-339.755
-337.898
-338.316
-339.066
-340.976
-339.735
-338.422
-338.381
-341.340
-332.824
-336.178
-338.182
-338.698
-338.993
-337.759
-341.311
-339.800
-331.832
-337.181
-339.221
-335.907
-338.443
-340.349
-339.197
-341.050
-335.395
-334.412
-336.886
-338.825
-339.611
-335.750
-341.634
-344.999
-341.839
-339.840
-341.916
-336.739
-341.511
-339.546
-337.021
-335.879
-340.498
-337.595
-340.146
-341.903
-342.513
-342.204
-342.277
-337.215
-341.033
-338.603
-338.805
-342.928
-338.177
-339.616
-342.928
-342.877
-340.562
-336.474
-342.899
-338.674
-334.059
-338.076
-336.190
-337.406
-340.547
-332.537
-342.981
-342.214
-339.937
-340.662
-334.966
-339.268
-340.873
-341.970
-340.224
-344.663
-340.846
-338.144
-340.091
-340.396
-339.778
-334.078
-330.742
-333.776
-338.120
-338.159
-338.245
-341.529
-336.098
-333.504
-340.154
-339.351
-338.536
-341.310
-340.947
-341.926
-335.926
-337.007
-340.728
-340.572
-339.948
-340.947
-342.819
-343.725
-338.747
-336.909
-337.713
-337.089
-342.931
-344.123
-339.717
-340.726
-334.601
-336.502
-339.295
-336.287
-338.720
-336.441
-340.303
-340.061
-337.669
-336.827
-344.992
-344.536
-339.735
-337.620
-340.571
-339.825
-339.832
-337.655
-338.414
-336.456
-338.046
-337.489
-338.221
-332.308
-340.077
-337.694
-339.862
-335.076
-344.724
-341.851
-340.501
-344.364
-338.337
-342.095
-341.163
-339.334
-342.571
-336.225
-340.254
-333.760
-341.227
-338.300
-335.040
-336.860
-334.691
-336.948
-337.681
-337.266
-336.763
-337.481
-338.902
-335.400
-338.671
-336.880
-337.194
-343.184
-340.156
-336.792
-338.496
-338.383
-340.054
-337.914
-332.602
-344.134
-334.180
-337.645
-340.826
-337.752
-341.224
-336.847
-339.968
-338.990
-340.808
-343.991
-338.582
-337.355
-343.520
-341.951
-333.804
-331.126
-346.695
-340.963
-342.053
-337.990
-337.984
-341.280
-335.052
-333.963
-337.375
-338.455
-340.580
-345.429
-338.281
-334.659
-337.609
-339.662
-337.319
-339.205
-340.323
-338.438
-331.812
-333.733
-339.744
-342.259
-338.035
-339.790
-339.745
-340.359
-336.654
-338.517
-342.267
-340.546
-337.710
-339.955
-342.783
-339.567
-339.970
-336.250
-338.605
-341.543
-341.851
-338.282
-338.116
-340.542
-339.046
-340.217
-338.713
-342.480
-337.385
-339.062
-341.267
-338.779
-343.001
-340.966
-340.281
-334.306
-344.936
-338.466
-343.739
-340.465
-338.257
-339.650
-335.499
-336.019
-339.133
-344.332
-333.508
-335.392
-341.741
-334.679
-343.354
-340.044
-336.612
-336.986
-340.660
-340.144
-340.013
-339.714
-337.613
-337.210
-339.628
-340.048
-339.661
-342.552
-338.510
-342.289
-340.625
-340.384
-340.666
-340.231
-340.688
-341.655
-341.153
-341.108
-342.028
-345.299
-341.848
-341.986
-337.530
-337.446
-342.484
-339.764
-335.486
-332.781
-339.847
-341.650
-341.488
-339.458
-337.920
-338.666
-338.487
-343.262
-333.139
-338.539
-338.975
-338.057
-338.551
-337.281
-336.529
-339.005
-338.899
-335.634
-336.745
-343.129
-340.162
-339.286
-340.430
-338.003
-340.172
-337.398
-339.752
-339.440
-335.945
-338.486
-340.974
-342.979
-338.282
-338.586
-343.132
-338.607
-339.593
-332.471
-338.040
-339.628
-340.574
-341.454
-339.613
-345.014
-348.667
-336.171
-338.642
-337.300
-338.071
-336.900
-340.361
-340.538
-340.728
-336.256
-342.074
-339.797
-339.767
-338.477
-339.678
-336.878
-338.500
-339.910
-340.201
-339.245
-343.940
-343.291
-340.876
-340.592
-337.244
-346.158
-344.505
-339.921
-337.908
-337.133
-341.619
-345.302
-340.312
-339.585
-340.224
-340.340
-340.232
-339.532
-336.946
-334.006
-342.047
-340.216
-338.240
-341.543
-337.829
-339.627
-340.792
-339.119
-344.086
-343.094
-340.410
-339.347
-334.253
-335.736
-336.551
-338.655
-341.195
-343.035
-342.830
-341.979
-338.983
-337.974
-337.205
-342.456
-339.738
-339.215
-343.482
-336.637
-341.858
-340.689
-339.349
-338.659
-336.266
-337.690
-341.767
-338.323
-338.593
-337.701
-342.926
-341.995
-338.869
-339.410
-341.267
-337.138
-337.478
-333.156
-336.908
-339.602
-341.488
-337.025
-339.673
-337.813
-339.907
-336.356
-338.251
-335.512
-341.650
-335.235
-335.899
-340.305
-340.346
-340.624
-342.067
-335.345
-340.321
-339.187
-342.332
-335.177
-334.795
-339.125
-345.583
-338.964
-340.073
-335.348
-335.236
-339.194
-331.645
-337.724
-338.965
-340.936
-333.750
-339.406
-344.637
-344.127
-341.249
-339.788
-340.911
-336.444
-329.324
-335.903
-342.448
-339.810
-333.886
-338.255
-340.626
-340.340
-338.619
-338.465
-340.668
-342.047
-341.629
-338.544
-330.192
-338.976
-339.637
-340.066
-341.374
-336.420
-335.714
-338.555
-344.108
-341.312
-343.976
-341.387
-341.359
-339.151
-339.369
-337.214
-334.510
-342.680
-333.979
-334.634
-338.106
-336.881
-338.866
-338.987
-340.613
-340.164
-341.195
-339.742
-329.965
-339.725
-338.492
-339.304
-337.141
-335.567
-340.105
-341.531
-338.452
-335.012
-337.003
-341.175
-330.505
-340.419
-337.487
-336.096
-337.130
-341.758
-339.931
-340.454
-340.148
-336.961
-340.297
-340.473
-340.062
-341.357
-340.227
-339.204
-340.867
-338.156
-341.823
-342.283
-337.551
-342.833
-336.840
-327.608
-338.281
-339.185
-341.938
-342.409
-336.085
-339.632
-337.577
-333.176
-335.985
-336.241
-340.809
-333.156
-345.707
-343.938
-340.775
-341.755
-343.202
-340.608
-337.923
-339.617
-335.671
-334.840
-339.460
-339.275
-336.452
-337.380
-339.924
-339.583
-340.694
-340.152
-336.551
-338.295
-342.112
-340.463
-341.101
-337.410
-339.497
-341.207
-340.703
-341.142
-345.805
-339.201
-336.517
-337.922
-344.395
-338.852
-341.092
-337.749
-339.207
-340.985
-341.773
-340.890
-338.012
-343.407
-338.523
-338.266
-338.738
-345.926
-335.768
-337.448
-340.641
-337.980
-334.644
-337.257
-336.418
-339.386
-342.967
-340.012
-337.956
-342.260
-338.207
-340.631
-339.218
-339.921
-338.043
-337.766
-337.806
-334.604
-336.515
-337.295
-336.753
-336.667
-340.922
-339.951
-336.996
-337.237
-337.553
-338.097
-337.970
-339.390
-343.719
-345.810
-339.973
-342.155
-340.848
-339.155
-339.628
-339.585
-339.046
-338.994
-338.490
-339.825
-343.664
-338.785
-343.598
-341.528
-333.939
-340.650
-340.947
-338.776
-338.686
-339.584
-340.624
-337.848
-339.258
-340.828
-339.309
-338.945
-338.649
-341.170
-334.968
-338.939
-341.094
-339.735
-337.340
-332.483
-339.483
-334.983
-338.608
-339.605
-342.656
-340.939
-338.808
-341.823
-343.356
-338.287
-336.811
-338.671
-339.618
-335.790
-338.924
-341.553
-338.657
-339.030
-337.866
-345.670
-331.763
-336.631
-342.042
-340.351
-340.210
-339.898
-339.117
-338.921
-339.258
-336.251
-338.599
-341.074
-338.925
-339.545
-338.723
-337.490
-333.242
-339.745
-333.514
-335.769
-338.013
-336.658
-337.792
-344.356
-335.612
-339.523
-343.103
-344.343
-337.775
-340.848
-338.065
-340.737
-338.597
-340.777
-339.330
-334.003
-336.062
-340.144
-340.158
-338.017
-340.041
-336.652
-337.916
-340.607
-342.343
-340.728
-336.721
-338.245
-338.031
-339.840
-337.569
-339.793
-336.900
-339.940
-338.267
-334.580
-340.579
-338.094
-337.243
-338.392
-340.422
-341.723
-336.261
-339.865
-330.184
-338.364
-337.972
-337.030
-339.347
-336.984
-340.837
-341.129
-338.920
-339.536
-340.077
-337.894
-337.284
-334.002
-340.286
-339.492
-337.037
-340.200
-341.401
-338.433
-342.926
-338.396
-337.162
-342.820
-340.045
-344.492
-339.882
-340.554
-343.941
-343.494
-336.512
-341.836
-338.063
-337.179
-333.889
-336.673
-341.111
-339.689
-339.821
-337.137
-339.499
-338.385
-339.026
-339.260
-338.053
-336.068
-336.746
-333.151
-335.752
-338.531
-345.333
-342.797
-339.560
-333.324
-342.051
-342.376
-341.339
-337.962
-338.166
-338.839
-338.936
-339.614
-343.928
-343.160
-344.620
-342.137
-338.292
-340.180
-339.305
-337.575
-341.972
-341.099
-338.653
-341.505
-339.593
-341.763
-343.029
-335.706
-338.414
-334.736
-343.312
-337.386
-330.964
-338.518
-341.285
-343.376
-340.456
-342.789
-340.181
-339.883
-341.366
-340.491
-337.410
-338.654
-344.499
-338.412
-336.003
-338.452
-335.619
-338.311
-332.240
-341.557
-336.333
-340.900
-334.980
-332.013
-339.645
-336.062
-340.645
-337.484
-336.210
-340.941
-340.562
-341.196
-338.251
-338.118
-346.111
-344.076
-336.832
-341.122
-338.221
-334.048
-339.169
-340.918
-342.119
-341.344
-338.563
-338.080
-335.626
-336.025
-341.573
-337.589
-336.202
-340.821
-340.719
-344.152
-337.397
-341.122
-337.630
-340.438
-336.333
-339.921
-339.819
-341.114
-342.320
-339.096
-336.993
-339.008
-330.208
-330.215
-342.752
-340.064
-338.958
-340.575
-340.240
-341.751
-338.113
-335.690
-336.401
-335.433
-340.488
-338.555
-341.166
-341.061
-342.437
-339.260
-340.798
-338.088
-342.385
-337.923
-340.078
-337.050
-341.244
-339.317
-344.042
-339.078
-342.236
-339.201
-339.689
-337.765
-337.411
-338.121
-336.058
-339.563
-340.790
-334.885
-337.569
-341.519
-339.771
-341.597
-339.679
-337.577
-334.844
-338.740
-338.683
-343.813
-338.691
-338.517
-338.410
-340.092
-338.919
-336.518
-340.466
-338.667
-338.457
-342.364
-333.425
-338.465
-339.561
-346.740
-335.019
-336.365
-343.423
-341.711
-339.992
-337.687
-339.422
-337.935
-338.501
-340.916
-344.280
-339.422
-341.836
-339.959
-337.530
-338.576
-342.387
-338.442
-338.412
-343.554
-341.426
-340.183
-341.305
-337.745
-338.734
-335.348
-341.910
-340.535
-341.341
-341.053
-339.244
-340.506
-345.525
-338.891
-335.397
-341.230
-344.219
-338.438
-338.565
-339.760
-338.099
-339.364
-333.974
-337.976
-339.890
-341.689
-343.458
-346.346
-339.445
-341.451
-336.479
-339.921
-339.333
-340.164
-336.599
-342.423
-341.555
-339.288
-340.311
-340.195
-335.694
-337.586
-346.521
-337.558
-338.970
-341.027
-334.132
-340.536
-339.242
-339.690
-335.502
-337.991
-336.225
-336.887
-333.560
-340.422
-333.203
-332.471
-338.890
-340.312
-346.072
-338.185
-338.339
-338.903
-337.818
-343.561
-340.231
-340.501
-336.756
-337.788
-342.139
-341.897
-343.300
-338.043
-342.274
-338.801
-344.653
-342.489
-342.563
-342.158
-338.277
-338.917
-341.758
-336.704
-343.789
-342.757
-338.959
-337.161
-339.622
-336.440
-339.419
-339.662
-340.010
-335.590
-336.973
-337.437
-343.864
-338.365
-337.388
-336.118
-339.273
-338.725
-338.958
-340.236
-339.634
-342.154
-338.504
-338.776
-340.326
-338.621
-341.826
-340.636
-335.731
-339.103
-343.571
-344.842
-338.560
-341.154
-347.346
-344.572
-344.842
-341.569
-344.893
-338.698
-340.672
-337.520
-339.373
-338.281
-343.258
-339.607
-343.181
-341.163
-341.430
-338.628
-341.778
-338.740
-337.462
-337.734
-335.605
-336.347
-337.313
-338.217
-342.498
-343.964
-343.080
-342.685
-338.520
-340.643
-342.555
-341.076
-338.805
-338.326
-337.603
-336.741
-337.326
-338.640
-341.883
-344.012
-338.315
-337.762
-336.449
-338.605
-338.745
-341.524
-340.972
-337.710
-331.682
-342.854
-340.121
-336.117
-335.531
-345.661
-344.237
-340.742
-332.263
-338.480
-340.352
-342.667
-337.887
-336.604
-342.286
-341.283
-333.319
-335.814
-344.114
-344.432
-345.576
-334.330
-337.927
-342.798
-344.985
-344.902
-342.518
-339.628
-337.566
-339.341
-344.870
-341.487
-340.176
-340.193
-338.330
-336.125
-339.938
-340.711
-336.129
-335.997
-341.924
-339.915
-335.540
-337.433
-339.420
-337.736
-343.023
-346.155
-332.552
-340.428
-339.222
-338.216
-341.639
-342.725
-340.010
-343.700
-339.128
-336.699
-340.235
-343.193
-343.872
-339.170
-343.207
-340.640
-338.076
-340.298
-339.129
-340.243
-341.183
-339.287
-341.227
-338.596
-342.970
-339.458
-340.989
-340.242
-338.874
-337.253
-340.706
-340.937
-340.684
-338.864
-337.827
-339.795
-337.813
-337.525
-337.886
-344.855
-345.737
-341.089
-335.910
-337.152
-337.978
-339.391
-337.226
-339.452
-331.959
-339.175
-342.230
-339.250
-342.046
-343.110
-343.376
-344.493
-340.406
-341.622
-337.739
-336.810
-340.647
-343.083
-337.156
-339.415
-338.413
-339.439
-337.711
-340.626
-340.358
-341.434
-338.806
-342.766
-336.173
-342.362
-340.813
-341.331
-337.384
-343.252
-339.100
-338.390
-343.285
-336.797
-337.033
-340.992
-341.402
-340.861
-339.180
-339.957
