# Supplementary material for: A Fast and Efficient Approach for Genomic Selection with High-Density Markers
Source: G3 (Bethesda). 2012 Oct 1;2(10):1179–84. doi: 10.1534/g3.112.003822 (PMC3464110; doi:10.1534/g3.112.003822)
Supplement: Supporting Information [file supp_2.10.1179_FileS1.zip › Rep1_50/Rep15/TBV4]

-343.326
-339.553
-339.467
-339.957
-345.835
-344.145
-337.830
-338.660
-338.490
-335.928
-338.672
-339.795
-337.017
-340.103
-337.858
-342.549
-338.215
-332.572
-343.844
-342.243
-338.346
-343.839
-337.997
-340.069
-342.458
-340.214
-337.503
-341.276
-331.902
-331.243
-338.969
-338.108
-334.231
-340.280
-342.337
-344.080
-343.203
-343.134
-336.735
-340.238
-338.890
-338.537
-340.202
-342.243
-341.311
-336.711
-339.355
-340.352
-343.257
-344.323
-337.146
-337.956
-332.866
-338.383
-345.037
-340.600
-337.229
-337.407
-337.570
-337.182
-338.063
-335.034
-343.674
-342.108
-343.561
-343.365
-334.746
-337.803
-341.780
-342.517
-333.454
-338.490
-338.169
-343.246
-340.654
-342.423
-340.685
-338.198
-341.411
-338.866
-345.641
-340.476
-338.305
-339.921
-336.240
-342.511
-334.423
-341.804
-343.224
-335.475
-339.733
-338.911
-340.841
-341.517
-345.423
-342.352
-336.504
-339.818
-338.822
-336.110
-330.559
-338.773
-340.928
-339.629
-337.785
-338.347
-343.210
-341.096
-338.013
-339.804
-334.067
-341.416
-333.960
-339.871
-331.051
-340.589
-339.210
-341.069
-339.062
-334.120
-339.044
-340.918
-345.432
-342.323
-335.214
-335.346
-338.804
-343.153
-339.345
-338.892
-333.158
-337.744
-337.358
-339.133
-336.020
-337.840
-344.198
-344.665
-344.396
-342.160
-338.774
-339.990
-338.976
-336.801
-338.963
-345.455
-336.159
-331.946
-338.094
-340.472
-345.960
-339.720
-341.884
-338.959
-338.418
-335.991
-337.614
-338.284
-338.418
-339.902
-337.979
-338.375
-343.000
-339.677
-344.603
-341.467
-340.807
-339.769
-346.068
-341.460
-340.150
-341.566
-341.368
-344.446
-335.543
-334.213
-331.926
-335.319
-340.471
-335.026
-336.751
-339.426
-343.054
-338.473
-344.427
-339.490
-340.845
-340.350
-342.978
-340.704
-340.995
-336.861
-338.365
-336.615
-337.453
-341.956
-332.777
-334.042
-338.260
-341.362
-340.379
-342.237
-336.242
-338.158
-338.205
-339.686
-342.474
-343.291
-337.563
-336.087
-335.936
-342.356
-342.865
-339.996
-339.282
-337.915
-336.288
-340.939
-335.963
-340.449
-336.921
-336.539
-340.950
-342.460
-341.259
-341.997
-337.426
-340.674
-338.661
-336.401
-341.641
-340.489
-342.561
-337.846
-335.564
-339.578
-347.735
-341.057
-341.289
-342.840
-339.065
-338.451
-341.506
-338.585
-337.934
-341.985
-342.576
-344.100
-340.778
-337.778
-335.930
-332.774
-338.065
-335.019
-339.286
-338.555
-337.390
-340.789
-340.022
-335.615
-336.364
-340.423
-341.015
-337.376
-336.389
-336.487
-346.196
-346.340
-340.446
-341.559
-335.957
-338.377
-339.639
-342.355
-341.750
-343.530
-344.125
-342.904
-336.832
-338.808
-334.001
-342.010
-338.908
-338.565
-341.915
-340.895
-331.440
-336.866
-339.346
-333.849
-340.450
-338.075
-341.836
-342.980
-337.344
-339.514
-331.386
-335.280
-341.827
-340.579
-338.350
-338.647
-339.175
-343.386
-335.540
-341.076
-333.613
-336.568
-336.850
-339.985
-335.499
-334.990
-341.572
-339.577
-334.748
-338.877
-335.513
-336.390
-338.755
-339.787
-339.442
-340.847
-342.459
-337.539
-339.476
-343.867
-340.324
-337.908
-338.609
-335.250
-342.830
-341.330
-335.504
-340.632
-341.450
-337.628
-338.974
-341.211
-341.915
-337.119
-338.444
-337.796
-337.910
-338.358
-341.319
-336.910
-345.381
-340.973
-340.062
-341.505
-339.534
-338.237
-339.516
-341.299
-343.133
-341.295
-340.794
-336.092
-337.078
-339.853
-335.923
-333.840
-333.135
-339.012
-342.456
-337.237
-337.134
-339.425
-343.089
-336.848
-344.754
-338.490
-342.219
-341.212
-339.427
-341.283
-341.732
-336.682
-333.302
-338.865
-336.499
-336.484
-334.581
-340.403
-337.980
-340.362
-336.131
-335.871
-339.806
-336.993
-337.062
-337.698
-331.845
-340.612
-339.913
-340.144
-340.186
-335.198
-331.609
-334.137
-339.146
-340.474
-338.890
-336.240
-339.934
-336.918
-343.136
-339.284
-337.922
-340.192
-336.756
-344.257
-340.860
-340.862
-341.507
-340.644
-336.909
-340.637
-342.310
-342.764
-338.902
-338.631
-336.332
-338.686
-340.351
-335.782
-341.038
-340.189
-342.464
-338.769
-336.193
-340.131
-335.278
-338.514
-336.867
-333.306
-331.920
-330.986
-343.693
-340.184
-345.789
-341.528
-333.189
-340.844
-343.169
-337.312
-338.428
-337.490
-340.681
-345.231
-338.434
-336.614
-339.365
-342.197
-340.223
-337.703
-342.478
-341.642
-335.291
-342.180
-339.080
-335.338
-334.291
-339.165
-340.046
-340.092
-334.491
-341.826
-341.739
-337.808
-343.224
-334.044
-341.364
-341.051
-339.996
-336.358
-338.278
-339.270
-341.489
-340.698
-337.853
-339.024
-338.915
-339.869
-340.191
-341.254
-331.173
-338.648
-339.540
-339.179
-339.807
-343.047
-337.903
-336.722
-342.432
-339.535
-341.758
-338.664
-338.920
-336.072
-344.210
-339.634
-342.999
-341.808
-338.902
-343.178
-339.344
-345.288
-341.688
-341.510
-336.849
-339.160
-343.153
-343.027
-339.772
-343.865
-348.360
-345.116
-341.072
-344.560
-341.118
-338.507
-340.088
-342.870
-345.208
-339.594
-342.286
-343.177
-342.558
-339.513
-340.366
-337.357
-342.154
-340.370
-338.906
-339.138
-339.078
-339.977
-345.431
-341.165
-339.701
-337.320
-338.824
-335.964
-340.701
-334.589
-345.952
-340.264
-339.576
-339.676
-337.678
-337.476
-338.750
-338.595
-333.962
-337.279
-331.058
-343.345
-343.068
-344.291
-340.841
-340.228
-342.413
-345.892
-337.789
-338.706
-335.791
-341.370
-342.726
-333.640
-344.245
-342.766
-334.876
-337.755
-340.237
-341.227
-341.019
-340.807
-343.641
-341.428
-344.790
-335.650
-335.726
-337.360
-342.844
-339.292
-339.538
-336.535
-338.092
-338.823
-335.710
-338.272
-338.823
-336.369
-338.671
-339.123
-337.191
-337.917
-337.458
-336.039
-340.639
-339.472
-337.561
-337.252
-345.401
-337.838
-338.763
-339.809
-328.089
-336.417
-341.485
-339.498
-337.802
-337.811
-341.552
-341.547
-335.298
-335.120
-340.144
-341.005
-336.442
-337.191
-341.246
-339.465
-337.601
-338.525
-340.568
-343.721
-335.900
-333.870
-339.963
-339.152
-332.873
-337.034
-339.484
-338.466
-341.029
-339.205
-346.169
-342.262
-344.113
-338.346
-337.408
-340.488
-338.583
-340.688
-343.137
-340.577
-340.064
-338.495
-339.533
-339.170
-339.843
-337.722
-337.954
-336.275
-340.911
-336.806
-337.521
-332.849
-342.189
-340.254
-336.227
-340.354
-337.456
-335.277
-343.969
-341.482
-335.859
-339.312
-339.263
-339.014
-341.145
-342.597
-335.712
-341.904
-339.630
-340.287
-335.797
-332.978
-342.198
-337.748
-335.766
-343.064
-339.876
-339.624
-338.952
-339.535
-338.104
-338.531
-340.300
-339.172
-341.612
-342.974
-338.542
-337.485
-339.212
-344.497
-341.991
-339.324
-336.440
-340.264
-340.275
-337.850
-337.885
-337.730
-339.917
-339.706
-340.709
-339.253
-341.376
-339.234
-334.844
-335.702
-342.241
-339.224
-339.982
-341.079
-342.111
-341.678
-328.292
-336.269
-339.244
-341.232
-340.612
-341.810
-340.861
-339.022
-338.085
-340.050
-342.747
-341.563
-338.643
-336.890
-338.248
-334.843
-336.909
-340.561
-337.904
-338.941
-342.682
-331.049
-335.804
-335.621
-340.042
-337.663
-340.349
-338.690
-342.509
-339.933
-335.058
-333.980
-343.941
-338.867
-335.507
-338.607
-338.793
-338.015
-339.011
-340.914
-338.429
-338.868
-345.079
-342.985
-340.171
-340.754
-342.285
-337.702
-337.671
-336.044
-341.992
-341.715
-344.783
-336.022
-338.062
-341.458
-341.368
-342.195
-335.132
-339.529
-340.631
-333.820
-335.106
-337.729
-341.947
-337.275
-334.594
-337.463
-340.733
-337.657
-334.754
-337.210
-333.936
-339.705
-337.920
-340.603
-340.159
-340.326
-343.548
-341.397
-339.182
-340.073
-342.698
-340.378
-338.783
-339.098
-337.377
-338.197
-337.393
-341.216
-334.859
-341.470
-339.489
-342.017
-341.725
-339.469
-330.583
-335.790
-337.828
-340.619
-335.389
-340.290
-343.520
-341.703
-338.515
-342.326
-338.911
-339.096
-335.204
-338.249
-337.487
-331.726
-338.734
-340.123
-332.958
-335.881
-328.908
-338.599
-340.159
-341.260
-337.584
-340.005
-343.019
-343.464
-341.228
-342.373
-337.540
-338.665
-344.423
-342.009
-341.526
-342.903
-335.894
-340.447
-344.538
-341.719
-337.701
-339.545
-335.595
-336.436
-342.653
-342.613
-337.246
-338.688
-341.999
-342.953
-339.370
-340.255
-340.410
-338.098
-340.664
-339.211
-338.068
-339.445
-346.039
-345.312
-336.961
-339.321
-337.444
-342.484
-341.095
-338.803
-337.096
-341.062
-340.312
-337.365
-338.724
-336.215
-341.388
-340.154
-335.416
-337.207
-342.663
-341.327
-338.410
-339.586
-343.627
-339.154
-341.022
-335.309
-345.979
-340.622
-339.843
-338.381
-333.875
-338.633
-337.397
-334.857
-333.877
-338.775
-337.820
-335.838
-339.502
-342.097
-344.622
-338.250
-338.796
-336.791
-338.242
-336.671
-343.282
-339.866
-339.432
-337.742
-341.817
-342.653
-339.111
-342.548
-340.835
-341.072
-340.339
-342.528
-337.789
-339.852
-337.091
-338.129
-340.602
-337.131
-337.174
-342.786
-342.834
-341.838
-337.857
-338.939
-343.034
-338.074
-336.308
-337.889
-346.233
-344.849
-339.894
-339.472
-337.359
-336.069
-338.951
-339.414
-340.232
-340.243
-336.041
-338.981
-340.229
-340.212
-334.963
-339.152
-336.893
-339.416
-337.023
-337.581
-340.719
-338.726
-340.361
-340.402
-342.302
-338.861
-340.421
-336.141
-340.299
-340.168
-331.131
-334.570
-342.257
-343.535
-341.060
-335.272
-328.608
-331.911
-336.016
-341.544
-337.512
-336.931
-337.404
-339.245
-337.687
-333.414
-334.485
-337.598
-341.922
-340.809
-338.869
-338.194
-337.492
-336.014
-340.084
-341.514
-341.158
-340.333
-342.451
-336.756
-337.853
-339.136
-341.090
-336.416
-339.559
-336.773
-336.185
-342.999
-341.352
-340.465
-343.041
-344.656
-339.477
-340.491
-344.880
-342.736
-337.708
-341.808
-340.692
-336.862
-339.541
-338.821
-341.690
-339.685
-338.221
-336.622
-345.287
-337.611
-338.604
-338.100
-331.965
-335.811
-338.290
-342.884
-336.517
-335.646
-334.342
-337.841
-337.588
-340.160
-335.973
-332.465
-340.489
-342.070
-341.024
-339.908
-339.450
-338.282
-335.769
-342.374
-337.627
-337.809
-338.636
-338.106
-342.972
-343.175
-334.729
-340.413
-344.161
-337.357
-340.219
-339.251
-338.195
-340.175
-340.669
-339.785
-337.856
-338.558
-332.318
-338.158
-339.979
-337.280
-337.921
-334.968
-340.904
-340.138
-337.554
-340.247
-339.735
-334.712
-338.669
-338.375
-338.168
-339.106
-339.507
-340.188
-335.958
-335.755
-339.616
-344.326
-338.291
-338.782
-340.104
-338.922
-328.287
-331.889
-341.848
-338.319
-338.364
-340.767
-340.043
-336.848
-337.527
-338.207
-334.985
-339.533
-339.804
-339.023
-338.946
-338.733
-343.495
-342.496
-339.102
-339.453
-341.996
-340.803
-331.643
-338.975
-334.275
-339.968
-330.857
-336.256
-344.539
-343.801
-342.099
-341.643
-337.458
-338.017
-334.644
-340.367
-339.089
-338.610
-339.223
-341.861
-343.767
-344.033
-339.297
-336.066
-341.574
-342.873
-338.018
-338.432
-341.726
-339.679
-338.897
-339.197
-337.326
-340.550
-334.806
-333.655
-340.697
-342.233
-338.111
-337.783
-339.985
-335.786
-338.034
-339.633
-342.616
-340.956
-333.205
-338.466
-339.301
-338.507
-346.228
-340.788
-339.890
-339.453
-339.905
-342.262
-337.418
-342.571
-337.831
-338.008
-335.858
-343.648
-338.497
-338.271
-338.029
-337.329
-338.130
-339.280
-337.760
-338.018
-337.694
-337.137
-338.398
-342.725
-338.723
-336.912
-343.566
-340.593
-339.925
-338.230
-341.634
-339.907
-339.101
-337.361
-344.859
-340.922
-340.711
-339.484
-338.605
-339.583
-339.629
-337.252
-341.830
-342.892
-337.761
-345.269
-335.474
-337.745
-341.222
-336.745
-336.868
-335.751
-339.826
-341.791
-342.363
-340.703
-339.472
-339.040
-340.764
-340.267
-333.465
-342.313
-342.577
-341.411
-341.285
-342.348
-336.464
-339.193
-340.302
-343.305
-332.332
-339.956
-344.126
-335.361
-337.309
-338.743
-337.119
-339.497
-332.405
-337.886
-344.309
-340.400
-330.488
-334.117
-339.705
-347.637
-337.520
-337.359
-340.509
-338.473
-341.218
-335.310
-336.760
-339.635
-339.706
-340.375
-343.211
-341.001
-339.144
-338.671
-339.196
-340.391
-338.572
-337.614
-341.678
-342.418
-341.041
-337.683
-338.700
-339.111
-338.325
-340.592
-341.327
-341.166
-340.679
-343.987
-332.956
-342.557
-339.439
-333.871
-341.775
-343.241
-341.050
-339.489
-337.725
-340.526
-336.477
-338.081
-336.829
-337.660
-334.453
-336.555
-340.110
-335.201
-339.916
-343.503
-339.265
-336.289
-338.335
-336.693
-340.706
-341.532
-339.355
-338.100
-331.622
-340.671
-341.701
-342.057
-338.574
-340.589
-342.924
-340.392
-336.282
-336.432
-334.328
-337.168
-343.061
-335.613
-339.623
-338.885
-346.249
-344.226
-341.643
-346.475
-338.401
-339.309
-339.271
-339.795
-337.608
-340.934
-340.143
-338.153
-345.589
-343.442
-345.100
-337.048
-339.431
-334.842
-345.130
-339.479
-340.977
-342.518
-340.489
-338.802
-341.793
-340.990
-339.808
-340.312
-340.513
-342.447
-339.179
-338.059
-342.283
-338.732
-340.840
-339.849
-340.016
-339.767
-335.374
-336.435
-336.986
-337.523
-339.077
-337.756
-340.983
-340.965
-340.179
-341.835
-339.404
-338.792
-340.174
-339.514
-336.042
-334.865
-336.492
-341.358
-343.153
-342.614
-341.270
-339.430
-331.370
-340.791
-338.110
-340.015
-333.659
-337.993
-337.649
-340.447
-341.720
-340.854
-344.475
-337.286
-338.557
-336.989
-336.529
-338.085
-338.003
-338.013
-337.725
-340.010
-337.537
-337.198
-330.786
-334.878
-337.326
-338.799
-335.175
-339.494
-344.356
-338.488
-339.527
-338.497
-337.708
-340.100
-340.930
-344.070
-341.544
-340.594
-342.387
-336.199
-341.173
-337.427
-331.404
-335.929
-343.541
-343.557
-339.933
-337.502
-341.184
-338.577
-345.461
-340.075
-340.900
-339.919
-339.862
-342.110
-338.165
-340.755
-337.445
-337.801
-336.640
-339.817
-340.371
-338.378
-343.356
-339.607
-339.308
-341.893
-336.118
-336.910
-344.649
-344.233
-338.753
-339.222
-337.277
-338.883
-334.830
-338.693
-340.441
-345.042
-344.887
-338.270
-336.881
-344.426
-328.859
-329.763
-338.600
-338.636
-340.143
-338.838
-340.870
-344.247
-339.682
-339.201
-340.621
-336.299
-341.949
-338.109
-338.564
-338.747
-338.226
-342.714
-335.367
-340.407
-344.889
-344.542
-337.068
-340.868
-335.763
-345.703
-339.804
-338.892
-341.163
-338.148
-337.164
-336.961
-338.281
-338.151
-342.460
-340.967
-338.648
-339.288
-335.087
-337.959
-343.463
-336.676
-344.259
-337.187
-341.934
-336.450
-339.727
-337.950
-340.230
-337.495
-339.858
-341.857
-338.324
-335.593
-341.297
-340.563
-342.704
-342.695
-337.489
-334.189
-343.754
-338.371
-338.010
-336.821
-337.811
-342.690
-344.002
-337.386
-339.571
-338.159
-330.586
-337.743
-340.688
-336.808
-336.791
-341.790
-339.326
-337.240
-341.296
-340.547
-337.759
-342.460
-340.816
-339.168
-335.729
-338.352
-341.070
-339.929
-338.692
-338.246
-334.905
-338.915
-337.202
-340.332
-341.071
-334.615
-338.035
-338.931
-340.289
-339.557
-340.849
-342.538
-340.072
-339.683
-338.055
-336.670
-337.078
-338.136
-343.530
-341.243
-340.329
-341.478
-333.832
-337.735
-339.506
-340.415
-340.119
-340.404
-340.353
-336.030
-333.887
-338.257
-339.724
-338.316
-337.334
-335.789
-343.749
-340.778
-336.967
-338.719
-338.846
-339.072
-340.106
-338.021
-336.716
-338.468
-340.729
-337.491
-338.801
-338.414
-343.044
-342.456
-339.736
-339.786
-341.086
-341.028
-342.692
-339.827
-339.124
-340.092
-339.272
-335.240
-340.438
-341.736
-343.919
-337.742
-338.617
-340.189
-337.493
-334.917
-330.429
-336.400
-337.774
-337.223
-342.886
-338.337
-340.566
-340.146
-344.736
-340.163
-340.606
-335.479
-337.859
-340.306
-340.155
-337.016
-339.458
-334.851
-342.832
-340.667
-336.407
-338.249
-337.950
-339.865
-337.648
-334.850
-340.046
-338.898
-342.313
-341.053
-343.119
-340.800
-338.081
-343.971
-337.614
-338.751
-341.436
-339.679
-340.580
-339.764
-339.062
-340.055
-337.845
-340.050
-339.690
-338.161
-337.368
-338.035
-340.910
-344.550
-343.929
-346.332
-337.540
-334.057
-344.341
-340.378
-343.590
-340.654
-341.544
-338.323
-338.762
-339.169
-331.478
-336.828
-338.280
-333.919
-346.714
-342.271
-344.288
-337.269
-344.138
-341.696
-337.574
-340.397
-339.124
-338.438
-344.130
-341.235
-331.931
-338.955
-340.036
-335.644
-336.627
-338.811
-343.203
-337.813
-336.349
-339.074
-334.122
-338.391
-341.116
-336.391
-343.293
-342.083
-338.639
-344.564
-331.672
-342.422
-338.979
-340.085
-339.372
-341.435
-336.240
-338.495
-338.450
-336.425
-339.772
-340.478
-340.197
-337.698
-342.271
-341.378
-342.101
-338.327
-339.904
-338.019
-330.154
-332.964
-338.353
-336.443
-342.344
-338.088
-341.024
-343.136
-340.664
-337.420
-345.418
-342.087
-335.451
-339.089
-339.372
-340.829
-336.955
-332.313
-337.593
-340.156
-331.680
-341.856
-339.950
-337.058
-344.755
-344.821
-331.516
-339.872
-336.345
-336.749
-344.010
-339.848
-339.918
-338.834
-337.866
-339.798
-339.965
-343.294
-339.827
-345.821
-339.968
-343.997
-337.181
-335.426
-338.870
-337.429
-341.337
-337.703
-344.395
-342.931
-335.297
-336.664
-337.553
-339.892
-334.860
-336.135
-342.582
-336.987
-340.835
-336.065
-337.040
-339.532
-340.473
-343.655
-341.068
-340.551
-338.502
-339.553
-340.007
-339.778
-329.972
-337.299
-333.312
-337.195
-337.794
-339.264
-339.809
-342.163
-343.638
-339.027
-336.760
-336.710
-341.489
-343.604
-344.047
-338.922
-342.906
-338.655
-340.791
-339.034
-338.320
-340.251
-341.385
-336.803
-339.808
-341.785
-338.382
-336.445
-342.970
-342.246
-343.132
-341.649
-337.351
-339.968
-339.735
-339.756
-339.905
-341.263
-341.729
-334.645
-337.720
-336.456
-337.318
-333.843
-335.914
-337.074
-338.614
-334.629
-340.600
-336.836
-339.656
-340.185
-331.347
-337.896
-340.060
-339.559
-338.643
-335.832
-342.438
-337.063
-336.820
-341.666
-341.581
-342.168
-339.827
-340.836
-340.272
-341.536
-336.233
-342.147
-336.215
-337.820
-340.218
-335.708
-342.227
-341.031
-341.868
-343.591
-339.928
-342.240
-343.223
-343.027
-340.389
-337.194
-335.527
-336.902
-335.268
-338.606
-340.533
-337.701
-334.384
-336.625
-339.388
-342.929
-337.951
-335.113
-344.088
-342.347
-338.036
-339.632
-343.130
-338.531
-339.523
-337.043
-341.311
-341.842
-341.122
-336.306
-340.539
-339.210
-341.266
-340.436
-342.226
-341.153
-340.213
-339.646
-337.877
-338.426
-338.144
-340.559
-347.082
-338.149
-340.386
-342.864
-338.529
-339.677
-341.773
-337.338
-341.004
-337.464
-341.028
-338.662
-334.588
-343.075
-338.630
-339.832
-334.690
-338.681
-337.682
-337.248
-338.828
-333.331
-340.354
-336.034
-337.048
-338.584
-335.344
-335.315
-339.126
-341.514
-336.820
-336.239
-340.693
-337.920
-338.439
-340.237
-341.194
-336.694
-347.451
-343.997
-335.223
-337.642
-339.267
-336.014
-336.780
-336.087
-342.586
-338.639
-338.333
-338.960
-337.719
-340.288
-338.843
-339.708
-334.032
-337.254
-336.252
-341.479
