# Supplementary material for: A Fast and Efficient Approach for Genomic Selection with High-Density Markers
Source: G3 (Bethesda). 2012 Oct 1;2(10):1179–84. doi: 10.1534/g3.112.003822 (PMC3464110; doi:10.1534/g3.112.003822)
Supplement: Supporting Information [file supp_2.10.1179_FileS1.zip › Rep1_50/Rep15/TBV5]

-340.712
-339.605
-340.926
-340.655
-341.353
-338.641
-333.340
-337.207
-336.948
-337.528
-335.528
-341.048
-340.684
-342.476
-340.573
-339.814
-342.242
-338.969
-339.253
-341.218
-336.374
-338.638
-335.519
-333.710
-336.969
-336.673
-342.673
-337.033
-343.419
-340.157
-339.105
-338.131
-344.086
-337.147
-339.833
-339.225
-338.383
-341.283
-341.426
-338.147
-340.086
-336.811
-340.404
-339.678
-330.498
-336.419
-337.327
-337.156
-341.545
-338.391
-343.822
-343.007
-336.671
-337.151
-343.289
-343.316
-340.555
-337.586
-338.013
-334.989
-340.301
-338.659
-336.740
-340.082
-344.035
-340.354
-339.917
-331.725
-338.262
-338.690
-339.058
-337.835
-338.435
-336.288
-337.847
-341.380
-343.688
-342.562
-342.791
-341.238
-343.009
-342.022
-339.631
-336.245
-341.169
-337.481
-343.473
-343.328
-335.364
-332.070
-337.594
-336.304
-340.719
-339.665
-341.587
-335.227
-338.674
-345.971
-337.955
-335.587
-344.293
-340.632
-344.627
-336.496
-338.185
-338.454
-346.134
-338.004
-340.438
-340.525
-339.492
-340.602
-336.945
-338.559
-339.549
-336.982
-344.106
-335.835
-336.986
-336.987
-339.687
-341.568
-340.950
-338.634
-338.426
-339.026
-343.746
-342.900
-339.066
-338.105
-338.237
-336.024
-335.151
-330.535
-341.692
-337.195
-339.807
-340.630
-341.961
-342.165
-332.613
-340.972
-335.860
-339.351
-344.929
-341.864
-343.666
-341.834
-342.101
-342.846
-335.722
-341.397
-340.582
-345.806
-341.675
-341.758
-335.583
-334.986
-339.504
-335.678
-339.343
-342.247
-336.120
-336.955
-339.834
-341.463
-338.400
-338.497
-341.420
-335.943
-337.031
-337.294
-337.712
-338.643
-337.556
-335.990
-341.156
-340.725
-339.588
-341.043
-343.853
-342.349
-336.221
-337.287
-335.539
-337.966
-339.828
-346.461
-337.130
-333.550
-344.618
-339.380
-337.899
-335.515
-342.493
-337.962
-336.615
-339.457
-343.799
-337.557
-340.922
-340.629
-340.213
-342.733
-345.817
-342.448
-337.545
-337.592
-344.775
-340.014
-345.085
-343.825
-340.593
-344.006
-342.178
-339.773
-338.301
-336.425
-338.372
-342.014
-343.450
-339.163
-336.385
-345.296
-344.142
-344.674
-337.685
-336.935
-340.425
-338.581
-332.968
-335.080
-331.101
-337.221
-341.429
-340.312
-333.930
-339.981
-336.552
-338.391
-338.004
-335.565
-338.300
-337.192
-336.971
-337.441
-339.169
-339.888
-340.642
-339.179
-340.798
-342.516
-337.790
-343.413
-338.608
-339.397
-342.518
-335.017
-343.482
-339.618
-342.487
-342.535
-340.952
-337.269
-338.006
-338.110
-338.812
-338.067
-330.131
-336.501
-339.567
-340.141
-341.757
-337.841
-341.747
-344.449
-339.186
-336.381
-339.419
-338.467
-338.172
-337.545
-338.464
-338.591
-338.752
-339.303
-337.498
-337.174
-345.163
-338.659
-332.068
-343.766
-340.177
-343.965
-344.197
-334.165
-345.148
-339.569
-346.092
-336.654
-337.119
-338.212
-345.453
-338.208
-334.579
-339.723
-338.509
-344.652
-338.940
-341.571
-337.160
-338.460
-337.704
-339.340
-337.957
-342.281
-340.630
-341.766
-340.500
-341.004
-339.821
-340.635
-342.150
-339.733
-338.614
-341.486
-340.154
-338.770
-339.681
-338.491
-338.698
-337.258
-336.412
-342.836
-334.948
-344.779
-339.273
-341.000
-341.783
-337.916
-338.327
-340.603
-336.945
-336.496
-344.648
-341.521
-339.905
-336.540
-339.068
-340.011
-340.116
-336.461
-341.040
-336.517
-341.964
-342.012
-339.928
-344.151
-342.559
-339.872
-341.783
-342.162
-339.408
-339.196
-339.899
-341.418
-332.459
-342.546
-342.007
-343.970
-336.368
-337.604
-341.513
-342.040
-334.743
-338.482
-340.495
-341.979
-336.208
-338.101
-342.370
-341.036
-336.994
-340.799
-338.729
-340.875
-340.732
-343.146
-344.252
-343.295
-336.078
-338.965
-330.643
-338.016
-339.646
-338.745
-340.072
-339.579
-335.958
-341.081
-342.305
-339.326
-340.610
-338.774
-339.357
-339.097
-336.972
-341.566
-339.137
-338.819
-340.616
-341.087
-331.972
-337.044
-340.383
-333.586
-340.587
-337.741
-338.412
-339.353
-343.791
-347.640
-337.601
-332.069
-338.381
-336.023
-341.539
-337.567
-336.945
-339.857
-339.019
-337.176
-336.725
-339.300
-334.985
-333.763
-339.712
-339.648
-336.693
-336.042
-340.825
-338.504
-340.459
-340.609
-341.588
-340.557
-336.685
-339.123
-342.581
-341.096
-334.586
-335.558
-337.369
-335.660
-334.166
-334.169
-340.295
-336.960
-336.603
-338.093
-338.338
-338.261
-339.566
-338.029
-336.518
-336.356
-340.795
-335.885
-336.059
-340.197
-344.287
-341.512
-340.210
-337.156
-336.879
-336.122
-336.508
-337.424
-340.251
-341.034
-343.061
-344.275
-340.392
-339.216
-342.390
-335.422
-339.036
-336.590
-346.049
-341.958
-340.981
-343.183
-342.310
-338.768
-339.479
-343.329
-341.890
-339.730
-337.489
-339.994
-338.863
-336.717
-341.646
-334.130
-337.019
-339.460
-337.523
-340.222
-341.897
-342.555
-335.459
-337.095
-340.130
-335.138
-330.195
-340.094
-342.023
-339.694
-339.278
-339.991
-339.956
-335.740
-333.828
-337.653
-338.367
-341.168
-341.256
-335.867
-341.442
-344.354
-334.616
-339.757
-338.670
-342.004
-336.720
-336.521
-339.012
-340.018
-339.233
-339.378
-331.195
-338.451
-342.679
-344.254
-341.125
-339.362
-337.560
-340.354
-343.421
-341.452
-337.738
-334.103
-340.998
-336.813
-341.138
-341.584
-335.479
-333.075
-336.181
-338.358
-336.893
-337.424
-337.296
-336.945
-339.946
-335.434
-337.924
-338.609
-344.580
-343.714
-337.434
-338.655
-343.910
-340.408
-339.446
-342.478
-331.412
-335.774
-339.119
-341.291
-338.289
-337.148
-345.256
-338.964
-336.818
-338.128
-341.659
-341.998
-342.579
-337.915
-340.670
-340.304
-342.058
-344.883
-339.776
-339.932
-341.115
-336.158
-342.803
-337.372
-338.650
-339.618
-340.294
-338.581
-341.966
-341.581
-338.803
-341.655
-330.402
-337.750
-339.625
-343.523
-343.813
-342.757
-340.048
-341.061
-340.098
-337.434
-341.701
-340.741
-337.792
-337.242
-336.926
-340.970
-342.871
-339.881
-339.096
-332.399
-336.958
-335.749
-337.967
-338.238
-341.535
-341.986
-342.124
-344.313
-339.434
-338.835
-337.493
-337.573
-345.125
-342.672
-338.993
-337.247
-341.786
-342.983
-337.097
-333.786
-340.164
-343.816
-343.901
-340.726
-339.192
-341.047
-342.242
-339.681
-338.099
-341.096
-340.905
-337.169
-340.252
-342.534
-339.867
-339.655
-340.161
-339.988
-340.192
-339.629
-338.874
-337.408
-343.117
-339.103
-340.543
-341.221
-340.418
-335.566
-339.579
-337.358
-336.594
-338.870
-337.472
-341.041
-342.260
-338.002
-338.171
-339.945
-337.951
-335.477
-340.678
-340.217
-339.751
-339.797
-336.981
-337.396
-334.992
-339.891
-341.215
-340.181
-343.122
-339.135
-340.957
-339.028
-335.863
-338.443
-339.740
-339.422
-340.471
-338.115
-336.097
-335.202
-337.168
-339.687
-337.473
-331.596
-332.796
-341.295
-335.768
-333.135
-342.760
-339.772
-340.673
-338.169
-344.174
-342.796
-335.860
-337.104
-342.000
-339.757
-340.168
-341.093
-341.435
-341.404
-339.627
-334.402
-341.429
-336.973
-340.045
-342.972
-339.723
-338.841
-333.742
-338.958
-336.885
-342.840
-338.655
-338.857
-340.340
-339.711
-336.683
-337.582
-341.635
-344.597
-342.784
-337.202
-333.611
-336.132
-339.345
-340.081
-344.437
-335.396
-335.826
-341.353
-338.704
-337.902
-342.768
-337.614
-341.468
-336.554
-338.063
-341.950
-339.747
-340.749
-337.617
-339.355
-342.478
-337.516
-340.150
-339.981
-339.189
-341.939
-336.169
-337.368
-340.602
-339.758
-341.900
-339.988
-341.183
-338.105
-344.291
-347.494
-334.839
-337.251
-340.261
-341.749
-341.184
-341.386
-339.161
-341.253
-338.750
-338.221
-339.412
-340.489
-337.624
-339.047
-341.744
-342.895
-341.238
-340.989
-340.652
-343.982
-339.549
-341.507
-333.916
-340.090
-337.054
-340.980
-337.792
-331.053
-341.036
-338.219
-337.410
-340.484
-338.528
-338.132
-344.955
-342.194
-339.628
-342.079
-334.294
-334.715
-335.058
-338.138
-342.303
-342.360
-338.389
-338.595
-342.238
-341.229
-342.261
-339.849
-338.973
-337.471
-336.218
-339.239
-332.788
-341.205
-338.476
-345.664
-340.374
-341.579
-341.698
-342.814
-338.314
-338.716
-334.664
-338.722
-336.997
-338.798
-341.386
-342.668
-344.238
-342.191
-341.084
-339.187
-341.748
-341.970
-335.316
-340.426
-337.826
-341.073
-338.056
-336.357
-339.650
-337.233
-338.491
-343.736
-335.897
-339.541
-341.404
-344.715
-340.218
-334.735
-338.097
-342.601
-340.833
-338.534
-333.011
-338.801
-339.488
-343.539
-341.075
-341.855
-339.884
-339.702
-334.434
-338.775
-339.239
-342.111
-342.241
-338.629
-335.062
-341.305
-338.125
-337.414
-339.823
-342.690
-335.308
-339.381
-342.402
-338.237
-331.749
-338.162
-340.057
-335.734
-344.365
-342.744
-338.817
-337.816
-335.579
-336.095
-338.053
-336.112
-339.586
-339.412
-338.841
-338.837
-345.475
-341.296
-336.682
-341.954
-338.101
-339.298
-341.984
-339.916
-342.074
-341.073
-340.648
-340.622
-339.176
-338.064
-341.853
-337.639
-339.062
-339.409
-337.774
-337.034
-342.473
-338.818
-340.479
-336.541
-340.107
-341.519
-338.352
-336.370
-338.754
-340.805
-336.266
-338.871
-336.175
-336.908
-339.906
-341.450
-338.601
-340.635
-344.344
-340.577
-335.554
-336.636
-336.622
-335.832
-339.804
-340.198
-337.103
-342.220
-333.434
-335.976
-338.795
-339.569
-344.590
-341.993
-340.543
-340.401
-339.660
-340.042
-339.160
-340.681
-335.549
-334.036
-340.801
-340.635
-337.466
-338.552
-338.589
-335.362
-340.354
-337.690
-340.716
-342.442
-340.433
-335.334
-343.415
-337.772
-333.914
-335.619
-338.064
-338.018
-335.326
-339.237
-338.844
-339.175
-337.942
-340.149
-345.332
-340.214
-337.762
-338.325
-335.403
-337.231
-339.631
-337.453
-337.671
-337.386
-340.937
-338.773
-334.605
-331.108
-338.097
-341.340
-344.364
-338.222
-340.023
-342.141
-338.971
-341.454
-339.578
-342.051
-341.763
-341.189
-339.753
-336.551
-343.924
-340.698
-343.823
-337.780
-336.761
-337.649
-337.966
-340.672
-332.905
-333.334
-339.656
-337.900
-339.710
-338.282
-340.558
-339.189
-341.418
-338.536
-338.731
-340.005
-338.708
-338.868
-344.738
-342.985
-340.436
-342.820
-339.979
-346.159
-338.464
-337.922
-332.607
-337.653
-333.997
-333.488
-342.078
-342.607
-337.751
-338.653
-342.224
-342.862
-335.071
-332.848
-337.969
-335.388
-340.617
-338.660
-340.458
-337.384
-337.512
-338.434
-336.727
-337.390
-343.231
-341.157
-334.482
-337.516
-336.651
-342.283
-341.590
-342.733
-338.729
-335.436
-337.793
-340.068
-332.454
-338.966
-344.413
-342.702
-335.406
-336.661
-342.659
-343.359
-344.305
-339.075
-342.880
-340.334
-336.866
-341.105
-338.897
-334.305
-340.738
-342.891
-340.493
-339.297
-339.889
-340.586
-341.318
-341.990
-340.015
-337.579
-335.096
-336.819
-340.475
-341.954
-338.925
-339.812
-339.737
-339.717
-342.171
-337.561
-337.280
-338.998
-337.435
-340.918
-337.779
-339.393
-343.951
-340.390
-339.248
-336.774
-335.376
-336.954
-337.118
-335.582
-338.415
-340.846
-346.578
-341.792
-340.748
-343.119
-342.483
-340.089
-337.077
-338.310
-342.992
-341.488
-332.347
-340.497
-336.686
-336.248
-340.134
-341.590
-337.154
-341.490
-340.473
-339.741
-337.587
-341.730
-343.818
-339.304
-341.374
-335.917
-341.332
-338.913
-340.075
-341.023
-341.223
-343.903
-342.782
-341.392
-338.812
-338.067
-337.451
-338.218
-331.937
-341.967
-340.176
-337.704
-342.374
-339.244
-338.473
-337.471
-334.286
-340.873
-336.573
-335.666
-338.487
-341.770
-333.666
-342.333
-332.661
-340.029
-341.530
-341.992
-334.196
-334.485
-336.328
-338.962
-339.788
-341.506
-334.113
-335.423
-343.109
-337.921
-340.868
-341.931
-337.265
-339.765
-344.929
-339.499
-338.580
-338.942
-339.182
-337.985
-336.432
-342.108
-338.012
-333.521
-335.051
-337.899
-338.019
-338.230
-340.306
-337.671
-344.303
-343.033
-337.212
-330.839
-338.866
-337.443
-341.219
-339.984
-340.324
-342.465
-334.810
-340.212
-331.903
-339.139
-341.795
-338.750
-341.258
-339.140
-338.483
-337.243
-335.612
-340.605
-337.257
-341.325
-335.925
-335.313
-338.532
-338.380
-338.308
-342.225
-337.948
-335.769
-342.111
-339.329
-335.827
-342.702
-334.756
-334.549
-336.316
-336.791
-339.777
-335.497
-339.643
-341.116
-341.400
-339.290
-340.490
-338.032
-341.671
-329.548
-342.239
-341.792
-336.943
-339.571
-340.285
-339.713
-339.886
-340.614
-344.894
-338.070
-336.329
-340.991
-332.219
-339.149
-334.804
-337.963
-338.858
-339.313
-334.639
-330.695
-341.137
-340.470
-338.978
-343.714
-329.229
-336.888
-339.405
-338.909
-333.781
-336.924
-341.345
-339.753
-340.131
-338.683
-334.919
-336.343
-345.457
-337.991
-330.088
-339.961
-330.396
-334.194
-344.186
-340.694
-337.254
-340.051
-344.740
-339.163
-342.518
-337.843
-333.904
-337.725
-337.028
-336.826
-338.021
-334.336
-338.776
-340.549
-336.798
-339.930
-339.962
-340.676
-334.770
-342.572
-341.231
-344.063
-332.266
-341.621
-340.411
-340.172
-341.819
-343.453
-337.193
-341.087
-344.664
-344.676
-342.133
-338.811
-340.861
-339.778
-339.107
-337.930
-334.993
-340.018
-344.270
-344.157
-342.294
-344.433
-342.258
-345.084
-343.891
-343.686
-337.145
-339.308
-346.245
-343.526
-338.142
-340.255
-343.516
-333.550
-338.019
-337.962
-339.995
-343.436
-332.228
-340.962
-333.362
-340.412
-336.954
-340.633
-335.339
-339.495
-331.649
-336.554
-340.155
-342.679
-333.191
-340.434
-336.542
-337.831
-337.126
-336.006
-342.074
-342.742
-342.800
-335.567
-336.646
-338.164
-336.098
-339.305
-338.344
-332.843
-334.824
-335.368
-337.214
-336.766
-339.197
-345.254
-340.819
-341.354
-337.836
-334.951
-336.150
-336.556
-337.362
-338.071
-340.178
-339.343
-340.399
-335.409
-340.630
-337.749
-343.503
-340.749
-341.966
-341.301
-346.129
-338.172
-339.903
-340.140
-338.383
-340.296
-333.355
-337.829
-341.257
-341.503
-345.782
-337.629
-338.181
-333.276
-338.686
-337.462
-335.572
-335.332
-342.541
-336.941
-337.550
-336.197
-344.291
-343.602
-336.522
-338.784
-335.141
-333.599
-342.130
-334.576
-338.161
-341.027
-331.985
-340.227
-340.500
-338.761
-342.646
-341.110
-340.548
-337.241
-342.427
-338.679
-334.830
-340.634
-336.544
-341.487
-341.627
-339.025
-343.230
-344.019
-337.171
-335.720
-337.887
-340.308
-341.495
-343.559
-341.590
-340.315
-339.564
-337.290
-334.544
-332.690
-339.787
-339.007
-337.803
-337.469
-339.504
-338.930
-337.958
-340.359
-340.146
-334.897
-343.142
-341.873
-333.988
-338.483
-343.654
-342.971
-340.561
-343.328
-339.752
-337.106
-339.596
-340.719
-339.016
-340.642
-338.853
-336.909
-339.934
-345.712
-338.697
-340.724
-329.895
-335.388
-344.577
-344.305
-336.010
-338.218
-337.950
-339.627
-336.622
-335.065
-337.193
-336.192
-337.476
-335.755
-340.876
-340.908
-337.490
-339.819
-338.344
-335.122
-339.156
-331.504
-339.511
-338.869
-339.868
-338.782
-339.890
-338.703
-337.904
-338.400
-339.299
-336.269
-342.934
-336.388
-340.361
-340.532
-336.932
-330.600
-337.190
-340.252
-340.094
-337.051
-342.143
-342.160
-342.432
-340.779
-341.536
-338.766
-340.270
-337.483
-338.003
-339.959
-339.924
-336.074
-339.940
-339.597
-340.338
-346.333
-341.135
-342.079
-338.610
-338.110
-338.997
-339.795
-338.881
-335.744
-346.629
-342.106
-338.281
-341.721
-339.594
-340.351
-341.285
-337.598
-341.056
-341.593
-337.000
-339.864
-340.505
-345.495
-339.737
-340.829
-337.923
-343.063
-339.770
-334.376
-335.514
-339.677
-339.084
-338.488
-339.935
-340.495
-339.028
-340.218
-338.971
-337.448
-337.985
-336.171
-343.846
-337.268
-338.400
-333.279
-342.368
-335.042
-337.729
-344.036
-344.165
-344.814
-341.626
-340.077
-342.992
-339.750
-335.923
-337.368
-338.613
-340.715
-337.759
-331.575
-335.500
-340.315
-339.578
-344.626
-336.304
-343.867
-338.182
-338.944
-336.126
-336.886
-338.615
-336.409
-339.446
-335.956
-337.753
-342.515
-337.885
-337.014
-343.448
-342.070
-340.171
-339.453
-335.144
-337.561
-338.290
-341.924
-339.211
-344.344
-340.217
-339.442
-344.833
-341.545
-344.535
-341.905
-344.203
-341.226
-338.869
-339.326
-338.720
-337.284
-338.022
-338.631
-341.410
-338.450
-342.583
-344.687
-337.464
-338.373
-338.437
-340.601
-344.152
-336.111
-341.033
-341.133
-340.896
-340.036
-336.611
-340.118
-338.272
-336.248
-339.551
-340.102
-331.893
-335.608
-343.843
-340.261
-342.943
-341.328
-340.079
-338.708
-341.224
-339.799
-340.108
-338.555
-339.128
-336.686
-340.890
-340.023
-334.763
-338.628
-340.618
-339.864
-343.180
-337.643
-338.747
-339.234
-340.380
-339.530
-335.323
-340.062
-341.696
-343.351
-338.073
-336.246
-340.372
-341.289
-336.341
-334.379
-338.179
-339.578
-341.154
-337.895
-342.186
-343.021
-345.061
-340.663
-338.014
-334.756
-349.327
-344.843
-340.493
-341.794
-336.339
-337.564
-337.542
-337.073
-339.182
-339.421
-338.120
-337.833
-342.972
-339.434
-345.570
-340.889
-339.076
-336.379
-339.226
-335.639
-338.105
-341.248
-339.401
-340.412
-335.056
-335.574
-344.560
-343.429
-344.829
-340.260
-339.413
-337.892
-341.464
-340.253
-338.691
-339.113
-335.830
-341.428
-338.412
-334.726
-340.715
-339.279
-338.951
-334.908
-343.344
-342.053
-337.453
-340.984
-340.273
-336.152
-329.864
-338.360
-336.798
-336.567
-339.410
-340.100
-338.795
-339.952
-340.898
-337.968
-338.549
-336.741
-334.838
-336.304
-342.103
-337.493
-334.830
-338.902
-342.715
-340.901
-340.813
-339.927
-340.926
-336.068
-336.626
-337.215
-339.694
-336.495
-340.763
-334.241
-338.281
-343.475
-340.122
-338.192
-333.384
-339.463
-338.323
-340.098
-342.044
-340.088
-338.725
-340.845
-339.627
-335.452
-340.406
-337.820
-339.190
-339.226
-341.041
-333.698
-341.761
-340.796
-340.668
-338.628
-335.374
-339.352
-335.728
-338.031
-340.785
-334.896
-339.971
-335.973
-338.074
-335.098
-339.703
-337.365
-340.722
-342.064
-339.037
-342.779
-341.065
-336.547
-339.260
-339.738
-338.158
-337.611
-338.294
-338.482
-339.808
-338.784
-341.465
-337.820
-337.237
-342.676
-336.734
-339.110
-336.794
-336.122
-337.506
-341.802
-339.650
-341.491
-339.235
-342.617
-337.110
-338.430
-342.653
-339.608
-341.970
-337.364
-337.101
-335.699
-339.238
-336.157
-340.417
-339.289
-336.457
-338.412
-330.432
-338.196
-340.662
-339.427
-336.186
-335.840
-339.399
-330.560
-337.135
-334.023
-339.009
-339.280
-339.513
-338.493
-337.413
-341.219
-338.247
-336.423
-342.957
-340.878
-339.637
-338.759
-339.007
-337.441
-338.464
-341.901
-337.010
-339.820
-336.976
-338.119
-343.011
-340.312
-337.095
-335.546
-337.327
-333.415
-340.155
-340.782
-339.910
-334.595
-339.573
-338.961
-338.210
-340.756
-338.345
-339.206
-334.061
-336.604
-340.035
-336.338
-338.734
-338.449
-341.711
-343.893
-341.834
-343.801
-343.750
-341.075
-339.971
-341.276
-340.957
-339.063
-338.793
-333.452
-343.520
-340.330
-340.663
-341.397
-337.953
-339.810
-340.268
-340.875
-339.556
-338.797
