# Supplementary material for: A Fast and Efficient Approach for Genomic Selection with High-Density Markers
Source: G3 (Bethesda). 2012 Oct 1;2(10):1179–84. doi: 10.1534/g3.112.003822 (PMC3464110; doi:10.1534/g3.112.003822)
Supplement: Supporting Information [file supp_2.10.1179_FileS1.zip › Rep1_50/Rep15/TBV6]

-343.768
-339.938
-337.426
-336.497
-339.595
-339.033
-340.967
-341.294
-339.641
-341.897
-338.992
-335.382
-340.540
-340.666
-333.671
-339.035
-340.746
-336.413
-340.287
-338.431
-336.073
-339.380
-341.515
-341.862
-342.462
-336.629
-335.888
-336.557
-340.784
-343.052
-334.781
-332.723
-341.705
-343.835
-339.517
-341.096
-339.087
-336.951
-341.415
-341.714
-333.234
-340.885
-339.022
-340.243
-347.259
-338.846
-336.730
-335.767
-338.698
-338.475
-329.840
-338.058
-340.905
-343.579
-337.414
-336.810
-340.301
-341.068
-340.587
-341.878
-336.290
-344.379
-337.395
-336.886
-338.491
-336.950
-327.586
-334.421
-338.849
-338.781
-339.909
-340.385
-342.031
-346.816
-338.714
-341.136
-337.609
-336.121
-338.455
-336.607
-330.437
-332.852
-334.916
-339.294
-333.810
-338.442
-344.683
-343.312
-346.488
-342.446
-341.237
-339.332
-343.922
-338.115
-329.788
-332.538
-338.137
-339.263
-340.278
-342.524
-340.735
-339.139
-342.357
-342.877
-336.344
-336.235
-341.867
-339.814
-337.057
-341.055
-333.675
-339.724
-336.582
-339.426
-342.822
-336.282
-335.748
-335.352
-338.392
-336.586
-340.878
-340.351
-330.425
-340.428
-335.271
-337.664
-338.271
-340.316
-338.682
-340.827
-339.732
-338.578
-340.753
-340.472
-339.521
-341.320
-339.263
-342.228
-340.203
-339.934
-340.089
-337.433
-340.929
-341.895
-339.212
-337.578
-340.339
-341.105
-337.751
-339.412
-336.517
-342.830
-337.405
-341.283
-340.102
-335.255
-343.368
-339.129
-339.115
-338.891
-341.800
-339.735
-335.854
-335.299
-337.141
-342.538
-338.250
-342.847
-340.292
-340.989
-334.234
-333.794
-330.951
-336.648
-333.417
-334.568
-337.288
-338.291
-337.832
-341.238
-336.048
-335.617
-346.084
-341.644
-339.725
-339.095
-331.412
-338.628
-333.970
-340.088
-342.452
-336.203
-345.571
-340.085
-343.129
-338.670
-341.883
-340.690
-337.255
-335.043
-340.833
-342.880
-340.339
-335.543
-339.647
-344.176
-336.925
-335.406
-332.494
-337.036
-337.703
-343.070
-341.169
-344.993
-332.666
-338.234
-334.528
-341.799
-339.440
-337.732
-337.851
-339.261
-340.082
-341.440
-339.791
-341.350
-341.901
-336.706
-338.161
-336.677
-340.225
-338.418
-342.480
-341.072
-342.066
-339.162
-340.651
-338.568
-344.804
-338.516
-338.494
-339.553
-342.299
-338.529
-338.768
-340.421
-341.891
-342.994
-339.381
-337.644
-340.536
-340.008
-341.416
-336.565
-337.368
-336.477
-336.470
-340.484
-343.731
-341.013
-346.891
-339.589
-343.075
-337.061
-341.663
-338.895
-332.428
-341.293
-336.148
-341.462
-329.697
-337.029
-339.149
-337.383
-339.181
-338.729
-341.231
-339.148
-341.055
-341.855
-337.244
-333.692
-336.835
-337.113
-337.956
-335.635
-342.687
-337.382
-334.680
-336.447
-338.566
-338.713
-339.130
-341.272
-339.737
-337.774
-344.384
-341.503
-338.070
-338.570
-339.336
-341.529
-337.873
-340.472
-345.532
-339.882
-345.222
-340.412
-341.843
-338.457
-342.738
-341.917
-338.701
-340.350
-333.503
-334.437
-337.053
-340.055
-338.777
-337.205
-341.426
-339.659
-340.749
-337.625
-335.631
-339.631
-331.669
-335.591
-334.958
-337.839
-337.087
-335.050
-338.549
-341.381
-340.110
-340.832
-346.089
-339.290
-340.501
-342.460
-341.404
-339.808
-336.788
-335.630
-340.356
-339.485
-338.177
-340.056
-335.857
-339.752
-338.273
-340.597
-338.132
-336.890
-334.158
-334.530
-332.006
-341.565
-339.177
-337.616
-334.989
-336.429
-338.537
-339.456
-339.981
-341.354
-338.057
-339.572
-343.983
-337.353
-340.073
-338.941
-341.863
-338.737
-343.211
-332.664
-339.142
-337.629
-346.826
-348.113
-340.216
-340.341
-337.092
-337.391
-340.940
-340.647
-340.906
-339.362
-328.179
-339.591
-342.997
-334.964
-335.584
-339.277
-341.073
-338.847
-339.595
-340.566
-337.485
-335.988
-330.564
-334.164
-348.654
-344.511
-337.204
-338.158
-338.804
-338.748
-341.048
-334.750
-339.485
-339.740
-342.013
-340.927
-340.499
-341.477
-340.508
-340.688
-340.835
-339.310
-338.517
-338.404
-344.333
-338.304
-338.026
-335.311
-338.197
-339.642
-338.680
-343.916
-339.876
-340.601
-338.418
-342.729
-340.432
-334.504
-343.449
-336.919
-341.616
-336.836
-340.208
-334.026
-342.862
-336.954
-337.685
-336.517
-341.522
-337.573
-338.193
-336.555
-340.881
-337.555
-340.158
-340.306
-333.846
-339.634
-340.340
-340.719
-334.946
-335.699
-341.935
-332.141
-340.710
-341.442
-340.696
-341.545
-338.824
-338.146
-337.233
-340.485
-335.273
-340.126
-339.240
-337.337
-335.460
-341.226
-336.211
-338.082
-333.197
-340.408
-337.910
-341.256
-338.634
-336.652
-333.136
-336.888
-336.419
-336.870
-342.198
-342.723
-335.412
-335.317
-337.711
-336.454
-341.202
-337.600
-343.677
-338.826
-338.025
-341.795
-337.615
-334.982
-337.809
-343.231
-342.286
-340.957
-344.339
-343.589
-341.899
-339.996
-338.276
-336.969
-336.721
-339.670
-340.570
-343.512
-335.881
-341.099
-342.353
-340.205
-339.113
-335.852
-345.242
-337.849
-338.884
-342.011
-340.467
-342.572
-341.183
-338.868
-338.368
-338.959
-339.939
-337.253
-338.347
-336.091
-340.793
-344.972
-342.788
-338.513
-338.447
-337.006
-332.266
-339.635
-342.599
-337.944
-339.458
-338.129
-341.280
-340.665
-341.640
-338.411
-340.127
-332.785
-343.158
-342.803
-340.463
-336.213
-344.005
-338.878
-334.687
-339.755
-338.441
-340.972
-342.561
-339.845
-341.998
-339.582
-341.879
-342.047
-334.552
-336.377
-337.853
-342.234
-339.072
-337.856
-339.371
-339.289
-343.352
-341.832
-337.545
-340.511
-340.719
-335.584
-336.200
-342.454
-335.407
-337.101
-334.856
-338.176
-337.884
-342.041
-336.355
-337.622
-336.679
-338.764
-330.891
-334.075
-336.676
-339.053
-343.485
-342.910
-337.729
-339.055
-337.165
-338.938
-337.976
-340.484
-341.665
-341.794
-335.143
-339.203
-335.771
-337.136
-335.841
-338.303
-337.538
-337.193
-329.987
-337.034
-342.667
-341.027
-336.099
-337.671
-338.848
-339.620
-339.527
-333.450
-338.250
-337.860
-339.374
-342.039
-334.170
-339.004
-341.064
-342.730
-339.931
-339.233
-335.728
-333.635
-341.038
-339.314
-337.106
-337.682
-339.097
-337.049
-346.354
-341.758
-341.867
-336.967
-338.742
-337.576
-332.825
-332.462
-338.458
-336.830
-338.103
-338.560
-338.740
-338.806
-340.513
-337.837
-338.252
-341.003
-339.436
-341.515
-345.390
-342.995
-337.978
-341.575
-340.813
-336.859
-341.995
-339.559
-335.314
-341.511
-336.877
-340.169
-339.304
-342.610
-337.893
-336.927
-334.955
-338.395
-343.811
-340.815
-347.187
-342.138
-340.037
-340.273
-339.368
-342.193
-337.582
-342.160
-339.409
-341.812
-344.345
-343.250
-339.360
-340.341
-343.627
-339.307
-340.603
-334.783
-339.049
-340.160
-339.646
-337.601
-341.376
-337.428
-340.718
-341.560
-340.265
-339.642
-339.926
-340.492
-333.412
-339.053
-342.746
-342.316
-340.998
-343.652
-337.049
-334.767
-340.536
-341.894
-342.450
-335.272
-338.980
-335.641
-341.774
-344.923
-333.496
-340.755
-335.114
-342.444
-339.814
-337.269
-338.372
-342.347
-336.500
-340.728
-342.333
-341.896
-331.053
-334.277
-337.194
-336.680
-337.847
-337.376
-335.440
-338.831
-340.002
-340.880
-337.503
-336.605
-342.247
-339.237
-342.332
-337.684
-339.137
-339.926
-334.278
-333.907
-338.089
-340.021
-339.878
-342.449
-340.215
-342.564
-338.155
-337.248
-337.656
-339.756
-336.291
-339.078
-342.970
-340.161
-335.061
-336.341
-338.746
-340.553
-331.565
-336.787
-339.670
-342.330
-338.700
-340.578
-341.370
-341.370
-336.303
-337.338
-335.961
-338.831
-333.442
-343.054
-336.560
-335.317
-338.329
-338.628
-344.037
-344.155
-341.981
-337.021
-338.972
-335.385
-338.573
-342.529
-342.974
-338.290
-337.773
-339.286
-336.438
-335.917
-339.020
-335.745
-340.025
-337.989
-335.361
-338.319
-339.007
-338.253
-338.457
-340.271
-343.142
-340.330
-336.931
-335.500
-342.259
-341.284
-337.994
-338.116
-330.910
-331.542
-340.357
-339.025
-344.196
-337.962
-339.034
-337.037
-332.274
-342.168
-335.598
-341.015
-332.238
-337.036
-337.537
-338.188
-335.705
-334.475
-340.489
-339.423
-339.205
-344.623
-332.406
-341.000
-339.618
-339.141
-337.106
-340.489
-342.154
-339.839
-337.812
-339.288
-338.439
-338.132
-339.360
-342.207
-337.136
-336.233
-343.846
-341.116
-338.861
-339.011
-333.157
-336.669
-339.607
-336.983
-332.701
-334.355
-331.861
-337.915
-337.584
-337.475
-339.040
-338.975
-333.584
-338.713
-338.037
-338.065
-338.593
-343.038
-341.123
-340.873
-335.850
-335.976
-341.582
-339.975
-344.109
-341.724
-338.759
-336.572
-338.874
-340.553
-336.777
-338.484
-340.978
-345.333
-339.749
-339.980
-336.238
-335.878
-344.730
-338.797
-339.083
-340.499
-339.480
-337.634
-336.577
-337.063
-339.579
-338.724
-334.964
-342.086
-347.732
-343.039
-334.302
-336.973
-332.117
-338.498
-339.805
-342.056
-338.384
-337.836
-339.359
-336.934
-338.640
-342.522
-333.660
-340.187
-337.478
-337.472
-339.725
-339.778
-338.698
-336.977
-338.155
-332.662
-337.354
-334.184
-336.316
-339.265
-341.272
-340.278
-337.993
-342.698
-343.631
-342.249
-346.802
-339.805
-330.899
-339.051
-337.297
-334.104
-341.985
-339.119
-333.084
-339.652
-336.821
-337.621
-334.521
-338.382
-334.055
-337.058
-339.306
-339.357
-333.158
-338.363
-340.987
-336.699
-333.910
-340.022
-336.771
-341.616
-342.998
-342.934
-338.881
-338.705
-334.881
-339.967
-338.896
-339.235
-336.883
-336.752
-338.081
-338.559
-333.062
-336.577
-347.617
-345.033
-340.766
-337.438
-342.216
-337.496
-343.812
-335.502
-339.568
-340.916
-340.070
-338.379
-336.221
-338.574
-340.478
-340.896
-343.057
-341.135
-342.044
-337.264
-338.181
-336.238
-339.761
-335.746
-334.225
-340.878
-340.172
-341.072
-346.741
-345.376
-340.296
-339.194
-344.475
-340.562
-333.360
-336.890
-338.906
-340.028
-337.606
-337.690
-341.515
-341.060
-345.202
-340.118
-339.266
-336.077
-334.625
-340.298
-335.381
-338.676
-337.648
-338.613
-337.973
-332.910
-340.988
-336.215
-343.270
-343.786
-337.328
-337.124
-342.881
-341.367
-335.611
-340.435
-340.341
-338.575
-338.309
-339.069
-339.809
-340.319
-338.971
-341.203
-337.045
-337.917
-339.986
-338.754
-343.718
-340.713
-342.649
-341.478
-341.775
-338.500
-340.033
-340.139
-340.640
-342.427
-331.353
-333.980
-330.311
-341.248
-338.884
-342.921
-337.367
-341.471
-338.561
-337.302
-343.377
-342.552
-342.078
-340.357
-336.523
-336.633
-340.628
-340.980
-337.947
-336.602
-331.536
-328.777
-336.842
-344.452
-344.608
-341.535
-342.656
-339.935
-339.878
-340.569
-338.753
-336.197
-340.502
-341.058
-336.573
-337.031
-332.609
-335.413
-334.455
-338.007
-342.470
-342.181
-338.540
-335.889
-342.549
-340.669
-335.833
-343.843
-339.716
-341.231
-340.207
-338.696
-341.611
-340.461
-343.948
-337.258
-344.947
-337.677
-338.082
-334.887
-340.873
-337.043
-339.832
-337.880
-340.129
-338.309
-334.624
-332.864
-340.918
-339.299
-337.212
-337.840
-337.148
-338.496
-336.872
-337.330
-343.293
-338.583
-339.887
-337.146
-337.625
-344.084
-342.573
-335.712
-343.594
-341.863
-344.608
-341.996
-330.007
-337.086
-333.809
-341.196
-343.284
-341.057
-333.288
-334.585
-336.602
-342.164
-340.119
-338.003
-342.626
-343.279
-335.157
-337.283
-338.392
-337.825
-337.619
-337.293
-333.277
-337.802
-337.893
-339.844
-335.253
-339.355
-338.582
-336.619
-340.397
-343.009
-339.106
-336.410
-339.333
-342.521
-333.324
-336.632
-341.259
-333.695
-344.759
-340.144
-343.358
-342.543
-339.263
-339.373
-339.721
-339.763
-339.596
-344.493
-340.183
-336.347
-332.187
-339.772
-338.205
-340.682
-343.636
-337.326
-342.639
-337.815
-339.502
-335.546
-331.093
-335.824
-336.437
-339.280
-336.669
-337.534
-337.677
-338.854
-337.801
-337.778
-340.154
-337.319
-332.380
-336.714
-344.975
-340.345
-338.913
-337.966
-336.088
-339.642
-340.865
-339.979
-338.751
-341.230
-344.595
-334.174
-338.285
-339.404
-341.633
-335.844
-342.648
-340.710
-335.754
-335.272
-339.613
-340.462
-341.656
-339.923
-344.584
-339.116
-337.664
-336.969
-341.557
-336.124
-340.345
-342.748
-344.502
-337.280
-340.367
-338.290
-338.992
-341.663
-341.446
-338.282
-338.267
-337.518
-342.854
-345.712
-345.597
-341.431
-337.873
-339.275
-337.758
-342.796
-334.140
-335.062
-337.021
-336.985
-337.450
-342.264
-344.442
-342.671
-336.022
-342.384
-340.323
-336.418
-337.155
-341.255
-335.965
-341.712
-341.943
-342.803
-339.747
-336.148
-344.880
-340.752
-341.078
-339.239
-341.779
-338.013
-335.626
-336.394
-339.171
-340.825
-336.363
-334.062
-341.248
-347.125
-344.278
-339.237
-337.919
-337.719
-340.987
-343.426
-340.018
-337.511
-340.120
-341.010
-337.764
-343.137
-340.347
-338.988
-337.679
-334.234
-337.529
-339.263
-335.201
-340.051
-336.040
-340.388
-338.313
-338.685
-330.951
-338.172
-339.992
-338.886
-341.476
-338.168
-342.184
-342.760
-340.223
-339.490
-339.586
-341.896
-339.708
-337.271
-337.186
-341.468
-341.675
-340.223
-342.114
-341.205
-337.179
-338.422
-338.848
-341.892
-338.217
-337.254
-341.862
-344.384
-332.303
-335.104
-337.891
-341.766
-341.615
-340.669
-335.899
-336.679
-338.116
-339.127
-341.869
-341.332
-338.850
-340.583
-338.387
-336.578
-343.085
-342.972
-342.442
-337.729
-340.948
-339.219
-337.858
-336.614
-344.100
-341.385
-340.359
-339.504
-337.914
-339.809
-335.540
-337.855
-341.110
-339.129
-344.066
-338.735
-341.787
-342.610
-338.659
-335.863
-330.959
-334.254
-337.436
-338.324
-339.650
-339.015
-337.525
-335.895
-336.171
-338.719
-330.664
-335.885
-337.334
-338.331
-330.723
-337.189
-337.734
-341.474
-339.920
-339.100
-339.463
-339.078
-335.039
-336.387
-336.567
-342.825
-346.106
-337.454
-339.508
-335.516
-342.192
-341.256
-341.469
-337.737
-339.784
-336.540
-341.108
-338.690
-340.714
-340.399
-334.925
-341.169
-338.806
-335.291
-337.543
-338.713
-333.765
-338.178
-337.033
-335.310
-339.854
-343.704
-339.451
-334.871
-340.221
-341.355
-336.661
-335.700
-337.689
-337.953
-338.590
-337.284
-341.861
-340.586
-344.688
-339.279
-339.810
-338.381
-340.138
-339.754
-344.073
-344.562
-344.301
-340.403
-336.809
-338.337
-341.659
-340.759
-337.979
-339.784
-341.799
-342.182
-339.067
-337.764
-340.459
-339.800
-346.278
-342.487
-338.970
-338.451
-339.099
-339.793
-341.439
-341.584
-342.700
-337.553
-343.348
-345.405
-344.537
-335.082
-340.829
-337.661
-341.716
-347.880
-338.506
-338.124
-339.120
-339.446
-341.827
-339.758
-330.652
-334.457
-345.253
-340.354
-341.799
-341.465
-335.174
-342.453
-332.597
-338.760
-334.114
-339.908
-334.751
-340.077
-337.003
-339.064
-341.944
-339.966
-338.623
-336.148
-336.147
-337.050
-334.811
-338.377
-338.018
-339.258
-335.943
-340.658
-343.139
-340.218
-336.591
-342.236
-339.108
-338.523
-338.768
-336.710
-339.128
-339.877
-335.721
-340.558
-335.392
-341.430
-337.151
-337.938
-335.894
-339.498
-337.081
-341.505
-347.249
-344.424
-339.230
-338.986
-338.818
-336.338
-343.601
-340.754
-341.909
-339.739
-341.769
-342.780
-334.760
-339.204
-339.655
-342.178
-340.461
-337.902
-340.415
-339.541
-341.594
-339.112
-340.212
-342.476
-338.846
-337.557
-343.915
-340.434
-339.373
-339.108
-338.302
-334.985
-333.121
-335.209
-344.140
-336.610
-333.668
-337.053
-340.376
-339.059
-345.945
-340.031
-339.717
-338.513
-333.918
-341.708
-339.410
-338.243
-338.558
-338.334
-329.733
-336.522
-342.475
-343.976
-337.266
-342.006
-342.058
-339.771
-339.650
-337.951
-337.339
-337.799
-338.389
-341.781
-339.351
-338.702
-341.844
-340.721
-340.588
-343.325
-344.567
-338.889
-340.947
-341.528
-340.679
-339.419
-335.556
-338.511
-338.728
-340.740
-337.562
-336.491
-336.603
-338.918
-343.121
-338.535
-341.803
-339.259
-338.873
-339.404
-334.480
-345.324
-332.001
-339.679
-339.262
-341.547
-337.485
-341.365
-341.714
-338.780
-339.922
-337.821
-337.621
-336.667
-340.114
-338.208
-344.093
-339.834
-343.927
-339.854
-343.436
-338.662
-342.131
-344.272
-338.582
-343.661
-343.776
-337.156
-339.382
-340.784
-341.991
-341.329
-343.321
-341.470
-340.681
-340.297
-341.589
-342.141
-333.648
-337.865
-341.306
-343.248
-335.902
-339.623
-338.477
-338.200
-334.921
-337.800
-343.393
-337.418
-346.638
-339.758
-338.823
-337.228
-335.843
-337.065
-342.256
-336.649
-342.809
-341.476
-338.037
-341.020
-344.693
-338.896
-336.612
-339.404
-338.760
-344.442
-340.262
-340.686
-334.088
-333.660
-337.582
-340.066
-341.075
-337.889
-342.503
-341.814
-338.534
-338.234
-340.083
-339.660
-338.055
-336.762
-339.915
-336.539
-337.356
-338.856
-337.494
-336.636
-339.095
-333.820
-335.932
-338.549
-343.260
-338.743
-336.790
-337.018
-337.208
-336.225
-337.138
-341.158
-330.338
-337.835
-340.967
-339.767
-340.644
-344.210
-332.746
-339.487
-343.462
-339.207
-343.716
-340.798
-336.678
-339.096
-343.425
-341.844
-343.487
-339.038
-337.160
-337.955
-341.097
-339.906
-333.341
-335.901
-340.395
-339.384
-333.848
-340.588
-344.063
-341.438
-347.619
-341.408
-337.386
-341.095
-336.671
-336.375
-334.607
-336.847
-339.458
-341.960
-336.747
-340.286
-339.493
-339.766
-336.496
-339.884
-341.360
-338.208
-338.306
-339.822
-334.907
-332.980
-340.413
-339.818
-339.523
-336.519
-334.722
-342.155
-342.343
-346.421
-343.523
-339.960
-334.042
-337.420
-343.704
-338.008
-340.385
-343.198
-337.784
-339.319
-344.462
-341.230
-336.097
-336.527
-339.376
-340.748
-335.539
-334.176
-337.159
-339.394
-339.755
-335.056
-335.845
-337.600
-340.558
-341.409
-337.040
-341.024
-340.959
-341.441
-339.375
-342.244
-341.012
-342.452
-334.714
-342.470
-341.218
-339.018
-338.790
-335.615
-338.123
-340.183
-335.993
-336.312
-342.172
-341.866
-336.630
-338.134
-341.354
-338.787
-338.535
-341.608
-328.340
-338.508
-331.784
-333.619
-344.024
-337.418
-344.260
-337.715
-337.484
-338.202
-343.492
-342.015
-341.178
-337.512
-338.721
-340.386
-341.933
-342.704
-337.567
-336.889
-336.493
-335.274
-339.117
-341.254
-341.479
-335.328
-346.184
-341.291
-341.635
-342.803
-332.056
-336.449
-340.896
-338.888
-336.830
-338.788
-331.970
-338.014
-339.687
-342.630
-345.649
-342.210
-339.278
-341.745
-341.118
-340.534
-342.593
-341.774
-339.670
-336.129
-346.416
-339.030
-344.263
-342.496
-332.588
-341.233
-338.752
-332.447
-343.886
-341.160
-338.353
-338.986
-337.238
-337.678
-345.039
-343.384
-342.864
-340.371
-344.890
-338.120
-343.756
-341.717
-340.380
-338.454
-342.069
-343.340
-344.103
-340.741
-341.313
-339.204
-339.038
-341.635
-332.259
-341.087
-344.595
-340.555
-336.128
-340.492
-337.680
-336.398
-336.227
-336.000
-343.599
-341.981
-338.940
-340.119
-341.550
-339.875
-338.635
-340.363
-337.765
-341.746
-339.995
-339.883
-340.108
-340.545
-335.502
-338.125
-340.588
-340.466
-336.957
-336.130
-346.284
-337.010
-337.782
-338.978
