# Supplementary material for: A Fast and Efficient Approach for Genomic Selection with High-Density Markers
Source: G3 (Bethesda). 2012 Oct 1;2(10):1179–84. doi: 10.1534/g3.112.003822 (PMC3464110; doi:10.1534/g3.112.003822)
Supplement: Supporting Information [file supp_2.10.1179_FileS1.zip › Rep1_50/Rep15/TBV7]

-334.590
-338.819
-339.217
-342.402
-341.991
-340.240
-333.705
-342.011
-345.047
-343.762
-334.410
-339.897
-337.249
-333.211
-341.843
-340.566
-336.675
-339.210
-339.707
-340.122
-343.118
-336.803
-340.191
-341.168
-339.626
-341.354
-339.146
-333.124
-341.245
-339.719
-341.589
-340.139
-340.729
-343.598
-341.869
-341.306
-338.439
-339.834
-339.073
-340.788
-338.454
-339.834
-338.918
-338.494
-341.839
-338.023
-339.374
-342.797
-343.182
-345.174
-340.106
-342.771
-338.344
-338.326
-343.634
-335.899
-338.560
-337.709
-340.651
-344.398
-334.234
-333.233
-340.553
-334.147
-337.366
-336.127
-333.969
-337.399
-340.504
-338.055
-341.413
-336.264
-342.888
-339.721
-343.756
-343.150
-330.197
-341.419
-339.169
-340.450
-339.796
-338.885
-341.280
-335.441
-338.545
-339.061
-335.102
-337.544
-340.371
-340.243
-341.414
-338.529
-338.814
-335.362
-339.503
-340.097
-339.789
-338.225
-344.535
-337.645
-343.041
-339.356
-338.817
-338.287
-340.813
-338.656
-338.633
-341.984
-336.667
-338.893
-343.018
-341.266
-335.721
-335.817
-336.869
-338.076
-337.078
-337.974
-332.900
-342.377
-342.360
-343.442
-335.091
-338.300
-345.282
-340.676
-342.764
-338.035
-335.954
-337.728
-338.644
-338.537
-340.486
-341.387
-340.126
-344.097
-340.006
-340.948
-330.408
-335.330
-344.582
-340.731
-329.530
-339.238
-343.679
-339.088
-339.673
-343.333
-340.258
-344.682
-337.611
-336.483
-339.738
-337.678
-337.092
-336.497
-340.838
-340.005
-337.959
-339.362
-336.050
-336.195
-342.063
-339.435
-333.952
-329.151
-347.988
-344.137
-341.681
-347.286
-341.412
-337.100
-336.315
-336.112
-338.243
-342.349
-339.871
-340.498
-337.451
-341.460
-339.340
-341.500
-345.555
-341.402
-333.670
-341.789
-334.896
-337.006
-339.052
-335.967
-340.272
-340.792
-333.219
-335.609
-337.992
-339.865
-334.910
-335.911
-333.981
-336.947
-340.587
-338.022
-340.428
-338.905
-340.234
-337.603
-334.349
-336.605
-336.006
-337.497
-337.204
-340.968
-336.052
-340.005
-334.536
-337.364
-338.307
-338.106
-340.188
-340.479
-344.688
-341.144
-345.464
-345.889
-339.109
-340.437
-340.619
-338.321
-336.722
-338.642
-339.477
-342.983
-341.183
-337.982
-337.337
-335.522
-337.655
-336.113
-340.320
-338.332
-341.528
-340.204
-342.553
-337.028
-337.067
-336.643
-337.641
-340.880
-339.511
-340.623
-341.182
-340.363
-337.017
-339.197
-344.093
-335.757
-337.606
-341.450
-337.491
-338.575
-337.858
-337.808
-341.181
-341.716
-336.786
-337.741
-336.798
-340.818
-342.556
-345.681
-339.298
-340.434
-339.194
-342.939
-342.565
-339.985
-342.562
-341.443
-340.720
-343.103
-336.842
-336.389
-341.363
-339.577
-340.402
-337.923
-337.182
-335.051
-343.828
-338.056
-342.998
-339.141
-342.516
-341.738
-331.134
-339.486
-341.301
-341.675
-335.298
-336.007
-340.017
-336.929
-343.755
-340.488
-339.493
-336.798
-338.349
-337.708
-339.080
-339.189
-343.073
-340.341
-340.719
-339.716
-339.238
-341.559
-338.734
-340.607
-339.133
-336.665
-342.447
-337.903
-339.259
-340.037
-342.476
-341.136
-343.922
-341.465
-342.797
-338.686
-339.442
-338.707
-340.647
-341.118
-339.024
-341.513
-335.745
-340.269
-337.829
-338.039
-342.204
-341.458
-337.792
-338.646
-343.910
-342.366
-339.427
-340.016
-340.191
-341.020
-338.021
-338.234
-337.574
-341.510
-336.820
-337.928
-334.432
-334.829
-339.533
-334.685
-333.150
-342.864
-338.811
-339.727
-340.430
-333.897
-339.338
-343.172
-336.570
-338.331
-343.119
-337.007
-332.943
-339.122
-337.202
-340.271
-339.646
-338.209
-340.839
-339.057
-337.811
-341.534
-333.314
-337.804
-339.113
-339.924
-342.501
-334.625
-340.775
-341.402
-340.371
-335.561
-336.569
-335.111
-335.937
-338.759
-339.868
-339.619
-343.238
-339.313
-339.808
-338.097
-340.257
-336.001
-339.771
-339.899
-338.975
-344.673
-335.856
-335.335
-338.986
-340.379
-337.805
-341.523
-335.617
-337.026
-336.339
-342.553
-339.690
-337.858
-340.151
-340.635
-341.977
-339.672
-344.717
-340.785
-342.885
-338.793
-335.057
-334.622
-341.056
-339.699
-341.322
-339.107
-336.535
-335.113
-341.162
-341.568
-340.205
-341.160
-339.593
-341.540
-336.891
-334.757
-338.846
-341.136
-341.166
-340.083
-339.511
-342.715
-335.143
-329.856
-339.865
-335.826
-342.457
-340.022
-341.930
-340.716
-343.988
-342.359
-338.320
-334.908
-336.447
-339.660
-339.429
-342.195
-329.648
-339.347
-335.932
-340.617
-340.032
-340.272
-340.467
-337.557
-342.551
-342.797
-339.366
-338.253
-338.801
-337.309
-334.158
-335.287
-339.470
-338.698
-341.245
-340.711
-338.190
-335.434
-340.532
-341.651
-334.068
-339.556
-334.026
-331.780
-336.962
-339.607
-337.103
-335.734
-331.875
-333.749
-337.633
-340.354
-337.839
-339.373
-343.951
-339.719
-339.889
-341.179
-342.520
-343.540
-339.338
-339.075
-340.289
-333.720
-346.038
-340.596
-342.265
-340.683
-338.460
-338.610
-339.943
-338.677
-339.816
-343.291
-337.842
-338.434
-341.984
-343.960
-340.549
-341.652
-342.106
-345.923
-339.817
-337.250
-337.546
-338.159
-335.539
-334.004
-339.318
-336.235
-346.684
-341.749
-339.694
-335.612
-334.034
-339.591
-342.767
-339.914
-336.445
-337.458
-337.360
-339.266
-342.422
-342.550
-337.293
-338.894
-334.086
-339.645
-335.597
-337.106
-344.975
-349.040
-342.336
-341.788
-338.939
-339.610
-338.752
-342.221
-337.025
-339.670
-339.883
-342.145
-339.878
-339.129
-335.457
-340.884
-337.792
-343.562
-334.204
-343.483
-338.102
-340.589
-339.102
-340.413
-339.227
-337.872
-339.816
-339.011
-340.390
-336.511
-337.460
-341.423
-339.782
-336.556
-342.377
-334.748
-344.832
-340.002
-337.447
-334.693
-339.983
-345.505
-338.594
-341.617
-339.704
-341.178
-337.981
-338.265
-337.372
-337.064
-340.893
-339.635
-334.309
-340.649
-342.531
-337.428
-338.676
-337.105
-338.452
-337.475
-337.464
-336.871
-338.224
-339.167
-336.594
-341.434
-331.261
-340.577
-339.378
-338.908
-338.814
-336.337
-339.063
-338.766
-335.957
-337.361
-336.732
-336.689
-332.885
-343.620
-330.054
-340.211
-332.939
-337.230
-340.029
-339.219
-337.355
-339.630
-332.682
-341.548
-337.455
-336.798
-337.346
-337.853
-342.585
-347.043
-344.767
-342.034
-334.501
-336.739
-340.416
-341.814
-342.996
-340.873
-339.463
-338.557
-344.587
-334.141
-343.506
-341.170
-339.488
-337.343
-344.185
-338.408
-347.760
-340.240
-330.399
-339.033
-342.459
-339.365
-337.598
-334.317
-338.831
-340.162
-335.065
-337.848
-339.339
-342.628
-342.522
-341.436
-340.986
-337.839
-337.416
-334.736
-328.882
-336.143
-343.507
-338.066
-340.190
-337.045
-339.841
-340.566
-335.911
-334.947
-336.504
-334.737
-339.738
-335.891
-335.273
-337.132
-341.041
-342.366
-337.460
-336.911
-338.985
-336.141
-336.612
-337.406
-338.760
-339.386
-341.804
-342.411
-340.425
-338.496
-338.620
-337.654
-340.569
-340.835
-336.652
-342.083
-337.514
-334.742
-334.150
-337.753
-336.468
-339.229
-334.064
-337.346
-339.591
-336.614
-341.460
-339.220
-338.250
-336.005
-334.118
-337.994
-334.086
-336.291
-339.296
-339.504
-344.229
-334.944
-333.391
-333.944
-340.558
-334.510
-338.218
-336.166
-336.057
-335.608
-342.462
-340.650
-339.939
-339.155
-339.376
-343.242
-340.281
-338.872
-340.030
-339.727
-337.357
-334.623
-335.731
-336.398
-340.502
-339.304
-342.813
-338.204
-337.482
-340.294
-339.147
-337.533
-334.900
-342.231
-342.678
-341.661
-342.051
-346.016
-339.553
-342.066
-344.920
-339.131
-336.906
-336.555
-336.012
-341.274
-340.419
-340.818
-339.566
-342.824
-340.372
-340.941
-342.681
-341.525
-338.031
-336.485
-341.541
-338.876
-338.740
-340.304
-335.570
-340.937
-339.695
-341.745
-343.159
-343.681
-338.574
-340.150
-339.177
-336.954
-342.385
-339.248
-343.541
-341.425
-346.082
-341.086
-337.181
-334.874
-338.052
-338.961
-337.426
-339.694
-343.053
-339.740
-337.439
-344.448
-339.470
-335.344
-335.256
-341.107
-338.831
-337.686
-341.417
-341.453
-338.713
-333.592
-336.572
-339.993
-334.849
-336.419
-332.035
-334.347
-343.477
-340.330
-334.582
-343.235
-334.771
-334.991
-339.931
-336.110
-342.543
-342.219
-346.676
-345.504
-343.806
-342.042
-339.821
-337.355
-337.825
-338.110
-342.094
-337.747
-338.192
-336.356
-335.380
-335.193
-341.592
-341.451
-339.240
-341.462
-339.392
-337.029
-341.140
-336.132
-340.267
-341.175
-345.480
-342.773
-341.079
-336.907
-340.271
-340.293
-339.955
-340.187
-338.662
-336.847
-339.386
-343.610
-344.039
-343.379
-341.489
-341.247
-339.580
-341.078
-339.187
-337.948
-334.168
-337.259
-338.355
-339.193
-337.350
-339.154
-335.926
-340.385
-335.819
-338.448
-340.323
-339.611
-338.162
-341.197
-337.575
-340.151
-340.884
-340.015
-337.435
-340.264
-336.419
-336.359
-345.125
-342.697
-341.124
-337.670
-341.781
-343.010
-337.976
-335.463
-340.242
-337.341
-338.659
-338.608
-344.561
-341.124
-340.745
-339.683
-338.485
-341.470
-342.890
-340.277
-338.954
-340.905
-334.507
-337.317
-339.504
-340.888
-335.572
-337.897
-342.758
-342.745
-339.787
-337.687
-340.176
-341.937
-344.436
-339.189
-336.061
-339.920
-334.881
-337.119
-342.341
-342.256
-344.015
-336.342
-338.430
-338.767
-337.756
-338.716
-339.971
-343.526
-338.028
-341.918
-341.362
-341.496
-336.994
-340.149
-337.824
-338.003
-340.980
-337.244
-338.317
-336.722
-339.878
-338.050
-341.093
-340.164
-339.222
-337.038
-335.338
-339.377
-339.084
-340.534
-345.270
-332.240
-342.320
-342.059
-328.840
-337.249
-338.046
-334.239
-338.747
-342.607
-341.210
-344.595
-341.745
-340.374
-333.393
-333.654
-334.563
-335.391
-338.179
-339.751
-341.195
-340.663
-342.556
-339.953
-342.647
-339.469
-335.663
-343.519
-341.865
-336.815
-338.893
-341.568
-337.685
-341.600
-339.115
-337.159
-340.337
-338.105
-337.072
-340.516
-339.230
-339.713
-340.684
-338.532
-340.084
-332.983
-338.187
-338.479
-337.645
-343.221
-338.289
-341.834
-344.392
-339.901
-337.919
-339.891
-339.206
-337.235
-336.855
-338.641
-339.890
-338.415
-346.138
-342.342
-340.879
-340.109
-340.181
-340.281
-340.459
-343.244
-339.104
-340.163
-338.046
-338.518
-349.110
-343.657
-341.202
-335.332
-344.046
-341.964
-340.472
-342.116
-336.873
-340.961
-336.583
-340.065
-335.857
-339.058
-337.513
-341.075
-337.796
-333.645
-337.429
-338.691
-343.017
-342.320
-338.905
-340.039
-341.944
-341.365
-338.846
-334.948
-342.060
-343.645
-337.015
-330.762
-338.769
-337.156
-338.098
-331.897
-338.529
-338.627
-339.200
-335.039
-342.850
-337.615
-339.102
-337.265
-338.878
-335.438
-338.836
-341.598
-335.093
-337.186
-342.889
-337.470
-342.379
-341.745
-338.614
-336.110
-340.364
-336.260
-342.318
-340.762
-344.625
-338.200
-338.119
-340.075
-338.270
-335.532
-339.561
-341.975
-339.042
-339.512
-340.786
-342.622
-335.843
-333.786
-340.176
-336.041
-338.498
-340.379
-338.410
-338.061
-340.159
-343.818
-342.260
-338.990
-338.760
-338.047
-330.841
-334.099
-339.221
-337.760
-340.157
-338.097
-333.392
-332.657
-337.414
-339.686
-341.352
-338.334
-341.110
-339.956
-334.846
-338.515
-337.599
-336.487
-340.423
-339.687
-339.961
-338.014
-342.451
-339.357
-339.040
-339.734
-337.649
-335.916
-337.969
-344.132
-335.020
-334.010
-339.920
-336.668
-342.921
-342.575
-340.526
-342.065
-338.292
-337.696
-337.408
-336.295
-341.130
-338.835
-341.601
-339.678
-340.902
-338.216
-334.664
-336.086
-344.739
-342.750
-335.813
-339.765
-337.571
-344.373
-339.769
-340.112
-340.502
-341.554
-338.858
-339.779
-341.717
-338.098
-337.311
-332.177
-343.662
-340.068
-336.935
-344.947
-339.033
-334.816
-341.065
-340.131
-339.355
-338.091
-342.982
-339.849
-341.574
-340.523
-335.318
-342.464
-337.626
-340.524
-338.587
-336.433
-343.109
-338.905
-336.251
-333.352
-340.428
-339.439
-340.947
-338.435
-339.356
-340.749
-336.506
-339.321
-341.331
-340.654
-344.040
-341.579
-337.457
-336.803
-336.737
-338.410
-333.090
-335.695
-338.499
-342.601
-339.376
-340.726
-345.165
-345.114
-339.526
-342.134
-337.562
-344.997
-337.435
-336.829
-338.228
-336.488
-339.880
-340.892
-337.542
-337.135
-338.799
-335.336
-336.508
-339.573
-339.031
-338.686
-341.542
-335.669
-343.908
-341.492
-340.892
-342.112
-340.444
-343.862
-339.945
-339.242
-336.953
-341.097
-335.449
-335.622
-343.997
-343.562
-341.119
-338.994
-331.674
-336.185
-340.805
-342.254
-340.192
-339.924
-339.222
-340.831
-340.511
-336.303
-336.384
-333.458
-338.843
-341.061
-338.529
-339.390
-343.486
-341.389
-340.960
-335.925
-342.697
-337.724
-347.032
-340.234
-339.218
-339.268
-339.399
-339.495
-339.113
-341.734
-339.478
-336.916
-337.410
-339.507
-345.304
-341.355
-337.153
-338.594
-341.722
-339.869
-338.400
-340.341
-343.653
-335.025
-337.899
-338.611
-332.909
-337.216
-341.046
-340.199
-341.882
-339.392
-340.044
-338.999
-338.673
-337.475
-331.740
-332.542
-340.174
-341.058
-337.259
-338.378
-340.608
-340.733
-337.577
-337.755
-331.132
-335.704
-336.480
-340.815
-336.339
-337.742
-341.090
-339.438
-341.661
-340.932
-338.457
-338.789
-333.183
-338.607
-341.510
-344.193
-342.134
-339.978
-341.191
-342.035
-337.281
-333.365
-338.577
-336.552
-336.649
-335.557
-341.031
-338.435
-333.653
-342.010
-341.356
-337.790
-344.302
-335.433
-337.094
-334.069
-338.295
-337.240
-340.235
-340.914
-338.500
-339.805
-338.573
-340.697
-338.615
-341.530
-334.376
-334.830
-339.709
-335.728
-341.240
-342.803
-336.325
-342.677
-339.948
-340.334
-339.121
-339.018
-337.165
-334.585
-345.198
-342.913
-339.137
-337.724
-340.593
-340.772
-335.450
-338.821
-338.818
-337.891
-336.309
-337.034
-338.579
-339.655
-341.168
-340.623
-343.599
-341.432
-342.439
-338.361
-335.095
-334.889
-342.277
-339.743
-341.104
-340.989
-344.362
-344.577
-336.590
-338.462
-338.574
-340.000
-340.299
-339.825
-339.271
-340.962
-340.273
-339.581
-337.936
-334.829
-338.329
-338.270
-338.891
-340.111
-337.808
-339.266
-337.240
-341.926
-337.002
-336.053
-342.682
-340.109
-341.739
-337.203
-343.505
-344.012
-339.541
-339.875
-339.529
-342.353
-342.128
-341.030
-336.910
-342.173
-334.114
-340.641
-338.232
-338.393
-340.536
-335.025
-339.777
-338.701
-335.925
-334.223
-346.370
-339.322
-342.763
-333.261
-337.255
-335.379
-341.167
-338.323
-342.943
-339.395
-341.863
-339.930
-342.884
-340.081
-338.224
-337.868
-339.280
-340.076
-335.159
-338.355
-342.695
-341.650
-337.462
-339.141
-346.733
-337.598
-340.458
-341.472
-343.553
-340.556
-340.738
-336.481
-339.331
-337.136
-341.104
-339.228
-336.496
-336.246
-342.311
-340.703
-330.165
-338.808
-334.908
-332.085
-338.954
-342.457
-339.937
-334.978
-334.346
-336.495
-340.676
-339.627
-342.440
-339.386
-339.524
-342.929
-338.317
-331.760
-343.006
-340.268
-340.390
-341.044
-341.939
-339.103
-338.713
-336.209
-335.845
-336.917
-336.547
-339.688
-340.667
-341.459
-340.927
-339.912
-341.587
-337.564
-340.266
-337.389
-342.283
-338.619
-337.739
-333.632
-336.751
-341.716
-338.369
-340.773
-337.395
-336.172
-339.418
-342.111
-338.498
-337.318
-334.534
-338.330
-336.452
-342.049
-342.365
-336.846
-339.084
-336.000
-342.636
-339.291
-335.874
-336.607
-340.734
-342.170
-346.374
-341.218
-339.358
-344.645
-343.189
-341.251
-337.198
-339.497
-340.167
-340.078
-339.141
-338.646
-338.234
-337.478
-341.267
-342.149
-343.978
-342.899
-337.545
-336.893
-336.324
-334.479
-339.830
-341.284
-333.659
-333.951
-339.757
-344.193
-337.688
-339.599
-341.633
-337.981
-339.843
-336.720
-340.900
-338.656
-334.446
-345.684
-337.150
-345.647
-337.611
-340.672
-336.526
-337.249
-339.942
-338.038
-333.169
-341.579
-339.751
-339.931
-339.270
-339.672
-332.188
-339.360
-338.340
-340.484
-342.732
-342.519
-336.107
-331.477
-331.328
-335.821
-333.990
-341.318
-340.025
-340.249
-335.719
-336.313
-336.808
-336.717
-336.257
-335.716
-340.585
-342.873
-344.891
-336.812
-339.020
-342.236
-338.455
-340.457
-340.613
-337.930
-339.083
-337.995
-333.500
-334.144
-344.665
-338.041
-339.693
-337.980
-335.627
-342.307
-337.931
-337.762
-341.320
-334.461
-339.611
-343.181
-342.631
-339.393
-340.509
-341.560
-338.927
-342.095
-344.874
-343.807
-343.916
-341.024
-343.472
-340.692
-338.664
-341.133
-333.966
-343.740
-343.784
-334.075
-338.982
-337.641
-339.390
-336.821
-340.501
-342.189
-338.518
-337.330
-344.083
-339.289
-339.511
-341.146
-340.352
-338.855
-339.413
-336.500
-346.564
-340.291
-341.061
-339.852
-345.401
-342.081
-339.966
-335.445
-345.226
-341.770
-339.465
-340.763
-337.314
-337.198
-340.369
-339.864
-342.337
-340.984
-338.940
-339.323
-334.088
-334.136
-341.244
-338.852
-332.105
-335.954
-338.718
-338.060
-340.508
-339.214
-340.224
-341.560
-341.783
-345.183
-338.684
-339.029
-336.492
-335.737
-339.550
-336.411
-340.471
-344.605
-341.029
-340.408
-338.773
-335.326
-339.672
-338.140
-343.417
-342.467
-341.672
-337.792
-340.661
-339.627
-340.349
-340.428
-337.533
-341.424
-344.866
-341.649
-340.092
-341.652
-340.451
-339.793
-338.785
-337.364
-340.202
-337.092
-338.663
-337.879
-334.757
-336.443
-334.275
-340.589
-341.909
-335.777
-337.523
-337.169
-338.658
-339.304
-343.778
-335.647
-337.690
-335.772
-337.331
-340.962
-340.886
-338.728
-342.814
-340.599
-338.866
-340.801
-338.964
-340.794
-338.375
-334.340
-329.369
-337.806
-339.862
-336.464
-342.356
-340.623
-332.046
-341.882
-341.735
-342.807
-341.052
-340.335
-335.458
-338.488
-337.569
-338.189
-343.223
-339.542
-341.641
-341.890
-343.169
-339.203
-342.838
-341.566
-336.482
-339.388
-342.809
-338.058
-341.796
-339.385
-333.100
-339.518
-335.938
-339.714
-341.651
-335.953
-337.858
-333.134
-342.958
-338.646
-340.857
-340.164
-338.826
-340.294
-338.282
-340.879
-335.681
-336.965
-338.960
-341.864
-341.661
-340.605
-336.538
-339.371
-341.253
-343.478
-342.680
-340.832
-343.901
-343.044
-340.925
-345.403
-340.410
-344.157
-344.633
-341.394
-340.852
-338.255
-333.077
-330.293
-340.045
-338.479
-340.451
-337.094
-342.211
-339.302
-340.558
-338.371
-340.888
-332.150
-339.337
-342.337
-345.129
-341.244
-337.664
-340.011
-340.537
-337.897
-338.256
-337.682
-338.648
-340.603
-335.915
-339.190
-342.730
-337.012
-343.422
-336.212
-340.975
-337.374
-340.315
-339.775
-338.730
-339.577
-339.174
-340.210
-340.736
-335.262
-344.342
-340.886
-343.698
-340.089
-344.762
-337.891
-340.325
-341.902
-341.307
-340.281
-341.311
-338.567
-335.756
-340.396
-337.738
-340.280
-336.505
-340.080
-339.431
-339.985
-336.247
-333.081
-334.678
-341.036
-341.541
-338.885
-337.785
-342.415
-342.687
-343.428
-341.089
-340.604
-332.513
-343.115
-332.473
-336.055
-336.407
-343.504
-334.964
-337.316
-338.236
-337.788
-341.646
-343.315
-339.584
-335.271
-340.133
-337.186
