# Supplementary material for: A Fast and Efficient Approach for Genomic Selection with High-Density Markers
Source: G3 (Bethesda). 2012 Oct 1;2(10):1179–84. doi: 10.1534/g3.112.003822 (PMC3464110; doi:10.1534/g3.112.003822)
Supplement: Supporting Information [file supp_2.10.1179_FileS1.zip › Rep1_50/Rep15/trainTBV]

-330.994
-339.046
-331.470
-339.841
-340.697
-342.115
-340.597
-340.874
-337.043
-339.966
-337.549
-338.122
-336.995
-334.455
-337.129
-334.076
-342.599
-338.186
-343.888
-339.539
-342.577
-336.822
-339.778
-336.025
-338.238
-339.199
-339.823
-340.862
-341.547
-341.276
-335.801
-334.857
-339.888
-339.373
-337.537
-339.448
-337.063
-336.504
-341.368
-337.074
-342.607
-339.952
-343.723
-340.547
-338.286
-337.693
-336.873
-340.586
-338.524
-338.050
-337.938
-338.668
-339.940
-337.313
-340.853
-334.525
-341.590
-338.014
-345.026
-336.469
-342.057
-339.192
-340.574
-338.454
-341.221
-343.253
-342.468
-342.609
-337.703
-335.009
-334.508
-336.658
-338.857
-339.425
-341.264
-339.458
-339.777
-337.590
-340.946
-336.222
-341.180
-343.598
-342.458
-341.342
-337.874
-339.259
-331.794
-341.907
-340.128
-340.230
-337.501
-342.853
-338.205
-340.507
-346.215
-338.095
-342.915
-340.936
-343.303
-340.818
-339.066
-339.432
-337.813
-340.744
-338.777
-339.927
-338.789
-339.241
-336.452
-337.893
-340.505
-338.797
-338.742
-340.133
-338.584
-339.443
-341.939
-339.252
-344.217
-339.046
-338.986
-344.349
-337.406
-340.419
-337.501
-337.337
-338.382
-337.051
-338.464
-338.286
-336.518
-338.603
-337.111
-331.699
-339.388
-334.650
-340.594
-342.839
-339.428
-340.713
-340.269
-339.383
-340.911
-340.081
-343.369
-339.239
-345.298
-341.427
-338.460
-333.114
-333.905
-337.545
-334.501
-336.182
-336.664
-337.933
-334.848
-336.642
-332.348
-339.826
-337.358
-338.688
-336.735
-339.693
-340.919
-341.865
-340.866
-342.099
-337.999
-339.647
-342.669
-335.603
-342.655
-342.780
-343.770
-342.262
-335.554
-336.820
-339.254
-341.970
-339.915
-341.101
-340.281
-342.961
-341.533
-337.402
-337.225
-341.290
-342.496
-339.899
-339.307
-339.868
-340.144
-337.089
-342.413
-338.647
-342.118
-338.954
-338.795
-341.795
-333.313
-340.535
-336.076
-341.356
-335.887
-341.793
-338.683
-343.846
-334.498
-341.718
-340.331
-341.319
-335.214
-335.726
-335.857
-342.688
-335.790
-342.309
-336.070
-340.082
-335.084
-336.276
-332.848
-340.318
-333.967
-340.557
-335.041
-339.541
-335.735
-340.534
-334.761
-340.155
-334.387
-340.490
-334.920
-341.681
-335.450
-341.684
-335.029
-341.115
-337.383
-342.805
-337.257
-343.907
-340.414
-342.717
-338.680
-346.339
-340.919
-342.218
-337.953
-340.637
-337.944
-343.225
-336.740
-341.290
-339.647
-341.334
-340.896
-343.427
-341.236
-339.401
-337.461
-338.001
-341.264
-339.033
-338.109
-339.837
-341.050
-336.296
-334.948
-340.639
-338.680
-337.438
-340.548
-339.038
-335.880
-340.627
-338.420
-336.290
-336.872
-336.675
-340.140
-334.832
-342.460
-338.203
-342.445
-335.536
-335.784
-332.108
-340.737
-334.363
-341.756
-331.737
-339.898
-334.037
-338.583
-336.516
-340.321
-334.829
-341.178
-340.148
-340.234
-341.952
-341.965
-342.107
-343.576
-339.835
-341.913
-343.353
-340.493
-343.308
-338.880
-341.754
-343.520
-342.637
-341.871
-341.233
-341.924
-341.900
-340.665
-339.418
-342.447
-338.996
-340.467
-340.133
-340.261
-339.201
-338.655
-338.644
-341.018
-339.379
-341.224
-339.637
-339.115
-339.398
-339.914
-341.003
-338.883
-339.060
-341.041
-336.712
-340.644
-336.053
-341.573
-334.889
-343.135
-339.149
-343.019
-337.782
-343.161
-336.534
-341.469
-335.101
-343.418
-338.887
-343.330
-335.503
-341.210
-336.959
-344.793
-339.531
-341.968
-339.140
-341.646
-339.964
-339.785
-343.399
-343.800
-339.466
-341.057
-342.655
-339.739
-338.067
-340.877
-343.028
-341.359
-340.055
-343.633
-340.137
-338.624
-340.099
-339.605
-339.064
-338.526
-341.119
-341.030
-336.450
-339.948
-341.645
-342.491
-337.680
-340.507
-337.183
-341.162
-340.432
-339.303
-341.013
-340.413
-339.821
-335.496
-340.803
-337.450
-336.462
-336.273
-337.964
-338.104
-334.499
-338.575
-337.952
-337.646
-336.346
-335.868
-337.038
-329.172
-335.248
-335.804
-341.121
-337.198
-339.889
-340.571
-342.727
-337.097
-339.105
-336.633
-338.245
-336.384
-341.090
-337.089
-342.768
-336.836
-342.735
-344.686
-341.606
-339.959
-337.671
-340.764
-337.154
-341.054
-342.833
-341.853
-339.179
-339.304
-337.156
-341.858
-338.150
-341.087
-338.761
-338.978
-338.563
-341.680
-340.668
-342.963
-339.348
-338.094
-340.059
-340.116
-337.482
-344.254
-338.113
-338.984
-337.411
-336.728
-338.579
-335.049
-337.741
-336.486
-336.972
-337.379
-335.584
-337.703
-336.039
-338.731
-337.796
-335.751
-337.394
-337.856
-334.079
-339.036
-337.048
-341.386
-338.736
-342.569
-340.422
-337.072
-337.370
-338.284
-335.546
-340.886
-336.280
-343.957
-335.499
-340.925
-336.886
-341.112
-335.662
-339.076
-335.765
-339.446
-336.487
-340.109
-340.773
-338.985
-341.803
-339.167
-341.893
-339.250
-340.207
-338.128
-341.173
-340.136
-340.902
-339.127
-340.483
-340.383
-340.331
-340.609
-338.301
-339.954
-341.612
-338.130
-340.949
-336.432
-339.044
-339.506
-338.055
-335.773
-338.095
-339.236
-337.065
-340.488
-339.391
-337.793
-336.853
-338.013
-342.996
-340.482
-337.431
-337.570
-336.120
-342.980
-338.066
-347.225
-340.659
-341.777
-338.808
-342.862
-338.211
-340.096
-339.734
-344.809
-340.046
-346.163
-341.416
-340.162
-340.579
-343.032
-343.941
-338.802
-340.270
-340.765
-341.132
-342.405
-341.172
-338.406
-339.605
-340.994
-341.594
-343.397
-339.933
-338.626
-339.519
-339.420
-337.985
-341.246
-340.939
-339.214
-339.444
-336.834
-336.981
-339.263
-336.651
-336.414
-338.399
-338.095
-336.665
-338.642
-335.990
-338.790
-338.110
-337.596
-338.830
-339.409
-336.684
-337.794
-335.858
-339.478
-335.189
-336.888
-337.140
-341.618
-343.091
-345.291
-338.772
-344.624
-338.962
-339.074
-337.390
-337.590
-340.495
-336.779
-340.365
-338.886
-339.227
-342.955
-339.627
-340.817
-337.255
-341.597
-340.900
-338.730
-336.862
-340.891
-339.748
-340.186
-337.778
-340.871
-339.011
-343.903
-338.948
-335.635
-338.231
-336.165
-339.037
-337.210
-341.483
-342.615
-337.919
-341.596
-339.397
-341.312
-339.829
-342.207
-343.977
-342.678
-341.434
-339.440
-340.970
-344.343
-338.700
-344.074
-343.479
-343.780
-341.617
-339.542
-339.583
-344.338
-340.352
-343.122
-341.342
-342.321
-336.198
-344.251
-334.668
-341.705
-333.982
-338.690
-337.430
-343.645
-339.970
-341.526
-337.078
-341.043
-336.952
-341.273
-333.403
-338.147
-336.753
-341.847
-334.974
-336.467
-332.782
-335.989
-335.115
-335.271
-335.467
-338.733
-336.648
-334.548
-336.763
-335.618
-339.379
-333.266
-334.818
-334.630
-336.770
-331.173
-335.511
-336.097
-337.058
-340.102
-340.066
-341.671
-341.650
-342.573
-342.009
-340.644
-339.236
-339.157
-340.758
-339.307
-340.036
-341.408
-342.376
-342.551
-339.163
-339.628
-341.444
-341.757
-341.505
-340.532
-338.848
-340.977
-336.644
-338.049
-338.389
-338.623
-335.808
-337.736
-339.629
-340.079
-336.803
-337.234
-341.400
-339.043
-341.750
-341.896
-338.775
-338.306
-340.388
-339.348
-346.260
-344.738
-340.555
-333.524
-347.532
-339.814
-346.563
-333.182
-339.314
-341.043
-341.160
-340.788
-344.223
-339.797
-346.393
-336.830
-338.226
-338.230
-346.712
-334.354
-337.481
-336.626
-338.364
-335.347
-335.895
-336.365
-336.124
-336.551
-339.298
-336.509
-341.172
-338.120
-338.093
-336.873
-339.904
-338.982
-341.892
-340.047
-336.066
-335.440
-337.991
-335.394
-339.204
-332.577
-341.042
-337.627
-337.449
-338.001
-339.176
-334.253
-340.078
-334.316
-341.067
-333.719
-341.684
-340.372
-340.813
-333.627
-336.719
-342.653
-341.513
-343.497
-341.312
-342.499
-341.565
-341.809
-342.362
-342.162
-342.908
-343.717
-343.055
-342.696
-342.937
-343.344
-343.551
-342.222
-343.302
-342.117
-343.856
-338.375
-336.525
-337.473
-336.096
-336.436
-335.098
-337.535
-333.235
-336.907
-335.259
-336.779
-335.169
-330.542
-335.479
-338.562
-334.716
-335.749
-332.864
-335.808
-334.113
-340.596
-341.131
-338.245
-343.909
-343.030
-342.458
-339.028
-341.784
-341.610
-341.330
-340.975
-341.843
-340.789
-341.630
-340.038
-338.391
-345.508
-342.011
-336.473
-340.900
-341.471
-338.836
-340.870
-340.400
-343.182
-338.610
-345.032
-339.474
-343.274
-342.288
-344.591
-337.766
-340.534
-341.535
-341.251
-341.658
-345.197
-339.557
-336.643
-337.800
-340.526
-335.666
-343.369
-334.796
-340.700
-337.734
-339.994
-342.422
-340.908
-334.030
-342.823
-335.160
-340.643
-339.006
-341.739
-336.409
-342.523
-337.639
-342.984
-333.175
-338.756
-341.229
-339.280
-340.627
-338.567
-340.722
-341.315
-338.567
-341.709
-338.557
-341.398
-342.286
-343.940
-341.982
-340.586
-340.673
-341.866
-343.441
-340.538
-340.677
-340.173
-339.783
-339.866
-339.801
-339.607
-339.324
-338.927
-340.689
-340.396
-338.382
-339.769
-337.785
-337.430
-340.157
-338.725
-339.100
-340.757
-340.210
-339.579
-339.815
-331.798
-338.173
-333.628
-334.968
-330.497
-335.064
-330.626
-339.011
-331.753
-339.265
-332.046
-337.361
-328.915
-335.204
-334.986
-341.316
-329.087
-338.974
-331.193
-338.456
-338.229
-340.839
-339.689
-339.834
-337.509
-339.813
-338.046
-339.203
-339.515
-340.063
-338.924
-339.739
-338.541
-339.945
-336.622
-338.108
-337.793
-342.620
-337.698
-340.092
-342.452
-339.075
-339.952
-339.516
-343.807
-339.819
-340.116
-340.751
-341.769
-341.651
-339.172
-339.919
-342.111
-340.964
-339.977
-342.943
-339.044
-343.612
-339.857
-341.150
-342.717
-343.465
-339.843
-341.833
-338.882
-342.015
-342.881
-343.615
-343.056
-340.516
-339.410
-340.914
-341.370
-342.252
-341.880
-340.606
-339.688
-338.880
-343.712
-339.990
-344.767
-337.286
-346.515
-335.733
-345.365
-333.473
-346.967
-342.724
-341.944
-338.369
-342.165
-339.051
-347.943
-336.231
-341.848
-335.071
-345.272
-334.117
-344.463
-341.021
-333.625
-338.289
-339.086
-335.253
-340.002
-338.345
-336.538
-334.956
-338.399
-339.448
-336.817
-338.993
-339.654
-335.867
-339.175
-338.861
-337.326
-339.376
-338.514
-336.424
-341.098
-341.208
-342.463
-340.393
-338.537
-341.441
-337.990
-342.840
-344.698
-343.489
-345.031
-339.366
-339.747
-342.224
-342.477
-342.973
-345.038
-343.758
-344.396
-340.900
-334.284
-333.295
-334.779
-336.419
-335.373
-335.300
-336.391
-335.911
-338.912
-337.163
-336.144
-334.225
-335.948
-336.342
-335.569
-335.828
-335.919
-336.508
-335.095
-335.883
-339.095
-335.158
-337.741
-334.470
-338.517
-334.528
-338.605
-333.187
-338.841
-338.540
-337.364
-336.973
-338.673
-336.011
-338.899
-334.797
-340.447
-334.971
-337.362
-335.951
-340.460
-342.813
-341.022
-343.605
-338.900
-342.413
-340.621
-343.603
-340.692
-342.522
-338.211
-342.092
-339.283
-342.734
-341.828
-342.770
-339.867
-342.067
-339.999
-343.535
-337.260
-333.211
-334.377
-333.977
-334.880
-337.333
-337.909
-333.358
-335.870
-338.491
-336.273
-333.247
-337.895
-335.705
-337.473
-335.158
-331.516
-334.050
-339.447
-337.251
-340.094
-339.901
-342.372
-339.154
-340.634
-343.732
-339.999
-340.888
-340.554
-339.459
-340.402
-340.194
-340.429
-339.608
-342.819
-340.479
-341.370
-340.150
-341.760
-340.014
-342.670
-331.349
-338.249
-338.339
-338.175
-339.141
-340.832
-335.243
-339.972
-333.055
-340.969
-336.224
-338.963
-336.187
-336.818
-334.410
-334.482
-333.330
-338.346
-336.519
-343.502
-331.802
-338.678
-333.901
-337.468
-332.073
-335.717
-331.912
-336.972
-334.430
-337.081
-334.171
-335.322
-332.992
-343.020
-329.470
-336.948
-331.152
-343.071
-332.249
-337.952
-338.813
-337.628
-336.492
-337.434
-339.278
-341.321
-341.663
-336.347
-340.038
-337.958
-337.066
-337.142
-338.014
-339.140
-339.411
-338.653
-336.356
-339.346
-338.468
-342.327
-339.789
-340.383
-341.471
-341.171
-337.022
-339.946
-336.712
-340.273
-336.543
-341.375
-339.335
-340.042
-338.315
-341.117
-341.826
-340.853
-335.976
-338.393
-338.623
-340.849
-340.767
-341.065
-340.800
-338.351
-341.651
-340.647
-340.647
-340.614
-339.725
-339.106
-341.848
-337.776
-342.779
-340.922
-341.265
-337.996
-342.254
-337.310
-338.988
-340.230
-341.842
-339.917
-341.299
-337.286
-341.660
-339.539
-337.689
-337.457
-341.334
-340.509
-338.943
-338.329
-342.848
-341.407
-341.116
-338.865
-340.401
-336.951
-340.942
-332.356
-338.215
-332.291
-338.695
-330.579
-338.281
-331.377
-339.907
-331.739
-336.112
-330.065
-340.668
-341.531
-341.208
-333.960
-337.980
-332.047
-338.619
-335.652
-338.118
-341.663
-339.998
-339.561
-338.023
-342.000
-341.092
-341.240
-340.084
-337.093
-338.617
-339.085
-340.787
-339.340
-341.960
-341.311
-340.373
-341.989
-341.897
-339.027
-338.047
-338.359
-339.912
-340.329
-339.401
-339.112
-340.595
-340.391
-338.305
-338.499
-337.862
-338.780
-341.310
-340.715
-340.315
-341.007
-340.361
-340.740
-339.947
-339.771
-339.088
-339.828
-342.619
-340.862
-341.104
-342.249
-341.654
-339.310
-339.589
-339.272
-340.915
-339.825
-341.158
-340.109
-341.082
-340.481
-340.091
-339.622
-343.874
-337.880
-343.730
-341.580
-334.723
-342.770
-338.913
-338.256
-339.323
-346.288
-336.761
-340.817
-341.171
-343.651
-338.579
-343.569
-339.376
-340.696
-338.062
-343.563
-337.918
-347.582
-338.829
-335.240
-341.674
-337.753
-339.558
-335.447
-339.118
-335.774
-341.100
-336.047
-341.900
-339.024
-339.964
-334.305
-340.887
-334.741
-341.640
-338.118
-342.925
-333.402
-341.617
-341.284
-339.858
-337.856
-341.735
-339.122
-340.985
-339.920
-338.975
-339.916
-340.254
-346.056
-342.879
-338.414
-339.352
-336.310
-340.932
-335.729
-341.696
-340.220
-341.420
-342.204
-345.347
-340.785
-345.669
-346.263
-346.096
-343.241
-346.344
-340.498
-345.331
-344.049
-343.765
-340.451
-345.632
-341.818
-343.960
-340.726
-340.943
-341.160
-346.219
-340.627
-339.312
-341.232
-340.222
-341.198
-339.430
-338.894
-341.405
-341.221
-341.013
-340.400
-339.022
-340.268
-341.463
-341.914
-339.255
-340.499
-339.876
-337.736
-340.529
-335.821
-336.318
-339.153
-335.691
-336.576
-339.590
-335.052
-338.931
-336.348
-335.166
-337.322
-340.704
-334.268
-335.789
-332.665
-337.647
-336.679
-335.981
-337.855
-334.902
-337.775
-338.204
-338.299
-337.503
-339.549
-335.847
-338.647
-339.698
-338.829
-339.998
-338.012
-338.118
-342.075
-339.131
-337.809
-335.995
-337.583
-339.440
-337.193
-340.834
-336.769
-337.813
-335.732
-341.209
-339.080
-338.635
-338.175
-338.711
-336.987
-337.587
-337.206
-335.944
-338.657
-339.171
-341.608
-340.702
-337.179
-338.024
-340.767
-338.353
-345.580
-337.965
-340.884
-336.755
-344.208
-339.255
-346.373
-336.805
-344.668
-338.193
-343.833
-339.098
-344.651
-337.798
-345.859
-335.968
-343.568
-338.477
-340.806
-339.874
-342.635
-335.963
-336.232
-338.879
-338.684
-338.245
-337.809
-340.898
-338.123
-341.489
-343.312
-340.195
-339.084
-340.836
-335.530
-339.775
-337.739
-339.927
-337.200
-336.001
-340.416
-340.966
-335.572
-338.529
-338.475
-339.517
-337.644
-338.425
-337.011
-337.139
-339.224
-339.135
-339.778
-339.196
-338.665
-336.618
-337.079
-341.711
-341.553
-336.672
-341.876
-335.773
-343.644
-337.020
-338.766
-335.741
-340.279
-337.876
-338.429
-340.946
-343.074
-334.895
-342.590
-339.377
-343.450
-338.350
-342.609
-339.393
-336.434
-338.458
-340.426
-345.699
-342.911
-342.787
-344.808
-338.774
-336.046
-340.210
-339.866
-340.934
-337.306
-341.303
-341.457
-341.055
-341.409
-338.758
-339.278
-341.315
-342.943
-340.882
-341.195
-339.455
-340.113
-343.521
-339.949
-340.416
-338.803
-341.217
-340.617
-342.967
-345.400
-340.561
-339.395
-340.657
-336.524
-342.697
-337.682
-340.625
-340.036
-340.698
-335.294
-338.604
-338.594
-339.434
-339.799
-337.278
-337.095
-338.282
-339.833
-339.608
-339.872
-339.833
-339.248
-337.441
-340.511
-336.815
-334.923
-338.738
-340.766
-338.295
-335.292
-337.466
-337.764
-336.634
-337.518
-339.065
-338.683
-337.800
-339.831
-337.126
-336.401
-339.762
-338.989
-338.652
-336.512
-336.336
-335.337
-336.977
-341.772
-337.412
-334.812
-336.925
-337.408
-336.174
-338.855
-336.070
-338.263
-335.391
-338.257
-337.236
-338.297
-336.296
-338.804
-335.571
-338.030
-334.696
-339.337
-339.155
-336.922
-336.574
-339.967
-339.673
-339.417
-340.191
-341.205
-340.164
-342.040
-339.152
-339.170
-340.026
-339.810
-341.709
-338.449
-340.247
-341.545
-340.267
-339.065
-341.632
-340.046
-339.407
-340.484
-338.912
-340.645
-339.740
-339.826
-339.868
-338.782
-339.279
-340.475
-339.775
-338.523
-341.036
-338.363
-339.523
-341.676
-342.427
-337.798
-339.265
-340.476
-339.563
-335.214
-340.296
-333.874
-340.683
-331.288
-341.866
-335.603
-342.245
-336.375
-339.308
-334.166
-341.026
-332.886
-341.340
-340.011
-341.803
-333.456
-340.801
-335.174
-341.075
-333.160
-342.852
-331.475
-342.021
-340.233
-342.900
-334.383
-338.136
-333.194
-340.658
-332.616
-339.309
-333.317
-340.074
-332.790
-340.242
-334.109
-343.253
-332.793
-341.408
-339.598
-338.177
-339.321
-335.948
-336.918
-335.529
-338.542
-336.586
-336.775
-338.039
-335.535
-335.126
-339.002
-336.464
-339.382
-337.438
-343.810
-337.359
-338.720
-338.630
-343.529
-339.067
-338.378
-342.989
-337.851
-341.813
-341.668
-341.976
-345.648
-338.222
-339.584
-340.603
-341.896
-341.913
-335.590
-337.764
-340.521
-340.796
-341.401
-339.221
-338.443
-341.191
-338.532
-342.259
-335.559
-339.178
-340.535
-342.112
-337.819
-340.017
-338.147
-339.127
-337.316
-340.175
-339.367
-339.219
-339.372
-339.850
-335.515
-342.484
-338.554
-338.241
-336.695
-340.353
-338.298
-340.310
-339.878
-340.783
-337.922
-340.444
-338.715
-338.899
-338.792
-339.099
-338.179
-338.736
-336.925
-337.972
-339.563
-339.596
-340.730
-341.958
-342.128
-341.930
-340.486
-343.095
-340.855
-341.633
-341.361
-341.805
-339.750
-341.119
-341.112
-341.350
-341.980
-342.849
-340.013
-342.370
-339.254
-340.623
-335.457
-333.479
-335.234
-332.220
-339.370
-334.516
-338.466
-331.781
-338.346
-334.954
-337.443
-337.847
-337.708
-335.185
-336.284
-336.277
-334.427
-332.162
-337.765
-333.117
-337.486
-342.100
-338.321
-343.037
-340.790
-338.241
-342.864
-341.799
-343.610
-341.890
-339.898
-340.172
-337.812
-340.579
-340.221
-341.711
-343.278
-338.146
-339.063
-338.886
-339.405
-338.531
-339.378
-335.488
-341.304
-335.515
-339.541
-337.747
-338.218
-338.583
-337.733
-338.725
-336.001
-338.945
-340.688
-338.200
-340.668
-338.660
-338.088
-340.135
-338.515
-340.046
-339.662
-338.410
-339.679
-339.889
-338.199
-341.836
-340.430
-338.765
-339.465
-339.798
-339.203
-339.299
-338.682
-337.963
-338.023
-338.332
-336.940
-339.654
-339.071
-338.332
-335.660
-339.063
-337.195
-338.774
-341.070
-341.463
-339.539
-337.833
-340.986
-338.735
-340.448
-339.442
-338.907
-341.322
-336.839
-337.205
-335.615
-342.342
-340.897
-340.295
-341.643
-340.599
-342.323
-340.160
-342.516
-340.072
-341.711
-339.891
-341.776
-341.277
-343.558
-340.215
-342.593
-341.028
-342.384
-340.313
-341.492
-339.753
-338.165
-343.609
-335.377
-343.004
-332.674
-344.543
-332.813
-344.695
-333.342
-343.712
-333.742
-337.764
-332.924
-342.995
-328.706
-343.793
-336.562
-343.660
-331.947
-341.894
-331.327
-335.598
-326.525
-333.651
-327.753
-336.144
-328.670
-335.828
-333.704
-333.000
-324.606
-334.864
-330.228
-335.658
-328.205
-335.896
-328.446
-334.071
-327.464
-331.049
-341.071
-336.942
-340.468
-334.542
-342.654
-339.503
-339.926
-339.541
-342.009
-338.343
-342.249
-338.532
-338.527
-337.477
-338.809
-340.143
-338.906
-338.943
-338.380
-338.741
-340.564
-339.144
-340.483
-340.909
-341.766
-339.860
-343.060
-342.354
-341.952
-339.227
-339.321
-340.586
-342.362
-340.396
-341.374
-343.552
-339.857
-340.891
-340.489
-340.644
-348.150
-344.330
-347.031
-338.813
-341.040
-342.938
-346.769
-340.317
-343.079
-342.264
-346.242
-340.967
-343.823
-344.693
-348.692
-341.909
-341.380
-342.475
-346.459
-344.926
-341.619
-341.298
-340.650
-342.123
-339.317
-342.443
-339.583
-342.262
-341.175
-341.867
-339.305
-342.642
-339.685
-341.472
-340.802
-341.185
-341.176
-340.654
-338.499
-343.218
-341.242
-341.713
-339.742
-342.189
-340.272
-341.524
-342.672
-341.851
-341.516
-340.369
-340.031
-340.394
-340.984
-341.208
-339.519
-340.794
-338.169
-340.212
-341.181
-341.603
-337.755
-337.266
-339.929
-340.184
-336.301
-341.858
-337.978
-337.636
-338.945
-341.015
-338.206
-338.727
-337.617
-338.866
-337.370
-339.689
-333.227
-338.549
-334.690
-340.906
-336.070
-338.173
-336.696
-341.272
-334.926
-339.115
-343.913
-339.271
-331.950
-339.364
-338.579
-339.434
-334.479
-340.505
-336.447
-339.944
-337.223
-335.633
-335.467
-336.208
