# Supplementary material for: A Fast and Efficient Approach for Genomic Selection with High-Density Markers
Source: G3 (Bethesda). 2012 Oct 1;2(10):1179–84. doi: 10.1534/g3.112.003822 (PMC3464110; doi:10.1534/g3.112.003822)
Supplement: Supporting Information [file supp_2.10.1179_FileS1.zip › Rep1_50/Rep15/trainY]

-331.809
-340.307
-329.605
-332.976
-341.526
-337.075
-343.176
-339.918
-336.232
-341.398
-336.706
-335.972
-335.623
-330.281
-337.165
-334.650
-346.742
-339.306
-343.843
-339.329
-346.370
-339.177
-341.561
-336.069
-340.291
-339.044
-334.541
-344.182
-342.783
-344.605
-333.674
-339.843
-340.296
-340.711
-337.754
-336.753
-338.875
-340.107
-339.568
-332.111
-348.735
-341.197
-343.837
-342.593
-337.006
-340.647
-341.050
-342.921
-339.282
-336.740
-338.621
-336.874
-338.813
-335.948
-343.725
-335.877
-342.229
-339.765
-345.105
-340.429
-339.810
-339.824
-339.842
-339.644
-339.833
-347.979
-333.827
-339.970
-338.660
-335.124
-329.029
-338.305
-337.627
-335.762
-343.847
-339.803
-339.507
-338.099
-340.938
-333.415
-341.504
-344.738
-341.037
-342.454
-334.823
-335.974
-328.056
-339.428
-339.753
-342.430
-335.994
-336.971
-335.003
-337.995
-347.622
-339.472
-345.005
-340.330
-341.425
-339.968
-339.937
-333.443
-336.952
-339.448
-343.762
-340.996
-337.491
-342.924
-333.970
-335.719
-342.797
-341.552
-339.378
-341.512
-341.333
-337.442
-341.023
-339.375
-341.825
-336.503
-335.553
-340.731
-341.542
-342.848
-335.893
-341.601
-341.823
-332.031
-334.912
-341.259
-337.219
-345.273
-335.405
-332.534
-337.536
-332.564
-340.712
-341.104
-339.417
-340.030
-340.203
-339.036
-343.745
-336.952
-340.427
-337.903
-344.351
-346.049
-339.137
-334.446
-332.485
-334.972
-336.772
-335.029
-335.368
-338.218
-332.266
-333.337
-325.081
-344.253
-339.579
-343.588
-335.731
-338.266
-343.983
-344.566
-344.132
-341.230
-339.229
-337.594
-345.984
-340.065
-345.868
-340.347
-342.301
-340.154
-332.490
-336.230
-338.781
-340.742
-335.855
-343.969
-340.592
-339.690
-339.338
-333.680
-335.191
-340.244
-339.882
-340.434
-337.908
-340.065
-340.469
-337.520
-344.724
-339.725
-337.973
-342.477
-342.798
-342.838
-333.412
-333.796
-337.559
-345.875
-336.067
-338.126
-335.869
-344.849
-337.148
-343.154
-337.246
-346.699
-337.637
-333.805
-336.421
-344.255
-333.287
-341.024
-330.336
-340.779
-335.540
-335.899
-331.101
-336.595
-334.046
-335.137
-335.122
-338.850
-339.949
-340.726
-330.128
-340.001
-333.551
-341.712
-335.362
-342.636
-340.434
-342.798
-334.391
-342.601
-337.183
-342.516
-341.884
-347.068
-341.552
-340.416
-338.577
-345.678
-339.765
-340.375
-339.498
-342.654
-337.689
-342.302
-330.667
-337.854
-336.108
-344.323
-339.686
-343.389
-337.909
-343.813
-336.000
-341.524
-342.242
-338.141
-336.994
-343.205
-341.254
-333.655
-338.355
-339.214
-339.798
-336.840
-340.675
-341.445
-335.626
-341.892
-340.561
-337.150
-340.607
-333.424
-338.944
-339.462
-343.474
-338.901
-343.525
-338.402
-337.794
-330.910
-342.496
-330.336
-343.068
-332.727
-347.593
-334.008
-342.167
-336.565
-341.473
-331.027
-340.835
-340.316
-341.504
-345.051
-340.884
-344.691
-340.914
-337.747
-344.124
-345.702
-337.220
-340.133
-339.297
-342.719
-343.581
-345.105
-339.891
-338.364
-344.732
-346.214
-338.954
-339.918
-351.367
-334.924
-338.834
-342.269
-334.748
-342.785
-336.653
-340.698
-338.777
-334.688
-342.627
-335.073
-339.262
-342.893
-342.831
-339.580
-339.228
-338.873
-339.307
-333.481
-342.879
-337.877
-339.652
-332.852
-346.578
-350.525
-344.494
-336.226
-347.990
-338.258
-345.164
-334.398
-343.476
-340.586
-340.573
-332.829
-342.819
-338.041
-345.223
-342.839
-348.404
-338.484
-344.606
-338.863
-342.209
-340.349
-340.944
-342.986
-340.805
-343.106
-340.856
-337.253
-337.695
-345.589
-341.300
-341.788
-341.406
-342.805
-339.169
-340.841
-339.466
-338.714
-337.343
-338.142
-337.791
-334.448
-342.973
-345.192
-340.363
-342.959
-337.700
-340.527
-339.903
-337.844
-345.235
-339.211
-338.346
-347.098
-335.348
-341.876
-336.417
-340.100
-331.854
-342.615
-332.850
-336.754
-340.619
-339.523
-339.125
-340.688
-332.543
-334.090
-333.622
-338.126
-339.149
-342.406
-337.279
-338.259
-336.701
-337.450
-336.436
-336.700
-334.804
-335.146
-333.447
-334.237
-337.073
-343.501
-337.687
-340.157
-341.590
-338.920
-341.701
-341.053
-339.330
-335.212
-346.252
-346.617
-335.713
-338.049
-340.806
-335.027
-341.807
-335.371
-342.517
-343.262
-339.917
-335.706
-341.272
-341.281
-343.392
-341.754
-339.637
-336.771
-341.721
-335.799
-343.933
-337.543
-340.942
-335.900
-335.395
-334.593
-338.250
-334.086
-342.870
-333.756
-333.163
-337.010
-339.005
-332.436
-338.012
-337.516
-337.688
-335.802
-335.553
-334.596
-337.166
-334.934
-341.233
-341.246
-343.566
-340.992
-336.375
-338.583
-341.324
-335.822
-341.808
-334.746
-348.655
-329.635
-339.074
-339.552
-341.242
-335.004
-338.104
-333.055
-335.960
-335.907
-339.012
-343.692
-333.328
-344.760
-338.836
-340.235
-340.436
-340.970
-337.077
-339.222
-343.182
-337.842
-339.216
-341.579
-347.981
-337.457
-335.100
-341.237
-339.816
-342.117
-338.261
-342.436
-332.627
-345.410
-337.661
-336.499
-334.149
-332.989
-338.358
-334.875
-335.488
-341.424
-338.506
-334.973
-337.907
-340.681
-339.509
-340.305
-338.411
-339.568
-342.971
-340.321
-345.291
-337.727
-340.897
-334.577
-347.403
-337.604
-335.282
-335.750
-346.673
-342.297
-346.931
-345.331
-342.436
-342.121
-344.592
-342.010
-335.926
-339.689
-339.547
-344.595
-342.656
-345.227
-335.083
-342.238
-346.687
-342.954
-342.585
-343.808
-335.990
-342.557
-337.650
-338.205
-343.263
-345.776
-334.534
-341.986
-337.911
-336.593
-339.753
-339.043
-335.053
-337.000
-335.824
-339.920
-337.561
-335.487
-338.285
-338.658
-337.898
-341.597
-337.985
-339.653
-344.322
-337.993
-337.391
-337.338
-335.252
-342.489
-343.257
-343.887
-349.507
-339.685
-342.102
-335.739
-341.372
-341.825
-340.855
-338.696
-339.568
-337.284
-342.484
-334.439
-340.196
-336.463
-338.880
-332.655
-344.019
-341.059
-337.035
-332.928
-345.378
-344.309
-337.027
-338.235
-339.993
-340.085
-345.979
-337.209
-338.727
-340.780
-335.840
-337.612
-337.695
-342.695
-344.944
-339.010
-343.143
-338.981
-340.476
-337.913
-340.221
-348.534
-341.254
-344.074
-338.594
-344.297
-346.156
-335.967
-345.862
-345.759
-343.277
-338.919
-340.037
-341.198
-344.428
-343.094
-344.477
-341.896
-343.740
-335.438
-344.685
-333.688
-343.011
-331.968
-342.035
-337.833
-342.781
-341.203
-343.276
-332.425
-336.522
-335.113
-340.999
-333.042
-339.656
-334.448
-341.135
-334.657
-341.266
-333.779
-331.476
-336.420
-334.925
-332.598
-338.313
-336.857
-335.680
-334.282
-333.470
-338.947
-333.962
-335.373
-332.343
-338.721
-331.847
-338.158
-336.266
-339.794
-346.022
-338.578
-343.783
-342.639
-342.275
-345.849
-336.351
-340.949
-336.355
-339.375
-336.890
-334.952
-339.432
-339.382
-340.438
-340.074
-336.823
-343.909
-345.022
-340.267
-342.595
-339.527
-339.754
-342.683
-336.627
-340.974
-339.758
-329.012
-336.895
-337.785
-339.445
-334.080
-336.795
-342.249
-340.306
-338.237
-344.196
-337.477
-336.107
-345.753
-337.732
-345.632
-343.861
-342.904
-328.656
-343.499
-338.786
-349.008
-331.672
-338.249
-338.003
-344.092
-340.762
-345.361
-341.882
-343.023
-332.085
-337.182
-336.189
-346.771
-335.316
-340.476
-335.779
-337.644
-339.627
-334.339
-336.571
-338.218
-335.055
-340.351
-339.345
-342.489
-338.488
-337.750
-339.386
-341.338
-338.688
-339.181
-340.143
-335.826
-335.316
-341.651
-335.362
-336.869
-332.400
-346.191
-340.702
-342.486
-338.036
-338.674
-331.413
-347.878
-334.231
-340.356
-331.509
-341.013
-340.201
-340.486
-329.627
-339.449
-344.398
-342.048
-344.298
-343.041
-344.447
-343.479
-338.999
-341.082
-343.091
-341.950
-344.506
-345.284
-337.932
-345.123
-341.767
-341.383
-338.136
-340.918
-340.696
-347.586
-337.055
-336.564
-336.731
-335.154
-334.634
-339.128
-337.482
-337.040
-339.002
-333.707
-338.457
-333.898
-330.510
-338.111
-336.145
-333.298
-334.390
-334.510
-336.803
-336.435
-344.247
-340.684
-338.389
-344.882
-344.478
-343.450
-342.734
-335.099
-341.486
-341.112
-342.202
-343.101
-342.215
-342.633
-340.484
-332.839
-345.392
-337.378
-337.233
-336.502
-338.572
-339.648
-347.643
-344.571
-339.857
-342.223
-342.623
-345.066
-344.775
-346.010
-341.112
-342.906
-342.070
-339.961
-339.939
-339.584
-343.905
-340.716
-335.907
-339.153
-338.077
-340.509
-343.132
-332.199
-341.285
-334.458
-340.021
-341.448
-343.687
-332.732
-340.940
-340.155
-340.346
-336.979
-341.564
-337.446
-343.676
-334.222
-344.457
-334.486
-340.145
-340.852
-336.527
-346.308
-343.801
-340.727
-337.788
-340.147
-341.215
-339.849
-342.143
-345.774
-339.906
-339.563
-339.630
-341.955
-340.415
-342.292
-340.574
-339.351
-340.762
-340.892
-339.513
-337.195
-343.665
-337.854
-343.066
-340.225
-335.026
-334.787
-342.596
-338.119
-332.699
-340.594
-340.029
-340.306
-336.955
-340.108
-341.773
-339.669
-335.274
-344.037
-332.303
-335.634
-334.370
-335.718
-328.544
-334.781
-330.225
-341.120
-332.339
-339.201
-325.148
-338.968
-339.798
-342.497
-328.458
-335.452
-327.389
-335.005
-333.883
-343.664
-337.896
-337.847
-337.684
-339.143
-333.637
-337.433
-342.448
-339.351
-340.837
-339.679
-338.885
-341.220
-334.633
-343.562
-341.230
-337.827
-341.770
-341.873
-337.454
-337.003
-344.787
-339.422
-345.662
-343.074
-339.856
-338.586
-339.171
-346.137
-340.993
-340.394
-343.083
-340.469
-339.649
-344.266
-338.872
-347.165
-343.395
-341.645
-340.966
-346.196
-339.986
-343.285
-337.356
-345.232
-342.191
-344.502
-345.649
-342.598
-339.310
-340.851
-341.212
-346.099
-344.407
-334.348
-339.698
-337.480
-349.535
-343.139
-345.923
-340.022
-345.683
-336.788
-345.655
-331.168
-351.216
-340.327
-338.690
-337.283
-344.114
-334.635
-345.218
-332.500
-344.163
-334.460
-345.747
-335.316
-347.956
-341.687
-332.728
-339.482
-334.248
-336.047
-344.439
-336.399
-329.443
-330.837
-340.517
-336.140
-337.395
-335.668
-341.309
-340.227
-341.534
-336.120
-337.037
-336.931
-336.289
-334.206
-337.484
-340.557
-342.589
-342.439
-336.316
-342.660
-338.226
-341.407
-351.657
-345.290
-344.662
-336.273
-338.272
-344.152
-340.980
-344.964
-350.441
-347.597
-346.542
-343.400
-335.656
-335.308
-335.399
-336.697
-338.745
-332.787
-331.843
-339.130
-334.652
-335.695
-336.137
-337.895
-343.532
-333.591
-340.639
-335.007
-334.518
-341.155
-334.352
-334.285
-340.408
-330.683
-339.874
-332.090
-338.315
-337.431
-338.864
-328.685
-335.373
-346.075
-338.595
-338.593
-336.228
-336.516
-337.665
-333.665
-344.276
-336.377
-339.563
-336.124
-342.802
-338.646
-340.317
-340.443
-338.266
-338.028
-339.438
-344.552
-337.586
-345.403
-331.659
-339.889
-336.674
-345.063
-338.908
-344.700
-343.591
-343.624
-342.978
-340.765
-336.870
-335.640
-334.467
-331.843
-335.617
-335.971
-343.352
-332.595
-337.931
-339.803
-340.350
-333.596
-339.138
-334.618
-337.425
-333.970
-333.977
-341.440
-338.346
-337.624
-338.818
-338.912
-342.155
-338.678
-342.969
-342.954
-341.829
-339.168
-343.469
-334.604
-339.659
-337.061
-345.152
-339.148
-338.328
-340.387
-341.333
-336.861
-339.688
-339.298
-344.634
-331.044
-338.685
-334.590
-335.492
-341.953
-339.317
-339.882
-338.053
-339.154
-345.202
-334.850
-332.710
-335.884
-338.253
-335.178
-335.193
-335.560
-339.065
-332.529
-348.127
-334.789
-337.031
-334.834
-336.218
-333.078
-335.663
-333.137
-332.954
-332.272
-340.729
-334.945
-337.898
-331.282
-344.162
-325.353
-342.013
-330.805
-343.376
-333.599
-336.112
-341.176
-341.450
-334.543
-339.960
-337.951
-341.606
-345.374
-342.167
-338.870
-337.729
-334.672
-339.209
-336.869
-337.467
-337.290
-337.264
-337.756
-338.472
-336.300
-342.096
-342.967
-341.952
-340.794
-337.296
-341.473
-340.131
-336.509
-338.391
-333.752
-339.531
-338.326
-337.773
-337.330
-340.866
-342.499
-339.715
-337.537
-339.167
-342.254
-339.943
-342.049
-340.939
-344.249
-339.681
-343.745
-344.173
-344.153
-334.371
-342.447
-343.945
-341.803
-338.030
-342.556
-342.869
-346.548
-337.592
-343.573
-336.797
-342.927
-334.135
-342.231
-336.914
-342.098
-338.892
-339.320
-341.622
-337.337
-342.738
-338.910
-339.761
-339.565
-333.789
-342.067
-337.719
-341.322
-340.142
-341.935
-336.123
-344.915
-333.727
-335.243
-337.663
-345.929
-330.767
-343.344
-331.641
-334.547
-328.894
-340.371
-329.162
-347.698
-340.275
-346.643
-331.694
-340.378
-329.995
-337.529
-334.913
-336.405
-343.586
-342.236
-338.607
-340.148
-342.990
-344.705
-340.892
-340.487
-340.612
-339.569
-338.300
-343.229
-337.020
-339.392
-345.273
-342.380
-346.330
-339.088
-338.807
-335.924
-342.095
-337.015
-338.162
-338.599
-338.357
-335.530
-334.882
-339.194
-340.693
-336.035
-335.394
-336.467
-337.936
-345.217
-340.546
-343.507
-339.608
-335.888
-345.761
-337.685
-340.451
-344.968
-335.255
-340.543
-339.450
-334.115
-337.102
-337.495
-339.646
-340.544
-343.139
-341.087
-336.958
-335.396
-341.741
-338.943
-337.429
-341.369
-337.249
-341.491
-340.782
-334.760
-345.020
-335.665
-339.044
-340.003
-346.023
-333.288
-341.707
-338.887
-344.990
-342.997
-345.233
-340.648
-342.229
-337.461
-341.087
-339.319
-349.092
-338.865
-335.624
-342.711
-333.745
-333.618
-333.374
-340.322
-333.051
-342.460
-332.813
-343.707
-335.666
-342.221
-334.192
-335.908
-338.915
-343.714
-339.257
-344.252
-340.452
-341.915
-338.825
-343.920
-336.732
-340.693
-343.956
-343.527
-341.848
-337.373
-341.914
-339.510
-347.236
-341.134
-343.052
-342.870
-335.325
-343.285
-337.256
-340.129
-338.242
-345.499
-349.342
-339.811
-343.287
-342.339
-347.513
-344.508
-342.612
-345.977
-340.725
-344.253
-343.522
-342.545
-341.498
-342.500
-339.371
-345.939
-340.913
-339.596
-342.181
-347.324
-344.620
-338.869
-340.753
-344.019
-334.206
-335.230
-342.509
-344.472
-339.700
-337.098
-342.183
-341.334
-342.160
-344.176
-343.497
-338.435
-339.251
-336.968
-340.442
-341.547
-334.616
-333.927
-340.661
-330.672
-333.799
-341.199
-335.821
-336.762
-333.504
-333.484
-336.190
-340.130
-328.250
-328.854
-330.513
-336.143
-335.557
-338.083
-337.660
-334.300
-339.111
-340.852
-338.312
-337.456
-338.015
-335.467
-338.904
-341.065
-341.112
-342.428
-338.037
-340.479
-347.974
-337.922
-343.100
-331.465
-336.597
-340.488
-338.176
-341.068
-339.095
-340.617
-335.826
-346.309
-343.598
-338.592
-337.861
-338.386
-341.290
-337.373
-337.617
-335.599
-342.201
-335.896
-343.156
-339.542
-337.533
-337.673
-339.077
-332.939
-342.883
-337.918
-341.022
-334.487
-342.643
-343.895
-349.747
-337.235
-346.877
-340.232
-342.241
-342.889
-342.960
-338.853
-347.607
-334.651
-344.518
-339.190
-332.713
-340.571
-342.568
-336.206
-338.939
-336.739
-336.319
-339.286
-336.560
-338.284
-339.046
-344.932
-345.161
-341.616
-339.668
-338.498
-334.591
-338.190
-339.271
-339.022
-336.441
-334.748
-341.515
-334.947
-333.612
-338.744
-340.329
-336.280
-334.336
-340.189
-333.913
-339.219
-337.741
-340.349
-342.046
-339.703
-338.559
-335.252
-340.591
-342.896
-342.390
-339.654
-341.358
-332.290
-341.942
-338.182
-337.678
-336.264
-337.317
-339.048
-337.064
-343.929
-339.713
-337.881
-343.968
-335.159
-343.393
-339.573
-340.078
-338.881
-332.273
-336.247
-341.234
-348.960
-341.981
-337.639
-344.237
-343.332
-334.865
-338.302
-339.515
-342.450
-334.839
-343.041
-343.835
-338.479
-340.821
-342.833
-338.430
-345.437
-346.502
-342.561
-337.439
-337.989
-340.797
-342.448
-338.593
-338.387
-341.103
-346.601
-343.693
-342.931
-345.234
-345.122
-339.827
-337.783
-332.461
-337.046
-338.039
-337.503
-344.509
-343.677
-336.971
-339.494
-341.611
-337.795
-346.759
-338.660
-338.591
-335.855
-341.228
-339.990
-340.044
-341.140
-334.845
-335.045
-342.005
-338.740
-337.466
-338.629
-339.561
-333.995
-333.774
-335.182
-337.338
-341.793
-334.104
-338.788
-338.004
-333.816
-340.226
-336.666
-335.170
-339.241
-335.706
-337.905
-341.624
-337.005
-332.814
-336.165
-342.402
-337.491
-336.060
-341.839
-344.087
-338.255
-337.804
-332.346
-338.239
-332.983
-337.549
-339.420
-339.603
-334.314
-342.418
-339.445
-339.142
-334.931
-337.792
-333.984
-335.212
-333.909
-336.509
-338.745
-343.989
-343.448
-342.683
-338.205
-344.671
-339.762
-338.930
-343.701
-338.718
-338.146
-335.617
-335.620
-340.077
-338.878
-339.688
-342.123
-340.194
-343.465
-337.339
-341.471
-338.111
-342.428
-340.825
-338.853
-338.601
-338.506
-338.147
-341.021
-340.533
-340.039
-335.929
-335.722
-341.987
-345.643
-342.755
-334.646
-337.627
-339.750
-336.253
-338.732
-333.003
-342.584
-331.047
-341.354
-337.076
-340.816
-337.066
-336.464
-334.277
-343.318
-333.414
-345.793
-340.976
-342.838
-330.981
-335.996
-336.035
-346.865
-334.685
-344.289
-329.063
-336.787
-337.092
-348.896
-334.757
-340.283
-338.018
-345.206
-331.840
-336.948
-328.451
-337.169
-335.029
-343.439
-330.951
-340.627
-337.110
-339.098
-338.887
-339.448
-338.671
-335.220
-335.751
-338.432
-338.563
-335.089
-332.086
-338.159
-329.897
-334.351
-342.465
-337.990
-340.821
-340.200
-350.428
-338.245
-336.779
-336.633
-343.314
-341.718
-338.771
-340.782
-340.699
-344.088
-337.510
-347.582
-345.577
-344.592
-331.382
-339.768
-346.394
-339.139
-339.833
-340.695
-340.197
-341.939
-343.112
-342.782
-336.964
-345.409
-341.308
-346.089
-334.549
-340.932
-337.889
-338.418
-342.489
-342.222
-338.077
-338.895
-341.371
-343.813
-338.704
-340.679
-340.462
-340.835
-331.980
-342.151
-339.703
-338.139
-340.306
-340.152
-337.650
-340.349
-337.194
-338.276
-343.200
-342.869
-341.263
-338.527
-337.512
-339.274
-334.899
-338.718
-334.431
-332.873
-341.971
-341.207
-341.724
-340.906
-337.738
-348.937
-341.735
-347.679
-343.901
-342.872
-339.859
-336.893
-340.572
-341.835
-340.155
-341.830
-338.285
-342.578
-339.543
-339.935
-342.222
-336.034
-338.244
-335.703
-335.613
-330.175
-341.701
-337.558
-342.554
-334.161
-343.823
-327.568
-335.307
-335.728
-336.324
-330.876
-337.904
-331.367
-334.388
-336.890
-331.770
-327.191
-338.092
-339.489
-342.464
-345.683
-341.784
-338.042
-343.137
-341.079
-343.326
-344.272
-336.407
-339.108
-336.347
-341.657
-339.235
-343.028
-338.860
-335.341
-341.205
-343.562
-338.656
-338.936
-339.820
-334.097
-346.419
-330.956
-338.457
-342.647
-339.624
-335.741
-336.289
-339.320
-340.577
-338.805
-339.834
-338.637
-342.767
-338.897
-336.389
-337.260
-334.595
-340.408
-339.107
-337.587
-335.150
-337.298
-337.759
-343.111
-342.619
-339.048
-340.077
-340.939
-340.413
-344.151
-339.161
-335.219
-339.778
-338.521
-333.613
-339.955
-339.799
-340.795
-335.531
-336.826
-337.004
-340.296
-344.691
-341.015
-338.124
-339.490
-343.656
-338.529
-335.876
-338.969
-341.514
-341.005
-333.311
-340.929
-339.112
-341.568
-341.955
-331.316
-346.650
-335.820
-340.089
-341.999
-340.860
-344.352
-341.962
-343.136
-342.072
-344.364
-347.121
-340.480
-344.902
-344.010
-339.026
-340.740
-341.005
-340.106
-336.950
-344.766
-337.290
-342.918
-330.147
-343.750
-330.105
-339.910
-333.211
-339.677
-334.213
-338.070
-338.735
-335.911
-330.532
-346.139
-337.125
-339.130
-330.839
-339.358
-331.918
-336.496
-328.775
-328.183
-326.942
-334.747
-331.694
-336.165
-330.452
-330.924
-320.129
-335.865
-329.254
-330.738
-327.147
-333.070
-324.093
-336.893
-323.157
-331.375
-340.661
-340.798
-333.000
-332.647
-338.830
-337.729
-340.848
-339.058
-341.804
-337.932
-340.462
-338.683
-339.792
-335.923
-340.334
-343.111
-339.068
-338.030
-338.512
-338.075
-334.199
-339.129
-331.442
-340.655
-342.361
-335.770
-342.121
-346.217
-347.665
-339.273
-343.288
-338.160
-342.343
-339.749
-344.391
-343.194
-337.656
-337.109
-336.902
-339.438
-347.538
-348.258
-345.925
-342.553
-338.258
-342.196
-349.027
-341.532
-348.313
-343.512
-347.099
-341.219
-337.986
-343.635
-346.572
-340.996
-341.712
-338.856
-341.819
-343.799
-342.263
-336.984
-338.801
-340.893
-341.108
-341.052
-343.531
-345.296
-341.461
-341.329
-341.283
-342.606
-336.858
-336.854
-341.198
-344.678
-343.802
-339.950
-339.153
-342.736
-338.449
-343.789
-339.133
-342.077
-335.576
-341.356
-342.790
-340.165
-341.274
-336.297
-340.864
-337.114
-341.270
-341.160
-339.871
-336.389
-343.668
-344.183
-338.929
-340.803
-336.106
-334.816
-334.199
-342.953
-333.349
-337.540
-336.995
-336.992
-338.280
-336.846
-335.001
-334.311
-339.527
-342.144
-334.924
-341.336
-326.503
-334.670
-335.426
-342.483
-334.427
-342.278
-335.830
-344.142
-335.810
-340.781
-345.923
-343.057
-333.627
-336.976
-336.657
-336.414
-334.311
-336.979
-333.407
-341.430
-338.625
-331.906
-339.966
-342.718
