# Supplementary material for: A Fast and Efficient Approach for Genomic Selection with High-Density Markers
Source: G3 (Bethesda). 2012 Oct 1;2(10):1179–84. doi: 10.1534/g3.112.003822 (PMC3464110; doi:10.1534/g3.112.003822)
Supplement: Supporting Information [file supp_2.10.1179_FileS1.zip › Rep1_50/Rep15/Y3]

-342.702
-344.949
-335.129
-337.215
-343.877
-342.393
-341.770
-344.557
-333.707
-329.165
-335.071
-329.126
-342.704
-332.219
-337.601
-340.471
-346.213
-331.578
-345.786
-333.026
-337.309
-336.780
-337.866
-332.083
-340.079
-342.433
-342.291
-338.225
-337.371
-338.792
-337.387
-336.706
-333.326
-340.905
-335.774
-335.163
-341.804
-339.071
-340.108
-341.806
-343.317
-337.297
-339.411
-337.673
-343.456
-342.659
-332.505
-339.664
-337.537
-339.909
-335.025
-335.756
-343.278
-337.896
-341.009
-337.974
-334.566
-326.307
-339.566
-341.182
-327.266
-335.031
-339.376
-337.302
-339.479
-340.190
-328.684
-339.061
-342.120
-342.648
-333.629
-336.659
-339.719
-345.222
-341.871
-341.287
-339.030
-338.968
-341.143
-341.344
-340.040
-341.200
-344.912
-338.145
-340.048
-342.315
-341.583
-347.126
-341.121
-340.018
-343.938
-332.034
-346.183
-342.080
-339.716
-340.556
-339.531
-340.951
-339.813
-338.617
-334.791
-332.121
-342.087
-338.991
-339.369
-339.758
-335.901
-339.389
-342.163
-343.677
-333.796
-333.793
-339.730
-329.188
-350.728
-338.235
-341.489
-341.257
-341.863
-340.324
-336.805
-333.765
-340.906
-337.090
-339.923
-337.996
-338.637
-338.755
-334.326
-339.698
-343.862
-339.258
-335.690
-334.812
-341.700
-341.211
-340.510
-333.238
-337.776
-345.312
-337.739
-342.711
-338.535
-337.140
-344.655
-341.869
-341.334
-337.165
-337.293
-330.686
-336.248
-344.765
-338.028
-337.957
-344.977
-344.485
-341.840
-342.384
-336.817
-340.727
-346.460
-341.910
-337.805
-339.694
-337.090
-334.951
-338.107
-340.859
-331.049
-339.486
-347.496
-341.815
-346.974
-338.846
-347.380
-342.295
-335.148
-335.534
-345.392
-343.789
-344.124
-336.157
-336.534
-338.327
-343.663
-342.742
-340.638
-345.301
-342.717
-343.245
-332.175
-339.519
-341.161
-332.921
-334.329
-336.320
-343.496
-342.225
-338.112
-341.777
-337.528
-341.689
-344.846
-342.916
-341.773
-340.559
-336.155
-333.120
-326.762
-341.256
-341.337
-341.499
-340.888
-340.852
-342.301
-343.392
-339.425
-339.634
-337.518
-337.088
-331.316
-330.134
-343.248
-337.578
-334.795
-333.064
-340.914
-344.851
-335.497
-333.812
-338.079
-340.674
-338.175
-340.531
-336.322
-344.344
-338.319
-339.501
-339.661
-338.206
-337.305
-335.911
-347.078
-337.935
-334.239
-340.166
-345.734
-334.871
-342.421
-337.874
-332.248
-335.379
-336.238
-334.490
-342.953
-340.701
-341.245
-344.788
-341.954
-338.752
-337.597
-336.385
-345.492
-339.036
-346.636
-339.419
-340.948
-339.146
-336.763
-335.547
-339.077
-339.779
-335.706
-328.708
-338.122
-341.897
-341.043
-338.727
-332.210
-335.648
-339.109
-344.258
-336.188
-344.127
-337.292
-338.326
-343.077
-345.157
-345.182
-339.656
-340.773
-338.108
-342.288
-344.439
-339.618
-340.669
-341.687
-343.142
-337.146
-340.269
-342.196
-339.333
-343.609
-340.663
-342.219
-339.834
-331.913
-331.850
-328.331
-338.150
-341.151
-341.611
-341.214
-335.669
-342.179
-342.662
-337.826
-330.320
-340.555
-334.558
-331.939
-338.131
-330.857
-332.900
-336.059
-337.437
-338.827
-342.360
-341.675
-340.323
-340.062
-344.764
-336.916
-338.863
-339.682
-343.592
-340.375
-341.834
-347.243
-340.995
-342.387
-330.595
-333.644
-336.995
-337.025
-339.598
-336.661
-341.183
-345.364
-344.593
-341.355
-332.220
-330.129
-346.260
-339.983
-341.241
-337.105
-340.062
-343.759
-337.503
-340.701
-339.201
-337.624
-344.233
-342.649
-338.060
-336.970
-341.431
-339.342
-340.654
-339.896
-337.174
-340.386
-334.097
-337.596
-342.070
-344.846
-343.023
-343.662
-340.145
-340.117
-334.734
-340.197
-333.893
-336.229
-331.854
-338.860
-344.590
-339.076
-339.822
-341.991
-342.658
-338.125
-345.599
-339.208
-341.240
-337.130
-335.562
-342.318
-337.237
-341.973
-339.637
-336.854
-337.619
-344.667
-346.433
-342.215
-341.484
-335.644
-333.850
-340.920
-339.436
-330.978
-337.744
-332.631
-339.795
-336.716
-336.404
-344.399
-339.040
-337.926
-337.305
-335.834
-340.161
-344.118
-341.594
-334.751
-337.304
-337.139
-334.244
-342.023
-336.174
-339.789
-339.096
-345.693
-341.234
-343.715
-338.019
-342.390
-334.526
-333.980
-336.568
-334.284
-343.430
-334.855
-337.570
-339.470
-344.376
-339.831
-339.078
-340.051
-336.423
-337.615
-333.233
-339.552
-338.105
-337.111
-331.311
-336.353
-336.352
-340.351
-339.477
-344.361
-340.916
-341.756
-337.056
-339.573
-340.302
-336.743
-337.348
-345.002
-339.252
-328.612
-340.399
-339.555
-335.382
-340.161
-343.729
-336.555
-341.674
-344.681
-336.787
-345.787
-333.902
-336.861
-337.542
-343.932
-341.302
-332.978
-333.917
-333.779
-333.813
-341.103
-345.730
-341.307
-341.921
-341.118
-337.869
-338.731
-342.709
-334.057
-334.506
-339.251
-338.714
-336.704
-338.297
-338.521
-343.991
-341.530
-342.336
-339.775
-338.810
-339.569
-338.552
-338.023
-346.950
-337.351
-334.163
-342.592
-346.714
-344.493
-342.462
-341.578
-337.334
-339.994
-338.636
-332.834
-343.067
-336.201
-341.673
-340.582
-340.713
-337.912
-336.837
-341.358
-340.409
-343.341
-345.139
-342.310
-337.049
-342.431
-338.176
-342.675
-336.712
-332.925
-340.878
-333.153
-336.884
-337.539
-347.439
-345.174
-334.249
-344.448
-334.806
-331.522
-339.901
-335.806
-343.042
-340.865
-341.389
-335.466
-342.249
-334.020
-340.585
-339.608
-342.923
-334.271
-333.649
-337.762
-341.342
-344.629
-333.133
-337.963
-340.557
-337.947
-337.937
-337.366
-340.445
-339.601
-344.762
-337.238
-342.504
-337.533
-332.358
-333.214
-336.731
-341.652
-341.079
-338.898
-336.695
-336.970
-339.478
-333.752
-340.391
-338.469
-338.523
-344.255
-340.259
-337.539
-346.793
-335.367
-340.493
-329.164
-339.981
-342.874
-338.795
-336.953
-340.729
-327.097
-336.269
-335.606
-343.292
-333.865
-332.508
-342.545
-335.452
-341.309
-337.318
-344.432
-341.665
-340.544
-345.052
-336.377
-334.553
-348.326
-340.341
-345.765
-339.405
-337.084
-337.127
-335.377
-344.271
-334.595
-341.793
-336.582
-336.195
-339.377
-340.728
-341.954
-345.371
-340.745
-343.227
-339.211
-337.561
-331.982
-335.972
-345.537
-344.117
-333.258
-343.251
-340.909
-338.660
-340.579
-334.465
-336.585
-335.567
-334.700
-338.698
-318.690
-341.498
-336.731
-335.036
-341.669
-339.806
-337.429
-339.227
-345.308
-342.696
-341.350
-336.874
-338.775
-341.698
-347.995
-330.535
-347.667
-344.001
-329.771
-343.579
-337.510
-339.035
-336.541
-341.889
-342.564
-336.026
-345.417
-339.834
-337.602
-335.729
-334.418
-337.113
-336.503
-338.510
-343.632
-342.943
-345.082
-335.973
-341.107
-336.999
-340.366
-338.197
-336.504
-338.958
-336.681
-337.571
-341.973
-344.654
-345.134
-337.945
-339.184
-341.004
-338.727
-339.786
-338.386
-340.275
-338.849
-338.381
-340.484
-334.335
-337.861
-348.304
-334.847
-338.539
-336.828
-340.781
-340.772
-340.151
-340.814
-338.366
-333.649
-336.620
-334.166
-340.020
-340.998
-341.537
-341.631
-341.956
-334.379
-333.366
-337.431
-340.682
-339.481
-333.602
-347.083
-343.716
-340.223
-338.812
-339.488
-336.796
-340.210
-340.951
-336.329
-336.823
-336.840
-338.859
-341.869
-341.189
-343.376
-342.413
-342.042
-338.348
-341.171
-338.459
-337.564
-342.527
-337.916
-337.673
-342.101
-342.638
-334.754
-334.860
-346.439
-336.489
-335.809
-336.341
-339.217
-341.292
-341.617
-329.180
-337.051
-344.137
-337.715
-338.018
-336.401
-341.578
-339.148
-342.176
-341.154
-344.446
-337.093
-331.359
-346.767
-337.216
-345.516
-335.636
-332.286
-337.080
-344.515
-336.066
-338.342
-339.525
-338.713
-331.680
-342.761
-342.730
-332.062
-344.520
-337.957
-344.785
-334.893
-339.587
-343.892
-342.633
-343.563
-342.188
-345.200
-345.911
-337.672
-333.610
-336.647
-336.429
-339.284
-345.739
-340.252
-343.214
-337.793
-338.737
-337.421
-331.036
-337.002
-336.962
-338.152
-336.735
-335.253
-334.596
-350.908
-338.635
-334.095
-331.933
-340.286
-340.611
-343.925
-342.714
-336.605
-334.003
-338.308
-337.722
-338.479
-334.342
-337.398
-338.032
-343.213
-336.602
-344.951
-341.316
-339.151
-344.721
-334.856
-342.032
-340.047
-338.738
-341.747
-338.062
-337.403
-330.050
-340.280
-337.663
-335.263
-335.897
-334.275
-341.107
-338.945
-339.154
-339.041
-335.729
-336.070
-333.650
-338.355
-340.348
-342.229
-339.720
-340.767
-332.165
-340.474
-338.941
-337.324
-344.669
-325.911
-348.225
-337.322
-337.470
-346.691
-336.793
-341.398
-334.877
-337.046
-341.356
-343.451
-344.690
-337.612
-338.907
-342.819
-342.383
-331.535
-336.323
-344.094
-338.043
-340.376
-339.834
-336.855
-343.618
-333.903
-336.069
-336.661
-336.984
-345.349
-343.838
-336.533
-330.937
-340.582
-338.544
-336.977
-337.944
-341.575
-335.376
-331.077
-336.025
-339.980
-344.940
-337.293
-337.460
-344.656
-339.783
-330.614
-339.620
-351.170
-339.940
-337.802
-341.506
-342.704
-337.161
-337.848
-334.848
-344.081
-345.640
-342.626
-341.147
-337.568
-336.177
-337.503
-338.285
-341.121
-340.365
-338.462
-338.423
-346.962
-340.353
-346.789
-339.085
-341.805
-331.067
-344.659
-335.939
-341.835
-335.272
-340.838
-337.576
-332.013
-335.567
-337.609
-343.283
-333.642
-330.829
-341.652
-336.482
-343.991
-338.911
-337.453
-332.712
-341.924
-340.243
-342.138
-342.164
-340.698
-340.490
-338.545
-338.743
-337.876
-344.930
-336.493
-343.238
-344.516
-341.030
-338.392
-341.790
-345.927
-344.143
-338.203
-342.182
-337.267
-343.554
-341.813
-335.797
-337.163
-336.703
-344.007
-343.869
-335.774
-337.341
-339.184
-346.306
-341.592
-339.824
-339.081
-337.732
-338.933
-343.848
-331.756
-341.667
-339.239
-339.481
-339.233
-333.916
-339.540
-338.363
-337.476
-336.732
-333.734
-345.833
-342.249
-339.819
-336.470
-333.292
-337.198
-337.423
-340.836
-343.397
-340.701
-340.207
-340.903
-339.486
-340.939
-338.865
-345.961
-340.910
-339.562
-330.912
-337.700
-340.099
-342.282
-342.284
-341.322
-346.277
-346.126
-338.830
-341.413
-335.441
-343.778
-336.953
-337.628
-344.701
-337.451
-333.214
-341.717
-343.706
-342.359
-336.038
-338.460
-337.441
-338.879
-340.127
-340.882
-347.006
-345.833
-341.966
-337.287
-336.186
-337.386
-345.175
-344.358
-338.108
-338.177
-338.905
-340.694
-346.036
-340.648
-337.909
-341.727
-342.872
-343.835
-339.680
-331.134
-330.125
-343.130
-339.266
-345.907
-341.577
-334.871
-336.741
-340.801
-339.184
-345.477
-342.264
-336.425
-342.900
-337.683
-335.533
-338.822
-336.202
-344.325
-349.281
-340.571
-342.903
-338.753
-334.592
-339.201
-339.921
-341.126
-340.893
-343.627
-338.983
-343.761
-338.623
-336.392
-331.801
-331.916
-335.273
-340.532
-340.578
-337.960
-337.906
-342.611
-340.555
-339.503
-343.846
-342.155
-339.459
-336.155
-331.888
-336.070
-341.083
-342.968
-334.617
-337.425
-339.808
-339.896
-334.797
-340.945
-337.443
-339.280
-337.794
-333.120
-338.984
-345.604
-337.430
-336.668
-332.730
-333.955
-341.723
-341.031
-333.986
-341.153
-331.326
-348.887
-340.525
-340.594
-332.633
-332.662
-340.484
-329.147
-335.618
-337.582
-343.323
-339.649
-336.589
-346.426
-342.241
-341.892
-336.533
-337.419
-334.316
-329.018
-337.200
-342.740
-341.845
-335.992
-334.049
-341.562
-338.747
-338.425
-336.226
-341.899
-339.451
-337.625
-335.977
-331.734
-336.635
-340.544
-343.387
-340.038
-335.773
-333.360
-340.803
-344.294
-343.516
-346.283
-340.087
-342.536
-338.495
-341.400
-335.232
-334.058
-344.182
-336.439
-333.605
-337.528
-335.127
-333.772
-339.648
-335.113
-343.451
-340.213
-341.563
-337.118
-338.382
-336.578
-338.686
-338.612
-339.168
-341.862
-334.223
-336.189
-332.409
-339.499
-341.216
-329.204
-341.888
-338.897
-339.342
-338.249
-341.911
-341.405
-343.497
-342.668
-337.040
-335.935
-333.523
-342.958
-340.173
-342.424
-345.186
-341.059
-335.341
-344.779
-341.332
-341.031
-342.306
-335.085
-325.899
-333.622
-334.983
-341.254
-335.622
-335.259
-331.752
-337.763
-333.267
-336.069
-335.913
-339.634
-325.253
-344.854
-349.373
-339.716
-339.149
-343.609
-342.908
-339.089
-337.287
-334.209
-337.617
-341.553
-340.020
-337.888
-335.453
-343.167
-335.704
-337.941
-343.182
-337.817
-334.542
-343.743
-337.775
-341.170
-338.250
-340.256
-339.648
-339.720
-339.977
-343.587
-337.606
-337.894
-342.211
-344.240
-340.115
-339.444
-336.732
-337.336
-339.224
-339.851
-342.733
-341.375
-344.772
-336.375
-341.207
-336.806
-343.128
-334.744
-339.977
-341.049
-335.285
-334.410
-337.516
-338.982
-335.868
-344.410
-340.603
-340.244
-340.443
-342.070
-334.257
-339.173
-336.824
-336.019
-340.800
-342.913
-333.479
-335.724
-338.713
-345.233
-334.289
-340.457
-337.381
-333.220
-337.110
-335.182
-341.421
-337.981
-340.620
-346.761
-345.698
-342.366
-343.840
-340.859
-339.394
-339.626
-338.307
-338.660
-336.821
-338.747
-339.042
-344.261
-341.078
-347.379
-341.661
-335.192
-334.409
-334.875
-335.613
-340.152
-338.463
-338.576
-334.999
-338.283
-341.856
-337.327
-334.653
-340.817
-336.990
-336.815
-342.021
-342.759
-336.817
-337.486
-331.450
-340.643
-337.843
-338.689
-339.835
-337.308
-340.849
-338.703
-342.303
-344.587
-339.855
-333.205
-341.624
-335.174
-338.042
-336.901
-340.033
-338.163
-341.312
-343.048
-341.516
-331.536
-335.615
-342.926
-337.469
-337.096
-340.496
-340.828
-341.626
-338.290
-340.986
-335.538
-339.906
-340.828
-345.560
-339.353
-340.568
-330.331
-338.500
-334.303
-336.815
-336.909
-333.880
-341.094
-342.682
-336.427
-337.843
-345.219
-344.415
-337.145
-339.892
-340.021
-341.372
-335.542
-338.929
-339.215
-333.651
-336.897
-339.449
-339.728
-336.113
-344.811
-337.162
-338.785
-337.886
-343.477
-336.699
-338.456
-342.961
-337.080
-343.072
-341.846
-341.680
-332.277
-337.312
-334.410
-336.762
-339.798
-336.573
-338.341
-335.625
-342.077
-340.007
-336.590
-336.405
-333.690
-338.620
-335.791
-332.385
-337.279
-335.116
-339.406
-341.438
-338.835
-341.012
-342.503
-336.761
-337.311
-338.087
-339.419
-337.465
-340.216
-341.116
-339.784
-335.651
-347.323
-335.115
-337.025
-343.816
-340.902
-343.610
-337.354
-342.264
-343.994
-342.267
-335.232
-343.696
-345.908
-339.769
-333.126
-334.464
-345.647
-339.156
-336.011
-336.228
-336.883
-339.040
-340.095
-346.277
-334.614
-337.222
-335.881
-334.673
-336.463
-336.656
-340.402
-343.980
-336.546
-338.151
-339.745
-333.006
-339.160
-336.166
-340.560
-336.931
-337.407
-335.926
-343.766
-344.264
-346.065
-338.555
-336.516
-343.366
-340.950
-333.628
-343.205
-337.907
-336.749
-342.465
-337.932
-336.863
-343.832
-336.121
-338.019
-338.417
-339.309
-332.950
-331.441
-341.923
-340.356
-342.755
-339.227
-343.276
-339.892
-340.100
-340.419
-339.918
-336.967
-339.029
-345.584
-343.533
-338.470
-332.652
-337.400
-338.863
-330.563
-342.853
-334.464
-344.633
-334.995
-331.700
-341.469
-339.981
-340.326
-340.433
-336.068
-340.122
-341.218
-344.607
-336.174
-332.778
-340.156
-347.184
-334.019
-339.146
-344.360
-333.703
-337.996
-340.486
-340.642
-340.152
-340.715
-337.003
-334.725
-336.888
-337.893
-339.535
-331.510
-336.524
-336.028
-346.421
-336.238
-337.900
-336.625
-349.740
-334.996
-339.794
-342.056
-342.822
-340.656
-337.584
-330.154
-334.717
-326.517
-334.733
-343.643
-343.935
-338.919
-336.099
-331.739
-342.552
-336.643
-335.532
-336.496
-334.974
-340.739
-340.435
-341.178
-339.227
-341.749
-335.715
-344.885
-338.849
-344.666
-340.488
-344.830
-341.755
-337.009
-343.098
-343.087
-340.400
-344.008
-338.821
-335.074
-333.238
-340.477
-336.604
-336.428
-343.950
-335.427
-334.468
-339.783
-341.758
-340.257
-340.667
-342.517
-338.976
-335.072
-340.450
-337.913
-343.253
-338.478
-337.823
-343.896
-336.602
-335.291
-343.911
-338.938
-336.539
-338.211
-341.462
-330.555
-338.145
-344.494
-348.404
-335.362
-338.215
-346.860
-343.489
-343.151
-338.949
-340.314
-339.263
-336.830
-343.436
-344.084
-332.929
-341.322
-336.042
-338.964
-337.992
-345.815
-338.413
-342.820
-341.937
-344.999
-343.909
-341.138
-339.181
-344.793
-333.059
-336.931
-340.336
-346.972
-338.797
-337.814
-343.846
-342.021
-335.628
-335.612
-340.612
-343.943
-341.858
-335.845
-338.682
-336.720
-338.798
-330.409
-337.158
-339.330
-345.740
-341.831
-350.101
-336.530
-341.574
-337.610
-344.096
-346.084
-339.259
-337.772
-344.341
-340.835
-340.158
-337.441
-342.265
-336.323
-334.906
-351.377
-338.158
-340.749
-340.923
-333.406
-341.960
-336.135
-340.260
-337.568
-335.996
-336.942
-340.924
-331.353
-340.256
-332.391
-330.723
-341.367
-343.074
-345.150
-343.070
-339.151
-337.532
-338.355
-341.505
-343.570
-338.041
-338.222
-339.027
-339.399
-345.174
-341.458
-335.602
-341.512
-337.947
-344.856
-339.387
-344.791
-340.213
-340.287
-339.231
-337.662
-341.999
-342.203
-341.772
-336.883
-334.720
-337.678
-337.704
-338.797
-344.109
-333.429
-332.358
-335.444
-337.265
-346.929
-334.796
-339.473
-336.637
-335.368
-338.722
-338.489
-337.134
-340.472
-340.618
-342.453
-342.596
-342.699
-339.027
-339.013
-337.923
-338.432
-336.936
-347.349
-347.738
-336.260
-343.738
-347.161
-342.803
-348.469
-342.524
-344.017
-343.063
-341.390
-340.303
-339.295
-338.100
-341.547
-341.605
-343.336
-340.597
-343.565
-342.224
-337.987
-340.657
-334.819
-340.517
-338.700
-332.972
-337.083
-336.463
-343.916
-343.995
-347.952
-346.664
-333.655
-336.913
-341.186
-336.328
-343.077
-341.537
-340.082
-338.122
-340.345
-341.941
-343.220
-347.299
-341.007
-334.851
-333.914
-338.744
-336.766
-341.631
-335.743
-337.068
-329.805
-345.770
-342.370
-337.843
-337.587
-343.074
-344.021
-340.269
-329.772
-336.314
-342.971
-346.590
-336.380
-337.301
-344.618
-341.942
-333.949
-339.349
-342.645
-343.642
-344.425
-332.585
-339.331
-347.044
-347.011
-345.582
-345.384
-342.597
-336.578
-339.691
-341.679
-345.344
-338.254
-339.785
-340.948
-338.416
-339.645
-342.549
-340.093
-336.883
-341.629
-336.404
-332.956
-333.643
-339.608
-338.128
-342.646
-345.569
-329.036
-333.334
-336.354
-337.874
-339.620
-341.806
-341.563
-341.916
-337.159
-340.201
-339.621
-346.302
-346.930
-338.616
-343.189
-344.614
-335.264
-337.425
-340.911
-339.738
-337.460
-336.889
-340.544
-337.780
-340.283
-339.774
-341.088
-342.569
-337.813
-338.496
-344.925
-341.960
-338.872
-339.292
-339.079
-341.148
-335.951
-344.511
-338.039
-346.997
-348.792
-336.162
-334.403
-333.467
-338.084
-340.960
-338.426
-338.759
-335.615
-337.404
-343.805
-341.015
-342.520
-344.172
-342.483
-345.461
-339.474
-340.432
-333.664
-337.319
-342.091
-341.696
-337.645
-342.253
-341.681
-333.618
-338.338
-343.597
-340.858
-342.299
-340.631
-336.000
-338.283
-338.910
-339.886
-341.430
-342.808
-344.693
-335.529
-336.804
-341.459
-333.447
-337.268
-344.105
-341.466
-341.989
-339.430
-343.165
