# Supplementary material for: A Fast and Efficient Approach for Genomic Selection with High-Density Markers
Source: G3 (Bethesda). 2012 Oct 1;2(10):1179–84. doi: 10.1534/g3.112.003822 (PMC3464110; doi:10.1534/g3.112.003822)
Supplement: Supporting Information [file supp_2.10.1179_FileS1.zip › Rep1_50/Rep15/Y4]

-344.782
-342.781
-339.643
-340.740
-352.788
-341.389
-338.069
-337.148
-340.025
-328.810
-337.836
-342.367
-341.460
-343.270
-339.363
-340.501
-336.907
-330.776
-346.033
-340.179
-339.900
-341.384
-338.228
-340.844
-344.739
-341.448
-336.559
-340.662
-331.222
-330.338
-337.788
-343.688
-333.827
-343.400
-340.107
-345.849
-341.201
-341.699
-337.180
-336.561
-339.228
-336.628
-343.157
-337.862
-342.982
-334.359
-333.186
-342.849
-343.921
-345.837
-337.533
-341.296
-335.343
-340.742
-344.254
-339.740
-334.931
-333.836
-338.195
-333.417
-334.038
-333.606
-343.481
-344.017
-340.906
-341.286
-333.672
-340.021
-344.229
-346.753
-330.585
-340.245
-341.060
-347.233
-343.367
-342.649
-336.539
-342.879
-345.001
-337.198
-348.876
-342.940
-340.642
-340.712
-337.180
-339.317
-335.675
-344.765
-347.818
-340.520
-343.931
-337.370
-343.696
-343.298
-346.490
-346.699
-331.920
-346.597
-341.917
-341.306
-330.273
-344.914
-339.902
-341.135
-338.041
-341.008
-338.142
-343.634
-337.091
-342.466
-334.295
-339.802
-332.391
-336.863
-330.717
-340.154
-332.391
-341.863
-339.425
-336.807
-337.604
-341.252
-346.850
-342.291
-336.786
-338.547
-334.578
-336.791
-340.173
-340.374
-332.762
-339.845
-338.940
-340.390
-338.472
-332.837
-339.070
-344.021
-345.413
-342.692
-339.399
-342.517
-339.790
-337.540
-340.534
-344.032
-339.782
-332.007
-340.966
-341.937
-345.701
-338.163
-341.625
-337.929
-340.735
-335.120
-338.008
-333.167
-344.083
-344.266
-340.350
-337.251
-345.175
-339.153
-342.296
-342.102
-340.444
-340.518
-347.057
-340.787
-339.055
-348.361
-345.498
-342.226
-338.089
-335.539
-331.328
-337.215
-341.644
-331.665
-336.385
-338.428
-341.022
-335.789
-341.641
-341.497
-346.577
-339.427
-343.877
-340.723
-340.112
-338.195
-337.456
-340.598
-337.156
-338.783
-327.397
-338.135
-335.400
-340.685
-337.985
-340.466
-334.958
-340.683
-338.561
-343.739
-338.841
-346.120
-337.772
-340.020
-333.136
-339.880
-342.170
-341.843
-339.257
-338.449
-334.232
-343.246
-333.575
-340.871
-337.084
-340.869
-343.100
-342.585
-340.190
-342.784
-332.223
-341.670
-345.032
-335.231
-341.315
-337.048
-341.377
-331.247
-335.000
-335.893
-344.568
-339.911
-342.335
-347.130
-339.894
-337.245
-341.329
-338.371
-338.987
-344.325
-338.770
-347.157
-338.738
-337.170
-336.483
-329.771
-338.248
-335.938
-339.730
-334.600
-338.581
-336.630
-338.799
-332.208
-335.183
-341.393
-342.196
-338.673
-335.064
-336.149
-352.203
-347.026
-342.129
-340.064
-337.933
-337.472
-339.207
-342.149
-343.366
-345.185
-342.995
-343.614
-341.506
-337.405
-334.130
-342.549
-337.013
-334.930
-340.958
-339.691
-330.309
-334.318
-344.231
-329.445
-343.557
-339.107
-342.230
-341.695
-339.531
-335.235
-333.009
-337.918
-342.059
-341.433
-340.193
-339.814
-340.136
-341.590
-334.705
-345.891
-337.833
-335.556
-335.819
-343.303
-331.471
-332.003
-343.872
-337.088
-334.566
-339.148
-338.834
-337.470
-341.408
-337.681
-337.154
-337.584
-338.369
-332.976
-335.285
-345.255
-337.996
-337.912
-341.849
-333.899
-345.007
-342.551
-333.061
-343.418
-341.639
-335.387
-339.207
-345.744
-337.156
-339.422
-338.517
-340.187
-337.748
-338.752
-343.330
-332.929
-337.290
-338.942
-338.830
-347.699
-338.523
-337.284
-337.018
-337.861
-342.737
-341.762
-343.891
-338.013
-333.201
-341.589
-334.805
-334.833
-338.377
-337.113
-338.346
-336.544
-333.371
-343.315
-344.050
-333.658
-345.072
-338.122
-345.640
-339.847
-340.882
-340.565
-341.444
-333.330
-331.732
-337.936
-334.803
-334.721
-335.177
-342.822
-336.880
-340.655
-337.540
-334.268
-341.837
-333.062
-332.574
-338.833
-332.932
-337.164
-342.254
-337.818
-340.131
-337.222
-332.798
-333.773
-341.370
-342.599
-336.764
-335.669
-337.673
-338.566
-343.504
-340.266
-339.498
-336.359
-332.764
-343.458
-344.580
-342.855
-341.967
-336.110
-335.978
-333.752
-345.084
-341.981
-341.674
-345.134
-343.803
-338.397
-337.183
-332.371
-337.807
-341.367
-346.307
-336.189
-345.004
-343.061
-335.200
-339.229
-336.574
-335.005
-328.139
-330.183
-348.685
-339.125
-344.953
-334.946
-332.166
-342.533
-341.742
-331.409
-338.516
-340.003
-345.737
-346.969
-338.454
-334.977
-340.351
-344.141
-337.580
-334.563
-339.557
-339.814
-335.936
-340.127
-341.245
-339.669
-335.354
-340.066
-342.180
-339.356
-333.849
-340.934
-342.020
-336.067
-343.254
-333.770
-340.259
-342.185
-336.728
-338.381
-337.467
-340.078
-341.749
-342.859
-334.318
-333.397
-339.043
-335.844
-343.706
-341.494
-330.499
-339.475
-335.302
-338.487
-334.758
-340.588
-338.833
-334.901
-345.677
-341.962
-340.418
-341.290
-337.218
-340.606
-342.887
-342.083
-342.856
-342.560
-340.573
-342.534
-347.724
-347.259
-342.868
-344.438
-333.256
-336.517
-348.880
-342.780
-340.929
-344.953
-345.626
-345.291
-339.348
-353.176
-341.254
-336.754
-339.860
-343.303
-341.861
-338.312
-342.211
-346.812
-337.519
-341.669
-344.350
-334.633
-339.871
-341.547
-340.104
-340.553
-337.535
-339.294
-342.204
-341.747
-339.524
-338.541
-339.036
-336.172
-341.957
-331.228
-345.711
-344.370
-340.864
-341.731
-339.470
-337.685
-339.540
-333.041
-332.775
-333.293
-327.165
-342.105
-343.457
-346.563
-341.970
-336.013
-341.890
-339.415
-336.642
-336.881
-333.806
-342.715
-344.188
-330.355
-344.428
-346.480
-333.254
-332.038
-345.100
-343.150
-339.211
-342.817
-343.767
-340.710
-343.229
-337.223
-336.608
-334.926
-339.509
-341.817
-342.723
-337.605
-337.890
-337.276
-336.347
-340.686
-334.765
-340.648
-338.620
-340.005
-340.066
-341.851
-339.814
-338.392
-334.736
-342.123
-336.096
-338.611
-346.725
-338.019
-336.153
-338.046
-327.301
-331.943
-339.146
-341.518
-337.387
-340.788
-340.657
-342.705
-329.328
-331.304
-340.965
-340.675
-337.441
-339.430
-342.357
-339.829
-339.712
-339.805
-340.905
-342.084
-337.999
-331.724
-340.914
-341.911
-335.499
-334.570
-340.614
-335.969
-339.165
-342.849
-349.102
-335.903
-340.997
-343.827
-336.446
-343.339
-337.546
-342.258
-342.818
-343.558
-336.838
-340.406
-338.199
-341.309
-340.770
-334.326
-332.109
-337.130
-340.914
-333.524
-336.900
-330.448
-343.936
-336.047
-334.941
-345.013
-337.273
-334.146
-345.864
-343.264
-337.578
-337.912
-337.700
-337.656
-342.341
-345.521
-335.253
-344.271
-340.728
-339.428
-337.091
-335.450
-341.590
-336.232
-335.078
-340.534
-340.497
-340.979
-337.978
-342.341
-338.604
-336.165
-340.481
-338.084
-341.839
-341.425
-338.408
-335.125
-339.574
-346.502
-343.162
-338.194
-337.636
-342.759
-338.679
-341.007
-339.908
-337.025
-342.531
-337.747
-340.046
-343.906
-346.776
-338.618
-336.033
-336.746
-340.537
-337.554
-338.828
-343.001
-340.101
-340.327
-331.561
-336.556
-340.687
-345.859
-344.949
-340.384
-345.046
-346.390
-339.984
-336.966
-342.375
-340.512
-338.656
-337.826
-344.852
-335.650
-337.869
-338.115
-338.515
-335.197
-341.244
-333.511
-341.389
-337.653
-338.472
-341.339
-338.140
-340.524
-343.692
-337.157
-335.627
-330.953
-344.103
-342.520
-333.620
-337.919
-337.571
-344.245
-341.796
-342.325
-338.009
-337.771
-351.997
-342.177
-338.952
-344.106
-342.528
-334.382
-334.727
-337.186
-341.349
-340.972
-349.109
-334.007
-336.666
-340.378
-341.607
-341.053
-337.620
-338.157
-337.719
-334.568
-334.161
-337.855
-343.580
-338.876
-327.549
-336.651
-340.239
-335.728
-331.979
-337.836
-331.910
-338.507
-335.884
-343.106
-343.290
-341.754
-343.386
-339.991
-338.811
-336.791
-336.908
-343.397
-336.567
-341.974
-330.487
-339.521
-336.749
-341.552
-338.192
-341.357
-338.866
-342.930
-334.424
-337.869
-335.086
-333.890
-336.802
-343.056
-334.956
-341.137
-345.341
-345.236
-342.227
-338.917
-339.036
-338.210
-338.152
-341.525
-341.124
-336.851
-340.550
-340.926
-329.561
-340.749
-327.249
-338.702
-338.144
-334.719
-336.783
-338.838
-343.127
-340.591
-334.302
-344.141
-338.742
-335.714
-346.311
-341.146
-341.278
-339.614
-339.752
-344.865
-345.572
-340.699
-339.247
-342.981
-331.793
-333.013
-338.334
-341.597
-335.863
-336.483
-342.589
-345.429
-339.355
-341.031
-338.551
-339.264
-338.213
-338.887
-333.215
-338.232
-347.243
-343.767
-336.515
-338.617
-337.446
-343.128
-341.267
-338.303
-338.599
-335.229
-339.778
-337.917
-340.926
-334.695
-340.176
-340.761
-331.877
-338.123
-341.468
-340.167
-339.920
-337.541
-350.045
-340.428
-340.785
-337.125
-343.582
-342.518
-342.835
-339.345
-337.106
-338.046
-338.315
-333.404
-335.339
-343.857
-337.380
-335.056
-339.760
-339.398
-342.135
-340.996
-337.730
-334.832
-338.840
-339.267
-345.131
-338.044
-339.019
-335.519
-348.530
-345.024
-338.963
-339.781
-339.952
-338.062
-345.298
-344.057
-340.243
-339.371
-335.817
-334.520
-340.697
-340.300
-337.193
-341.889
-340.699
-341.825
-334.581
-337.376
-344.906
-337.586
-335.063
-335.932
-345.020
-346.506
-336.892
-339.633
-339.815
-336.400
-338.580
-335.821
-341.173
-337.939
-334.452
-338.367
-340.663
-341.816
-332.759
-340.109
-338.376
-342.353
-339.636
-335.990
-340.228
-339.618
-337.902
-339.949
-343.412
-341.225
-340.771
-335.834
-338.539
-340.765
-329.076
-333.164
-340.640
-341.949
-341.363
-334.204
-328.623
-329.480
-333.573
-340.501
-340.294
-341.680
-333.320
-335.371
-332.977
-329.259
-331.070
-340.360
-337.524
-337.520
-334.713
-339.492
-340.748
-334.438
-338.444
-339.988
-336.810
-336.001
-345.592
-333.397
-334.857
-336.193
-340.107
-338.300
-338.848
-340.893
-333.237
-342.568
-342.361
-342.445
-341.476
-340.152
-341.203
-340.196
-343.225
-345.124
-338.124
-341.395
-340.542
-334.888
-339.611
-337.903
-338.079
-338.779
-338.402
-336.493
-339.855
-330.656
-338.327
-340.209
-331.654
-339.993
-337.593
-339.325
-336.840
-330.793
-336.984
-334.074
-336.450
-340.888
-335.234
-334.482
-341.614
-338.895
-342.388
-337.291
-339.994
-337.996
-334.520
-341.925
-333.572
-336.780
-341.808
-337.980
-342.637
-344.725
-337.630
-341.245
-347.100
-341.947
-346.369
-332.924
-337.415
-337.834
-341.364
-340.668
-340.791
-337.028
-331.095
-338.058
-344.314
-335.997
-339.976
-333.126
-337.971
-340.186
-341.899
-339.043
-338.384
-330.339
-337.801
-332.836
-336.796
-332.767
-342.126
-339.485
-340.198
-338.511
-338.456
-342.577
-339.353
-340.352
-337.916
-338.021
-326.325
-335.088
-342.352
-341.319
-340.880
-342.265
-340.075
-336.095
-336.766
-338.469
-337.096
-339.008
-343.133
-341.814
-343.610
-338.930
-344.920
-344.958
-339.235
-343.220
-339.557
-338.081
-336.868
-340.521
-339.101
-339.564
-330.946
-332.752
-347.127
-342.132
-348.904
-345.693
-336.503
-338.805
-338.654
-344.435
-338.610
-340.883
-341.812
-344.788
-344.312
-335.008
-338.635
-335.953
-338.351
-341.909
-334.772
-335.789
-344.559
-334.331
-338.838
-335.188
-332.550
-340.669
-331.735
-333.364
-344.931
-344.627
-337.791
-338.648
-344.267
-339.501
-341.085
-340.415
-338.947
-344.770
-329.525
-342.392
-340.506
-340.160
-344.623
-342.988
-339.985
-339.981
-338.699
-343.481
-337.446
-340.485
-337.574
-337.775
-339.283
-347.516
-340.814
-340.321
-335.853
-334.201
-338.600
-342.041
-340.795
-339.686
-335.741
-335.756
-342.549
-346.204
-340.656
-334.737
-347.964
-343.241
-341.374
-335.907
-347.455
-345.507
-344.331
-334.881
-344.706
-345.240
-340.458
-341.890
-339.962
-341.397
-339.636
-340.040
-339.416
-337.144
-334.441
-344.492
-335.483
-338.676
-341.454
-339.298
-335.577
-334.414
-340.740
-337.418
-343.349
-342.512
-338.545
-336.758
-340.742
-336.715
-335.462
-341.395
-341.615
-340.309
-340.428
-345.454
-338.930
-339.398
-339.240
-344.779
-334.175
-340.495
-343.091
-333.611
-335.328
-337.147
-342.880
-338.064
-332.015
-340.246
-350.998
-338.442
-330.377
-335.596
-336.735
-347.708
-336.161
-331.182
-336.926
-336.583
-338.675
-332.712
-335.932
-335.361
-338.410
-347.254
-342.331
-341.370
-339.487
-338.907
-339.791
-336.967
-334.798
-338.419
-340.839
-341.458
-341.281
-339.072
-338.522
-339.682
-329.673
-343.129
-340.803
-340.156
-340.841
-342.988
-330.221
-337.667
-336.788
-333.270
-347.065
-339.795
-341.002
-336.866
-337.674
-347.239
-334.365
-340.515
-332.070
-342.742
-336.870
-338.022
-342.338
-333.145
-342.865
-345.636
-338.136
-333.031
-339.436
-341.270
-343.052
-341.078
-342.569
-337.161
-332.501
-340.453
-337.349
-339.526
-338.424
-343.137
-348.260
-338.021
-337.952
-340.411
-334.134
-333.323
-343.677
-330.153
-340.569
-336.145
-348.396
-342.097
-340.795
-343.745
-338.836
-336.477
-340.380
-342.564
-337.483
-340.642
-338.687
-338.814
-341.160
-342.880
-347.465
-336.225
-338.869
-336.724
-345.056
-341.018
-341.362
-342.518
-342.425
-334.372
-344.375
-345.352
-336.623
-338.291
-339.169
-344.573
-341.040
-337.521
-337.391
-343.330
-342.655
-344.560
-342.537
-341.667
-335.451
-341.554
-331.165
-336.549
-339.791
-340.871
-343.277
-337.321
-344.383
-338.476
-339.298
-339.740
-332.579
-341.595
-338.236
-332.511
-337.800
-342.407
-341.716
-337.647
-338.749
-343.372
-329.772
-341.669
-340.793
-340.405
-336.651
-337.186
-340.236
-339.304
-341.985
-339.389
-347.159
-341.434
-339.143
-334.688
-331.640
-335.884
-344.721
-338.210
-334.219
-342.457
-334.625
-338.254
-331.921
-336.398
-333.621
-340.088
-333.865
-333.584
-340.900
-339.212
-344.914
-336.897
-335.930
-342.379
-341.122
-343.141
-344.262
-341.626
-340.894
-342.353
-343.423
-341.895
-329.546
-328.636
-344.618
-346.770
-339.319
-340.766
-342.512
-339.621
-341.158
-337.554
-340.306
-337.968
-338.593
-344.704
-339.455
-343.558
-335.526
-336.389
-334.788
-340.947
-342.187
-335.681
-339.328
-339.639
-340.044
-342.456
-336.663
-329.250
-343.416
-341.311
-338.952
-336.086
-338.613
-341.000
-336.701
-337.679
-339.320
-340.982
-337.972
-339.161
-345.425
-345.242
-328.741
-326.460
-343.153
-335.587
-339.479
-336.618
-343.385
-345.970
-333.702
-337.603
-339.602
-338.074
-343.356
-337.374
-337.912
-338.135
-337.513
-337.901
-330.056
-341.510
-340.412
-348.069
-335.864
-339.983
-339.231
-349.229
-339.882
-345.285
-337.688
-342.047
-339.676
-339.593
-333.938
-330.906
-341.597
-341.565
-337.135
-341.686
-338.818
-334.251
-345.091
-337.562
-345.152
-333.304
-338.412
-336.646
-341.443
-335.240
-339.654
-339.594
-339.496
-344.553
-335.944
-336.826
-342.170
-338.360
-341.510
-336.663
-334.490
-338.260
-344.217
-334.774
-339.923
-336.586
-335.902
-340.145
-339.369
-336.229
-343.601
-341.170
-331.291
-331.303
-338.077
-335.011
-337.133
-341.558
-336.467
-336.188
-338.729
-343.317
-337.334
-344.967
-340.877
-338.994
-336.668
-338.858
-341.322
-338.666
-332.043
-336.359
-335.934
-341.276
-337.089
-341.003
-341.757
-337.499
-336.995
-336.201
-340.951
-338.660
-337.937
-345.143
-336.683
-344.124
-338.109
-334.942
-335.809
-337.206
-341.485
-336.932
-342.391
-336.429
-333.608
-340.060
-338.346
-340.467
-343.492
-340.216
-339.438
-335.229
-330.276
-338.542
-341.278
-343.461
-341.787
-334.530
-343.892
-342.809
-334.591
-342.941
-339.194
-338.788
-342.488
-336.237
-336.313
-342.482
-338.365
-339.904
-337.725
-341.149
-344.194
-339.254
-339.107
-340.309
-342.524
-339.079
-344.467
-341.343
-342.644
-334.873
-339.649
-330.519
-341.078
-339.986
-344.913
-336.624
-339.891
-342.523
-337.706
-332.502
-326.987
-335.904
-333.839
-339.616
-351.573
-339.689
-341.539
-337.002
-338.622
-343.140
-340.378
-331.770
-334.373
-343.922
-338.460
-335.574
-338.850
-335.941
-345.488
-340.815
-338.257
-338.035
-338.628
-343.021
-340.185
-335.794
-340.471
-336.911
-349.170
-343.269
-337.607
-345.089
-332.623
-347.445
-341.622
-341.429
-337.889
-340.008
-340.944
-338.824
-338.130
-341.233
-336.946
-345.417
-337.947
-336.748
-335.453
-339.448
-340.323
-342.689
-341.557
-343.285
-334.175
-333.001
-346.267
-341.029
-340.682
-341.512
-344.225
-334.507
-339.920
-340.563
-330.849
-335.509
-338.822
-337.528
-350.820
-342.908
-341.930
-334.905
-346.150
-343.578
-343.342
-338.178
-342.364
-341.033
-344.188
-338.455
-327.699
-340.057
-338.434
-333.717
-337.865
-335.518
-342.757
-345.482
-336.235
-342.007
-335.277
-342.491
-338.987
-336.335
-342.266
-338.542
-338.078
-342.610
-329.577
-339.731
-344.384
-339.770
-341.938
-343.576
-332.744
-336.370
-336.785
-331.316
-335.059
-340.244
-343.855
-336.424
-334.460
-347.253
-341.033
-339.968
-343.165
-338.036
-332.139
-332.997
-334.736
-334.819
-345.065
-341.665
-335.385
-344.470
-340.557
-337.564
-347.021
-338.491
-339.042
-333.539
-338.932
-340.185
-338.971
-329.718
-341.338
-336.321
-323.622
-345.102
-335.255
-339.697
-343.771
-345.707
-332.588
-337.754
-337.662
-333.694
-345.004
-338.597
-337.115
-337.852
-339.961
-339.401
-344.408
-339.958
-341.349
-344.308
-336.944
-343.426
-339.902
-335.342
-340.374
-332.306
-338.385
-337.099
-343.945
-339.712
-339.481
-336.693
-341.303
-338.767
-331.841
-336.990
-347.728
-335.274
-344.988
-338.966
-336.106
-338.008
-339.205
-341.627
-338.204
-341.821
-338.796
-338.748
-341.287
-341.024
-330.355
-340.161
-335.198
-334.327
-340.397
-338.743
-342.942
-340.816
-342.653
-340.098
-338.556
-330.647
-341.562
-342.766
-339.445
-338.802
-342.491
-338.469
-342.808
-347.641
-342.566
-340.500
-342.311
-340.720
-340.279
-338.153
-340.193
-338.065
-342.938
-343.990
-341.057
-345.587
-336.778
-342.587
-341.559
-339.217
-337.824
-341.592
-341.787
-334.764
-338.884
-333.957
-335.771
-337.508
-335.765
-333.732
-340.882
-336.328
-342.420
-339.304
-339.531
-338.627
-331.221
-340.188
-339.409
-335.306
-338.306
-331.269
-340.839
-338.284
-334.836
-344.780
-340.832
-344.948
-341.592
-336.726
-338.594
-344.846
-339.854
-342.173
-332.704
-339.295
-340.565
-334.488
-343.607
-341.215
-341.233
-346.468
-338.026
-339.127
-346.099
-347.221
-339.613
-334.981
-332.268
-338.249
-335.497
-338.019
-341.687
-335.338
-333.757
-338.904
-337.506
-346.829
-335.326
-336.617
-344.578
-345.488
-336.812
-342.940
-345.121
-346.993
-341.089
-335.970
-341.783
-344.333
-343.027
-333.780
-341.527
-338.513
-340.012
-341.511
-343.239
-339.319
-339.649
-342.723
-332.781
-340.165
-337.437
-336.385
-347.503
-337.935
-337.173
-345.071
-338.606
-343.043
-346.464
-335.814
-340.509
-338.729
-341.839
-339.382
-335.526
-344.465
-336.574
-343.417
-334.452
-338.657
-338.444
-336.920
-341.624
-332.454
-341.031
-332.512
-338.658
-338.832
-337.178
-336.380
-337.502
-341.910
-339.878
-339.204
-337.817
-332.255
-339.092
-332.267
-340.924
-337.630
-346.022
-340.129
-331.857
-338.924
-342.252
-338.054
-339.228
-336.363
-344.655
-341.404
-335.828
-338.323
-335.466
-343.091
-336.774
-338.835
-333.969
-338.509
-338.329
-345.651
