# Supplementary material for: A Fast and Efficient Approach for Genomic Selection with High-Density Markers
Source: G3 (Bethesda). 2012 Oct 1;2(10):1179–84. doi: 10.1534/g3.112.003822 (PMC3464110; doi:10.1534/g3.112.003822)
Supplement: Supporting Information [file supp_2.10.1179_FileS1.zip › Rep1_50/Rep15/Y5]

-340.514
-337.436
-336.753
-338.121
-340.644
-334.353
-333.562
-333.914
-337.553
-335.278
-335.917
-338.224
-339.514
-339.277
-338.403
-343.327
-342.478
-341.656
-336.192
-341.355
-333.313
-340.984
-340.416
-336.040
-330.290
-334.395
-342.882
-341.485
-343.118
-341.619
-340.150
-335.440
-342.315
-336.255
-345.848
-341.037
-339.423
-338.909
-339.398
-338.985
-345.652
-336.934
-343.006
-335.452
-329.752
-339.026
-339.674
-336.577
-342.888
-339.888
-341.360
-337.015
-336.578
-340.554
-347.714
-341.468
-340.609
-341.848
-340.365
-334.136
-339.921
-336.868
-336.878
-340.046
-340.567
-340.677
-340.475
-331.287
-334.987
-340.771
-344.563
-341.318
-337.233
-333.027
-338.288
-341.798
-346.352
-339.744
-344.712
-343.471
-340.926
-339.439
-338.794
-336.054
-344.157
-342.065
-343.497
-344.590
-337.375
-334.940
-335.339
-339.267
-341.276
-338.758
-343.975
-335.299
-344.589
-351.659
-337.967
-337.632
-350.063
-336.840
-348.660
-333.581
-339.126
-338.548
-344.587
-342.690
-338.673
-339.651
-336.526
-337.922
-338.388
-339.048
-338.878
-336.115
-346.611
-338.210
-336.920
-331.333
-340.992
-344.362
-342.565
-338.884
-337.599
-341.296
-348.801
-342.107
-344.531
-343.764
-336.020
-338.883
-341.167
-332.129
-341.359
-339.583
-340.443
-343.911
-343.274
-338.102
-335.765
-333.891
-337.195
-341.344
-346.590
-346.125
-342.547
-342.726
-337.048
-342.384
-335.344
-342.331
-339.684
-346.078
-338.326
-344.621
-336.075
-337.918
-341.703
-335.426
-338.835
-342.434
-334.585
-340.849
-341.105
-338.229
-334.861
-339.431
-340.898
-334.543
-338.804
-339.383
-340.948
-339.302
-334.101
-338.547
-339.581
-342.141
-339.528
-341.640
-340.644
-341.414
-333.264
-340.345
-338.477
-338.313
-337.232
-347.478
-336.451
-335.487
-346.681
-340.432
-337.076
-339.014
-347.850
-339.255
-344.460
-340.043
-340.992
-336.134
-340.484
-344.392
-345.556
-345.551
-350.332
-340.705
-337.468
-339.925
-346.551
-336.293
-348.472
-342.261
-342.878
-341.616
-338.975
-338.559
-335.686
-332.869
-343.631
-341.975
-344.320
-339.052
-335.229
-340.562
-343.023
-340.043
-339.962
-335.574
-337.530
-338.333
-332.790
-335.975
-330.004
-336.388
-344.598
-341.261
-328.265
-341.454
-336.429
-339.139
-339.679
-337.668
-337.745
-335.416
-334.952
-339.126
-340.071
-343.683
-343.567
-342.903
-344.386
-338.472
-335.077
-345.179
-339.087
-343.845
-344.562
-336.486
-341.710
-341.965
-343.007
-340.017
-335.986
-337.291
-335.276
-337.516
-341.956
-335.870
-333.502
-337.668
-339.908
-341.250
-339.419
-337.774
-336.360
-344.094
-341.613
-337.023
-341.268
-330.533
-340.486
-335.968
-338.470
-336.500
-337.822
-339.051
-339.487
-334.786
-346.928
-338.264
-331.319
-342.235
-344.226
-347.972
-345.275
-329.904
-344.117
-339.711
-343.232
-338.929
-336.328
-334.489
-348.628
-336.150
-327.140
-334.350
-341.504
-345.503
-338.042
-344.344
-338.844
-334.278
-337.467
-339.115
-337.355
-338.359
-338.661
-338.848
-341.460
-338.613
-342.685
-342.480
-344.669
-337.494
-337.917
-340.477
-339.226
-337.964
-335.193
-343.558
-337.667
-335.592
-333.541
-343.966
-337.719
-347.087
-341.946
-344.107
-344.669
-333.024
-336.623
-342.512
-338.254
-332.592
-345.822
-343.346
-331.994
-338.831
-338.285
-337.943
-340.476
-335.216
-334.100
-341.544
-341.431
-342.850
-336.984
-341.987
-340.788
-336.684
-341.986
-338.342
-339.779
-335.704
-340.001
-337.637
-331.015
-336.752
-339.965
-336.326
-336.670
-339.135
-344.676
-338.951
-332.822
-341.031
-341.039
-341.682
-336.260
-330.960
-341.513
-338.338
-336.916
-338.900
-345.499
-341.779
-340.767
-342.273
-344.843
-342.956
-337.147
-340.988
-329.097
-338.204
-340.185
-339.279
-339.013
-337.584
-338.657
-337.999
-340.665
-335.802
-338.340
-339.227
-339.530
-337.247
-340.032
-339.244
-337.362
-337.421
-339.765
-339.459
-332.069
-341.315
-339.302
-329.896
-340.875
-340.572
-338.751
-336.147
-341.206
-343.112
-336.487
-334.645
-342.037
-330.776
-336.549
-335.860
-338.682
-336.310
-338.555
-338.990
-338.956
-338.710
-335.680
-337.015
-336.859
-342.264
-336.085
-335.375
-339.830
-341.364
-340.308
-340.006
-340.319
-341.362
-335.957
-337.831
-347.058
-340.353
-328.415
-336.167
-336.920
-334.596
-332.241
-334.284
-343.026
-338.932
-336.586
-344.777
-338.370
-338.512
-337.927
-335.336
-341.175
-335.672
-340.993
-334.312
-336.863
-343.874
-343.299
-340.260
-341.913
-337.373
-336.683
-334.661
-332.855
-337.010
-342.403
-339.604
-343.182
-342.541
-342.660
-335.357
-339.053
-339.639
-342.132
-340.645
-346.828
-339.291
-340.440
-345.391
-341.396
-340.081
-343.080
-339.707
-342.034
-340.744
-336.791
-338.495
-337.273
-328.541
-341.527
-336.873
-337.428
-338.420
-337.738
-339.144
-339.762
-340.826
-334.889
-333.046
-338.295
-335.885
-332.285
-341.110
-345.842
-336.239
-339.196
-340.205
-337.589
-332.668
-338.144
-335.080
-336.320
-338.590
-347.597
-336.667
-340.027
-346.158
-337.489
-340.564
-344.389
-343.702
-338.863
-339.593
-333.200
-342.667
-342.369
-341.700
-332.500
-340.048
-346.859
-344.316
-340.208
-337.582
-336.698
-340.367
-344.633
-344.677
-338.928
-334.247
-342.659
-339.023
-341.069
-341.302
-341.748
-335.551
-334.092
-338.921
-334.531
-335.658
-334.526
-341.098
-337.416
-338.641
-335.883
-334.392
-346.724
-341.538
-336.191
-342.129
-346.292
-338.741
-336.768
-345.284
-330.596
-336.638
-340.981
-339.061
-334.640
-338.331
-345.227
-339.952
-333.917
-335.795
-341.010
-340.667
-345.271
-337.624
-340.366
-344.126
-341.968
-342.367
-340.027
-337.590
-345.631
-337.092
-341.736
-339.532
-339.355
-338.260
-342.567
-333.776
-340.285
-338.702
-337.821
-345.231
-328.955
-334.966
-334.763
-342.630
-342.111
-340.145
-338.416
-339.967
-337.232
-336.698
-342.566
-338.301
-336.232
-336.290
-337.586
-345.672
-342.963
-341.203
-334.246
-333.808
-336.173
-337.453
-336.148
-341.277
-335.185
-342.201
-343.468
-341.734
-334.490
-342.215
-333.775
-338.642
-344.406
-341.925
-341.490
-339.667
-342.209
-343.498
-337.605
-331.753
-340.681
-345.097
-345.719
-341.964
-337.554
-342.531
-343.057
-339.242
-332.802
-338.350
-343.143
-339.122
-343.184
-347.363
-341.222
-341.891
-343.600
-340.587
-340.941
-336.798
-335.274
-338.139
-343.163
-337.431
-343.413
-340.273
-340.839
-335.045
-338.212
-338.758
-336.552
-338.579
-342.285
-341.146
-341.318
-344.240
-342.924
-343.040
-339.832
-335.578
-340.698
-340.961
-338.076
-340.018
-339.520
-338.943
-335.861
-334.766
-339.320
-341.075
-341.071
-337.405
-339.507
-334.477
-334.629
-340.297
-340.248
-340.449
-341.166
-335.535
-332.676
-335.531
-338.021
-340.366
-338.717
-333.437
-333.719
-346.981
-339.147
-341.092
-339.262
-338.423
-342.153
-340.293
-347.474
-341.963
-334.488
-334.082
-339.610
-337.920
-339.746
-339.839
-344.307
-337.436
-345.131
-339.546
-340.145
-340.622
-342.826
-343.294
-337.540
-333.889
-333.760
-334.301
-337.484
-339.255
-338.068
-338.960
-339.610
-341.420
-337.797
-336.638
-339.946
-343.436
-343.484
-337.541
-335.448
-334.206
-341.425
-337.484
-343.642
-338.487
-338.845
-338.349
-341.235
-332.827
-343.779
-335.837
-339.313
-336.570
-340.899
-341.461
-339.887
-341.229
-336.395
-338.697
-341.698
-334.413
-342.550
-341.274
-340.719
-343.160
-336.298
-334.428
-343.156
-340.743
-343.054
-334.087
-338.346
-333.547
-340.207
-347.223
-332.963
-334.845
-341.163
-338.046
-337.401
-334.937
-336.363
-344.013
-339.047
-335.752
-339.631
-342.978
-339.470
-333.068
-344.036
-339.026
-345.741
-345.635
-340.615
-343.133
-341.132
-345.364
-332.172
-339.562
-337.261
-343.609
-338.726
-335.000
-344.229
-338.352
-338.569
-339.528
-335.324
-340.731
-342.473
-340.171
-341.640
-341.081
-331.014
-332.513
-333.951
-340.113
-343.467
-344.238
-336.006
-334.310
-339.062
-338.926
-343.125
-343.352
-338.566
-336.932
-340.417
-341.672
-334.473
-344.287
-338.168
-348.730
-339.623
-344.681
-340.996
-342.258
-338.178
-338.906
-335.255
-339.349
-337.178
-342.356
-340.080
-345.841
-341.913
-340.786
-342.364
-339.835
-342.319
-338.050
-332.904
-339.101
-338.371
-336.692
-334.703
-337.321
-340.563
-336.977
-336.224
-347.538
-337.581
-337.642
-344.065
-347.256
-340.680
-335.773
-335.791
-347.368
-338.728
-337.707
-333.082
-337.017
-342.758
-341.841
-342.658
-342.893
-341.240
-338.647
-333.662
-337.508
-340.341
-346.049
-337.412
-344.163
-339.440
-336.809
-341.091
-337.361
-335.087
-343.335
-333.685
-338.096
-340.789
-334.380
-334.028
-339.836
-338.530
-327.726
-345.432
-347.446
-340.240
-340.594
-330.178
-337.374
-338.015
-336.513
-339.188
-336.353
-341.381
-337.628
-345.632
-344.660
-337.482
-339.690
-338.139
-342.686
-343.304
-337.033
-345.555
-335.810
-339.956
-337.351
-337.367
-330.106
-342.588
-339.820
-337.114
-343.384
-335.511
-333.778
-347.684
-336.053
-339.710
-332.229
-337.848
-336.884
-346.113
-337.257
-336.376
-343.671
-334.928
-335.412
-335.760
-338.613
-341.235
-345.743
-331.852
-342.142
-343.501
-339.748
-329.806
-333.198
-336.682
-334.583
-340.277
-341.838
-340.397
-336.875
-332.482
-337.466
-338.946
-340.002
-346.324
-338.167
-341.942
-339.594
-339.561
-339.718
-337.273
-343.388
-337.334
-341.099
-337.151
-339.043
-336.525
-336.703
-336.740
-331.024
-338.275
-338.915
-339.324
-342.664
-336.367
-332.015
-343.447
-339.505
-339.147
-337.459
-336.604
-338.229
-333.240
-341.569
-338.071
-339.283
-340.056
-337.842
-345.475
-340.907
-336.511
-341.624
-333.934
-335.173
-340.948
-335.928
-334.474
-341.256
-336.321
-334.768
-334.471
-330.925
-341.784
-342.536
-345.717
-339.704
-339.289
-342.473
-340.894
-342.642
-339.689
-344.400
-340.727
-343.528
-339.165
-338.994
-346.701
-338.022
-347.274
-346.362
-341.915
-337.315
-338.888
-339.066
-331.778
-331.114
-335.092
-339.022
-336.477
-338.806
-342.946
-339.168
-342.070
-339.693
-339.852
-343.581
-339.393
-337.453
-348.447
-343.403
-341.418
-344.888
-344.516
-350.025
-337.865
-339.339
-333.139
-336.904
-328.229
-330.986
-340.626
-338.150
-339.487
-342.159
-345.912
-341.242
-333.525
-333.292
-338.851
-334.808
-341.233
-336.187
-340.953
-339.388
-340.013
-340.954
-337.261
-338.889
-338.872
-342.998
-329.898
-337.977
-341.142
-343.218
-340.722
-347.305
-336.922
-334.604
-338.218
-341.835
-332.292
-340.165
-346.574
-347.699
-335.898
-343.535
-346.993
-345.065
-343.116
-336.774
-343.292
-340.141
-338.421
-341.918
-340.424
-336.212
-333.147
-348.268
-340.590
-340.487
-341.303
-344.556
-341.107
-339.820
-342.346
-335.159
-330.970
-337.838
-342.325
-341.019
-336.639
-337.206
-340.039
-341.038
-345.335
-332.187
-335.156
-337.565
-340.918
-339.468
-338.028
-337.720
-343.832
-340.001
-334.187
-337.923
-338.410
-338.786
-335.014
-332.716
-339.704
-342.133
-346.369
-337.699
-338.969
-344.691
-341.716
-342.845
-337.827
-338.354
-343.756
-341.390
-332.121
-340.880
-333.151
-335.274
-342.539
-345.029
-340.416
-341.698
-340.814
-343.148
-339.548
-340.422
-350.287
-334.826
-341.662
-336.501
-342.064
-342.582
-338.937
-340.429
-341.842
-342.752
-343.209
-337.561
-343.176
-338.401
-342.102
-338.608
-333.252
-346.943
-342.246
-335.271
-343.377
-341.946
-336.102
-340.413
-337.431
-345.195
-336.496
-333.289
-344.392
-343.392
-331.083
-346.425
-329.185
-337.969
-341.969
-341.537
-336.470
-332.918
-338.039
-338.670
-339.148
-342.670
-334.941
-334.165
-337.767
-336.717
-338.905
-346.996
-339.607
-335.801
-346.009
-336.723
-337.844
-336.298
-340.770
-340.237
-333.555
-344.179
-341.178
-334.109
-335.994
-336.172
-333.805
-339.033
-340.461
-336.652
-348.082
-337.680
-338.245
-331.216
-340.794
-340.920
-349.043
-336.593
-340.843
-343.854
-334.654
-340.121
-329.397
-337.900
-338.365
-347.886
-340.858
-336.783
-338.831
-339.149
-332.629
-341.926
-337.784
-345.392
-335.875
-330.843
-337.456
-342.263
-339.529
-342.175
-342.958
-330.287
-339.475
-335.466
-336.958
-340.540
-334.221
-332.381
-336.590
-340.362
-339.766
-337.302
-338.772
-341.952
-337.339
-338.851
-334.344
-340.774
-337.161
-328.659
-341.051
-339.658
-337.632
-340.599
-339.671
-336.793
-340.424
-341.058
-346.563
-335.602
-337.109
-337.178
-334.313
-338.317
-329.884
-334.558
-340.882
-338.333
-333.441
-331.565
-339.357
-343.209
-339.364
-344.990
-329.059
-338.163
-335.665
-340.243
-337.440
-338.755
-341.925
-342.397
-339.443
-341.325
-333.314
-334.998
-347.355
-342.771
-334.655
-339.673
-328.990
-343.201
-343.642
-344.220
-335.331
-336.872
-344.701
-338.412
-342.771
-333.064
-333.741
-336.063
-344.684
-337.226
-340.669
-333.626
-339.335
-339.385
-340.103
-341.573
-336.681
-342.559
-335.379
-347.012
-342.886
-348.506
-332.139
-346.862
-344.870
-339.006
-337.519
-343.742
-332.120
-346.752
-346.661
-347.822
-347.555
-342.001
-339.769
-339.459
-341.694
-336.607
-330.919
-341.210
-343.656
-343.229
-338.880
-346.197
-337.562
-344.666
-345.197
-343.577
-340.540
-342.185
-347.087
-340.841
-339.389
-342.240
-343.819
-337.892
-333.237
-336.765
-338.992
-345.054
-332.993
-344.257
-332.326
-341.844
-338.779
-337.241
-331.570
-340.078
-330.586
-336.554
-335.187
-340.923
-330.513
-343.582
-333.062
-342.324
-335.293
-327.255
-338.304
-345.792
-343.667
-333.109
-334.445
-334.737
-334.234
-342.395
-342.826
-330.878
-338.247
-338.107
-339.031
-340.239
-338.461
-347.510
-342.203
-342.811
-337.213
-333.664
-342.179
-332.867
-336.392
-339.754
-339.929
-341.211
-344.673
-334.513
-340.920
-340.034
-341.904
-343.865
-340.859
-343.595
-342.107
-340.555
-344.599
-343.836
-335.201
-338.551
-337.674
-335.940
-343.001
-343.968
-342.684
-337.540
-338.682
-334.110
-337.107
-339.328
-333.187
-341.453
-340.074
-337.749
-338.084
-336.727
-341.975
-342.741
-337.644
-341.258
-336.789
-332.861
-345.255
-338.525
-336.746
-342.076
-331.266
-335.117
-339.929
-337.709
-348.605
-337.437
-340.025
-333.304
-336.992
-342.305
-333.601
-343.677
-335.567
-339.028
-341.400
-342.353
-342.442
-348.852
-338.906
-339.050
-337.190
-345.869
-344.118
-342.818
-340.777
-338.372
-341.999
-335.675
-335.417
-331.329
-336.779
-344.745
-337.573
-337.694
-335.983
-340.715
-337.768
-342.188
-337.506
-329.629
-344.107
-344.940
-338.868
-329.755
-339.690
-341.308
-341.376
-341.877
-342.452
-337.958
-339.220
-343.275
-338.146
-339.465
-336.489
-339.082
-342.154
-349.897
-336.294
-344.468
-328.523
-333.713
-349.043
-347.415
-334.384
-336.936
-342.531
-343.087
-333.487
-334.554
-340.265
-334.457
-335.696
-334.976
-342.931
-345.232
-336.321
-337.350
-336.328
-334.097
-337.563
-331.123
-345.261
-333.759
-337.234
-338.657
-346.269
-345.644
-335.891
-337.092
-337.953
-339.130
-344.758
-333.725
-343.223
-339.081
-336.451
-326.810
-334.104
-338.125
-341.536
-339.154
-337.124
-342.423
-340.100
-337.981
-342.279
-340.764
-337.481
-335.765
-336.336
-342.644
-336.896
-337.016
-341.217
-336.351
-340.263
-347.923
-340.130
-343.936
-338.509
-339.158
-344.827
-337.646
-340.575
-336.609
-345.757
-342.505
-340.345
-339.043
-339.029
-343.134
-340.814
-336.928
-338.550
-339.148
-338.098
-339.606
-335.300
-343.327
-336.331
-341.152
-343.055
-341.107
-343.284
-336.702
-334.533
-346.631
-343.124
-334.950
-335.873
-335.574
-339.726
-335.948
-340.988
-335.867
-336.170
-338.270
-345.650
-336.041
-339.797
-332.350
-344.475
-331.642
-335.338
-341.879
-343.537
-342.092
-338.611
-337.330
-345.185
-344.242
-336.939
-331.232
-336.564
-347.345
-342.239
-329.668
-329.789
-344.403
-336.117
-339.821
-330.331
-345.364
-334.965
-337.087
-333.448
-338.822
-337.468
-334.125
-339.186
-337.113
-337.399
-340.683
-337.772
-336.925
-347.248
-340.561
-342.036
-340.385
-336.595
-339.516
-338.698
-345.061
-339.991
-344.667
-342.162
-339.376
-344.510
-341.861
-342.058
-338.174
-345.774
-344.365
-337.630
-336.580
-338.711
-337.443
-338.189
-339.064
-342.895
-343.663
-349.820
-343.610
-337.464
-337.219
-339.643
-343.909
-342.967
-340.710
-341.453
-337.346
-341.170
-340.826
-331.206
-338.519
-338.206
-337.339
-339.842
-342.765
-330.616
-339.366
-343.832
-339.597
-345.031
-340.175
-338.602
-339.984
-343.320
-341.567
-341.465
-329.495
-342.772
-335.622
-340.217
-340.853
-334.116
-335.655
-340.899
-341.271
-339.464
-336.060
-337.861
-338.682
-341.517
-338.074
-334.315
-339.858
-343.358
-337.566
-338.996
-334.736
-338.252
-337.492
-329.116
-337.307
-338.648
-340.726
-341.617
-336.190
-342.188
-341.944
-346.603
-339.930
-346.416
-333.507
-349.254
-345.144
-333.924
-339.596
-334.208
-336.903
-344.062
-337.539
-336.414
-337.904
-343.724
-337.404
-345.474
-340.296
-342.599
-342.016
-339.204
-337.666
-337.783
-334.754
-342.608
-340.178
-340.187
-344.832
-332.888
-335.733
-344.458
-341.809
-345.319
-341.640
-341.459
-343.576
-341.848
-341.245
-339.710
-341.004
-331.857
-342.530
-341.836
-336.413
-338.279
-340.741
-344.601
-335.608
-337.340
-342.661
-340.239
-341.853
-336.516
-336.502
-331.431
-334.436
-342.876
-336.982
-339.055
-341.369
-339.733
-341.791
-339.868
-334.317
-339.189
-338.414
-335.600
-333.038
-343.596
-338.974
-335.293
-336.526
-338.704
-339.756
-342.882
-344.576
-345.371
-341.168
-337.227
-336.077
-342.670
-335.239
-339.642
-334.664
-338.756
-338.812
-340.079
-334.450
-334.935
-334.317
-335.991
-341.811
-344.097
-342.635
-341.150
-335.993
-338.685
-333.820
-340.412
-336.721
-341.158
-340.351
-341.518
-332.149
-340.105
-337.503
-335.866
-338.762
-331.088
-341.476
-330.987
-340.483
-337.447
-333.319
-338.769
-329.106
-340.536
-333.091
-340.167
-339.249
-345.003
-341.363
-345.429
-339.175
-342.629
-340.838
-336.634
-340.285
-339.449
-339.865
-335.886
-338.769
-339.864
-338.442
-341.787
-336.206
-337.823
-340.072
-335.667
-335.756
-334.704
-336.126
-337.400
-340.349
-338.939
-342.761
-338.936
-346.301
-337.083
-341.348
-344.330
-338.891
-340.760
-339.235
-339.207
-339.872
-337.684
-337.310
-343.274
-338.416
-335.646
-334.382
-331.043
-334.770
-339.081
-336.815
-338.063
-335.931
-340.647
-328.987
-340.741
-332.481
-336.916
-340.164
-344.922
-333.413
-340.152
-347.524
-342.004
-338.978
-342.593
-338.496
-339.858
-337.048
-338.722
-337.725
-334.421
-345.054
-334.547
-342.034
-336.502
-335.880
-344.758
-338.555
-335.839
-338.832
-339.824
-335.229
-337.686
-339.960
-337.301
-333.065
-338.591
-339.454
-343.212
-336.737
-341.371
-336.118
-337.930
-344.941
-335.608
-335.132
-340.523
-343.902
-341.349
-345.630
-349.625
-343.701
-341.033
-339.759
-334.871
-342.950
-343.831
-338.427
-339.015
-329.126
-337.757
-341.990
-340.014
-343.668
-333.535
-339.985
-335.129
-337.415
-337.365
-334.837
