# Supplementary material for: A Fast and Efficient Approach for Genomic Selection with High-Density Markers
Source: G3 (Bethesda). 2012 Oct 1;2(10):1179–84. doi: 10.1534/g3.112.003822 (PMC3464110; doi:10.1534/g3.112.003822)
Supplement: Supporting Information [file supp_2.10.1179_FileS1.zip › Rep1_50/Rep15/Y6]

-344.536
-338.697
-335.570
-340.382
-340.695
-340.890
-340.256
-342.146
-342.626
-347.843
-339.795
-335.497
-341.243
-337.223
-331.901
-339.945
-341.224
-335.140
-343.053
-333.384
-340.083
-339.323
-339.296
-345.543
-343.714
-335.306
-341.723
-340.393
-343.792
-338.952
-335.522
-330.997
-338.735
-345.072
-334.420
-343.013
-339.418
-337.148
-342.247
-346.288
-331.850
-345.602
-340.365
-344.510
-347.013
-340.641
-334.737
-331.123
-336.764
-344.232
-332.884
-338.338
-338.882
-346.992
-337.463
-334.783
-343.215
-341.996
-344.118
-338.383
-335.803
-348.150
-339.539
-334.318
-334.169
-333.922
-324.244
-331.627
-337.581
-335.350
-339.276
-342.423
-340.072
-344.268
-336.790
-343.849
-335.814
-332.205
-335.345
-333.376
-329.227
-333.014
-333.339
-339.311
-332.054
-335.547
-347.220
-343.471
-341.243
-343.025
-336.701
-340.223
-341.789
-337.992
-331.713
-338.792
-339.033
-334.624
-341.318
-343.895
-343.201
-342.716
-341.537
-338.772
-339.016
-335.469
-347.988
-344.044
-337.882
-341.538
-334.126
-343.063
-334.695
-333.466
-345.916
-331.404
-333.792
-333.133
-341.272
-338.546
-343.465
-340.729
-327.398
-338.709
-334.451
-336.223
-338.846
-338.354
-337.446
-338.173
-338.380
-339.252
-340.775
-339.670
-335.752
-341.324
-336.704
-343.742
-334.824
-336.158
-340.274
-338.053
-334.650
-342.270
-339.423
-338.242
-339.987
-339.233
-335.542
-336.195
-335.167
-342.487
-332.764
-342.708
-336.683
-336.657
-343.579
-341.094
-337.184
-334.911
-342.139
-340.975
-336.736
-334.242
-341.461
-338.646
-341.150
-342.622
-337.894
-347.417
-334.452
-334.306
-327.460
-336.761
-330.733
-332.647
-335.190
-336.025
-339.182
-343.737
-340.042
-331.412
-345.595
-340.547
-338.933
-343.230
-329.007
-338.455
-333.109
-342.066
-341.071
-338.446
-342.271
-335.067
-345.087
-337.721
-344.905
-333.174
-336.534
-329.197
-343.989
-343.687
-345.322
-336.613
-342.498
-342.557
-337.977
-336.563
-334.839
-340.940
-336.449
-341.196
-339.517
-338.235
-328.239
-337.222
-330.987
-340.804
-339.873
-337.294
-333.721
-337.257
-335.685
-342.842
-340.920
-342.583
-340.331
-341.677
-335.513
-333.384
-341.697
-341.254
-344.019
-343.837
-344.297
-341.168
-338.467
-338.301
-346.944
-335.911
-339.543
-341.397
-346.514
-336.055
-340.567
-341.770
-340.378
-340.717
-336.779
-341.593
-343.708
-333.693
-340.980
-331.950
-338.534
-337.641
-335.234
-339.931
-343.858
-338.893
-342.259
-337.124
-343.268
-338.023
-337.885
-340.507
-330.774
-341.299
-335.010
-338.036
-326.359
-337.716
-334.738
-336.277
-338.100
-336.086
-345.382
-336.643
-340.903
-339.731
-336.772
-336.352
-335.452
-333.797
-337.155
-335.098
-340.086
-339.996
-334.182
-338.459
-337.961
-336.715
-339.318
-339.695
-339.501
-335.268
-343.537
-349.936
-342.206
-338.286
-341.865
-337.851
-332.424
-343.816
-343.494
-341.121
-343.115
-340.005
-339.353
-340.054
-339.083
-335.982
-339.217
-337.570
-335.820
-336.314
-338.003
-342.026
-332.253
-334.563
-340.432
-345.110
-340.058
-339.459
-333.725
-338.544
-334.373
-332.932
-333.721
-339.172
-331.303
-333.092
-337.341
-342.200
-339.137
-342.990
-342.432
-340.858
-343.416
-338.745
-336.211
-335.921
-333.051
-335.894
-337.977
-345.660
-336.117
-337.463
-337.061
-340.626
-340.418
-337.982
-338.045
-330.981
-333.828
-332.740
-327.218
-342.506
-341.163
-335.718
-336.497
-336.755
-335.533
-341.336
-339.099
-342.656
-337.158
-340.818
-343.120
-336.917
-337.106
-342.380
-342.859
-342.093
-342.452
-334.680
-346.869
-336.520
-342.636
-350.421
-342.165
-341.366
-340.718
-335.365
-338.855
-342.769
-346.664
-339.901
-328.924
-337.743
-343.087
-333.484
-330.498
-338.853
-337.330
-337.900
-342.753
-340.361
-337.134
-336.315
-332.220
-332.677
-349.816
-339.584
-334.296
-340.897
-338.645
-335.754
-337.964
-329.999
-341.772
-342.543
-344.451
-339.450
-338.382
-343.057
-340.124
-339.819
-339.767
-338.535
-337.126
-338.517
-345.766
-339.343
-337.767
-335.088
-339.335
-338.014
-337.609
-341.735
-342.284
-341.294
-339.841
-340.830
-339.642
-331.894
-344.111
-340.319
-338.924
-340.071
-344.203
-329.480
-342.806
-334.980
-331.838
-333.487
-343.934
-338.802
-338.546
-333.655
-335.771
-334.422
-338.741
-341.899
-335.175
-342.494
-341.328
-342.929
-337.422
-333.806
-344.434
-329.227
-342.005
-340.744
-342.727
-345.001
-339.817
-336.431
-334.919
-343.091
-337.482
-344.424
-343.576
-338.011
-334.693
-336.717
-330.184
-337.682
-332.310
-341.008
-338.269
-340.083
-339.070
-335.578
-327.805
-334.248
-336.512
-338.274
-340.873
-341.020
-334.605
-337.680
-336.108
-337.087
-341.791
-339.025
-343.008
-340.385
-340.749
-339.355
-338.521
-331.980
-337.332
-345.484
-345.911
-338.661
-346.078
-341.534
-342.726
-336.024
-336.552
-335.443
-333.735
-336.737
-339.973
-339.039
-341.677
-339.488
-343.272
-342.491
-340.193
-335.960
-346.217
-336.934
-341.137
-347.551
-337.427
-343.217
-338.846
-343.001
-339.049
-335.561
-341.400
-341.053
-337.047
-338.335
-341.683
-338.515
-342.458
-337.955
-338.741
-337.468
-329.680
-339.927
-342.202
-339.321
-342.290
-336.614
-344.296
-340.577
-338.658
-336.390
-343.105
-339.658
-342.181
-337.672
-337.356
-344.735
-345.099
-336.476
-338.150
-341.798
-337.300
-339.659
-342.458
-338.080
-336.791
-336.859
-343.062
-339.871
-336.943
-332.045
-335.597
-347.697
-340.208
-338.668
-339.645
-340.109
-345.860
-340.483
-334.069
-335.243
-342.264
-339.580
-340.206
-338.246
-334.796
-337.702
-337.361
-333.235
-338.664
-342.448
-340.287
-332.464
-340.523
-339.069
-332.635
-335.522
-332.129
-336.074
-343.761
-341.888
-339.722
-335.902
-337.957
-340.255
-334.685
-339.283
-341.224
-339.925
-334.649
-339.929
-338.930
-339.441
-336.156
-337.711
-335.648
-336.909
-336.250
-341.804
-342.176
-343.738
-330.046
-335.689
-342.201
-339.512
-340.360
-335.462
-333.660
-340.690
-342.985
-345.135
-332.840
-341.083
-339.309
-340.214
-337.323
-337.291
-335.218
-335.646
-345.634
-342.887
-336.508
-336.857
-337.719
-334.092
-343.839
-345.260
-344.107
-335.784
-339.732
-339.078
-332.418
-331.472
-340.449
-334.757
-338.527
-340.671
-341.416
-339.443
-344.530
-335.020
-333.699
-341.173
-342.319
-340.056
-343.719
-346.117
-334.290
-340.631
-340.765
-339.057
-342.760
-338.526
-334.777
-341.476
-335.200
-339.663
-338.210
-342.382
-336.423
-340.717
-335.847
-333.316
-348.229
-338.297
-345.907
-340.688
-344.278
-341.547
-338.296
-340.536
-339.541
-347.645
-337.183
-342.577
-346.041
-344.752
-338.724
-337.145
-344.337
-342.341
-340.479
-334.131
-340.820
-338.737
-338.720
-343.820
-344.634
-335.635
-341.954
-339.952
-337.721
-341.948
-343.234
-345.490
-333.487
-336.183
-339.421
-340.027
-340.065
-345.713
-329.485
-334.240
-343.364
-341.061
-344.848
-334.680
-336.972
-336.312
-347.649
-344.281
-330.820
-345.078
-335.074
-339.683
-339.836
-338.782
-337.632
-337.849
-336.130
-340.356
-342.818
-339.883
-334.323
-332.921
-332.581
-337.751
-338.394
-337.077
-339.057
-336.070
-338.677
-344.330
-337.720
-334.387
-339.653
-337.582
-340.880
-336.260
-337.404
-340.599
-334.661
-334.344
-337.758
-343.374
-335.265
-336.827
-334.884
-342.696
-336.475
-333.855
-334.172
-344.103
-337.349
-336.304
-337.915
-340.821
-333.363
-343.115
-342.241
-343.692
-328.830
-334.391
-345.767
-337.531
-337.627
-346.567
-338.202
-345.345
-336.760
-338.502
-335.568
-334.326
-332.715
-339.108
-331.792
-337.604
-337.714
-341.641
-344.691
-346.437
-339.941
-338.228
-341.162
-336.988
-332.529
-347.265
-344.118
-337.133
-337.780
-337.172
-337.699
-338.507
-336.371
-335.129
-341.358
-342.508
-330.904
-337.152
-339.215
-333.988
-341.292
-341.439
-339.299
-339.512
-340.179
-336.950
-337.994
-341.639
-340.624
-335.251
-335.426
-326.491
-339.368
-341.758
-342.872
-340.637
-338.710
-338.766
-341.457
-339.104
-336.972
-343.723
-334.074
-333.719
-340.061
-335.312
-333.511
-341.044
-335.028
-338.594
-339.502
-345.455
-332.010
-344.812
-340.478
-338.639
-337.898
-340.097
-342.867
-341.231
-337.406
-337.155
-341.544
-340.026
-339.932
-343.858
-342.167
-329.460
-341.882
-341.295
-337.028
-336.962
-334.047
-341.862
-344.297
-335.979
-326.131
-330.936
-332.341
-334.959
-336.791
-337.320
-339.161
-337.622
-333.373
-338.157
-340.229
-339.399
-339.373
-349.824
-338.301
-341.578
-335.111
-336.746
-342.096
-342.059
-345.288
-344.716
-339.820
-335.392
-339.576
-341.407
-338.163
-340.890
-343.246
-346.957
-339.233
-338.868
-335.437
-337.360
-345.588
-341.330
-339.784
-343.427
-337.859
-333.033
-337.257
-338.476
-339.514
-340.201
-336.101
-343.686
-348.062
-345.115
-336.198
-334.846
-331.363
-333.731
-338.830
-342.629
-340.496
-334.246
-337.491
-338.153
-343.079
-342.535
-335.665
-342.450
-340.934
-339.321
-338.554
-342.531
-339.425
-334.189
-339.155
-335.535
-333.494
-335.338
-335.031
-344.721
-339.035
-341.421
-340.296
-339.323
-346.642
-345.639
-349.933
-337.395
-337.819
-336.530
-331.885
-338.860
-344.926
-339.213
-334.053
-343.081
-338.388
-334.234
-333.692
-339.231
-335.988
-336.963
-339.908
-337.633
-333.477
-335.945
-344.696
-336.055
-335.414
-337.009
-336.258
-341.024
-340.759
-342.953
-342.420
-339.335
-334.918
-338.478
-337.609
-338.026
-337.184
-334.256
-339.744
-340.229
-333.524
-338.279
-345.174
-341.386
-341.103
-337.783
-342.958
-338.081
-345.576
-334.277
-339.861
-341.609
-340.491
-339.571
-331.760
-340.297
-339.726
-337.465
-347.003
-339.300
-343.233
-342.915
-339.001
-338.112
-343.749
-339.487
-334.934
-338.480
-340.320
-341.634
-346.026
-341.995
-337.682
-336.722
-344.210
-341.804
-332.922
-334.579
-337.917
-337.690
-334.563
-341.362
-343.659
-339.448
-345.085
-340.024
-340.213
-338.981
-334.391
-339.348
-336.774
-340.433
-338.309
-339.875
-339.049
-336.169
-341.869
-331.014
-345.622
-341.516
-333.785
-337.696
-338.520
-342.929
-331.822
-340.557
-339.251
-342.101
-338.016
-343.319
-333.809
-346.552
-334.517
-346.380
-339.276
-334.662
-339.024
-340.275
-340.702
-339.833
-345.993
-338.580
-343.881
-340.716
-340.379
-341.115
-339.346
-339.868
-333.646
-338.081
-335.536
-342.161
-336.509
-344.850
-335.166
-338.704
-335.282
-336.972
-344.396
-341.016
-342.224
-333.482
-338.945
-333.670
-340.351
-344.819
-343.442
-335.650
-331.814
-330.700
-336.349
-340.878
-343.327
-342.709
-340.159
-339.348
-343.972
-342.389
-338.093
-332.663
-339.037
-343.773
-334.850
-335.543
-332.360
-338.017
-340.736
-335.720
-345.742
-340.940
-346.763
-335.213
-341.553
-348.659
-335.284
-343.971
-333.875
-338.608
-339.162
-336.513
-340.305
-345.841
-347.059
-338.420
-346.466
-342.706
-339.215
-337.887
-342.705
-340.361
-337.961
-338.956
-344.858
-336.998
-333.477
-334.547
-345.444
-335.510
-337.649
-339.288
-340.924
-341.847
-334.553
-335.051
-340.372
-334.802
-340.922
-334.418
-334.616
-344.306
-344.783
-334.808
-348.407
-343.816
-341.055
-341.897
-333.910
-336.212
-338.998
-340.057
-338.250
-342.509
-334.236
-338.816
-338.375
-346.149
-337.887
-339.524
-342.245
-342.829
-331.671
-338.189
-337.346
-339.894
-336.370
-339.916
-329.400
-335.203
-337.673
-339.513
-337.273
-336.742
-343.921
-339.447
-338.665
-344.778
-340.519
-338.581
-342.132
-340.444
-334.109
-340.384
-339.001
-333.110
-347.943
-334.092
-344.415
-338.786
-339.015
-339.220
-336.271
-340.102
-342.340
-352.780
-339.595
-338.015
-331.781
-337.782
-335.104
-342.161
-346.113
-338.101
-344.156
-334.990
-341.100
-333.201
-330.670
-333.843
-331.076
-335.909
-337.926
-343.029
-336.974
-334.216
-331.352
-333.304
-339.733
-335.212
-330.291
-334.791
-351.192
-343.004
-338.329
-340.568
-335.315
-340.501
-340.547
-337.027
-335.523
-339.362
-347.364
-333.547
-337.370
-342.470
-337.837
-330.592
-341.818
-338.638
-336.130
-332.760
-341.057
-343.959
-336.851
-339.904
-340.725
-339.840
-333.958
-339.299
-339.025
-340.793
-342.861
-341.031
-341.714
-338.620
-344.338
-335.791
-340.823
-343.127
-337.778
-338.092
-333.458
-334.139
-341.714
-346.173
-345.761
-339.627
-338.998
-341.778
-336.466
-342.887
-327.910
-339.904
-336.811
-332.678
-335.545
-340.046
-346.559
-340.278
-335.132
-344.322
-339.693
-334.518
-342.509
-340.561
-334.980
-343.797
-340.546
-340.890
-343.096
-330.410
-344.584
-339.667
-339.823
-335.931
-341.735
-333.285
-337.079
-335.825
-339.687
-339.483
-336.103
-334.894
-342.948
-345.934
-344.926
-343.527
-336.026
-336.463
-338.872
-348.742
-344.681
-338.806
-340.036
-340.264
-335.705
-342.347
-342.026
-341.150
-335.566
-336.209
-338.738
-340.524
-338.636
-343.175
-330.773
-338.790
-339.193
-342.879
-332.943
-339.060
-337.146
-339.565
-340.969
-338.859
-340.327
-344.905
-334.767
-340.822
-336.589
-343.165
-339.820
-342.845
-338.263
-344.209
-345.354
-339.611
-340.776
-345.014
-334.860
-341.372
-334.670
-341.080
-334.908
-339.727
-343.845
-338.448
-332.624
-337.091
-338.326
-341.675
-342.867
-335.713
-335.454
-338.581
-334.169
-336.733
-341.541
-337.390
-338.754
-345.936
-337.690
-334.442
-339.766
-339.224
-341.686
-336.334
-336.542
-342.653
-337.421
-342.571
-344.468
-341.663
-340.274
-341.479
-334.832
-341.394
-340.200
-338.333
-342.892
-338.098
-345.724
-333.844
-341.771
-342.143
-338.330
-339.181
-332.125
-337.661
-339.104
-337.962
-335.816
-339.665
-337.715
-330.820
-337.492
-338.312
-334.393
-336.702
-336.029
-334.854
-331.392
-336.028
-332.908
-339.164
-341.738
-336.273
-337.870
-335.508
-334.511
-341.692
-336.783
-338.386
-345.471
-339.364
-337.090
-341.854
-340.574
-341.953
-343.971
-335.418
-346.237
-338.214
-343.313
-343.016
-341.790
-341.399
-337.801
-342.814
-334.709
-331.765
-335.160
-340.217
-333.431
-340.054
-339.316
-339.294
-337.182
-344.711
-335.617
-330.880
-339.545
-338.547
-334.185
-339.439
-341.121
-332.662
-341.229
-336.766
-345.400
-342.545
-348.431
-338.969
-342.426
-339.243
-341.829
-336.183
-350.760
-341.241
-343.945
-343.580
-335.577
-332.042
-339.925
-339.454
-339.429
-337.358
-339.592
-340.888
-338.563
-334.678
-344.886
-342.883
-347.098
-340.835
-339.735
-338.574
-337.293
-341.045
-345.366
-344.092
-339.878
-337.359
-345.930
-344.524
-346.909
-331.863
-339.095
-342.439
-342.206
-349.963
-337.397
-333.219
-339.565
-338.601
-344.688
-342.115
-334.019
-332.357
-342.385
-335.608
-339.108
-348.741
-339.945
-341.624
-331.032
-336.402
-334.169
-339.849
-334.287
-336.610
-336.030
-339.876
-340.159
-339.368
-342.362
-331.992
-338.120
-337.629
-334.787
-337.723
-334.461
-341.440
-336.502
-341.052
-342.255
-343.098
-336.448
-342.864
-342.506
-341.265
-339.248
-337.112
-340.686
-340.983
-338.429
-342.322
-333.738
-340.553
-334.909
-333.830
-334.224
-342.678
-338.435
-339.742
-339.504
-342.709
-338.769
-343.733
-340.396
-336.280
-347.654
-341.836
-342.667
-341.589
-337.784
-341.677
-332.559
-338.737
-344.079
-339.363
-336.377
-340.620
-341.387
-339.157
-341.991
-337.491
-339.930
-341.434
-339.012
-338.033
-345.387
-338.081
-338.436
-340.412
-340.969
-338.703
-331.071
-335.879
-341.606
-338.782
-344.209
-334.427
-345.845
-341.415
-346.323
-340.170
-340.126
-337.423
-335.466
-343.467
-335.106
-338.116
-340.311
-334.253
-326.591
-338.116
-338.317
-340.617
-333.574
-344.010
-346.030
-335.146
-339.263
-339.408
-335.981
-334.362
-335.251
-345.806
-337.924
-341.982
-341.034
-342.200
-339.649
-342.568
-345.842
-342.245
-341.329
-344.367
-345.276
-340.938
-333.591
-343.962
-343.620
-342.011
-337.392
-341.180
-338.634
-340.892
-344.736
-343.920
-342.129
-337.002
-340.470
-339.624
-339.041
-346.553
-336.551
-337.878
-339.352
-342.219
-338.742
-342.817
-339.095
-340.768
-338.794
-333.117
-338.825
-330.814
-338.977
-335.609
-341.580
-339.130
-344.421
-341.913
-343.709
-340.920
-342.910
-339.952
-336.405
-343.343
-344.853
-332.699
-339.453
-342.565
-342.930
-336.821
-343.611
-341.221
-338.554
-341.901
-342.344
-345.811
-332.518
-337.363
-337.440
-340.981
-337.289
-340.905
-339.267
-336.211
-335.971
-335.887
-341.944
-341.279
-350.432
-336.736
-346.630
-335.448
-336.640
-341.510
-343.408
-337.163
-342.296
-337.148
-338.021
-342.260
-347.928
-337.877
-335.885
-338.600
-330.983
-345.435
-343.506
-343.228
-332.821
-338.729
-331.647
-338.630
-341.588
-336.050
-343.751
-339.729
-339.335
-338.325
-346.009
-342.634
-335.928
-333.349
-341.987
-336.701
-337.159
-337.650
-341.453
-339.098
-340.627
-338.595
-331.917
-339.678
-352.540
-337.309
-338.854
-339.317
-333.963
-343.246
-338.459
-343.279
-326.165
-336.974
-339.660
-336.763
-339.900
-342.526
-331.521
-339.414
-340.752
-339.410
-345.809
-340.625
-339.013
-335.573
-343.186
-340.110
-344.185
-340.118
-337.951
-341.154
-340.556
-341.582
-334.877
-333.970
-335.894
-342.601
-336.147
-338.409
-344.489
-339.393
-345.469
-338.983
-342.050
-337.948
-339.942
-338.800
-332.401
-333.909
-337.372
-337.279
-338.107
-338.264
-339.924
-345.288
-336.879
-340.724
-341.682
-336.742
-339.464
-342.061
-337.186
-333.251
-339.628
-340.224
-342.411
-339.535
-340.563
-341.476
-338.029
-346.247
-343.109
-341.133
-334.378
-339.414
-344.576
-335.316
-338.370
-344.917
-338.283
-340.764
-345.791
-341.927
-335.899
-335.032
-344.215
-340.861
-334.822
-331.477
-343.667
-341.340
-340.607
-336.111
-337.274
-335.469
-338.697
-339.208
-337.941
-339.310
-340.484
-339.662
-343.265
-345.880
-340.993
-342.003
-332.046
-344.899
-340.694
-331.664
-336.539
-338.739
-338.209
-342.434
-340.946
-336.618
-343.072
-340.279
-333.746
-340.016
-340.259
-340.694
-339.698
-343.524
-327.950
-339.713
-336.878
-331.069
-344.559
-335.863
-340.794
-337.015
-337.514
-338.721
-344.237
-340.301
-342.235
-335.911
-338.440
-342.482
-336.554
-344.632
-337.747
-336.730
-336.276
-330.622
-338.743
-340.497
-345.179
-335.173
-345.785
-343.132
-336.906
-337.172
-333.913
-337.050
-341.606
-330.173
-338.855
-334.245
-330.737
-341.331
-341.903
-338.462
-343.049
-341.750
-338.080
-343.839
-337.985
-342.519
-339.607
-340.507
-334.248
-338.656
-345.864
-337.564
-345.191
-347.638
-331.868
-345.907
-341.105
-329.942
-344.860
-340.001
-336.562
-341.181
-335.138
-335.155
-348.926
-346.076
-341.246
-342.058
-343.561
-337.987
-344.049
-344.643
-340.359
-342.384
-342.098
-344.037
-343.218
-341.400
-341.643
-340.171
-335.173
-336.676
-333.578
-342.539
-345.071
-337.644
-335.734
-336.571
-338.346
-332.329
-335.589
-341.127
-341.563
-342.494
-337.538
-342.572
-337.178
-340.295
-341.075
-342.661
-336.158
-334.346
-338.176
-340.027
-340.243
-342.942
-334.624
-336.375
-343.276
-338.719
-335.336
-337.010
-347.235
-335.587
-334.351
-335.736
