# Supplementary material for: A Fast and Efficient Approach for Genomic Selection with High-Density Markers
Source: G3 (Bethesda). 2012 Oct 1;2(10):1179–84. doi: 10.1534/g3.112.003822 (PMC3464110; doi:10.1534/g3.112.003822)
Supplement: Supporting Information [file supp_2.10.1179_FileS1.zip › Rep1_50/Rep15/Y7]

-335.679
-339.125
-335.108
-339.040
-337.983
-333.728
-334.603
-341.777
-344.687
-338.635
-331.512
-339.904
-333.684
-333.486
-343.550
-342.645
-329.443
-342.002
-338.343
-336.455
-344.396
-335.304
-334.884
-342.619
-343.895
-340.308
-339.521
-331.259
-342.616
-340.862
-339.367
-339.827
-341.957
-346.508
-339.816
-339.643
-337.336
-335.954
-339.183
-342.447
-335.270
-339.259
-339.204
-332.765
-340.842
-334.226
-337.051
-340.044
-346.036
-343.712
-342.948
-340.524
-340.271
-342.700
-344.427
-338.878
-340.601
-338.915
-337.616
-341.036
-335.605
-327.400
-339.860
-333.979
-337.592
-335.180
-337.423
-333.618
-338.294
-333.902
-341.612
-341.398
-342.174
-340.877
-338.650
-341.618
-327.786
-344.860
-337.922
-341.692
-335.155
-338.593
-342.578
-334.853
-339.909
-341.200
-337.956
-337.588
-339.150
-333.866
-341.775
-341.503
-339.800
-334.458
-340.185
-338.976
-339.612
-336.591
-343.827
-337.406
-341.956
-338.415
-341.620
-337.825
-342.302
-337.955
-338.281
-338.953
-338.474
-338.143
-343.590
-337.135
-339.767
-333.841
-337.868
-344.327
-336.550
-335.801
-334.529
-343.356
-340.850
-340.248
-334.555
-340.477
-346.319
-336.845
-342.019
-336.218
-339.460
-336.425
-341.884
-335.904
-339.621
-337.567
-339.247
-342.728
-340.865
-343.171
-332.392
-337.819
-344.230
-342.251
-328.969
-341.847
-345.107
-337.918
-336.822
-347.484
-345.000
-342.119
-339.851
-337.300
-341.805
-337.759
-335.898
-336.478
-337.131
-336.067
-336.801
-336.564
-332.844
-338.838
-343.326
-339.089
-329.566
-329.995
-349.234
-346.726
-342.724
-344.624
-341.961
-338.781
-333.260
-336.254
-336.225
-344.986
-337.287
-342.905
-333.803
-344.297
-338.695
-337.949
-352.137
-339.617
-335.463
-339.847
-333.940
-339.818
-336.313
-332.556
-342.035
-340.301
-337.235
-335.768
-334.651
-338.585
-335.201
-338.529
-336.085
-333.550
-343.784
-340.318
-341.714
-341.129
-341.740
-337.896
-336.156
-332.208
-336.024
-337.548
-340.546
-339.193
-338.499
-337.105
-340.694
-335.875
-333.215
-339.890
-342.096
-342.327
-346.595
-341.500
-343.142
-343.848
-344.646
-337.529
-339.324
-336.342
-337.341
-334.810
-338.719
-341.120
-337.103
-333.557
-337.652
-336.289
-340.219
-330.552
-343.636
-335.467
-343.521
-338.224
-339.854
-334.191
-337.740
-337.109
-338.736
-343.454
-340.213
-342.882
-339.482
-337.326
-338.641
-346.981
-345.273
-334.987
-343.236
-336.910
-340.492
-343.535
-339.462
-340.520
-342.391
-337.614
-337.125
-334.026
-333.541
-339.182
-347.025
-340.709
-335.625
-336.361
-336.926
-341.618
-338.830
-345.248
-348.122
-343.701
-340.805
-339.487
-331.594
-337.601
-338.713
-342.767
-338.338
-343.103
-335.372
-331.614
-345.921
-339.458
-341.628
-340.202
-342.522
-343.782
-332.862
-337.207
-336.830
-343.876
-334.950
-336.936
-344.009
-340.011
-343.924
-345.090
-344.281
-337.294
-340.290
-337.409
-339.880
-342.718
-338.036
-341.836
-340.316
-340.637
-337.728
-343.326
-340.378
-342.135
-338.613
-336.447
-344.392
-340.267
-337.412
-343.978
-347.100
-338.990
-345.391
-341.927
-340.267
-340.461
-339.221
-340.494
-343.898
-343.407
-342.423
-339.238
-332.851
-348.015
-336.686
-335.510
-346.905
-333.975
-339.404
-336.826
-342.171
-341.905
-341.215
-339.174
-340.295
-340.645
-340.461
-336.534
-337.654
-343.584
-333.925
-337.892
-333.350
-332.651
-345.720
-335.496
-335.635
-339.243
-342.178
-340.627
-340.041
-330.432
-339.853
-347.555
-337.429
-343.662
-343.341
-339.299
-337.876
-339.158
-335.494
-338.773
-338.958
-333.342
-343.694
-339.628
-329.461
-338.047
-335.916
-338.962
-340.067
-340.891
-341.873
-333.234
-338.052
-340.201
-344.628
-339.565
-335.405
-338.369
-338.572
-339.374
-345.150
-344.839
-340.905
-337.635
-336.178
-337.440
-340.998
-334.190
-338.436
-335.445
-338.648
-342.585
-335.653
-337.438
-342.157
-343.462
-337.995
-343.615
-339.332
-337.250
-337.184
-343.565
-341.890
-338.241
-344.363
-341.242
-341.067
-336.942
-343.738
-342.191
-343.710
-341.394
-335.102
-336.783
-340.275
-344.395
-342.132
-334.640
-336.776
-334.334
-345.987
-348.732
-337.262
-340.681
-337.711
-338.753
-335.632
-332.640
-338.058
-336.048
-342.725
-342.340
-341.761
-348.461
-332.834
-332.753
-340.874
-340.421
-343.709
-338.753
-341.827
-345.369
-341.610
-340.903
-337.540
-338.643
-339.562
-339.840
-337.349
-339.479
-326.400
-342.788
-337.103
-339.714
-339.947
-344.419
-339.643
-337.101
-341.481
-342.820
-339.360
-344.745
-340.506
-332.128
-333.100
-336.186
-339.393
-341.770
-341.151
-339.716
-338.950
-334.212
-342.715
-341.967
-336.631
-336.232
-333.470
-331.515
-335.492
-341.436
-339.593
-333.051
-332.076
-335.529
-337.645
-338.129
-335.578
-338.341
-348.775
-336.643
-335.302
-339.863
-342.341
-340.640
-340.486
-341.540
-339.509
-336.935
-345.542
-338.340
-347.977
-341.038
-342.587
-336.393
-337.981
-337.774
-339.314
-343.085
-335.800
-339.145
-342.458
-342.343
-343.687
-338.288
-338.346
-346.212
-341.728
-339.726
-336.879
-345.156
-335.921
-335.065
-333.372
-329.827
-348.936
-341.903
-338.715
-338.937
-333.351
-338.247
-336.088
-340.867
-336.040
-339.909
-339.705
-343.932
-344.755
-337.227
-337.698
-341.570
-329.501
-338.594
-337.663
-334.765
-345.485
-346.015
-341.594
-343.231
-338.383
-340.795
-337.277
-345.158
-331.457
-343.653
-349.032
-342.350
-333.459
-342.331
-334.816
-343.457
-337.128
-345.197
-335.482
-343.626
-341.042
-338.312
-339.906
-345.266
-336.523
-341.988
-341.659
-341.807
-345.396
-336.927
-337.305
-341.624
-336.535
-337.181
-345.205
-333.204
-344.730
-344.241
-338.338
-336.570
-341.983
-346.154
-339.425
-340.163
-341.358
-339.144
-342.336
-333.280
-331.561
-337.810
-340.776
-342.218
-333.583
-334.881
-346.993
-340.593
-339.484
-339.132
-339.815
-335.074
-334.043
-334.359
-338.339
-340.282
-333.818
-337.670
-330.950
-336.042
-341.017
-340.124
-344.204
-337.800
-344.264
-344.295
-337.163
-339.643
-332.984
-335.674
-333.117
-345.249
-328.615
-337.110
-333.528
-341.239
-338.703
-336.384
-339.248
-345.733
-329.012
-344.949
-330.809
-333.867
-339.352
-336.226
-343.523
-347.860
-341.980
-344.845
-331.736
-337.091
-339.945
-343.035
-344.020
-341.159
-341.154
-336.422
-345.935
-332.733
-341.084
-339.754
-341.304
-330.645
-342.363
-338.051
-349.756
-339.259
-326.264
-334.962
-339.913
-341.701
-337.259
-334.409
-338.020
-337.550
-329.650
-336.403
-342.389
-341.716
-349.740
-342.951
-342.963
-337.173
-335.512
-332.723
-325.875
-336.035
-344.462
-338.522
-342.488
-339.288
-339.114
-342.841
-338.549
-335.736
-335.677
-334.468
-338.780
-340.055
-333.658
-329.201
-341.207
-341.897
-333.011
-335.645
-338.247
-336.105
-330.970
-338.684
-341.370
-341.182
-345.761
-344.360
-335.845
-337.790
-339.529
-335.216
-338.342
-340.714
-340.701
-340.089
-334.373
-334.230
-336.276
-341.008
-336.337
-339.227
-333.845
-336.657
-340.715
-331.958
-346.550
-340.997
-342.379
-334.398
-334.324
-338.021
-337.755
-336.679
-338.171
-345.343
-346.622
-337.045
-332.637
-334.185
-344.621
-334.620
-343.118
-333.909
-338.172
-334.775
-340.468
-339.559
-345.206
-336.451
-335.983
-340.288
-338.513
-341.351
-343.006
-344.529
-338.490
-332.177
-336.919
-337.927
-337.567
-342.196
-342.424
-334.955
-345.361
-339.896
-339.827
-336.486
-334.712
-342.497
-345.120
-344.308
-345.407
-344.482
-342.789
-342.513
-344.178
-340.241
-336.767
-335.543
-337.788
-336.570
-339.644
-341.332
-339.771
-343.713
-342.089
-342.463
-343.036
-338.714
-337.421
-340.013
-341.951
-337.331
-339.615
-339.923
-332.439
-342.773
-337.696
-341.673
-345.574
-339.724
-340.947
-336.305
-330.882
-346.714
-340.294
-336.793
-347.266
-342.313
-345.674
-336.107
-336.150
-333.751
-335.663
-342.917
-335.606
-337.899
-340.704
-337.422
-336.635
-346.937
-338.426
-336.204
-337.153
-339.411
-337.294
-336.366
-340.562
-336.382
-338.769
-332.995
-339.058
-341.208
-332.303
-341.165
-329.528
-341.291
-342.354
-342.023
-330.911
-348.285
-337.944
-333.864
-342.290
-331.768
-340.231
-345.436
-345.450
-341.631
-343.263
-344.362
-337.834
-339.898
-337.398
-335.678
-340.716
-339.381
-332.245
-339.577
-335.646
-332.448
-342.227
-345.175
-337.009
-338.777
-340.550
-338.958
-345.448
-333.816
-341.063
-341.937
-348.276
-341.565
-341.559
-335.374
-343.564
-345.642
-336.861
-336.294
-342.843
-336.431
-338.442
-344.692
-348.256
-343.517
-340.964
-342.865
-340.064
-339.276
-336.702
-337.733
-335.579
-341.250
-338.082
-336.015
-338.196
-337.317
-335.846
-340.783
-333.964
-343.243
-339.057
-336.710
-333.571
-332.828
-338.284
-338.428
-345.169
-340.519
-336.842
-339.464
-337.419
-338.744
-345.516
-338.345
-343.319
-336.350
-344.004
-340.449
-338.072
-334.900
-339.117
-339.539
-339.096
-333.217
-346.170
-341.986
-335.573
-339.606
-338.298
-340.680
-344.385
-340.939
-340.710
-339.541
-336.295
-341.365
-336.488
-344.588
-337.276
-336.535
-342.690
-341.012
-343.842
-335.377
-338.799
-344.088
-341.093
-342.228
-330.732
-337.235
-334.118
-334.183
-343.872
-345.700
-344.160
-337.626
-337.274
-338.541
-337.657
-341.865
-341.680
-345.416
-338.883
-340.448
-343.313
-337.805
-338.316
-342.247
-340.480
-334.756
-342.384
-334.659
-336.005
-339.972
-338.028
-337.579
-342.576
-337.690
-335.681
-338.287
-335.426
-336.556
-338.386
-340.775
-342.227
-336.313
-336.257
-339.434
-334.256
-331.536
-337.998
-329.682
-339.059
-345.380
-345.257
-341.691
-339.125
-339.603
-335.507
-332.926
-336.523
-339.300
-338.187
-341.991
-342.990
-336.167
-341.640
-341.449
-342.241
-343.638
-329.883
-344.205
-346.104
-340.653
-341.846
-341.336
-333.000
-341.010
-342.235
-338.494
-342.464
-336.541
-336.330
-342.012
-336.748
-341.330
-340.008
-343.201
-337.854
-332.294
-338.588
-345.790
-339.074
-340.635
-338.291
-342.454
-346.433
-339.260
-337.462
-338.995
-340.730
-341.005
-337.015
-338.736
-339.984
-334.743
-339.832
-338.473
-337.125
-339.486
-345.265
-340.105
-341.195
-343.154
-337.187
-338.795
-335.148
-335.811
-346.510
-335.667
-345.922
-333.356
-341.897
-337.291
-342.890
-346.203
-339.761
-343.777
-337.996
-339.655
-338.676
-344.649
-338.254
-339.214
-341.615
-332.277
-338.155
-342.247
-342.858
-340.436
-335.114
-335.796
-341.674
-342.812
-339.121
-336.064
-341.995
-341.306
-345.021
-331.137
-342.078
-336.103
-343.068
-330.230
-337.260
-333.217
-338.853
-334.430
-341.405
-338.465
-335.392
-337.342
-335.057
-333.004
-340.152
-338.113
-332.536
-338.131
-341.649
-337.922
-341.794
-342.943
-342.099
-336.755
-342.272
-333.372
-340.608
-337.091
-345.272
-345.719
-336.120
-339.594
-338.719
-332.208
-334.866
-335.999
-337.657
-339.204
-340.748
-340.090
-334.338
-332.798
-342.335
-334.051
-335.476
-342.411
-341.319
-339.015
-338.182
-340.577
-342.145
-335.334
-336.826
-333.004
-330.364
-331.760
-340.526
-330.775
-343.099
-335.843
-334.372
-333.343
-334.813
-340.382
-343.216
-334.686
-339.803
-340.010
-341.372
-339.183
-341.238
-337.914
-343.014
-336.616
-341.982
-340.060
-348.898
-343.225
-339.000
-340.277
-338.281
-336.505
-340.214
-345.668
-337.661
-335.631
-344.791
-335.480
-337.102
-342.362
-340.250
-344.057
-340.725
-333.528
-337.092
-333.261
-341.838
-343.793
-341.759
-341.989
-336.117
-341.654
-336.524
-337.082
-347.802
-337.908
-330.188
-334.196
-344.120
-344.555
-340.276
-339.477
-339.534
-340.313
-344.603
-339.430
-346.007
-338.072
-343.729
-327.265
-346.338
-337.930
-334.614
-346.601
-337.755
-335.754
-340.261
-346.690
-334.157
-335.789
-337.538
-338.660
-347.435
-339.225
-332.769
-343.876
-333.132
-336.042
-333.603
-336.997
-343.975
-339.374
-333.597
-335.059
-341.411
-339.325
-341.405
-339.464
-343.425
-340.347
-337.477
-339.487
-343.294
-338.193
-344.672
-337.542
-331.111
-337.521
-337.314
-335.329
-334.884
-332.831
-339.637
-346.504
-342.079
-337.912
-340.106
-342.260
-338.867
-344.410
-335.947
-346.194
-338.527
-330.999
-335.341
-332.138
-343.727
-338.514
-336.161
-337.562
-338.472
-333.921
-335.988
-338.860
-338.655
-337.770
-343.293
-330.755
-345.540
-334.143
-337.435
-341.913
-339.365
-341.097
-337.361
-341.938
-338.326
-344.443
-330.001
-334.697
-348.412
-343.629
-339.350
-338.003
-335.823
-334.682
-338.249
-344.914
-340.466
-337.492
-337.417
-337.715
-335.890
-339.503
-336.056
-334.503
-338.351
-337.250
-338.082
-339.474
-343.637
-343.053
-344.492
-336.198
-340.671
-330.626
-349.841
-339.693
-341.391
-341.625
-338.268
-334.756
-340.976
-344.413
-338.527
-339.659
-337.650
-335.681
-342.681
-342.055
-342.529
-339.267
-340.933
-338.728
-339.124
-335.508
-346.021
-334.907
-337.891
-337.840
-332.310
-340.424
-340.273
-336.157
-341.748
-337.967
-342.189
-335.151
-341.575
-341.261
-330.459
-338.042
-339.196
-339.656
-336.942
-337.501
-339.201
-342.882
-335.647
-332.660
-331.740
-336.958
-337.180
-338.406
-336.006
-338.608
-339.657
-338.235
-341.469
-337.307
-332.977
-335.216
-335.153
-340.475
-342.711
-348.034
-344.238
-338.508
-342.453
-344.739
-336.814
-334.245
-339.244
-338.883
-334.145
-334.542
-341.182
-341.697
-335.028
-337.950
-341.079
-339.719
-343.814
-335.791
-339.917
-326.530
-335.098
-340.001
-339.465
-336.620
-339.760
-333.658
-344.189
-340.724
-340.951
-343.409
-334.567
-332.594
-339.156
-336.392
-340.985
-345.026
-332.803
-339.563
-340.194
-340.702
-342.531
-338.164
-335.321
-333.238
-341.028
-347.469
-341.616
-331.517
-339.198
-335.719
-337.069
-336.215
-340.020
-334.225
-334.940
-332.294
-335.127
-340.809
-343.096
-342.426
-341.279
-340.840
-340.485
-339.188
-334.007
-333.985
-345.822
-337.380
-341.099
-340.242
-343.893
-346.497
-335.123
-341.426
-341.197
-335.015
-338.962
-336.383
-346.492
-341.663
-340.763
-339.185
-336.932
-332.213
-331.097
-335.658
-342.524
-336.663
-336.884
-339.854
-337.235
-341.798
-339.086
-338.080
-343.898
-339.959
-344.475
-337.809
-343.054
-341.380
-340.221
-340.978
-336.691
-343.010
-341.222
-342.289
-336.711
-339.924
-332.707
-339.570
-338.996
-343.540
-341.247
-326.476
-336.874
-337.871
-338.588
-333.499
-345.912
-336.597
-341.713
-335.667
-336.135
-335.416
-340.586
-340.938
-342.655
-343.436
-342.492
-336.221
-336.305
-339.595
-337.713
-332.691
-339.296
-339.030
-335.411
-336.386
-341.341
-344.564
-329.810
-335.518
-348.628
-337.044
-339.074
-340.771
-342.879
-338.819
-341.987
-338.500
-338.208
-341.657
-344.152
-342.261
-339.696
-335.245
-341.763
-346.462
-322.978
-343.027
-330.638
-333.659
-341.084
-340.058
-342.017
-333.124
-335.388
-344.908
-346.288
-339.682
-338.140
-341.983
-332.997
-340.186
-337.910
-332.602
-340.848
-338.275
-339.690
-340.969
-337.974
-342.214
-343.383
-330.577
-330.795
-336.207
-338.973
-339.408
-341.982
-338.680
-342.433
-343.510
-342.041
-334.678
-340.942
-336.101
-344.106
-337.996
-338.727
-335.921
-338.590
-343.686
-333.398
-338.535
-339.580
-331.503
-340.880
-344.794
-344.136
-333.148
-330.904
-337.567
-338.104
-343.923
-342.456
-336.153
-344.078
-337.097
-339.367
-341.470
-336.292
-336.228
-343.324
-342.189
-344.912
-340.211
-338.637
-343.293
-343.883
-334.495
-336.477
-342.573
-337.996
-342.719
-339.281
-335.521
-338.591
-335.619
-344.140
-340.999
-342.440
-346.586
-341.775
-334.765
-337.440
-332.525
-345.296
-343.299
-339.614
-332.288
-340.980
-339.576
-339.733
-342.149
-342.955
-339.580
-337.562
-335.723
-341.193
-339.562
-334.929
-345.155
-338.030
-341.947
-336.931
-336.914
-339.383
-330.186
-339.128
-336.113
-337.096
-344.783
-338.871
-341.541
-341.597
-335.994
-336.618
-338.415
-336.931
-335.089
-334.966
-347.936
-336.785
-331.566
-328.760
-339.283
-336.802
-342.849
-338.406
-343.540
-338.276
-336.136
-336.241
-333.771
-337.449
-337.903
-342.994
-345.766
-345.288
-338.414
-335.226
-341.953
-339.954
-337.581
-343.437
-340.968
-342.828
-342.277
-336.590
-334.659
-343.008
-339.695
-339.502
-340.636
-336.002
-344.029
-336.139
-341.896
-340.999
-338.293
-339.506
-344.062
-349.423
-340.749
-342.215
-341.207
-338.505
-338.484
-346.954
-345.099
-343.004
-344.019
-342.728
-337.074
-339.077
-346.020
-335.696
-341.212
-345.692
-332.062
-342.420
-340.411
-340.561
-337.384
-342.054
-346.449
-340.654
-339.033
-344.177
-338.059
-344.906
-342.143
-338.932
-343.677
-337.935
-336.893
-351.971
-346.156
-341.283
-340.631
-345.079
-337.541
-338.838
-334.493
-344.503
-347.907
-340.354
-341.942
-344.102
-338.692
-342.338
-340.389
-345.584
-341.452
-333.635
-341.075
-332.805
-338.715
-340.207
-343.994
-332.296
-336.541
-339.659
-339.388
-340.584
-340.069
-339.741
-344.728
-342.524
-342.771
-338.467
-338.016
-333.971
-336.082
-339.382
-337.802
-339.821
-342.204
-341.650
-336.603
-339.723
-337.594
-341.791
-335.130
-343.121
-346.348
-340.099
-333.026
-340.999
-341.461
-338.338
-338.867
-341.232
-342.274
-346.242
-343.190
-341.483
-337.912
-342.539
-342.195
-334.988
-340.576
-342.300
-338.773
-339.142
-334.503
-339.897
-340.650
-336.545
-337.854
-341.532
-337.308
-336.638
-335.823
-336.870
-338.252
-344.062
-336.125
-336.291
-333.387
-335.719
-339.208
-340.480
-341.584
-344.456
-336.653
-343.615
-338.233
-342.312
-344.917
-343.731
-330.944
-331.435
-340.885
-341.227
-334.196
-345.426
-344.082
-332.441
-345.150
-347.916
-347.513
-339.465
-336.361
-336.454
-341.901
-339.144
-334.364
-348.360
-335.387
-338.329
-348.913
-345.624
-337.676
-343.364
-338.815
-338.234
-338.675
-342.901
-339.245
-339.850
-340.675
-334.333
-335.376
-337.366
-340.495
-346.280
-338.342
-341.324
-337.084
-345.303
-337.547
-338.896
-342.122
-341.647
-341.767
-339.433
-343.826
-331.977
-336.407
-336.922
-341.144
-343.154
-341.068
-332.668
-338.979
-341.282
-340.624
-341.472
-335.749
-339.256
-336.675
-348.943
-341.229
-334.511
-346.747
-347.505
-344.918
-339.539
-338.555
-333.747
-329.485
-336.287
-340.210
-340.291
-334.616
-343.469
-340.532
-340.432
-332.828
-337.063
-328.415
-339.431
-339.726
-348.494
-337.211
-335.281
-330.714
-337.642
-339.090
-339.799
-338.900
-345.326
-337.755
-331.872
-336.159
-346.674
-339.956
-345.227
-334.539
-339.883
-336.588
-333.430
-343.155
-338.920
-335.926
-334.927
-336.941
-343.953
-334.317
-346.785
-342.126
-345.237
-342.188
-345.226
-342.730
-340.558
-338.274
-336.710
-340.796
-344.181
-342.290
-337.233
-338.484
-339.588
-334.442
-339.268
-345.630
-338.171
-344.867
-336.189
-334.416
-338.532
-342.202
-339.178
-334.698
-332.358
-343.606
-345.788
-349.078
-334.105
-335.850
-337.523
-349.495
-330.906
-333.713
-342.364
-343.157
-338.787
-342.249
-340.837
-339.718
-343.784
-341.201
-342.797
-338.236
-341.441
-336.397
