# Supplementary material for: A Fast and Efficient Approach for Genomic Selection with High-Density Markers
Source: G3 (Bethesda). 2012 Oct 1;2(10):1179–84. doi: 10.1534/g3.112.003822 (PMC3464110; doi:10.1534/g3.112.003822)
Supplement: Supporting Information [file supp_2.10.1179_FileS1.zip › Rep1_50/Rep16/TBV3]

-334.000
-341.391
-339.565
-336.149
-337.879
-343.091
-336.773
-338.997
-333.758
-343.473
-330.949
-336.438
-338.938
-340.393
-342.107
-337.310
-330.435
-341.277
-338.802
-339.036
-335.346
-336.180
-336.341
-334.568
-340.851
-339.486
-338.887
-341.585
-334.505
-339.470
-341.691
-344.144
-339.629
-339.041
-340.490
-340.336
-340.171
-336.863
-343.593
-340.640
-340.445
-341.669
-338.476
-340.962
-331.433
-336.032
-339.455
-338.161
-339.579
-341.655
-330.982
-332.054
-343.999
-339.959
-336.408
-337.701
-339.766
-346.301
-339.746
-337.910
-335.605
-338.026
-338.896
-336.822
-343.403
-344.393
-340.497
-341.441
-342.680
-339.761
-343.700
-344.067
-338.107
-334.346
-340.737
-337.868
-338.533
-336.321
-341.946
-336.885
-333.666
-335.951
-342.147
-340.057
-342.363
-340.685
-334.190
-339.413
-340.287
-336.949
-339.488
-344.870
-336.898
-339.936
-341.263
-335.019
-343.249
-341.688
-335.222
-335.103
-342.522
-338.115
-339.994
-335.931
-337.651
-341.895
-340.622
-337.781
-337.746
-341.144
-340.981
-339.946
-340.667
-338.884
-341.414
-338.644
-338.753
-341.306
-339.477
-343.721
-332.301
-339.554
-338.563
-340.677
-338.133
-339.160
-339.996
-341.760
-341.303
-342.519
-340.939
-340.306
-335.452
-340.948
-335.495
-338.952
-340.872
-341.199
-343.641
-337.918
-337.535
-336.938
-340.061
-339.045
-336.954
-337.554
-340.586
-341.411
-337.360
-341.036
-340.229
-336.555
-334.020
-334.129
-340.975
-337.683
-340.623
-338.787
-340.819
-336.997
-339.085
-339.686
-337.926
-342.203
-343.172
-340.365
-345.370
-338.892
-338.997
-339.082
-337.388
-334.286
-339.223
-341.871
-340.882
-343.224
-334.819
-331.511
-331.474
-335.374
-333.469
-342.176
-336.533
-338.142
-339.104
-340.235
-340.649
-334.115
-333.823
-337.306
-345.027
-341.936
-344.228
-342.816
-337.061
-339.780
-339.163
-336.285
-331.389
-339.146
-340.660
-344.833
-339.343
-340.198
-339.898
-340.836
-332.359
-339.595
-339.238
-341.967
-338.502
-339.326
-340.940
-339.865
-340.824
-341.496
-341.918
-341.046
-338.857
-337.289
-337.778
-343.269
-341.169
-340.223
-334.980
-339.009
-335.888
-340.534
-345.032
-342.248
-341.296
-341.272
-338.768
-338.157
-339.512
-336.803
-339.241
-341.499
-341.737
-339.994
-331.842
-340.537
-341.572
-341.449
-339.374
-334.766
-336.227
-338.512
-338.050
-342.825
-334.425
-334.861
-337.916
-342.228
-336.514
-338.994
-342.497
-339.200
-340.599
-341.133
-337.918
-340.865
-339.816
-338.434
-339.211
-334.657
-337.400
-332.175
-343.147
-340.526
-337.341
-336.591
-342.838
-338.642
-340.149
-336.849
-339.178
-336.684
-341.786
-340.472
-338.102
-339.198
-337.951
-341.144
-333.649
-342.408
-339.120
-337.843
-339.839
-339.162
-338.856
-329.995
-342.770
-342.337
-338.180
-338.260
-341.538
-340.504
-344.948
-335.955
-339.606
-336.328
-346.102
-344.555
-338.463
-343.211
-340.025
-337.494
-343.083
-340.348
-336.117
-339.256
-340.704
-341.592
-340.560
-336.760
-343.872
-339.313
-341.217
-339.621
-337.491
-336.799
-336.472
-337.716
-341.745
-340.317
-332.454
-334.062
-344.325
-342.121
-338.816
-340.188
-338.046
-338.421
-334.789
-337.476
-344.169
-343.014
-335.165
-336.197
-337.079
-339.917
-337.499
-341.983
-347.328
-343.195
-340.924
-341.312
-339.834
-336.364
-343.610
-342.949
-339.661
-340.507
-336.004
-340.330
-344.304
-343.975
-336.693
-338.421
-338.731
-342.632
-338.897
-337.296
-343.426
-340.603
-341.133
-335.393
-343.254
-338.076
-331.017
-334.757
-337.086
-336.822
-337.664
-335.776
-334.888
-337.636
-337.728
-340.641
-340.274
-338.419
-339.596
-341.646
-342.460
-338.651
-341.164
-340.614
-339.058
-341.974
-337.903
-339.378
-334.059
-343.518
-339.549
-339.773
-340.934
-339.251
-341.802
-343.099
-334.713
-338.200
-336.845
-342.033
-335.403
-337.899
-340.404
-338.381
-340.884
-338.147
-342.452
-334.989
-340.412
-342.240
-338.590
-337.903
-337.985
-341.019
-343.535
-341.571
-338.539
-338.856
-344.763
-343.243
-327.419
-338.453
-336.763
-338.049
-336.008
-333.933
-335.800
-339.816
-343.362
-342.500
-338.414
-340.288
-337.528
-342.655
-339.919
-342.152
-335.650
-337.914
-341.725
-341.660
-337.693
-337.490
-341.048
-341.646
-337.926
-341.800
-336.360
-339.002
-336.367
-337.164
-340.407
-338.212
-341.345
-337.439
-345.275
-345.815
-343.705
-336.354
-343.046
-339.552
-338.064
-336.415
-334.915
-344.342
-339.547
-335.755
-344.252
-341.760
-340.084
-338.041
-340.096
-340.947
-341.460
-342.918
-341.808
-340.503
-339.416
-334.203
-341.882
-343.103
-339.853
-340.894
-341.664
-343.294
-333.184
-337.492
-337.387
-340.043
-344.138
-337.778
-337.706
-339.340
-337.460
-344.212
-337.550
-333.746
-341.035
-337.747
-338.866
-335.257
-340.227
-335.532
-336.979
-340.942
-340.847
-339.010
-337.295
-342.358
-339.173
-344.539
-339.428
-339.351
-338.918
-340.699
-340.039
-336.780
-337.476
-339.969
-345.229
-340.651
-341.363
-339.634
-345.226
-342.195
-341.828
-337.210
-338.912
-343.117
-337.507
-337.503
-340.968
-341.778
-338.502
-339.589
-340.760
-339.479
-331.670
-339.032
-339.896
-338.949
-340.380
-341.094
-343.373
-342.550
-342.446
-340.175
-332.477
-339.137
-342.617
-341.875
-341.630
-342.533
-341.756
-337.293
-342.929
-337.970
-343.615
-336.531
-343.002
-340.601
-344.277
-339.211
-338.341
-341.072
-341.166
-342.134
-342.276
-340.033
-339.775
-335.726
-338.121
-341.621
-341.559
-341.695
-336.231
-340.103
-335.957
-335.930
-336.822
-334.583
-340.558
-338.394
-341.709
-339.230
-335.483
-337.931
-343.004
-343.642
-341.680
-343.848
-334.298
-337.921
-338.893
-337.076
-335.991
-334.222
-341.237
-343.973
-338.775
-339.041
-341.543
-343.178
-339.783
-337.915
-337.572
-338.886
-339.777
-340.232
-339.783
-342.565
-339.802
-343.548
-337.967
-340.476
-341.854
-341.657
-340.442
-337.479
-340.269
-341.046
-341.417
-340.038
-338.624
-335.917
-341.569
-341.301
-337.095
-339.302
-343.421
-339.007
-339.203
-337.911
-341.237
-339.550
-340.633
-340.280
-342.197
-342.803
-339.212
-340.340
-335.679
-336.378
-341.622
-333.357
-339.458
-341.293
-338.922
-338.726
-339.600
-341.948
-340.171
-336.424
-336.303
-337.716
-339.641
-342.988
-335.170
-337.349
-338.524
-335.725
-336.921
-338.794
-338.736
-338.235
-336.746
-338.804
-338.689
-345.138
-340.784
-340.290
-343.996
-339.516
-339.575
-340.832
-338.170
-341.299
-330.835
-344.175
-343.840
-340.564
-340.835
-338.287
-335.677
-338.508
-341.967
-344.172
-340.866
-338.774
-336.775
-338.259
-341.736
-338.953
-337.839
-341.372
-338.041
-341.225
-344.326
-335.781
-341.034
-339.297
-341.814
-342.838
-339.263
-337.898
-336.468
-336.188
-339.055
-339.763
-336.373
-339.833
-338.368
-341.460
-339.018
-336.621
-341.026
-337.074
-339.915
-340.944
-331.719
-337.144
-338.337
-335.858
-338.914
-335.749
-338.759
-339.666
-338.969
-337.942
-340.374
-342.598
-337.912
-335.281
-343.516
-337.184
-338.373
-340.222
-339.176
-337.020
-342.469
-342.832
-338.017
-343.843
-340.651
-340.224
-341.701
-340.663
-338.661
-339.712
-338.302
-343.876
-334.873
-345.775
-334.775
-339.825
-339.973
-341.148
-340.927
-341.351
-340.056
-336.557
-338.444
-335.891
-343.494
-339.918
-343.187
-335.147
-344.890
-339.711
-336.877
-338.461
-336.372
-337.126
-341.895
-344.226
-339.669
-339.162
-335.026
-340.937
-345.496
-338.118
-334.338
-342.177
-339.486
-341.634
-337.085
-335.283
-342.964
-344.342
-339.843
-336.140
-342.038
-339.600
-344.795
-341.013
-339.583
-340.044
-338.442
-337.875
-340.038
-338.782
-337.273
-336.675
-332.916
-336.888
-337.445
-337.242
-340.002
-338.916
-337.951
-338.982
-343.951
-344.189
-336.962
-341.885
-329.869
-339.375
-341.333
-342.791
-335.833
-341.822
-342.287
-337.679
-337.759
-337.707
-338.450
-337.033
-339.907
-333.080
-345.729
-344.475
-339.642
-338.236
-336.132
-339.070
-341.804
-340.328
-339.965
-339.990
-343.013
-339.428
-334.919
-335.421
-336.650
-335.486
-337.771
-344.043
-340.786
-341.342
-339.709
-337.558
-338.240
-340.669
-338.077
-333.685
-342.860
-337.667
-341.872
-337.071
-337.273
-341.862
-338.031
-339.975
-341.901
-340.968
-336.606
-340.806
-332.673
-340.496
-341.379
-338.655
-336.486
-333.855
-340.361
-345.293
-339.302
-339.588
-342.450
-342.759
-334.931
-340.804
-339.671
-340.988
-343.474
-339.472
-333.215
-341.154
-347.965
-343.801
-340.586
-342.810
-337.410
-335.797
-339.800
-342.006
-336.835
-341.274
-336.458
-338.745
-343.862
-343.263
-337.593
-338.331
-338.334
-342.371
-341.281
-332.165
-338.155
-335.325
-339.658
-335.765
-334.265
-337.311
-334.618
-341.710
-336.800
-340.604
-342.224
-339.942
-338.312
-339.705
-332.421
-336.462
-340.127
-339.083
-342.316
-335.155
-333.993
-340.770
-341.748
-340.683
-339.646
-335.197
-343.231
-342.370
-335.811
-338.633
-340.551
-341.083
-342.928
-343.308
-340.531
-339.650
-335.284
-336.280
-335.487
-337.345
-334.449
-342.331
-343.044
-345.490
-339.730
-339.112
-341.464
-339.114
-338.373
-341.694
-337.985
-337.062
-345.593
-342.254
-339.389
-344.748
-333.728
-339.638
-341.766
-337.647
-342.344
-343.859
-342.517
-343.872
-335.529
-340.311
-337.730
-341.118
-339.549
-338.990
-343.332
-345.025
-339.307
-337.546
-335.962
-339.954
-342.124
-339.435
-339.445
-338.619
-343.207
-338.627
-341.625
-342.062
-335.121
-335.996
-331.694
-340.270
-336.842
-336.195
-337.698
-340.383
-339.848
-339.343
-340.601
-336.413
-340.853
-339.454
-340.030
-339.342
-335.918
-333.546
-336.679
-338.317
-343.844
-340.069
-336.485
-338.564
-340.803
-336.167
-343.429
-343.353
-337.756
-341.106
-336.760
-338.314
-335.422
-341.059
-339.327
-339.781
-338.392
-337.440
-337.682
-338.757
-336.829
-337.096
-340.316
-338.380
-342.691
-343.026
-339.990
-338.944
-339.878
-342.032
-338.121
-342.476
-340.791
-340.125
-339.122
-338.649
-340.635
-342.384
-335.428
-342.286
-339.798
-340.628
-332.845
-342.894
-329.625
-334.431
-338.841
-339.375
-347.700
-346.102
-337.995
-339.279
-345.154
-341.142
-346.019
-340.699
-336.908
-335.551
-340.316
-340.913
-335.176
-341.768
-343.629
-339.122
-338.255
-340.802
-342.147
-338.088
-332.360
-342.506
-342.440
-339.539
-340.939
-338.695
-338.730
-340.074
-334.978
-339.323
-340.211
-336.141
-336.618
-340.606
-337.745
-338.262
-342.592
-337.884
-342.552
-347.368
-339.316
-338.627
-339.580
-340.606
-334.206
-336.955
-343.024
-342.589
-341.058
-337.027
-337.428
-340.407
-339.578
-337.049
-343.208
-344.107
-340.986
-341.945
-344.285
-343.607
-338.628
-336.071
-335.999
-338.772
-340.635
-340.323
-338.926
-338.755
-327.254
-341.414
-343.092
-343.940
-339.020
-335.336
-338.016
-337.832
-343.344
-342.166
-342.141
-344.453
-344.947
-341.180
-336.567
-339.006
-344.572
-342.624
-335.894
-338.714
-335.509
-337.439
-330.480
-340.352
-341.615
-343.878
-338.775
-339.656
-339.271
-339.974
-343.809
-340.621
-340.702
-339.542
-331.532
-341.988
-342.876
-345.599
-340.709
-339.116
-333.678
-340.643
-337.427
-338.353
-337.878
-337.661
-344.216
-336.499
-339.613
-339.057
-329.437
-337.564
-343.707
-337.114
-337.999
-338.867
-342.359
-342.839
-337.315
-339.411
-338.650
-336.274
-340.471
-338.142
-335.102
-337.360
-341.489
-340.809
-333.819
-337.124
-344.075
-343.226
-337.723
-340.957
-336.021
-342.642
-342.228
-340.813
-337.988
-337.182
-335.819
-334.809
-332.996
-337.444
-338.006
-337.708
-338.313
-340.844
-341.106
-342.284
-336.813
-338.877
-344.099
-340.849
-340.992
-343.143
-341.175
-340.938
-342.217
-336.611
-341.344
-339.908
-339.086
-338.910
-343.780
-339.201
-341.399
-340.603
-340.164
-343.452
-330.637
-337.160
-343.535
-341.585
-336.994
-341.496
-338.963
-337.960
-338.884
-341.109
-339.638
-337.596
-341.473
-337.226
-340.380
-343.727
-339.419
-340.605
-340.096
-336.300
-345.468
-341.761
-340.265
-341.992
-342.816
-341.705
-342.608
-338.400
-334.606
-341.906
-337.442
-339.296
-342.187
-340.015
-337.379
-335.641
-341.326
-341.054
-337.196
-336.713
-338.954
-340.264
-338.720
-341.076
-339.713
-337.763
-335.535
-343.693
-335.809
-338.989
-343.553
-346.424
-344.957
-338.646
-338.661
-342.463
-337.039
-339.501
-337.041
-334.142
-340.731
-338.164
-340.706
-342.096
-337.468
-338.122
-334.461
-335.050
-337.740
-342.067
-340.433
-338.174
-342.753
-340.851
-343.813
-342.056
-342.992
-344.706
-337.252
-336.009
-332.496
-342.456
-335.463
-338.592
-337.306
-338.312
-339.427
-338.554
-339.083
-339.566
-342.101
-339.918
-335.746
-339.259
-340.368
-340.236
-340.556
-339.111
-339.903
-341.089
-344.131
-341.201
-338.273
-338.323
-341.144
-337.854
-341.853
-340.783
-337.830
-335.315
-334.413
-338.735
-340.885
-338.644
-339.935
-341.997
-337.518
-342.108
-337.080
-337.988
-338.017
-331.036
-334.422
-338.155
-345.234
-339.179
-344.059
-341.719
-339.840
-339.259
-345.654
-340.008
-337.565
-336.196
-341.974
-338.600
-344.013
-341.451
-339.536
-341.670
-340.019
-337.221
-342.817
-338.409
-344.049
-339.892
-341.231
-341.198
-339.179
-338.191
-336.258
-335.705
-341.121
-338.814
-344.667
-342.647
-338.291
-339.746
-343.778
-344.901
-339.502
-343.218
-341.119
-337.193
-334.945
-333.116
-343.857
-341.976
-341.651
-344.670
-342.805
-337.968
-338.874
-335.283
-343.316
-345.319
-336.506
-338.612
-336.034
-341.734
-344.518
-346.208
-339.711
-338.722
-339.816
-338.765
-334.377
-333.632
-343.573
-342.134
-341.042
-340.143
-338.733
-338.759
-331.775
-333.126
-338.991
-334.478
-345.385
-342.523
-333.364
-336.527
-347.389
-342.706
-334.839
-334.273
-341.065
-339.893
-343.534
-339.880
-339.499
-341.778
-338.322
-343.482
-339.839
-337.135
-338.408
-340.277
-340.712
-340.000
-340.387
-345.112
-331.531
-338.037
-335.759
-342.447
-344.402
-337.826
-336.270
-334.856
-340.003
-338.474
-340.459
-340.459
-340.090
-337.760
-337.950
-337.702
-339.516
-338.638
-342.358
-341.378
-331.712
-341.310
-338.211
-336.519
-343.763
-340.241
-337.286
-335.124
-339.662
-337.074
-345.467
-343.472
-342.247
-337.520
-344.155
-341.185
-342.862
-337.583
-338.698
-341.559
-339.171
-342.657
-331.298
-339.236
-336.994
-335.795
-344.991
-336.907
-343.645
-342.242
-342.829
-344.345
-337.071
-338.596
-336.245
-344.163
-340.881
-340.450
-335.284
-337.093
-340.037
-333.809
-341.371
-341.780
-339.179
-338.974
-340.018
-334.342
-340.341
-339.339
-346.247
-339.252
-340.257
-337.306
-337.433
-336.150
-337.260
-336.372
-336.883
-337.191
-337.293
-335.703
-339.117
-339.342
-339.073
-341.960
-337.073
-339.065
-339.223
-338.123
-340.697
-339.257
-339.977
-340.068
-334.171
-341.478
-343.162
-337.613
-339.046
-334.787
-338.241
-341.313
-341.217
-338.335
-337.341
-342.819
-341.912
-337.809
-337.346
-336.678
-336.689
-336.575
-337.195
-340.324
-344.055
-343.899
-342.786
-343.576
-343.631
-338.201
-339.549
-343.623
-342.557
-341.636
-339.491
-334.538
-340.181
-338.659
-341.535
-341.753
-340.618
-333.639
-336.575
-339.835
-338.865
-336.640
-343.530
-343.238
-338.333
-341.178
-342.405
-341.352
-340.666
-338.213
-338.977
-336.343
-340.056
-340.909
-342.193
-341.631
-338.843
-337.484
-340.284
-341.706
-338.496
-338.633
-335.368
-337.311
-338.832
-341.233
-340.582
-336.973
-330.790
-334.399
-347.452
-345.201
-338.621
-338.716
-337.685
-341.141
-338.934
-339.100
-339.974
-340.098
-339.476
-336.973
-339.200
-334.697
-335.968
-341.907
-341.005
-338.129
-331.588
-335.778
-339.104
-339.794
-337.241
-335.107
-339.384
-338.121
-340.064
-338.953
-338.267
-339.626
-346.892
-341.914
-341.532
-341.881
-336.201
-337.866
-336.249
-339.815
-341.930
-339.665
-340.757
-336.956
-336.719
-333.282
-338.048
-341.863
-336.778
-336.229
-337.968
-340.679
-338.699
-340.607
-334.102
-341.406
-338.791
-334.826
-341.492
-341.219
-331.277
-340.542
-334.144
-338.481
-342.010
-341.395
-343.574
-338.278
-344.464
-339.206
-330.724
-339.044
-335.753
-339.253
-338.600
-339.063
-339.297
-342.936
-340.099
-338.266
-337.065
-339.752
-338.950
-335.829
-336.752
-335.478
-335.520
-335.932
-343.244
-337.417
-336.976
-332.883
-346.106
-341.568
-340.904
-338.498
-340.390
-333.229
-343.832
-344.629
-338.253
-338.344
-340.470
-337.412
-341.110
-337.498
-335.669
-338.648
-344.700
-339.471
-337.786
-341.884
-341.816
-343.040
-347.221
-340.699
-339.281
-339.663
-342.802
-340.079
-341.329
-340.495
-332.208
-335.811
-339.309
-340.205
-341.822
-339.683
-347.634
-343.906
-338.300
-342.011
-333.455
-336.984
-331.832
-337.495
-344.835
-343.920
-341.771
-339.149
-337.189
-337.305
-339.495
-340.797
-337.782
-340.156
-338.189
-338.917
-336.968
-337.366
-336.968
-339.949
-341.072
-345.024
-335.953
-335.429
-341.367
-342.959
-338.558
-339.790
-336.981
-334.532
-334.557
-330.730
-340.759
-333.128
-338.963
-343.470
-339.299
-341.095
-341.396
-339.663
-336.428
-334.018
-340.526
-337.999
-341.724
-340.016
-332.469
-337.869
-341.877
-337.537
-337.847
-334.759
-340.239
-335.891
-339.438
-337.023
-340.087
-337.417
-342.064
-340.822
-338.117
-339.253
-337.930
-335.608
-342.756
-342.108
-342.996
-341.217
-341.188
-340.277
-338.885
-341.505
-337.408
-337.070
-339.984
-341.282
-340.365
-341.980
-342.319
-347.462
-343.658
-340.583
-338.889
-339.718
-338.520
-338.631
-340.865
-342.856
-342.192
-337.430
-338.184
-334.488
-340.349
-336.434
-339.455
-339.049
-338.574
-336.237
-332.640
-341.252
-342.629
-339.522
-328.515
-333.859
-343.106
-344.006
-337.860
-338.151
-338.609
-340.918
-337.759
-337.836
-340.559
-342.352
-342.162
-337.762
-341.610
-341.223
-345.098
-341.698
-341.308
-342.580
-344.689
-342.864
-340.853
-340.052
-342.280
-344.905
-338.599
-341.259
-336.035
-336.845
-338.805
-339.822
-340.685
-344.426
-336.860
-337.988
-342.280
-341.913
-343.561
-338.170
-337.421
-340.365
-336.842
-338.052
-341.483
-338.124
-342.537
-344.040
-336.129
-339.651
-339.545
-338.507
-345.268
-341.038
-342.661
-336.843
-336.538
-337.570
-336.618
-335.575
-339.934
-338.083
-341.647
-343.382
-338.535
-339.864
-344.817
-338.785
-341.642
-343.424
-335.514
-339.015
-341.844
-337.504
-336.629
-345.508
-340.367
-341.431
-339.595
-340.389
-340.372
-341.288
-339.135
-341.491
-343.769
-338.227
-339.239
-335.800
-344.204
-340.233
-342.839
-343.944
-341.617
-339.203
-339.768
-337.823
-341.677
-342.306
-334.372
-335.941
-342.337
-337.078
-341.814
-337.961
-334.994
-337.260
-340.819
-342.241
-338.139
-338.813
-344.404
-341.229
-330.116
-339.107
-335.474
-337.367
-334.956
-337.832
-337.505
-336.266
-333.625
-341.749
-338.747
-338.584
-338.502
-337.214
-336.742
-338.827
-342.727
-344.654
-340.859
-339.032
-339.513
-340.678
-333.898
-339.560
-341.368
-338.890
-335.379
-339.223
-341.671
-341.550
