# Supplementary material for: A Fast and Efficient Approach for Genomic Selection with High-Density Markers
Source: G3 (Bethesda). 2012 Oct 1;2(10):1179–84. doi: 10.1534/g3.112.003822 (PMC3464110; doi:10.1534/g3.112.003822)
Supplement: Supporting Information [file supp_2.10.1179_FileS1.zip › Rep1_50/Rep16/TBV4]

-339.557
-338.078
-341.117
-344.502
-337.733
-335.449
-340.512
-341.719
-338.518
-339.891
-341.549
-339.725
-336.277
-341.125
-342.056
-338.492
-336.965
-342.913
-340.266
-339.454
-339.107
-340.042
-338.414
-336.372
-339.353
-338.454
-339.042
-340.337
-344.442
-338.304
-338.111
-342.061
-344.678
-341.994
-334.150
-338.110
-338.450
-337.533
-343.357
-339.162
-343.298
-340.837
-334.894
-339.593
-336.957
-342.237
-341.134
-340.524
-335.473
-342.164
-340.951
-339.173
-339.477
-335.917
-339.921
-342.066
-336.001
-336.815
-340.579
-343.024
-339.220
-339.529
-331.528
-337.221
-340.671
-339.411
-343.198
-338.565
-339.164
-340.358
-332.036
-341.492
-330.822
-340.057
-337.795
-335.286
-339.127
-340.833
-336.447
-342.141
-339.014
-339.044
-340.731
-332.603
-343.073
-339.263
-340.495
-344.974
-336.720
-339.589
-331.231
-335.071
-345.129
-340.241
-343.088
-338.488
-335.880
-333.220
-344.197
-344.581
-341.038
-336.533
-334.127
-342.060
-345.559
-342.720
-334.517
-334.827
-342.758
-341.731
-338.957
-334.073
-340.043
-333.465
-342.692
-338.456
-342.087
-337.438
-337.774
-341.126
-343.575
-340.668
-339.159
-337.449
-338.471
-340.208
-340.299
-340.264
-340.232
-338.449
-340.571
-341.317
-335.772
-339.458
-332.598
-343.702
-334.948
-340.370
-338.698
-336.770
-333.358
-337.865
-339.743
-337.188
-340.715
-339.502
-336.630
-334.622
-339.233
-337.004
-341.739
-343.143
-338.299
-338.369
-343.022
-342.661
-337.507
-339.574
-337.281
-337.160
-339.105
-341.481
-337.884
-336.563
-338.729
-340.269
-338.461
-341.324
-345.858
-339.934
-332.593
-338.977
-343.166
-343.441
-338.070
-337.205
-334.894
-339.992
-340.592
-335.326
-337.125
-338.867
-334.618
-340.128
-341.576
-339.385
-338.729
-337.392
-339.613
-336.858
-337.092
-335.286
-345.164
-339.322
-342.594
-340.175
-334.487
-335.320
-337.182
-341.470
-338.620
-339.031
-340.634
-341.975
-339.463
-336.325
-339.346
-342.855
-339.678
-338.613
-343.076
-337.726
-338.564
-338.254
-338.265
-334.832
-342.144
-342.926
-338.865
-337.609
-338.395
-337.189
-340.975
-341.764
-338.075
-338.698
-341.963
-341.494
-339.065
-338.959
-342.034
-340.671
-336.234
-341.649
-341.044
-338.966
-341.785
-343.544
-335.593
-332.761
-341.837
-338.756
-336.931
-340.981
-336.797
-335.673
-338.766
-342.798
-339.281
-337.680
-342.039
-342.348
-344.041
-339.293
-337.917
-342.709
-340.843
-334.820
-335.586
-335.895
-336.666
-333.377
-339.031
-337.178
-344.932
-338.932
-335.009
-340.302
-338.463
-340.335
-336.862
-336.696
-330.421
-340.141
-341.080
-337.542
-341.774
-337.868
-339.881
-344.312
-342.330
-342.010
-343.354
-341.594
-338.687
-333.781
-340.348
-339.661
-340.459
-339.695
-332.082
-338.722
-342.057
-342.592
-337.322
-337.804
-343.774
-336.132
-344.564
-340.571
-338.731
-339.600
-337.513
-337.599
-331.259
-336.065
-342.797
-345.125
-340.778
-337.118
-338.461
-334.599
-341.401
-342.388
-343.011
-340.977
-341.391
-340.576
-337.812
-335.908
-340.488
-337.270
-336.506
-338.541
-339.659
-339.044
-338.911
-337.481
-338.835
-337.827
-342.133
-338.668
-342.160
-337.740
-340.463
-343.090
-338.301
-337.905
-333.956
-339.550
-340.492
-341.679
-334.656
-338.716
-344.974
-343.110
-339.763
-341.318
-341.382
-341.838
-337.270
-334.233
-337.620
-337.674
-342.646
-340.689
-339.562
-342.614
-337.672
-335.625
-335.449
-336.107
-339.945
-337.728
-337.702
-341.845
-336.030
-340.439
-337.982
-339.213
-337.573
-340.485
-339.518
-342.947
-340.214
-337.761
-335.609
-338.669
-336.045
-341.070
-339.206
-340.057
-339.999
-334.562
-336.705
-338.914
-342.352
-342.047
-342.859
-340.833
-337.557
-342.511
-335.250
-337.779
-340.724
-341.062
-338.782
-338.765
-340.491
-338.163
-339.034
-336.773
-338.202
-339.909
-339.664
-336.993
-336.024
-336.117
-338.732
-342.254
-337.842
-336.767
-339.371
-339.171
-346.255
-335.075
-336.628
-336.903
-339.163
-339.427
-342.584
-338.540
-341.671
-337.228
-336.123
-339.795
-339.394
-339.094
-336.887
-333.595
-337.675
-338.796
-343.488
-341.481
-345.837
-340.924
-336.233
-338.012
-338.266
-340.216
-338.222
-339.961
-340.654
-340.810
-337.563
-337.649
-342.628
-342.528
-343.387
-337.593
-339.484
-341.926
-342.042
-343.640
-339.365
-332.449
-338.713
-333.339
-339.966
-341.580
-334.685
-337.472
-340.369
-342.940
-347.929
-345.723
-338.788
-341.349
-335.577
-341.725
-344.837
-341.763
-343.311
-341.385
-338.937
-340.730
-339.675
-338.133
-341.426
-338.244
-338.265
-339.638
-338.796
-335.288
-341.129
-342.422
-340.095
-340.525
-337.428
-339.478
-339.942
-337.150
-337.548
-340.120
-340.217
-338.855
-339.801
-337.184
-340.439
-338.785
-341.715
-342.403
-337.817
-339.009
-337.684
-336.318
-339.904
-341.676
-338.519
-338.784
-335.373
-339.316
-345.453
-339.890
-333.361
-340.921
-342.454
-340.010
-337.726
-336.444
-335.720
-346.284
-337.428
-340.285
-341.670
-335.005
-335.269
-337.552
-336.684
-338.551
-339.297
-342.394
-336.770
-336.385
-344.101
-342.585
-340.922
-341.190
-344.365
-342.544
-339.367
-338.132
-338.780
-343.814
-343.422
-338.057
-339.354
-338.579
-338.445
-341.440
-337.840
-334.187
-332.552
-340.575
-342.904
-344.596
-342.461
-343.527
-333.632
-342.377
-339.154
-341.582
-341.763
-340.277
-344.732
-338.448
-339.481
-341.549
-333.525
-337.262
-340.444
-335.610
-343.632
-341.569
-339.041
-339.745
-339.944
-340.842
-339.010
-341.896
-344.223
-342.397
-336.197
-340.863
-340.346
-338.086
-337.293
-337.480
-333.952
-333.305
-340.526
-340.176
-342.763
-335.390
-337.816
-338.906
-333.940
-341.573
-335.324
-342.180
-341.028
-331.960
-342.183
-339.585
-342.408
-334.169
-341.422
-341.896
-337.834
-340.485
-340.399
-341.394
-340.177
-335.291
-338.161
-333.190
-341.723
-338.383
-339.193
-340.071
-344.161
-341.798
-341.843
-335.018
-341.007
-338.468
-341.063
-343.499
-343.727
-339.597
-341.725
-336.852
-340.247
-340.804
-343.812
-342.185
-337.995
-335.794
-338.986
-341.613
-339.236
-338.712
-338.026
-339.458
-342.655
-337.436
-343.819
-341.323
-334.258
-341.217
-341.608
-340.097
-328.039
-335.584
-334.549
-341.564
-334.264
-336.077
-343.371
-339.235
-338.117
-340.083
-339.962
-341.699
-340.194
-343.920
-337.610
-338.603
-336.740
-336.748
-342.923
-338.641
-336.444
-337.716
-340.189
-339.128
-340.866
-341.241
-342.083
-345.541
-335.198
-340.037
-337.223
-339.177
-339.734
-340.013
-342.989
-342.581
-347.907
-338.610
-344.108
-342.568
-339.555
-343.141
-342.079
-340.416
-340.152
-340.632
-341.340
-340.220
-338.504
-332.224
-341.852
-333.641
-340.745
-343.082
-344.089
-340.738
-338.371
-331.739
-341.770
-340.520
-338.026
-339.734
-333.118
-338.967
-344.577
-342.354
-344.335
-341.197
-341.881
-339.884
-333.198
-335.128
-342.345
-339.594
-342.099
-341.916
-338.058
-337.916
-344.004
-340.994
-344.202
-342.904
-342.005
-341.126
-337.052
-339.270
-341.038
-337.065
-334.839
-336.171
-345.091
-339.979
-338.959
-339.560
-343.162
-338.763
-343.957
-337.889
-341.020
-341.239
-337.621
-340.315
-343.935
-337.589
-338.686
-336.684
-333.215
-334.825
-339.283
-337.034
-338.972
-342.538
-344.773
-342.874
-340.718
-342.214
-334.569
-337.722
-342.151
-338.613
-340.467
-340.886
-340.663
-341.092
-336.715
-343.285
-338.426
-336.935
-339.911
-337.878
-342.507
-338.979
-340.973
-342.950
-332.586
-337.529
-339.423
-330.424
-340.778
-338.826
-339.619
-335.787
-335.733
-335.905
-344.539
-342.434
-335.467
-336.031
-342.042
-340.513
-338.559
-341.291
-341.528
-336.144
-332.093
-341.646
-344.630
-341.398
-344.915
-340.398
-340.990
-337.811
-339.335
-339.435
-344.462
-339.716
-341.380
-340.141
-330.319
-339.702
-341.396
-340.338
-337.820
-337.595
-338.006
-338.361
-338.711
-337.018
-334.357
-340.231
-338.218
-331.093
-340.014
-338.534
-343.875
-342.208
-329.235
-337.575
-344.998
-342.090
-343.018
-343.085
-336.149
-332.789
-345.192
-341.831
-337.773
-338.257
-342.808
-340.312
-343.525
-339.340
-338.683
-338.945
-339.401
-336.552
-340.997
-341.571
-346.691
-343.708
-341.370
-340.766
-338.672
-335.053
-338.183
-330.107
-340.333
-342.256
-341.846
-335.604
-339.356
-340.334
-339.080
-340.831
-338.585
-341.148
-339.254
-343.870
-345.020
-343.884
-335.645
-340.729
-340.639
-341.024
-344.624
-336.953
-340.932
-340.097
-338.923
-341.168
-337.533
-336.258
-343.287
-339.220
-343.226
-341.080
-343.731
-342.544
-338.014
-338.380
-332.359
-339.969
-339.679
-339.945
-336.559
-342.303
-342.189
-343.985
-335.627
-338.893
-341.071
-340.659
-333.485
-340.215
-337.819
-337.240
-342.009
-342.340
-344.228
-340.708
-344.125
-342.192
-340.816
-340.977
-337.055
-342.457
-340.692
-340.718
-338.331
-338.439
-342.695
-335.905
-341.918
-335.101
-340.320
-337.438
-336.272
-334.767
-340.790
-338.119
-337.100
-337.998
-336.581
-339.058
-341.189
-338.315
-339.744
-337.395
-337.651
-334.327
-338.920
-335.162
-337.186
-342.294
-339.200
-345.746
-342.733
-337.686
-338.949
-341.806
-336.135
-337.484
-343.203
-341.631
-337.843
-335.759
-338.677
-339.296
-342.533
-342.162
-331.904
-337.624
-339.176
-342.144
-336.956
-339.102
-344.517
-344.814
-342.000
-343.068
-339.831
-343.952
-338.670
-337.531
-334.839
-336.328
-342.289
-337.952
-332.278
-340.645
-345.071
-339.251
-339.769
-343.315
-340.966
-340.137
-341.664
-340.632
-331.093
-337.164
-338.141
-335.063
-337.164
-339.085
-339.909
-344.226
-340.513
-339.885
-340.009
-344.440
-342.513
-341.914
-342.684
-339.847
-339.826
-342.069
-340.069
-341.621
-343.365
-344.211
-336.143
-339.733
-337.895
-339.596
-337.825
-343.142
-336.546
-333.803
-342.649
-338.983
-334.826
-339.406
-340.809
-344.180
-343.935
-338.740
-337.957
-333.742
-338.428
-339.553
-339.540
-338.876
-341.252
-340.029
-335.800
-337.577
-337.086
-342.274
-339.308
-334.378
-339.250
-341.095
-339.713
-340.376
-337.819
-337.768
-341.919
-338.206
-341.327
-343.091
-340.586
-341.129
-332.589
-341.352
-340.857
-336.635
-344.363
-343.400
-341.836
-339.924
-342.899
-345.279
-341.211
-338.088
-333.477
-338.147
-337.588
-340.583
-338.428
-334.132
-336.899
-340.694
-343.386
-336.870
-339.812
-340.984
-338.426
-342.962
-337.852
-336.858
-341.291
-341.532
-335.641
-340.013
-334.780
-332.274
-338.319
-338.061
-342.391
-341.706
-341.714
-341.620
-342.841
-338.943
-341.349
-339.342
-340.915
-339.945
-338.995
-337.511
-338.147
-341.475
-338.939
-339.597
-337.793
-339.227
-335.922
-347.466
-340.285
-340.249
-338.020
-338.661
-343.573
-342.844
-343.412
-338.515
-337.925
-332.870
-342.239
-340.309
-343.777
-341.294
-341.413
-337.709
-333.105
-335.370
-345.694
-345.063
-342.173
-342.819
-340.150
-337.365
-334.337
-337.438
-338.455
-340.936
-334.073
-335.712
-344.329
-342.577
-339.458
-340.519
-340.316
-340.330
-338.500
-342.581
-339.220
-338.057
-340.278
-340.616
-338.337
-340.685
-343.789
-339.421
-340.069
-339.975
-343.219
-342.506
-340.725
-338.941
-338.911
-336.940
-342.948
-341.118
-337.322
-338.503
-334.913
-341.194
-339.968
-341.339
-338.193
-340.394
-336.627
-338.658
-333.432
-343.992
-337.295
-338.003
-340.005
-339.522
-340.179
-339.462
-345.360
-340.868
-341.620
-341.157
-343.384
-340.245
-335.315
-340.157
-340.740
-341.271
-333.323
-329.365
-343.966
-340.322
-329.747
-338.006
-339.778
-342.045
-343.927
-339.481
-338.922
-337.216
-342.675
-344.192
-343.430
-341.574
-342.538
-343.352
-339.221
-333.245
-339.200
-338.730
-335.595
-334.385
-339.084
-338.881
-337.612
-338.456
-339.943
-340.258
-337.359
-338.190
-331.738
-341.944
-335.547
-336.752
-340.072
-339.027
-333.744
-340.403
-338.783
-340.141
-343.943
-342.467
-343.046
-336.444
-338.889
-335.939
-338.565
-338.969
-334.994
-333.679
-336.957
-338.442
-337.590
-337.690
-339.034
-338.965
-342.374
-341.744
-338.516
-336.909
-337.324
-339.762
-337.215
-334.660
-338.983
-342.357
-345.410
-340.219
-342.785
-340.886
-338.370
-336.739
-344.188
-342.911
-341.154
-336.970
-333.936
-338.899
-341.901
-343.165
-346.340
-337.651
-337.796
-338.140
-331.962
-338.316
-337.841
-342.098
-343.797
-340.931
-337.314
-334.813
-339.524
-340.101
-345.171
-340.815
-340.791
-344.551
-343.600
-341.681
-339.441
-335.031
-337.781
-340.049
-340.107
-342.638
-336.962
-337.424
-339.636
-339.169
-341.422
-337.575
-330.859
-337.147
-340.906
-334.167
-341.609
-340.166
-340.514
-340.672
-339.290
-339.709
-340.287
-335.325
-343.181
-338.523
-344.525
-338.437
-341.189
-342.177
-342.619
-340.942
-333.781
-341.671
-338.418
-338.842
-337.759
-341.884
-335.403
-339.271
-338.645
-337.285
-337.611
-340.865
-344.042
-339.690
-345.371
-342.519
-336.830
-338.596
-342.780
-342.453
-336.925
-337.604
-342.591
-339.986
-332.775
-337.799
-338.499
-340.218
-342.159
-339.070
-336.956
-335.330
-339.574
-340.250
-341.637
-340.911
-342.008
-341.776
-333.486
-339.365
-341.948
-339.769
-342.053
-341.368
-340.389
-341.179
-343.185
-340.569
-345.095
-346.603
-337.212
-340.544
-339.900
-341.807
-337.573
-341.396
-334.212
-341.717
-340.073
-335.147
-340.132
-336.930
-338.379
-340.117
-337.812
-337.168
-340.763
-339.276
-339.884
-341.984
-335.898
-341.368
-331.116
-336.583
-340.930
-346.187
-333.019
-341.011
-333.752
-338.006
-338.110
-338.534
-339.310
-342.877
-336.553
-335.721
-337.892
-340.204
-336.259
-339.680
-338.894
-342.760
-335.450
-338.794
-339.050
-340.994
-341.102
-333.601
-341.355
-341.363
-334.354
-340.550
-339.838
-342.819
-341.662
-341.689
-338.932
-342.643
-341.289
-334.502
-340.563
-341.687
-340.597
-342.088
-344.648
-343.602
-337.402
-339.297
-332.138
-336.137
-344.613
-340.167
-340.663
-339.769
-338.596
-338.340
-343.120
-343.792
-339.665
-338.162
-338.423
-345.713
-333.895
-341.651
-340.025
-337.752
-342.894
-346.124
-340.099
-339.905
-339.111
-341.089
-339.644
-340.771
-338.678
-336.825
-341.542
-339.181
-342.182
-341.857
-340.007
-340.080
-338.972
-339.149
-342.832
-340.659
-339.358
-337.202
-341.681
-337.503
-341.936
-337.810
-345.384
-340.899
-334.760
-337.584
-337.347
-338.484
-336.864
-340.320
-347.636
-341.624
-339.955
-338.614
-338.336
-338.230
-342.718
-345.896
-347.878
-335.881
-345.086
-344.564
-340.308
-339.537
-337.339
-336.260
-343.314
-338.931
-339.067
-341.812
-337.663
-339.899
-337.559
-343.071
-340.179
-340.377
-332.432
-336.808
-339.618
-339.896
-339.315
-344.969
-338.226
-335.283
-336.724
-336.228
-335.054
-339.020
-343.394
-338.580
-341.688
-337.692
-343.168
-340.469
-337.779
-338.029
-336.556
-343.090
-339.849
-343.103
-335.512
-343.285
-340.252
-341.258
-339.415
-336.367
-342.436
-342.186
-339.932
-333.848
-337.824
-335.823
-339.371
-334.513
-338.949
-329.729
-342.143
-339.948
-340.859
-338.044
-339.974
-340.620
-334.046
-338.177
-343.276
-341.332
-344.806
-343.890
-338.877
-340.649
-340.488
-338.556
-346.452
-340.615
-340.967
-342.223
-337.948
-334.102
-342.614
-340.448
-337.001
-340.372
-339.065
-337.103
-336.867
-336.499
-339.135
-340.685
-337.724
-341.169
-339.036
-339.478
-341.357
-340.910
-342.202
-339.225
-339.487
-334.286
-338.691
-342.433
-338.761
-337.736
-342.499
-340.422
-338.221
-337.077
-331.337
-338.615
-336.993
-334.953
-341.025
-340.411
-333.549
-340.478
-347.208
-344.300
-340.248
-339.332
-343.069
-339.614
-344.252
-337.398
-330.220
-336.443
-341.938
-340.580
-345.161
-343.638
-339.578
-342.837
-340.984
-336.338
-337.584
-337.989
-341.772
-345.663
-342.365
-342.969
-339.312
-344.899
-339.149
-339.471
-335.362
-341.701
-339.031
-337.927
-337.756
-337.948
-341.250
-342.071
-340.682
-340.885
-344.572
-341.388
-341.454
-344.370
-341.871
-337.759
-338.031
-336.703
-342.041
-340.665
-335.320
-339.980
-339.032
-341.959
-335.466
-335.451
-335.972
-337.469
-339.112
-343.535
-339.145
-339.493
-343.574
-340.868
-337.949
-337.741
-339.938
-338.412
-340.425
-340.330
-330.151
-336.604
-339.510
-339.038
-345.435
-335.962
-335.843
-344.024
-342.647
-335.755
-347.095
-343.238
-339.688
-341.005
-343.530
-338.710
-339.403
-339.324
-337.935
-338.174
-336.824
-337.146
-335.515
-333.125
-340.391
-342.659
-343.922
-341.043
-345.478
-344.517
-337.058
-339.412
-342.088
-342.967
-340.007
-338.844
-343.063
-341.550
-342.916
-343.063
-331.126
-337.644
-331.397
-335.969
-340.965
-337.170
-335.449
-339.876
-339.140
-341.213
-336.875
-339.601
-342.950
-341.693
-337.374
-337.167
-339.121
-340.265
-338.642
-342.149
-340.858
-338.187
-333.456
-337.400
-339.660
-340.700
-339.143
-341.824
-334.925
-335.401
-343.527
-340.103
-339.746
-342.645
-339.876
-341.616
-345.503
-340.382
-339.819
-337.226
-343.350
-334.780
-339.657
-338.981
-335.406
-337.802
-333.309
-340.633
-336.482
-341.278
-336.454
-339.017
-343.514
-341.309
-335.424
-336.603
-342.310
-338.861
-336.285
-339.154
-337.633
-340.192
-335.195
-338.011
-341.410
-342.049
-334.577
-338.842
-339.709
-339.766
-337.824
-341.422
-341.775
-342.455
-340.680
-338.347
-340.915
-342.142
-339.872
-337.226
-336.601
-341.101
-344.504
-343.252
-342.820
-340.088
-344.095
-344.173
-339.289
-338.930
-335.647
-341.246
-339.854
-339.404
-342.443
-339.242
-333.001
-333.738
-339.858
-339.571
-338.496
-341.755
-340.002
-343.567
-331.885
-338.244
-336.191
-341.077
-340.591
-337.467
-341.714
-344.223
-336.348
-336.521
-340.032
-336.737
-337.633
-339.266
-338.513
-339.459
-341.081
-340.365
-342.767
-341.713
-338.481
-337.982
-339.871
-341.349
-342.280
-344.693
-338.305
-342.135
-341.671
-341.980
-336.667
-338.207
-339.869
-339.430
-339.879
-341.929
-337.920
-336.174
-336.386
-337.689
-338.712
-343.790
-334.917
-339.230
-337.600
-336.806
-338.318
-341.570
-338.478
-337.823
-341.578
-339.721
-341.085
-341.491
-340.282
-339.521
-336.885
-341.065
-336.682
-337.039
-338.165
-333.574
-343.187
-342.319
-341.558
-341.762
-344.622
-341.120
-345.132
-341.680
-338.061
-338.275
-337.686
-335.072
-338.668
-337.336
-338.800
-340.795
-338.179
-339.096
-337.700
-333.702
-335.260
-339.273
-338.913
-338.876
-339.586
-341.110
-335.625
-337.084
-341.829
-340.919
-331.199
-337.396
-339.410
-341.954
-335.456
-339.935
-342.878
-340.130
-339.932
-344.220
-337.952
-342.229
-334.482
-336.046
-339.017
-335.448
-338.020
-336.313
-338.981
-341.605
-339.663
-340.235
-341.702
-340.972
-345.066
-337.549
-336.699
-345.104
-341.503
-338.733
-336.109
-337.332
-339.063
-340.073
-343.812
-339.293
-337.311
-332.577
-341.543
-336.110
-337.445
-334.645
-340.954
-342.848
-341.958
-334.997
-338.926
-340.047
-345.926
-342.486
-339.574
-337.635
-346.470
-342.095
-337.701
-336.084
-335.262
-337.430
-339.225
-334.633
-340.666
-339.475
-336.437
-338.248
