# Supplementary material for: A Fast and Efficient Approach for Genomic Selection with High-Density Markers
Source: G3 (Bethesda). 2012 Oct 1;2(10):1179–84. doi: 10.1534/g3.112.003822 (PMC3464110; doi:10.1534/g3.112.003822)
Supplement: Supporting Information [file supp_2.10.1179_FileS1.zip › Rep1_50/Rep16/TBV5]

-339.379
-334.686
-338.388
-339.632
-337.175
-337.615
-339.340
-339.349
-340.274
-339.591
-344.409
-340.181
-345.528
-337.948
-336.813
-337.648
-338.499
-338.592
-338.062
-338.982
-338.937
-339.337
-334.659
-343.392
-329.861
-338.692
-335.997
-336.980
-340.232
-339.751
-339.023
-337.539
-342.947
-344.048
-339.143
-339.603
-340.016
-343.009
-332.029
-341.237
-339.588
-340.894
-337.231
-343.710
-343.515
-343.477
-335.154
-339.058
-338.652
-340.735
-336.229
-337.813
-339.415
-337.775
-342.005
-342.880
-334.203
-335.988
-338.998
-334.906
-346.707
-343.112
-339.483
-336.960
-342.078
-337.370
-341.578
-338.203
-342.045
-339.237
-339.089
-341.046
-342.763
-339.680
-337.543
-341.847
-339.053
-340.936
-339.271
-340.065
-341.205
-340.372
-341.518
-340.766
-339.570
-339.543
-339.316
-334.282
-331.186
-337.932
-342.522
-338.067
-339.382
-342.047
-342.336
-342.510
-335.778
-336.395
-341.438
-341.686
-342.938
-339.759
-337.003
-341.350
-343.973
-343.561
-341.463
-338.471
-336.608
-339.386
-337.232
-335.218
-341.932
-340.965
-338.741
-339.191
-340.520
-340.089
-336.510
-339.683
-341.846
-338.435
-336.846
-338.348
-346.168
-341.118
-345.250
-342.878
-338.829
-340.723
-329.626
-339.885
-335.054
-337.615
-341.295
-335.486
-337.507
-337.621
-344.037
-343.074
-340.790
-338.560
-338.499
-337.682
-341.766
-337.134
-337.611
-330.548
-344.782
-339.871
-343.150
-342.484
-338.651
-333.990
-338.612
-337.474
-342.962
-337.635
-340.024
-337.027
-342.312
-338.172
-337.511
-340.034
-341.525
-342.068
-343.057
-342.141
-331.861
-338.883
-345.926
-345.056
-344.561
-344.946
-339.693
-338.985
-333.491
-339.935
-338.365
-335.338
-342.881
-340.082
-342.983
-343.212
-329.724
-337.445
-337.438
-336.475
-342.466
-337.139
-338.394
-339.914
-336.562
-337.591
-344.966
-341.131
-340.931
-335.833
-337.986
-336.162
-342.782
-340.360
-336.695
-339.734
-339.653
-341.227
-338.943
-337.029
-339.318
-340.167
-337.691
-339.537
-341.363
-336.100
-339.699
-340.859
-338.056
-342.828
-338.116
-339.687
-340.419
-340.264
-341.163
-341.130
-328.997
-334.145
-339.226
-339.139
-345.056
-344.273
-333.797
-341.006
-338.093
-341.363
-336.936
-341.134
-341.988
-340.130
-332.648
-338.218
-338.291
-340.350
-344.393
-343.789
-343.764
-341.289
-341.672
-343.273
-338.758
-339.744
-336.273
-342.121
-344.528
-337.627
-340.717
-337.596
-336.665
-337.880
-342.441
-340.509
-338.179
-338.936
-340.020
-339.067
-340.713
-334.675
-339.994
-338.044
-337.049
-338.338
-342.313
-342.198
-341.729
-340.279
-343.415
-334.909
-338.110
-336.899
-334.734
-342.270
-340.750
-337.941
-336.946
-336.667
-339.058
-336.977
-336.108
-340.979
-340.648
-339.870
-344.566
-337.069
-340.234
-340.191
-337.482
-337.191
-339.887
-344.866
-335.116
-333.652
-335.291
-340.727
-342.148
-337.556
-343.847
-342.320
-338.801
-341.428
-341.846
-340.903
-339.707
-341.333
-335.785
-343.073
-341.021
-337.385
-343.727
-336.962
-341.710
-339.789
-338.716
-336.961
-339.282
-342.098
-336.510
-336.412
-340.662
-339.336
-345.432
-339.523
-340.695
-340.444
-340.725
-337.603
-339.606
-339.004
-336.126
-333.814
-338.916
-335.474
-338.110
-342.693
-337.629
-338.959
-341.216
-340.654
-342.406
-341.014
-338.804
-343.676
-343.558
-339.098
-340.065
-336.526
-340.096
-338.256
-333.141
-340.704
-344.643
-339.898
-339.435
-341.794
-339.543
-338.941
-341.899
-339.080
-333.732
-340.473
-342.617
-337.319
-344.746
-343.243
-339.949
-341.246
-338.540
-338.742
-333.825
-335.754
-344.452
-343.841
-336.524
-340.110
-336.383
-341.109
-338.431
-340.772
-345.437
-341.437
-342.993
-337.520
-337.610
-338.482
-335.703
-337.427
-341.276
-338.797
-339.946
-342.256
-336.053
-334.499
-337.057
-339.590
-336.047
-339.110
-341.951
-342.402
-338.701
-340.934
-335.070
-340.000
-343.926
-336.773
-341.317
-336.301
-336.607
-341.754
-335.057
-332.696
-336.918
-339.312
-343.429
-341.678
-337.183
-335.820
-340.943
-344.042
-345.863
-342.234
-330.479
-339.173
-334.732
-340.382
-338.086
-339.431
-343.418
-340.844
-338.624
-337.950
-344.551
-338.592
-338.992
-339.041
-336.066
-344.472
-341.697
-338.492
-335.514
-337.654
-341.347
-338.959
-341.697
-338.896
-341.109
-342.860
-339.472
-337.209
-343.548
-340.480
-341.570
-333.125
-334.528
-332.031
-338.430
-346.413
-335.913
-338.494
-332.532
-340.330
-338.815
-340.965
-343.344
-338.904
-336.511
-339.103
-344.287
-340.851
-334.472
-337.321
-338.404
-342.703
-339.486
-341.384
-338.742
-342.002
-343.632
-340.026
-337.765
-338.583
-339.498
-343.073
-338.836
-338.216
-341.250
-336.822
-336.179
-337.734
-339.071
-341.947
-336.792
-340.555
-338.076
-343.152
-341.353
-341.982
-343.013
-336.635
-341.519
-341.453
-333.678
-336.323
-343.072
-337.831
-335.493
-337.528
-344.061
-337.000
-338.801
-342.338
-339.274
-340.558
-334.832
-336.259
-344.361
-340.637
-340.347
-338.637
-330.870
-338.818
-340.448
-340.367
-337.822
-338.255
-336.962
-341.286
-344.844
-342.894
-338.037
-339.894
-339.171
-340.291
-332.066
-338.426
-337.551
-340.350
-338.959
-338.113
-342.126
-340.777
-344.521
-346.520
-340.315
-341.896
-340.340
-342.967
-341.020
-340.755
-331.319
-332.415
-341.791
-344.680
-336.952
-339.519
-345.898
-340.549
-343.682
-343.192
-338.221
-337.317
-342.092
-345.646
-342.528
-341.270
-337.419
-338.018
-336.438
-337.591
-340.045
-340.207
-332.570
-340.783
-341.324
-334.877
-338.206
-332.726
-338.887
-340.629
-337.090
-336.860
-337.182
-341.246
-336.988
-336.771
-346.082
-342.599
-336.303
-340.212
-341.169
-342.156
-341.677
-340.890
-344.073
-339.512
-341.031
-339.840
-343.520
-338.704
-342.360
-337.033
-337.562
-335.845
-341.887
-340.150
-340.083
-341.709
-338.228
-336.659
-338.730
-338.184
-342.294
-341.747
-336.813
-339.571
-345.222
-334.638
-335.667
-339.770
-337.114
-337.886
-339.544
-333.663
-336.531
-342.574
-340.625
-335.184
-339.991
-335.884
-338.729
-337.897
-337.487
-338.749
-339.996
-343.811
-341.659
-343.770
-338.880
-338.740
-344.150
-340.536
-334.782
-332.672
-343.291
-338.488
-331.759
-340.175
-340.999
-338.112
-337.069
-336.989
-337.866
-340.462
-345.839
-343.654
-340.391
-340.966
-337.318
-338.350
-341.108
-337.161
-338.416
-335.771
-338.938
-335.113
-342.563
-339.559
-342.680
-342.574
-337.190
-340.157
-336.679
-338.635
-338.608
-340.022
-339.266
-338.100
-340.274
-332.578
-344.440
-339.814
-338.566
-341.237
-340.863
-342.012
-338.604
-336.006
-341.302
-337.624
-336.146
-336.498
-341.901
-337.757
-338.771
-340.094
-337.377
-343.816
-337.123
-338.827
-338.696
-339.546
-338.979
-337.506
-337.266
-342.368
-345.167
-340.641
-336.379
-337.138
-346.489
-343.717
-339.949
-343.314
-345.480
-342.126
-339.779
-342.523
-339.960
-342.232
-343.130
-336.198
-339.007
-342.330
-336.496
-340.454
-341.497
-340.972
-339.511
-343.027
-340.995
-345.524
-340.880
-340.573
-341.148
-341.994
-339.443
-335.674
-341.548
-340.229
-333.780
-336.277
-337.516
-342.500
-338.700
-340.821
-341.364
-342.771
-343.888
-341.990
-338.449
-337.844
-340.212
-339.482
-340.335
-341.018
-338.144
-338.866
-338.475
-342.862
-342.038
-342.037
-341.878
-339.972
-341.234
-336.481
-340.961
-341.183
-340.429
-334.306
-337.678
-336.898
-343.567
-339.544
-337.856
-335.755
-340.147
-340.643
-343.183
-338.241
-341.207
-341.370
-330.359
-338.976
-343.652
-339.650
-338.467
-336.831
-339.781
-337.503
-339.258
-343.004
-337.608
-336.700
-326.749
-338.695
-338.611
-340.956
-340.007
-341.099
-341.052
-343.613
-336.275
-331.137
-329.931
-338.213
-340.648
-339.906
-342.447
-344.624
-338.367
-341.557
-339.873
-341.093
-342.702
-340.943
-345.352
-343.272
-337.273
-340.272
-344.237
-343.346
-340.331
-338.662
-341.492
-340.177
-347.291
-338.631
-344.529
-339.790
-338.575
-339.826
-342.476
-341.507
-340.522
-341.925
-339.931
-333.985
-337.664
-340.396
-339.535
-338.754
-340.926
-335.568
-340.721
-332.891
-341.567
-340.288
-338.184
-342.365
-338.537
-338.805
-340.725
-339.102
-341.003
-341.806
-341.828
-335.437
-339.322
-338.216
-344.102
-344.134
-344.727
-342.802
-345.045
-342.497
-339.403
-333.326
-338.857
-337.930
-335.517
-335.340
-342.441
-338.427
-337.233
-335.228
-335.818
-336.801
-340.542
-340.213
-339.348
-340.036
-338.244
-336.158
-341.726
-340.686
-340.441
-339.113
-340.807
-340.601
-348.067
-344.871
-334.112
-335.600
-346.419
-343.167
-340.955
-337.138
-339.139
-338.007
-331.313
-340.004
-340.953
-338.507
-344.596
-340.739
-341.335
-337.819
-343.384
-341.139
-337.736
-340.930
-338.373
-340.697
-335.570
-336.071
-340.508
-338.865
-342.795
-339.351
-343.897
-340.401
-332.898
-341.376
-342.116
-345.097
-336.306
-341.618
-335.637
-338.536
-338.264
-336.458
-342.487
-341.958
-341.542
-337.159
-337.301
-338.561
-343.270
-343.175
-336.734
-337.702
-342.239
-341.879
-337.717
-336.263
-345.154
-343.844
-332.059
-339.018
-334.834
-338.339
-342.969
-338.879
-342.652
-340.969
-343.933
-341.953
-343.921
-338.132
-341.386
-336.849
-339.682
-337.660
-344.895
-338.766
-335.442
-337.002
-338.971
-339.689
-345.699
-338.592
-337.622
-339.072
-337.491
-340.002
-338.129
-339.397
-344.617
-343.085
-335.856
-339.107
-337.839
-338.716
-338.138
-339.582
-342.368
-339.530
-342.026
-341.189
-344.460
-341.429
-339.480
-337.662
-336.569
-342.044
-344.506
-344.959
-338.204
-337.316
-339.486
-335.718
-338.441
-339.224
-335.989
-340.503
-338.856
-340.786
-340.054
-338.312
-341.299
-339.786
-331.013
-336.665
-341.120
-340.919
-340.837
-337.182
-332.655
-334.523
-339.403
-340.684
-339.802
-342.444
-333.614
-337.421
-336.605
-337.548
-336.983
-335.913
-341.063
-336.670
-332.444
-341.456
-338.666
-336.526
-342.371
-340.875
-339.534
-335.970
-332.450
-334.674
-342.106
-338.882
-343.759
-342.608
-342.849
-344.537
-337.855
-341.876
-342.048
-342.152
-338.683
-341.822
-338.674
-338.802
-342.124
-342.467
-337.633
-343.771
-340.735
-340.586
-339.964
-340.299
-340.822
-339.598
-338.343
-341.171
-342.477
-335.639
-335.969
-344.736
-339.230
-339.560
-333.554
-338.656
-336.526
-337.479
-342.404
-341.362
-340.103
-341.308
-341.935
-342.351
-340.378
-342.628
-342.371
-341.128
-344.429
-341.563
-338.849
-342.627
-336.206
-341.491
-336.768
-340.872
-340.131
-341.226
-338.683
-339.372
-338.258
-340.600
-336.491
-335.838
-342.803
-342.288
-342.304
-341.342
-340.297
-336.939
-344.073
-341.546
-333.268
-338.905
-336.693
-337.497
-343.029
-339.884
-336.825
-338.136
-337.631
-336.040
-337.946
-340.047
-335.817
-338.591
-338.607
-334.968
-339.026
-341.989
-336.778
-340.596
-342.494
-343.415
-338.857
-339.020
-339.712
-345.088
-342.595
-340.190
-335.060
-337.701
-340.011
-346.740
-337.667
-341.358
-338.794
-333.616
-338.896
-339.624
-346.350
-341.962
-330.425
-336.424
-340.963
-341.366
-342.355
-339.377
-340.751
-340.875
-339.383
-339.150
-346.837
-341.081
-335.822
-340.066
-335.316
-341.300
-339.460
-334.714
-337.828
-338.979
-337.464
-337.213
-338.401
-341.643
-340.287
-337.640
-340.150
-337.345
-343.091
-343.430
-340.749
-342.008
-343.073
-341.771
-338.538
-342.044
-340.348
-341.748
-335.210
-340.883
-347.341
-342.090
-338.027
-337.831
-342.721
-342.860
-338.286
-335.329
-335.016
-338.600
-330.365
-341.387
-336.610
-339.447
-335.639
-337.326
-344.462
-344.251
-337.947
-336.216
-340.757
-338.523
-342.171
-340.140
-339.647
-342.064
-332.428
-339.973
-338.230
-333.938
-337.977
-333.479
-336.602
-337.234
-341.105
-342.990
-340.636
-341.277
-338.832
-339.415
-337.733
-342.242
-340.380
-337.885
-339.383
-340.483
-341.044
-337.580
-345.266
-340.042
-337.495
-343.904
-340.625
-339.329
-338.910
-337.443
-337.027
-338.199
-341.004
-342.614
-339.792
-339.173
-341.704
-340.577
-341.842
-336.665
-341.804
-336.281
-338.148
-338.998
-335.996
-339.241
-344.748
-340.354
-342.051
-338.072
-343.761
-336.371
-336.201
-342.845
-342.447
-341.829
-346.183
-341.392
-344.347
-340.450
-345.051
-342.872
-342.314
-339.064
-345.401
-337.740
-340.454
-338.328
-337.759
-335.041
-335.718
-335.137
-338.545
-338.736
-336.700
-341.597
-342.996
-341.424
-336.434
-334.572
-338.970
-341.105
-336.963
-338.023
-339.935
-340.908
-338.175
-342.871
-338.867
-338.272
-341.583
-340.809
-342.833
-343.635
-340.320
-341.339
-340.591
-340.053
-338.876
-333.978
-342.761
-340.117
-341.679
-339.654
-336.421
-338.091
-337.602
-339.294
-337.957
-342.853
-340.192
-339.207
-338.137
-343.125
-338.813
-339.842
-334.703
-334.586
-340.657
-339.988
-337.590
-339.364
-342.864
-343.969
-335.689
-340.372
-339.527
-338.780
-339.373
-339.254
-338.918
-339.295
-338.893
-336.205
-343.860
-338.662
-336.080
-336.078
-340.554
-339.403
-336.503
-337.652
-339.580
-341.612
-340.405
-335.513
-339.827
-341.007
-342.986
-339.878
-337.111
-337.343
-340.181
-339.827
-341.598
-342.297
-329.764
-339.297
-333.907
-338.709
-339.961
-338.766
-340.603
-338.809
-336.657
-334.712
-348.575
-340.700
-340.958
-337.134
-340.536
-341.359
-336.899
-333.861
-336.244
-338.971
-339.818
-340.354
-339.496
-341.877
-339.331
-336.880
-336.450
-338.145
-340.194
-338.649
-337.273
-338.605
-344.214
-341.868
-345.808
-344.562
-343.197
-335.085
-340.963
-342.262
-339.326
-339.084
-331.375
-339.547
-335.986
-338.286
-336.230
-337.912
-343.493
-338.042
-336.169
-339.278
-338.593
-342.023
-339.235
-340.364
-338.343
-335.355
-336.181
-334.274
-335.199
-335.250
-341.012
-335.699
-336.387
-339.728
-339.249
-341.133
-345.094
-338.907
-339.855
-340.707
-340.961
-338.721
-338.076
-339.910
-340.898
-339.315
-344.196
-339.949
-337.197
-339.880
-343.291
-339.353
-339.201
-333.936
-341.542
-339.298
-341.511
-342.826
-343.536
-341.095
-346.122
-341.719
-338.012
-342.155
-344.299
-338.523
-339.588
-340.980
-343.244
-336.399
-337.354
-336.682
-339.179
-335.485
-337.930
-337.178
-338.037
-340.335
-341.671
-340.097
-338.582
-335.708
-336.370
-339.145
-340.974
-343.288
-335.948
-338.875
-337.327
-334.971
-345.221
-338.580
-337.305
-340.152
-339.674
-337.748
-340.114
-342.983
-337.214
-337.315
-340.552
-334.913
-344.550
-337.489
-339.376
-342.904
-342.070
-342.112
-337.807
-340.951
-338.356
-337.412
-341.429
-339.799
-342.814
-339.511
-344.414
-341.461
-339.165
-341.261
-335.055
-334.134
-336.236
-338.729
-337.319
-341.008
-340.783
-339.629
-339.815
-343.560
-342.136
-340.674
-335.212
-341.521
-334.044
-336.613
-336.089
-336.439
-339.158
-339.379
-332.597
-337.407
-338.634
-345.379
-337.243
-341.070
-336.233
-339.585
-341.845
-340.598
-338.479
-337.245
-338.205
-339.777
-339.053
-339.644
-339.464
-338.284
-342.378
-336.104
-338.478
-335.383
-340.232
-339.659
-339.416
-337.750
-340.340
-341.905
-338.026
-332.226
-332.364
-337.365
-344.365
-340.501
-334.323
-334.726
-339.610
-345.401
-333.268
-336.166
-338.576
-342.673
-340.137
-335.191
-341.440
-339.433
-338.892
-341.190
-331.016
-337.336
-335.330
-341.559
-340.681
-338.267
-338.539
-339.620
-338.112
-341.620
-340.144
-336.225
-342.089
-339.731
-334.693
-339.059
-347.456
-342.295
-342.918
-343.308
-345.876
-342.846
-338.732
-340.987
-340.730
-336.892
-340.014
-339.925
-346.746
-347.603
-340.336
-337.355
-339.239
-331.999
-337.446
-335.290
-343.258
-336.808
-340.791
-339.147
-344.318
-341.799
-342.598
-338.082
-337.859
-342.712
-338.958
-339.836
-339.882
-340.885
-339.292
-337.801
-338.044
-335.524
-342.154
-341.053
-335.870
-338.515
-342.897
-342.041
-338.163
-339.020
-342.621
-337.169
-340.861
-343.708
-338.521
-337.486
-340.527
-334.960
-336.016
-334.363
-338.569
-336.428
-338.747
-339.144
-331.733
-341.058
-341.249
-337.051
-338.794
-337.953
-344.504
-342.298
-337.657
-336.130
-338.617
-339.190
-340.968
-338.559
-344.356
-339.216
-331.513
-338.735
-339.563
-341.287
-332.460
-341.450
-336.516
-335.889
-340.078
-335.726
-340.307
-341.961
-337.357
-344.775
-335.874
-339.856
-341.194
-340.585
-341.555
-339.409
-333.819
-344.566
-339.043
-340.789
-336.926
-337.467
-339.593
-340.087
-340.942
-337.266
-336.508
-336.980
-340.415
-339.197
-340.594
-338.871
-337.520
-340.390
-340.932
-341.506
-338.978
-340.938
-343.165
-343.367
-335.599
-334.638
-337.900
-340.417
-337.269
-341.185
-336.173
-338.863
-332.948
-340.473
-338.774
-335.398
-341.944
-339.924
-338.096
-337.592
-341.003
-339.700
-341.615
-338.178
-344.770
-337.420
-339.800
-341.808
-338.150
-336.637
-341.488
-334.596
-343.608
-336.762
-340.614
-341.665
-341.117
-346.074
-336.399
-338.048
-341.734
-337.589
-340.020
-339.301
-341.931
-337.893
-334.461
-339.656
-342.511
-339.644
-337.363
-335.727
-339.763
-341.140
-332.897
-335.661
-343.596
-336.146
-338.868
-342.065
-342.277
-343.068
-338.400
-341.616
-328.707
-333.297
-339.398
-339.923
-340.732
-339.179
-333.999
-342.132
-341.224
-341.286
-337.822
-344.665
-338.960
-343.949
-342.256
-341.180
-333.752
-335.815
-339.041
-337.525
-344.939
-342.085
-341.591
-341.428
-338.260
-334.860
-341.067
-338.212
-335.172
-335.138
-341.479
-339.670
-339.299
-342.302
-337.786
-336.761
-339.012
-338.204
-337.849
-337.849
-334.798
-336.522
-344.144
-343.888
-340.169
-339.898
-339.592
-340.577
-340.710
-342.061
-329.484
-335.984
-340.315
-340.742
-334.552
-339.834
-338.746
-338.640
-334.318
-339.867
-342.117
-341.933
-338.748
-341.251
-337.138
-340.759
-340.014
-335.779
-341.560
-341.211
-338.613
-340.195
-341.522
-342.492
-339.314
-334.507
-339.404
-336.049
-340.168
-343.063
-340.077
-340.781
-344.287
-336.835
-334.876
-334.780
-343.251
-344.816
-345.286
-342.677
-336.756
-335.028
-341.971
-342.381
-344.006
-339.733
-339.194
-339.557
-341.630
-339.615
-343.206
-343.314
-337.395
-340.601
-341.532
-341.384
-339.223
-343.467
-335.918
-338.058
-338.676
-340.040
-338.253
-340.112
-336.336
-339.913
-340.354
-335.335
-343.262
-342.786
-346.575
-338.263
-342.044
-338.985
-329.068
-336.393
-342.694
-340.842
-337.120
-339.111
-341.047
-344.316
-340.611
-338.503
-335.546
-336.408
-342.519
-339.481
-338.209
-339.538
-340.073
-342.098
-333.275
-335.621
-339.356
-337.742
-338.359
-337.499
-331.376
-338.551
-337.089
-340.643
-340.225
-336.942
-341.166
-338.884
-342.635
-336.359
-340.777
-341.087
-338.834
-344.552
-335.990
-338.564
-339.105
-343.068
-344.338
-340.223
-333.147
-337.165
-332.509
-339.195
-338.498
-338.960
-340.811
-332.329
-339.343
-340.457
-335.483
-340.654
-343.790
-337.680
-342.996
-343.553
-343.369
-333.753
-340.739
-337.678
-340.150
-337.828
-342.174
-340.793
-339.771
-341.269
-341.374
-338.165
-338.145
-340.075
-342.067
-339.775
-344.588
-340.681
-339.463
-342.732
