# Supplementary material for: A Fast and Efficient Approach for Genomic Selection with High-Density Markers
Source: G3 (Bethesda). 2012 Oct 1;2(10):1179–84. doi: 10.1534/g3.112.003822 (PMC3464110; doi:10.1534/g3.112.003822)
Supplement: Supporting Information [file supp_2.10.1179_FileS1.zip › Rep1_50/Rep16/TBV6]

-335.837
-334.473
-341.937
-340.442
-342.895
-339.745
-342.259
-344.966
-340.702
-338.752
-343.938
-340.251
-343.193
-341.641
-335.338
-340.090
-341.340
-341.992
-341.404
-344.332
-339.207
-340.398
-342.121
-340.032
-338.480
-340.047
-340.007
-339.406
-338.002
-343.360
-347.054
-343.980
-346.483
-345.262
-340.939
-341.662
-337.918
-340.713
-332.763
-338.697
-341.035
-340.341
-340.978
-340.310
-336.269
-337.949
-339.408
-343.334
-339.215
-339.760
-337.723
-333.992
-338.461
-338.927
-340.188
-335.714
-343.271
-340.527
-337.026
-336.611
-343.955
-338.667
-339.829
-342.442
-340.472
-340.660
-339.587
-341.997
-335.253
-334.100
-334.656
-335.810
-339.091
-338.200
-337.972
-335.678
-338.899
-340.639
-338.398
-336.687
-341.958
-337.731
-337.284
-339.627
-339.042
-345.871
-341.244
-341.620
-341.837
-339.928
-336.826
-337.084
-343.666
-342.263
-341.627
-341.814
-338.224
-341.666
-339.086
-337.626
-337.863
-336.691
-339.947
-338.213
-341.742
-333.390
-342.227
-337.634
-343.542
-339.437
-339.608
-336.796
-337.335
-336.184
-337.048
-334.290
-343.126
-343.285
-336.828
-339.079
-336.846
-338.834
-338.428
-335.058
-341.456
-338.660
-339.185
-337.772
-337.014
-341.288
-339.414
-339.922
-342.079
-340.332
-336.127
-337.006
-340.242
-339.770
-336.490
-337.020
-338.809
-341.983
-342.621
-341.852
-328.963
-337.652
-343.379
-338.504
-342.655
-340.805
-343.467
-340.581
-342.510
-337.591
-336.545
-337.235
-337.427
-340.688
-344.448
-339.013
-340.567
-338.809
-341.168
-341.890
-338.696
-338.348
-341.032
-340.165
-337.004
-336.255
-337.223
-341.839
-331.502
-337.427
-339.670
-334.245
-341.013
-339.646
-338.416
-337.412
-343.145
-336.442
-343.861
-338.306
-337.576
-340.426
-344.976
-337.446
-336.758
-335.566
-338.721
-337.536
-331.586
-333.642
-341.979
-342.464
-339.564
-338.183
-342.662
-342.087
-336.661
-337.925
-341.019
-339.813
-337.812
-336.611
-333.461
-338.261
-334.822
-337.390
-337.157
-335.893
-340.549
-340.759
-337.016
-338.970
-339.219
-341.601
-341.569
-341.207
-343.350
-341.622
-343.528
-343.269
-340.320
-339.897
-337.866
-337.130
-340.881
-340.984
-340.336
-343.298
-342.368
-337.768
-337.072
-338.803
-338.538
-339.476
-343.363
-338.178
-341.904
-341.134
-341.868
-339.144
-342.448
-343.745
-338.113
-340.676
-340.333
-337.089
-340.458
-337.208
-339.665
-340.387
-340.018
-338.240
-343.156
-340.097
-336.396
-337.830
-340.522
-340.618
-336.974
-333.120
-340.428
-336.226
-341.987
-335.806
-342.075
-335.251
-342.061
-338.628
-337.589
-340.308
-346.670
-338.516
-342.290
-337.094
-335.155
-333.644
-334.704
-338.111
-337.822
-334.922
-343.001
-338.441
-334.060
-336.624
-337.763
-335.810
-336.759
-336.873
-342.252
-338.198
-334.520
-336.670
-334.557
-336.132
-337.652
-336.141
-345.248
-345.096
-344.269
-342.152
-348.733
-344.858
-337.725
-337.543
-337.263
-338.581
-343.126
-342.016
-343.458
-344.556
-336.855
-332.257
-338.580
-342.517
-343.902
-339.224
-339.713
-342.492
-342.479
-336.327
-340.408
-343.776
-336.520
-337.438
-342.525
-334.607
-342.358
-339.740
-343.827
-335.219
-337.510
-336.380
-339.918
-342.998
-334.424
-340.005
-338.257
-343.384
-342.346
-343.177
-339.713
-337.455
-338.697
-338.261
-338.088
-337.859
-344.198
-338.091
-340.026
-339.450
-337.007
-335.079
-344.281
-341.685
-338.663
-338.029
-334.331
-335.177
-340.969
-340.071
-340.867
-343.236
-339.985
-343.382
-340.475
-337.708
-336.375
-342.284
-340.678
-337.333
-340.180
-341.629
-341.396
-341.168
-339.064
-342.953
-343.907
-337.241
-343.449
-339.841
-338.573
-340.543
-333.673
-337.740
-343.973
-341.701
-342.863
-343.441
-341.142
-341.282
-336.520
-335.140
-333.407
-336.834
-336.239
-338.207
-339.724
-341.859
-335.512
-338.593
-337.935
-337.105
-341.730
-338.246
-344.136
-340.745
-340.114
-338.014
-337.191
-343.035
-334.112
-340.575
-337.847
-341.266
-342.921
-343.921
-339.245
-340.285
-338.283
-336.274
-336.328
-336.576
-336.247
-333.384
-343.091
-342.238
-335.216
-340.301
-338.001
-336.742
-337.339
-337.565
-346.863
-343.186
-337.939
-335.778
-340.544
-333.532
-336.677
-335.098
-332.349
-332.459
-336.113
-335.898
-339.910
-340.016
-343.900
-343.578
-334.469
-341.049
-339.876
-337.573
-342.407
-336.840
-339.366
-337.321
-341.589
-337.726
-340.858
-335.900
-340.630
-341.161
-341.165
-340.728
-337.366
-338.235
-344.413
-333.795
-344.950
-341.398
-341.278
-338.059
-339.797
-337.082
-333.778
-339.201
-338.890
-337.524
-337.018
-334.212
-338.112
-340.738
-335.447
-335.647
-337.790
-340.183
-339.076
-340.425
-342.016
-340.387
-339.156
-340.305
-336.156
-340.043
-333.503
-339.056
-341.611
-340.333
-342.405
-343.247
-343.388
-343.366
-339.076
-336.775
-340.953
-346.757
-334.259
-336.082
-341.032
-343.622
-338.477
-346.640
-337.283
-343.866
-335.179
-341.744
-340.251
-340.695
-338.316
-344.699
-343.136
-340.003
-333.142
-340.358
-341.157
-340.142
-345.666
-343.199
-340.890
-340.953
-335.942
-336.985
-336.844
-337.631
-338.813
-338.123
-341.290
-341.700
-345.270
-338.105
-341.853
-343.146
-337.110
-337.500
-331.615
-343.031
-338.451
-339.602
-336.650
-339.674
-341.054
-338.660
-341.147
-340.817
-342.557
-338.497
-342.026
-342.877
-343.127
-339.566
-342.435
-344.510
-339.089
-340.872
-338.820
-338.702
-339.805
-338.990
-338.932
-337.087
-338.368
-337.600
-336.327
-334.962
-337.304
-345.774
-334.814
-340.585
-339.814
-343.153
-339.934
-335.897
-342.926
-340.044
-336.350
-337.523
-336.548
-337.691
-343.373
-337.098
-341.565
-340.250
-342.325
-339.080
-333.149
-338.301
-339.365
-331.389
-335.857
-333.361
-337.780
-342.758
-343.416
-341.682
-342.548
-341.983
-336.866
-333.335
-335.628
-343.098
-336.745
-336.443
-340.281
-344.450
-341.455
-337.427
-342.084
-341.302
-346.853
-344.546
-336.104
-333.479
-339.261
-340.177
-336.653
-339.752
-339.086
-336.820
-341.036
-337.533
-336.920
-334.821
-340.604
-342.541
-340.495
-341.202
-332.998
-336.556
-341.847
-335.247
-327.559
-342.401
-335.767
-342.482
-341.047
-340.971
-335.732
-343.986
-335.491
-338.221
-338.459
-336.506
-347.345
-344.905
-338.688
-340.143
-335.939
-338.716
-338.683
-341.034
-338.518
-338.196
-335.353
-338.156
-332.031
-336.278
-339.669
-340.420
-342.057
-346.043
-336.391
-337.820
-344.101
-337.312
-341.963
-338.548
-340.548
-340.923
-334.954
-335.227
-336.095
-337.369
-341.703
-340.098
-338.049
-335.266
-337.630
-338.537
-340.399
-337.854
-341.753
-340.443
-336.605
-343.876
-336.295
-341.651
-338.004
-336.860
-339.061
-335.977
-336.497
-340.113
-340.277
-338.656
-338.987
-339.346
-339.985
-339.236
-340.470
-338.612
-334.814
-339.781
-341.893
-339.327
-345.653
-342.863
-338.379
-332.729
-337.386
-338.476
-341.327
-340.376
-332.803
-337.994
-336.671
-336.280
-342.124
-341.140
-339.562
-341.475
-340.504
-336.746
-337.141
-341.071
-331.591
-335.539
-341.031
-339.807
-341.728
-346.580
-336.841
-338.308
-338.754
-338.910
-339.378
-340.090
-340.505
-335.353
-337.400
-339.015
-341.803
-342.331
-342.012
-342.825
-340.631
-341.199
-342.702
-339.312
-340.650
-339.572
-333.919
-336.651
-341.437
-336.908
-336.489
-338.120
-337.770
-339.377
-336.624
-340.872
-338.514
-335.687
-344.711
-339.338
-343.329
-339.429
-340.260
-340.011
-339.272
-341.009
-336.723
-342.515
-336.871
-339.967
-335.079
-337.166
-336.647
-335.591
-336.397
-340.655
-336.512
-338.664
-334.925
-339.870
-339.704
-338.469
-340.721
-339.609
-343.547
-340.035
-338.272
-338.231
-338.403
-338.621
-339.175
-338.889
-337.928
-341.828
-337.104
-341.464
-341.132
-341.126
-341.539
-336.169
-332.957
-342.278
-337.576
-336.885
-339.864
-335.067
-342.358
-340.001
-342.687
-341.231
-332.929
-335.667
-345.346
-340.968
-339.834
-339.303
-339.854
-341.639
-334.057
-340.561
-337.163
-336.750
-338.773
-342.255
-342.938
-340.278
-344.194
-341.212
-339.891
-339.252
-332.201
-338.037
-342.715
-342.052
-344.811
-340.846
-342.977
-341.326
-337.912
-338.836
-339.404
-340.629
-330.724
-335.352
-339.109
-341.602
-340.848
-341.762
-332.936
-341.746
-340.643
-338.470
-336.921
-334.537
-340.398
-340.312
-340.036
-341.836
-338.419
-339.146
-342.854
-337.825
-338.454
-338.667
-344.994
-339.399
-344.085
-337.328
-340.209
-339.407
-340.371
-337.161
-333.119
-338.349
-337.993
-340.061
-337.682
-338.612
-340.687
-338.673
-336.704
-342.745
-335.153
-336.687
-344.307
-343.180
-344.037
-338.720
-337.367
-340.714
-338.704
-333.896
-340.559
-342.250
-338.678
-340.673
-330.190
-329.741
-340.866
-338.344
-336.048
-338.117
-339.323
-337.220
-337.825
-337.719
-338.113
-337.769
-343.336
-337.238
-335.591
-341.342
-343.095
-341.442
-344.961
-340.469
-337.242
-336.838
-340.545
-338.608
-338.729
-342.222
-339.890
-339.751
-342.321
-339.310
-337.718
-341.719
-343.418
-345.187
-343.939
-343.075
-343.399
-341.984
-338.895
-339.103
-347.896
-343.341
-342.392
-341.341
-343.476
-339.789
-338.285
-339.973
-339.429
-339.202
-335.543
-340.819
-341.144
-340.680
-342.898
-341.791
-339.978
-339.528
-340.548
-341.425
-337.696
-340.924
-337.402
-336.969
-340.581
-335.283
-343.277
-340.769
-333.030
-340.080
-337.378
-339.087
-340.062
-341.965
-339.926
-338.091
-340.440
-335.332
-337.477
-338.055
-338.172
-339.027
-343.721
-342.402
-337.337
-341.067
-339.933
-343.426
-345.067
-336.353
-336.890
-336.564
-338.650
-337.451
-341.008
-340.394
-341.899
-340.572
-336.819
-336.951
-334.437
-340.863
-341.548
-337.030
-337.896
-339.325
-341.475
-339.457
-341.751
-337.625
-338.477
-338.741
-339.003
-339.597
-343.348
-343.952
-338.024
-339.447
-344.742
-340.390
-337.057
-336.790
-343.822
-337.312
-342.839
-341.617
-343.147
-343.625
-337.305
-338.216
-341.958
-334.882
-341.348
-343.241
-337.043
-339.462
-340.109
-339.007
-339.501
-341.428
-337.395
-341.046
-332.873
-335.707
-339.547
-340.090
-334.957
-337.930
-342.049
-342.005
-340.369
-339.352
-339.878
-339.539
-334.023
-342.510
-335.797
-340.647
-340.417
-344.485
-329.442
-335.965
-342.677
-338.831
-339.151
-337.213
-338.642
-344.029
-340.337
-340.686
-340.334
-340.193
-340.543
-343.271
-333.677
-339.694
-333.684
-338.999
-340.119
-341.109
-339.227
-337.356
-340.290
-340.879
-337.577
-341.858
-342.348
-339.688
-339.304
-341.509
-339.778
-339.815
-342.922
-339.542
-338.834
-338.511
-342.650
-342.166
-347.029
-343.241
-339.318
-339.472
-335.816
-333.576
-343.829
-336.687
-344.088
-337.318
-338.428
-338.906
-334.626
-339.311
-340.135
-340.380
-342.469
-341.139
-346.272
-345.789
-341.452
-342.455
-345.136
-338.452
-341.353
-343.900
-338.682
-335.865
-339.584
-333.758
-341.887
-335.849
-337.805
-340.448
-339.687
-341.729
-341.924
-342.611
-340.020
-345.019
-339.122
-335.509
-340.212
-338.464
-343.087
-334.752
-344.020
-341.830
-337.493
-340.298
-342.924
-339.316
-340.457
-337.643
-338.024
-342.556
-332.683
-340.048
-339.630
-342.902
-338.558
-343.121
-332.642
-341.704
-330.933
-338.550
-340.249
-336.992
-337.970
-342.669
-346.702
-342.364
-342.597
-340.447
-337.764
-337.599
-341.277
-341.102
-339.703
-336.596
-340.967
-341.574
-334.427
-339.520
-335.928
-335.593
-336.795
-341.500
-339.267
-343.024
-340.216
-339.207
-341.019
-340.337
-342.585
-339.308
-337.497
-342.822
-340.504
-339.603
-337.437
-342.575
-338.752
-340.812
-335.390
-333.596
-337.447
-339.473
-336.173
-339.535
-339.013
-336.390
-335.577
-336.773
-338.117
-341.583
-341.914
-339.228
-338.515
-339.321
-334.544
-339.014
-333.087
-339.551
-333.769
-335.019
-341.037
-337.953
-338.316
-344.213
-336.586
-342.157
-340.514
-340.118
-335.390
-337.236
-340.453
-342.212
-342.541
-341.186
-339.280
-341.009
-344.644
-340.475
-338.287
-337.731
-339.772
-340.808
-333.891
-339.816
-341.390
-338.334
-342.043
-342.199
-341.131
-339.362
-343.301
-343.037
-332.718
-336.739
-333.342
-338.747
-345.233
-342.971
-339.512
-339.559
-340.544
-341.635
-336.826
-336.643
-339.097
-337.133
-340.843
-343.309
-338.160
-340.851
-348.513
-344.861
-344.085
-337.726
-336.431
-331.581
-339.337
-333.549
-340.786
-342.356
-340.554
-340.442
-340.335
-340.894
-337.642
-335.922
-337.365
-342.407
-340.371
-338.976
-336.254
-338.113
-344.374
-339.491
-341.071
-340.465
-341.020
-343.155
-339.469
-337.508
-344.137
-343.222
-336.241
-336.790
-338.928
-339.026
-335.570
-338.355
-340.013
-335.574
-339.092
-341.973
-336.187
-337.802
-342.347
-338.481
-339.207
-340.398
-339.225
-339.372
-341.978
-337.335
-336.002
-339.000
-336.296
-337.530
-337.680
-341.505
-337.220
-340.169
-338.813
-346.709
-340.024
-334.754
-333.295
-343.718
-334.901
-339.286
-342.147
-340.524
-340.575
-337.981
-341.452
-340.851
-343.429
-341.051
-336.975
-336.114
-334.840
-337.817
-338.381
-338.804
-340.777
-337.672
-342.492
-337.338
-339.451
-338.386
-328.529
-335.515
-344.141
-345.827
-337.396
-341.247
-339.539
-336.877
-340.337
-339.739
-336.752
-337.806
-334.893
-344.331
-337.468
-342.416
-337.834
-339.233
-334.997
-337.768
-340.883
-344.467
-339.267
-341.364
-341.748
-342.703
-341.242
-336.455
-339.431
-338.945
-341.315
-338.677
-345.550
-337.444
-341.668
-337.337
-337.974
-335.723
-338.514
-337.140
-334.555
-332.595
-345.547
-342.069
-339.830
-338.999
-338.262
-340.660
-341.820
-343.844
-338.323
-339.074
-339.019
-343.768
-335.827
-341.629
-340.333
-335.513
-336.740
-341.480
-339.597
-342.963
-340.077
-338.792
-340.790
-338.496
-340.210
-338.602
-338.113
-336.605
-341.586
-339.961
-340.333
-343.604
-341.160
-339.080
-345.812
-344.874
-339.552
-340.091
-343.943
-342.101
-345.047
-342.373
-340.042
-340.914
-343.208
-340.732
-339.002
-335.457
-340.060
-338.775
-337.349
-336.390
-341.305
-339.243
-335.477
-341.659
-339.561
-341.502
-334.219
-336.303
-338.169
-339.084
-342.888
-337.855
-343.234
-339.906
-337.360
-337.784
-345.888
-346.130
-342.632
-334.563
-337.633
-337.199
-340.289
-341.396
-342.822
-337.076
-339.504
-340.774
-340.361
-339.253
-340.569
-340.105
-339.282
-339.668
-340.809
-340.621
-344.845
-341.595
-340.833
-342.168
-342.342
-340.046
-336.081
-334.956
-341.341
-337.115
-339.233
-340.772
-337.113
-339.901
-334.964
-339.680
-343.055
-337.656
-340.329
-334.435
-341.691
-340.739
-340.673
-341.628
-339.265
-341.221
-331.476
-341.205
-340.879
-340.630
-341.109
-339.798
-341.808
-339.695
-338.606
-337.186
-341.069
-341.103
-338.972
-342.277
-339.657
-341.133
-343.755
-341.710
-336.750
-340.914
-339.111
-335.908
-339.333
-340.160
-340.639
-341.793
-334.254
-343.093
-343.085
-340.485
-342.776
-341.463
-339.182
-339.791
-337.744
-340.870
-346.604
-346.100
-339.279
-337.259
-337.784
-338.000
-338.395
-342.632
-343.895
-339.934
-344.411
-342.595
-336.237
-335.609
-337.866
-338.758
-338.832
-340.663
-338.680
-336.386
-335.165
-337.134
-338.425
-340.499
-330.833
-336.598
-338.221
-338.735
-339.165
-340.195
-335.952
-336.499
-339.083
-339.987
-342.719
-345.185
-338.318
-343.253
-334.529
-338.232
-338.443
-336.755
-337.496
-345.731
-340.242
-339.557
-338.652
-333.766
-338.475
-340.754
-338.681
-336.495
-339.578
-336.314
-337.545
-334.575
-344.695
-340.103
-342.812
-339.795
-344.207
-343.616
-337.134
-338.771
-340.175
-337.518
-336.334
-340.803
-338.545
-342.358
-341.446
-339.760
-339.826
-334.296
-337.496
-336.867
-346.306
-343.869
-338.632
-339.605
-339.351
-335.667
-339.468
-337.767
-343.430
-341.366
-336.125
-336.534
-339.150
-337.935
-340.912
-338.486
-340.318
-338.685
-342.485
-342.538
-332.914
-337.506
-342.966
-340.569
-345.863
-343.717
-346.106
-336.560
-341.075
-339.193
-336.264
-341.210
-341.533
-339.454
-336.758
-337.624
-347.213
-344.740
-338.461
-335.228
-336.293
-345.071
-334.090
-337.276
-339.608
-340.643
-336.577
-337.839
-338.617
-338.107
-338.249
-340.078
-341.287
-341.518
-338.985
-340.113
-340.375
-338.414
-330.833
-334.556
-344.409
-343.751
-338.731
-339.229
-346.246
-342.304
-343.622
-340.257
-342.963
-342.536
-339.858
-341.268
-345.832
-339.694
-340.332
-343.834
-338.484
-333.053
-337.388
-338.208
-337.242
-339.903
-341.590
-344.547
-338.955
-339.258
-339.746
-343.154
-333.077
-340.052
-339.152
-339.095
-339.123
-336.013
-342.323
-341.508
-343.278
-338.867
-343.606
-338.036
-343.639
-342.876
-336.489
-336.009
-338.429
-342.301
-343.987
-337.601
-343.424
-343.626
-339.372
-339.059
-332.013
-341.454
-338.048
-335.259
-336.229
-338.046
-339.009
-338.503
-340.205
-335.118
-342.392
-341.650
-342.097
-339.549
-335.047
-341.786
-339.747
-341.581
-337.272
-340.129
-336.282
-335.337
-337.567
-336.591
-340.841
-341.892
-336.687
-335.621
-336.552
-339.371
-342.850
-343.035
-336.266
-335.954
-336.227
-338.129
-341.183
-336.200
-344.445
-342.569
-337.971
-339.654
-332.699
-335.980
-342.332
-338.299
-335.919
-339.754
-341.799
-346.605
-336.727
-338.379
-343.134
-342.567
-339.712
-337.383
-342.013
-339.850
-341.423
-341.328
-336.736
-340.429
-338.945
-337.491
-340.396
-338.954
-333.871
-337.846
-338.379
-339.364
-340.121
-338.147
-340.079
-343.094
-337.853
-337.876
-342.691
-339.221
-335.803
-341.399
-340.885
-340.657
-345.457
-335.717
-336.082
-337.657
-346.573
-342.392
-335.390
-336.470
-341.254
-338.809
-339.874
-342.228
-339.978
-339.305
-338.286
-334.824
-343.178
-344.050
-344.021
-348.407
-343.843
-342.404
-337.045
-341.348
-336.721
-336.156
-343.007
-341.701
-339.527
-337.540
-343.984
-344.430
-341.484
-335.958
-339.755
-336.921
-337.840
-333.555
-339.052
-342.240
-339.373
-338.832
-337.817
-340.639
-343.504
-340.787
-338.437
-336.827
-341.299
-337.730
-344.822
-341.318
-340.667
-337.196
-339.486
-335.460
-340.574
-341.482
-341.872
-340.133
-336.285
-340.067
-337.999
-338.267
-341.292
-344.586
-341.366
-339.585
-341.148
-341.981
-344.513
-340.151
-337.562
-338.246
-343.678
-343.354
-341.550
-344.696
-333.973
-337.501
-339.467
-341.289
-342.576
-340.655
-343.788
-332.767
-339.648
-337.706
-342.838
-343.800
-344.430
-338.819
-344.041
-338.990
-339.404
-336.545
-341.489
-338.934
-340.012
-334.476
-339.898
-338.905
-339.542
-341.352
-343.354
-339.247
-342.477
-337.027
-335.952
-342.161
-337.933
-339.441
-340.988
-344.157
-329.828
-336.044
-339.156
-340.099
-338.217
-340.363
-336.670
-340.207
-337.929
-335.918
-339.118
-333.471
-340.930
-338.199
-338.710
-339.683
-346.672
-342.168
-340.585
-339.716
-341.307
-334.602
-339.948
-339.470
-343.638
-339.986
-343.185
-341.973
-338.373
-332.589
-340.423
-339.514
-340.457
-340.280
-342.467
-338.837
-338.260
-340.438
-339.855
-339.897
-340.698
-337.498
-339.301
-339.488
-341.619
-337.223
-345.442
-344.537
