# Supplementary material for: A Fast and Efficient Approach for Genomic Selection with High-Density Markers
Source: G3 (Bethesda). 2012 Oct 1;2(10):1179–84. doi: 10.1534/g3.112.003822 (PMC3464110; doi:10.1534/g3.112.003822)
Supplement: Supporting Information [file supp_2.10.1179_FileS1.zip › Rep1_50/Rep16/TBV7]

-344.749
-340.579
-338.957
-337.039
-341.657
-339.962
-340.500
-340.013
-337.222
-339.800
-339.484
-336.920
-330.115
-340.743
-331.037
-339.177
-343.029
-341.672
-335.990
-338.835
-340.114
-344.880
-342.047
-342.137
-340.213
-341.444
-340.357
-337.682
-341.199
-340.331
-339.677
-339.170
-342.399
-341.013
-338.723
-339.266
-341.251
-338.925
-344.319
-340.415
-336.864
-340.780
-342.379
-338.956
-340.244
-342.805
-334.491
-342.201
-343.287
-341.147
-339.655
-341.032
-341.456
-342.922
-337.914
-336.264
-337.436
-336.701
-331.503
-338.092
-341.110
-340.850
-339.627
-338.584
-338.207
-338.411
-341.711
-338.915
-346.158
-338.672
-340.197
-340.018
-330.513
-340.533
-342.521
-337.842
-333.425
-334.733
-337.431
-343.441
-339.453
-338.719
-334.750
-334.930
-339.284
-339.563
-338.751
-340.847
-338.612
-337.289
-339.874
-343.330
-339.111
-339.578
-337.656
-338.527
-341.689
-338.423
-343.200
-337.655
-339.551
-340.261
-336.988
-339.727
-337.281
-337.462
-343.040
-342.268
-343.382
-338.920
-340.635
-337.772
-337.999
-340.199
-338.077
-339.403
-336.734
-340.612
-335.361
-332.596
-339.948
-335.658
-338.690
-338.228
-342.408
-341.625
-340.041
-338.462
-335.297
-340.745
-346.307
-344.758
-334.620
-336.732
-340.662
-339.183
-338.911
-342.319
-339.419
-337.159
-340.626
-341.996
-340.958
-337.136
-338.501
-333.856
-340.849
-342.572
-334.038
-341.226
-336.281
-336.415
-343.098
-337.271
-340.940
-343.554
-344.778
-344.900
-335.515
-336.937
-338.748
-339.262
-340.429
-336.609
-340.308
-339.328
-339.963
-336.118
-338.754
-338.787
-339.172
-335.468
-339.471
-339.319
-343.960
-340.003
-345.157
-339.717
-337.343
-335.678
-336.986
-337.304
-338.325
-338.559
-335.554
-338.971
-343.934
-340.308
-344.838
-344.203
-345.269
-340.133
-337.690
-338.917
-336.652
-337.798
-332.093
-337.403
-341.306
-340.935
-342.330
-340.061
-335.929
-341.402
-339.452
-339.898
-339.678
-343.557
-340.688
-342.078
-333.657
-342.432
-338.127
-335.319
-338.006
-342.683
-338.235
-342.308
-341.705
-341.726
-338.732
-338.026
-331.662
-339.936
-341.555
-336.832
-339.558
-338.292
-340.862
-341.520
-340.377
-345.170
-338.419
-340.949
-336.229
-333.953
-334.909
-335.390
-342.772
-337.567
-335.551
-338.825
-337.920
-336.589
-341.036
-340.134
-337.320
-338.561
-338.112
-341.403
-339.476
-342.969
-337.377
-338.395
-341.674
-342.881
-336.608
-335.329
-342.862
-336.148
-338.545
-340.726
-341.263
-336.831
-336.963
-344.239
-341.241
-339.346
-339.138
-340.586
-335.843
-341.820
-341.717
-337.802
-336.489
-337.309
-337.054
-334.854
-338.749
-341.614
-340.290
-342.671
-337.366
-340.191
-344.832
-342.872
-339.706
-336.350
-338.507
-339.780
-340.342
-342.769
-342.141
-343.133
-343.420
-345.668
-332.015
-334.885
-339.057
-340.938
-341.868
-341.888
-340.799
-342.945
-340.454
-339.372
-337.311
-338.419
-343.254
-339.360
-342.524
-342.069
-335.361
-343.185
-338.055
-336.329
-339.023
-341.876
-346.673
-342.771
-344.206
-344.844
-341.008
-343.756
-344.402
-341.641
-342.153
-333.215
-341.851
-341.572
-340.833
-340.399
-337.597
-339.064
-342.707
-341.477
-343.965
-343.224
-340.830
-342.597
-341.656
-338.735
-340.914
-339.425
-344.384
-337.193
-339.635
-337.376
-336.021
-338.276
-338.590
-338.420
-340.572
-340.143
-339.245
-337.860
-337.000
-337.792
-338.275
-339.172
-331.930
-335.843
-336.564
-335.012
-335.704
-332.909
-344.134
-345.797
-341.553
-338.017
-340.349
-340.067
-337.117
-339.753
-336.076
-332.794
-339.588
-339.311
-336.281
-334.981
-327.388
-340.307
-339.429
-337.431
-331.994
-338.867
-331.633
-334.279
-332.425
-341.870
-339.137
-340.139
-340.681
-334.117
-334.839
-342.884
-340.918
-340.428
-337.560
-341.082
-341.234
-343.282
-338.423
-338.313
-335.433
-331.966
-336.224
-341.189
-338.845
-339.345
-338.000
-336.401
-343.470
-338.157
-339.696
-337.981
-346.519
-342.394
-332.479
-336.405
-338.365
-338.728
-339.998
-339.162
-338.554
-335.604
-339.419
-340.274
-337.201
-336.454
-338.863
-339.183
-340.393
-336.189
-337.317
-341.638
-339.221
-345.624
-340.096
-337.071
-345.392
-342.140
-340.307
-343.705
-343.732
-343.738
-339.200
-336.600
-341.020
-341.043
-342.575
-342.806
-341.518
-341.851
-336.847
-338.040
-340.829
-342.459
-340.860
-339.589
-335.573
-338.295
-345.030
-343.555
-335.757
-336.360
-343.826
-338.654
-341.034
-338.545
-339.584
-338.529
-336.065
-336.603
-342.775
-340.528
-338.415
-337.308
-342.055
-341.656
-336.442
-338.136
-337.721
-338.947
-338.452
-337.245
-342.746
-339.400
-338.895
-339.925
-339.131
-337.563
-336.464
-338.067
-347.141
-344.004
-339.638
-336.888
-346.540
-341.830
-340.369
-337.070
-335.521
-336.212
-341.563
-340.540
-335.606
-339.898
-343.122
-341.436
-338.461
-337.956
-335.500
-339.985
-337.291
-339.792
-345.042
-343.868
-340.812
-339.226
-339.053
-343.505
-342.386
-342.172
-339.472
-341.044
-337.296
-337.014
-339.915
-338.452
-340.738
-338.118
-339.341
-342.471
-339.117
-340.006
-339.830
-335.880
-336.290
-338.880
-338.301
-337.436
-338.624
-336.465
-338.857
-338.671
-341.383
-338.498
-336.883
-336.177
-339.246
-341.339
-339.343
-342.188
-341.336
-342.136
-347.108
-341.793
-342.366
-340.279
-337.971
-340.070
-339.578
-335.489
-340.936
-339.286
-339.648
-334.701
-341.277
-340.303
-338.228
-342.495
-339.466
-340.266
-339.730
-339.252
-339.315
-336.950
-337.895
-341.155
-337.685
-337.166
-341.959
-343.235
-345.632
-343.794
-342.697
-342.304
-345.695
-340.474
-342.089
-333.978
-337.020
-340.096
-339.820
-335.705
-332.319
-341.051
-333.771
-341.717
-343.441
-343.811
-335.152
-339.279
-342.801
-341.193
-342.580
-343.724
-346.724
-345.183
-336.724
-344.053
-342.479
-339.161
-340.439
-337.580
-338.779
-339.295
-339.532
-337.859
-338.935
-338.903
-338.446
-339.738
-333.732
-335.606
-342.678
-338.829
-340.815
-341.203
-337.693
-338.517
-344.880
-341.454
-339.501
-342.081
-338.931
-340.680
-339.411
-337.145
-338.648
-337.653
-340.524
-337.894
-339.277
-337.902
-343.957
-336.067
-340.776
-338.416
-341.404
-342.163
-337.835
-340.889
-345.123
-345.493
-343.563
-336.718
-345.627
-339.543
-340.930
-338.093
-341.574
-335.279
-337.744
-338.156
-342.523
-339.855
-331.093
-341.456
-337.873
-338.297
-340.006
-343.022
-336.124
-340.444
-347.684
-341.899
-333.127
-335.840
-341.070
-342.335
-338.716
-339.062
-340.381
-339.758
-340.128
-336.155
-339.868
-337.502
-338.308
-331.741
-342.617
-339.305
-340.043
-338.529
-345.145
-341.810
-341.672
-341.207
-337.559
-332.046
-340.481
-336.512
-342.134
-343.656
-341.843
-342.820
-338.858
-341.787
-340.199
-338.269
-340.200
-340.731
-336.689
-340.044
-339.106
-339.255
-340.001
-341.460
-340.033
-339.983
-341.704
-340.962
-339.769
-338.093
-336.180
-340.151
-335.787
-336.439
-339.326
-340.998
-341.682
-344.801
-343.122
-340.117
-339.327
-342.330
-340.502
-340.548
-341.761
-337.436
-332.526
-340.643
-339.591
-339.245
-342.020
-336.858
-341.308
-339.932
-340.358
-338.553
-342.293
-340.356
-336.564
-338.974
-338.828
-339.629
-328.263
-336.693
-333.472
-333.021
-341.222
-343.908
-341.665
-339.877
-338.245
-337.152
-339.776
-337.993
-337.015
-339.258
-336.872
-339.763
-337.155
-339.461
-336.447
-339.371
-343.119
-340.510
-335.130
-339.639
-341.263
-340.252
-339.616
-340.180
-341.219
-339.733
-338.460
-341.150
-342.911
-343.320
-343.090
-341.843
-338.108
-333.664
-334.592
-334.633
-345.084
-344.397
-338.890
-335.936
-336.663
-344.896
-335.407
-338.101
-336.659
-333.658
-344.322
-339.620
-342.571
-335.285
-336.883
-339.701
-341.339
-339.942
-338.426
-337.382
-339.025
-338.738
-342.192
-340.585
-342.939
-340.118
-340.647
-339.629
-339.777
-340.431
-343.105
-341.453
-337.954
-332.909
-335.559
-336.267
-335.895
-341.316
-337.184
-337.479
-337.004
-334.770
-340.319
-337.404
-341.044
-335.252
-337.638
-332.154
-334.882
-339.885
-339.438
-343.021
-341.061
-340.621
-337.020
-337.620
-337.591
-340.908
-336.423
-335.828
-336.814
-341.635
-339.881
-341.847
-337.959
-337.743
-336.767
-338.252
-340.646
-339.713
-342.553
-340.137
-334.952
-335.103
-334.455
-337.239
-340.024
-343.923
-338.958
-340.595
-337.046
-338.200
-338.022
-339.711
-339.812
-339.650
-338.703
-338.277
-333.984
-334.902
-339.119
-334.025
-340.769
-339.237
-331.313
-338.962
-341.710
-341.509
-340.337
-341.358
-332.595
-339.587
-339.928
-344.545
-329.247
-338.389
-339.493
-341.878
-338.666
-338.760
-334.860
-336.267
-339.344
-340.210
-343.398
-341.344
-347.345
-339.565
-336.237
-332.791
-338.706
-340.322
-340.657
-338.057
-339.302
-339.580
-333.624
-337.293
-337.092
-340.216
-334.819
-343.121
-339.558
-344.329
-338.530
-339.392
-340.258
-341.137
-337.457
-338.814
-344.957
-339.102
-336.350
-342.732
-335.834
-340.839
-342.056
-336.461
-341.843
-341.262
-338.859
-334.650
-337.490
-342.667
-345.811
-342.776
-337.884
-337.162
-341.846
-343.052
-340.996
-337.724
-338.807
-337.849
-340.324
-336.083
-338.537
-338.161
-338.507
-335.090
-337.750
-335.824
-339.774
-338.143
-339.914
-342.348
-340.163
-342.030
-339.772
-340.057
-342.542
-341.746
-342.507
-339.771
-334.588
-337.573
-340.316
-332.468
-341.088
-337.402
-339.815
-335.725
-338.711
-340.553
-339.193
-335.021
-334.138
-335.506
-344.935
-341.721
-343.543
-342.648
-340.697
-342.373
-336.948
-343.535
-345.483
-340.774
-341.441
-339.493
-338.093
-334.233
-341.311
-344.758
-336.557
-336.326
-340.372
-338.968
-334.820
-341.579
-341.416
-339.115
-338.027
-337.021
-343.239
-339.871
-344.293
-337.097
-339.771
-339.715
-340.544
-339.792
-342.749
-340.832
-337.866
-339.952
-340.295
-345.034
-338.593
-340.449
-342.798
-339.523
-345.870
-337.788
-339.238
-338.523
-335.948
-339.775
-337.918
-335.291
-334.539
-336.375
-348.754
-347.858
-341.232
-341.087
-337.976
-339.056
-338.105
-340.929
-339.583
-337.716
-344.049
-335.055
-334.917
-338.817
-340.186
-331.425
-337.713
-342.041
-340.317
-333.909
-339.874
-338.856
-334.759
-338.495
-335.099
-336.706
-337.571
-339.352
-335.634
-337.075
-337.739
-340.923
-337.302
-340.084
-338.088
-339.861
-333.666
-339.509
-343.791
-342.384
-343.093
-337.581
-338.567
-338.576
-341.806
-340.278
-344.755
-342.477
-341.680
-339.268
-343.787
-337.283
-334.775
-338.723
-335.239
-338.503
-341.948
-342.160
-331.156
-340.283
-340.005
-333.591
-340.648
-343.394
-338.269
-342.228
-330.788
-341.082
-345.106
-339.791
-336.952
-335.805
-339.246
-337.801
-334.427
-332.499
-348.467
-342.504
-338.310
-339.674
-343.060
-339.571
-340.344
-339.341
-339.021
-339.804
-336.655
-338.613
-336.549
-342.831
-338.126
-335.654
-338.867
-343.124
-340.240
-336.811
-340.736
-338.662
-342.277
-341.333
-341.980
-343.896
-339.922
-343.150
-340.016
-343.848
-337.860
-338.560
-343.234
-336.576
-338.260
-341.745
-338.062
-341.211
-337.034
-340.551
-341.833
-339.135
-338.935
-339.617
-338.338
-335.556
-338.168
-338.564
-337.245
-343.085
-343.008
-341.287
-329.632
-335.773
-339.372
-340.030
-339.867
-342.923
-336.738
-336.691
-339.392
-333.289
-335.770
-341.700
-343.621
-342.276
-342.425
-343.594
-342.379
-341.414
-337.662
-338.841
-345.055
-336.592
-341.280
-339.087
-342.656
-339.134
-341.003
-343.731
-342.668
-338.081
-334.365
-339.627
-344.898
-339.876
-341.022
-340.467
-338.538
-341.919
-340.962
-342.181
-345.979
-337.965
-341.460
-339.449
-340.796
-339.627
-342.791
-341.236
-333.790
-340.427
-337.682
-341.782
-342.001
-340.801
-339.787
-334.278
-343.864
-341.348
-341.205
-336.824
-337.817
-339.894
-343.258
-339.154
-343.617
-335.858
-333.166
-335.893
-338.969
-342.937
-338.335
-343.204
-341.488
-342.151
-340.170
-338.913
-337.954
-342.263
-345.737
-338.054
-342.264
-341.700
-339.899
-338.757
-335.733
-339.820
-338.079
-334.412
-339.142
-339.513
-339.563
-339.328
-342.346
-335.787
-343.003
-340.256
-337.195
-336.823
-342.396
-340.514
-340.707
-338.512
-337.394
-338.688
-337.528
-337.601
-342.146
-340.525
-343.747
-342.358
-330.255
-339.562
-341.802
-335.763
-341.729
-340.378
-341.555
-339.615
-335.207
-335.137
-341.707
-339.981
-340.712
-339.978
-341.933
-339.057
-343.921
-338.236
-342.116
-341.100
-338.571
-337.937
-340.309
-334.841
-338.518
-336.973
-333.633
-343.509
-342.749
-336.625
-343.580
-343.852
-337.556
-337.768
-341.198
-339.561
-336.334
-338.921
-339.262
-342.073
-342.292
-337.597
-339.805
-338.003
-338.721
-336.393
-340.967
-339.291
-339.761
-342.041
-344.583
-344.666
-338.554
-346.977
-336.585
-340.522
-333.506
-343.091
-337.306
-340.347
-348.907
-344.945
-337.795
-341.363
-338.794
-338.788
-340.429
-339.071
-339.591
-335.232
-340.705
-339.410
-339.475
-342.455
-337.814
-336.605
-340.163
-348.641
-330.290
-336.712
-340.417
-336.602
-330.449
-332.783
-338.614
-336.245
-336.430
-336.228
-340.205
-335.905
-340.920
-335.792
-340.102
-339.345
-343.977
-340.289
-343.473
-338.960
-334.642
-334.360
-337.074
-338.275
-340.307
-334.400
-336.176
-342.034
-338.582
-341.134
-335.232
-338.530
-336.909
-342.751
-339.567
-338.555
-333.864
-340.399
-341.436
-339.034
-332.284
-336.865
-336.355
-337.057
-338.802
-337.582
-340.337
-337.779
-339.627
-338.692
-347.181
-342.584
-343.247
-341.116
-334.979
-338.625
-342.188
-338.289
-339.897
-340.763
-339.729
-339.121
-342.095
-338.599
-340.761
-342.930
-338.894
-335.443
-338.929
-338.480
-342.621
-341.187
-342.405
-340.694
-340.264
-342.436
-343.764
-339.319
-330.849
-345.178
-333.194
-339.072
-340.998
-336.645
-340.992
-341.674
-337.630
-330.870
-338.790
-340.052
-335.147
-335.101
-338.454
-338.507
-338.166
-340.308
-338.196
-343.529
-338.398
-338.300
-334.196
-340.423
-335.326
-339.213
-335.679
-339.320
-340.106
-338.792
-342.618
-341.135
-339.929
-337.250
-339.547
-341.309
-339.539
-336.630
-339.547
-339.900
-342.215
-339.928
-336.578
-341.575
-337.859
-340.429
-340.053
-338.302
-340.244
-338.574
-339.334
-342.019
-338.553
-342.829
-345.707
-345.352
-340.175
-339.753
-336.935
-335.107
-331.824
-331.241
-339.270
-336.686
-343.059
-342.495
-344.766
-342.517
-338.660
-345.513
-339.481
-339.180
-339.008
-337.429
-328.254
-334.944
-343.804
-341.744
-339.218
-340.134
-340.354
-343.411
-333.273
-338.581
-339.589
-339.435
-335.528
-339.252
-339.960
-342.289
-339.955
-338.942
-340.768
-340.071
-335.293
-337.195
-338.018
-338.781
-343.019
-338.226
-330.701
-337.781
-332.203
-341.162
-341.732
-336.768
-341.557
-338.533
-339.758
-338.520
-340.367
-335.933
-336.492
-331.082
-333.196
-343.613
-337.332
-341.375
-338.170
-335.057
-337.702
-337.924
-334.710
-338.754
-331.884
-336.584
-347.314
-338.691
-343.287
-339.357
-339.117
-341.552
-342.322
-340.139
-345.338
-337.764
-340.289
-338.383
-341.743
-341.220
-339.475
-335.734
-345.420
-342.895
-339.537
-340.992
-341.136
-339.764
-339.137
-335.962
-335.499
-338.256
-338.960
-344.021
-339.801
-340.660
-339.393
-336.826
-340.251
-340.085
-340.748
-342.568
-341.137
-343.483
-337.618
-343.346
-343.140
-340.984
-339.130
-336.488
-343.374
-342.711
-340.681
-335.367
-339.529
-343.818
-337.560
-346.350
-340.388
-340.242
-341.790
-334.983
-339.703
-340.008
-337.570
-341.882
-338.648
-339.017
-342.586
-342.350
-338.474
-340.083
-345.735
-338.933
-343.975
-338.666
-339.082
-337.625
-344.656
-344.000
-339.532
-341.263
-334.699
-336.935
-339.568
-340.825
-342.712
-340.934
-339.430
-339.382
-340.361
-339.118
-343.291
-335.881
-328.347
-333.499
-338.977
-339.500
-338.075
-333.054
-336.230
-338.796
-339.358
-339.118
-338.099
-342.301
-345.170
-340.938
-335.312
-338.284
-331.722
-340.951
-339.700
-341.698
-339.020
-337.398
-343.034
-342.141
-340.249
-341.055
-338.406
-341.865
-331.286
-338.626
-339.583
-337.434
-336.524
-341.209
-341.493
-337.801
-340.880
-339.795
-338.840
-337.795
-341.067
-336.327
-340.785
-341.041
-342.180
-339.853
-342.890
-340.298
-345.041
-338.968
-341.905
-341.407
-341.856
-335.185
-344.833
-342.620
-335.396
-337.335
-341.161
-340.288
-344.715
-337.940
-342.122
-336.033
-339.867
-339.717
-343.205
-340.710
-345.022
-345.222
-338.105
-342.780
-341.568
-339.209
-339.941
-343.318
-342.738
-338.227
-339.900
-342.780
-339.120
-344.486
-339.250
-337.647
-339.664
-340.070
-338.866
-339.982
-333.103
-337.595
-337.633
-334.722
-343.932
-342.876
-338.287
-337.830
-347.132
-342.679
-337.930
-342.789
-339.162
-335.257
-339.598
-343.241
-337.425
-342.376
-341.432
-336.504
-343.263
-338.580
-334.168
-339.329
-332.175
-337.305
-340.468
-340.254
-338.056
-334.300
-337.635
-337.067
-340.535
-339.276
-342.862
-339.178
-338.486
-337.916
-337.935
-335.295
-344.048
-342.643
-337.159
-342.288
-339.459
-341.154
-339.757
-340.123
-342.343
-339.610
-335.139
-341.678
-338.392
-339.110
-338.151
-335.136
-342.668
-336.136
-339.435
-341.869
-336.324
-343.794
-335.757
-342.419
-340.375
-343.491
-342.914
-338.192
-343.975
-340.118
-344.110
-341.755
-339.193
-338.710
-334.951
-341.335
-337.599
-338.476
-336.384
-340.437
-337.932
-337.541
-335.201
-338.766
-343.977
-337.573
-340.827
-345.196
-338.875
-335.581
-340.966
-337.931
-338.917
-341.088
-338.206
-337.557
-345.380
-342.788
-337.594
-343.427
-340.401
-339.842
-345.703
-342.351
-345.823
-340.107
-339.962
-342.005
-335.744
-338.674
-338.393
-339.589
-338.570
-338.044
-335.301
-338.520
-342.168
-343.528
-336.438
-340.176
-337.455
-336.809
-333.733
-337.447
-337.284
-339.515
-342.311
-341.118
-341.418
-343.306
-337.565
-342.883
-339.318
-338.145
-334.825
-339.568
-330.794
-334.080
-343.988
-342.230
-342.044
-341.160
-340.575
-337.512
-345.513
-341.249
-344.775
-337.851
-343.642
-345.448
-340.751
-341.618
-340.319
-342.592
-342.217
-339.247
-336.840
-336.815
-345.265
-336.202
-337.293
-336.706
-337.651
-344.765
-338.870
-339.605
-340.787
-335.862
-332.093
-336.317
-341.452
-339.351
-334.759
-337.888
-341.269
-342.478
-336.862
-341.639
-341.310
-341.294
-338.830
-339.126
-336.858
-340.271
-337.747
-339.158
-337.885
-338.331
-335.366
-336.495
-338.500
-338.618
-338.229
-336.461
-343.516
-339.434
-336.724
-338.822
-342.841
-343.795
-342.347
-339.822
-339.359
-336.651
-337.863
-335.538
-338.883
-334.656
-339.512
-340.678
-341.695
-333.563
-341.769
-342.850
-345.706
-343.790
-337.038
-338.962
-343.152
-339.765
-338.135
-337.351
-347.596
-341.254
-342.851
-342.896
-334.454
-340.330
-337.259
-340.292
-337.956
-338.309
-340.495
-339.527
-339.186
-340.176
-337.883
-335.364
-337.599
-339.795
-336.110
-339.965
-338.993
-338.795
-338.522
-336.525
-340.129
-340.213
-337.211
-337.388
-332.740
-336.902
-344.198
-339.730
