# Supplementary material for: A Fast and Efficient Approach for Genomic Selection with High-Density Markers
Source: G3 (Bethesda). 2012 Oct 1;2(10):1179–84. doi: 10.1534/g3.112.003822 (PMC3464110; doi:10.1534/g3.112.003822)
Supplement: Supporting Information [file supp_2.10.1179_FileS1.zip › Rep1_50/Rep16/trainTBV]

-339.547
-336.290
-340.786
-337.856
-342.716
-338.849
-338.195
-339.999
-344.855
-340.248
-344.396
-343.617
-345.957
-342.119
-339.946
-341.101
-334.662
-342.257
-336.845
-341.171
-340.400
-337.402
-339.571
-342.299
-340.589
-335.482
-341.353
-338.105
-336.118
-342.586
-338.495
-338.712
-334.543
-335.099
-336.197
-337.593
-342.177
-339.375
-342.741
-337.518
-338.887
-333.291
-337.362
-337.852
-342.053
-341.245
-340.109
-340.052
-344.466
-340.236
-342.338
-338.022
-341.515
-342.354
-339.999
-342.242
-339.367
-338.732
-342.356
-337.013
-343.361
-340.602
-341.716
-342.188
-337.640
-342.817
-339.492
-339.092
-340.175
-337.432
-336.398
-341.084
-343.141
-340.686
-342.611
-340.745
-343.360
-338.563
-336.871
-339.179
-335.910
-341.490
-339.132
-338.122
-338.168
-337.399
-340.005
-334.037
-337.213
-335.625
-337.003
-335.624
-339.729
-337.878
-337.854
-339.553
-341.734
-338.357
-342.972
-337.541
-338.873
-342.955
-342.689
-343.680
-337.969
-337.492
-338.862
-341.540
-340.936
-337.613
-341.466
-338.077
-336.604
-341.452
-344.682
-341.568
-337.947
-339.160
-339.373
-338.541
-330.442
-336.506
-331.828
-338.315
-337.558
-340.785
-336.142
-346.552
-330.811
-339.322
-331.823
-340.483
-340.674
-342.006
-343.957
-340.405
-340.586
-339.687
-342.382
-338.722
-336.771
-339.720
-339.292
-342.271
-336.121
-337.130
-336.633
-338.139
-337.656
-332.778
-336.287
-336.397
-339.765
-339.793
-337.625
-337.702
-338.175
-341.162
-343.114
-345.109
-340.781
-341.254
-337.965
-341.442
-342.585
-337.819
-334.246
-338.887
-335.410
-340.223
-335.380
-339.215
-343.624
-342.487
-337.294
-342.225
-339.696
-338.295
-337.723
-339.273
-343.605
-341.855
-344.774
-339.919
-340.644
-336.553
-336.811
-340.599
-338.825
-335.069
-338.696
-335.045
-344.976
-340.741
-345.026
-342.541
-342.619
-337.420
-332.626
-335.734
-341.620
-335.355
-337.464
-340.561
-341.217
-335.244
-337.863
-337.743
-340.206
-337.911
-340.517
-336.930
-340.076
-340.661
-342.187
-334.840
-340.443
-337.257
-341.085
-336.794
-338.374
-339.949
-340.366
-336.039
-337.013
-337.379
-337.308
-339.658
-338.712
-339.373
-339.126
-339.741
-340.751
-341.645
-338.868
-340.436
-337.709
-339.546
-341.569
-340.967
-339.553
-338.513
-338.924
-339.445
-339.846
-332.155
-338.900
-335.439
-332.849
-332.389
-341.199
-332.820
-339.160
-338.166
-337.991
-335.266
-340.813
-336.073
-337.284
-334.077
-339.411
-338.354
-338.537
-338.420
-338.444
-338.262
-339.008
-339.363
-341.198
-338.411
-337.884
-339.559
-338.325
-338.339
-338.732
-337.434
-340.690
-339.926
-338.898
-338.264
-340.190
-337.314
-344.381
-340.367
-340.489
-337.896
-341.045
-340.973
-344.518
-338.947
-337.621
-336.766
-342.897
-336.936
-338.978
-337.886
-342.217
-337.088
-341.316
-339.198
-339.827
-341.756
-336.440
-341.794
-335.547
-339.405
-335.371
-337.926
-345.088
-341.038
-344.156
-338.179
-343.382
-335.791
-338.378
-336.736
-342.514
-343.596
-333.727
-341.268
-346.505
-337.165
-345.408
-338.675
-341.093
-336.084
-344.869
-338.292
-339.754
-337.242
-340.333
-339.196
-346.576
-340.506
-342.396
-339.499
-346.465
-340.538
-346.038
-338.381
-340.051
-334.038
-339.438
-337.206
-340.654
-336.825
-341.327
-335.311
-337.683
-332.477
-341.502
-334.552
-339.892
-334.967
-341.517
-335.890
-341.459
-333.081
-339.512
-333.992
-337.517
-338.519
-337.255
-343.090
-337.375
-338.450
-334.206
-334.465
-335.336
-337.106
-337.127
-336.766
-334.194
-339.788
-333.748
-336.568
-338.780
-337.429
-333.690
-335.103
-336.254
-337.621
-338.392
-337.345
-336.736
-337.887
-338.845
-337.157
-339.710
-337.688
-337.127
-338.889
-336.929
-338.522
-340.813
-337.833
-337.458
-337.991
-337.702
-338.335
-338.901
-337.979
-338.644
-337.317
-340.350
-338.003
-342.140
-339.241
-343.406
-333.898
-339.224
-338.983
-342.176
-335.880
-339.058
-339.875
-337.923
-338.869
-340.866
-334.111
-339.428
-341.481
-339.345
-337.113
-336.242
-339.864
-337.621
-340.625
-338.083
-341.147
-338.336
-340.065
-339.497
-340.713
-344.136
-339.998
-342.026
-341.091
-344.816
-342.728
-333.232
-341.076
-343.274
-342.108
-340.685
-341.557
-336.717
-341.603
-334.600
-340.193
-333.116
-345.150
-332.472
-343.685
-334.102
-344.717
-334.100
-344.060
-344.127
-344.518
-342.373
-343.238
-344.272
-342.106
-341.334
-343.271
-344.087
-341.227
-344.532
-343.168
-343.025
-343.987
-341.374
-343.870
-344.244
-344.069
-341.763
-343.199
-342.821
-344.206
-339.488
-339.757
-341.264
-340.625
-339.995
-340.588
-340.313
-339.661
-339.098
-340.289
-339.905
-338.989
-340.950
-340.684
-339.332
-340.658
-339.634
-340.411
-339.901
-339.712
-346.989
-342.626
-340.074
-341.367
-342.261
-346.814
-337.917
-347.538
-340.617
-344.770
-343.622
-342.119
-340.237
-345.388
-342.676
-341.451
-342.019
-343.362
-340.152
-344.944
-343.140
-335.001
-335.777
-335.809
-342.407
-338.110
-343.710
-336.760
-334.873
-337.887
-342.531
-340.423
-343.171
-338.676
-338.777
-337.661
-335.471
-338.557
-337.841
-332.263
-332.672
-337.425
-331.223
-339.543
-334.970
-339.473
-337.868
-339.558
-338.161
-340.975
-330.854
-338.694
-333.213
-337.498
-334.412
-339.218
-334.088
-341.192
-335.601
-340.496
-340.759
-337.531
-339.893
-339.374
-341.454
-336.946
-339.792
-336.763
-338.828
-337.577
-340.364
-335.277
-340.056
-335.835
-340.954
-338.586
-340.064
-335.415
-339.993
-335.986
-345.063
-340.592
-342.128
-339.811
-339.440
-338.423
-346.713
-341.393
-340.302
-338.172
-342.807
-341.639
-342.739
-343.213
-343.525
-342.652
-343.544
-343.418
-341.682
-343.243
-337.265
-337.078
-340.363
-338.666
-341.443
-342.772
-333.946
-337.606
-339.486
-336.400
-339.983
-339.768
-338.748
-338.869
-339.878
-339.910
-338.313
-341.422
-337.886
-342.767
-340.365
-342.497
-340.850
-339.949
-344.259
-341.077
-341.730
-340.065
-342.234
-342.434
-343.536
-341.896
-341.343
-344.207
-344.697
-340.505
-339.093
-342.100
-343.581
-341.846
-339.278
-341.166
-336.896
-336.225
-339.543
-340.631
-339.321
-337.642
-339.341
-337.645
-338.351
-338.735
-341.381
-338.337
-337.124
-340.271
-337.514
-337.140
-338.286
-338.982
-340.484
-343.032
-340.811
-346.457
-345.369
-343.655
-344.755
-347.313
-343.305
-342.742
-345.977
-346.943
-339.232
-342.405
-339.834
-344.632
-341.384
-343.364
-340.115
-346.647
-338.064
-337.568
-342.564
-340.628
-333.165
-342.632
-338.166
-336.713
-336.650
-337.294
-335.802
-344.708
-342.719
-341.872
-338.261
-342.867
-338.138
-341.425
-343.127
-339.538
-342.000
-343.216
-342.548
-340.125
-338.428
-340.513
-338.115
-340.801
-339.368
-341.293
-343.276
-343.552
-341.973
-340.729
-342.627
-340.594
-340.242
-342.226
-342.377
-340.582
-346.565
-345.589
-342.481
-344.406
-348.592
-344.435
-348.031
-344.694
-346.984
-345.542
-348.771
-345.291
-342.864
-343.600
-343.783
-342.037
-346.932
-344.284
-343.838
-343.910
-341.454
-340.261
-337.089
-340.777
-338.638
-342.284
-343.190
-341.876
-340.843
-344.648
-341.450
-338.145
-342.152
-341.627
-336.636
-342.421
-339.227
-341.349
-341.845
-343.653
-342.731
-339.039
-340.625
-337.873
-336.960
-336.306
-343.932
-342.358
-340.733
-339.578
-345.791
-334.688
-341.566
-336.864
-340.970
-342.629
-339.217
-339.730
-340.995
-339.150
-338.334
-334.288
-337.999
-339.391
-338.144
-336.884
-339.133
-336.684
-337.554
-333.850
-339.210
-342.209
-338.342
-337.456
-337.635
-337.478
-337.180
-333.379
-340.202
-336.128
-343.053
-340.958
-340.709
-337.827
-344.435
-337.690
-344.043
-339.303
-343.539
-338.627
-336.267
-338.871
-343.342
-337.479
-346.147
-337.432
-338.096
-337.497
-336.416
-340.885
-336.082
-339.610
-336.805
-339.014
-335.568
-337.810
-332.189
-339.772
-333.907
-339.805
-334.908
-338.738
-335.046
-339.639
-337.272
-340.034
-332.542
-340.206
-332.996
-337.733
-342.333
-340.069
-339.854
-335.509
-338.432
-336.650
-340.167
-340.489
-340.333
-339.422
-338.913
-339.620
-341.479
-337.450
-340.749
-339.316
-337.829
-340.551
-338.482
-338.791
-338.818
-343.118
-343.335
-345.122
-342.112
-342.290
-340.007
-346.188
-342.774
-340.500
-339.219
-343.200
-340.441
-343.622
-340.783
-339.277
-337.993
-341.719
-344.779
-340.484
-339.087
-336.148
-339.958
-337.593
-341.238
-340.327
-337.418
-338.841
-339.266
-337.327
-340.015
-338.038
-340.687
-337.727
-337.484
-340.580
-337.507
-337.569
-337.171
-339.198
-345.220
-333.988
-340.447
-334.143
-339.600
-334.464
-341.857
-336.269
-344.817
-331.334
-343.387
-336.022
-342.216
-335.847
-342.656
-336.497
-339.699
-339.102
-344.066
-336.521
-343.642
-342.080
-343.700
-340.320
-343.994
-341.292
-340.161
-340.424
-339.840
-342.329
-340.590
-342.220
-345.192
-340.643
-341.132
-340.756
-338.510
-343.749
-340.082
-342.506
-333.277
-338.713
-336.065
-337.352
-334.160
-339.476
-334.688
-339.549
-339.409
-338.859
-331.877
-336.187
-334.288
-339.726
-333.845
-339.314
-333.380
-340.884
-334.014
-339.396
-342.767
-336.068
-336.081
-334.620
-339.669
-335.203
-337.253
-336.824
-339.289
-337.442
-335.881
-338.205
-340.131
-330.885
-339.760
-335.647
-338.749
-335.723
-341.145
-332.713
-340.765
-337.614
-340.035
-339.447
-342.407
-338.327
-343.287
-338.857
-340.798
-337.791
-341.284
-339.516
-338.905
-339.108
-344.743
-340.099
-344.823
-341.006
-339.307
-341.094
-340.429
-343.934
-339.090
-342.465
-340.215
-339.059
-338.131
-341.223
-336.564
-342.117
-337.215
-342.080
-340.660
-341.445
-337.363
-344.110
-338.558
-341.277
-337.618
-338.537
-334.286
-339.804
-336.060
-338.705
-340.002
-337.533
-335.130
-338.789
-334.822
-338.200
-337.774
-340.320
-336.633
-338.707
-337.211
-338.937
-338.206
-338.157
-336.413
-337.177
-340.649
-337.488
-345.376
-342.421
-343.577
-336.881
-341.591
-340.791
-344.769
-340.980
-340.445
-339.184
-343.173
-337.590
-342.040
-339.812
-340.934
-342.893
-339.928
-341.198
-336.734
-337.900
-337.266
-339.172
-337.546
-338.290
-339.035
-340.388
-336.470
-340.177
-337.080
-339.568
-337.546
-336.928
-337.044
-340.313
-336.448
-340.332
-336.571
-337.479
-334.355
-342.433
-340.256
-341.449
-342.491
-344.042
-335.625
-346.268
-340.388
-342.231
-344.303
-340.471
-343.994
-342.373
-344.314
-343.285
-340.531
-346.259
-344.992
-344.305
-341.792
-340.919
-343.309
-339.538
-341.932
-339.795
-339.297
-339.307
-341.782
-338.667
-340.554
-342.587
-340.062
-339.353
-340.401
-341.405
-338.363
-342.823
-341.455
-340.637
-336.070
-340.267
-338.565
-337.830
-341.351
-338.736
-339.274
-338.189
-338.698
-340.186
-339.703
-338.783
-336.390
-338.941
-338.690
-337.647
-341.292
-338.946
-337.692
-335.680
-341.787
-347.294
-339.063
-344.301
-344.678
-346.364
-339.264
-346.363
-343.060
-341.369
-342.004
-342.216
-338.880
-344.311
-345.169
-343.605
-345.646
-341.159
-340.759
-343.203
-339.005
-340.523
-336.398
-341.104
-337.355
-338.599
-339.739
-339.391
-337.765
-338.537
-336.186
-339.731
-341.480
-340.421
-337.829
-340.579
-337.369
-338.554
-337.442
-338.696
-338.048
-336.737
-339.851
-336.996
-341.253
-339.898
-337.622
-336.043
-338.320
-336.421
-338.617
-335.899
-337.767
-336.658
-340.423
-339.944
-340.542
-338.840
-340.047
-337.038
-339.225
-335.795
-336.652
-335.068
-342.122
-336.173
-336.049
-333.518
-342.680
-334.161
-332.980
-331.168
-344.578
-334.355
-340.166
-336.047
-341.046
-336.168
-342.333
-340.194
-343.076
-342.408
-341.082
-342.264
-341.076
-338.654
-340.266
-343.364
-340.181
-341.389
-343.210
-341.356
-341.100
-339.713
-339.017
-343.010
-341.601
-342.576
-339.667
-340.970
-343.905
-341.979
-340.153
-339.089
-340.100
-342.627
-342.067
-341.895
-340.605
-340.370
-340.520
-341.434
-342.657
-342.975
-339.946
-343.644
-338.908
-339.505
-343.813
-341.601
-342.679
-341.520
-341.107
-340.288
-339.579
-340.851
-342.491
-339.727
-343.938
-341.605
-345.271
-338.833
-341.437
-342.151
-341.653
-340.146
-336.099
-337.032
-339.250
-337.893
-338.172
-338.787
-338.764
-340.761
-338.853
-338.673
-338.582
-339.651
-338.867
-338.206
-341.512
-338.146
-341.179
-341.457
-338.103
-338.155
-339.127
-339.498
-338.486
-339.534
-337.226
-340.356
-339.104
-343.803
-342.298
-343.768
-340.454
-343.337
-343.418
-344.037
-339.076
-339.893
-340.301
-343.745
-342.620
-342.744
-339.020
-341.981
-338.878
-340.253
-332.477
-334.520
-334.819
-337.442
-333.983
-340.052
-330.784
-337.930
-333.061
-339.603
-335.332
-339.936
-333.135
-334.541
-334.378
-337.941
-333.601
-333.486
-332.888
-335.346
-338.359
-337.871
-335.748
-342.864
-339.375
-344.049
-335.811
-336.436
-336.823
-343.110
-334.457
-339.911
-333.940
-341.297
-333.888
-342.578
-335.422
-338.237
-338.070
-337.924
-337.957
-338.696
-337.401
-336.416
-339.785
-339.552
-338.231
-338.380
-339.993
-338.208
-338.053
-336.113
-338.482
-336.844
-338.721
-336.500
-337.765
-339.149
-335.280
-337.767
-341.816
-335.094
-337.587
-339.694
-340.816
-339.145
-345.002
-337.496
-338.763
-339.176
-345.897
-337.010
-343.545
-338.620
-342.615
-341.776
-342.719
-338.887
-345.381
-338.672
-334.739
-341.250
-335.574
-340.093
-333.436
-344.765
-337.391
-338.985
-339.578
-342.537
-335.629
-336.085
-338.338
-341.089
-337.236
-338.849
-339.956
-339.448
-336.406
-339.544
-338.041
-341.948
-341.997
-345.811
-340.520
-343.353
-341.124
-342.527
-342.828
-343.082
-341.401
-343.671
-341.890
-341.510
-339.547
-343.459
-340.412
-345.278
-342.242
-343.137
-342.243
-339.606
-338.653
-340.948
-339.846
-339.184
-342.720
-337.980
-336.045
-342.151
-339.234
-343.113
-342.191
-341.718
-338.868
-343.992
-341.995
-339.257
-342.507
-339.421
-334.168
-336.555
-336.113
-334.756
-335.706
-337.227
-336.148
-336.482
-336.523
-334.336
-334.726
-334.947
-336.945
-336.521
-335.516
-337.376
-336.679
-336.365
-335.507
-338.721
-338.855
-344.507
-342.970
-344.119
-340.662
-340.740
-339.477
-340.297
-340.156
-344.399
-341.369
-342.716
-340.266
-343.945
-339.656
-346.018
-337.788
-343.243
-339.566
-341.656
-337.857
-334.498
-336.549
-337.475
-339.271
-337.145
-336.343
-335.381
-336.591
-339.158
-336.950
-336.350
-336.227
-338.642
-337.656
-335.350
-338.421
-338.655
-337.589
-336.797
-333.328
-338.346
-339.184
-342.373
-334.235
-340.527
-341.175
-340.418
-338.357
-339.713
-338.657
-339.360
-333.006
-340.202
-339.340
-338.813
-339.176
-339.805
-334.532
-340.119
-339.051
-336.870
-338.102
-335.087
-340.321
-335.545
-338.571
-337.544
-342.605
-336.288
-337.844
-339.970
-339.370
-336.193
-339.458
-340.419
-336.145
-337.949
-338.298
-339.544
-340.738
-341.165
-339.931
-344.069
-339.982
-337.515
-339.034
-339.778
-341.969
-338.658
-339.536
-340.879
-337.549
-342.108
-338.483
-341.043
-340.777
-337.304
-341.247
-342.778
-336.874
-336.175
-337.332
-338.900
-340.862
-335.542
-336.948
-339.450
-337.779
-338.844
-339.107
-337.624
-339.908
-340.501
-336.991
-338.336
-336.965
-336.379
-337.794
-339.350
-341.265
-336.062
-341.085
-335.623
-339.424
-332.655
-337.526
-333.958
-339.637
-337.429
-341.908
-338.152
-339.232
-332.915
-343.232
-332.575
-341.292
-333.683
-336.969
-332.609
-337.049
-337.316
-336.627
-338.247
-336.686
-337.906
-334.121
-338.341
-337.950
-336.800
-337.146
-339.525
-339.218
-337.291
-336.543
-335.569
-337.713
-335.162
-336.255
-337.086
-338.353
-336.909
-339.308
-342.008
-337.745
-335.833
-336.080
-340.723
-343.898
-336.914
-338.264
-341.569
-339.480
-339.117
-341.123
-341.559
-339.996
-336.882
-338.393
-339.237
-334.321
-337.964
-338.894
-336.067
-338.756
-337.868
-337.755
-338.244
-338.003
-337.637
-336.540
-336.501
-337.213
-337.793
-337.522
-338.775
-337.511
-339.052
-336.538
-335.156
-341.943
-340.139
-336.801
-340.567
-337.942
-342.630
-338.629
-341.100
-342.119
-341.405
-340.805
-340.284
-339.687
-341.199
-337.506
-338.218
-339.407
-340.892
-340.896
-344.615
-344.313
-341.939
-339.280
-342.295
-344.425
-345.060
-342.000
-342.319
-340.015
-341.947
-343.526
-340.743
-343.998
-339.769
-339.811
-340.184
-341.700
-344.193
-340.338
-343.269
-333.476
-335.090
-330.923
-335.193
-331.231
-334.361
-334.913
-336.407
-340.243
-332.321
-331.331
-333.048
-330.494
-337.230
-339.410
-338.101
-336.490
-338.493
-332.650
-333.331
-331.727
-342.998
-332.630
-340.747
-340.451
-341.268
-332.290
-340.662
-333.495
-340.373
-333.091
-341.205
-333.213
-341.539
-331.904
-339.953
-333.711
-339.883
-334.642
-339.983
-342.223
-342.949
-342.971
-340.763
-340.060
-342.305
-341.773
-340.180
-341.516
-339.848
-341.595
-343.180
-340.938
-341.459
-339.746
-342.639
-344.441
-342.561
-339.025
-340.574
-339.367
-340.476
-339.781
-338.788
-339.460
-338.020
-337.234
-339.800
-340.488
-338.906
-339.357
-340.107
-339.457
-339.137
-339.564
-340.611
-340.240
-335.246
-339.101
-337.636
-340.558
-340.073
-341.948
-340.603
-337.874
-337.254
-338.060
-336.736
-342.973
-336.319
-339.753
-338.793
-338.903
-343.583
-339.631
-342.768
-339.111
-340.709
-341.872
-339.398
-339.348
-338.700
-340.390
-338.825
-342.941
-338.435
-342.195
-336.575
-339.861
-339.802
-341.012
-336.967
-340.690
-340.009
-334.980
-339.300
-339.039
-339.850
-339.678
-340.355
-341.044
-338.139
-341.245
-340.559
-342.796
-338.111
-337.209
-338.432
-332.931
-339.777
-343.525
-340.281
-338.016
-338.266
-336.107
-337.690
-342.050
-338.076
-341.565
-336.276
-339.199
-336.543
-339.539
-335.210
-339.354
-335.138
-339.256
-335.512
-338.545
-335.781
-338.560
-336.126
-340.485
-335.014
-339.508
-333.801
-339.373
-335.150
-338.630
-337.649
-338.582
-333.176
-340.491
-336.221
-338.457
-338.625
-336.696
-333.495
-340.663
-335.856
-337.603
-334.787
-338.844
-335.617
-339.783
-335.547
-340.519
-335.738
-338.995
-335.685
-342.453
-337.173
-343.921
-337.922
-337.337
-335.158
-332.155
-338.597
-338.167
-338.171
-343.959
-340.753
-343.533
-335.285
-341.744
-342.393
-340.570
-336.694
-339.767
-333.866
-338.899
-342.943
-337.809
-338.933
-340.281
-339.802
-339.155
-338.621
-339.656
-338.445
-340.580
-337.599
-343.060
-337.674
-338.272
-335.907
-340.868
-342.511
-341.654
-335.526
-346.167
-342.507
-343.493
-343.616
-343.650
-342.091
-347.292
-340.672
-343.142
-342.930
-344.928
-342.097
-342.015
-343.398
-342.355
-342.306
-345.253
-342.287
-344.381
-341.250
-337.331
-337.220
-338.247
-338.249
-337.918
-335.971
-336.416
-340.535
-338.284
-335.621
-336.882
-333.842
-337.113
-339.043
-335.807
-338.636
-338.532
-338.392
-340.851
-340.840
-344.090
-341.343
-340.632
-342.587
-343.297
-341.473
-341.007
-341.945
-344.497
-340.291
-343.790
-342.615
-343.806
-341.712
-345.368
-341.613
-344.009
-340.353
-338.570
-342.564
-338.167
-340.261
-338.208
-339.828
-338.406
-339.078
-338.422
-339.673
-336.902
-339.504
-337.967
-339.308
-338.210
-339.130
-337.565
-337.697
-338.887
-340.290
-336.624
-337.260
-337.069
-341.300
-331.803
-340.492
-332.619
-338.188
-334.241
-342.982
-331.639
-339.995
-331.042
-335.503
-333.930
-341.099
-332.224
-343.089
-336.072
-338.790
-333.813
-338.859
-342.611
-337.660
-341.967
-339.486
-342.021
-338.081
-341.017
-338.888
-342.469
-338.109
-341.767
-337.159
-334.858
-338.446
-341.650
-339.361
-343.286
-339.177
-342.091
-337.897
-339.956
-341.213
-337.464
-340.493
-341.790
-339.684
-340.181
-339.662
-340.947
-342.327
-341.357
-344.048
-342.611
-341.546
-337.598
-342.294
-338.497
-339.684
-336.601
-342.871
-331.084
-336.034
-333.405
-339.253
-332.389
-339.067
-333.139
-337.414
-329.889
-341.262
-332.941
-339.960
-334.403
-339.976
-331.942
-340.429
-335.488
-337.170
-331.639
-336.724
-340.846
-338.855
-346.257
-341.572
-344.470
-343.464
-345.668
-340.893
-346.081
-339.555
-341.696
-342.285
-340.072
-339.480
-345.117
-340.868
-346.117
-340.160
-346.387
-340.184
-341.846
-341.626
-340.297
-336.968
-341.187
-338.294
-340.724
-338.660
-340.234
-337.635
-341.343
-342.618
-337.034
-338.703
-340.497
-341.305
-342.377
-340.914
-342.657
-339.066
-340.648
-344.121
-342.789
-342.116
-340.937
-342.911
-342.677
-343.007
-344.832
-340.692
-343.990
-345.721
-339.389
-342.491
-341.603
-341.314
-340.626
-343.418
-342.012
-344.016
-341.419
-339.748
-338.244
-336.378
-333.962
-338.503
-341.850
-338.235
-342.816
-334.985
-340.891
-338.358
-338.367
-335.083
-339.792
-334.943
-340.314
-337.623
-342.709
-338.562
-334.657
-339.521
-334.185
-335.710
-333.815
-340.582
-334.420
-341.294
-334.261
-337.308
-331.054
-339.990
-334.802
-339.601
-332.927
-339.774
-334.538
-342.084
-335.399
-339.526
