# Supplementary material for: A Fast and Efficient Approach for Genomic Selection with High-Density Markers
Source: G3 (Bethesda). 2012 Oct 1;2(10):1179–84. doi: 10.1534/g3.112.003822 (PMC3464110; doi:10.1534/g3.112.003822)
Supplement: Supporting Information [file supp_2.10.1179_FileS1.zip › Rep1_50/Rep16/trainY]

-345.701
-342.253
-335.990
-337.612
-344.610
-339.585
-339.761
-336.394
-351.765
-345.226
-343.059
-337.016
-348.001
-344.710
-338.751
-340.385
-334.460
-333.945
-331.677
-342.170
-341.963
-342.482
-339.664
-342.354
-334.355
-338.019
-339.936
-334.961
-335.695
-340.237
-338.205
-342.474
-333.162
-329.645
-336.709
-341.027
-343.204
-343.750
-341.219
-336.879
-338.429
-331.658
-336.486
-341.090
-342.022
-339.138
-343.394
-340.247
-344.633
-341.567
-336.889
-332.464
-344.291
-346.482
-335.287
-343.746
-339.346
-340.736
-342.660
-342.658
-339.478
-346.568
-343.310
-341.362
-338.433
-346.413
-343.686
-338.215
-339.323
-334.015
-336.573
-338.601
-345.334
-337.546
-337.995
-343.874
-341.942
-340.676
-337.264
-336.240
-334.569
-344.918
-335.844
-338.681
-338.971
-337.873
-344.057
-335.952
-339.327
-331.740
-339.313
-338.332
-334.663
-338.594
-338.873
-332.428
-341.464
-343.599
-343.421
-342.186
-340.290
-339.447
-340.247
-339.444
-338.212
-334.762
-337.640
-337.824
-340.314
-338.870
-336.103
-339.024
-337.644
-345.698
-346.817
-336.232
-342.106
-342.028
-341.171
-332.333
-326.000
-338.573
-331.937
-342.010
-337.826
-343.373
-336.293
-337.873
-330.623
-342.152
-333.263
-340.027
-343.751
-346.295
-342.654
-337.189
-344.610
-346.858
-343.457
-332.563
-339.156
-335.217
-339.078
-339.661
-340.692
-328.090
-339.548
-339.268
-341.842
-334.143
-337.955
-331.612
-339.125
-346.799
-337.140
-343.193
-333.253
-348.460
-343.257
-344.505
-342.083
-342.717
-340.657
-338.150
-346.137
-338.393
-333.497
-339.724
-331.337
-337.144
-336.035
-334.473
-346.453
-338.061
-337.250
-340.229
-337.511
-335.359
-337.487
-342.564
-339.062
-338.571
-343.489
-338.462
-343.142
-334.831
-334.836
-339.595
-341.348
-343.127
-339.145
-331.924
-343.970
-338.785
-347.856
-337.468
-341.923
-338.881
-336.266
-334.649
-338.322
-331.570
-328.926
-340.643
-344.997
-336.372
-335.663
-332.474
-336.471
-341.601
-339.052
-337.784
-337.819
-339.554
-341.713
-339.383
-339.726
-341.120
-337.185
-331.884
-344.773
-346.278
-336.109
-334.687
-337.597
-339.204
-335.122
-332.842
-338.298
-338.076
-339.380
-338.449
-344.256
-338.694
-346.257
-343.933
-341.912
-341.311
-340.059
-336.729
-342.755
-340.903
-337.260
-338.330
-341.396
-333.755
-336.277
-335.351
-331.021
-333.539
-339.641
-335.975
-337.177
-339.204
-340.610
-332.543
-341.892
-334.804
-343.870
-331.193
-331.531
-339.266
-334.785
-345.524
-338.339
-339.280
-338.669
-338.391
-337.384
-339.272
-341.742
-343.030
-338.192
-340.598
-341.758
-337.465
-344.243
-338.365
-339.237
-337.305
-338.638
-340.861
-342.516
-342.680
-334.006
-339.494
-344.408
-341.079
-343.946
-336.886
-334.893
-332.819
-341.487
-338.350
-339.177
-339.691
-339.265
-337.084
-343.506
-335.615
-340.687
-348.341
-336.773
-340.283
-335.833
-342.711
-334.325
-341.756
-351.516
-342.874
-343.454
-342.101
-342.308
-340.164
-335.249
-338.616
-343.133
-340.497
-335.660
-344.359
-343.061
-331.672
-342.145
-342.113
-342.754
-342.834
-343.645
-336.747
-341.385
-336.049
-338.778
-337.587
-347.783
-341.680
-344.495
-341.889
-346.086
-342.289
-348.584
-334.499
-339.847
-340.871
-336.388
-334.785
-341.620
-331.933
-346.480
-337.193
-337.920
-331.497
-341.886
-332.846
-338.299
-328.478
-343.504
-332.867
-342.489
-335.793
-338.904
-331.536
-340.492
-344.581
-333.692
-340.161
-338.998
-336.639
-334.363
-332.751
-337.145
-338.498
-338.129
-333.462
-335.396
-340.305
-335.321
-339.627
-337.682
-334.243
-333.731
-337.902
-334.892
-333.679
-335.523
-339.482
-339.752
-338.322
-338.178
-333.539
-339.661
-337.198
-336.958
-339.519
-339.209
-341.660
-338.904
-335.124
-337.316
-339.036
-337.017
-337.330
-337.831
-336.655
-338.706
-341.516
-340.940
-336.013
-342.176
-343.482
-340.610
-336.086
-339.054
-337.839
-338.424
-336.625
-337.135
-338.411
-341.783
-336.148
-340.562
-334.443
-337.756
-345.414
-338.429
-336.218
-335.308
-335.697
-343.515
-345.887
-338.588
-339.040
-340.655
-342.606
-339.363
-337.796
-336.910
-338.331
-345.344
-338.375
-346.324
-346.670
-332.827
-340.449
-338.850
-343.117
-335.650
-338.803
-336.709
-340.579
-334.819
-340.066
-334.640
-347.524
-332.772
-345.612
-334.106
-352.091
-334.517
-338.319
-344.099
-345.221
-335.172
-343.712
-344.915
-343.805
-339.173
-345.478
-343.099
-337.242
-342.091
-336.976
-335.544
-343.004
-342.027
-346.918
-345.309
-345.884
-346.583
-341.284
-342.844
-339.925
-338.898
-338.680
-340.599
-336.286
-337.005
-345.709
-343.046
-338.553
-340.390
-338.078
-338.866
-343.957
-346.788
-339.139
-338.315
-343.252
-341.377
-341.140
-343.230
-336.000
-347.137
-341.597
-343.881
-344.652
-345.915
-346.819
-341.694
-349.420
-346.007
-345.959
-340.762
-338.878
-337.936
-346.237
-342.573
-341.749
-342.241
-341.711
-336.068
-346.028
-346.956
-336.451
-340.643
-334.327
-342.240
-338.847
-343.450
-336.650
-335.331
-339.419
-345.305
-337.344
-341.771
-344.293
-340.082
-342.607
-333.615
-337.250
-338.636
-332.806
-335.527
-341.108
-333.314
-337.305
-333.515
-340.047
-336.220
-338.008
-339.460
-347.091
-328.047
-339.827
-336.793
-330.797
-333.520
-342.339
-333.863
-337.153
-329.776
-341.341
-337.047
-336.201
-338.893
-346.143
-341.343
-339.577
-341.198
-340.401
-336.565
-337.657
-339.958
-334.704
-343.345
-339.096
-341.889
-343.344
-341.129
-331.164
-337.893
-339.357
-343.793
-344.066
-339.910
-342.946
-339.213
-335.839
-347.579
-341.949
-337.852
-334.948
-340.690
-343.682
-337.133
-337.571
-342.718
-344.116
-344.077
-342.856
-346.718
-346.864
-331.812
-338.131
-340.350
-338.970
-345.302
-346.390
-335.231
-340.737
-333.502
-337.512
-341.815
-341.677
-338.572
-338.974
-334.785
-334.736
-337.672
-337.481
-339.773
-347.058
-340.064
-344.547
-340.300
-338.857
-340.597
-343.574
-346.200
-339.971
-347.064
-343.724
-341.644
-344.079
-341.239
-340.482
-343.938
-341.481
-336.409
-343.150
-344.409
-340.305
-341.970
-341.822
-336.627
-338.879
-339.640
-339.918
-337.496
-340.043
-344.830
-339.184
-336.736
-338.924
-339.369
-333.653
-333.745
-340.902
-339.085
-333.321
-340.504
-337.625
-338.421
-342.157
-339.596
-349.890
-350.250
-347.175
-345.610
-352.483
-344.513
-345.593
-347.550
-345.618
-344.004
-345.825
-341.984
-341.739
-342.931
-342.749
-342.387
-348.050
-340.355
-335.172
-343.243
-346.984
-332.471
-345.069
-340.262
-337.072
-336.539
-336.377
-332.897
-351.229
-347.662
-344.830
-340.418
-338.267
-339.326
-342.921
-341.684
-342.737
-340.217
-339.872
-339.086
-338.083
-343.464
-339.044
-341.826
-342.564
-340.652
-345.286
-342.018
-351.281
-343.815
-336.219
-342.491
-344.278
-333.055
-344.108
-344.551
-338.163
-345.948
-347.835
-344.763
-341.403
-344.066
-339.532
-345.858
-343.989
-346.264
-347.767
-351.406
-342.800
-342.169
-343.818
-344.864
-343.585
-346.266
-341.865
-345.312
-345.982
-342.672
-336.098
-338.625
-339.105
-336.788
-338.706
-346.829
-338.591
-339.158
-343.714
-342.166
-339.456
-343.286
-344.678
-337.766
-334.810
-339.073
-339.656
-350.923
-347.107
-349.146
-337.003
-341.824
-342.517
-339.261
-334.848
-346.940
-345.971
-338.938
-342.409
-349.805
-331.045
-339.702
-338.901
-338.354
-345.947
-340.124
-342.679
-338.148
-337.375
-337.995
-332.500
-335.708
-343.004
-342.079
-338.918
-336.215
-342.409
-335.384
-334.071
-332.161
-344.794
-342.816
-339.976
-337.007
-344.147
-344.249
-331.116
-340.529
-334.812
-349.394
-334.966
-343.941
-338.048
-345.104
-344.846
-337.585
-338.498
-342.948
-345.987
-333.913
-334.509
-348.932
-337.663
-344.475
-334.014
-338.559
-336.725
-333.456
-343.320
-335.640
-342.856
-341.966
-341.886
-333.133
-338.268
-331.630
-337.898
-332.524
-338.247
-335.722
-341.462
-333.911
-336.363
-334.781
-340.569
-332.822
-342.218
-333.342
-331.220
-344.054
-342.691
-341.879
-340.618
-335.160
-332.522
-334.095
-340.792
-340.342
-337.693
-337.715
-337.166
-340.864
-334.873
-343.793
-335.288
-335.698
-338.335
-337.889
-333.470
-338.659
-342.425
-348.116
-343.481
-339.030
-348.742
-341.671
-347.655
-347.870
-339.534
-341.683
-342.922
-339.275
-345.943
-345.217
-344.378
-335.906
-339.219
-345.726
-343.553
-337.064
-333.849
-343.332
-336.797
-338.752
-345.699
-333.264
-336.277
-338.838
-338.043
-345.253
-335.841
-340.297
-340.613
-337.992
-342.912
-336.852
-336.958
-337.286
-342.352
-345.463
-333.702
-341.019
-329.928
-339.161
-324.381
-343.169
-340.162
-345.476
-332.721
-343.140
-334.824
-341.703
-331.991
-345.612
-339.457
-337.393
-342.966
-345.893
-338.287
-338.343
-339.210
-341.702
-333.730
-348.015
-343.787
-336.705
-338.768
-338.993
-346.675
-340.204
-342.898
-348.177
-338.408
-344.261
-344.024
-340.470
-340.670
-339.463
-337.369
-331.300
-339.742
-336.531
-335.198
-335.796
-340.868
-331.604
-336.456
-335.851
-339.032
-336.754
-334.018
-331.171
-341.093
-336.613
-340.397
-332.845
-337.541
-338.405
-338.441
-344.770
-336.859
-337.671
-331.803
-339.789
-334.890
-338.501
-333.842
-338.693
-336.308
-334.976
-344.665
-337.406
-328.115
-340.463
-338.096
-337.931
-331.594
-337.147
-331.667
-332.923
-330.015
-343.213
-345.568
-344.812
-338.197
-337.484
-337.037
-344.428
-332.842
-341.656
-341.559
-336.564
-335.655
-344.286
-341.715
-343.395
-342.621
-341.151
-342.284
-336.669
-345.055
-337.341
-336.702
-341.243
-337.192
-338.909
-336.871
-332.735
-336.302
-340.597
-347.091
-343.835
-336.191
-350.224
-346.789
-341.383
-339.737
-332.791
-336.713
-336.147
-339.104
-336.355
-338.127
-342.702
-336.823
-335.314
-337.213
-337.778
-340.752
-339.475
-337.541
-335.755
-339.137
-340.867
-339.762
-337.901
-336.214
-338.327
-337.627
-342.936
-335.694
-345.582
-346.409
-343.958
-336.182
-337.818
-339.499
-340.214
-339.966
-339.842
-337.668
-347.070
-340.452
-338.294
-342.001
-340.056
-339.818
-339.558
-340.172
-334.594
-334.760
-338.960
-336.605
-345.445
-342.839
-341.332
-344.963
-340.421
-347.417
-337.432
-341.007
-336.415
-338.363
-340.969
-339.182
-337.408
-340.317
-343.704
-337.963
-334.049
-341.387
-336.602
-340.588
-341.919
-346.047
-337.176
-340.010
-339.528
-340.207
-344.360
-340.137
-341.403
-345.280
-349.490
-341.545
-337.757
-338.852
-341.028
-339.223
-342.741
-339.943
-341.734
-336.763
-340.838
-344.858
-341.085
-332.885
-340.844
-336.843
-338.226
-345.120
-340.902
-334.587
-342.892
-336.309
-339.012
-344.444
-336.392
-342.551
-333.389
-333.822
-337.238
-333.415
-342.930
-342.891
-339.457
-336.618
-339.011
-337.848
-336.820
-339.386
-335.947
-339.389
-341.010
-340.348
-340.684
-338.809
-341.860
-330.527
-339.305
-349.182
-336.709
-344.140
-344.308
-347.825
-332.079
-352.581
-343.218
-338.123
-347.059
-343.859
-334.659
-340.771
-347.556
-347.095
-353.784
-340.453
-342.292
-340.911
-336.054
-343.347
-335.573
-346.591
-335.771
-342.806
-346.324
-335.565
-333.869
-338.823
-328.779
-337.953
-341.685
-338.906
-342.461
-347.713
-339.553
-335.259
-337.492
-343.889
-341.262
-335.833
-338.617
-338.066
-341.724
-333.844
-343.779
-333.165
-342.520
-334.338
-338.335
-333.399
-333.540
-334.907
-340.446
-347.161
-340.107
-340.147
-338.031
-332.507
-339.415
-333.111
-337.308
-332.381
-335.290
-336.518
-337.115
-335.467
-341.285
-330.935
-330.754
-338.554
-345.252
-330.058
-339.120
-334.242
-338.475
-335.493
-343.557
-335.799
-342.795
-344.676
-340.870
-340.607
-344.893
-334.036
-335.674
-345.127
-342.030
-345.755
-344.055
-336.269
-338.828
-340.187
-335.325
-343.564
-336.809
-341.844
-337.970
-342.086
-346.621
-345.264
-341.567
-340.061
-341.146
-341.304
-344.355
-342.230
-339.886
-344.128
-336.232
-342.721
-343.191
-344.535
-339.301
-344.202
-338.005
-334.973
-339.349
-333.730
-347.650
-340.452
-340.332
-342.832
-336.787
-338.122
-343.793
-338.081
-340.594
-340.610
-342.816
-342.475
-348.638
-345.285
-345.755
-339.569
-337.655
-337.584
-337.599
-339.102
-337.257
-341.680
-339.355
-339.609
-336.991
-341.459
-337.916
-334.842
-339.582
-334.510
-333.180
-341.708
-339.513
-337.762
-345.077
-339.097
-337.076
-336.773
-334.885
-336.526
-341.731
-335.874
-339.702
-340.752
-338.760
-344.523
-338.272
-345.045
-342.967
-341.671
-337.264
-343.074
-339.241
-343.845
-346.049
-339.015
-343.065
-335.664
-338.029
-341.859
-332.664
-334.802
-334.752
-335.461
-334.396
-339.730
-329.036
-336.354
-335.640
-336.583
-333.737
-336.145
-330.959
-338.535
-330.562
-334.015
-335.394
-335.419
-337.056
-332.869
-335.814
-338.472
-336.685
-343.993
-340.008
-344.326
-334.019
-334.635
-336.919
-343.257
-336.848
-338.571
-333.702
-345.378
-332.783
-337.378
-334.803
-339.203
-336.265
-340.914
-336.752
-340.741
-342.006
-338.480
-339.595
-345.958
-336.363
-339.294
-338.534
-336.856
-337.157
-334.463
-344.363
-338.293
-340.104
-334.555
-341.576
-344.289
-337.676
-340.467
-344.553
-332.990
-341.456
-338.818
-339.949
-341.627
-344.739
-334.365
-339.839
-332.266
-347.591
-334.445
-346.854
-336.346
-346.574
-341.634
-342.442
-342.572
-345.667
-336.534
-339.698
-345.818
-337.717
-335.093
-330.859
-349.352
-335.736
-336.860
-341.349
-339.437
-335.000
-338.428
-338.260
-339.310
-336.990
-340.343
-342.702
-337.225
-336.256
-338.250
-344.944
-341.530
-339.042
-344.662
-345.539
-343.677
-343.532
-340.321
-341.729
-345.094
-341.539
-342.999
-342.239
-340.807
-343.270
-342.516
-341.619
-351.458
-340.397
-339.724
-342.099
-338.556
-344.825
-341.159
-341.030
-337.711
-341.927
-330.839
-336.043
-341.431
-338.065
-341.497
-343.819
-343.193
-335.207
-342.789
-343.849
-341.252
-344.359
-347.165
-334.974
-335.797
-333.519
-334.919
-335.083
-337.805
-336.532
-337.829
-336.223
-335.437
-332.320
-337.464
-337.120
-342.524
-334.691
-337.066
-336.134
-338.253
-328.766
-340.887
-340.986
-343.436
-337.780
-347.821
-341.309
-341.014
-338.310
-338.433
-337.732
-341.211
-343.309
-343.937
-339.071
-346.697
-345.002
-341.063
-340.609
-349.311
-330.678
-339.691
-333.959
-331.935
-334.398
-336.059
-339.440
-334.073
-336.967
-333.998
-336.538
-338.989
-343.012
-333.811
-332.268
-334.662
-343.993
-335.063
-337.648
-338.254
-337.817
-333.993
-335.906
-337.310
-341.765
-348.279
-335.744
-339.819
-343.722
-336.926
-346.888
-337.148
-336.985
-345.039
-332.374
-338.954
-340.038
-339.104
-340.011
-344.568
-332.749
-343.511
-337.292
-333.399
-340.012
-340.080
-340.015
-336.643
-334.498
-337.945
-341.704
-333.218
-336.075
-340.965
-336.340
-332.366
-339.381
-335.730
-334.092
-336.060
-336.925
-339.255
-342.216
-345.437
-338.458
-344.623
-338.782
-339.844
-336.795
-337.738
-341.470
-337.359
-338.666
-346.222
-340.535
-338.499
-341.383
-342.236
-342.102
-332.004
-350.896
-343.677
-337.309
-335.643
-337.910
-334.779
-344.305
-338.637
-340.051
-337.042
-337.556
-336.925
-343.612
-340.756
-337.732
-340.194
-339.140
-339.956
-334.311
-333.243
-340.971
-340.155
-339.864
-336.329
-343.041
-340.511
-337.027
-336.400
-334.465
-331.046
-338.058
-332.837
-341.509
-333.977
-339.352
-331.007
-346.832
-329.401
-341.988
-328.445
-337.364
-329.623
-338.756
-337.531
-335.165
-342.566
-334.932
-341.347
-334.151
-337.572
-340.658
-336.788
-338.466
-343.002
-341.359
-335.142
-336.622
-332.650
-338.944
-333.331
-336.570
-335.381
-340.162
-332.583
-340.497
-340.807
-334.074
-338.244
-336.190
-340.932
-343.091
-337.521
-338.772
-338.566
-338.507
-340.902
-342.702
-340.640
-339.853
-341.254
-336.348
-337.752
-338.440
-339.007
-339.370
-339.274
-337.983
-336.780
-344.503
-337.293
-339.850
-339.750
-336.163
-340.029
-337.501
-336.496
-336.654
-339.367
-336.856
-340.302
-339.067
-335.274
-340.511
-344.144
-335.423
-338.781
-338.167
-339.712
-331.996
-340.941
-340.686
-340.898
-341.484
-340.486
-339.106
-343.246
-334.792
-335.586
-338.824
-338.174
-337.470
-344.910
-351.710
-329.913
-339.130
-338.523
-347.497
-346.587
-342.346
-340.962
-332.674
-350.510
-342.936
-343.880
-349.866
-344.608
-335.989
-335.532
-338.778
-341.907
-338.365
-337.796
-334.516
-340.008
-330.047
-333.075
-332.338
-333.259
-338.331
-334.532
-341.135
-332.041
-332.482
-334.069
-328.107
-340.689
-341.129
-338.961
-334.323
-330.735
-333.522
-337.530
-334.424
-337.570
-336.203
-336.547
-346.581
-339.151
-331.699
-342.050
-331.208
-340.310
-334.047
-338.833
-329.563
-347.369
-336.283
-343.254
-332.416
-343.811
-333.654
-337.497
-340.425
-344.219
-344.236
-344.270
-338.829
-345.059
-341.564
-346.504
-343.146
-342.520
-345.259
-344.233
-345.671
-340.607
-339.154
-340.791
-340.106
-342.769
-344.412
-339.490
-342.870
-348.570
-343.074
-338.756
-338.962
-336.072
-336.237
-340.878
-337.179
-339.270
-340.090
-342.543
-339.570
-340.425
-336.628
-342.131
-336.230
-334.321
-337.277
-335.500
-339.961
-341.954
-343.527
-342.237
-337.899
-342.071
-337.632
-339.978
-339.687
-333.285
-340.371
-340.292
-340.363
-344.669
-342.323
-348.065
-340.746
-340.091
-339.752
-342.745
-341.182
-342.584
-344.870
-332.372
-343.000
-339.821
-340.966
-336.898
-342.311
-342.770
-339.502
-330.106
-339.915
-343.570
-334.232
-336.446
-347.909
-336.036
-338.655
-340.991
-339.929
-342.098
-338.647
-337.672
-342.609
-336.967
-336.656
-342.764
-331.336
-338.887
-343.629
-338.239
-333.042
-333.851
-345.253
-333.096
-343.471
-335.728
-339.182
-333.402
-338.483
-335.836
-339.496
-335.618
-340.549
-338.230
-339.267
-331.225
-342.922
-335.108
-338.362
-333.684
-337.697
-336.759
-340.964
-331.591
-342.717
-334.178
-341.140
-335.019
-340.699
-334.946
-340.963
-337.124
-328.862
-338.083
-340.006
-331.328
-338.660
-339.375
-335.924
-334.163
-335.812
-333.539
-338.045
-335.833
-342.067
-333.488
-336.241
-333.982
-343.406
-339.157
-342.581
-338.480
-337.326
-337.620
-331.636
-340.187
-343.338
-339.104
-344.905
-339.049
-344.982
-330.918
-345.657
-343.449
-337.948
-334.724
-343.795
-331.211
-337.236
-344.120
-337.998
-341.388
-338.695
-335.588
-346.038
-340.105
-337.258
-338.255
-342.484
-334.777
-344.821
-342.187
-332.985
-332.576
-336.945
-340.902
-339.858
-336.877
-350.962
-343.557
-341.836
-342.028
-353.971
-343.055
-346.549
-338.281
-343.260
-348.534
-348.677
-348.628
-345.495
-340.735
-348.270
-338.538
-343.732
-344.317
-345.065
-337.767
-337.062
-331.019
-334.200
-341.424
-334.129
-339.647
-333.727
-338.225
-335.268
-335.618
-336.994
-335.483
-344.546
-336.598
-336.096
-337.517
-339.907
-337.104
-335.576
-334.398
-341.464
-338.307
-345.181
-347.248
-346.154
-339.708
-340.440
-342.274
-349.238
-341.744
-342.766
-353.100
-339.511
-340.038
-345.445
-344.528
-342.178
-335.627
-339.466
-346.776
-344.656
-338.285
-338.394
-337.941
-342.225
-340.617
-335.205
-339.256
-338.488
-341.211
-335.623
-340.257
-333.503
-339.632
-335.137
-342.849
-338.084
-337.482
-338.474
-336.014
-334.985
-337.766
-329.407
-340.475
-333.855
-340.434
-337.593
-350.068
-330.270
-342.765
-325.182
-332.832
-332.408
-338.257
-329.726
-344.424
-335.487
-337.215
-333.843
-340.319
-345.383
-334.417
-343.862
-338.723
-338.860
-338.277
-338.630
-341.871
-344.068
-343.099
-341.484
-340.603
-338.593
-339.798
-343.306
-341.371
-343.698
-334.131
-341.637
-340.032
-337.381
-339.713
-334.536
-336.536
-340.785
-334.823
-338.125
-341.120
-338.328
-348.385
-339.582
-347.515
-341.597
-337.305
-339.153
-345.461
-338.708
-334.843
-338.623
-338.810
-330.110
-337.474
-331.263
-339.258
-336.705
-339.297
-336.514
-334.120
-330.454
-344.764
-337.088
-333.152
-335.737
-337.335
-332.227
-337.671
-336.419
-336.111
-328.245
-337.077
-344.870
-343.549
-344.891
-344.770
-342.261
-342.766
-341.913
-346.696
-344.962
-335.910
-338.003
-340.390
-338.848
-337.447
-346.721
-336.903
-345.187
-344.061
-346.767
-339.128
-341.613
-343.773
-340.043
-332.597
-346.873
-336.954
-338.302
-331.487
-339.134
-343.064
-342.949
-334.908
-342.708
-337.316
-343.822
-336.696
-347.757
-345.180
-341.602
-339.477
-341.916
-342.710
-342.051
-343.766
-345.427
-344.477
-339.924
-349.109
-345.571
-335.435
-347.751
-346.050
-341.149
-336.851
-342.071
-337.104
-343.891
-347.864
-346.196
-340.110
-334.749
-345.525
-338.041
-333.526
-327.944
-334.903
-342.930
-338.605
-345.393
-334.731
-343.459
-335.706
-339.188
-336.425
-340.772
-332.301
-343.268
-335.906
-341.465
-341.381
-339.372
-340.547
-331.033
-333.550
-339.486
-338.464
-335.217
-338.387
-334.280
-340.583
-331.035
-339.174
-334.327
-336.613
-333.873
-342.666
-337.970
-343.593
-334.953
-339.373
