# Supplementary material for: A Fast and Efficient Approach for Genomic Selection with High-Density Markers
Source: G3 (Bethesda). 2012 Oct 1;2(10):1179–84. doi: 10.1534/g3.112.003822 (PMC3464110; doi:10.1534/g3.112.003822)
Supplement: Supporting Information [file supp_2.10.1179_FileS1.zip › Rep1_50/Rep16/Y3]

-335.187
-339.658
-341.267
-334.977
-339.802
-347.203
-335.177
-340.468
-341.312
-343.879
-331.093
-336.982
-343.354
-343.485
-337.703
-341.791
-331.162
-339.829
-339.073
-334.786
-341.454
-339.633
-332.612
-341.148
-341.563
-342.901
-340.386
-341.604
-336.566
-343.895
-341.088
-339.667
-339.288
-336.452
-340.156
-342.880
-341.643
-331.241
-339.057
-330.615
-340.854
-337.524
-335.529
-332.788
-331.951
-330.199
-343.520
-340.907
-339.207
-348.333
-329.813
-330.606
-347.788
-335.134
-343.132
-336.466
-343.489
-349.888
-336.694
-335.214
-330.966
-336.924
-337.931
-333.768
-344.959
-340.904
-339.834
-345.377
-342.775
-345.960
-339.673
-338.480
-337.519
-332.220
-342.475
-336.476
-339.229
-338.228
-342.176
-341.213
-333.687
-337.961
-339.290
-339.027
-335.873
-345.969
-339.186
-343.011
-339.255
-334.932
-336.671
-346.144
-342.231
-339.278
-338.111
-335.815
-343.141
-340.227
-340.896
-334.025
-348.231
-335.455
-336.509
-340.192
-338.569
-340.531
-345.331
-339.977
-340.322
-347.070
-340.656
-339.527
-340.644
-337.597
-343.437
-334.470
-337.303
-338.330
-340.958
-342.847
-333.752
-346.779
-338.363
-348.122
-333.238
-341.551
-335.697
-339.974
-343.108
-343.881
-335.674
-337.972
-335.673
-342.671
-336.256
-337.333
-339.886
-344.303
-342.408
-335.272
-337.855
-337.761
-340.228
-346.046
-333.270
-336.295
-340.474
-346.043
-340.109
-342.687
-337.305
-337.348
-333.305
-333.214
-338.876
-334.934
-342.764
-339.226
-335.875
-338.635
-337.509
-335.396
-344.411
-337.809
-347.383
-336.035
-346.985
-337.491
-342.211
-335.064
-335.527
-334.104
-329.816
-342.520
-339.477
-346.223
-331.388
-330.204
-331.069
-330.282
-331.315
-339.626
-335.975
-339.186
-341.734
-340.154
-342.774
-336.137
-332.881
-335.824
-343.317
-338.527
-344.434
-343.667
-331.716
-344.152
-334.390
-335.128
-331.266
-333.629
-340.061
-340.559
-337.749
-340.637
-336.681
-346.833
-333.295
-339.091
-339.015
-339.647
-342.349
-343.126
-341.151
-340.607
-341.533
-344.633
-343.539
-342.742
-339.613
-334.068
-346.235
-352.728
-340.127
-337.926
-336.116
-335.042
-333.949
-339.270
-343.001
-346.772
-342.946
-343.150
-338.658
-341.720
-342.357
-339.141
-342.549
-342.395
-342.245
-340.675
-335.355
-337.497
-346.423
-337.774
-344.600
-334.739
-328.956
-335.780
-341.917
-341.914
-336.069
-335.456
-340.629
-343.977
-336.521
-335.232
-343.765
-340.802
-342.977
-337.035
-341.925
-343.561
-341.848
-334.727
-335.304
-335.779
-335.896
-334.982
-343.418
-339.971
-337.034
-339.569
-344.832
-336.614
-345.032
-338.780
-338.226
-334.687
-342.901
-345.709
-341.053
-341.319
-336.202
-335.916
-337.651
-340.673
-337.379
-337.406
-340.406
-338.827
-336.759
-326.405
-344.796
-346.934
-345.724
-344.731
-340.090
-342.194
-350.409
-335.282
-342.150
-334.954
-348.415
-340.692
-335.322
-343.941
-340.638
-335.063
-343.497
-339.767
-337.945
-339.847
-340.885
-339.056
-336.893
-345.468
-344.436
-342.705
-337.373
-341.040
-342.433
-343.715
-335.240
-334.263
-341.348
-335.786
-334.932
-331.491
-340.556
-336.753
-343.590
-337.037
-337.332
-339.706
-334.579
-341.560
-340.237
-340.224
-338.419
-336.149
-339.782
-336.134
-341.028
-342.552
-350.235
-345.075
-338.158
-347.341
-338.265
-337.861
-346.030
-338.898
-342.812
-342.275
-337.151
-338.052
-344.182
-345.420
-336.288
-341.813
-342.797
-342.790
-340.622
-332.998
-340.456
-337.966
-340.231
-338.729
-345.581
-331.868
-334.963
-326.570
-336.902
-339.005
-340.897
-333.453
-331.897
-340.113
-336.557
-339.550
-345.724
-333.846
-342.738
-342.531
-342.619
-342.003
-342.699
-339.200
-339.871
-339.755
-341.376
-342.513
-334.967
-341.896
-343.688
-343.691
-340.888
-336.279
-342.236
-339.459
-338.559
-337.034
-342.327
-341.664
-341.317
-339.614
-341.106
-337.374
-340.639
-339.577
-343.014
-332.534
-343.352
-338.904
-337.887
-338.291
-338.837
-338.508
-343.850
-347.809
-329.265
-334.422
-347.405
-343.344
-330.122
-345.830
-334.628
-339.615
-333.758
-333.358
-336.024
-339.988
-345.458
-337.866
-336.789
-337.435
-332.427
-337.759
-339.154
-340.621
-331.999
-339.089
-343.471
-346.271
-336.705
-343.913
-345.391
-338.367
-345.312
-339.024
-339.373
-342.027
-334.786
-332.791
-339.188
-332.098
-338.298
-337.865
-346.168
-349.068
-343.140
-332.870
-341.684
-342.209
-337.850
-334.109
-334.144
-342.268
-342.582
-332.137
-340.742
-336.147
-341.438
-338.379
-338.189
-342.251
-340.773
-340.922
-340.518
-336.177
-341.324
-338.947
-343.218
-345.414
-343.688
-343.842
-340.055
-337.363
-331.878
-339.751
-343.012
-337.705
-338.109
-336.915
-337.816
-344.485
-340.233
-337.876
-332.883
-337.469
-341.393
-341.210
-342.515
-339.844
-341.298
-334.700
-335.628
-342.872
-342.043
-337.210
-338.967
-340.870
-343.014
-343.780
-337.871
-339.824
-339.461
-338.680
-345.045
-334.136
-335.390
-336.036
-344.401
-338.897
-339.901
-336.958
-342.663
-344.148
-337.588
-340.229
-341.587
-344.711
-337.151
-339.812
-344.316
-338.395
-336.189
-337.873
-336.427
-330.677
-333.715
-340.064
-346.893
-343.092
-339.666
-339.125
-345.778
-343.730
-342.890
-339.963
-337.600
-340.230
-346.260
-335.390
-339.858
-339.039
-341.149
-335.550
-342.450
-338.657
-341.872
-335.319
-345.526
-344.848
-344.518
-336.172
-338.186
-343.405
-338.942
-336.334
-340.197
-339.183
-332.357
-335.023
-338.248
-342.588
-339.877
-338.767
-338.219
-342.249
-334.650
-335.143
-337.502
-338.381
-337.595
-335.202
-339.935
-336.302
-334.426
-336.579
-350.746
-338.319
-340.163
-347.589
-334.040
-339.021
-343.638
-335.903
-336.168
-337.596
-339.629
-344.967
-342.587
-343.057
-341.802
-347.447
-340.083
-339.339
-343.784
-335.385
-340.664
-340.163
-335.118
-344.507
-345.613
-344.728
-338.850
-340.657
-343.125
-338.860
-342.484
-338.268
-339.656
-344.846
-341.012
-341.021
-337.078
-334.686
-336.794
-344.466
-337.095
-340.554
-343.892
-346.663
-337.562
-335.542
-343.044
-350.866
-333.351
-335.124
-342.037
-341.903
-341.357
-342.233
-336.208
-335.773
-338.746
-336.301
-340.462
-341.962
-342.317
-339.482
-342.887
-339.131
-340.054
-337.945
-334.807
-337.716
-337.544
-335.949
-335.510
-335.309
-337.118
-332.187
-336.388
-342.241
-338.346
-338.295
-332.443
-339.261
-337.990
-348.113
-339.201
-339.107
-339.912
-340.513
-340.524
-349.247
-336.366
-339.962
-331.855
-343.443
-340.742
-335.856
-341.063
-336.557
-330.476
-340.439
-339.177
-340.534
-341.101
-339.259
-337.349
-339.185
-344.370
-343.246
-341.698
-339.099
-338.887
-342.869
-341.980
-333.170
-342.773
-334.271
-336.221
-339.691
-341.235
-333.073
-337.078
-331.536
-338.230
-339.012
-335.992
-333.923
-336.797
-341.480
-336.431
-342.234
-344.127
-339.889
-339.540
-338.431
-326.936
-338.178
-338.015
-337.965
-340.931
-334.292
-338.587
-340.798
-341.086
-334.996
-338.856
-345.626
-339.247
-336.607
-337.219
-337.533
-336.950
-339.526
-339.850
-340.162
-344.047
-344.716
-341.421
-343.593
-335.725
-337.490
-342.798
-339.535
-336.475
-339.235
-334.503
-345.602
-339.675
-342.727
-333.645
-336.013
-342.131
-343.291
-340.618
-342.896
-336.985
-338.032
-338.670
-335.601
-345.267
-343.674
-338.370
-330.299
-340.636
-338.904
-337.017
-339.371
-337.698
-334.444
-344.332
-346.515
-335.997
-341.199
-333.360
-342.004
-341.120
-340.861
-330.991
-336.770
-343.746
-342.376
-336.811
-338.713
-336.645
-347.348
-340.111
-335.583
-338.741
-337.904
-339.034
-343.469
-347.360
-338.964
-337.728
-337.376
-336.853
-335.296
-335.922
-334.979
-329.113
-337.263
-336.809
-340.958
-337.981
-351.864
-337.181
-341.489
-342.616
-346.693
-342.764
-340.955
-328.970
-336.782
-344.422
-346.266
-340.008
-340.385
-341.090
-337.590
-340.592
-335.203
-341.032
-340.687
-342.053
-333.007
-347.290
-350.352
-342.285
-337.721
-337.484
-335.714
-342.668
-338.848
-338.988
-342.143
-342.907
-339.120
-339.311
-330.644
-336.874
-333.715
-335.695
-340.908
-341.004
-344.524
-338.575
-336.100
-335.830
-338.253
-340.334
-334.121
-343.840
-334.823
-343.330
-340.736
-339.762
-337.979
-342.212
-338.407
-336.583
-337.173
-340.760
-340.859
-330.537
-342.969
-337.762
-333.436
-334.858
-329.884
-338.816
-342.292
-332.396
-342.867
-340.077
-347.925
-335.947
-338.750
-339.093
-337.740
-343.320
-338.617
-333.492
-344.966
-351.767
-342.113
-336.222
-341.380
-335.038
-340.128
-340.327
-339.013
-334.528
-343.426
-333.738
-346.708
-341.008
-343.106
-343.035
-340.702
-338.607
-341.410
-336.826
-327.665
-335.853
-333.400
-337.532
-333.355
-333.852
-339.368
-333.464
-345.771
-336.845
-334.229
-344.899
-339.269
-334.762
-338.730
-332.410
-331.361
-341.994
-345.466
-341.054
-328.273
-330.414
-333.915
-346.024
-335.958
-337.924
-331.768
-342.068
-340.214
-335.634
-334.200
-335.009
-344.139
-342.755
-345.194
-342.706
-336.034
-337.206
-337.520
-333.143
-336.277
-335.021
-345.151
-345.112
-352.692
-338.763
-341.679
-343.900
-338.766
-335.616
-340.960
-338.628
-336.098
-350.994
-343.109
-341.866
-341.590
-333.681
-331.044
-342.356
-339.020
-343.217
-348.612
-343.017
-346.340
-333.226
-344.560
-333.531
-339.282
-336.992
-336.914
-340.995
-346.489
-341.679
-340.929
-339.339
-337.580
-344.073
-342.527
-335.409
-338.642
-340.560
-342.703
-345.882
-347.985
-335.426
-337.973
-332.247
-342.739
-337.825
-337.599
-336.484
-338.165
-341.039
-339.082
-347.021
-339.409
-338.953
-335.212
-340.012
-339.062
-335.936
-334.680
-340.878
-342.639
-341.691
-339.180
-332.035
-339.561
-339.943
-337.459
-343.753
-341.514
-338.888
-341.838
-337.079
-341.049
-340.449
-338.534
-337.321
-335.955
-338.261
-343.965
-334.297
-336.822
-337.222
-339.485
-340.659
-339.478
-341.830
-345.614
-333.662
-341.011
-345.245
-340.666
-335.851
-345.307
-338.222
-344.213
-337.888
-342.702
-341.710
-344.796
-336.343
-340.766
-339.712
-338.257
-333.445
-340.888
-330.864
-334.592
-347.362
-333.602
-344.023
-345.091
-337.823
-341.455
-346.661
-338.801
-344.990
-336.158
-335.563
-340.477
-338.259
-347.009
-336.381
-343.214
-344.214
-339.229
-339.924
-337.717
-338.291
-340.543
-333.072
-347.228
-340.580
-337.195
-341.390
-338.064
-342.326
-339.090
-337.582
-336.518
-336.355
-337.303
-336.806
-339.428
-337.026
-333.631
-342.719
-339.625
-343.200
-346.049
-337.359
-345.734
-342.898
-335.617
-337.003
-334.068
-342.981
-340.210
-341.602
-335.388
-341.935
-341.988
-339.373
-333.216
-346.366
-343.029
-341.444
-343.621
-344.837
-344.737
-336.289
-337.014
-337.915
-338.249
-341.208
-341.208
-335.160
-334.809
-331.106
-342.755
-339.533
-341.304
-338.915
-334.483
-336.500
-335.736
-341.474
-340.090
-348.174
-341.649
-347.801
-345.160
-333.076
-338.868
-342.396
-349.862
-341.705
-336.161
-333.750
-332.827
-329.805
-342.691
-339.137
-345.285
-335.268
-338.212
-339.030
-338.554
-341.794
-340.244
-340.163
-337.272
-327.771
-341.956
-350.479
-343.627
-341.141
-339.529
-330.867
-336.569
-338.750
-341.007
-338.519
-335.695
-342.461
-339.870
-341.610
-337.149
-330.464
-339.962
-344.882
-336.199
-341.314
-338.714
-339.922
-344.495
-340.334
-341.327
-340.043
-340.090
-336.320
-335.408
-333.199
-335.833
-344.039
-335.627
-335.254
-338.858
-346.938
-348.109
-337.280
-339.488
-342.685
-344.916
-337.147
-342.349
-333.483
-340.956
-334.890
-334.274
-330.658
-336.827
-343.818
-340.822
-339.829
-340.246
-342.738
-340.413
-338.436
-338.618
-343.300
-349.714
-343.742
-343.561
-336.364
-333.509
-342.076
-339.918
-342.547
-335.690
-335.867
-344.306
-344.994
-337.578
-347.126
-346.007
-336.280
-341.489
-329.178
-338.429
-342.405
-344.684
-338.381
-341.524
-338.282
-340.502
-342.432
-344.377
-342.760
-340.313
-344.434
-336.354
-338.836
-345.684
-342.880
-338.681
-336.921
-330.930
-346.347
-341.445
-339.271
-344.555
-343.069
-342.611
-337.850
-338.454
-337.292
-342.559
-332.674
-341.024
-337.636
-335.014
-334.608
-337.381
-341.067
-339.635
-337.279
-331.132
-340.825
-341.315
-337.194
-339.076
-340.641
-338.243
-336.921
-345.103
-328.862
-338.190
-338.113
-342.734
-346.727
-341.858
-334.712
-339.011
-334.477
-341.195
-342.936
-333.975
-343.346
-330.958
-345.214
-339.173
-341.607
-338.956
-329.093
-334.711
-331.126
-338.785
-337.691
-340.001
-343.059
-340.156
-340.494
-339.574
-345.628
-352.114
-335.973
-336.323
-338.355
-340.089
-335.076
-341.255
-334.987
-339.718
-335.357
-341.953
-337.646
-342.295
-338.652
-339.382
-336.969
-340.507
-340.667
-338.854
-340.094
-339.387
-345.003
-341.000
-342.032
-340.354
-334.925
-337.925
-340.535
-337.910
-338.477
-338.005
-336.065
-338.140
-331.492
-343.213
-344.393
-338.795
-347.174
-345.859
-337.438
-337.378
-340.007
-332.080
-338.865
-336.812
-331.947
-339.307
-342.690
-337.619
-344.389
-344.407
-335.215
-344.297
-344.689
-344.261
-336.929
-339.231
-337.425
-340.493
-341.642
-346.668
-336.529
-345.551
-337.908
-339.679
-345.775
-335.543
-341.214
-333.942
-341.956
-338.815
-340.452
-332.834
-340.577
-336.782
-346.964
-338.643
-344.156
-343.254
-339.741
-345.532
-345.615
-344.152
-339.364
-341.861
-343.743
-335.246
-331.854
-331.832
-344.564
-344.516
-339.936
-346.114
-343.012
-340.880
-336.154
-333.693
-338.150
-344.907
-333.508
-340.124
-336.708
-340.647
-341.893
-347.981
-347.284
-341.825
-342.382
-335.786
-334.660
-330.369
-339.378
-339.521
-342.634
-343.975
-344.934
-337.010
-331.810
-333.647
-338.250
-330.633
-338.879
-343.422
-334.443
-331.792
-348.088
-337.422
-334.681
-337.153
-341.975
-340.030
-341.685
-340.062
-340.648
-338.093
-333.747
-344.856
-339.116
-338.459
-339.602
-341.292
-338.635
-339.627
-334.654
-348.244
-335.211
-338.587
-335.600
-340.852
-342.017
-341.330
-337.077
-340.461
-337.129
-340.322
-340.745
-341.320
-336.971
-340.889
-338.708
-338.009
-340.815
-333.483
-341.085
-345.001
-329.526
-342.822
-339.280
-333.090
-350.023
-341.263
-339.923
-334.957
-341.848
-335.159
-347.372
-334.966
-342.765
-339.995
-347.878
-342.514
-342.555
-332.325
-333.252
-341.847
-339.886
-340.329
-338.713
-335.643
-340.880
-332.215
-343.917
-337.603
-341.546
-336.654
-345.145
-343.300
-329.736
-344.530
-335.851
-345.886
-342.261
-339.054
-336.428
-339.930
-341.947
-334.542
-347.724
-338.825
-336.141
-340.616
-341.732
-338.508
-342.600
-336.329
-347.736
-335.863
-341.799
-332.816
-336.166
-334.190
-337.844
-332.103
-337.706
-339.589
-334.855
-332.715
-340.916
-336.404
-336.993
-340.754
-344.189
-332.683
-342.366
-334.755
-343.865
-338.562
-341.731
-338.613
-334.051
-342.069
-345.474
-335.055
-336.271
-329.932
-339.904
-344.928
-338.396
-338.923
-340.181
-344.546
-342.166
-339.989
-334.808
-338.556
-333.606
-336.019
-336.603
-337.888
-339.706
-342.980
-346.578
-335.687
-346.576
-339.319
-339.362
-345.138
-339.040
-342.691
-342.328
-336.626
-338.725
-337.871
-341.917
-341.492
-339.145
-338.810
-334.787
-337.678
-337.258
-338.146
-345.847
-342.118
-337.797
-342.531
-346.308
-342.277
-343.094
-336.792
-335.562
-342.307
-347.449
-344.893
-350.100
-343.583
-339.721
-336.628
-336.934
-343.046
-343.345
-332.784
-340.573
-339.392
-337.991
-335.583
-337.661
-339.973
-334.449
-332.200
-349.680
-345.468
-336.572
-338.919
-335.199
-346.284
-340.854
-337.055
-335.722
-337.857
-337.579
-338.643
-344.291
-336.195
-338.561
-343.471
-343.931
-340.147
-327.000
-334.369
-337.662
-334.640
-337.633
-333.076
-338.051
-342.276
-343.021
-341.125
-335.376
-343.575
-347.382
-345.756
-339.785
-337.130
-337.196
-329.406
-338.427
-339.383
-342.435
-341.030
-344.209
-340.260
-341.718
-332.960
-337.130
-345.251
-335.900
-333.129
-340.747
-339.095
-338.651
-343.035
-333.320
-335.035
-339.151
-331.605
-337.249
-344.353
-335.905
-338.840
-332.858
-337.081
-345.142
-339.838
-347.162
-335.671
-344.913
-341.225
-330.829
-338.389
-337.554
-338.211
-330.638
-334.942
-339.019
-346.272
-340.439
-333.555
-335.641
-339.856
-336.481
-330.350
-341.141
-343.349
-334.153
-335.231
-343.840
-343.642
-335.770
-332.329
-346.943
-341.535
-344.076
-337.349
-343.473
-331.573
-347.023
-342.020
-332.520
-336.144
-339.571
-339.900
-340.870
-336.734
-336.807
-343.338
-337.455
-336.769
-337.123
-339.703
-342.820
-340.728
-346.553
-342.874
-338.521
-339.023
-343.186
-336.954
-345.792
-342.481
-328.462
-337.192
-340.391
-335.162
-347.200
-340.469
-346.365
-344.142
-337.385
-345.540
-335.330
-332.450
-334.652
-341.391
-342.830
-341.958
-334.027
-334.819
-337.162
-340.897
-339.256
-340.476
-333.525
-339.347
-344.054
-337.049
-339.558
-338.416
-337.550
-335.838
-339.782
-352.214
-331.010
-340.467
-345.051
-341.203
-338.342
-343.618
-340.172
-334.489
-335.300
-328.204
-339.845
-335.369
-341.734
-343.161
-336.278
-338.229
-341.438
-342.860
-341.026
-332.821
-340.478
-338.331
-336.019
-338.622
-335.489
-340.761
-342.774
-343.113
-339.796
-330.574
-343.371
-339.536
-340.250
-340.296
-340.632
-338.120
-349.297
-343.343
-340.442
-347.035
-337.034
-335.486
-340.031
-338.023
-345.185
-344.224
-337.342
-343.984
-333.974
-338.234
-335.090
-336.917
-335.767
-337.704
-335.810
-352.182
-343.931
-348.834
-340.612
-343.901
-338.652
-339.794
-336.426
-340.344
-342.963
-342.392
-345.443
-334.908
-336.297
-333.953
-343.570
-334.148
-339.585
-338.656
-340.811
-330.177
-330.665
-346.540
-336.346
-335.846
-327.462
-334.769
-342.352
-346.021
-336.380
-335.482
-338.253
-343.067
-335.875
-335.713
-343.021
-340.651
-339.894
-333.990
-343.624
-339.306
-350.489
-340.924
-340.738
-344.637
-345.214
-343.498
-336.673
-335.829
-346.111
-345.568
-339.218
-341.781
-337.461
-335.916
-338.735
-334.630
-339.870
-339.854
-335.566
-342.587
-341.205
-337.637
-341.178
-328.941
-337.041
-338.850
-341.920
-340.339
-339.945
-340.681
-344.822
-345.952
-335.831
-336.575
-340.427
-337.626
-345.272
-337.866
-340.295
-344.498
-337.930
-342.100
-338.531
-338.616
-337.620
-334.186
-336.349
-345.098
-337.899
-339.691
-339.854
-330.363
-342.934
-349.357
-339.044
-334.018
-337.034
-340.739
-336.972
-341.448
-345.406
-339.301
-339.740
-342.087
-341.065
-339.919
-338.407
-333.602
-345.529
-341.118
-335.288
-332.298
-345.974
-340.589
-343.804
-347.036
-334.729
-337.325
-335.363
-337.448
-342.296
-343.681
-334.740
-340.106
-343.870
-345.782
-344.171
-336.017
-339.134
-336.886
-341.552
-342.886
-334.823
-336.595
-345.578
-339.405
-329.986
-336.908
-336.115
-340.616
-334.960
-333.453
-341.055
-335.570
-336.513
-344.030
-340.826
-332.963
-338.631
-339.618
-332.854
-338.961
-340.026
-344.152
-339.324
-337.728
-334.317
-340.906
-332.786
-340.692
-336.124
-344.630
-332.236
-336.487
-348.698
-341.332
