# Supplementary material for: A Fast and Efficient Approach for Genomic Selection with High-Density Markers
Source: G3 (Bethesda). 2012 Oct 1;2(10):1179–84. doi: 10.1534/g3.112.003822 (PMC3464110; doi:10.1534/g3.112.003822)
Supplement: Supporting Information [file supp_2.10.1179_FileS1.zip › Rep1_50/Rep16/Y4]

-338.519
-335.257
-340.597
-346.543
-341.055
-330.832
-338.260
-339.729
-339.456
-343.356
-341.067
-337.182
-341.397
-347.163
-346.432
-335.680
-333.981
-345.768
-341.884
-336.468
-342.769
-339.115
-337.248
-332.445
-338.703
-337.485
-340.370
-342.070
-340.275
-341.677
-333.311
-338.666
-347.799
-345.684
-333.935
-340.476
-336.193
-340.524
-347.172
-332.724
-350.669
-340.257
-334.577
-333.553
-340.807
-343.563
-347.836
-335.374
-334.692
-345.784
-337.685
-339.822
-344.117
-337.450
-339.627
-343.841
-336.054
-334.960
-338.029
-343.721
-335.779
-337.074
-332.507
-333.748
-341.960
-337.362
-342.200
-336.405
-339.715
-349.056
-329.223
-338.623
-326.226
-338.379
-336.796
-332.276
-340.759
-333.508
-337.588
-340.243
-339.316
-334.145
-341.549
-331.570
-339.879
-339.660
-341.370
-344.396
-340.130
-338.240
-332.380
-334.969
-346.822
-339.508
-338.933
-339.666
-336.097
-331.572
-345.654
-348.470
-343.167
-343.191
-338.953
-343.356
-343.131
-341.821
-337.739
-337.551
-340.483
-342.297
-341.178
-335.608
-340.807
-332.477
-348.090
-336.624
-348.299
-337.966
-340.138
-345.567
-342.704
-345.067
-337.399
-340.599
-336.583
-337.096
-340.633
-336.677
-342.074
-336.715
-334.385
-336.953
-335.995
-339.311
-332.858
-346.596
-343.687
-339.690
-341.264
-334.225
-334.683
-334.449
-332.652
-343.891
-334.163
-343.611
-337.517
-334.680
-341.502
-341.654
-343.269
-340.899
-332.335
-341.836
-342.957
-343.538
-337.604
-340.197
-335.761
-338.393
-339.773
-341.805
-338.975
-337.107
-336.349
-338.948
-337.221
-343.377
-345.267
-338.549
-333.882
-341.160
-340.804
-342.713
-339.461
-336.385
-338.751
-334.912
-340.392
-337.325
-335.131
-335.900
-329.942
-339.943
-344.551
-341.138
-336.245
-339.904
-341.915
-337.522
-341.298
-334.763
-345.722
-341.008
-343.997
-340.007
-332.784
-337.197
-334.342
-342.306
-337.515
-341.700
-338.378
-345.174
-340.605
-331.400
-341.860
-338.053
-339.102
-340.071
-344.069
-334.900
-341.163
-336.701
-338.391
-337.519
-347.323
-337.076
-334.133
-340.113
-333.497
-339.364
-334.837
-335.759
-338.877
-340.453
-345.685
-336.381
-338.340
-338.372
-341.981
-340.330
-337.224
-343.945
-340.952
-336.930
-341.185
-350.189
-334.219
-330.125
-345.523
-337.569
-341.165
-346.180
-335.206
-335.241
-340.849
-340.402
-333.049
-340.170
-341.366
-347.099
-340.530
-338.637
-337.849
-341.356
-342.114
-331.961
-336.029
-340.668
-337.590
-332.887
-342.319
-333.079
-345.216
-336.946
-337.820
-339.268
-338.214
-339.397
-335.361
-336.097
-324.496
-339.611
-341.414
-335.613
-340.098
-340.297
-339.604
-345.363
-344.168
-339.965
-342.514
-341.891
-338.010
-332.946
-342.959
-336.564
-334.006
-340.688
-332.502
-344.768
-343.103
-344.436
-335.737
-336.607
-341.025
-332.907
-344.983
-343.116
-334.878
-342.702
-333.563
-337.064
-333.894
-336.399
-346.422
-343.010
-344.202
-341.429
-338.805
-333.527
-340.393
-348.030
-340.089
-334.422
-339.601
-335.775
-333.181
-333.179
-339.787
-338.328
-336.490
-339.627
-339.618
-339.104
-342.798
-344.563
-336.971
-341.812
-339.628
-338.807
-340.727
-335.534
-343.798
-345.679
-335.645
-341.009
-334.950
-335.585
-342.266
-346.812
-341.411
-344.680
-343.165
-343.840
-333.802
-337.997
-341.331
-337.002
-339.432
-331.531
-336.533
-335.198
-346.259
-341.250
-339.414
-341.322
-340.341
-340.047
-336.309
-338.587
-335.477
-338.924
-333.395
-337.318
-334.180
-336.749
-339.575
-344.200
-337.702
-338.255
-340.212
-344.991
-341.354
-341.248
-334.215
-334.813
-337.590
-340.262
-338.775
-342.087
-337.397
-330.226
-335.570
-338.378
-340.336
-338.289
-341.885
-341.430
-335.065
-344.167
-330.981
-341.835
-340.995
-336.117
-340.630
-333.170
-341.385
-340.354
-338.166
-338.015
-335.672
-337.607
-331.722
-330.351
-336.381
-337.143
-340.613
-340.995
-336.436
-339.501
-341.220
-341.291
-348.019
-336.236
-334.111
-333.173
-339.874
-338.563
-340.763
-344.832
-346.373
-334.355
-332.998
-335.915
-337.980
-337.001
-336.488
-328.828
-337.789
-342.581
-343.119
-344.917
-340.020
-342.666
-334.581
-337.617
-342.363
-339.085
-327.272
-334.634
-345.513
-339.286
-332.870
-339.087
-341.478
-344.702
-342.835
-335.811
-336.731
-336.661
-337.621
-341.777
-337.034
-333.130
-337.410
-331.023
-341.154
-342.512
-331.352
-337.663
-339.467
-346.335
-344.748
-346.883
-335.133
-344.533
-335.625
-337.939
-344.647
-341.674
-345.260
-338.058
-345.250
-337.962
-339.169
-338.513
-339.359
-333.642
-334.035
-339.739
-340.278
-338.256
-340.728
-340.714
-339.515
-343.629
-333.819
-332.213
-337.251
-335.314
-341.832
-339.918
-341.164
-341.410
-348.383
-335.934
-340.169
-337.524
-341.983
-343.231
-337.576
-344.775
-336.979
-330.905
-339.924
-340.480
-338.749
-338.526
-334.974
-336.668
-349.653
-339.127
-335.975
-341.012
-340.261
-328.068
-334.525
-334.322
-337.340
-342.330
-331.082
-339.895
-334.357
-334.120
-334.682
-334.684
-336.434
-338.664
-338.823
-346.341
-340.867
-332.577
-343.621
-339.365
-342.022
-337.927
-344.891
-339.392
-337.996
-339.074
-340.144
-341.668
-343.101
-334.674
-340.840
-337.667
-343.437
-341.509
-330.087
-331.541
-327.002
-339.488
-341.783
-345.339
-346.663
-342.779
-330.181
-343.065
-338.273
-337.349
-338.944
-345.339
-346.475
-339.929
-340.641
-341.036
-337.609
-332.916
-339.756
-332.713
-342.189
-340.987
-334.920
-330.964
-340.201
-340.929
-338.402
-339.631
-344.289
-345.316
-332.929
-343.320
-329.933
-335.336
-337.710
-339.706
-333.903
-333.179
-337.703
-341.536
-349.161
-336.924
-339.123
-337.457
-333.182
-341.194
-334.117
-346.828
-339.908
-330.609
-342.723
-340.551
-343.500
-339.460
-336.262
-335.378
-338.615
-336.391
-342.779
-342.731
-336.357
-329.709
-340.053
-335.076
-343.341
-338.649
-340.676
-340.581
-341.875
-343.266
-341.255
-334.956
-340.911
-331.574
-341.526
-344.292
-346.511
-335.087
-340.851
-337.727
-340.380
-339.588
-346.773
-342.725
-339.183
-335.969
-338.379
-339.655
-342.488
-340.801
-343.314
-337.978
-346.013
-340.840
-339.811
-340.593
-333.278
-343.588
-341.799
-335.743
-329.343
-339.468
-332.405
-343.251
-330.595
-337.656
-344.046
-336.045
-338.609
-343.721
-340.519
-340.608
-339.799
-347.433
-339.610
-337.362
-337.439
-331.721
-341.682
-341.003
-337.624
-339.519
-340.732
-337.637
-348.342
-343.260
-342.337
-343.470
-335.006
-334.886
-337.714
-334.888
-342.020
-339.128
-341.018
-345.164
-349.219
-337.472
-343.796
-339.049
-342.717
-344.081
-348.262
-334.268
-340.850
-345.382
-343.182
-345.028
-335.396
-332.845
-342.824
-324.363
-342.322
-342.932
-344.945
-341.512
-338.485
-330.240
-334.518
-338.083
-337.055
-344.107
-332.696
-339.474
-342.141
-336.404
-343.233
-343.180
-341.906
-339.280
-332.022
-338.301
-336.429
-338.328
-339.620
-343.236
-342.153
-336.389
-348.380
-343.439
-342.687
-343.507
-344.342
-336.486
-335.684
-336.073
-336.364
-337.407
-334.977
-334.053
-345.987
-341.378
-334.639
-336.357
-347.760
-340.102
-344.587
-342.978
-340.275
-339.510
-335.795
-336.088
-345.772
-339.655
-334.094
-333.051
-332.609
-334.855
-341.271
-338.106
-344.089
-347.847
-340.479
-341.535
-340.234
-337.499
-338.601
-338.401
-339.876
-334.052
-342.783
-337.920
-331.959
-343.173
-333.696
-344.283
-336.922
-338.840
-343.490
-338.049
-344.704
-338.333
-342.485
-349.710
-331.122
-339.111
-334.215
-333.625
-339.175
-340.933
-341.742
-331.032
-332.871
-334.539
-335.101
-343.822
-337.586
-336.553
-342.903
-336.722
-338.916
-340.033
-342.146
-337.523
-333.691
-339.916
-352.850
-342.107
-346.660
-340.406
-340.555
-343.884
-341.099
-341.811
-344.737
-344.155
-340.798
-345.980
-335.632
-341.859
-346.168
-338.505
-335.911
-336.121
-338.238
-336.140
-334.927
-334.708
-339.295
-335.923
-338.718
-329.956
-342.555
-342.994
-342.716
-338.910
-331.670
-340.859
-345.415
-343.554
-335.939
-345.664
-333.746
-333.973
-344.127
-338.897
-334.821
-335.322
-341.481
-343.930
-346.396
-337.331
-336.391
-334.597
-342.329
-340.656
-344.231
-342.410
-348.283
-347.092
-340.984
-339.110
-335.519
-335.194
-337.110
-327.187
-338.895
-338.557
-342.951
-339.163
-335.320
-345.609
-339.020
-343.999
-341.736
-346.147
-338.755
-346.463
-346.328
-344.520
-332.953
-344.841
-344.661
-339.054
-346.572
-334.846
-339.323
-341.224
-338.404
-337.365
-341.699
-336.327
-344.435
-341.239
-349.994
-342.385
-345.847
-339.847
-337.193
-337.555
-332.607
-341.974
-337.746
-338.421
-337.465
-347.282
-346.540
-341.787
-332.701
-337.715
-341.438
-342.182
-332.044
-335.458
-338.698
-338.953
-342.605
-346.205
-346.049
-341.563
-340.759
-341.046
-336.751
-338.708
-340.240
-344.483
-341.084
-343.062
-333.493
-337.782
-339.867
-332.520
-344.044
-332.996
-345.702
-337.739
-340.846
-337.764
-342.498
-339.508
-340.616
-339.098
-333.090
-339.056
-339.286
-341.296
-338.568
-330.827
-335.892
-328.161
-339.339
-331.463
-335.714
-347.183
-345.063
-343.592
-341.076
-333.415
-339.868
-339.784
-334.545
-336.497
-339.273
-342.598
-335.608
-335.876
-339.953
-340.316
-348.045
-340.043
-333.702
-333.995
-337.972
-341.278
-333.550
-336.099
-346.889
-346.967
-344.003
-340.987
-335.023
-344.723
-336.003
-344.391
-336.262
-331.979
-343.262
-335.252
-331.429
-340.636
-343.307
-333.397
-339.579
-342.582
-342.322
-341.253
-343.982
-339.147
-331.492
-339.894
-336.177
-336.964
-338.134
-335.154
-339.754
-342.519
-335.349
-346.625
-340.932
-338.842
-342.845
-342.899
-338.836
-336.893
-340.992
-344.675
-340.289
-340.985
-348.020
-344.524
-335.707
-336.142
-339.124
-338.518
-338.620
-342.964
-337.248
-334.405
-337.883
-344.729
-334.331
-339.033
-339.985
-339.659
-346.998
-343.088
-337.543
-334.729
-339.945
-343.187
-335.029
-340.520
-343.649
-333.429
-336.572
-333.139
-339.584
-339.097
-344.757
-332.346
-340.353
-341.608
-341.372
-340.229
-339.791
-331.829
-347.167
-333.898
-338.588
-340.222
-336.072
-339.751
-332.637
-342.278
-343.663
-335.155
-347.217
-341.335
-339.959
-344.435
-345.650
-342.640
-339.308
-340.037
-337.267
-342.969
-342.451
-343.110
-342.108
-332.173
-342.164
-339.242
-343.740
-342.169
-335.062
-341.547
-338.031
-339.012
-336.573
-333.388
-339.448
-344.957
-333.673
-340.517
-336.035
-335.912
-339.154
-335.095
-342.554
-339.072
-343.613
-345.349
-342.277
-342.617
-346.056
-334.014
-339.913
-339.835
-342.523
-332.725
-340.276
-342.217
-333.326
-347.160
-332.089
-339.331
-334.501
-349.112
-334.550
-343.008
-339.021
-336.684
-340.613
-347.526
-346.399
-336.882
-334.482
-338.080
-338.006
-338.432
-343.124
-343.222
-346.493
-341.883
-337.367
-337.643
-345.335
-341.580
-336.828
-342.204
-333.896
-337.675
-331.738
-334.002
-338.449
-339.468
-332.028
-329.755
-345.088
-343.241
-337.990
-344.519
-338.437
-344.179
-343.197
-343.928
-341.379
-340.284
-342.844
-342.739
-339.735
-334.111
-339.699
-337.377
-333.489
-340.672
-345.508
-340.440
-339.686
-335.108
-340.040
-331.233
-343.383
-343.386
-336.792
-339.313
-335.789
-337.900
-342.488
-343.554
-336.736
-338.148
-336.610
-341.875
-330.191
-348.977
-339.621
-337.486
-339.263
-338.477
-339.584
-336.402
-341.511
-338.768
-335.687
-340.822
-341.255
-339.494
-333.822
-336.292
-342.696
-341.673
-333.636
-331.536
-342.089
-339.931
-327.884
-337.594
-339.867
-347.251
-347.538
-336.622
-341.150
-337.485
-342.772
-342.392
-337.172
-343.374
-338.368
-348.369
-336.508
-332.356
-338.915
-339.399
-336.087
-335.039
-339.078
-339.720
-336.188
-334.868
-345.836
-340.299
-340.352
-338.760
-332.008
-339.952
-330.651
-332.989
-340.292
-334.328
-334.218
-340.693
-339.438
-338.793
-345.883
-345.646
-346.123
-333.290
-344.363
-330.892
-344.760
-337.027
-331.523
-338.784
-342.253
-342.478
-338.288
-338.192
-341.372
-335.124
-339.405
-337.938
-340.323
-339.974
-337.288
-340.457
-335.280
-329.775
-341.687
-345.447
-345.317
-341.724
-340.353
-342.747
-342.067
-335.148
-346.238
-345.041
-339.983
-334.991
-333.056
-337.005
-344.268
-341.798
-346.574
-336.683
-340.713
-340.148
-333.318
-339.696
-338.132
-346.860
-344.747
-347.230
-339.121
-337.082
-338.025
-345.048
-342.696
-341.308
-335.959
-347.621
-348.089
-341.800
-337.985
-334.574
-334.579
-339.003
-337.345
-341.472
-336.926
-338.671
-338.965
-342.351
-345.320
-337.880
-331.208
-337.017
-337.076
-325.167
-335.696
-342.457
-339.438
-339.337
-337.527
-343.817
-342.822
-336.978
-348.862
-338.304
-343.003
-332.987
-342.516
-341.742
-342.290
-344.404
-339.481
-341.029
-337.020
-341.059
-338.721
-342.116
-333.460
-341.140
-338.106
-336.551
-336.382
-342.835
-344.084
-339.322
-349.116
-341.433
-335.369
-342.839
-343.653
-331.518
-339.866
-334.614
-343.864
-340.285
-329.649
-336.631
-336.999
-344.365
-342.331
-335.395
-337.524
-329.236
-342.781
-339.053
-338.090
-338.372
-343.429
-340.989
-330.377
-343.124
-345.565
-344.985
-344.772
-338.462
-344.027
-338.726
-341.114
-339.274
-346.451
-354.139
-337.599
-342.071
-340.982
-342.970
-340.377
-341.974
-334.577
-347.883
-340.987
-339.005
-342.075
-332.569
-337.345
-339.035
-338.457
-334.081
-338.370
-343.961
-339.646
-337.455
-335.780
-339.690
-328.996
-334.096
-344.078
-351.630
-329.869
-338.622
-330.707
-335.539
-339.350
-336.968
-334.553
-344.031
-343.917
-334.855
-338.612
-342.443
-333.837
-339.674
-340.537
-343.667
-337.289
-333.793
-339.994
-342.525
-340.095
-330.573
-342.799
-337.240
-335.774
-340.485
-340.066
-343.779
-342.890
-343.177
-338.641
-341.883
-338.435
-338.947
-340.343
-341.882
-340.783
-339.465
-344.653
-343.494
-339.875
-340.046
-333.363
-337.370
-344.591
-344.225
-341.919
-338.888
-339.936
-346.407
-341.614
-348.448
-340.117
-336.248
-335.976
-348.795
-330.873
-343.484
-338.185
-335.235
-338.841
-347.991
-341.874
-335.557
-339.687
-342.261
-334.796
-338.086
-343.079
-333.162
-346.256
-336.012
-341.300
-340.528
-337.890
-344.007
-334.678
-343.337
-337.790
-335.277
-339.116
-337.870
-342.373
-335.942
-341.346
-336.351
-345.687
-338.540
-331.848
-335.286
-335.762
-345.032
-336.101
-340.833
-348.229
-340.039
-335.246
-342.855
-344.392
-343.184
-348.168
-343.363
-349.114
-337.463
-341.453
-346.642
-342.145
-341.581
-341.988
-332.460
-340.360
-336.171
-334.555
-342.617
-338.339
-340.379
-340.132
-339.606
-335.685
-337.929
-332.807
-338.279
-341.413
-342.608
-335.883
-347.824
-335.145
-338.252
-337.821
-330.872
-336.749
-340.362
-349.393
-337.149
-340.743
-344.383
-346.214
-335.588
-336.636
-342.432
-337.505
-344.098
-339.796
-337.706
-339.048
-344.596
-344.674
-345.294
-333.331
-333.105
-340.871
-343.805
-343.064
-330.213
-340.097
-331.646
-337.289
-335.343
-338.394
-328.140
-341.637
-342.740
-346.195
-344.343
-340.580
-339.135
-333.223
-336.431
-341.223
-340.678
-341.320
-348.153
-338.624
-344.088
-334.815
-339.509
-345.757
-340.979
-345.492
-341.322
-337.109
-334.328
-343.511
-343.950
-334.762
-343.820
-342.659
-337.680
-338.199
-335.468
-339.538
-334.563
-340.475
-343.500
-340.414
-339.418
-341.368
-339.155
-338.390
-338.682
-337.472
-337.757
-338.540
-344.981
-334.900
-336.246
-342.550
-338.724
-338.349
-339.255
-330.718
-340.794
-346.764
-335.865
-342.494
-345.221
-334.150
-341.740
-356.075
-349.587
-338.064
-339.382
-343.195
-334.023
-344.509
-338.815
-331.501
-330.517
-345.734
-341.749
-350.480
-337.955
-339.039
-339.452
-342.403
-339.935
-336.963
-335.664
-342.727
-347.010
-344.767
-346.715
-340.510
-341.088
-345.214
-336.613
-334.302
-346.235
-337.363
-338.444
-332.663
-333.195
-337.249
-338.728
-342.666
-342.117
-347.675
-346.684
-347.301
-343.804
-339.973
-336.565
-341.546
-332.731
-340.195
-345.978
-339.739
-337.925
-339.671
-347.625
-335.011
-333.752
-336.966
-338.021
-347.741
-342.387
-340.030
-340.387
-338.697
-340.315
-335.332
-340.474
-342.772
-337.381
-341.573
-341.050
-332.802
-340.637
-340.689
-341.607
-345.365
-336.298
-339.846
-346.371
-340.388
-334.116
-350.305
-342.709
-343.152
-339.038
-343.623
-335.392
-341.698
-340.031
-334.826
-336.816
-337.894
-338.393
-332.200
-336.402
-337.985
-342.005
-343.397
-340.509
-346.082
-341.769
-337.842
-339.445
-342.557
-345.311
-339.184
-342.714
-343.710
-338.620
-342.283
-340.297
-327.182
-335.115
-329.773
-337.677
-340.936
-335.032
-332.039
-344.024
-340.060
-342.318
-332.547
-339.632
-341.574
-341.022
-336.553
-332.298
-346.416
-340.497
-339.614
-341.791
-341.844
-335.499
-340.672
-332.065
-333.671
-338.110
-337.331
-342.968
-340.258
-337.562
-343.009
-342.282
-338.212
-336.205
-338.933
-341.632
-347.454
-337.543
-345.526
-335.997
-335.889
-329.479
-341.434
-336.709
-336.744
-339.430
-332.858
-334.705
-336.191
-344.186
-340.077
-337.410
-345.293
-337.925
-338.001
-338.047
-342.269
-338.278
-337.483
-341.522
-343.300
-342.875
-334.826
-336.788
-344.337
-339.165
-336.871
-339.465
-344.240
-341.392
-335.343
-336.653
-342.164
-340.992
-341.065
-337.007
-340.959
-339.263
-340.581
-335.041
-331.416
-342.154
-343.888
-339.524
-343.206
-341.739
-345.012
-342.624
-345.735
-333.582
-335.308
-342.727
-339.407
-341.437
-341.583
-342.927
-335.490
-336.403
-342.977
-341.978
-334.773
-344.129
-343.289
-339.167
-333.944
-333.123
-328.639
-342.694
-342.891
-334.457
-342.552
-341.306
-339.342
-336.159
-340.262
-335.854
-335.576
-344.166
-339.858
-339.807
-343.353
-344.654
-342.946
-345.918
-338.635
-337.984
-338.179
-335.988
-344.760
-350.077
-337.744
-338.956
-344.250
-341.835
-335.393
-336.499
-340.435
-344.619
-339.464
-340.226
-336.402
-330.802
-340.889
-333.168
-338.986
-347.283
-334.646
-340.771
-338.363
-334.825
-334.987
-338.575
-340.028
-336.479
-343.013
-343.414
-340.349
-338.808
-340.028
-348.509
-335.079
-344.127
-336.596
-337.963
-338.751
-336.605
-344.033
-344.997
-345.128
-342.416
-344.753
-343.131
-347.282
-340.115
-331.892
-335.589
-337.360
-329.255
-339.974
-339.524
-333.362
-335.591
-341.085
-338.010
-338.857
-335.750
-341.011
-337.948
-338.809
-340.928
-344.877
-340.218
-340.220
-338.781
-339.852
-336.984
-332.004
-335.994
-339.725
-341.197
-339.922
-340.389
-343.006
-341.887
-338.388
-340.842
-341.019
-344.610
-337.592
-339.000
-336.100
-331.111
-335.646
-340.238
-338.458
-338.905
-339.579
-342.422
-340.324
-337.403
-347.937
-336.365
-336.738
-350.398
-342.623
-340.336
-336.898
-338.868
-338.446
-342.897
-345.799
-344.057
-337.371
-337.888
-341.311
-333.847
-343.650
-334.061
-340.959
-346.175
-346.439
-335.540
-339.005
-338.087
-342.598
-340.955
-338.125
-338.935
-345.938
-346.097
-338.036
-336.968
-336.016
-333.368
-344.804
-334.149
-335.682
-338.978
-333.443
-333.081
