# Supplementary material for: A Fast and Efficient Approach for Genomic Selection with High-Density Markers
Source: G3 (Bethesda). 2012 Oct 1;2(10):1179–84. doi: 10.1534/g3.112.003822 (PMC3464110; doi:10.1534/g3.112.003822)
Supplement: Supporting Information [file supp_2.10.1179_FileS1.zip › Rep1_50/Rep16/Y5]

-337.689
-331.953
-335.606
-339.908
-339.017
-339.737
-342.648
-334.065
-345.447
-338.373
-342.195
-341.993
-347.166
-339.823
-337.313
-333.469
-339.521
-340.434
-337.549
-337.712
-340.851
-338.637
-337.807
-345.866
-337.019
-337.929
-339.314
-337.066
-342.490
-337.094
-342.094
-337.811
-349.293
-347.245
-336.123
-344.741
-346.168
-338.849
-331.590
-345.032
-335.841
-338.248
-335.819
-343.096
-342.784
-348.006
-336.088
-337.875
-338.703
-344.878
-334.688
-334.835
-342.221
-337.525
-344.125
-342.709
-335.904
-336.760
-336.607
-333.560
-347.457
-343.981
-339.153
-340.192
-339.346
-333.978
-342.406
-337.606
-339.348
-336.196
-338.159
-338.323
-342.545
-339.377
-338.961
-342.799
-335.210
-345.988
-340.607
-341.787
-343.616
-339.421
-340.817
-342.917
-338.274
-338.291
-342.414
-335.830
-328.354
-344.168
-341.532
-334.305
-338.071
-343.012
-341.767
-346.250
-336.557
-333.700
-345.053
-338.851
-349.110
-341.823
-337.372
-339.250
-351.476
-343.441
-346.031
-341.865
-341.208
-334.165
-340.467
-338.616
-341.420
-338.256
-339.506
-337.404
-342.118
-340.877
-328.683
-342.139
-341.753
-338.893
-340.905
-337.428
-346.416
-342.150
-343.977
-338.964
-345.818
-344.062
-322.285
-334.254
-334.142
-337.374
-346.556
-332.825
-338.646
-341.160
-346.350
-345.287
-341.931
-335.055
-338.074
-338.157
-342.014
-334.772
-336.544
-325.999
-343.398
-337.186
-344.071
-340.553
-340.182
-336.646
-336.925
-346.728
-339.797
-335.181
-341.255
-339.641
-344.274
-338.223
-338.867
-341.937
-343.191
-339.253
-342.776
-337.926
-330.671
-334.205
-341.992
-347.508
-348.508
-348.166
-340.210
-334.421
-333.828
-339.433
-338.071
-335.748
-342.864
-342.344
-343.924
-344.727
-329.666
-334.689
-339.307
-338.266
-341.002
-337.368
-338.519
-343.732
-334.307
-333.748
-345.773
-337.259
-338.192
-328.211
-335.340
-339.404
-344.631
-343.030
-333.342
-343.294
-336.461
-337.566
-340.240
-333.222
-347.047
-339.777
-343.011
-335.860
-341.818
-338.159
-346.410
-338.477
-336.507
-340.922
-341.175
-345.095
-342.780
-336.458
-340.740
-337.693
-323.876
-338.533
-341.463
-338.903
-347.781
-347.993
-343.478
-340.233
-334.136
-341.028
-339.028
-342.306
-343.529
-336.270
-327.582
-336.467
-340.880
-337.145
-345.289
-343.343
-340.227
-334.880
-344.760
-345.087
-334.645
-343.552
-336.110
-342.854
-343.031
-331.469
-342.511
-334.056
-334.408
-339.525
-342.485
-336.289
-340.863
-336.307
-337.494
-335.607
-340.015
-333.274
-338.249
-333.682
-336.193
-341.456
-340.775
-340.757
-343.498
-343.473
-350.323
-339.979
-343.418
-333.850
-332.021
-341.364
-344.068
-338.043
-335.017
-335.288
-341.319
-334.977
-335.356
-336.419
-340.744
-338.866
-344.302
-338.027
-344.525
-340.197
-341.018
-340.126
-340.592
-343.578
-336.880
-325.936
-334.846
-339.585
-347.388
-339.123
-345.064
-339.894
-340.100
-340.998
-339.666
-335.154
-345.577
-341.627
-332.439
-344.009
-345.641
-337.646
-340.957
-336.998
-342.517
-336.785
-339.804
-339.311
-337.387
-345.328
-339.355
-342.677
-339.468
-337.785
-344.793
-342.658
-339.331
-342.334
-348.549
-338.875
-342.210
-340.781
-333.300
-332.290
-336.497
-333.820
-337.719
-341.438
-340.144
-330.709
-345.465
-339.680
-340.994
-340.687
-335.721
-344.284
-348.025
-335.279
-340.584
-333.816
-336.959
-340.602
-327.514
-342.893
-344.394
-338.217
-341.472
-339.920
-344.831
-339.335
-343.321
-338.500
-337.323
-337.139
-339.631
-341.033
-340.897
-343.985
-341.396
-342.182
-333.239
-343.855
-332.116
-333.928
-343.618
-340.171
-333.887
-340.014
-331.623
-340.114
-340.272
-342.176
-342.151
-344.195
-344.137
-335.238
-340.861
-344.327
-332.385
-332.182
-339.436
-343.866
-336.783
-337.796
-336.447
-332.301
-334.585
-341.919
-335.513
-336.831
-343.314
-339.522
-338.695
-343.453
-335.826
-338.040
-344.710
-335.054
-339.038
-339.217
-334.032
-347.864
-334.972
-331.571
-336.866
-336.572
-348.127
-347.069
-347.054
-331.427
-340.687
-349.715
-342.520
-344.148
-331.889
-335.429
-333.093
-340.173
-339.902
-343.927
-339.330
-346.969
-340.570
-341.356
-348.206
-339.062
-344.006
-338.194
-335.734
-341.285
-336.284
-334.037
-336.360
-339.025
-337.433
-338.939
-337.962
-338.586
-339.761
-333.882
-338.812
-333.524
-345.107
-340.067
-343.264
-336.057
-332.834
-328.551
-338.007
-345.536
-334.728
-337.579
-333.611
-338.858
-338.070
-337.943
-343.753
-338.759
-338.233
-342.661
-343.808
-341.555
-334.522
-342.300
-343.166
-341.025
-334.686
-338.665
-341.127
-342.087
-342.123
-341.970
-337.539
-337.679
-335.472
-343.064
-335.563
-339.412
-341.739
-341.138
-333.865
-342.524
-336.283
-346.379
-334.145
-342.293
-335.462
-344.021
-344.506
-348.325
-343.354
-332.867
-339.274
-343.878
-332.428
-340.090
-343.158
-340.428
-335.913
-338.374
-343.459
-340.625
-338.773
-347.062
-340.103
-340.742
-326.541
-332.859
-345.635
-342.664
-342.887
-342.092
-335.434
-335.153
-342.967
-344.120
-331.023
-337.263
-331.132
-345.672
-349.472
-344.424
-338.028
-334.093
-340.130
-345.259
-329.666
-339.522
-332.453
-344.179
-338.720
-338.800
-339.025
-343.143
-345.107
-346.840
-337.728
-340.996
-337.442
-342.680
-334.935
-345.553
-329.816
-331.304
-346.384
-339.554
-334.036
-335.322
-344.728
-337.254
-347.736
-346.618
-334.398
-332.641
-341.598
-340.032
-345.597
-345.406
-337.857
-338.523
-335.887
-339.572
-340.236
-339.345
-333.833
-334.819
-346.283
-335.498
-331.892
-332.450
-337.253
-345.457
-343.813
-336.591
-336.989
-344.029
-339.309
-331.974
-342.284
-336.298
-335.045
-342.825
-342.544
-344.672
-340.222
-338.959
-345.947
-345.516
-344.320
-341.679
-347.120
-340.580
-339.190
-336.406
-335.493
-340.414
-341.612
-338.652
-339.254
-340.599
-337.152
-339.568
-342.173
-333.951
-342.278
-343.390
-337.527
-339.949
-347.966
-332.581
-335.451
-342.534
-336.107
-337.714
-339.355
-334.951
-334.917
-341.190
-342.817
-332.313
-339.383
-335.135
-335.391
-344.127
-337.475
-341.137
-338.938
-340.699
-342.912
-345.730
-337.515
-340.301
-341.091
-342.071
-338.894
-331.631
-341.178
-342.215
-328.660
-341.868
-338.556
-335.124
-336.034
-336.219
-342.020
-342.016
-342.806
-345.807
-342.700
-342.795
-335.671
-341.558
-342.035
-334.074
-339.659
-338.380
-339.156
-331.477
-343.806
-342.053
-342.951
-343.831
-333.074
-336.475
-334.512
-335.112
-344.393
-341.605
-340.640
-335.960
-342.291
-331.236
-347.240
-338.413
-340.152
-338.942
-340.653
-340.216
-338.144
-333.962
-337.343
-338.050
-335.279
-335.950
-348.688
-332.505
-337.652
-344.421
-336.886
-344.761
-334.838
-341.306
-338.371
-342.245
-344.657
-336.759
-334.536
-341.530
-345.855
-337.630
-336.771
-339.001
-341.072
-345.777
-341.473
-341.138
-344.214
-343.726
-341.625
-347.566
-343.889
-339.427
-342.361
-340.944
-341.242
-335.974
-337.798
-343.237
-341.352
-343.712
-341.416
-345.990
-342.935
-341.681
-342.871
-342.323
-347.205
-344.378
-339.550
-338.463
-338.533
-339.820
-334.549
-337.345
-338.683
-340.181
-341.013
-338.690
-337.720
-349.934
-342.918
-341.701
-339.351
-340.443
-341.069
-336.859
-340.951
-345.217
-338.284
-337.704
-338.535
-339.903
-344.624
-340.654
-347.269
-340.000
-337.332
-332.133
-341.997
-336.976
-343.527
-333.492
-332.417
-337.973
-342.309
-346.789
-345.829
-337.786
-335.712
-342.973
-342.366
-333.191
-339.294
-333.578
-331.154
-337.907
-339.448
-342.351
-341.858
-331.155
-335.780
-339.410
-337.586
-344.985
-334.918
-338.374
-326.990
-344.742
-334.835
-342.095
-338.045
-336.119
-339.240
-341.777
-338.757
-331.825
-329.584
-341.080
-334.559
-343.318
-345.373
-346.889
-335.408
-336.539
-342.461
-343.173
-342.536
-338.112
-345.048
-346.563
-337.943
-337.272
-341.845
-335.694
-338.810
-335.371
-339.799
-343.583
-344.472
-338.311
-342.961
-341.087
-339.128
-343.157
-338.939
-344.976
-340.328
-345.027
-345.201
-341.219
-333.265
-337.531
-338.180
-338.470
-338.928
-337.643
-345.305
-336.357
-347.592
-337.854
-337.417
-345.081
-342.963
-343.672
-341.685
-341.343
-342.300
-345.674
-343.498
-334.109
-341.372
-341.004
-346.848
-344.680
-340.418
-346.037
-352.461
-344.108
-341.843
-335.233
-334.154
-342.354
-337.709
-337.558
-346.157
-342.807
-335.117
-335.058
-333.924
-337.948
-332.497
-344.227
-339.858
-338.341
-336.314
-337.196
-340.560
-338.777
-337.747
-336.539
-341.079
-339.600
-346.068
-342.232
-334.758
-335.012
-347.053
-346.297
-338.325
-333.816
-339.320
-338.416
-336.945
-340.484
-346.400
-338.670
-347.691
-340.496
-341.984
-335.371
-347.169
-336.458
-331.964
-343.297
-340.675
-345.041
-330.856
-334.504
-340.746
-346.331
-348.475
-338.604
-347.420
-338.228
-334.967
-340.519
-339.229
-349.094
-334.539
-346.103
-335.583
-339.786
-336.883
-334.567
-344.161
-341.783
-339.918
-336.797
-340.255
-341.673
-346.558
-340.453
-336.542
-340.155
-338.080
-344.742
-335.253
-336.330
-341.566
-345.563
-339.668
-335.722
-340.831
-344.844
-350.680
-335.694
-335.849
-343.630
-347.166
-344.645
-343.182
-340.476
-342.252
-334.402
-335.432
-341.543
-339.693
-335.221
-336.540
-337.429
-341.654
-347.157
-348.401
-339.702
-338.843
-340.462
-342.201
-336.573
-338.274
-340.198
-346.297
-342.548
-330.268
-339.645
-339.756
-336.899
-338.258
-340.403
-342.549
-338.409
-342.345
-336.042
-352.931
-343.227
-336.993
-337.504
-337.142
-341.794
-343.515
-347.296
-341.133
-340.491
-341.643
-335.615
-338.539
-335.359
-336.628
-339.066
-342.592
-344.735
-339.522
-337.960
-338.492
-345.669
-330.765
-331.951
-339.869
-336.922
-342.773
-338.499
-333.532
-343.989
-342.863
-342.868
-339.794
-343.378
-331.671
-339.248
-334.173
-340.408
-334.127
-335.561
-339.288
-334.237
-332.052
-338.412
-340.318
-339.632
-339.082
-345.252
-339.669
-335.484
-333.306
-336.943
-344.963
-338.190
-342.522
-340.880
-341.661
-340.822
-339.271
-339.209
-342.151
-338.322
-339.269
-344.783
-338.175
-337.444
-346.248
-342.760
-337.071
-343.974
-338.797
-341.807
-343.396
-342.667
-340.091
-340.442
-334.762
-340.011
-342.588
-335.208
-334.074
-342.925
-336.736
-344.319
-331.627
-341.644
-336.574
-340.401
-342.408
-347.688
-336.991
-341.254
-341.269
-339.760
-336.454
-345.455
-341.318
-338.680
-343.489
-342.971
-339.227
-340.555
-341.382
-336.286
-339.922
-343.291
-339.465
-341.920
-342.485
-336.871
-338.299
-343.955
-332.555
-338.505
-343.560
-346.506
-336.228
-343.089
-339.150
-338.432
-344.708
-338.357
-332.851
-338.423
-337.813
-335.728
-345.545
-342.040
-335.522
-344.389
-337.335
-335.215
-338.617
-337.197
-336.248
-338.174
-339.141
-332.582
-339.189
-345.412
-335.218
-343.785
-342.657
-342.369
-336.670
-337.839
-344.557
-342.868
-343.082
-331.954
-334.127
-342.620
-333.686
-348.065
-336.117
-343.121
-339.240
-336.542
-333.851
-337.176
-346.743
-349.442
-334.948
-334.525
-342.093
-344.229
-341.530
-345.769
-337.431
-347.297
-336.301
-338.833
-348.838
-339.757
-335.690
-341.295
-334.414
-345.401
-336.131
-333.099
-335.572
-337.359
-339.182
-341.066
-341.120
-344.473
-340.342
-341.662
-339.376
-333.549
-342.878
-343.382
-341.081
-340.734
-342.786
-341.897
-335.040
-344.330
-338.241
-342.233
-332.422
-337.047
-348.239
-338.049
-340.952
-337.945
-343.403
-348.789
-337.834
-333.617
-336.555
-339.794
-328.709
-342.891
-340.306
-336.659
-338.408
-334.982
-341.933
-343.338
-340.165
-331.888
-342.652
-334.907
-340.131
-338.942
-345.445
-341.364
-331.639
-340.391
-347.111
-326.482
-337.936
-330.044
-337.257
-341.123
-338.305
-341.943
-339.601
-337.551
-342.028
-341.369
-340.051
-338.052
-345.676
-341.607
-340.032
-342.599
-339.670
-332.620
-346.313
-342.070
-336.501
-343.020
-338.596
-336.554
-340.526
-340.468
-337.224
-337.284
-339.539
-344.605
-334.647
-337.696
-342.263
-344.312
-346.038
-336.225
-343.726
-334.382
-337.530
-344.077
-337.316
-334.558
-346.113
-338.882
-346.325
-342.248
-343.744
-329.317
-334.658
-342.331
-341.317
-346.273
-350.173
-342.751
-346.940
-337.470
-344.795
-349.295
-342.680
-335.118
-344.109
-340.287
-340.412
-336.494
-343.501
-336.421
-339.001
-332.266
-340.830
-336.747
-337.610
-341.908
-344.187
-341.067
-336.651
-331.070
-333.832
-341.631
-333.193
-335.852
-338.985
-339.418
-343.742
-347.859
-337.114
-339.586
-344.588
-344.869
-347.383
-337.053
-337.478
-339.617
-346.273
-335.479
-341.099
-336.013
-341.941
-344.942
-341.305
-339.889
-339.983
-340.436
-333.970
-343.980
-335.454
-334.319
-335.333
-341.049
-337.990
-340.871
-345.152
-347.902
-324.654
-335.225
-340.461
-341.299
-335.413
-337.435
-345.768
-350.179
-334.728
-337.879
-336.466
-343.918
-340.102
-337.578
-340.087
-340.869
-335.724
-341.598
-340.996
-340.752
-331.052
-336.574
-337.951
-339.519
-335.860
-340.315
-342.256
-336.442
-344.940
-336.303
-337.497
-340.161
-346.012
-345.601
-336.141
-341.186
-339.501
-340.154
-339.305
-343.056
-330.199
-333.787
-333.211
-337.553
-337.213
-340.421
-337.358
-342.733
-333.973
-331.988
-350.052
-340.979
-343.191
-337.807
-340.233
-343.945
-337.513
-334.376
-336.787
-344.754
-338.740
-343.048
-342.369
-344.976
-338.230
-332.655
-336.483
-335.618
-340.532
-337.274
-337.324
-339.768
-349.632
-343.327
-350.488
-342.730
-344.551
-339.449
-342.127
-336.319
-340.087
-337.562
-331.461
-334.108
-335.047
-334.451
-335.949
-340.557
-345.738
-338.798
-338.498
-340.241
-339.149
-345.197
-341.298
-340.991
-335.503
-329.543
-337.272
-332.785
-337.924
-335.616
-343.682
-333.340
-338.057
-343.984
-343.852
-340.027
-344.779
-343.699
-335.268
-339.762
-341.767
-339.468
-343.927
-336.581
-340.836
-336.407
-342.770
-344.406
-337.543
-337.256
-342.690
-338.241
-342.459
-334.067
-338.161
-337.629
-344.118
-339.183
-339.283
-344.711
-345.499
-344.867
-338.576
-344.177
-342.463
-342.822
-340.363
-340.368
-344.905
-339.382
-333.281
-336.377
-337.770
-329.678
-335.391
-336.552
-338.615
-338.623
-343.079
-343.228
-339.591
-333.727
-332.701
-340.654
-345.899
-343.616
-340.405
-340.069
-332.263
-333.761
-341.492
-337.926
-339.342
-338.981
-336.238
-334.721
-337.362
-340.900
-336.266
-338.963
-337.756
-338.285
-341.315
-337.438
-337.119
-343.742
-344.214
-340.758
-338.674
-343.327
-337.229
-332.397
-341.582
-336.088
-343.131
-342.446
-342.207
-344.805
-343.782
-337.973
-334.798
-330.482
-340.675
-340.046
-341.301
-337.570
-341.313
-342.553
-336.865
-343.710
-341.190
-337.752
-331.156
-343.040
-334.026
-335.060
-336.369
-338.798
-337.621
-339.570
-333.809
-336.099
-334.578
-342.181
-335.796
-337.120
-337.019
-341.927
-336.476
-334.516
-340.012
-333.581
-336.597
-337.990
-344.202
-330.276
-339.035
-339.415
-342.284
-338.728
-342.876
-335.954
-345.137
-342.631
-340.441
-339.233
-340.922
-340.576
-333.370
-331.685
-333.708
-336.231
-345.569
-336.612
-334.700
-333.623
-341.661
-337.059
-331.882
-334.625
-342.152
-339.926
-339.179
-336.996
-341.428
-339.099
-339.037
-340.982
-326.790
-339.941
-335.196
-341.741
-338.345
-337.022
-339.695
-343.465
-335.126
-346.680
-338.124
-336.852
-348.519
-340.263
-335.798
-343.140
-354.558
-342.330
-347.873
-341.981
-346.615
-344.146
-340.142
-344.213
-340.663
-335.040
-347.987
-345.474
-344.485
-350.378
-338.612
-339.438
-339.820
-334.094
-339.460
-334.029
-339.382
-333.471
-341.768
-342.229
-343.422
-340.845
-344.391
-342.308
-339.288
-345.072
-332.268
-341.683
-339.383
-339.442
-337.611
-339.695
-331.534
-335.428
-339.233
-344.050
-337.154
-341.596
-347.335
-342.148
-343.418
-335.567
-338.392
-332.335
-341.533
-348.420
-339.372
-340.050
-340.869
-336.247
-339.400
-337.158
-332.941
-344.385
-340.741
-336.861
-331.581
-343.509
-339.277
-342.669
-341.818
-332.488
-348.638
-342.757
-338.120
-336.984
-341.801
-336.317
-344.300
-338.200
-339.907
-333.841
-328.484
-337.437
-339.374
-341.089
-329.210
-343.715
-336.161
-336.216
-341.686
-339.719
-340.792
-337.832
-338.393
-343.702
-335.491
-344.964
-342.686
-338.745
-341.296
-340.514
-335.959
-343.655
-341.175
-342.543
-336.498
-342.237
-338.925
-335.664
-339.403
-333.077
-333.951
-331.596
-341.087
-340.929
-342.822
-332.812
-338.573
-337.258
-338.098
-346.529
-337.583
-341.123
-348.526
-347.547
-337.816
-329.374
-338.313
-346.753
-342.231
-343.034
-337.312
-335.034
-335.766
-344.802
-338.871
-334.598
-340.902
-335.916
-343.174
-336.748
-345.457
-343.044
-346.395
-338.328
-339.615
-332.885
-338.721
-345.697
-337.020
-338.930
-336.441
-338.276
-347.483
-335.714
-341.708
-342.937
-344.254
-343.876
-339.144
-341.151
-342.512
-333.486
-342.342
-341.284
-343.738
-338.384
-338.410
-338.465
-346.818
-340.278
-336.044
-332.539
-338.457
-337.838
-337.553
-335.711
-343.510
-335.508
-336.512
-341.977
-340.441
-339.907
-336.109
-341.062
-329.620
-333.712
-343.674
-338.912
-338.203
-339.292
-335.955
-337.852
-338.881
-345.286
-338.125
-344.075
-335.035
-342.909
-342.243
-340.796
-337.774
-334.597
-339.624
-339.417
-342.670
-343.434
-337.171
-342.347
-337.900
-337.147
-337.021
-335.227
-334.829
-332.251
-339.759
-333.515
-332.679
-341.650
-341.982
-331.853
-333.303
-339.859
-335.605
-333.764
-331.806
-334.672
-344.108
-339.554
-336.519
-342.780
-338.726
-341.877
-336.261
-344.492
-325.195
-341.804
-342.681
-335.589
-333.861
-347.231
-346.594
-337.186
-333.806
-341.083
-333.099
-337.652
-336.817
-344.086
-343.059
-344.036
-334.544
-332.416
-339.888
-344.148
-340.054
-346.151
-338.355
-335.922
-344.473
-336.727
-343.885
-334.075
-339.607
-342.928
-337.617
-337.722
-342.503
-333.333
-335.442
-332.836
-340.362
-348.036
-345.532
-340.423
-333.709
-342.659
-338.048
-343.165
-347.758
-341.458
-339.279
-333.728
-344.764
-344.270
-343.506
-344.502
-338.781
-339.118
-335.505
-347.404
-337.149
-347.753
-335.918
-344.044
-341.385
-339.576
-336.319
-343.652
-338.329
-337.896
-342.294
-337.073
-345.586
-339.705
-344.732
-342.489
-346.850
-338.838
-323.730
-335.228
-344.118
-345.140
-337.487
-343.743
-339.877
-341.433
-345.462
-338.813
-338.610
-339.201
-342.078
-336.447
-334.769
-346.298
-331.757
-346.232
-331.443
-333.149
-337.806
-338.676
-337.706
-340.204
-333.384
-340.220
-332.524
-341.475
-344.125
-333.764
-333.485
-346.498
-342.524
-339.210
-346.872
-339.360
-336.208
-342.884
-334.810
-336.548
-341.733
-339.182
-344.995
-340.024
-334.237
-343.018
-324.563
-338.077
-335.133
-343.025
-341.013
-333.099
-339.052
-337.044
-336.048
-337.611
-343.855
-342.182
-342.527
-344.487
-345.573
-330.132
-339.195
-337.737
-339.380
-334.739
-346.910
-342.087
-343.298
-344.372
-342.162
-339.970
-339.889
-335.397
-343.812
-334.040
-349.744
-341.401
-334.344
-343.044
