# Supplementary material for: A Fast and Efficient Approach for Genomic Selection with High-Density Markers
Source: G3 (Bethesda). 2012 Oct 1;2(10):1179–84. doi: 10.1534/g3.112.003822 (PMC3464110; doi:10.1534/g3.112.003822)
Supplement: Supporting Information [file supp_2.10.1179_FileS1.zip › Rep1_50/Rep16/Y6]

-333.648
-337.807
-345.401
-335.559
-341.468
-338.496
-341.883
-344.772
-341.117
-346.006
-345.310
-335.635
-337.708
-343.114
-340.347
-345.862
-340.085
-341.793
-340.436
-341.665
-332.073
-341.600
-342.816
-338.091
-341.127
-341.177
-342.084
-338.845
-343.180
-347.923
-354.156
-342.525
-341.604
-341.397
-343.373
-339.757
-336.913
-340.443
-337.090
-337.479
-338.531
-342.092
-342.965
-343.229
-341.874
-336.845
-336.594
-346.052
-338.645
-343.012
-342.157
-332.797
-340.157
-336.175
-343.298
-334.468
-351.568
-340.802
-334.214
-338.041
-346.574
-337.232
-341.396
-338.353
-340.726
-340.626
-344.117
-344.961
-335.951
-335.457
-335.842
-340.355
-342.555
-334.810
-339.840
-331.269
-338.892
-337.820
-337.185
-339.176
-344.077
-341.793
-335.320
-347.671
-330.873
-349.272
-339.902
-343.926
-339.057
-336.479
-334.700
-338.628
-343.941
-349.184
-343.373
-344.642
-336.958
-340.778
-341.163
-336.390
-345.566
-341.496
-340.113
-336.860
-339.595
-328.554
-341.643
-330.078
-339.536
-343.602
-343.252
-330.679
-343.067
-339.180
-341.156
-335.593
-345.208
-343.684
-335.745
-340.518
-334.287
-343.978
-332.989
-333.392
-343.139
-341.378
-340.847
-338.774
-340.947
-337.614
-339.208
-342.542
-344.397
-342.256
-338.414
-334.084
-337.810
-343.469
-335.606
-338.216
-330.149
-339.995
-344.731
-342.738
-331.321
-340.440
-341.668
-340.883
-343.467
-343.074
-341.769
-344.108
-349.422
-337.663
-337.030
-336.404
-338.759
-341.243
-347.210
-337.058
-342.482
-340.520
-338.563
-341.153
-336.010
-337.452
-342.522
-340.347
-336.721
-336.184
-340.597
-335.878
-330.465
-341.255
-339.858
-331.923
-341.172
-340.117
-334.850
-339.367
-339.930
-337.859
-344.079
-336.901
-336.444
-339.988
-343.127
-340.355
-336.345
-338.778
-341.972
-340.428
-333.577
-339.800
-343.761
-335.608
-344.339
-337.308
-344.663
-345.752
-337.783
-338.108
-346.093
-344.277
-336.698
-339.127
-330.465
-332.145
-329.501
-338.604
-337.229
-339.925
-336.259
-343.591
-334.487
-333.547
-338.152
-342.668
-342.987
-343.874
-343.634
-345.056
-340.154
-340.478
-339.421
-343.184
-337.200
-338.760
-338.807
-340.554
-338.925
-341.326
-344.895
-340.406
-337.674
-337.533
-338.869
-339.697
-345.275
-337.922
-343.059
-339.332
-340.593
-338.700
-341.077
-336.042
-343.451
-332.938
-343.759
-341.620
-339.888
-338.118
-342.723
-340.901
-347.776
-338.614
-342.020
-346.017
-333.971
-342.200
-338.475
-342.688
-343.656
-329.500
-340.413
-342.485
-340.984
-332.748
-342.454
-334.390
-340.682
-340.055
-337.622
-345.511
-353.099
-341.216
-338.620
-335.679
-335.085
-338.355
-329.058
-339.070
-342.202
-329.270
-339.997
-332.006
-340.685
-330.876
-343.567
-339.846
-333.965
-342.517
-347.789
-333.309
-339.775
-339.123
-336.813
-332.030
-335.544
-338.857
-346.145
-340.934
-344.156
-348.360
-350.118
-348.521
-337.008
-336.309
-335.117
-332.755
-345.068
-345.022
-340.763
-343.884
-336.622
-340.132
-340.978
-338.548
-341.587
-343.673
-338.645
-342.597
-339.207
-334.173
-340.253
-344.324
-335.803
-339.023
-343.791
-336.138
-339.776
-337.658
-339.996
-333.964
-336.202
-334.865
-345.694
-351.628
-337.497
-342.225
-344.471
-346.431
-342.647
-350.588
-341.021
-344.283
-336.841
-345.065
-344.832
-342.454
-342.549
-338.717
-339.666
-336.137
-334.563
-330.243
-342.682
-346.429
-341.576
-341.879
-337.883
-332.474
-341.923
-342.388
-334.144
-342.590
-335.533
-344.666
-340.716
-339.576
-334.184
-341.563
-337.448
-342.592
-340.908
-340.217
-337.278
-348.783
-339.348
-342.430
-344.616
-329.827
-340.472
-341.699
-340.943
-340.966
-340.363
-334.533
-344.241
-341.280
-345.236
-342.264
-338.129
-341.820
-332.595
-336.181
-333.813
-335.971
-332.508
-332.200
-343.339
-340.113
-331.418
-334.172
-334.354
-344.051
-340.529
-344.744
-346.240
-345.433
-337.085
-339.971
-338.971
-341.507
-332.254
-343.574
-342.887
-340.854
-341.085
-338.535
-340.700
-337.735
-338.380
-333.491
-337.588
-334.922
-337.661
-326.505
-347.009
-344.351
-336.052
-340.034
-337.868
-335.769
-336.334
-337.134
-348.163
-339.897
-339.078
-339.674
-337.688
-333.806
-333.098
-337.743
-332.659
-334.648
-332.058
-334.147
-335.022
-339.960
-340.551
-347.128
-331.853
-338.675
-344.856
-335.354
-338.905
-335.582
-336.880
-340.801
-339.826
-333.811
-340.485
-338.696
-340.099
-344.928
-340.409
-343.725
-341.954
-341.983
-351.338
-335.707
-347.225
-341.552
-339.328
-345.532
-339.355
-335.860
-331.901
-340.474
-336.944
-338.718
-337.775
-329.921
-338.629
-344.301
-337.258
-341.726
-336.562
-339.111
-337.514
-346.315
-345.225
-342.385
-340.101
-342.067
-335.737
-337.588
-332.586
-336.777
-345.151
-335.808
-343.141
-347.393
-344.287
-344.087
-338.800
-338.335
-339.506
-349.481
-337.781
-333.480
-342.079
-341.420
-337.415
-347.138
-336.122
-345.294
-334.705
-342.607
-338.800
-342.371
-341.681
-345.566
-341.267
-343.331
-327.971
-336.984
-339.171
-339.188
-346.452
-339.579
-342.948
-342.227
-335.036
-339.408
-337.132
-338.053
-338.721
-338.139
-339.177
-340.260
-350.704
-333.397
-339.924
-349.647
-333.275
-338.516
-335.255
-344.218
-341.848
-342.909
-344.482
-332.340
-333.900
-338.718
-343.950
-340.036
-337.458
-336.016
-339.319
-346.978
-343.433
-336.985
-341.104
-342.990
-339.247
-338.216
-337.659
-338.425
-338.023
-339.421
-341.939
-332.649
-343.178
-331.455
-343.597
-336.299
-333.771
-343.383
-333.566
-342.782
-336.245
-344.999
-336.196
-335.579
-344.018
-342.103
-339.620
-340.655
-337.711
-334.398
-340.277
-339.150
-340.763
-341.705
-339.753
-334.145
-332.033
-337.140
-339.182
-329.799
-335.657
-332.348
-331.316
-339.994
-344.507
-340.175
-348.901
-350.621
-344.287
-334.490
-331.968
-342.240
-340.173
-332.786
-343.433
-342.594
-338.382
-338.730
-340.212
-342.841
-342.064
-342.461
-329.709
-336.632
-335.524
-336.954
-336.650
-337.395
-338.922
-334.030
-339.658
-341.453
-336.916
-335.064
-341.240
-342.954
-343.103
-339.223
-332.271
-339.047
-343.116
-333.643
-328.203
-344.679
-335.770
-343.788
-347.734
-338.234
-340.733
-340.839
-336.408
-337.064
-338.935
-334.986
-342.150
-347.313
-338.638
-340.178
-338.211
-338.194
-339.600
-346.026
-336.430
-341.909
-334.330
-337.382
-332.273
-336.832
-340.982
-342.366
-341.058
-348.690
-329.874
-336.131
-345.088
-333.356
-341.661
-343.954
-335.418
-345.447
-333.690
-333.341
-337.790
-336.033
-341.930
-341.121
-338.573
-333.681
-340.372
-333.889
-347.394
-331.440
-340.070
-341.526
-340.196
-344.158
-336.661
-346.012
-337.684
-339.707
-339.891
-338.882
-340.099
-335.875
-340.399
-336.906
-339.750
-342.047
-339.935
-341.169
-341.062
-339.936
-336.736
-340.200
-343.030
-343.168
-349.632
-340.918
-337.832
-331.651
-339.987
-341.007
-341.348
-339.322
-329.529
-339.779
-340.353
-339.026
-346.926
-341.945
-340.230
-340.594
-340.811
-337.644
-339.916
-343.007
-336.486
-333.044
-340.933
-339.077
-341.142
-350.922
-335.562
-336.537
-332.274
-339.200
-339.732
-341.249
-338.885
-338.712
-337.148
-340.376
-344.551
-340.687
-344.869
-339.270
-340.413
-339.824
-340.492
-338.812
-339.239
-337.945
-333.609
-333.649
-338.854
-340.133
-337.524
-331.716
-337.833
-342.543
-334.077
-339.103
-338.933
-340.000
-347.137
-343.315
-337.178
-342.047
-341.915
-342.743
-342.592
-342.626
-342.335
-343.319
-339.597
-343.458
-333.736
-342.352
-333.959
-337.070
-339.728
-336.276
-335.641
-341.091
-331.563
-342.840
-338.061
-340.628
-345.514
-337.151
-340.709
-341.023
-340.290
-340.378
-338.083
-334.911
-340.827
-339.889
-343.996
-343.331
-335.429
-342.592
-339.984
-344.256
-346.224
-336.029
-335.059
-343.637
-330.116
-337.795
-345.612
-334.382
-341.321
-336.773
-344.990
-338.806
-328.071
-344.548
-348.241
-335.567
-343.067
-337.316
-336.274
-342.831
-327.848
-346.847
-330.697
-338.187
-337.695
-340.079
-342.056
-344.117
-347.327
-342.331
-335.140
-342.575
-336.860
-336.870
-346.074
-345.800
-343.917
-345.486
-341.537
-344.277
-343.316
-340.517
-337.411
-339.143
-332.808
-335.939
-340.040
-341.748
-342.836
-338.771
-332.549
-340.763
-341.313
-337.111
-342.715
-337.279
-341.645
-340.695
-340.150
-342.206
-341.464
-340.281
-342.202
-332.912
-337.772
-339.135
-342.720
-340.882
-337.679
-338.947
-336.818
-338.580
-339.794
-336.289
-332.160
-341.238
-343.334
-338.229
-341.648
-339.747
-342.370
-331.433
-343.145
-338.261
-334.766
-338.364
-340.420
-349.025
-343.626
-342.862
-338.907
-343.161
-337.985
-328.723
-340.309
-338.136
-332.893
-336.834
-328.851
-327.180
-340.752
-338.450
-335.583
-337.560
-336.863
-332.908
-338.031
-338.797
-337.660
-342.947
-341.005
-331.914
-337.514
-340.275
-339.788
-343.447
-349.169
-342.270
-340.132
-340.243
-339.334
-337.752
-336.523
-344.928
-336.477
-345.696
-341.387
-342.118
-338.226
-340.260
-344.251
-352.902
-343.326
-345.204
-343.291
-343.874
-341.553
-339.523
-348.203
-336.595
-341.426
-350.756
-343.430
-335.305
-341.280
-342.700
-336.668
-336.513
-335.702
-339.919
-339.539
-339.222
-341.169
-344.194
-344.370
-345.023
-344.321
-339.359
-335.534
-339.227
-334.360
-332.469
-339.847
-334.052
-349.246
-341.252
-336.340
-332.807
-338.950
-345.887
-341.895
-346.842
-342.215
-335.150
-334.715
-334.566
-337.651
-335.210
-340.644
-337.209
-344.141
-344.072
-338.841
-340.924
-342.532
-347.679
-345.631
-335.700
-340.264
-340.790
-338.928
-336.299
-344.711
-343.303
-342.053
-345.670
-338.580
-338.723
-334.442
-342.752
-344.965
-337.988
-342.490
-339.595
-342.351
-345.160
-346.609
-333.252
-336.063
-343.311
-338.717
-340.132
-342.653
-341.778
-337.720
-336.488
-348.197
-338.127
-333.438
-334.916
-346.756
-336.923
-339.801
-341.414
-344.243
-345.894
-335.202
-339.212
-342.807
-334.963
-344.430
-342.496
-342.396
-340.763
-338.583
-337.784
-346.993
-342.282
-333.758
-346.329
-331.022
-338.061
-340.885
-344.100
-335.420
-334.116
-350.708
-341.233
-344.409
-337.839
-342.467
-337.017
-337.369
-342.216
-336.406
-343.953
-343.324
-347.902
-330.211
-335.330
-342.443
-343.941
-338.759
-334.019
-338.451
-341.023
-341.599
-339.199
-341.820
-339.468
-337.847
-343.904
-332.374
-338.119
-332.758
-336.493
-337.866
-344.105
-339.664
-336.009
-340.328
-340.383
-339.106
-347.096
-340.645
-343.852
-329.637
-344.092
-339.192
-340.335
-345.599
-334.894
-347.489
-340.319
-341.433
-344.713
-347.939
-344.406
-337.462
-346.195
-331.158
-340.457
-342.705
-338.159
-344.952
-335.355
-336.984
-337.977
-334.118
-340.028
-336.333
-341.246
-341.027
-342.905
-347.528
-345.813
-341.195
-341.369
-350.905
-335.333
-343.394
-342.959
-334.569
-334.489
-341.704
-333.886
-342.829
-338.602
-336.320
-338.800
-343.537
-345.332
-337.133
-344.412
-340.870
-344.352
-336.841
-338.316
-341.291
-341.060
-345.364
-334.044
-344.241
-338.116
-333.289
-341.141
-342.911
-336.993
-340.904
-341.167
-334.058
-342.512
-338.731
-344.536
-336.497
-345.845
-334.437
-347.357
-335.425
-343.114
-330.909
-342.300
-345.769
-335.977
-342.468
-340.908
-343.718
-341.806
-336.116
-341.231
-335.977
-341.552
-340.466
-341.669
-340.406
-342.496
-335.962
-338.976
-335.084
-335.443
-333.718
-337.779
-336.053
-336.384
-341.213
-346.698
-338.894
-340.028
-341.876
-342.273
-342.009
-338.304
-341.982
-338.679
-340.134
-340.536
-337.234
-339.348
-346.451
-341.090
-336.660
-334.696
-335.948
-342.884
-337.445
-341.509
-344.471
-342.557
-331.463
-341.988
-344.883
-342.942
-338.514
-342.030
-338.085
-336.733
-333.564
-335.798
-328.525
-340.091
-335.778
-335.515
-340.144
-339.428
-336.630
-339.288
-338.588
-339.964
-340.700
-340.297
-331.084
-334.228
-341.031
-342.086
-341.763
-340.057
-341.552
-344.723
-347.770
-343.057
-337.089
-341.889
-339.354
-342.334
-334.644
-333.777
-339.139
-333.948
-341.419
-345.141
-339.174
-338.890
-341.565
-345.641
-332.418
-334.372
-332.852
-340.401
-347.656
-346.692
-347.299
-332.688
-335.981
-343.285
-332.733
-334.254
-341.391
-337.426
-340.274
-344.377
-341.301
-345.727
-349.193
-344.109
-349.793
-340.435
-338.659
-331.431
-341.356
-333.884
-340.355
-346.364
-341.572
-339.221
-342.206
-341.255
-335.849
-334.846
-343.262
-342.228
-338.737
-341.256
-330.890
-337.812
-346.376
-340.070
-341.919
-344.004
-341.202
-341.539
-339.685
-328.562
-344.342
-339.609
-338.661
-335.767
-338.463
-334.343
-336.123
-336.338
-341.087
-335.599
-344.065
-341.647
-340.607
-334.116
-346.245
-337.853
-339.875
-341.449
-338.146
-341.391
-342.494
-338.090
-337.234
-341.261
-337.008
-332.898
-337.590
-339.421
-338.812
-338.100
-338.758
-342.209
-338.806
-334.616
-330.792
-341.637
-329.915
-334.727
-340.213
-335.418
-344.635
-333.294
-340.707
-344.053
-339.097
-341.691
-337.091
-337.199
-334.850
-342.545
-337.696
-335.864
-338.869
-340.278
-343.430
-337.002
-335.610
-334.291
-329.770
-331.158
-350.421
-348.882
-339.654
-346.368
-338.121
-339.955
-341.629
-342.868
-333.582
-339.565
-331.509
-344.148
-338.773
-345.913
-338.459
-339.110
-336.949
-337.331
-338.760
-345.022
-339.270
-340.132
-337.393
-341.285
-345.135
-342.013
-335.888
-331.326
-341.498
-341.576
-353.118
-332.596
-342.277
-336.250
-339.453
-336.505
-336.614
-335.469
-333.243
-329.264
-344.062
-341.810
-338.112
-340.647
-331.622
-340.774
-338.362
-340.405
-338.516
-337.346
-337.845
-342.189
-335.667
-341.547
-348.812
-328.711
-340.171
-338.392
-340.824
-343.981
-339.846
-337.040
-338.628
-339.324
-336.272
-337.903
-338.575
-340.579
-341.706
-337.566
-338.286
-344.260
-345.559
-339.488
-345.884
-342.974
-336.366
-345.321
-342.462
-340.695
-345.391
-345.931
-337.099
-342.187
-344.184
-337.090
-344.752
-333.685
-340.460
-340.867
-338.675
-336.711
-332.699
-333.275
-339.331
-339.178
-341.539
-341.967
-333.674
-339.563
-342.237
-338.326
-341.044
-335.377
-337.441
-339.302
-333.737
-340.708
-340.393
-340.940
-339.257
-336.705
-334.400
-339.122
-335.856
-345.040
-336.460
-338.953
-338.601
-338.740
-343.101
-344.393
-333.420
-346.126
-338.432
-343.803
-342.926
-340.918
-340.376
-346.172
-342.755
-342.638
-345.061
-332.278
-340.024
-331.820
-338.070
-341.403
-339.347
-340.433
-335.473
-340.986
-334.182
-337.622
-344.353
-341.517
-338.551
-330.070
-343.135
-346.202
-341.051
-343.853
-340.398
-342.701
-328.755
-347.729
-346.022
-339.147
-342.055
-334.922
-338.828
-340.287
-336.868
-342.189
-336.972
-331.135
-342.098
-344.088
-341.728
-339.620
-337.675
-345.217
-338.517
-344.402
-341.164
-332.444
-338.118
-338.277
-341.915
-340.909
-335.372
-346.719
-344.841
-342.993
-348.977
-339.786
-337.329
-341.571
-335.582
-338.788
-347.030
-348.035
-341.493
-336.501
-339.112
-337.051
-338.738
-346.172
-345.248
-343.968
-342.124
-340.984
-331.827
-331.821
-341.071
-339.028
-338.769
-341.212
-334.698
-331.800
-333.742
-344.525
-333.125
-344.911
-326.192
-340.167
-338.024
-341.372
-341.917
-342.485
-336.643
-336.290
-338.252
-336.895
-346.495
-346.272
-335.293
-340.917
-335.064
-334.408
-343.508
-335.518
-336.926
-348.229
-334.978
-341.526
-339.477
-334.727
-336.746
-339.396
-342.427
-332.583
-336.764
-338.579
-331.535
-332.152
-338.816
-338.317
-343.606
-336.965
-340.418
-345.621
-337.927
-340.450
-345.818
-342.426
-336.161
-338.258
-341.011
-336.981
-340.626
-335.550
-338.970
-328.945
-336.634
-339.297
-346.106
-340.377
-342.438
-335.381
-342.231
-337.642
-339.228
-329.941
-344.147
-347.887
-333.218
-331.449
-338.598
-341.191
-343.841
-334.099
-341.997
-340.210
-347.011
-340.150
-330.613
-339.068
-345.150
-342.754
-342.716
-347.260
-341.763
-341.927
-341.127
-337.324
-332.941
-334.855
-341.669
-342.733
-335.081
-334.628
-350.270
-347.460
-336.631
-330.687
-336.787
-343.831
-335.032
-341.040
-341.322
-343.299
-335.721
-339.975
-337.194
-337.432
-337.258
-342.062
-341.742
-339.393
-337.533
-339.483
-340.417
-343.454
-336.467
-337.008
-347.267
-339.897
-338.426
-333.566
-344.787
-340.968
-341.132
-339.733
-339.791
-341.652
-341.416
-344.145
-350.703
-341.408
-338.703
-346.576
-339.159
-335.978
-336.248
-335.918
-336.817
-341.361
-347.695
-348.782
-343.869
-334.700
-340.473
-344.816
-332.291
-337.921
-337.246
-335.748
-337.753
-339.257
-341.035
-339.291
-342.963
-336.511
-341.822
-334.930
-345.531
-350.520
-340.667
-339.309
-335.105
-340.502
-346.830
-329.052
-338.378
-341.171
-343.403
-336.627
-331.463
-338.901
-345.542
-337.255
-337.118
-341.420
-342.507
-338.463
-340.780
-337.757
-341.003
-340.050
-339.023
-339.702
-336.675
-338.287
-339.881
-340.858
-336.987
-335.814
-338.037
-332.660
-335.942
-329.818
-334.162
-335.085
-334.177
-333.121
-336.179
-341.440
-341.101
-338.925
-335.866
-338.131
-337.358
-337.852
-339.727
-336.362
-348.449
-343.546
-336.851
-345.004
-332.060
-339.551
-343.879
-341.568
-332.062
-339.202
-339.371
-345.880
-336.209
-333.279
-342.907
-339.982
-340.805
-335.057
-343.210
-337.616
-341.961
-341.248
-341.111
-338.327
-349.322
-333.733
-342.558
-337.641
-334.138
-337.057
-333.152
-339.667
-341.849
-331.956
-344.902
-342.194
-335.324
-334.412
-340.608
-340.979
-336.310
-345.069
-341.264
-339.731
-346.164
-337.733
-331.432
-336.492
-344.975
-341.140
-334.960
-338.103
-346.948
-337.980
-337.049
-342.547
-339.424
-341.748
-334.390
-337.859
-347.851
-336.175
-344.209
-346.069
-340.558
-343.878
-342.261
-344.687
-332.924
-333.188
-344.644
-347.153
-339.197
-341.830
-340.865
-340.321
-336.691
-337.795
-342.453
-341.265
-332.083
-335.124
-331.319
-342.117
-341.341
-335.810
-336.447
-340.296
-341.112
-340.810
-341.138
-334.475
-340.856
-334.858
-344.803
-346.672
-339.348
-342.565
-342.948
-335.064
-341.986
-342.334
-342.343
-338.850
-337.650
-335.253
-341.191
-342.118
-340.157
-341.083
-342.160
-340.684
-340.060
-343.683
-351.762
-340.853
-335.510
-331.876
-343.824
-343.910
-342.946
-347.470
-334.680
-339.676
-337.917
-344.277
-344.408
-342.317
-343.791
-335.154
-337.202
-333.143
-347.100
-342.770
-345.722
-335.790
-349.307
-340.627
-342.112
-335.301
-342.399
-336.789
-342.017
-331.785
-338.874
-342.396
-338.388
-344.333
-337.113
-342.918
-344.361
-334.518
-334.537
-338.546
-339.388
-343.965
-338.286
-349.346
-332.072
-336.133
-342.091
-337.645
-341.840
-344.508
-341.300
-338.669
-339.639
-337.190
-342.109
-336.553
-344.017
-337.956
-335.050
-341.918
-346.599
-342.611
-341.389
-338.778
-339.741
-337.315
-333.435
-337.671
-348.715
-338.483
-341.166
-342.498
-342.569
-329.241
-339.242
-338.500
-340.169
-338.937
-343.576
-336.584
-332.544
-340.275
-340.341
-338.277
-337.670
-331.430
-336.158
-339.660
-346.869
-339.827
-343.733
-340.409
