# Supplementary material for: A Fast and Efficient Approach for Genomic Selection with High-Density Markers
Source: G3 (Bethesda). 2012 Oct 1;2(10):1179–84. doi: 10.1534/g3.112.003822 (PMC3464110; doi:10.1534/g3.112.003822)
Supplement: Supporting Information [file supp_2.10.1179_FileS1.zip › Rep1_50/Rep16/Y7]

-338.954
-343.507
-337.393
-340.612
-340.054
-344.072
-337.723
-342.703
-338.915
-339.440
-340.521
-333.979
-329.088
-340.009
-332.429
-342.682
-344.663
-342.455
-333.974
-338.484
-338.270
-346.668
-344.660
-348.080
-342.410
-338.255
-341.874
-330.038
-339.296
-343.905
-336.757
-341.103
-343.465
-344.465
-329.867
-337.739
-344.646
-341.835
-340.604
-338.340
-339.537
-336.700
-340.743
-340.560
-339.577
-342.759
-331.696
-343.278
-343.809
-342.368
-338.872
-339.153
-337.443
-341.137
-341.723
-332.678
-337.748
-335.310
-334.034
-339.451
-341.463
-341.693
-340.091
-337.497
-340.486
-332.294
-342.138
-331.479
-346.752
-340.908
-340.488
-340.640
-330.406
-340.201
-340.233
-341.264
-333.693
-337.120
-337.152
-342.890
-343.725
-338.340
-339.608
-336.365
-335.922
-335.178
-333.120
-343.888
-341.322
-342.163
-338.523
-348.789
-339.704
-338.473
-338.568
-337.302
-343.758
-336.438
-338.039
-337.607
-341.602
-342.281
-335.836
-346.848
-338.674
-335.976
-350.533
-336.401
-343.317
-342.937
-341.258
-336.574
-333.545
-338.409
-334.648
-331.776
-338.628
-344.507
-333.200
-330.897
-344.524
-341.598
-340.836
-341.090
-339.912
-345.581
-345.754
-343.613
-342.069
-337.693
-346.481
-346.771
-333.069
-338.208
-338.692
-335.058
-333.561
-339.791
-338.478
-341.598
-333.675
-343.087
-341.331
-335.211
-340.434
-331.244
-343.569
-340.474
-326.319
-346.040
-338.317
-337.325
-343.793
-335.463
-340.829
-345.810
-343.848
-342.438
-337.869
-339.393
-329.764
-339.990
-336.100
-334.479
-341.209
-343.452
-340.826
-335.625
-341.259
-336.556
-337.160
-334.039
-345.299
-344.595
-342.300
-340.470
-348.903
-341.446
-343.617
-338.828
-336.415
-333.646
-337.044
-333.456
-335.793
-341.156
-342.987
-339.748
-349.603
-342.389
-343.887
-339.277
-333.239
-339.439
-334.964
-337.320
-331.371
-339.370
-339.045
-338.606
-340.795
-342.957
-334.248
-345.260
-335.667
-339.466
-336.961
-347.089
-336.319
-346.948
-333.286
-345.924
-336.885
-335.292
-334.653
-349.702
-340.830
-346.589
-342.200
-345.252
-341.152
-339.100
-333.684
-338.881
-340.567
-337.141
-332.617
-337.420
-340.898
-342.796
-340.689
-341.796
-338.870
-341.735
-331.815
-332.247
-334.837
-331.361
-337.170
-337.481
-336.302
-342.133
-339.980
-334.336
-334.524
-346.050
-337.086
-337.610
-336.706
-339.339
-341.911
-345.032
-339.646
-334.331
-341.572
-344.636
-337.007
-337.137
-345.718
-339.991
-345.026
-339.275
-343.357
-332.631
-344.945
-337.945
-341.672
-342.130
-340.324
-338.595
-335.539
-338.840
-336.319
-336.224
-337.775
-334.109
-339.831
-334.087
-336.375
-335.831
-336.200
-339.366
-337.503
-338.891
-342.415
-340.712
-337.012
-335.223
-338.539
-340.558
-347.625
-348.060
-343.203
-341.624
-346.174
-348.430
-324.215
-329.759
-335.323
-340.517
-347.543
-340.320
-340.402
-336.758
-333.988
-338.281
-336.382
-336.798
-343.232
-337.197
-341.641
-342.995
-333.262
-343.588
-338.182
-337.946
-343.274
-336.090
-344.733
-343.257
-342.724
-345.563
-340.193
-350.029
-349.990
-345.659
-340.131
-332.101
-334.617
-349.413
-340.081
-336.990
-337.589
-338.199
-339.987
-343.214
-350.378
-346.100
-342.555
-343.173
-344.916
-343.636
-338.991
-336.886
-343.422
-339.538
-337.344
-338.669
-337.401
-340.649
-340.701
-333.867
-342.169
-338.822
-332.351
-332.031
-336.076
-340.166
-341.935
-341.631
-337.062
-331.301
-339.330
-333.047
-332.531
-330.968
-345.332
-344.591
-341.632
-338.441
-339.145
-335.123
-340.525
-338.570
-331.532
-346.513
-337.628
-341.107
-335.613
-338.150
-325.371
-335.654
-337.261
-335.184
-330.973
-333.328
-329.196
-332.482
-330.467
-342.359
-334.947
-336.388
-344.118
-332.945
-332.254
-337.057
-339.474
-341.186
-340.002
-335.606
-339.990
-346.383
-335.994
-342.649
-330.796
-334.103
-335.510
-341.122
-336.289
-339.004
-336.322
-329.080
-343.118
-338.557
-336.539
-342.005
-342.891
-339.230
-339.324
-335.047
-339.048
-339.513
-340.504
-336.369
-338.704
-333.456
-344.247
-339.487
-332.815
-336.592
-339.143
-338.210
-339.817
-328.946
-343.577
-342.389
-336.763
-344.365
-340.071
-336.971
-342.208
-335.117
-336.466
-341.321
-343.429
-350.320
-340.056
-336.679
-339.961
-337.914
-336.589
-340.248
-342.002
-340.055
-336.033
-345.101
-337.667
-344.727
-339.951
-336.320
-340.079
-338.149
-348.461
-342.080
-337.935
-336.509
-335.299
-344.294
-340.387
-338.678
-336.705
-338.494
-331.733
-341.730
-346.227
-337.769
-341.318
-333.627
-332.853
-342.823
-337.367
-339.667
-333.891
-343.417
-331.399
-334.876
-346.659
-338.179
-343.901
-340.767
-337.997
-336.841
-338.119
-333.981
-342.670
-343.498
-346.491
-337.979
-345.230
-344.134
-338.775
-339.234
-333.915
-335.374
-338.065
-346.726
-336.930
-336.945
-345.945
-335.187
-341.476
-339.782
-336.358
-339.666
-338.059
-338.201
-343.124
-343.389
-343.691
-341.979
-336.006
-347.185
-342.846
-341.990
-339.726
-335.652
-338.601
-340.605
-335.891
-336.659
-338.206
-334.846
-339.409
-338.636
-345.812
-338.045
-344.385
-334.769
-341.136
-336.480
-333.876
-338.410
-341.512
-338.220
-339.244
-339.140
-343.276
-339.593
-336.780
-333.826
-344.171
-338.826
-341.442
-342.421
-344.633
-339.446
-348.372
-339.288
-341.915
-339.096
-334.672
-334.550
-344.140
-339.543
-341.338
-339.536
-338.648
-328.850
-342.869
-344.382
-335.258
-340.792
-334.175
-339.756
-336.677
-339.348
-334.738
-339.745
-337.947
-340.609
-336.231
-337.972
-345.838
-341.148
-344.354
-342.045
-345.569
-340.153
-349.760
-337.633
-341.433
-330.254
-332.604
-338.091
-340.030
-336.505
-330.300
-340.943
-324.350
-342.895
-344.327
-346.509
-335.218
-342.007
-348.037
-342.560
-345.905
-339.371
-340.943
-346.508
-335.443
-341.065
-346.881
-339.745
-335.672
-342.951
-340.071
-334.693
-339.482
-336.915
-336.082
-341.677
-338.885
-338.214
-326.974
-337.570
-346.300
-336.439
-340.406
-339.662
-335.849
-332.271
-348.827
-344.702
-342.884
-345.831
-338.781
-348.334
-342.110
-335.601
-332.300
-341.630
-338.015
-343.302
-338.718
-335.984
-347.930
-330.266
-343.494
-338.809
-345.388
-339.971
-332.590
-339.488
-347.135
-344.143
-345.863
-332.231
-347.655
-340.313
-343.390
-332.137
-342.928
-337.915
-335.311
-337.137
-345.788
-336.654
-332.800
-343.126
-340.305
-340.067
-340.179
-343.335
-337.794
-339.886
-346.181
-341.368
-336.326
-337.043
-337.230
-343.813
-339.183
-334.863
-342.278
-336.100
-339.600
-339.079
-337.382
-335.793
-331.697
-335.992
-344.780
-337.446
-338.312
-337.849
-344.532
-343.342
-342.409
-336.367
-333.021
-336.340
-334.279
-340.278
-343.472
-341.382
-338.639
-341.142
-342.633
-340.906
-337.113
-333.386
-337.415
-343.709
-336.791
-342.225
-336.883
-337.806
-341.925
-336.525
-349.506
-336.203
-337.466
-342.389
-340.798
-338.008
-335.522
-343.135
-333.057
-342.068
-341.765
-346.001
-342.763
-345.928
-343.883
-341.127
-335.387
-338.777
-339.201
-342.685
-344.768
-335.769
-331.458
-338.102
-339.691
-341.237
-342.666
-340.722
-340.526
-341.578
-339.172
-334.665
-341.511
-334.780
-333.608
-335.069
-342.991
-333.976
-327.982
-335.973
-331.834
-332.115
-340.339
-343.954
-349.038
-343.295
-336.630
-339.817
-334.313
-333.098
-337.576
-340.871
-335.977
-341.225
-342.688
-342.915
-339.726
-342.192
-340.659
-339.518
-336.704
-338.762
-340.805
-338.654
-341.046
-338.425
-342.100
-343.177
-339.941
-342.921
-343.458
-344.667
-345.936
-339.087
-340.615
-331.104
-334.954
-337.671
-345.751
-347.306
-339.090
-336.885
-336.443
-343.248
-334.672
-341.593
-333.075
-334.899
-345.977
-339.917
-341.988
-337.650
-335.250
-339.155
-341.763
-347.741
-331.237
-335.097
-341.221
-338.262
-340.098
-343.056
-344.233
-334.719
-340.347
-344.871
-339.253
-339.318
-344.493
-332.681
-338.620
-334.950
-340.591
-330.703
-343.269
-342.460
-339.746
-342.062
-334.971
-337.698
-345.338
-337.638
-338.717
-329.500
-337.405
-332.169
-335.929
-342.002
-337.479
-347.185
-341.237
-340.948
-343.352
-340.776
-340.273
-345.103
-335.243
-333.166
-337.619
-338.372
-336.614
-339.008
-339.711
-340.164
-337.742
-339.766
-337.151
-333.255
-349.404
-340.140
-332.161
-337.105
-334.051
-334.304
-338.776
-341.869
-337.221
-342.093
-337.147
-339.175
-339.613
-337.226
-342.523
-343.527
-337.325
-333.441
-336.838
-335.775
-339.364
-334.536
-340.331
-340.247
-333.779
-339.223
-349.062
-342.244
-342.613
-338.014
-335.363
-340.798
-338.319
-348.411
-328.275
-334.581
-338.827
-344.528
-335.796
-339.913
-336.499
-336.454
-342.279
-342.333
-349.910
-343.606
-346.815
-341.401
-330.193
-330.477
-331.420
-337.907
-340.828
-336.579
-342.405
-334.971
-331.164
-337.342
-334.255
-344.861
-335.325
-340.023
-339.949
-342.192
-340.266
-337.748
-336.993
-339.022
-341.472
-339.446
-348.850
-338.457
-333.068
-346.236
-341.789
-344.581
-341.793
-334.735
-342.530
-338.682
-343.428
-329.685
-337.200
-345.330
-346.208
-345.709
-338.289
-338.546
-341.903
-347.382
-338.470
-335.950
-337.950
-339.343
-340.112
-341.150
-337.667
-341.021
-342.299
-334.101
-339.853
-333.122
-339.211
-334.878
-345.150
-342.081
-339.904
-340.991
-343.713
-342.097
-342.012
-344.799
-344.445
-342.498
-335.039
-341.191
-343.796
-329.164
-332.930
-341.069
-337.841
-333.347
-337.509
-341.246
-339.849
-337.474
-335.445
-334.711
-340.546
-339.622
-346.116
-340.291
-340.046
-340.916
-337.277
-347.113
-348.480
-345.705
-351.027
-340.399
-338.370
-334.066
-346.023
-337.563
-335.792
-340.580
-340.142
-338.020
-328.785
-336.765
-343.466
-337.755
-337.019
-334.820
-344.640
-337.117
-350.480
-331.986
-340.132
-345.611
-343.270
-337.478
-344.054
-339.297
-336.068
-339.865
-340.781
-341.152
-338.395
-345.185
-342.845
-342.832
-348.951
-335.049
-336.140
-332.664
-334.830
-337.185
-333.636
-341.588
-334.466
-336.243
-349.338
-349.090
-341.671
-342.313
-337.649
-340.410
-340.375
-342.248
-337.709
-330.941
-343.652
-338.924
-334.674
-339.843
-341.653
-332.585
-339.549
-345.420
-335.882
-334.800
-340.943
-337.249
-334.346
-337.622
-332.233
-334.814
-332.935
-340.230
-333.573
-335.323
-337.342
-344.732
-336.465
-335.617
-343.583
-342.167
-338.247
-344.104
-341.261
-338.251
-343.949
-338.511
-334.310
-338.455
-341.837
-338.017
-345.303
-341.370
-337.883
-336.928
-340.249
-336.272
-333.874
-336.216
-334.686
-338.144
-336.665
-343.077
-331.857
-338.508
-340.272
-331.167
-342.359
-345.300
-332.341
-348.313
-330.405
-343.521
-346.486
-334.125
-336.286
-337.614
-334.800
-336.741
-334.051
-326.631
-347.272
-338.884
-333.904
-343.191
-338.603
-337.476
-339.232
-340.369
-338.823
-339.443
-336.538
-341.319
-337.191
-342.707
-340.126
-332.959
-337.403
-337.930
-341.436
-334.301
-340.351
-339.428
-340.869
-330.152
-339.938
-348.254
-342.112
-345.904
-339.197
-340.759
-333.800
-340.386
-343.118
-338.340
-339.251
-344.275
-334.611
-341.926
-338.699
-338.125
-341.890
-339.064
-342.303
-342.817
-340.219
-339.472
-338.413
-340.324
-337.346
-341.781
-346.122
-338.435
-333.592
-340.592
-338.531
-337.997
-334.845
-344.320
-337.163
-331.469
-341.651
-341.374
-333.355
-337.184
-344.094
-343.288
-342.495
-340.154
-341.874
-340.180
-342.710
-344.659
-345.063
-340.508
-340.907
-340.328
-344.497
-338.174
-339.177
-340.568
-342.815
-343.938
-336.916
-338.441
-350.369
-343.949
-340.816
-336.589
-337.498
-340.402
-339.517
-340.259
-340.908
-336.811
-340.312
-340.497
-339.795
-340.564
-341.908
-341.576
-339.604
-335.320
-339.574
-341.519
-349.020
-343.123
-341.268
-333.844
-341.747
-347.870
-339.330
-334.920
-335.144
-339.439
-345.130
-331.333
-344.392
-339.167
-336.212
-334.249
-340.686
-343.527
-336.518
-343.222
-338.105
-342.099
-343.003
-344.958
-339.707
-336.027
-344.690
-335.299
-344.257
-343.368
-338.480
-340.437
-334.915
-338.588
-337.512
-333.015
-337.804
-340.692
-337.568
-339.034
-342.619
-335.999
-346.754
-342.114
-332.915
-339.617
-343.981
-338.022
-343.481
-332.075
-333.611
-343.374
-340.594
-335.949
-343.658
-347.390
-346.384
-348.236
-331.134
-346.742
-345.209
-328.659
-342.617
-339.499
-338.877
-344.302
-336.667
-333.195
-339.755
-340.438
-343.410
-343.586
-338.766
-336.646
-343.330
-341.776
-343.655
-345.928
-335.172
-343.630
-341.772
-336.023
-340.828
-335.277
-335.884
-340.860
-339.963
-329.524
-347.892
-348.389
-331.548
-339.577
-341.329
-337.444
-338.312
-334.511
-335.522
-334.871
-342.633
-335.629
-340.072
-337.240
-336.767
-338.391
-343.428
-339.672
-342.134
-342.188
-344.394
-346.896
-332.389
-346.076
-334.783
-338.929
-339.793
-344.086
-338.891
-339.896
-357.529
-346.901
-338.579
-337.766
-338.139
-342.621
-342.324
-339.576
-337.237
-332.455
-339.834
-337.721
-338.991
-343.060
-340.034
-341.003
-340.415
-352.883
-329.424
-335.144
-343.606
-334.751
-337.034
-331.904
-349.178
-333.692
-331.794
-336.532
-333.891
-330.671
-340.089
-333.065
-337.671
-342.621
-344.653
-342.428
-341.962
-343.294
-336.685
-334.195
-336.799
-334.873
-334.396
-330.780
-345.490
-340.237
-335.372
-343.593
-336.137
-332.971
-333.239
-345.644
-339.994
-336.162
-332.538
-337.496
-333.389
-340.845
-328.921
-339.842
-337.077
-342.058
-337.321
-335.011
-341.063
-340.153
-337.437
-337.936
-349.561
-339.444
-347.095
-341.250
-335.158
-340.222
-343.856
-344.447
-341.657
-346.931
-337.923
-341.904
-337.308
-340.450
-340.575
-338.812
-340.974
-336.532
-335.176
-335.303
-342.023
-340.360
-340.752
-339.230
-339.279
-343.162
-346.877
-342.000
-330.375
-343.554
-328.167
-341.521
-341.905
-334.754
-335.899
-345.091
-338.561
-330.409
-338.095
-339.791
-335.925
-337.013
-339.848
-332.867
-338.734
-337.816
-337.472
-341.281
-336.271
-337.184
-335.099
-345.611
-334.932
-342.112
-341.472
-342.963
-338.045
-337.734
-344.616
-338.089
-342.162
-334.438
-340.708
-338.672
-344.729
-335.519
-340.823
-334.827
-341.777
-336.803
-337.727
-338.407
-336.382
-338.913
-334.671
-337.579
-339.749
-339.608
-344.018
-346.930
-334.784
-344.547
-344.477
-345.465
-340.434
-344.435
-331.385
-330.755
-330.336
-333.183
-336.749
-339.235
-342.548
-339.113
-345.558
-345.760
-344.430
-345.416
-342.273
-333.308
-336.096
-336.999
-331.435
-334.407
-342.811
-345.020
-338.025
-342.336
-338.546
-346.316
-334.330
-337.379
-341.056
-343.246
-338.416
-340.935
-348.038
-336.733
-339.546
-334.562
-342.394
-340.916
-333.938
-335.309
-337.202
-339.506
-342.071
-335.806
-331.899
-340.859
-332.926
-343.689
-341.312
-336.500
-342.988
-337.514
-339.034
-331.877
-346.998
-332.877
-336.822
-328.301
-332.533
-342.115
-341.561
-341.166
-339.507
-331.294
-337.128
-343.615
-336.025
-341.259
-335.935
-341.776
-343.242
-341.129
-338.986
-338.965
-342.928
-341.606
-345.438
-337.584
-347.828
-343.835
-343.062
-336.711
-342.120
-339.908
-340.576
-333.775
-345.996
-343.833
-338.086
-343.496
-342.262
-342.475
-339.887
-337.149
-339.730
-340.627
-340.513
-343.135
-337.357
-346.387
-341.308
-343.467
-340.667
-339.150
-339.751
-336.508
-340.067
-340.795
-340.426
-340.720
-341.335
-340.587
-341.177
-328.734
-343.528
-340.384
-337.958
-333.709
-341.847
-343.550
-329.642
-341.787
-340.140
-341.603
-339.287
-334.228
-341.213
-334.371
-335.961
-349.192
-336.305
-342.211
-349.185
-342.074
-338.888
-343.082
-348.176
-349.158
-342.527
-339.750
-338.874
-343.296
-345.770
-346.284
-337.383
-345.108
-331.064
-339.835
-340.784
-338.739
-340.873
-346.839
-340.175
-338.319
-343.306
-340.154
-338.525
-337.935
-328.665
-339.454
-339.382
-336.340
-337.448
-334.623
-335.743
-338.958
-337.513
-340.864
-335.729
-340.513
-347.882
-343.737
-330.580
-334.046
-336.415
-344.901
-337.364
-344.604
-337.804
-334.501
-343.360
-337.285
-345.592
-339.339
-338.678
-342.231
-333.235
-336.155
-339.016
-336.685
-338.387
-344.464
-346.104
-335.525
-336.930
-336.884
-344.674
-332.860
-339.256
-338.329
-337.649
-338.282
-341.158
-338.005
-342.934
-338.833
-346.376
-336.652
-353.402
-343.580
-343.712
-335.709
-344.618
-340.676
-334.929
-341.387
-346.470
-340.176
-344.749
-339.784
-345.282
-340.232
-338.090
-336.283
-337.675
-341.099
-349.150
-344.457
-345.205
-342.185
-345.509
-332.734
-340.414
-344.196
-347.771
-336.687
-349.842
-339.948
-339.783
-347.139
-337.760
-339.620
-341.175
-343.451
-337.753
-337.673
-337.385
-333.994
-335.299
-332.218
-340.657
-346.728
-337.904
-336.578
-350.430
-340.240
-334.441
-339.797
-338.170
-342.318
-340.649
-343.765
-334.275
-340.528
-346.139
-340.960
-338.525
-336.569
-333.898
-340.810
-332.141
-335.557
-342.407
-342.645
-336.790
-332.458
-336.468
-339.948
-342.428
-337.929
-339.778
-337.277
-335.527
-339.933
-341.669
-338.862
-338.987
-341.401
-335.714
-344.762
-337.449
-341.959
-340.110
-335.025
-345.061
-335.525
-333.706
-344.542
-338.717
-338.691
-336.047
-338.130
-339.968
-340.059
-341.636
-340.042
-334.609
-338.194
-335.755
-347.441
-340.518
-345.826
-339.214
-337.338
-343.474
-342.939
-341.954
-338.499
-339.053
-333.061
-332.209
-340.717
-339.440
-338.686
-334.189
-339.886
-339.947
-333.473
-336.875
-336.184
-340.130
-340.534
-343.377
-346.143
-336.032
-333.891
-335.182
-337.764
-344.582
-342.508
-338.566
-336.654
-349.899
-347.184
-339.163
-345.931
-344.334
-344.705
-346.501
-341.641
-345.940
-341.586
-337.115
-346.748
-336.337
-336.294
-339.426
-340.356
-339.159
-338.831
-335.713
-345.635
-341.899
-339.305
-338.692
-337.574
-338.832
-338.332
-333.044
-334.944
-340.322
-336.658
-338.665
-338.298
-343.285
-344.074
-336.845
-341.485
-336.791
-336.925
-335.046
-335.508
-329.161
-338.660
-343.579
-340.454
-342.783
-340.686
-338.443
-333.807
-348.409
-340.253
-344.898
-341.129
-342.302
-349.505
-342.539
-336.897
-339.364
-345.753
-344.575
-340.726
-337.626
-338.770
-344.801
-335.672
-337.835
-337.671
-341.305
-352.227
-344.075
-334.168
-343.789
-338.166
-335.656
-335.404
-342.347
-340.973
-339.437
-336.599
-344.173
-339.453
-333.306
-345.635
-340.914
-342.669
-342.691
-340.687
-335.888
-337.038
-335.889
-343.998
-341.774
-341.810
-336.212
-337.732
-339.272
-341.070
-340.507
-339.774
-346.918
-332.048
-335.398
-342.728
-342.368
-348.923
-349.221
-341.602
-335.766
-336.781
-334.088
-341.459
-342.979
-334.380
-340.568
-336.690
-342.757
-332.906
-339.466
-343.826
-347.832
-345.536
-336.344
-339.043
-344.504
-339.008
-338.177
-340.106
-346.359
-339.073
-339.855
-341.047
-337.329
-337.780
-343.198
-346.537
-340.811
-339.048
-343.478
-336.652
-342.239
-340.961
-344.599
-336.408
-341.021
-346.228
-338.455
-340.133
-338.844
-339.862
-336.055
-337.119
-335.784
-338.558
-345.062
-332.133
-331.739
-331.354
-342.284
-342.285
