# Supplementary material for: A Fast and Efficient Approach for Genomic Selection with High-Density Markers
Source: G3 (Bethesda). 2012 Oct 1;2(10):1179–84. doi: 10.1534/g3.112.003822 (PMC3464110; doi:10.1534/g3.112.003822)
Supplement: Supporting Information [file supp_2.10.1179_FileS1.zip › Rep1_50/Rep17/TBV3]

-339.207
-341.037
-343.581
-343.661
-340.747
-338.979
-340.684
-343.589
-341.470
-338.783
-340.655
-340.710
-341.865
-343.365
-336.439
-338.942
-329.169
-334.359
-337.187
-340.989
-341.636
-343.044
-334.831
-337.775
-342.762
-337.909
-336.749
-332.228
-344.345
-339.541
-341.556
-346.609
-338.633
-343.720
-339.120
-337.824
-338.009
-342.083
-337.849
-338.942
-339.677
-334.951
-338.930
-340.333
-339.357
-336.072
-336.763
-335.819
-338.068
-339.069
-341.874
-337.523
-340.212
-343.042
-339.671
-341.789
-333.959
-339.945
-337.965
-334.371
-340.336
-335.341
-337.613
-339.576
-330.578
-335.339
-339.251
-338.317
-343.180
-340.412
-343.867
-342.176
-342.165
-336.156
-342.504
-340.627
-343.148
-339.621
-339.748
-337.710
-332.666
-334.660
-339.883
-339.633
-341.788
-333.644
-334.236
-341.963
-339.219
-340.801
-336.686
-334.823
-341.716
-337.144
-337.320
-337.779
-344.250
-338.595
-343.419
-336.251
-335.933
-335.299
-344.487
-341.786
-330.965
-336.199
-333.682
-335.389
-339.119
-336.541
-337.867
-340.473
-340.934
-338.557
-343.981
-337.720
-344.823
-341.746
-341.207
-339.078
-337.980
-337.725
-336.568
-340.046
-339.914
-335.317
-340.859
-337.371
-334.454
-341.639
-337.765
-334.564
-342.624
-341.851
-341.712
-343.921
-340.751
-342.317
-338.727
-342.656
-341.204
-341.283
-336.454
-336.944
-340.543
-339.204
-335.125
-334.838
-338.163
-337.426
-340.296
-334.706
-344.096
-338.614
-342.622
-342.694
-346.314
-343.109
-345.545
-338.131
-334.445
-338.666
-336.603
-339.236
-339.055
-336.380
-343.980
-337.015
-338.020
-340.442
-340.123
-337.413
-339.248
-336.042
-337.397
-340.353
-344.341
-338.722
-339.252
-342.601
-334.148
-337.651
-339.002
-338.667
-340.108
-338.661
-341.377
-339.097
-341.343
-335.978
-340.028
-339.796
-343.773
-342.700
-335.470
-337.992
-332.946
-336.899
-333.034
-340.756
-341.714
-340.921
-336.236
-339.375
-331.759
-337.484
-334.688
-328.858
-343.988
-341.392
-343.940
-335.806
-336.415
-342.530
-336.649
-339.041
-335.449
-340.247
-340.427
-338.779
-335.547
-340.969
-342.914
-343.555
-341.153
-338.529
-343.532
-338.375
-343.355
-343.569
-336.495
-333.107
-337.404
-343.605
-342.813
-341.817
-342.431
-345.015
-334.615
-335.650
-341.460
-337.513
-337.558
-338.787
-338.280
-340.780
-341.235
-338.119
-339.899
-342.142
-336.299
-334.994
-338.475
-339.915
-343.398
-337.369
-343.490
-338.057
-337.361
-336.980
-337.894
-341.690
-344.152
-336.417
-343.051
-339.983
-339.132
-342.824
-339.537
-338.709
-340.471
-342.479
-342.390
-341.382
-341.949
-342.197
-341.047
-341.055
-342.105
-343.245
-331.944
-336.257
-339.529
-334.765
-339.253
-334.557
-336.601
-342.473
-346.148
-343.557
-342.087
-339.067
-345.569
-345.820
-336.359
-340.023
-341.015
-338.190
-341.575
-340.972
-342.670
-345.019
-339.786
-338.874
-345.058
-338.127
-339.913
-337.068
-339.850
-342.416
-341.784
-344.696
-339.903
-341.438
-341.369
-343.959
-344.141
-337.863
-340.049
-339.584
-340.404
-340.830
-335.818
-340.251
-337.412
-337.179
-337.984
-336.396
-340.772
-338.044
-331.959
-339.146
-339.847
-338.023
-338.215
-339.126
-338.897
-341.418
-340.612
-340.863
-340.213
-338.655
-339.345
-339.989
-341.337
-335.908
-338.207
-341.698
-339.948
-338.826
-340.744
-340.245
-336.384
-338.540
-343.233
-340.715
-339.838
-340.013
-341.439
-346.479
-339.112
-342.861
-340.098
-336.804
-341.378
-335.364
-331.969
-343.445
-344.040
-338.770
-333.792
-339.980
-335.910
-336.798
-335.244
-339.204
-342.181
-341.608
-340.724
-343.967
-341.350
-339.458
-336.278
-336.805
-341.999
-339.566
-341.659
-340.875
-343.673
-340.889
-346.651
-347.140
-338.398
-335.752
-339.581
-341.929
-343.079
-340.056
-338.185
-341.470
-342.560
-338.796
-338.875
-341.257
-336.715
-334.422
-334.961
-337.645
-340.624
-340.910
-339.220
-336.835
-336.399
-338.726
-341.531
-337.070
-343.464
-343.185
-334.109
-341.654
-341.621
-344.945
-342.721
-345.427
-338.386
-340.518
-337.006
-342.918
-340.054
-341.099
-337.902
-337.679
-338.353
-341.599
-342.426
-342.806
-342.911
-333.972
-343.484
-342.476
-337.253
-343.398
-339.550
-338.474
-339.116
-339.868
-337.611
-335.795
-334.118
-337.271
-342.827
-339.455
-340.492
-340.266
-338.524
-341.553
-339.475
-344.259
-340.086
-339.076
-344.132
-343.007
-339.079
-340.139
-337.609
-335.918
-334.968
-338.552
-338.642
-341.925
-343.839
-333.910
-329.046
-334.131
-338.338
-340.297
-341.773
-342.008
-338.345
-340.314
-343.218
-345.640
-345.048
-344.899
-336.000
-336.866
-340.882
-339.310
-338.314
-336.491
-337.341
-338.098
-342.014
-339.089
-341.272
-340.074
-329.243
-337.667
-341.641
-339.106
-343.847
-338.928
-342.876
-342.903
-335.408
-340.179
-336.016
-339.423
-334.785
-341.937
-339.052
-343.004
-334.977
-343.178
-342.134
-343.438
-341.807
-340.932
-338.203
-338.338
-337.709
-341.709
-337.480
-342.781
-339.088
-337.868
-335.788
-338.924
-341.363
-344.493
-343.475
-340.569
-337.812
-336.778
-339.407
-334.615
-334.748
-340.484
-335.544
-339.191
-333.995
-338.183
-342.365
-336.833
-329.889
-334.879
-339.922
-340.355
-338.738
-339.327
-341.888
-338.948
-340.925
-337.025
-339.169
-340.844
-344.475
-348.085
-336.376
-337.264
-336.500
-338.296
-342.598
-343.535
-339.644
-342.261
-340.008
-335.730
-345.218
-336.236
-337.748
-339.604
-340.073
-341.895
-339.549
-338.495
-344.023
-343.161
-339.963
-340.296
-340.414
-337.455
-338.746
-334.490
-344.907
-343.723
-337.032
-336.414
-339.284
-341.598
-335.557
-343.516
-337.884
-335.426
-337.914
-335.200
-333.761
-338.984
-340.965
-345.009
-342.431
-339.188
-334.348
-334.656
-333.770
-339.962
-337.171
-336.622
-336.413
-336.527
-334.086
-337.699
-341.555
-342.292
-338.335
-340.010
-339.722
-338.541
-338.667
-337.281
-341.588
-336.493
-338.889
-338.377
-341.800
-340.853
-340.906
-339.513
-338.093
-347.217
-336.631
-336.116
-338.332
-340.006
-339.646
-338.883
-339.742
-340.230
-336.275
-333.500
-336.190
-338.877
-336.341
-337.386
-339.927
-341.326
-338.359
-337.986
-337.089
-335.767
-340.396
-339.825
-342.213
-340.080
-337.788
-339.210
-337.307
-343.579
-337.703
-339.999
-336.053
-340.187
-340.406
-343.392
-341.180
-336.960
-338.295
-340.179
-344.273
-337.522
-337.372
-340.700
-337.333
-335.393
-340.813
-340.018
-335.476
-337.907
-340.040
-343.357
-336.829
-338.858
-339.732
-337.436
-343.180
-340.833
-341.095
-338.769
-345.998
-344.101
-341.900
-343.982
-337.715
-334.835
-346.431
-346.171
-339.034
-343.106
-337.888
-337.671
-343.084
-344.073
-339.853
-336.689
-332.567
-339.996
-333.344
-338.262
-339.093
-334.183
-343.109
-339.257
-334.518
-342.436
-338.680
-343.238
-341.011
-339.964
-330.454
-338.627
-343.283
-335.689
-342.456
-341.969
-337.529
-338.534
-344.606
-337.751
-341.825
-341.315
-340.512
-341.122
-339.626
-338.893
-341.704
-341.888
-340.237
-339.929
-337.370
-337.224
-337.679
-335.805
-339.479
-342.640
-341.461
-340.925
-338.929
-342.327
-340.135
-341.452
-340.597
-340.996
-340.026
-336.910
-345.784
-343.039
-339.123
-342.533
-337.607
-333.953
-341.712
-344.295
-338.763
-341.152
-338.333
-336.147
-335.174
-336.460
-343.562
-345.467
-343.359
-340.497
-342.365
-345.736
-336.875
-337.594
-341.157
-340.332
-337.932
-342.959
-337.779
-335.641
-342.229
-340.617
-339.144
-342.789
-343.298
-338.888
-342.154
-339.057
-333.241
-330.409
-341.963
-341.160
-342.426
-342.582
-338.975
-341.499
-340.675
-333.690
-338.620
-341.396
-341.876
-335.800
-340.795
-337.135
-337.022
-337.635
-339.996
-343.047
-337.935
-341.217
-341.491
-341.702
-339.629
-334.544
-339.411
-335.653
-337.462
-339.554
-339.016
-338.515
-344.265
-339.452
-339.965
-338.568
-341.375
-340.601
-337.264
-337.983
-342.332
-338.408
-339.231
-338.782
-335.351
-339.773
-335.689
-338.701
-338.994
-338.677
-333.588
-336.644
-332.977
-333.980
-341.562
-337.610
-338.087
-341.095
-345.217
-342.761
-343.976
-341.334
-343.387
-337.117
-336.232
-338.249
-339.884
-339.067
-345.654
-343.960
-340.579
-342.402
-345.210
-343.999
-337.739
-336.481
-340.647
-334.866
-336.382
-336.592
-337.665
-337.037
-335.877
-334.488
-339.188
-340.170
-336.921
-339.694
-335.942
-336.805
-336.503
-339.008
-342.146
-341.668
-339.018
-340.692
-344.918
-339.847
-336.363
-333.478
-338.189
-338.173
-334.706
-335.133
-341.163
-340.337
-341.343
-337.459
-342.628
-342.071
-343.266
-341.345
-338.399
-337.393
-339.225
-337.782
-339.791
-339.614
-339.038
-343.798
-337.798
-335.271
-342.790
-340.096
-341.663
-338.768
-339.987
-339.113
-339.679
-340.375
-341.685
-340.797
-339.309
-342.470
-337.050
-341.603
-340.667
-341.267
-342.073
-343.692
-340.903
-342.296
-334.099
-340.322
-344.688
-341.254
-342.085
-344.831
-342.526
-341.783
-336.034
-339.498
-336.474
-340.221
-340.684
-340.710
-335.734
-338.106
-329.801
-339.398
-336.409
-337.450
-340.508
-339.858
-338.623
-337.517
-339.886
-338.981
-344.368
-341.624
-339.357
-336.530
-339.388
-337.520
-341.876
-340.890
-337.535
-338.682
-339.177
-337.272
-340.091
-342.702
-339.213
-338.426
-339.901
-342.414
-339.826
-339.796
-341.027
-338.128
-344.732
-340.398
-340.198
-337.941
-344.698
-340.801
-342.059
-339.508
-338.888
-342.383
-339.065
-340.555
-336.112
-338.771
-342.839
-339.561
-337.199
-335.836
-336.580
-340.935
-337.390
-339.574
-340.877
-335.662
-337.956
-334.700
-337.441
-339.770
-341.066
-342.227
-342.790
-338.600
-337.045
-339.657
-339.144
-338.945
-341.559
-336.092
-339.993
-337.928
-336.946
-341.909
-341.950
-339.127
-342.469
-340.476
-335.525
-339.191
-346.904
-339.585
-339.911
-340.663
-338.182
-337.331
-339.445
-343.869
-336.934
-335.401
-335.210
-338.471
-338.973
-340.524
-341.807
-339.757
-340.202
-343.821
-342.138
-340.816
-337.698
-337.251
-338.661
-336.023
-338.618
-335.678
-335.563
-339.210
-333.084
-342.630
-343.132
-338.027
-342.742
-342.209
-347.952
-338.609
-335.088
-336.858
-342.723
-336.995
-336.454
-335.728
-341.478
-337.528
-337.669
-337.685
-338.166
-340.021
-334.450
-333.044
-339.331
-337.336
-340.345
-339.130
-336.799
-342.198
-339.463
-335.609
-337.758
-341.549
-341.143
-339.138
-345.738
-339.029
-338.182
-342.034
-334.826
-333.790
-338.686
-336.773
-338.469
-336.252
-339.564
-336.924
-336.426
-335.302
-341.770
-339.886
-343.745
-338.609
-342.937
-339.691
-341.038
-336.415
-335.586
-338.886
-338.012
-337.198
-338.621
-344.458
-341.654
-339.549
-343.314
-338.987
-339.414
-333.499
-342.839
-338.888
-336.975
-338.274
-343.507
-342.433
-339.629
-336.883
-336.431
-333.209
-342.797
-341.370
-337.729
-333.884
-338.504
-339.124
-342.957
-339.642
-341.831
-341.314
-338.256
-331.730
-341.190
-338.157
-338.224
-341.019
-340.073
-340.015
-339.498
-342.176
-338.034
-337.938
-340.666
-343.555
-338.122
-339.921
-338.911
-340.685
-337.161
-337.967
-342.196
-342.343
-336.025
-339.875
-344.407
-341.194
-335.878
-338.536
-340.701
-338.950
-339.003
-340.068
-336.269
-337.689
-339.824
-338.212
-337.449
-336.936
-343.022
-343.003
-334.884
-337.363
-337.493
-338.994
-338.514
-336.897
-340.262
-338.635
-339.323
-343.202
-338.966
-343.412
-337.885
-338.825
-341.634
-341.955
-337.420
-338.060
-341.077
-336.920
-338.217
-337.450
-341.413
-335.709
-344.583
-342.470
-336.327
-336.164
-337.998
-337.745
-344.228
-338.981
-338.458
-339.861
-347.169
-341.438
-342.634
-338.742
-341.166
-340.053
-340.490
-339.634
-336.547
-335.265
-342.126
-340.768
-339.775
-336.406
-336.418
-335.869
-338.620
-338.346
-339.992
-340.709
-338.348
-338.229
-344.911
-341.604
-339.572
-341.714
-333.986
-342.447
-341.053
-342.169
-334.219
-341.613
-339.206
-339.093
-340.073
-336.896
-339.111
-335.958
-336.914
-339.978
-338.339
-341.456
-348.150
-340.630
-341.214
-334.282
-336.934
-338.675
-343.254
-340.368
-335.938
-342.018
-340.861
-337.430
-339.411
-335.991
-338.866
-338.065
-340.746
-337.371
-336.082
-343.747
-339.843
-335.670
-339.971
-340.134
-338.217
-338.826
-340.098
-340.922
-341.136
-335.047
-339.615
-343.546
-341.395
-342.420
-340.586
-331.845
-336.079
-334.404
-329.699
-339.265
-342.021
-340.617
-341.398
-336.338
-340.236
-343.063
-338.520
-340.130
-338.572
-338.499
-337.342
-340.101
-336.203
-331.970
-338.629
-345.224
-337.522
-336.855
-340.711
-334.883
-338.368
-336.391
-339.068
-339.243
-339.803
-341.054
-339.488
-346.007
-338.272
-335.041
-338.020
-341.651
-341.559
-335.169
-342.543
-338.021
-339.996
-338.670
-340.984
-341.317
-340.933
-342.367
-338.436
-340.711
-335.257
-338.805
-341.789
-336.884
-339.987
-341.961
-339.872
-340.709
-345.104
-342.028
-338.600
-333.856
-339.131
-338.740
-338.988
-338.186
-341.364
-343.900
-336.846
-342.012
-347.395
-344.903
-343.913
-342.502
-339.217
-337.647
-338.278
-340.271
-340.737
-337.544
-339.195
-342.847
-339.132
-341.365
-335.751
-336.946
-337.252
-335.282
-339.240
-339.127
-344.637
-340.647
-339.450
-339.126
-342.347
-337.210
-338.025
-340.817
-338.725
-332.323
-341.191
-335.267
-341.790
-340.686
-338.308
-339.142
-335.027
-341.351
-341.707
-342.794
-338.716
-342.680
-343.217
-340.339
-341.687
-339.499
-339.938
-340.722
-340.124
-341.297
-338.162
-338.112
-337.484
-340.642
-340.826
-342.251
-341.893
-342.545
-329.797
-335.379
-339.357
-336.128
-342.396
-342.823
-342.631
-342.292
-341.924
-341.053
-337.553
-340.015
-339.390
-339.213
-333.933
-338.732
-344.127
-340.102
-337.178
-340.110
-340.619
-337.637
-336.712
-340.310
-344.610
-344.003
-341.739
-339.112
-339.332
-340.772
-342.619
-341.696
-338.590
-335.678
-340.115
-338.080
-340.712
-344.212
-333.960
-337.310
-341.259
-342.906
-338.234
-344.052
-340.725
-336.715
-337.558
-337.730
-340.998
-342.862
-341.039
-336.509
-343.628
-343.624
-339.305
-338.799
-343.761
-341.934
-337.295
-339.362
-339.192
-333.077
-336.712
-337.699
-339.605
-341.301
-340.440
-340.945
-341.417
-339.978
-329.275
-338.912
-342.751
-341.945
-338.455
-339.462
-342.440
-342.102
-339.542
-340.160
-337.308
-337.482
-336.845
-337.846
-346.300
-336.214
-343.568
-341.487
-340.308
-341.103
-340.670
-338.262
-338.772
-339.044
-338.952
-338.090
-342.562
-336.875
-340.956
-342.082
-338.729
-344.373
-345.133
-341.839
-340.788
-334.732
-338.939
-338.873
-334.948
-341.599
-343.471
-343.989
-343.784
-339.909
-340.720
-338.110
-341.866
-339.544
-338.168
-338.608
-339.001
-340.583
-338.521
-335.359
-341.083
-343.115
-340.157
-341.002
-341.404
-340.448
-341.742
-337.982
-338.383
-337.843
-338.109
-337.862
-334.710
-341.646
-341.639
-335.701
-338.229
-340.307
-341.393
-337.889
-340.371
-338.105
-343.142
-339.463
-337.779
-335.787
-338.982
-339.604
-340.645
-344.683
-340.485
-343.500
-336.735
-337.532
-331.929
-339.906
-336.120
-336.227
-336.634
-336.757
-337.196
-337.447
-339.497
-342.528
-339.291
-340.370
-337.327
-336.097
-338.411
-337.809
-341.367
-336.577
-341.648
-342.302
-337.650
-336.657
-338.551
-335.308
-335.780
-340.405
-335.931
-339.476
-342.556
-338.388
-343.090
-339.195
-336.906
-337.921
-339.698
-340.792
-337.265
-343.304
-342.403
-342.702
-338.598
-340.731
-341.084
-338.646
-337.247
-339.775
-338.336
-336.970
-339.633
-341.063
-340.242
-339.272
-336.972
-339.611
-338.347
-336.004
-336.462
-336.544
-339.814
-341.590
-337.943
-336.818
-343.567
-337.722
-344.293
-336.004
-342.857
-341.198
-339.467
-344.817
-342.012
-338.908
-337.902
-337.438
-338.731
-338.904
-337.174
-335.264
-341.626
-340.811
-339.180
-344.185
-339.129
-337.423
-340.830
-344.805
-339.331
-337.351
-335.962
-334.337
-338.637
-337.781
-339.145
-339.603
-344.476
-336.912
-338.864
-338.671
-337.889
-340.258
-338.046
-340.901
-338.313
-340.663
-339.208
-337.908
-338.123
-338.162
-341.383
-343.419
-337.201
-332.772
-344.856
-340.736
-339.488
-335.390
-338.076
-341.157
-335.830
-339.730
-338.132
-338.463
-339.802
-341.398
-336.125
-337.252
-342.663
-336.377
-340.397
-341.116
-333.773
-342.100
-332.233
-339.824
-338.487
-336.465
-338.955
-339.791
-337.617
-343.666
-337.213
-332.916
-341.547
-341.379
-338.236
-339.845
-341.242
-340.021
-335.515
-337.299
-339.743
-341.097
-338.160
-341.688
-339.247
-339.206
-332.420
-335.690
-340.582
-337.978
-336.290
-338.881
-337.107
-338.834
-343.292
-338.469
-341.528
-344.885
-338.670
-342.099
-341.284
-338.133
-340.498
-341.720
-335.020
-342.497
-342.256
-340.387
-331.610
-333.562
-338.153
-336.799
-342.654
-341.442
-334.424
-339.971
-337.143
-336.796
-337.717
-337.450
-347.470
-345.314
-335.715
-340.531
-334.609
-338.827
-340.403
-341.164
-339.687
-337.519
-339.412
-339.083
-344.157
-337.944
-338.784
-340.857
-346.013
-343.853
-338.760
-339.289
-332.302
-340.041
-338.892
-341.566
-339.437
-342.833
-337.695
-335.883
-338.748
-339.597
-339.714
-338.245
-328.695
-334.047
-337.741
-337.620
-335.604
-337.895
-337.588
-333.783
-340.297
-337.159
-339.164
-337.114
-339.635
-340.760
-340.465
-337.062
-336.068
-340.167
-336.221
-337.991
-342.113
-339.962
-335.508
-337.718
-340.680
-339.406
-338.890
-339.065
-337.950
-339.983
-341.767
-338.199
-335.538
-341.292
-335.646
-337.751
-340.730
-344.704
-339.567
-338.011
-339.769
-338.456
-338.090
-334.050
-341.161
-343.454
-341.790
-341.244
-338.080
-333.879
-339.801
-338.351
-342.476
-338.628
-338.237
-342.637
-341.094
-337.932
-338.119
-344.929
-344.297
-341.639
-338.877
-341.805
-341.751
-342.139
-336.855
-339.830
-334.991
-339.430
-337.122
-337.670
-339.544
-340.752
-338.416
-339.540
-341.373
-335.984
-334.983
-340.082
-344.050
-338.681
-336.992
-330.024
-341.602
-339.206
-347.189
-341.060
-340.322
-339.065
-340.413
-336.603
-348.142
-337.941
-337.508
-339.280
-339.165
-334.209
-341.872
-341.479
-340.388
-337.966
-344.105
-341.348
-337.489
-342.792
-340.509
-337.345
-338.706
-338.233
-334.834
-340.813
-338.403
-335.153
-339.795
-341.985
-338.098
-338.922
-343.954
-340.279
-344.193
-340.558
-338.482
-342.087
-339.283
-338.782
-346.902
-346.804
-340.597
-338.663
-342.312
-343.185
-338.201
-340.380
-345.204
-336.997
-341.560
-341.359
-339.415
-338.501
-341.088
-337.568
-333.707
-338.375
-348.478
-339.111
-339.869
-341.319
-339.413
-334.942
-340.544
-337.475
-335.934
-342.818
-341.305
-338.804
-337.177
-340.212
-340.825
-341.278
-344.595
-339.910
-339.819
-333.290
-332.488
-344.401
-334.511
-341.609
-346.048
-342.989
-337.762
-339.091
-338.471
-341.165
-343.596
-339.129
-343.671
-338.643
-341.232
-341.229
-339.574
-335.715
-339.156
-338.449
-332.608
-339.557
-340.176
-340.288
-340.956
-338.046
-345.316
-340.680
-341.463
-339.165
-340.827
-342.752
-338.549
-340.741
