# Supplementary material for: A Fast and Efficient Approach for Genomic Selection with High-Density Markers
Source: G3 (Bethesda). 2012 Oct 1;2(10):1179–84. doi: 10.1534/g3.112.003822 (PMC3464110; doi:10.1534/g3.112.003822)
Supplement: Supporting Information [file supp_2.10.1179_FileS1.zip › Rep1_50/Rep17/TBV4]

-341.970
-339.977
-344.125
-341.673
-336.899
-338.937
-335.989
-342.291
-334.897
-338.894
-334.276
-340.318
-345.295
-344.331
-343.371
-342.459
-341.627
-341.129
-343.748
-341.633
-339.510
-340.247
-341.275
-339.460
-343.619
-336.674
-334.908
-336.197
-345.613
-341.143
-337.680
-337.159
-340.104
-340.309
-337.753
-340.686
-337.528
-338.814
-340.987
-340.271
-343.940
-337.750
-345.408
-343.527
-331.559
-338.540
-339.890
-339.049
-339.813
-339.988
-338.613
-337.859
-341.006
-342.695
-338.635
-338.696
-339.619
-342.334
-334.412
-339.267
-340.688
-336.412
-336.934
-339.559
-341.446
-341.712
-340.369
-340.230
-341.254
-335.538
-338.208
-341.329
-339.695
-343.868
-334.313
-340.650
-334.410
-337.271
-343.266
-344.424
-337.213
-337.461
-337.514
-338.923
-338.139
-341.158
-336.077
-337.985
-338.580
-337.324
-340.301
-341.420
-338.510
-336.812
-338.576
-339.479
-340.064
-342.715
-339.651
-341.380
-343.223
-340.638
-337.292
-342.276
-337.483
-338.467
-342.322
-340.893
-335.284
-337.146
-340.218
-341.212
-341.970
-341.988
-341.524
-341.765
-341.014
-341.611
-339.974
-339.504
-339.678
-335.451
-341.518
-341.287
-338.544
-336.437
-337.718
-337.924
-339.752
-341.758
-342.981
-341.998
-337.609
-342.390
-339.603
-341.959
-335.977
-338.503
-332.530
-342.014
-340.968
-339.611
-341.063
-339.922
-342.550
-339.770
-345.517
-341.660
-344.190
-345.534
-342.404
-344.399
-333.113
-337.134
-333.701
-339.462
-343.331
-341.299
-337.634
-332.829
-336.908
-341.179
-334.436
-337.981
-340.927
-341.124
-339.717
-337.010
-339.293
-341.904
-335.435
-338.662
-341.806
-340.241
-338.361
-338.587
-340.789
-337.532
-337.150
-337.648
-344.619
-335.804
-338.374
-341.625
-339.503
-342.175
-337.756
-341.419
-342.040
-343.468
-339.053
-340.351
-342.029
-341.528
-342.174
-340.482
-341.646
-335.580
-335.334
-339.042
-337.399
-339.410
-342.231
-337.064
-341.865
-343.213
-344.522
-339.294
-345.673
-341.133
-339.971
-340.433
-339.736
-340.017
-339.688
-340.649
-342.303
-340.830
-344.851
-339.532
-339.072
-336.047
-345.002
-342.878
-335.464
-341.676
-341.051
-340.347
-339.959
-339.175
-338.826
-340.901
-343.912
-337.349
-338.334
-338.358
-333.780
-336.737
-334.848
-336.575
-347.911
-346.789
-344.834
-340.386
-342.865
-339.621
-336.304
-337.733
-337.934
-334.276
-341.269
-340.682
-334.055
-338.214
-342.841
-341.677
-336.185
-339.866
-346.180
-340.176
-329.072
-336.713
-340.186
-340.170
-343.219
-343.727
-337.748
-339.780
-335.643
-338.043
-339.630
-337.799
-340.916
-339.949
-339.157
-341.422
-336.700
-336.483
-341.487
-341.548
-341.148
-340.990
-343.772
-343.639
-335.450
-338.887
-335.944
-338.649
-339.259
-336.576
-338.789
-337.350
-339.612
-343.330
-341.263
-337.942
-337.595
-338.350
-339.305
-339.912
-341.247
-344.140
-343.245
-337.267
-339.311
-337.503
-333.593
-337.435
-340.182
-340.577
-340.882
-340.431
-340.451
-341.891
-339.707
-341.387
-343.968
-340.526
-338.880
-336.666
-340.382
-338.734
-331.081
-337.099
-334.145
-336.594
-338.261
-340.236
-339.456
-339.524
-335.353
-335.283
-340.173
-339.153
-334.451
-334.872
-339.816
-341.195
-334.993
-336.972
-337.343
-328.713
-338.248
-342.625
-340.132
-338.153
-336.402
-337.158
-338.079
-336.177
-348.872
-339.157
-336.666
-339.701
-339.070
-339.234
-335.724
-342.268
-336.617
-335.939
-340.425
-340.318
-339.812
-335.461
-337.862
-335.382
-337.585
-338.035
-340.187
-339.319
-341.095
-344.288
-339.942
-339.385
-341.086
-338.246
-342.107
-338.671
-339.366
-340.951
-332.431
-340.681
-340.512
-343.244
-342.369
-337.595
-339.907
-339.493
-338.772
-334.844
-334.194
-336.286
-339.722
-338.543
-342.707
-341.157
-340.561
-339.233
-341.348
-341.403
-336.523
-338.359
-339.324
-339.102
-342.662
-340.311
-333.795
-335.758
-337.986
-338.597
-344.560
-339.969
-337.516
-336.006
-340.012
-340.175
-338.724
-336.868
-339.656
-343.461
-335.257
-339.679
-339.869
-340.328
-340.500
-338.690
-337.948
-335.075
-337.083
-338.656
-333.408
-336.920
-329.544
-337.050
-340.522
-341.445
-342.604
-341.157
-347.216
-340.925
-342.513
-344.434
-338.048
-337.909
-338.367
-336.658
-345.617
-340.779
-337.079
-341.618
-342.467
-335.721
-343.498
-343.834
-343.439
-339.849
-331.630
-338.594
-343.796
-342.884
-338.508
-341.151
-339.466
-340.911
-339.821
-336.204
-340.204
-334.810
-339.093
-338.663
-339.783
-341.110
-342.749
-335.709
-344.070
-341.001
-336.212
-335.891
-341.779
-340.758
-338.265
-340.666
-338.683
-340.762
-341.582
-341.279
-338.418
-339.718
-342.158
-341.492
-342.715
-339.167
-343.398
-339.972
-340.813
-342.137
-330.491
-337.425
-337.500
-339.787
-336.482
-339.833
-343.299
-339.326
-339.497
-337.649
-342.047
-341.245
-340.897
-342.576
-338.242
-336.338
-334.137
-333.747
-339.106
-336.738
-340.107
-342.749
-345.104
-340.193
-340.296
-337.991
-342.187
-344.779
-339.765
-337.234
-332.254
-337.579
-341.056
-338.977
-341.875
-340.264
-338.998
-341.667
-335.759
-340.420
-338.782
-339.673
-338.910
-344.635
-338.157
-340.988
-336.969
-337.055
-341.681
-340.722
-339.447
-341.031
-341.463
-340.105
-335.626
-338.053
-330.476
-334.540
-341.946
-341.408
-337.739
-346.399
-340.813
-337.724
-331.101
-344.728
-343.072
-341.550
-338.864
-341.188
-342.272
-345.977
-335.699
-340.879
-341.113
-340.243
-335.610
-339.974
-340.841
-341.272
-348.196
-347.595
-338.708
-335.069
-340.211
-338.250
-342.124
-340.119
-339.190
-335.998
-341.110
-337.209
-338.001
-338.086
-337.053
-336.953
-345.159
-338.541
-341.720
-341.408
-333.460
-337.279
-338.094
-338.706
-341.226
-340.120
-333.913
-338.396
-340.422
-338.752
-337.752
-336.522
-330.299
-334.983
-343.291
-342.761
-333.403
-339.804
-337.060
-337.482
-335.325
-338.411
-343.773
-340.466
-334.811
-337.750
-340.088
-341.869
-333.397
-339.729
-334.719
-339.009
-338.237
-336.894
-341.744
-340.532
-345.409
-344.694
-344.371
-339.925
-341.094
-334.300
-342.338
-339.997
-337.969
-338.588
-340.122
-338.718
-342.289
-341.474
-336.853
-337.993
-338.789
-342.550
-339.326
-340.040
-338.775
-343.318
-334.762
-341.524
-338.648
-338.780
-336.223
-341.922
-336.826
-339.104
-342.956
-343.463
-340.900
-342.285
-340.160
-339.164
-340.303
-343.169
-333.611
-339.736
-341.844
-340.472
-340.387
-335.585
-339.447
-340.242
-338.428
-339.728
-339.219
-339.762
-340.344
-332.953
-343.235
-341.662
-341.180
-340.845
-334.611
-335.740
-338.260
-345.379
-342.369
-343.013
-341.884
-342.522
-339.174
-340.644
-338.396
-345.042
-338.126
-337.502
-340.802
-341.977
-343.126
-341.330
-333.011
-330.716
-331.097
-339.139
-337.558
-338.616
-338.260
-340.780
-336.903
-338.138
-339.396
-341.249
-343.135
-341.493
-343.124
-340.526
-337.912
-337.769
-332.204
-345.227
-337.739
-335.352
-340.564
-335.890
-339.894
-335.029
-337.234
-336.570
-333.271
-339.497
-331.586
-338.520
-337.989
-338.928
-331.470
-340.207
-341.918
-339.747
-340.748
-340.531
-337.464
-339.017
-341.554
-342.215
-339.479
-339.303
-340.910
-336.809
-334.402
-335.317
-341.769
-345.277
-342.433
-336.916
-333.149
-337.609
-344.064
-342.378
-340.195
-340.577
-339.141
-340.214
-337.746
-337.767
-345.775
-336.465
-338.527
-339.357
-343.097
-341.280
-337.537
-336.506
-342.467
-341.403
-343.797
-339.577
-340.547
-339.271
-334.307
-342.751
-340.780
-339.584
-338.588
-341.248
-337.912
-339.476
-337.220
-342.391
-332.917
-339.937
-340.032
-339.153
-340.670
-342.498
-337.336
-336.971
-344.456
-334.522
-346.345
-343.162
-342.526
-338.383
-338.925
-337.760
-341.177
-339.373
-338.302
-339.515
-339.599
-339.180
-338.044
-340.008
-333.575
-334.307
-339.665
-341.114
-334.953
-337.896
-339.732
-338.023
-341.661
-339.131
-339.610
-334.529
-341.609
-342.233
-339.004
-336.966
-342.111
-342.312
-336.745
-338.805
-343.657
-339.828
-341.633
-343.941
-335.344
-334.220
-340.283
-339.900
-339.335
-336.861
-336.006
-339.904
-338.672
-341.514
-339.925
-340.181
-338.525
-337.233
-341.329
-341.666
-339.668
-341.451
-340.483
-338.481
-333.427
-337.665
-337.744
-338.705
-340.297
-335.782
-341.036
-341.442
-339.728
-339.249
-341.215
-338.911
-342.027
-337.607
-338.840
-341.114
-343.072
-341.443
-334.563
-338.598
-339.522
-338.507
-341.265
-339.405
-336.123
-331.434
-333.050
-337.090
-334.946
-335.394
-338.123
-340.360
-340.194
-337.434
-340.816
-336.318
-337.372
-337.333
-341.614
-341.119
-340.311
-339.835
-335.761
-335.318
-338.772
-337.208
-338.771
-338.288
-336.069
-336.638
-340.853
-343.690
-346.152
-341.060
-337.110
-339.844
-340.053
-339.334
-340.419
-339.071
-337.941
-339.794
-332.935
-336.373
-336.160
-343.373
-335.858
-338.410
-339.529
-342.104
-342.286
-337.585
-330.591
-340.237
-338.789
-339.262
-342.535
-341.693
-338.718
-339.353
-335.843
-336.933
-339.397
-337.843
-337.370
-337.225
-339.944
-337.187
-342.456
-341.921
-339.796
-334.140
-335.696
-339.783
-339.107
-342.339
-339.036
-343.838
-336.594
-336.193
-336.884
-338.433
-339.765
-339.583
-341.387
-340.389
-343.638
-338.796
-339.965
-336.365
-340.099
-342.574
-338.836
-337.997
-332.714
-339.263
-337.215
-338.613
-338.982
-340.949
-336.062
-333.809
-338.635
-337.148
-338.276
-337.339
-336.544
-339.101
-341.238
-341.334
-339.491
-340.512
-342.074
-342.428
-339.042
-341.875
-341.254
-339.763
-340.693
-336.680
-339.734
-343.191
-339.721
-334.277
-345.171
-340.364
-326.607
-337.532
-336.687
-339.079
-338.453
-340.558
-339.511
-338.351
-337.489
-341.086
-336.635
-339.808
-343.511
-336.923
-337.366
-343.423
-343.708
-338.262
-345.423
-339.220
-342.098
-341.040
-340.175
-341.842
-341.252
-342.347
-342.628
-340.830
-338.828
-344.659
-342.050
-340.605
-341.825
-339.704
-340.786
-340.079
-337.192
-336.153
-338.520
-336.549
-338.942
-333.698
-339.467
-339.381
-338.522
-337.283
-337.851
-337.263
-340.462
-340.234
-339.098
-337.919
-332.642
-336.728
-339.115
-341.375
-336.925
-337.575
-335.351
-338.103
-338.994
-337.811
-334.880
-337.830
-343.271
-337.911
-331.165
-336.255
-339.685
-334.589
-343.740
-342.979
-340.892
-342.623
-337.821
-341.922
-336.057
-333.290
-342.014
-339.530
-340.194
-341.022
-336.882
-336.691
-340.384
-344.234
-339.992
-340.563
-341.109
-336.830
-338.261
-338.857
-340.854
-339.695
-335.459
-336.791
-339.758
-335.305
-339.450
-339.282
-335.903
-334.780
-344.466
-338.013
-340.673
-340.065
-341.073
-339.054
-336.543
-338.286
-338.633
-337.979
-342.667
-344.418
-342.980
-341.905
-334.181
-338.268
-339.930
-339.929
-338.925
-342.677
-333.868
-331.998
-341.804
-340.753
-335.664
-338.058
-334.949
-333.605
-337.964
-335.462
-338.384
-333.181
-338.217
-341.107
-343.594
-341.426
-343.291
-338.818
-334.426
-340.728
-335.154
-328.704
-338.509
-337.236
-339.216
-340.638
-342.204
-340.628
-334.673
-342.254
-339.344
-340.213
-340.993
-345.896
-342.812
-344.082
-345.294
-340.271
-342.307
-338.781
-346.527
-343.127
-342.304
-338.482
-343.934
-340.577
-342.230
-341.656
-335.209
-340.299
-339.283
-340.637
-347.987
-340.268
-338.923
-338.203
-342.770
-341.908
-344.199
-343.766
-338.727
-340.306
-338.656
-341.307
-339.657
-343.907
-338.365
-339.820
-334.117
-336.187
-343.850
-342.837
-338.067
-337.204
-343.042
-340.106
-339.601
-337.670
-343.710
-339.392
-341.880
-339.738
-344.918
-345.303
-336.913
-335.022
-338.996
-339.559
-337.344
-342.133
-341.726
-337.544
-339.828
-340.929
-340.167
-340.329
-341.342
-340.669
-336.015
-341.760
-338.251
-338.251
-336.569
-334.581
-341.018
-337.337
-340.156
-336.814
-334.743
-340.055
-337.159
-340.566
-344.114
-337.465
-344.144
-342.496
-338.295
-337.771
-338.594
-337.937
-340.158
-336.336
-339.272
-336.135
-337.524
-338.395
-340.858
-340.971
-336.755
-338.120
-332.090
-336.893
-335.996
-341.975
-335.146
-338.642
-339.769
-338.838
-341.693
-340.881
-342.530
-339.993
-338.182
-336.826
-334.488
-338.572
-338.378
-339.719
-343.004
-337.248
-338.757
-342.402
-336.723
-336.762
-343.597
-344.740
-338.423
-337.904
-341.994
-341.696
-337.380
-337.184
-345.774
-344.683
-338.319
-334.096
-331.022
-339.383
-339.731
-336.074
-338.966
-342.126
-338.022
-337.617
-346.320
-344.413
-340.335
-343.638
-337.267
-342.054
-343.750
-343.673
-340.421
-337.612
-334.509
-336.881
-336.003
-339.272
-340.986
-342.532
-336.538
-341.548
-343.206
-339.966
-341.667
-338.732
-333.350
-338.292
-340.814
-341.253
-340.996
-339.993
-346.545
-346.001
-340.950
-339.211
-342.353
-343.649
-339.352
-339.784
-338.406
-339.803
-341.747
-337.149
-339.936
-340.547
-342.881
-343.928
-339.306
-345.638
-342.104
-339.382
-335.123
-339.901
-340.955
-340.513
-336.286
-339.084
-332.313
-335.255
-344.468
-338.134
-339.650
-341.208
-343.032
-335.439
-346.530
-346.297
-335.879
-341.261
-336.059
-341.088
-340.769
-341.551
-340.561
-344.455
-340.701
-341.473
-334.802
-336.723
-340.345
-339.565
-339.812
-337.212
-333.431
-337.747
-341.509
-338.658
-337.920
-336.238
-343.034
-336.904
-339.810
-343.670
-339.704
-340.726
-342.141
-339.345
-342.440
-345.235
-335.701
-338.319
-337.049
-339.330
-337.403
-334.592
-341.555
-341.720
-341.956
-339.074
-338.881
-336.663
-339.894
-336.982
-342.146
-343.954
-343.091
-340.765
-335.965
-340.065
-338.893
-340.447
-344.364
-341.858
-341.626
-336.695
-342.132
-335.390
-342.423
-336.202
-342.950
-334.911
-342.469
-343.416
-338.325
-341.260
-345.820
-341.649
-331.204
-335.696
-339.491
-339.557
-338.605
-339.682
-339.976
-333.519
-337.988
-342.243
-343.715
-340.216
-339.036
-338.156
-341.233
-339.596
-344.128
-337.400
-331.274
-339.875
-333.738
-340.324
-337.149
-338.071
-338.170
-335.606
-336.366
-338.835
-337.462
-337.357
-348.274
-344.760
-339.989
-341.071
-340.918
-339.199
-331.970
-337.323
-338.564
-340.144
-341.781
-345.488
-343.777
-339.579
-345.470
-338.894
-335.504
-337.057
-340.960
-335.967
-342.163
-340.296
-336.461
-335.073
-336.992
-337.491
-338.500
-342.190
-339.033
-339.451
-338.833
-341.556
-334.810
-339.733
-339.246
-338.397
-339.815
-336.565
-344.086
-342.782
-346.140
-344.488
-336.260
-337.869
-340.903
-341.942
-334.344
-339.285
-338.378
-338.512
-334.596
-334.374
-340.397
-341.095
-335.561
-335.885
-341.878
-336.657
-341.598
-339.678
-341.105
-335.534
-337.429
-337.561
-341.178
-340.557
-333.523
-340.143
-339.883
-335.449
-334.508
-342.494
-333.809
-341.751
-338.466
-339.110
-342.255
-341.518
-338.213
-340.250
-339.952
-337.098
-337.169
-337.381
-342.120
-341.188
-342.026
-334.708
-336.626
-334.090
-339.851
-338.912
-341.318
-339.100
-341.517
-339.096
-341.309
-341.857
-337.971
-340.899
-342.430
-341.572
-344.373
-339.548
-337.541
-338.336
-336.098
-340.944
-334.649
-335.485
-346.130
-347.240
-340.380
-341.818
-336.279
-340.868
-337.257
-340.225
-342.571
-341.993
-338.060
-340.332
-339.054
-340.501
-342.560
-339.066
-339.460
-339.438
-341.068
-338.283
-335.237
-343.371
-340.072
-339.819
-343.956
-342.323
-338.605
-340.396
-336.894
-335.322
-341.088
-338.684
-339.373
-336.028
-339.733
-339.027
-345.434
-344.728
-338.196
-340.954
-338.152
-338.068
-344.082
-339.775
-341.771
-341.673
-344.858
-345.337
-335.367
-338.042
-342.465
-336.195
-341.262
-342.852
-337.847
-338.767
-336.908
-339.319
-339.281
-342.235
-341.811
-342.283
-336.298
-341.848
-343.328
-338.656
-342.537
-340.209
-337.657
-339.997
-340.754
-340.033
-337.887
-342.434
-336.423
-337.733
-333.554
-340.663
-343.018
-344.551
-343.497
-342.224
-342.930
-336.644
-342.801
-339.480
-341.538
-337.649
-334.987
-337.909
-344.664
-341.837
-343.442
-340.240
-339.148
-336.760
-338.256
-340.076
-332.521
-340.757
-336.394
-339.841
-340.984
-340.425
-334.115
-336.194
-344.028
-339.036
-337.161
-342.032
-338.597
-340.374
-346.236
-339.715
-331.295
-333.549
-337.590
-340.436
-341.769
-342.294
-339.981
-339.691
-338.895
-339.297
-337.406
-340.940
-342.829
-340.506
-334.329
-340.002
-336.383
-338.163
-340.804
-342.456
-341.365
-341.519
-340.684
-341.730
-335.118
-341.386
-334.379
-342.726
-340.293
-343.581
-338.988
-342.406
-340.128
-340.442
-340.954
-339.681
-340.825
-339.031
-344.226
-336.765
-340.467
-340.213
-338.706
-340.065
-344.104
-338.667
-329.771
-334.583
-340.657
-339.570
-339.385
-337.765
-336.915
-339.612
-338.451
-340.409
-342.548
-342.777
-336.750
-338.368
-331.722
-338.575
-341.648
-335.107
-339.860
-343.669
-341.452
-334.650
-339.077
-337.756
-343.819
-341.245
-341.207
-337.804
-344.210
-340.101
-337.060
-339.905
-332.028
-337.689
-333.525
-341.074
-341.003
-338.937
-340.844
-341.451
-339.992
-334.820
-336.567
-339.046
-342.072
-340.159
-337.263
-337.400
-339.217
-338.584
-339.824
-346.783
-336.964
-335.052
-331.396
-335.786
-340.078
-339.255
-338.437
-335.660
-339.751
-337.058
-340.584
-339.232
-340.059
-342.057
-340.082
-337.857
-342.226
-342.576
-340.449
-337.811
-344.407
-339.940
-338.685
-336.715
-339.431
-334.122
-342.067
-335.431
-343.950
-341.000
-339.662
-341.358
-346.100
-342.798
-344.089
-338.854
-338.584
-337.640
-342.237
-336.020
-336.524
-339.129
-337.117
-341.196
-343.977
-338.699
-335.812
-337.444
-338.487
-341.472
-340.458
-337.705
-340.645
-343.026
-340.528
-343.639
-341.047
-341.470
-339.939
-341.797
-333.662
-340.418
-334.308
-332.440
-335.415
-336.840
-335.103
-339.475
-338.404
-336.655
-338.440
-336.956
-339.140
-341.296
-338.281
-338.251
-335.808
-343.778
-341.651
-336.307
-336.569
-331.836
-340.584
-340.370
-335.453
-334.041
-336.229
-336.873
-340.811
-342.412
-340.938
-335.891
-337.993
-336.998
-345.555
-341.483
-339.225
-341.031
-340.842
-341.161
-340.905
-337.357
-339.424
-339.891
-338.306
-333.662
-340.686
-341.863
-345.798
-340.720
-343.121
-342.445
-338.623
-341.516
-338.996
-339.026
-339.810
-341.405
-336.771
-337.535
-340.646
-340.274
-335.127
-343.196
-343.496
-342.704
-340.080
-336.958
-338.034
-338.086
-336.221
-336.218
-336.119
-339.246
-346.441
-343.340
-332.113
-342.162
-339.469
-342.329
-339.089
-335.623
-338.328
-340.970
-342.524
-335.959
-339.121
-342.092
-347.295
-342.046
-341.669
-342.228
-341.063
-339.279
-341.080
-339.529
-338.560
-340.493
-335.446
-334.487
-340.554
-338.879
-342.401
-341.357
-340.592
-339.173
-339.104
-340.878
-332.764
-335.785
-339.830
-333.983
-333.911
-327.204
-340.956
-339.939
-331.347
-342.447
-338.026
-336.834
-341.806
-336.843
-338.037
-338.369
-327.811
-332.343
-338.801
-341.189
-338.389
-336.425
-337.812
-340.673
-342.955
-337.244
-345.012
-345.796
-337.796
-335.006
-344.398
-343.134
-340.492
-342.124
-344.710
-345.184
-337.028
-338.044
-337.960
-335.258
-337.773
-336.400
