# Supplementary material for: A Fast and Efficient Approach for Genomic Selection with High-Density Markers
Source: G3 (Bethesda). 2012 Oct 1;2(10):1179–84. doi: 10.1534/g3.112.003822 (PMC3464110; doi:10.1534/g3.112.003822)
Supplement: Supporting Information [file supp_2.10.1179_FileS1.zip › Rep1_50/Rep17/TBV5]

-342.381
-338.208
-336.265
-336.606
-338.812
-340.124
-339.112
-339.562
-334.981
-339.764
-342.590
-337.548
-334.850
-338.579
-339.496
-341.010
-343.267
-341.116
-338.866
-339.786
-336.436
-336.553
-344.505
-343.280
-341.004
-339.287
-340.951
-340.391
-337.209
-338.399
-340.508
-339.495
-338.787
-343.777
-334.523
-343.419
-342.631
-341.137
-340.435
-340.405
-340.854
-340.123
-339.447
-338.745
-342.481
-342.436
-339.577
-337.917
-341.240
-341.192
-341.996
-340.123
-339.241
-339.662
-337.820
-342.585
-340.164
-340.483
-338.060
-341.138
-338.271
-342.215
-334.638
-338.779
-340.949
-340.074
-340.967
-333.083
-336.321
-339.747
-343.684
-336.313
-333.052
-343.290
-338.887
-342.060
-339.880
-342.999
-338.356
-334.747
-341.262
-345.990
-333.412
-334.963
-340.862
-341.053
-340.098
-339.869
-344.210
-340.183
-344.394
-338.733
-336.572
-335.536
-338.556
-336.044
-339.582
-339.310
-344.319
-336.998
-343.169
-341.651
-341.880
-342.688
-339.100
-339.090
-340.424
-336.109
-333.482
-329.813
-341.225
-343.412
-338.502
-336.999
-338.580
-338.534
-341.317
-340.410
-338.409
-336.820
-339.277
-339.926
-346.306
-343.851
-338.733
-338.749
-343.703
-341.883
-340.479
-340.298
-340.054
-336.016
-337.346
-334.590
-344.364
-345.085
-339.736
-341.008
-340.687
-340.082
-339.163
-334.383
-345.349
-344.551
-341.386
-344.681
-340.958
-339.835
-328.371
-327.796
-335.231
-337.724
-341.690
-340.324
-339.856
-340.341
-342.757
-341.620
-343.116
-341.586
-343.238
-339.974
-340.108
-342.350
-343.665
-337.608
-339.947
-336.807
-342.999
-338.514
-339.646
-342.624
-338.968
-335.225
-342.137
-340.068
-340.682
-342.879
-341.472
-337.166
-340.560
-338.681
-345.010
-339.799
-339.081
-341.307
-337.846
-341.533
-342.299
-338.952
-336.361
-338.410
-334.444
-335.752
-344.067
-342.299
-340.816
-336.198
-336.547
-335.600
-338.001
-341.243
-341.821
-340.881
-334.366
-340.912
-339.947
-336.394
-343.871
-340.199
-340.752
-336.962
-339.558
-341.314
-333.367
-333.269
-337.416
-344.710
-338.763
-333.203
-338.226
-339.763
-338.600
-340.628
-342.197
-334.962
-337.437
-340.850
-339.523
-343.817
-338.349
-334.344
-338.865
-339.413
-336.570
-344.555
-337.968
-339.412
-334.579
-340.791
-337.442
-333.655
-343.203
-344.485
-339.794
-338.438
-338.432
-339.761
-332.090
-338.075
-342.088
-342.571
-340.125
-339.151
-333.581
-341.146
-339.506
-337.642
-337.157
-338.070
-340.329
-338.404
-338.772
-340.182
-339.788
-340.599
-338.519
-340.645
-340.465
-339.993
-339.787
-339.405
-339.605
-339.189
-337.802
-336.880
-340.250
-337.420
-337.874
-338.138
-341.299
-341.268
-340.067
-338.750
-344.629
-338.927
-338.671
-343.508
-336.630
-340.797
-340.589
-335.017
-336.844
-337.761
-339.444
-337.555
-344.223
-341.223
-335.174
-338.616
-345.788
-341.011
-338.662
-338.391
-346.259
-339.331
-339.295
-343.487
-343.031
-343.041
-338.460
-339.617
-336.380
-338.921
-340.898
-338.811
-337.722
-339.268
-338.088
-340.961
-342.015
-340.438
-337.068
-339.758
-335.955
-341.083
-338.737
-339.138
-337.003
-337.000
-334.697
-332.120
-337.204
-337.259
-340.017
-336.720
-332.213
-337.660
-341.211
-341.152
-338.175
-336.384
-338.928
-339.199
-338.133
-340.796
-340.950
-342.246
-342.077
-339.343
-340.420
-344.447
-339.974
-344.005
-341.199
-343.487
-337.473
-345.205
-336.954
-337.010
-341.828
-341.844
-339.652
-341.031
-343.152
-340.143
-339.981
-335.316
-337.327
-336.616
-339.261
-339.620
-341.153
-340.108
-344.076
-338.149
-340.587
-340.517
-339.871
-339.307
-341.782
-341.161
-339.128
-341.245
-338.379
-338.453
-342.474
-341.410
-339.444
-339.336
-340.630
-337.861
-341.519
-339.797
-336.826
-336.822
-340.509
-340.097
-341.623
-336.227
-340.760
-343.170
-335.317
-339.098
-347.861
-341.811
-339.533
-337.968
-341.443
-333.334
-338.267
-340.910
-339.674
-342.420
-342.018
-339.331
-343.799
-343.189
-344.152
-341.297
-339.093
-339.425
-341.796
-337.368
-341.113
-343.038
-340.010
-339.000
-333.185
-340.409
-337.291
-336.305
-334.819
-340.798
-340.234
-339.999
-341.742
-340.650
-340.207
-340.235
-341.095
-341.789
-338.984
-339.014
-339.718
-339.477
-341.183
-338.789
-340.070
-343.884
-332.721
-345.518
-341.250
-342.374
-340.592
-342.571
-337.898
-343.482
-337.090
-337.162
-341.575
-338.603
-340.161
-344.266
-338.576
-337.210
-337.736
-334.758
-339.081
-339.692
-343.986
-343.365
-339.784
-340.962
-334.887
-334.146
-338.180
-337.077
-332.794
-337.781
-339.641
-335.582
-338.662
-341.481
-336.906
-338.930
-340.369
-341.868
-332.277
-335.696
-338.417
-340.789
-338.780
-337.278
-344.172
-337.724
-337.391
-334.967
-338.721
-339.210
-339.634
-341.382
-336.572
-338.078
-337.561
-338.208
-341.003
-341.254
-338.465
-334.885
-340.586
-341.507
-341.359
-343.647
-340.793
-339.121
-337.324
-341.185
-340.071
-338.768
-340.106
-340.236
-341.934
-341.370
-340.560
-341.121
-338.534
-335.680
-336.636
-342.041
-338.736
-337.206
-341.077
-339.002
-340.930
-339.116
-340.846
-343.861
-343.970
-340.841
-333.635
-338.194
-338.963
-338.184
-337.608
-339.238
-334.933
-336.375
-340.125
-337.850
-337.305
-335.638
-344.319
-341.665
-336.847
-337.163
-340.271
-343.084
-338.245
-339.932
-339.930
-337.232
-339.584
-337.101
-339.435
-343.283
-336.836
-337.741
-337.077
-337.605
-339.235
-344.802
-336.666
-340.879
-336.761
-335.202
-338.018
-338.926
-337.405
-338.806
-331.114
-338.809
-339.355
-339.818
-339.897
-337.884
-338.177
-335.132
-343.058
-340.646
-340.037
-338.533
-337.766
-341.231
-335.867
-338.734
-338.117
-337.943
-335.228
-337.786
-334.471
-337.097
-335.184
-337.866
-341.862
-337.763
-338.101
-338.877
-342.745
-335.725
-339.249
-340.247
-341.488
-340.579
-338.003
-337.166
-335.249
-339.578
-336.497
-337.061
-341.117
-339.973
-337.314
-337.200
-338.359
-345.560
-332.883
-339.107
-337.460
-340.950
-340.218
-342.810
-344.378
-340.254
-339.272
-338.280
-337.847
-341.579
-332.292
-335.747
-339.285
-338.535
-340.089
-339.900
-344.165
-338.815
-339.818
-341.038
-338.784
-337.981
-335.566
-340.355
-341.977
-341.645
-337.028
-340.165
-340.278
-339.365
-337.598
-340.417
-333.996
-339.574
-343.817
-342.500
-344.581
-344.517
-341.315
-336.099
-337.685
-338.082
-342.339
-338.981
-334.483
-333.323
-336.382
-337.951
-345.324
-344.912
-336.826
-338.120
-341.158
-339.195
-339.516
-338.163
-341.796
-337.523
-338.145
-339.929
-341.083
-339.863
-334.389
-341.303
-343.347
-343.581
-340.243
-340.116
-344.341
-341.616
-344.468
-339.694
-344.877
-340.596
-336.551
-336.810
-339.095
-336.757
-338.797
-338.582
-337.458
-339.319
-340.590
-342.870
-338.207
-336.091
-335.246
-335.188
-339.637
-341.308
-339.334
-339.488
-339.261
-339.078
-342.291
-338.629
-339.782
-340.468
-339.585
-339.560
-337.458
-339.184
-330.829
-340.303
-336.710
-337.205
-337.744
-342.093
-342.356
-340.214
-339.371
-333.289
-338.644
-339.484
-339.325
-339.211
-342.933
-342.977
-338.973
-339.424
-339.125
-339.121
-339.939
-339.695
-339.226
-337.052
-336.780
-338.919
-341.795
-346.118
-339.966
-339.506
-336.550
-340.099
-338.673
-340.815
-339.792
-336.685
-337.205
-342.013
-344.394
-339.293
-341.392
-337.923
-339.578
-337.303
-339.596
-341.392
-343.948
-340.278
-336.242
-334.776
-335.650
-334.489
-340.156
-340.265
-340.951
-339.280
-341.009
-339.170
-341.452
-339.783
-337.863
-341.237
-342.627
-343.063
-337.135
-342.260
-342.926
-340.771
-335.530
-339.642
-343.534
-340.955
-335.490
-341.879
-341.963
-341.359
-341.928
-341.043
-339.160
-340.612
-338.497
-340.471
-336.740
-341.779
-338.737
-340.558
-338.632
-341.921
-338.119
-337.263
-339.875
-342.549
-329.037
-335.512
-341.194
-339.512
-339.255
-340.609
-338.985
-342.293
-341.350
-341.856
-339.268
-342.130
-341.951
-336.016
-338.685
-335.378
-339.066
-338.892
-339.910
-337.283
-337.007
-337.240
-342.745
-340.752
-339.065
-341.475
-336.362
-339.908
-341.925
-341.586
-339.465
-337.866
-336.938
-337.927
-344.622
-340.689
-338.299
-336.165
-339.520
-340.249
-346.138
-343.071
-344.388
-343.096
-331.587
-341.393
-337.899
-337.563
-343.034
-339.533
-339.994
-335.707
-334.733
-336.845
-342.490
-338.318
-343.189
-339.573
-333.923
-340.209
-341.988
-336.551
-339.469
-340.658
-339.232
-339.923
-341.807
-336.633
-339.799
-340.637
-341.790
-339.715
-337.138
-334.194
-340.710
-336.399
-337.487
-337.839
-341.639
-339.353
-338.253
-344.309
-341.372
-341.484
-341.651
-342.693
-337.994
-340.273
-336.891
-335.479
-341.112
-335.322
-339.661
-338.547
-333.330
-338.065
-338.415
-336.002
-334.499
-337.812
-338.093
-339.946
-341.811
-339.362
-341.890
-340.360
-334.971
-340.371
-346.150
-343.663
-341.199
-344.451
-330.864
-332.864
-340.919
-341.466
-340.957
-338.796
-339.203
-345.483
-345.155
-341.354
-337.315
-340.018
-340.579
-339.498
-338.673
-338.677
-344.187
-343.488
-340.419
-342.299
-339.156
-343.645
-341.307
-340.060
-338.415
-339.429
-339.584
-337.450
-336.230
-338.923
-342.107
-342.012
-340.403
-343.544
-337.254
-332.262
-340.321
-337.065
-344.383
-340.962
-330.116
-332.690
-338.316
-336.391
-337.910
-334.984
-338.477
-335.563
-336.664
-337.756
-338.783
-337.267
-335.287
-338.955
-344.709
-341.941
-342.500
-343.145
-340.887
-337.715
-340.301
-338.498
-343.976
-337.420
-345.294
-343.804
-339.627
-335.611
-345.440
-337.533
-338.210
-339.975
-339.176
-338.239
-341.928
-337.993
-339.186
-340.408
-344.854
-346.625
-338.373
-335.781
-342.256
-342.008
-339.592
-337.554
-341.724
-344.416
-332.782
-340.980
-334.239
-341.417
-338.178
-336.203
-338.954
-337.042
-339.162
-335.271
-339.157
-340.773
-341.242
-343.300
-338.049
-339.362
-338.111
-341.585
-343.386
-341.476
-338.498
-341.300
-342.373
-343.014
-339.405
-339.045
-346.321
-343.530
-338.788
-336.594
-337.098
-332.064
-338.652
-339.080
-338.829
-343.152
-339.412
-341.428
-331.691
-331.784
-336.236
-337.025
-343.491
-341.098
-342.285
-340.563
-342.643
-337.819
-339.863
-341.216
-339.885
-338.630
-339.483
-338.547
-338.946
-336.037
-339.830
-339.792
-334.998
-338.254
-337.548
-339.318
-339.753
-339.510
-339.584
-343.592
-340.092
-341.535
-344.116
-343.819
-337.311
-340.818
-336.961
-343.999
-344.784
-338.141
-339.392
-341.315
-338.756
-340.136
-341.859
-338.278
-339.840
-339.347
-338.167
-339.401
-340.349
-335.661
-343.317
-337.206
-339.835
-338.018
-339.439
-337.133
-346.899
-342.714
-340.329
-335.774
-344.554
-343.498
-339.727
-341.649
-335.625
-335.615
-345.547
-341.232
-342.046
-338.545
-337.443
-338.299
-347.286
-344.621
-347.012
-340.795
-332.156
-337.896
-340.571
-343.942
-339.525
-334.577
-339.836
-342.764
-339.034
-338.287
-339.323
-340.879
-345.693
-341.848
-342.938
-336.304
-339.965
-338.623
-336.526
-337.169
-340.856
-336.664
-336.152
-335.059
-330.363
-334.619
-332.994
-337.630
-340.636
-342.100
-337.595
-340.882
-342.335
-342.822
-336.526
-333.864
-337.903
-337.306
-339.975
-339.627
-337.955
-338.444
-333.667
-340.557
-337.196
-333.688
-345.657
-343.166
-335.086
-337.020
-339.981
-336.501
-343.017
-342.363
-344.349
-341.745
-339.007
-339.013
-339.922
-338.829
-341.423
-342.534
-336.903
-333.310
-331.673
-333.771
-335.066
-340.015
-338.880
-338.287
-339.594
-336.802
-338.230
-342.054
-337.954
-338.889
-335.805
-335.490
-339.905
-340.097
-341.473
-340.306
-336.500
-337.510
-341.086
-338.037
-341.056
-337.374
-332.721
-341.183
-342.490
-344.671
-339.457
-344.834
-338.544
-336.225
-340.963
-340.037
-335.870
-340.171
-340.420
-336.153
-344.661
-343.425
-343.790
-340.166
-335.625
-340.904
-340.083
-339.470
-338.389
-340.564
-340.230
-338.052
-339.325
-341.768
-330.427
-331.404
-341.465
-341.783
-337.501
-336.685
-338.556
-339.758
-343.646
-341.543
-338.379
-342.000
-339.887
-344.005
-339.661
-335.728
-338.431
-339.319
-339.145
-339.458
-340.427
-343.721
-339.381
-339.253
-338.310
-338.987
-340.047
-338.706
-339.932
-340.450
-339.528
-337.605
-340.678
-335.875
-344.850
-338.316
-340.374
-337.080
-342.275
-336.099
-328.763
-337.567
-343.147
-342.492
-331.899
-340.996
-338.577
-341.204
-341.194
-341.468
-338.774
-337.712
-340.605
-336.071
-339.818
-344.257
-338.912
-339.389
-341.071
-340.241
-337.419
-337.206
-337.178
-337.973
-336.910
-339.642
-339.309
-338.570
-340.213
-338.522
-342.923
-336.439
-342.996
-339.742
-344.190
-338.024
-337.123
-338.891
-337.929
-335.451
-344.822
-339.415
-340.689
-337.941
-336.145
-343.331
-339.694
-338.957
-337.546
-336.858
-336.045
-337.646
-339.116
-338.494
-339.224
-340.948
-346.782
-342.816
-340.602
-338.729
-342.267
-339.303
-336.950
-339.215
-338.265
-338.391
-339.531
-338.733
-340.217
-338.356
-343.474
-337.150
-336.725
-337.317
-336.629
-333.602
-339.147
-339.025
-341.663
-335.402
-342.926
-338.698
-334.868
-337.520
-343.572
-335.779
-342.690
-337.930
-339.245
-340.498
-339.199
-334.957
-341.231
-341.608
-338.834
-338.984
-339.534
-339.657
-339.484
-338.927
-345.385
-342.589
-335.475
-337.808
-338.355
-338.871
-340.234
-341.103
-338.933
-338.071
-342.001
-337.367
-337.846
-338.364
-340.645
-338.596
-337.403
-339.183
-342.280
-342.252
-334.089
-335.942
-338.804
-340.008
-341.378
-342.804
-341.184
-345.763
-337.666
-336.789
-338.136
-339.161
-338.532
-333.358
-341.933
-335.245
-332.576
-337.486
-343.235
-337.536
-335.605
-335.916
-335.796
-335.749
-338.906
-334.877
-340.717
-343.139
-342.201
-344.067
-341.326
-341.099
-338.313
-339.899
-336.787
-338.748
-339.420
-338.615
-343.230
-339.759
-337.986
-337.137
-338.468
-337.721
-340.924
-340.218
-332.566
-337.634
-340.350
-335.707
-340.374
-336.148
-337.689
-339.377
-335.942
-335.656
-342.625
-344.008
-339.920
-340.767
-337.013
-335.836
-339.776
-335.837
-338.075
-340.066
-339.489
-340.237
-338.063
-331.739
-338.796
-338.864
-336.760
-340.587
-338.624
-334.003
-342.498
-341.073
-341.002
-337.963
-334.617
-337.119
-341.541
-341.091
-338.665
-339.539
-339.075
-337.307
-337.987
-336.562
-338.480
-340.285
-342.684
-341.515
-339.074
-337.051
-341.985
-338.141
-336.794
-337.571
-345.739
-345.045
-334.595
-338.526
-340.787
-338.903
-336.040
-333.922
-335.722
-338.938
-340.575
-341.863
-345.331
-340.220
-343.915
-339.582
-337.963
-345.573
-342.181
-339.635
-340.963
-340.320
-337.806
-338.841
-339.811
-339.698
-340.967
-343.427
-334.854
-335.670
-337.951
-344.292
-340.928
-334.349
-340.039
-341.747
-342.271
-345.217
-340.038
-339.505
-339.301
-336.768
-336.883
-334.280
-340.148
-341.772
-337.694
-335.942
-339.269
-337.908
-338.096
-340.416
-345.426
-341.728
-335.337
-339.908
-341.767
-336.830
-341.926
-338.418
-339.344
-338.944
-339.047
-340.700
-337.492
-334.944
-339.805
-340.872
-337.278
-340.726
-341.241
-340.893
-335.378
-334.443
-337.945
-334.513
-340.072
-338.602
-341.468
-341.119
-339.665
-337.296
-333.549
-339.729
-342.486
-342.909
-340.719
-340.782
-341.522
-341.469
-333.275
-340.866
-342.265
-340.227
-337.500
-340.364
-335.581
-339.033
-336.881
-337.565
-340.423
-339.167
-336.576
-339.158
-342.457
-346.045
-339.311
-340.620
-343.586
-338.799
-339.429
-344.417
-335.476
-338.891
-342.555
-336.472
-342.306
-336.753
-332.502
-338.102
-338.320
-339.191
-342.576
-341.662
-340.905
-337.589
-336.759
-337.980
-339.112
-344.867
-336.403
-336.988
-339.812
-332.494
-341.003
-338.478
-337.179
-336.489
-343.212
-345.438
-338.945
-338.935
-347.923
-341.767
-333.803
-336.157
-338.542
-341.036
-340.533
-339.613
-337.130
-341.074
-340.768
-331.057
-339.536
-343.919
-341.155
-339.802
-338.936
-341.197
-344.107
-339.174
-338.977
-341.696
-336.358
-336.175
-343.430
-340.978
-340.685
-339.248
-338.778
-338.804
-337.829
-334.955
-336.177
-335.554
-342.559
-335.200
-340.132
-341.128
-338.916
-337.753
-341.316
-342.244
-341.073
-340.645
-336.456
-337.394
-344.072
-341.743
-335.825
-338.860
-339.063
-339.631
-338.138
-338.625
-344.187
-340.860
-340.305
-339.261
-338.274
-341.724
-341.365
-343.626
-340.552
-337.035
-336.531
-337.594
-342.787
-339.489
-331.266
-343.186
-337.418
-337.526
-335.381
-338.960
-343.526
-338.817
-339.392
-333.935
-342.160
-342.230
-340.559
-341.125
-326.575
-341.159
-344.060
-339.441
-340.845
-331.515
-340.812
-339.988
-339.152
-342.190
-337.321
-340.142
-336.235
-334.682
-339.746
-336.489
-339.136
-338.539
-338.948
-336.028
-342.424
-340.453
-337.696
-340.429
-338.562
-339.731
-342.495
-341.588
-338.415
-335.547
-340.289
-344.893
-340.513
-340.022
-334.146
-337.787
-334.262
-336.946
-338.592
-341.652
-332.937
-335.153
-339.679
-338.081
-342.588
-330.229
-336.429
-341.486
-339.248
-337.748
-339.118
-336.399
-344.839
-343.308
-339.314
-337.273
-340.645
-339.192
-330.445
-333.089
-341.167
-340.758
-333.861
-334.882
-341.531
-335.944
-336.487
-337.506
-341.784
-339.971
-338.500
-336.791
-342.497
-340.398
-339.530
-343.361
-339.095
-341.063
-342.290
-342.660
-340.107
-340.210
-335.390
-337.255
-338.561
-334.676
-336.772
-341.009
-337.532
-339.507
-339.577
-341.581
-342.943
-345.320
-341.380
-341.927
-337.887
-339.034
-344.707
-346.140
-334.089
-335.955
-335.425
-335.844
-330.257
-342.119
-334.854
-337.691
-340.447
-334.495
-333.309
-339.597
-338.529
-344.078
-337.064
-342.186
-338.411
-337.791
-339.973
-342.945
-335.691
-332.823
-341.195
-339.935
-339.194
-342.061
-338.734
-340.916
-339.311
-339.222
-344.155
-342.020
-339.359
-340.279
-342.122
-340.910
-340.226
-341.975
-339.072
-340.078
-341.539
-334.560
-340.594
-338.952
-339.063
-334.953
-342.553
-338.147
-335.370
-338.566
-343.073
-340.479
-338.897
-344.784
-341.431
-343.452
-335.395
-338.647
-343.519
-340.268
-335.975
-338.947
-341.903
-339.309
-341.856
-344.866
-335.050
-334.875
-338.148
-342.691
-333.487
-336.555
-343.718
-343.380
-335.531
-337.848
-340.222
-338.724
-339.795
-342.555
-341.359
-339.628
-329.659
-336.805
-337.316
-335.023
-334.248
-337.076
-341.933
-340.160
-341.956
-339.213
-335.415
-337.548
-332.382
-336.083
-337.149
-339.499
-339.379
-339.625
-341.374
-342.076
-343.144
-343.190
-340.391
-337.805
-339.580
-338.393
-338.600
-343.442
-335.021
-341.133
-342.211
-341.720
-337.295
-336.654
-338.640
-335.676
-345.189
-340.001
-340.412
-340.371
-339.202
-337.581
-337.545
-336.541
-339.517
-337.577
-341.540
-343.982
-336.875
-340.146
-340.210
-338.954
-339.628
-334.019
-340.773
-344.082
-341.342
-338.707
-342.625
-340.100
-344.122
-339.050
-328.936
-337.519
-337.573
-336.175
-341.420
-342.848
-339.030
-337.399
-334.928
-341.130
-336.336
-338.767
-335.709
-336.403
-344.434
-342.439
-343.942
-342.754
-340.914
-336.764
