# Supplementary material for: A Fast and Efficient Approach for Genomic Selection with High-Density Markers
Source: G3 (Bethesda). 2012 Oct 1;2(10):1179–84. doi: 10.1534/g3.112.003822 (PMC3464110; doi:10.1534/g3.112.003822)
Supplement: Supporting Information [file supp_2.10.1179_FileS1.zip › Rep1_50/Rep17/TBV6]

-340.361
-341.676
-339.043
-336.214
-340.682
-340.400
-340.917
-337.020
-339.878
-336.953
-341.770
-341.825
-340.967
-340.328
-339.371
-338.068
-342.966
-341.275
-339.478
-337.585
-341.438
-336.673
-348.108
-338.401
-343.243
-340.784
-341.279
-341.073
-338.202
-336.626
-337.410
-339.611
-336.905
-339.285
-338.800
-341.040
-336.995
-332.999
-337.685
-335.909
-339.841
-341.860
-343.468
-339.399
-337.120
-337.400
-336.720
-339.847
-343.418
-342.065
-333.640
-339.733
-339.817
-337.159
-343.278
-337.768
-342.715
-346.492
-337.924
-337.518
-344.094
-343.840
-339.555
-340.251
-340.450
-342.259
-341.840
-339.805
-339.493
-337.007
-336.401
-336.970
-340.650
-340.099
-338.247
-341.202
-335.623
-337.578
-342.875
-335.170
-335.921
-343.097
-331.060
-334.842
-333.879
-338.666
-336.342
-337.862
-347.615
-344.127
-338.719
-340.636
-340.768
-338.035
-339.265
-337.233
-341.007
-339.337
-339.717
-336.665
-338.574
-342.151
-337.219
-338.977
-337.186
-341.087
-340.194
-340.723
-338.080
-336.443
-338.301
-335.213
-339.781
-345.697
-339.864
-336.074
-342.444
-341.808
-339.109
-334.693
-337.765
-336.741
-338.613
-339.274
-341.536
-339.272
-342.180
-340.970
-340.086
-344.119
-342.413
-333.786
-342.675
-341.779
-345.026
-339.930
-340.336
-344.074
-341.240
-339.241
-344.885
-340.746
-338.072
-339.809
-338.960
-340.506
-343.113
-341.763
-341.321
-339.420
-343.835
-339.889
-344.682
-341.987
-339.594
-340.173
-338.405
-342.062
-346.220
-340.932
-340.678
-342.291
-338.222
-337.989
-340.338
-337.033
-337.516
-341.489
-338.866
-340.296
-336.150
-337.872
-338.226
-339.284
-339.145
-338.531
-338.814
-340.290
-340.874
-340.368
-335.590
-334.167
-336.038
-336.498
-339.663
-332.894
-340.977
-338.931
-334.922
-332.715
-342.738
-338.568
-338.385
-335.842
-340.096
-337.698
-341.672
-341.221
-343.534
-343.817
-343.788
-341.023
-340.634
-340.323
-340.822
-339.607
-336.343
-338.850
-338.136
-339.670
-341.099
-335.950
-338.669
-342.474
-341.001
-336.155
-337.382
-333.248
-337.503
-337.939
-339.605
-335.971
-339.003
-340.967
-338.035
-338.598
-337.127
-334.758
-335.376
-337.029
-344.986
-343.752
-331.693
-340.078
-341.756
-343.917
-344.768
-338.359
-338.938
-336.863
-345.844
-341.225
-333.006
-332.803
-336.769
-340.863
-338.346
-340.601
-340.177
-342.283
-343.429
-337.410
-329.644
-335.620
-333.378
-338.287
-340.073
-337.910
-338.148
-338.530
-339.235
-341.363
-336.258
-341.155
-340.822
-341.650
-336.816
-337.863
-338.769
-335.377
-339.231
-341.644
-339.781
-342.183
-341.903
-345.367
-337.291
-338.350
-341.582
-337.451
-337.237
-336.316
-337.448
-338.771
-345.359
-342.921
-341.274
-343.096
-340.571
-337.597
-345.620
-341.683
-333.924
-332.197
-344.351
-338.827
-340.487
-338.408
-338.738
-338.443
-343.265
-339.317
-343.319
-342.209
-341.693
-342.911
-335.112
-336.240
-344.178
-338.633
-338.919
-339.271
-339.951
-339.389
-338.922
-342.447
-338.408
-339.574
-330.325
-342.952
-344.014
-342.221
-337.600
-336.886
-337.877
-339.387
-344.844
-340.622
-340.261
-340.794
-341.624
-339.525
-336.657
-337.065
-345.614
-343.913
-338.199
-335.613
-343.244
-337.937
-336.216
-336.279
-339.933
-336.933
-334.278
-335.045
-337.230
-336.053
-339.760
-339.678
-342.830
-337.941
-341.245
-335.007
-338.377
-338.784
-340.314
-344.704
-343.773
-338.367
-335.216
-335.189
-339.393
-339.448
-330.666
-340.030
-343.479
-336.551
-336.365
-337.806
-340.202
-337.468
-346.925
-344.470
-344.751
-337.237
-336.686
-337.787
-338.149
-339.466
-339.907
-338.412
-338.631
-340.120
-343.072
-341.022
-341.091
-337.933
-339.398
-340.291
-327.892
-335.755
-337.594
-336.955
-338.490
-340.773
-340.619
-340.644
-346.267
-339.033
-339.277
-338.241
-336.874
-343.547
-335.131
-338.570
-339.302
-342.632
-337.828
-340.755
-329.427
-340.237
-338.079
-338.404
-340.839
-340.552
-336.284
-335.482
-344.402
-340.780
-338.871
-343.035
-341.031
-343.418
-338.412
-340.674
-347.968
-341.876
-339.793
-338.951
-337.725
-340.796
-341.880
-342.587
-340.353
-336.745
-335.926
-343.024
-339.379
-337.659
-338.996
-338.322
-339.344
-336.925
-340.797
-341.140
-337.005
-338.626
-338.285
-336.549
-345.954
-342.748
-334.531
-335.745
-340.385
-340.274
-338.728
-340.675
-338.771
-339.283
-340.249
-341.266
-337.379
-335.078
-336.077
-338.053
-337.230
-339.642
-339.600
-345.144
-333.734
-336.932
-341.783
-342.825
-336.271
-338.403
-339.359
-339.178
-337.909
-336.748
-343.060
-341.552
-335.350
-337.548
-341.161
-338.298
-346.618
-342.668
-338.822
-339.811
-344.004
-337.785
-339.430
-345.606
-345.153
-342.359
-337.402
-338.311
-339.784
-337.478
-341.006
-332.239
-340.837
-339.336
-336.799
-342.897
-335.712
-336.432
-335.700
-329.891
-332.863
-338.476
-338.516
-342.008
-341.392
-337.852
-334.280
-343.866
-338.446
-341.383
-339.861
-337.418
-338.859
-335.969
-336.860
-337.400
-338.175
-338.577
-336.547
-337.179
-340.661
-341.877
-346.709
-342.197
-338.324
-338.124
-344.129
-343.011
-338.956
-341.486
-336.664
-339.971
-341.652
-340.134
-337.233
-338.348
-334.272
-339.213
-335.062
-335.590
-340.051
-340.552
-341.041
-339.385
-341.435
-342.633
-338.844
-337.577
-334.072
-341.083
-332.818
-338.648
-333.907
-334.511
-346.150
-338.770
-337.262
-337.350
-339.985
-340.859
-338.610
-340.908
-343.469
-344.126
-336.671
-334.767
-334.920
-337.076
-341.587
-340.264
-341.456
-340.343
-337.953
-341.942
-342.041
-339.586
-340.539
-336.573
-332.980
-337.781
-333.718
-333.375
-333.123
-337.588
-341.902
-344.447
-339.579
-339.079
-340.830
-339.814
-340.317
-338.271
-345.312
-344.304
-335.778
-333.748
-339.325
-337.611
-339.670
-341.300
-339.725
-338.352
-333.204
-336.874
-338.663
-340.397
-345.495
-340.269
-337.899
-344.763
-342.108
-342.711
-337.907
-337.732
-338.755
-339.230
-343.502
-336.142
-339.868
-338.831
-338.212
-334.711
-340.505
-338.173
-340.578
-334.932
-340.007
-334.286
-341.383
-338.989
-339.350
-341.136
-336.718
-337.243
-329.959
-338.431
-339.863
-339.842
-342.472
-339.945
-343.538
-337.009
-330.963
-338.404
-339.036
-341.446
-341.552
-341.936
-338.036
-337.483
-343.948
-342.989
-340.316
-339.823
-337.979
-344.074
-337.510
-337.389
-335.904
-340.237
-335.354
-334.369
-337.861
-342.404
-336.489
-335.954
-333.345
-339.785
-333.514
-333.997
-339.512
-334.586
-337.056
-337.217
-337.126
-339.410
-346.990
-345.468
-339.470
-340.502
-335.914
-343.350
-341.018
-337.574
-342.044
-340.434
-337.057
-339.718
-343.614
-342.074
-340.726
-339.242
-335.409
-340.278
-344.797
-337.088
-340.400
-335.937
-337.049
-339.956
-333.189
-338.146
-337.146
-335.561
-337.605
-340.487
-336.494
-337.025
-338.187
-337.414
-336.154
-335.561
-340.897
-340.673
-343.857
-340.675
-343.244
-339.792
-342.590
-340.649
-339.747
-340.126
-338.827
-335.664
-339.182
-341.102
-340.534
-341.000
-337.395
-339.344
-337.781
-335.385
-337.798
-339.102
-344.222
-339.733
-338.205
-339.049
-342.291
-340.580
-341.545
-342.209
-341.306
-340.610
-338.578
-338.387
-340.017
-342.266
-338.572
-337.713
-340.301
-338.682
-336.867
-339.221
-342.573
-337.579
-337.868
-339.422
-340.402
-343.888
-347.752
-341.331
-339.480
-341.045
-336.712
-339.492
-343.032
-336.811
-339.213
-339.267
-336.661
-340.621
-340.915
-337.616
-343.761
-342.864
-337.520
-336.361
-341.430
-341.288
-330.607
-337.300
-341.168
-339.544
-341.406
-339.807
-336.062
-339.171
-338.869
-342.303
-337.476
-339.313
-335.361
-334.154
-336.297
-341.333
-336.119
-339.738
-338.072
-338.656
-338.637
-342.546
-338.322
-340.747
-337.961
-344.240
-341.868
-338.847
-343.279
-343.238
-341.263
-342.082
-343.448
-341.437
-336.444
-342.094
-338.723
-338.332
-342.358
-339.935
-339.193
-339.264
-338.084
-337.550
-339.267
-339.647
-335.149
-338.698
-333.947
-340.991
-331.742
-339.763
-343.289
-341.254
-340.421
-333.434
-340.019
-340.618
-339.693
-344.785
-343.720
-339.088
-337.799
-339.792
-338.111
-339.434
-341.757
-342.771
-339.467
-339.729
-334.094
-343.438
-339.042
-337.971
-346.416
-340.825
-342.593
-340.743
-339.451
-340.313
-345.467
-345.277
-337.497
-339.509
-339.290
-333.611
-336.671
-339.052
-337.776
-337.681
-337.348
-334.486
-340.957
-343.091
-330.547
-336.944
-340.996
-342.575
-338.446
-338.595
-341.476
-338.110
-340.816
-336.951
-337.886
-341.224
-338.897
-340.357
-333.926
-335.573
-339.671
-337.737
-339.127
-340.250
-337.378
-338.380
-335.342
-334.852
-338.917
-334.015
-340.225
-337.142
-341.273
-341.248
-340.399
-340.743
-338.045
-339.128
-340.957
-336.475
-340.638
-338.424
-337.240
-338.520
-337.130
-336.055
-336.597
-339.990
-345.742
-345.308
-340.084
-335.666
-339.995
-340.017
-340.188
-338.611
-344.472
-337.874
-342.315
-340.848
-339.949
-337.681
-344.127
-343.052
-342.234
-339.590
-337.740
-335.365
-339.363
-339.408
-340.101
-337.684
-336.840
-335.224
-340.793
-343.210
-336.687
-335.782
-336.695
-332.902
-341.082
-342.552
-336.537
-337.604
-338.671
-339.078
-339.483
-339.235
-339.963
-340.272
-339.829
-333.710
-340.302
-339.038
-338.159
-336.611
-340.681
-339.250
-338.966
-337.932
-334.612
-341.072
-339.220
-343.461
-340.729
-338.611
-329.207
-338.774
-343.720
-338.703
-334.803
-336.209
-340.043
-342.346
-341.772
-341.490
-327.379
-337.014
-341.684
-344.286
-336.481
-333.657
-335.021
-338.280
-344.129
-341.246
-338.294
-339.020
-340.729
-340.823
-333.854
-340.705
-341.723
-342.219
-340.987
-338.841
-339.906
-337.628
-339.490
-338.437
-334.208
-337.592
-339.850
-337.630
-330.386
-332.310
-344.458
-343.466
-344.341
-340.578
-327.084
-335.244
-336.247
-338.379
-337.731
-340.609
-337.876
-336.026
-340.575
-338.913
-339.321
-337.994
-337.998
-337.412
-339.074
-341.207
-337.740
-336.528
-333.682
-337.866
-341.459
-342.093
-335.823
-336.963
-336.388
-336.880
-333.388
-339.716
-341.914
-340.773
-341.199
-338.692
-341.574
-338.312
-339.903
-341.676
-344.094
-343.730
-340.401
-345.051
-338.954
-339.185
-337.795
-339.081
-339.304
-341.633
-338.888
-339.680
-340.451
-342.263
-337.747
-342.182
-343.309
-344.291
-337.618
-340.923
-339.596
-340.776
-344.734
-342.524
-338.315
-339.876
-333.839
-340.380
-341.238
-340.601
-340.992
-343.127
-342.140
-338.313
-340.118
-341.790
-338.488
-337.884
-341.367
-338.237
-344.447
-341.224
-338.867
-338.555
-339.480
-337.020
-340.210
-339.727
-337.433
-339.482
-332.480
-338.989
-340.348
-336.707
-339.097
-339.464
-335.687
-338.158
-347.000
-340.357
-339.138
-338.894
-342.876
-339.784
-338.865
-344.287
-340.149
-339.253
-340.503
-343.268
-341.256
-341.513
-341.645
-341.176
-337.649
-331.982
-340.814
-337.586
-338.708
-337.275
-335.745
-331.542
-336.331
-339.895
-336.641
-340.235
-343.096
-336.517
-338.523
-342.854
-338.136
-337.840
-336.409
-340.770
-338.738
-342.215
-344.194
-343.750
-338.063
-336.835
-340.866
-337.279
-335.615
-342.367
-338.155
-338.715
-340.548
-341.763
-345.449
-339.017
-344.454
-337.491
-341.625
-337.235
-333.006
-337.696
-338.161
-338.906
-339.801
-339.626
-338.750
-344.005
-338.996
-340.504
-338.683
-341.192
-335.423
-335.583
-334.684
-337.419
-339.626
-339.023
-339.724
-335.257
-345.075
-343.839
-342.193
-342.276
-343.243
-341.436
-339.934
-338.798
-342.483
-341.033
-337.929
-342.185
-338.820
-338.835
-339.649
-342.597
-342.833
-343.313
-338.061
-342.807
-339.198
-331.959
-338.724
-334.245
-332.104
-339.516
-342.353
-341.383
-341.005
-343.298
-339.835
-338.677
-342.110
-340.267
-335.192
-338.570
-345.978
-342.902
-343.049
-336.900
-332.076
-340.608
-334.612
-339.468
-344.103
-342.141
-340.068
-340.271
-340.713
-340.120
-335.097
-337.902
-339.338
-343.704
-342.159
-338.941
-336.740
-333.935
-334.717
-337.958
-341.429
-341.189
-337.927
-335.890
-339.773
-338.239
-340.121
-339.742
-342.905
-337.762
-338.463
-341.132
-340.810
-339.778
-343.958
-338.336
-338.183
-341.999
-338.699
-340.951
-338.779
-336.021
-340.656
-337.746
-339.458
-341.122
-344.975
-338.039
-344.122
-339.638
-338.756
-339.112
-344.223
-342.385
-338.700
-340.633
-336.196
-339.198
-335.790
-334.119
-344.166
-342.604
-338.655
-343.010
-337.465
-342.462
-338.634
-339.743
-342.230
-336.259
-338.783
-338.120
-341.238
-340.701
-340.591
-340.256
-340.002
-334.412
-340.468
-339.170
-346.023
-336.211
-336.788
-335.365
-330.281
-340.326
-343.451
-340.479
-341.228
-340.087
-337.337
-338.746
-332.561
-338.669
-340.645
-342.039
-338.503
-339.569
-341.745
-339.760
-339.803
-344.127
-342.833
-341.248
-334.392
-341.222
-344.810
-339.003
-334.056
-339.496
-344.248
-335.386
-342.029
-338.059
-342.759
-337.525
-340.766
-336.852
-343.357
-336.476
-339.541
-337.945
-341.193
-343.893
-337.011
-336.746
-333.278
-339.676
-339.653
-334.398
-335.272
-330.799
-335.502
-335.891
-334.899
-333.942
-330.444
-337.385
-340.471
-339.640
-336.985
-338.731
-343.108
-342.308
-339.206
-340.404
-335.066
-340.555
-340.231
-337.353
-336.632
-337.297
-341.741
-338.774
-335.527
-339.315
-332.380
-338.544
-337.290
-334.410
-338.096
-336.979
-338.202
-339.799
-338.875
-339.378
-338.715
-341.949
-337.654
-338.763
-343.022
-337.540
-338.376
-339.594
-338.158
-335.148
-339.796
-342.000
-340.176
-340.011
-342.624
-342.250
-339.693
-340.455
-341.422
-341.404
-337.301
-339.682
-340.086
-334.135
-344.668
-334.458
-340.272
-338.070
-339.514
-341.977
-335.003
-337.534
-339.771
-339.434
-340.488
-340.632
-335.429
-333.939
-339.608
-337.891
-337.823
-341.762
-330.246
-331.397
-339.773
-336.228
-342.401
-342.520
-342.738
-338.764
-337.934
-339.870
-335.396
-337.159
-338.533
-339.280
-342.151
-337.838
-338.395
-340.919
-338.518
-337.242
-338.695
-336.660
-337.231
-339.008
-340.702
-336.135
-339.752
-338.104
-342.093
-339.738
-338.562
-335.734
-331.586
-337.531
-343.634
-338.663
-345.167
-342.620
-341.875
-340.516
-334.560
-335.684
-332.397
-341.901
-338.390
-337.348
-341.956
-343.015
-337.966
-340.454
-340.285
-337.649
-341.779
-337.899
-340.165
-341.640
-338.651
-342.770
-338.084
-337.099
-340.972
-342.710
-336.617
-338.417
-337.607
-340.557
-339.723
-341.091
-341.293
-339.584
-334.487
-340.448
-332.753
-331.919
-338.879
-340.019
-333.462
-338.142
-341.997
-341.049
-342.237
-340.273
-342.626
-340.345
-339.935
-341.572
-340.834
-339.341
-335.817
-341.459
-336.806
-335.798
-330.627
-335.805
-335.784
-333.876
-333.367
-333.911
-339.421
-343.721
-338.123
-335.682
-335.034
-344.856
-338.314
-337.783
-338.433
-339.373
-338.870
-339.931
-341.259
-342.370
-345.315
-341.865
-335.590
-333.786
-334.469
-340.445
-334.594
-336.247
-342.935
-340.043
-339.629
-338.219
-343.957
-339.100
-341.234
-340.596
-336.976
-337.380
-344.458
-336.454
-335.789
-340.090
-338.130
-335.458
-337.268
-339.928
-339.056
-340.230
-340.787
-340.621
-340.843
-333.266
-339.102
-341.077
-338.432
-338.285
-340.490
-340.735
-338.323
-338.075
-341.120
-335.986
-338.929
-339.213
-338.469
-339.305
-339.492
-339.805
-340.934
-334.365
-343.830
-343.297
-340.145
-338.793
-339.473
-339.975
-336.291
-338.545
-335.808
-336.567
-342.264
-339.964
-334.101
-338.047
-340.838
-343.071
-337.574
-336.640
-336.924
-334.470
-341.601
-339.374
-339.381
-337.669
-341.585
-341.732
-339.545
-341.083
-343.916
-340.286
-339.627
-339.652
-335.728
-340.993
-343.538
-341.930
-343.485
-341.041
-333.343
-338.924
-336.395
-341.090
-339.728
-340.412
-342.874
-341.243
-335.596
-337.138
-339.630
-340.452
-336.631
-337.575
-333.977
-340.123
-341.726
-336.367
-339.393
-336.085
-341.837
-337.878
-333.774
-341.158
-347.016
-341.736
-339.515
-336.017
-339.618
-342.852
-339.290
-341.833
-342.904
-342.211
-338.967
-341.869
-335.068
-337.186
-341.182
-340.688
-335.808
-340.909
-339.108
-341.588
-345.333
-341.214
-335.092
-337.916
-340.073
-342.378
-340.747
-341.466
-331.961
-339.400
-335.569
-340.173
-340.744
-338.101
-340.309
-340.049
-342.122
-338.377
-342.782
-339.386
-335.755
-337.419
-340.962
-341.871
-339.243
-338.665
-339.331
-334.796
-341.852
-340.655
-341.283
-342.487
-342.338
-340.213
-340.428
-341.028
-339.116
-338.115
-343.753
-347.381
-340.714
-339.695
-341.034
-337.958
-332.885
-340.274
-342.310
-337.785
-336.843
-336.623
-335.458
-340.090
-340.731
-338.692
-340.698
-342.339
-339.489
-341.385
-343.743
-341.615
-336.335
-342.696
-340.080
-338.715
-339.717
-339.323
-339.570
-339.849
-339.089
-338.252
-340.488
-341.941
-338.532
-338.218
-340.127
-343.546
-337.118
-340.548
-342.578
-342.296
-336.153
-338.131
-336.083
-340.422
-339.516
-340.213
-340.198
-338.368
-341.829
-340.950
-341.478
-342.066
-338.877
-338.294
-340.989
-339.945
-338.794
-340.186
-339.668
-337.278
-345.848
-340.750
-341.915
-342.609
-338.905
-337.374
-339.981
-337.840
-332.439
-337.931
-333.476
-343.760
-339.082
-336.929
-336.374
-339.441
-342.279
-339.205
-338.049
-343.150
-332.584
-340.371
-340.112
-335.968
-341.641
-340.402
-341.948
-344.252
-339.631
-339.757
-342.882
-341.666
-340.360
-335.379
-340.084
-337.800
-340.378
-341.238
-340.842
-338.814
-339.509
-341.666
-341.597
-342.006
-340.209
-345.933
-336.292
-335.806
-340.776
-340.379
-345.735
-345.824
-347.401
-337.294
-341.258
-339.538
-336.423
-339.615
-337.712
-339.183
-329.762
-335.546
-344.267
-340.127
-339.819
-338.345
-339.218
-335.508
-338.038
-339.795
-338.165
-337.274
-338.234
-340.434
-340.710
-341.065
-338.186
-338.599
-337.421
-338.924
-341.248
-338.320
-340.263
-344.743
-339.385
-333.228
-337.562
-336.209
-331.099
-340.098
-341.001
-339.103
-337.944
-337.099
-338.064
-339.517
-339.215
-339.629
-336.961
-337.907
-341.461
-339.711
-343.418
-341.162
-340.655
-342.652
-342.426
-342.122
-347.712
-340.974
-339.260
-342.482
-338.816
-340.388
-336.118
-340.071
-338.164
-335.926
-340.572
-337.795
-333.685
-334.463
-338.249
-335.005
-345.346
-341.005
-340.816
-340.307
-340.341
-338.235
-340.255
-335.436
-335.504
-345.113
-338.721
-341.913
-335.065
-335.197
-342.318
-342.121
-339.416
-334.708
-340.692
-336.706
-338.721
-338.090
-340.016
-336.815
-341.798
-338.170
-338.333
-337.534
-337.686
-341.775
-342.635
-338.227
-332.142
-340.338
-340.678
-341.809
-334.214
-342.716
-339.880
-339.562
-339.398
-343.153
-342.243
-347.125
-337.922
-339.090
-334.337
-339.228
-335.616
-335.928
-336.069
-338.959
-339.908
-340.431
-338.123
-337.792
-337.137
-338.794
-345.982
-340.785
-342.150
-338.782
-347.267
-338.644
-338.821
-343.091
-339.701
-337.519
-340.951
-340.660
-333.606
-336.507
-335.948
-337.599
-336.638
-341.656
-336.952
-339.420
-341.569
-339.134
-342.486
-341.159
-337.213
-338.163
