# Supplementary material for: A Fast and Efficient Approach for Genomic Selection with High-Density Markers
Source: G3 (Bethesda). 2012 Oct 1;2(10):1179–84. doi: 10.1534/g3.112.003822 (PMC3464110; doi:10.1534/g3.112.003822)
Supplement: Supporting Information [file supp_2.10.1179_FileS1.zip › Rep1_50/Rep17/TBV7]

-339.177
-332.496
-338.833
-339.343
-339.647
-340.398
-337.985
-343.478
-335.049
-334.886
-339.544
-340.245
-345.320
-341.123
-343.191
-339.040
-342.624
-339.853
-345.325
-341.528
-338.104
-341.743
-339.546
-342.860
-343.199
-341.412
-340.966
-339.797
-334.619
-338.421
-339.953
-342.542
-337.975
-337.732
-343.683
-337.132
-336.859
-340.394
-342.041
-340.686
-342.337
-341.276
-340.802
-342.096
-339.700
-343.334
-340.704
-338.300
-337.685
-334.271
-340.494
-339.680
-338.912
-336.950
-340.046
-334.852
-340.424
-339.618
-338.963
-340.838
-336.182
-340.049
-336.094
-334.051
-341.242
-340.740
-342.150
-338.703
-341.492
-339.135
-334.880
-340.462
-340.620
-342.366
-337.865
-338.120
-342.626
-335.192
-339.650
-335.443
-338.942
-343.167
-342.655
-344.389
-343.460
-338.686
-342.941
-341.631
-342.482
-342.739
-338.466
-341.191
-338.528
-341.993
-338.218
-336.872
-335.601
-335.572
-342.106
-340.519
-341.078
-341.527
-339.141
-337.973
-338.099
-342.798
-344.302
-340.900
-340.189
-332.424
-339.115
-344.447
-337.091
-335.422
-339.489
-341.100
-335.839
-337.379
-338.131
-337.129
-342.017
-340.772
-339.574
-339.626
-338.892
-344.501
-337.164
-335.898
-340.678
-343.688
-341.542
-341.863
-338.599
-339.422
-342.518
-337.633
-338.316
-340.545
-338.330
-340.388
-330.901
-340.820
-345.646
-340.439
-341.720
-342.519
-336.881
-334.948
-342.422
-336.537
-343.770
-342.042
-335.564
-334.384
-345.289
-342.139
-342.533
-344.470
-328.388
-337.671
-331.561
-338.442
-339.472
-335.570
-339.920
-333.033
-337.525
-335.517
-335.135
-341.508
-337.832
-341.193
-339.418
-339.103
-339.827
-340.979
-336.459
-333.921
-338.551
-339.976
-335.512
-335.065
-340.548
-339.375
-338.640
-338.486
-334.123
-337.553
-339.361
-338.875
-338.616
-342.190
-341.610
-341.112
-338.629
-337.070
-340.489
-337.217
-336.805
-338.425
-340.626
-336.916
-342.457
-337.342
-338.044
-339.995
-335.253
-341.908
-340.863
-338.689
-338.517
-341.074
-340.882
-343.155
-335.356
-338.898
-343.558
-333.385
-345.085
-335.134
-338.098
-337.036
-343.715
-340.902
-340.626
-339.117
-335.857
-340.070
-340.126
-340.742
-337.820
-337.087
-339.661
-340.589
-335.944
-333.354
-338.996
-343.596
-336.659
-336.310
-338.314
-340.164
-340.504
-336.891
-341.427
-344.257
-338.096
-336.251
-342.167
-337.429
-333.851
-339.077
-332.670
-333.465
-338.440
-337.730
-342.095
-340.443
-338.193
-333.597
-339.610
-337.801
-340.055
-338.532
-339.979
-341.264
-339.383
-334.738
-339.478
-340.338
-336.412
-337.053
-344.055
-334.869
-337.744
-339.852
-339.493
-340.466
-341.290
-339.428
-334.482
-339.068
-340.509
-339.932
-337.642
-337.070
-341.565
-337.267
-342.553
-340.876
-343.051
-336.594
-337.450
-341.388
-341.877
-340.976
-344.309
-336.669
-339.932
-332.075
-340.567
-340.292
-341.280
-338.639
-336.479
-334.904
-336.389
-338.004
-340.182
-343.874
-338.319
-337.616
-337.617
-339.896
-335.959
-333.892
-337.689
-336.169
-337.400
-337.761
-338.529
-337.549
-338.326
-343.599
-336.194
-341.920
-339.167
-340.163
-338.842
-336.904
-338.487
-342.376
-338.917
-339.247
-334.412
-343.111
-336.439
-337.440
-340.119
-339.333
-340.602
-338.155
-339.138
-335.900
-338.904
-340.475
-336.384
-338.565
-340.214
-343.897
-340.764
-338.961
-331.399
-339.596
-339.660
-333.508
-342.793
-341.642
-340.357
-340.895
-336.888
-338.127
-344.375
-340.350
-337.360
-338.627
-337.036
-337.108
-340.337
-334.556
-342.473
-338.884
-341.298
-341.072
-343.130
-339.206
-336.810
-333.568
-338.342
-340.862
-341.274
-342.090
-339.945
-335.631
-340.697
-337.882
-337.844
-343.041
-338.702
-337.868
-337.777
-335.112
-342.821
-336.999
-340.953
-335.604
-345.100
-336.652
-334.994
-337.483
-333.996
-335.924
-340.762
-340.029
-343.029
-341.257
-337.012
-341.192
-337.457
-341.718
-339.688
-341.183
-346.130
-341.310
-339.900
-338.146
-341.885
-341.675
-342.404
-338.153
-341.796
-340.708
-338.220
-337.097
-338.390
-339.687
-335.326
-336.155
-337.447
-337.992
-341.698
-337.958
-336.813
-341.104
-340.691
-336.752
-339.615
-336.356
-337.997
-335.858
-337.477
-340.215
-339.711
-341.026
-338.046
-338.141
-344.348
-340.854
-339.134
-337.874
-340.759
-342.096
-343.084
-347.983
-339.848
-339.092
-335.082
-337.326
-337.332
-339.376
-344.856
-339.490
-335.826
-338.643
-339.403
-342.369
-337.473
-337.736
-336.236
-339.996
-339.502
-340.982
-340.336
-335.821
-338.663
-340.010
-339.867
-346.926
-342.620
-333.574
-340.681
-340.509
-336.082
-337.782
-340.265
-343.119
-340.858
-345.459
-329.716
-340.106
-333.851
-334.385
-341.169
-341.108
-340.339
-341.633
-342.876
-343.913
-331.770
-331.567
-342.587
-340.519
-344.073
-338.688
-339.642
-339.684
-338.277
-338.082
-342.459
-336.695
-340.180
-341.156
-335.663
-338.444
-339.486
-339.542
-341.540
-336.110
-342.430
-337.005
-339.438
-337.327
-339.684
-339.745
-341.136
-341.502
-341.948
-337.973
-333.663
-344.801
-337.568
-338.755
-339.758
-341.838
-341.856
-334.109
-340.620
-340.109
-329.067
-338.202
-337.069
-341.263
-340.636
-341.554
-338.653
-336.544
-339.510
-340.865
-339.724
-339.516
-342.466
-339.959
-336.448
-340.138
-342.300
-343.986
-340.079
-341.434
-329.503
-335.037
-330.394
-334.791
-338.816
-341.159
-341.148
-340.577
-340.454
-336.431
-339.693
-337.255
-340.311
-338.479
-337.763
-339.222
-340.034
-339.969
-339.139
-343.143
-340.225
-339.798
-337.800
-338.980
-339.833
-339.328
-339.424
-343.199
-338.865
-340.431
-342.615
-340.338
-335.841
-342.357
-336.982
-339.158
-339.067
-334.152
-335.906
-340.567
-341.571
-341.550
-336.599
-341.469
-336.315
-336.654
-340.537
-339.950
-343.215
-343.188
-338.011
-340.510
-337.934
-335.626
-341.606
-342.264
-333.062
-339.377
-344.053
-338.699
-333.853
-343.176
-343.980
-337.379
-338.118
-339.242
-337.063
-334.538
-336.080
-335.691
-341.509
-340.651
-340.095
-341.372
-339.247
-340.851
-342.972
-338.849
-340.172
-338.603
-338.666
-338.810
-337.131
-338.317
-342.531
-341.198
-341.652
-339.128
-332.858
-335.109
-339.710
-339.402
-341.587
-340.078
-338.738
-338.828
-341.755
-340.436
-336.543
-339.507
-337.923
-340.323
-335.237
-337.388
-343.076
-342.937
-331.871
-335.489
-339.953
-338.241
-345.034
-342.148
-340.734
-340.579
-340.779
-341.080
-338.819
-338.326
-343.031
-339.876
-333.908
-334.596
-339.373
-336.543
-335.909
-338.439
-338.229
-338.561
-335.662
-331.908
-337.751
-337.943
-340.332
-339.329
-339.754
-340.021
-338.422
-343.621
-335.666
-336.456
-338.158
-336.259
-340.299
-335.476
-335.531
-335.574
-339.836
-337.462
-331.932
-334.609
-343.501
-340.235
-343.510
-342.984
-344.439
-339.168
-338.822
-339.451
-339.703
-339.146
-339.056
-343.305
-337.704
-336.680
-339.464
-340.766
-337.537
-340.537
-338.323
-338.647
-338.496
-341.612
-338.560
-336.861
-338.822
-339.908
-339.188
-341.974
-343.050
-336.084
-343.008
-341.678
-335.700
-338.552
-340.021
-343.980
-346.024
-341.074
-340.182
-339.794
-338.122
-341.248
-339.441
-338.681
-331.047
-339.193
-337.792
-337.343
-338.031
-340.554
-332.974
-339.030
-343.197
-338.157
-337.042
-336.934
-340.480
-342.243
-341.668
-342.659
-340.993
-336.424
-340.573
-339.155
-343.219
-345.422
-332.775
-337.293
-337.824
-339.926
-337.068
-340.904
-343.937
-341.422
-343.338
-344.549
-339.734
-338.571
-344.686
-341.730
-335.391
-333.955
-340.483
-338.668
-337.373
-338.901
-339.220
-341.401
-339.829
-333.309
-339.062
-338.833
-338.686
-339.590
-339.130
-339.055
-337.562
-336.739
-339.854
-338.212
-338.819
-337.880
-340.604
-337.830
-336.420
-338.217
-336.654
-337.571
-342.675
-339.516
-340.395
-334.222
-345.189
-341.263
-335.187
-335.741
-344.520
-339.590
-344.067
-342.834
-335.351
-339.816
-343.495
-336.840
-332.903
-339.998
-341.777
-335.796
-331.411
-337.471
-338.312
-337.628
-337.893
-336.533
-341.919
-338.819
-339.695
-342.159
-341.521
-340.051
-341.848
-337.166
-336.118
-336.077
-339.119
-338.108
-343.962
-342.816
-345.848
-343.706
-334.072
-342.370
-338.728
-340.402
-340.681
-339.962
-338.023
-340.895
-340.051
-339.941
-345.249
-342.610
-334.187
-338.495
-341.489
-336.022
-335.161
-340.701
-340.336
-338.638
-342.765
-339.717
-338.991
-335.368
-341.971
-344.475
-341.785
-340.345
-345.404
-344.562
-340.091
-341.434
-340.884
-342.524
-339.266
-338.695
-340.396
-341.350
-344.320
-341.525
-343.293
-344.144
-336.873
-340.668
-340.594
-337.817
-338.249
-339.600
-335.141
-336.174
-335.445
-339.484
-335.627
-343.015
-337.463
-339.471
-332.615
-339.590
-335.552
-337.730
-327.651
-335.875
-341.968
-340.961
-340.413
-336.381
-337.541
-337.507
-337.090
-333.897
-339.631
-340.212
-331.348
-342.350
-338.192
-341.345
-342.638
-341.917
-342.851
-342.049
-340.533
-341.409
-342.658
-340.644
-339.408
-338.177
-338.362
-338.447
-340.672
-334.138
-341.298
-342.242
-333.275
-335.126
-340.933
-341.097
-340.056
-336.872
-336.697
-343.589
-339.403
-339.476
-342.549
-344.270
-339.891
-340.002
-335.414
-332.269
-345.313
-343.016
-333.263
-338.203
-336.716
-341.719
-340.273
-340.865
-340.147
-338.649
-341.522
-338.465
-336.778
-339.351
-338.544
-334.494
-337.631
-338.928
-338.143
-337.261
-340.764
-339.287
-341.572
-341.595
-341.258
-339.832
-342.760
-343.784
-340.127
-334.539
-337.938
-338.261
-342.706
-342.234
-346.759
-339.705
-345.282
-338.854
-338.984
-338.722
-336.625
-342.117
-343.011
-340.581
-345.057
-338.998
-344.969
-342.521
-335.815
-339.790
-339.160
-339.030
-343.223
-337.031
-335.893
-338.681
-336.214
-337.595
-340.040
-340.687
-342.948
-341.670
-344.369
-342.698
-334.927
-335.379
-336.415
-339.585
-341.273
-339.108
-332.483
-335.985
-339.898
-342.025
-336.870
-340.458
-344.055
-342.125
-337.992
-336.625
-341.337
-338.058
-335.741
-337.002
-339.496
-341.368
-335.682
-336.273
-335.992
-339.215
-336.517
-338.060
-340.910
-341.499
-334.028
-333.627
-336.617
-335.700
-338.952
-339.448
-338.558
-340.293
-343.255
-340.002
-341.310
-338.032
-345.562
-343.840
-341.488
-337.296
-339.603
-335.948
-337.962
-341.717
-334.802
-337.141
-337.765
-333.151
-342.367
-341.594
-338.521
-337.404
-338.065
-340.407
-340.323
-337.918
-341.486
-338.590
-345.723
-340.574
-343.536
-340.189
-342.335
-342.240
-337.915
-338.794
-335.691
-339.594
-334.086
-341.397
-336.949
-336.334
-338.358
-333.731
-337.493
-340.642
-342.015
-330.385
-340.671
-342.162
-341.314
-340.156
-337.895
-340.709
-340.828
-338.885
-341.330
-337.779
-343.066
-344.159
-337.418
-338.002
-334.180
-340.537
-342.879
-338.132
-339.121
-340.224
-333.215
-336.287
-338.628
-343.205
-336.214
-339.007
-346.576
-342.052
-337.271
-339.467
-334.996
-337.023
-335.644
-332.760
-340.615
-342.300
-341.011
-335.003
-337.745
-339.279
-344.439
-340.630
-333.916
-340.058
-339.079
-340.245
-340.177
-339.406
-339.826
-335.898
-341.958
-341.128
-338.305
-341.733
-343.359
-340.970
-341.466
-341.190
-340.115
-338.043
-338.579
-341.408
-336.792
-333.678
-336.020
-337.884
-340.055
-338.413
-340.737
-341.990
-340.606
-340.944
-338.237
-340.365
-338.676
-338.975
-340.736
-342.001
-333.222
-336.817
-338.532
-339.993
-340.102
-343.038
-338.061
-339.587
-339.280
-338.946
-339.850
-341.506
-341.363
-338.890
-339.950
-336.844
-343.199
-338.331
-338.988
-336.297
-340.491
-341.559
-343.358
-342.140
-340.453
-335.289
-341.153
-341.032
-332.938
-338.359
-344.600
-341.915
-338.247
-339.882
-338.786
-343.881
-340.717
-341.171
-343.143
-338.834
-339.900
-342.092
-334.273
-338.315
-338.624
-340.531
-344.520
-340.816
-340.549
-342.771
-349.383
-349.079
-340.462
-339.716
-341.402
-341.757
-341.352
-341.688
-338.972
-338.578
-335.252
-341.091
-338.875
-339.980
-339.616
-342.104
-341.884
-342.809
-340.855
-338.415
-336.889
-341.147
-343.392
-340.630
-338.639
-338.717
-336.450
-340.870
-342.116
-334.361
-340.318
-340.593
-334.016
-339.188
-339.805
-342.996
-337.677
-337.752
-340.402
-339.713
-347.061
-343.298
-340.166
-341.146
-335.826
-344.196
-338.504
-341.981
-339.523
-340.397
-341.581
-343.516
-341.326
-334.264
-343.684
-340.807
-342.455
-342.642
-337.246
-342.311
-338.339
-337.402
-337.282
-334.246
-333.877
-339.658
-336.285
-338.857
-339.889
-340.378
-337.867
-338.967
-338.364
-337.481
-338.284
-336.981
-338.706
-338.326
-338.372
-337.161
-341.474
-341.937
-342.066
-339.273
-336.222
-337.349
-336.101
-338.133
-345.736
-343.130
-338.610
-334.245
-334.511
-336.216
-340.088
-344.219
-336.940
-334.931
-339.395
-341.557
-339.374
-341.270
-340.200
-336.593
-338.630
-340.970
-340.234
-339.493
-335.608
-338.844
-337.972
-338.245
-337.394
-341.518
-345.151
-342.851
-343.714
-344.981
-339.665
-339.452
-340.617
-340.585
-335.410
-335.530
-341.590
-343.105
-342.796
-344.063
-327.750
-334.499
-343.296
-340.060
-340.249
-340.186
-335.258
-341.979
-341.038
-339.098
-341.189
-337.886
-336.265
-340.405
-338.980
-339.258
-329.145
-339.888
-341.169
-333.917
-338.347
-335.880
-344.571
-343.399
-338.091
-339.121
-340.363
-338.334
-338.567
-341.239
-334.407
-341.911
-341.465
-343.624
-341.309
-340.734
-335.818
-338.982
-342.677
-341.886
-342.184
-339.434
-334.818
-341.805
-337.323
-347.287
-337.910
-337.299
-344.308
-341.150
-340.773
-340.770
-336.196
-335.313
-338.650
-337.372
-337.232
-339.064
-338.667
-339.504
-339.910
-341.633
-340.580
-336.661
-338.720
-337.869
-336.901
-335.606
-340.203
-341.164
-341.155
-339.837
-339.025
-339.967
-343.627
-338.596
-338.870
-337.812
-342.194
-344.231
-344.705
-346.047
-345.568
-344.611
-338.901
-342.298
-338.366
-338.447
-335.153
-337.416
-339.535
-338.371
-337.335
-339.572
-346.668
-342.808
-341.166
-336.555
-341.735
-339.625
-338.451
-338.080
-339.409
-337.821
-340.820
-339.297
-340.664
-338.577
-339.527
-339.077
-339.382
-336.364
-341.143
-339.385
-343.188
-332.726
-338.667
-342.987
-339.109
-340.828
-340.818
-338.347
-336.333
-336.368
-333.435
-340.341
-333.101
-334.309
-340.404
-337.664
-339.102
-338.245
-338.349
-342.404
-336.294
-337.819
-334.135
-340.162
-345.902
-337.727
-340.379
-340.187
-335.484
-332.652
-341.772
-337.490
-340.214
-342.217
-339.436
-340.224
-338.382
-340.533
-340.609
-344.281
-341.882
-340.797
-338.990
-335.015
-337.000
-335.957
-340.214
-337.597
-339.828
-341.509
-339.735
-338.643
-339.669
-339.863
-344.387
-342.891
-341.124
-341.809
-344.904
-340.022
-337.766
-337.464
-338.021
-334.156
-347.809
-341.830
-340.685
-342.246
-340.779
-336.502
-345.261
-344.520
-333.663
-338.124
-342.546
-337.133
-336.715
-341.108
-343.699
-334.719
-334.911
-339.680
-341.757
-338.830
-340.490
-343.284
-330.601
-341.729
-336.123
-339.481
-339.421
-336.601
-342.003
-339.902
-337.255
-338.521
-336.278
-337.721
-344.489
-340.329
-337.283
-337.616
-338.760
-344.336
-339.243
-335.665
-335.752
-337.519
-335.185
-338.672
-343.306
-341.353
-335.601
-334.906
-341.226
-338.333
-341.437
-337.409
-339.774
-341.628
-331.439
-339.418
-334.210
-333.402
-339.820
-338.024
-336.304
-340.711
-332.724
-344.454
-339.144
-342.146
-346.774
-343.495
-333.978
-337.285
-339.449
-337.650
-332.167
-340.059
-337.930
-339.907
-337.214
-340.280
-336.899
-341.553
-341.671
-337.271
-336.213
-340.338
-340.941
-340.448
-337.804
-332.333
-339.786
-338.417
-338.557
-335.896
-341.878
-338.440
-337.422
-343.745
-342.022
-341.003
-341.530
-341.770
-340.526
-336.754
-340.571
-335.098
-340.854
-342.257
-339.971
-339.092
-340.929
-342.360
-339.298
-337.134
-339.554
-342.456
-343.740
-346.505
-338.176
-338.467
-336.279
-341.283
-340.274
-337.117
-340.753
-338.642
-339.328
-340.939
-340.495
-340.208
-339.690
-336.482
-337.370
-340.411
-340.137
-338.515
-343.009
-341.314
-334.794
-342.607
-339.994
-337.951
-338.628
-338.113
-341.765
-336.737
-335.836
-338.476
-335.347
-341.729
-339.240
-342.395
-342.732
-338.868
-344.464
-345.534
-336.991
-341.117
-347.515
-341.288
-338.215
-340.351
-343.223
-341.293
-338.346
-334.265
-341.576
-342.651
-334.895
-337.699
-343.781
-342.387
-340.421
-340.310
-342.885
-341.126
-339.841
-339.911
-337.087
-337.761
-342.396
-341.371
-339.177
-340.130
-343.891
-341.033
-338.861
-335.910
-341.665
-339.093
-341.390
-336.898
-337.952
-335.744
-339.742
-340.472
-336.028
-334.933
-342.747
-339.330
-341.757
-340.981
-337.440
-338.253
-338.685
-342.828
-336.158
-335.519
-340.401
-336.132
-342.892
-343.844
-344.494
-343.147
-337.272
-337.983
-340.434
-339.884
-338.412
-337.483
-342.118
-341.985
-342.188
-337.633
-335.308
-339.031
-339.665
-337.957
-345.687
-341.190
-343.876
-338.952
-334.201
-341.696
-346.908
-340.973
-340.352
-340.021
-339.008
-341.340
-339.485
-336.421
-343.599
-340.485
-341.290
-338.491
-335.873
-338.156
-339.995
-340.896
-339.636
-339.621
-341.231
-338.331
-335.456
-337.441
-340.472
-338.320
-340.869
-340.889
-335.209
-338.946
-342.607
-341.094
-339.450
-339.227
-343.025
-339.203
-341.276
-336.241
-341.252
-338.741
-339.171
-334.139
-337.127
-337.958
-340.385
-340.734
-343.412
-339.659
-339.981
-338.458
-341.227
-340.838
-329.837
-339.762
-339.800
-341.816
-338.895
-340.072
-338.827
-341.591
-341.007
-338.346
-331.080
-337.671
-338.649
-334.863
-344.785
-336.748
-340.609
-339.158
-337.893
-339.382
-344.354
-338.200
-337.471
-335.286
-341.050
-340.720
-338.849
-338.335
-337.792
-341.115
-343.150
-342.132
-341.006
-340.865
-344.421
-340.207
-341.484
-341.492
-342.702
-340.325
-344.905
-341.925
-337.959
-337.419
-336.933
-342.137
-341.584
-343.061
-340.214
-339.239
-337.592
-341.931
-336.675
-338.600
-335.808
-343.674
-339.165
-341.729
-337.810
-337.015
-339.715
-338.813
-337.119
-341.038
-338.403
-337.627
-339.299
-339.528
-340.359
-341.999
-329.364
-337.701
-333.568
-337.973
-335.220
-338.390
-339.934
-335.184
-338.596
-337.123
-334.824
-340.735
-342.749
-342.213
-336.561
-341.122
-337.214
-337.446
-340.461
-337.931
-337.269
-334.047
-338.070
-336.733
-341.057
-341.152
-334.068
-340.415
-338.481
-338.819
-337.055
-338.635
-342.521
-335.379
-337.330
-339.015
-343.895
-342.297
-335.028
-339.091
-343.869
-334.267
-346.927
-340.513
-341.711
-341.432
-342.802
-341.876
-336.489
-337.130
-341.033
-338.111
-340.840
-341.573
-339.511
-340.949
-343.100
-340.141
-341.515
-336.711
-340.777
-338.518
-343.828
-345.132
-341.693
-343.199
-337.148
-342.590
-339.974
-334.389
-338.904
-338.634
-336.433
-345.242
-341.091
-340.622
-338.395
-342.086
-340.648
-334.615
-338.692
-342.812
-338.513
-336.456
-339.973
-337.904
-333.485
-337.460
-334.351
-335.669
-340.372
-340.394
-341.579
-339.878
-345.231
-343.896
-339.748
-344.426
