# Supplementary material for: A Fast and Efficient Approach for Genomic Selection with High-Density Markers
Source: G3 (Bethesda). 2012 Oct 1;2(10):1179–84. doi: 10.1534/g3.112.003822 (PMC3464110; doi:10.1534/g3.112.003822)
Supplement: Supporting Information [file supp_2.10.1179_FileS1.zip › Rep1_50/Rep17/trainTBV]

-343.121
-345.457
-341.644
-345.352
-338.266
-335.254
-338.546
-334.434
-341.855
-338.803
-341.508
-336.156
-337.957
-334.592
-337.089
-336.716
-337.375
-337.681
-339.907
-339.892
-339.066
-339.068
-337.791
-339.050
-337.668
-337.450
-337.354
-332.492
-340.664
-339.056
-340.074
-339.846
-345.206
-339.773
-344.065
-339.389
-340.647
-341.382
-342.509
-339.986
-337.784
-335.525
-337.396
-334.725
-347.163
-343.496
-344.022
-345.244
-343.793
-342.248
-343.293
-341.304
-340.200
-337.301
-336.680
-336.324
-338.863
-340.278
-341.672
-340.250
-336.309
-336.942
-339.131
-336.299
-339.280
-338.340
-337.326
-337.469
-338.486
-335.490
-334.708
-333.821
-341.330
-339.680
-338.580
-340.677
-336.281
-336.164
-334.469
-338.904
-337.309
-337.166
-333.032
-338.560
-338.911
-345.035
-335.535
-346.729
-338.217
-340.796
-340.279
-342.485
-339.272
-339.742
-338.123
-340.261
-340.125
-335.581
-340.529
-336.670
-336.930
-336.998
-337.143
-339.883
-334.137
-341.511
-336.150
-343.117
-340.083
-339.145
-339.699
-338.891
-335.905
-338.924
-327.954
-343.458
-339.823
-339.781
-341.707
-338.985
-337.507
-340.765
-337.744
-340.328
-336.993
-343.140
-341.433
-340.166
-342.318
-339.916
-339.960
-341.517
-340.356
-339.269
-342.187
-336.677
-339.179
-339.749
-342.474
-339.457
-340.331
-342.642
-343.213
-341.650
-339.354
-337.936
-340.797
-337.057
-341.176
-344.522
-344.183
-344.573
-344.301
-340.181
-339.134
-345.506
-341.756
-339.682
-342.444
-338.803
-336.528
-338.742
-342.119
-334.834
-339.007
-337.974
-337.725
-335.720
-331.728
-338.585
-336.878
-341.860
-340.758
-338.617
-338.417
-343.983
-337.548
-340.056
-337.402
-339.642
-339.330
-339.852
-341.385
-338.552
-340.988
-341.087
-342.694
-337.355
-345.187
-342.762
-346.308
-342.155
-338.720
-336.067
-339.161
-342.865
-337.407
-338.606
-337.896
-336.896
-340.853
-341.421
-340.909
-343.098
-344.081
-344.970
-343.969
-341.136
-340.762
-343.713
-342.921
-341.792
-342.524
-341.294
-344.627
-342.494
-343.920
-339.505
-341.931
-342.386
-340.861
-339.946
-344.938
-341.331
-343.154
-338.727
-342.470
-339.260
-340.562
-337.805
-342.586
-342.391
-343.464
-340.789
-345.415
-342.143
-344.622
-340.497
-340.760
-342.934
-338.089
-340.406
-339.771
-341.082
-338.838
-341.345
-339.599
-338.580
-338.993
-340.175
-340.740
-339.510
-340.772
-338.813
-338.753
-341.057
-341.707
-340.835
-338.786
-339.005
-337.774
-340.762
-338.602
-342.462
-338.729
-338.220
-341.193
-339.471
-336.540
-337.910
-336.910
-339.663
-338.812
-336.429
-340.712
-336.253
-342.146
-339.432
-339.755
-338.137
-338.893
-339.877
-342.309
-338.524
-341.521
-336.809
-335.767
-339.691
-341.305
-340.405
-339.153
-337.651
-339.120
-338.313
-346.882
-341.854
-336.406
-339.749
-337.847
-339.858
-333.340
-339.386
-334.619
-341.258
-331.601
-338.730
-333.630
-338.104
-333.356
-339.763
-333.127
-340.210
-333.437
-337.815
-342.615
-338.916
-333.067
-341.551
-334.918
-336.524
-343.803
-340.904
-347.569
-339.005
-344.880
-341.498
-343.621
-339.275
-339.414
-340.477
-345.094
-339.606
-347.726
-342.230
-343.207
-341.144
-348.247
-339.705
-338.564
-340.500
-332.180
-335.560
-330.980
-338.511
-331.259
-338.292
-333.898
-336.408
-330.280
-337.702
-331.544
-335.180
-331.228
-338.443
-330.343
-336.815
-329.047
-336.793
-330.773
-337.153
-339.312
-337.635
-338.220
-338.586
-337.691
-339.321
-337.040
-335.197
-337.910
-338.119
-338.636
-337.523
-337.459
-337.502
-338.919
-339.385
-340.122
-339.129
-338.052
-337.869
-342.549
-336.472
-337.437
-335.816
-343.814
-335.960
-342.309
-337.475
-339.929
-338.329
-340.098
-338.556
-341.264
-338.176
-341.136
-340.353
-338.310
-336.066
-338.425
-335.441
-341.523
-339.995
-338.881
-339.056
-337.257
-338.790
-338.545
-340.022
-336.474
-338.212
-337.705
-334.502
-340.924
-340.762
-339.093
-340.412
-335.596
-338.842
-338.884
-337.354
-333.716
-341.492
-335.842
-342.907
-338.131
-342.659
-336.847
-340.425
-337.715
-342.954
-334.816
-338.825
-344.446
-338.803
-334.769
-340.972
-335.707
-340.100
-333.412
-341.753
-341.768
-340.197
-343.446
-338.525
-337.635
-339.682
-339.806
-340.042
-340.323
-339.742
-340.158
-339.235
-337.705
-340.660
-337.302
-342.423
-341.542
-340.032
-340.271
-342.478
-343.867
-333.753
-338.524
-335.316
-338.379
-335.177
-340.515
-336.114
-341.695
-337.405
-344.023
-336.785
-342.715
-335.930
-333.963
-333.757
-341.531
-335.870
-340.812
-337.029
-340.196
-338.970
-340.033
-337.257
-342.832
-337.465
-341.474
-337.943
-342.086
-340.567
-340.608
-338.771
-341.707
-340.377
-340.440
-338.346
-341.761
-339.223
-340.473
-339.829
-339.052
-342.103
-339.509
-338.061
-337.187
-340.841
-339.569
-341.940
-337.310
-342.184
-336.470
-338.798
-341.111
-339.301
-339.633
-340.545
-336.487
-339.608
-339.471
-341.059
-335.458
-335.757
-336.370
-333.945
-340.321
-335.402
-339.539
-336.330
-338.796
-334.061
-339.500
-336.029
-338.104
-334.963
-339.387
-335.115
-338.619
-334.034
-337.272
-334.411
-340.407
-339.694
-339.127
-338.616
-335.971
-338.008
-337.880
-338.743
-336.680
-341.763
-339.181
-336.663
-337.060
-340.441
-338.139
-338.185
-337.986
-337.644
-338.158
-338.680
-337.626
-334.542
-337.186
-337.350
-334.970
-338.606
-335.598
-336.635
-339.709
-338.023
-336.007
-338.527
-338.706
-335.343
-335.054
-335.144
-336.879
-337.532
-336.974
-338.096
-336.935
-339.497
-339.420
-337.468
-336.654
-340.901
-335.582
-340.715
-334.187
-338.462
-337.344
-339.856
-338.533
-339.425
-338.697
-336.009
-343.101
-336.939
-338.841
-336.162
-340.107
-340.278
-341.572
-341.302
-340.760
-339.486
-340.625
-339.777
-340.136
-336.119
-337.828
-340.144
-340.157
-342.242
-341.383
-337.160
-340.237
-340.492
-340.758
-338.308
-342.748
-341.642
-342.261
-344.185
-342.038
-340.356
-337.975
-345.270
-341.361
-343.793
-340.656
-341.871
-341.460
-343.300
-340.863
-342.129
-342.827
-339.634
-339.341
-344.294
-340.727
-337.782
-340.692
-338.173
-340.337
-340.046
-335.554
-343.164
-338.538
-341.181
-339.847
-340.766
-340.918
-338.560
-337.990
-338.008
-339.708
-336.555
-341.254
-337.033
-340.678
-337.718
-344.056
-340.280
-339.460
-338.022
-338.488
-338.324
-339.520
-342.576
-337.267
-341.598
-339.152
-343.507
-333.625
-342.976
-342.253
-343.700
-337.437
-338.240
-337.899
-341.898
-335.069
-342.971
-336.889
-343.091
-333.600
-342.647
-336.705
-339.764
-333.467
-343.846
-333.395
-341.486
-338.499
-338.310
-333.510
-341.248
-342.019
-341.605
-346.268
-339.475
-336.506
-337.008
-344.881
-344.195
-337.739
-340.577
-341.065
-339.888
-340.447
-343.501
-339.763
-343.268
-344.253
-342.445
-340.123
-340.486
-339.219
-338.478
-337.126
-341.430
-334.899
-339.649
-335.466
-339.028
-335.942
-337.239
-335.011
-337.581
-335.335
-341.612
-335.026
-341.046
-338.995
-340.184
-335.604
-336.979
-336.352
-339.020
-340.800
-341.816
-342.822
-343.114
-340.956
-340.553
-342.142
-344.465
-345.181
-344.935
-337.461
-341.187
-338.904
-341.510
-340.910
-340.878
-339.299
-342.102
-341.661
-343.686
-339.272
-338.936
-340.855
-339.794
-341.161
-340.645
-342.149
-340.441
-342.455
-340.923
-338.629
-338.580
-341.358
-339.812
-341.882
-339.063
-342.988
-340.598
-341.894
-341.728
-337.820
-339.734
-336.994
-338.550
-339.142
-339.661
-340.895
-341.991
-338.994
-340.891
-336.310
-341.394
-337.274
-343.028
-339.797
-342.996
-338.702
-340.997
-339.175
-341.980
-341.088
-339.263
-338.182
-338.477
-339.182
-338.519
-336.214
-337.175
-339.846
-338.708
-337.437
-340.725
-338.089
-340.605
-337.411
-340.241
-341.801
-337.695
-338.820
-339.111
-340.768
-340.666
-341.963
-340.109
-342.120
-340.248
-341.166
-340.048
-341.915
-341.177
-341.417
-340.382
-341.267
-339.195
-341.092
-339.580
-340.056
-339.930
-343.856
-339.663
-341.790
-341.075
-341.465
-340.340
-339.607
-343.582
-339.127
-339.736
-343.062
-341.683
-341.317
-341.292
-338.288
-340.381
-342.297
-340.561
-341.212
-338.950
-340.057
-343.866
-332.170
-342.081
-333.748
-340.423
-331.366
-340.534
-333.481
-340.272
-331.960
-341.243
-333.616
-341.062
-334.068
-340.290
-333.372
-340.573
-333.756
-342.616
-341.530
-341.900
-341.552
-337.992
-337.614
-336.283
-340.321
-338.521
-337.030
-334.820
-342.446
-335.561
-339.750
-334.628
-338.443
-338.154
-338.243
-335.990
-339.296
-336.203
-337.996
-335.790
-340.196
-335.417
-340.316
-337.416
-339.669
-339.730
-340.983
-338.745
-343.201
-335.623
-342.748
-338.378
-342.886
-338.049
-345.067
-335.821
-345.830
-334.645
-342.842
-336.926
-344.326
-344.917
-343.026
-341.872
-347.101
-342.937
-344.526
-343.123
-344.212
-344.184
-347.036
-343.782
-344.523
-344.206
-345.671
-342.805
-346.551
-342.857
-345.081
-343.041
-334.085
-336.476
-336.835
-340.687
-337.693
-340.520
-345.306
-339.780
-346.220
-332.712
-344.769
-334.745
-340.940
-338.750
-342.884
-339.903
-341.057
-336.985
-336.867
-336.402
-340.443
-342.508
-342.044
-341.157
-340.973
-341.883
-345.951
-339.614
-341.777
-339.136
-341.729
-338.764
-340.288
-340.287
-340.643
-341.682
-341.165
-342.850
-344.593
-340.408
-342.833
-340.848
-343.273
-340.689
-343.811
-339.521
-342.528
-340.058
-343.125
-341.751
-342.758
-340.462
-340.322
-342.062
-343.407
-340.333
-342.572
-340.235
-342.205
-337.901
-339.644
-337.311
-338.272
-337.784
-336.754
-337.962
-340.530
-338.507
-337.605
-338.052
-336.097
-339.349
-338.527
-337.763
-338.565
-335.652
-339.636
-338.284
-339.686
-338.324
-342.082
-341.506
-341.507
-342.569
-340.932
-342.579
-344.625
-342.867
-343.171
-340.619
-340.744
-340.772
-344.764
-341.109
-346.089
-342.956
-343.918
-343.190
-346.575
-338.853
-332.813
-336.483
-332.487
-335.395
-335.158
-340.459
-330.986
-334.446
-335.153
-335.245
-330.283
-336.146
-331.631
-336.421
-334.624
-339.478
-332.724
-336.454
-335.414
-338.482
-341.569
-341.864
-337.043
-339.605
-342.353
-340.618
-336.810
-336.496
-336.997
-344.034
-339.586
-338.473
-339.931
-341.486
-337.623
-340.508
-338.119
-340.897
-335.527
-337.450
-335.841
-341.315
-338.119
-338.106
-338.700
-337.291
-335.324
-340.105
-339.448
-338.095
-341.065
-343.015
-338.173
-336.394
-335.889
-341.010
-338.023
-340.713
-336.436
-339.425
-337.432
-333.803
-334.791
-335.533
-338.371
-336.563
-337.820
-334.653
-338.652
-337.454
-337.050
-337.316
-336.739
-337.692
-340.249
-334.581
-335.255
-338.006
-336.418
-336.082
-346.814
-343.353
-342.733
-339.099
-344.494
-342.361
-343.818
-344.259
-342.442
-346.227
-344.751
-343.322
-343.637
-343.444
-344.811
-345.079
-342.838
-344.463
-343.655
-342.818
-339.000
-335.562
-337.409
-336.703
-339.215
-339.539
-337.098
-338.764
-335.605
-338.372
-340.234
-335.807
-340.024
-336.240
-336.455
-339.118
-335.848
-337.498
-337.499
-336.790
-340.986
-344.177
-341.225
-342.120
-342.509
-342.897
-341.271
-342.731
-340.494
-342.156
-340.899
-343.870
-342.339
-344.356
-342.333
-344.077
-341.150
-343.010
-340.014
-344.273
-337.675
-341.016
-336.123
-337.482
-335.423
-340.076
-343.548
-340.958
-333.333
-336.857
-332.267
-339.700
-339.409
-334.539
-330.455
-338.492
-334.871
-335.318
-331.143
-338.843
-338.769
-336.828
-336.792
-335.417
-338.820
-336.833
-336.664
-337.728
-338.366
-336.787
-338.105
-337.316
-334.749
-337.870
-337.155
-334.861
-334.984
-338.677
-336.374
-335.389
-342.682
-338.846
-338.753
-334.876
-342.243
-339.270
-337.660
-334.482
-339.663
-338.457
-339.400
-336.702
-340.448
-337.182
-334.258
-338.403
-342.385
-339.598
-340.281
-338.223
-334.608
-339.254
-339.427
-336.621
-336.171
-339.627
-340.769
-339.525
-342.363
-334.690
-331.880
-336.265
-333.744
-341.954
-338.554
-336.439
-339.307
-336.292
-335.232
-339.068
-343.856
-340.370
-342.285
-343.231
-340.543
-338.985
-344.692
-341.501
-344.257
-340.943
-344.937
-342.813
-344.130
-339.437
-343.082
-345.131
-343.701
-341.482
-340.810
-340.814
-337.021
-341.230
-339.201
-338.153
-339.944
-341.892
-337.362
-341.063
-340.630
-341.208
-339.425
-340.856
-342.415
-340.192
-339.878
-343.475
-338.782
-340.626
-339.743
-344.363
-341.607
-336.635
-340.665
-337.805
-341.896
-336.964
-340.403
-340.433
-340.370
-339.415
-341.934
-339.092
-340.313
-335.824
-341.468
-338.186
-339.339
-338.411
-339.440
-336.836
-345.685
-340.823
-341.548
-340.011
-343.795
-340.627
-343.342
-339.412
-345.839
-340.906
-343.002
-340.384
-344.394
-339.360
-344.333
-340.579
-344.656
-341.121
-342.820
-340.594
-335.931
-340.528
-335.786
-340.334
-336.550
-341.269
-334.417
-340.822
-335.754
-339.929
-337.448
-340.624
-333.172
-337.425
-336.806
-340.078
-333.681
-340.062
-343.213
-340.649
-337.530
-339.395
-336.696
-337.255
-337.383
-339.372
-338.543
-338.084
-338.945
-338.951
-336.567
-339.102
-338.477
-337.578
-337.871
-338.333
-337.635
-338.369
-337.294
-337.130
-339.859
-341.559
-344.716
-339.746
-345.456
-340.377
-345.088
-341.457
-344.379
-339.922
-342.323
-340.435
-341.032
-339.783
-341.462
-340.524
-342.863
-340.995
-345.542
-338.636
-337.007
-339.018
-339.350
-339.984
-339.759
-337.755
-340.563
-338.925
-336.118
-337.217
-341.077
-337.599
-339.096
-337.141
-338.449
-336.311
-339.975
-338.792
-338.934
-338.418
-341.540
-342.404
-340.123
-336.916
-345.580
-339.420
-345.774
-340.941
-343.639
-342.632
-340.378
-339.246
-344.910
-335.223
-342.032
-342.520
-341.918
-340.843
-345.072
-339.546
-345.011
-343.326
-344.606
-339.974
-344.109
-340.396
-343.007
-340.080
-343.508
-339.786
-344.758
-342.511
-344.430
-341.977
-343.869
-342.618
-344.047
-339.651
-343.810
-340.164
-336.639
-339.877
-334.292
-340.380
-331.991
-343.062
-333.341
-342.894
-333.616
-342.619
-335.392
-339.976
-334.982
-343.911
-336.773
-339.982
-335.454
-340.169
-334.980
-340.620
-337.710
-338.748
-338.049
-340.975
-336.976
-338.451
-335.888
-338.870
-336.670
-338.342
-336.501
-336.837
-338.564
-340.707
-340.439
-335.246
-337.530
-338.531
-335.401
-336.585
-338.863
-340.651
-337.775
-339.945
-343.064
-341.858
-338.341
-339.931
-337.895
-341.013
-336.921
-341.693
-339.171
-340.246
-337.509
-337.572
-338.897
-341.062
-336.836
-340.181
-332.044
-333.784
-332.687
-338.637
-331.943
-336.884
-331.995
-335.081
-330.396
-340.390
-332.786
-336.116
-336.210
-333.903
-334.588
-333.607
-332.467
-335.411
-333.862
-337.373
-336.549
-335.337
-339.187
-339.039
-341.679
-337.203
-343.144
-342.935
-338.526
-338.741
-337.453
-340.093
-338.455
-338.590
-333.909
-337.777
-342.632
-340.339
-336.809
-334.844
-337.225
-339.510
-340.431
-336.676
-336.528
-337.915
-335.762
-338.438
-338.030
-341.055
-341.449
-339.330
-340.578
-338.657
-338.385
-337.034
-339.628
-335.976
-340.295
-337.953
-335.783
-336.117
-338.472
-333.188
-335.886
-336.202
-338.718
-337.503
-337.024
-336.034
-336.660
-337.632
-337.272
-335.347
-338.185
-334.105
-336.399
-336.674
-335.169
-336.754
-336.263
-338.392
-337.500
-337.307
-335.948
-338.119
-336.280
-336.482
-336.653
-337.791
-337.111
-340.117
-337.828
-339.031
-336.027
-338.721
-338.019
-338.952
-338.166
-337.794
-339.597
-338.898
-336.813
-336.968
-338.003
-341.692
-339.106
-338.547
-338.988
-337.840
-336.529
-338.168
-342.574
-337.912
-339.702
-337.778
-342.743
-339.695
-341.549
-341.053
-339.255
-339.829
-336.498
-342.012
-341.508
-339.168
-338.189
-340.928
-339.807
-341.759
-336.630
-338.071
-336.217
-338.540
-340.176
-338.394
-336.206
-338.526
-338.688
-340.570
-339.067
-340.373
-336.459
-341.997
-340.002
-338.904
-338.462
-337.477
-336.843
-341.094
-337.455
-340.682
-340.775
-340.178
-337.627
-339.703
-334.804
-340.656
-334.470
-339.944
-341.024
-339.791
-342.343
-342.368
-338.198
-339.413
-342.697
-339.580
-341.924
-338.626
-339.106
-339.608
-337.625
-342.768
-342.086
-341.071
-338.496
-335.448
-341.348
-339.969
-340.869
-341.701
-336.692
-338.624
-341.400
-339.855
-338.048
-338.093
-338.336
-337.099
-338.814
-340.189
-340.613
-338.641
-340.657
-337.205
-336.205
-339.766
-339.396
-339.681
-339.212
-334.377
-340.005
-340.104
-342.655
-339.341
-339.314
-336.233
-340.652
-338.075
-342.153
-334.743
-343.477
-338.676
-341.115
-340.201
-340.406
-335.492
-340.232
-337.223
-339.859
-341.301
-340.990
-340.762
-340.126
-340.336
-340.827
-344.436
-342.523
-341.410
-340.426
-342.149
-341.539
-341.917
-343.372
-343.985
-343.203
-342.255
-341.707
-339.291
-347.542
-346.181
-347.857
-342.654
-347.835
-345.764
-343.522
-347.079
-341.744
-346.845
-349.076
-345.012
-346.930
-346.195
-346.813
-350.142
-346.587
-347.397
-349.009
-344.871
-337.569
-338.725
-337.034
-338.127
-338.593
-340.836
-336.925
-337.284
-336.554
-338.654
-336.401
-337.391
-338.479
-337.116
-338.824
-338.595
-337.422
-337.698
-337.834
-336.822
-341.566
-338.832
-340.871
-336.272
-338.523
-338.138
-339.936
-340.665
-336.705
-337.366
-338.312
-337.481
-337.261
-337.504
-337.118
-339.896
-340.235
-339.200
-338.089
-338.201
-345.924
-342.788
-344.731
-342.574
-345.273
-342.909
-345.511
-344.656
-346.394
-343.602
-344.588
-342.093
-346.290
-341.939
-345.984
-342.881
-344.184
-343.689
-345.751
-344.183
-336.720
-337.206
-339.573
-339.503
-336.233
-345.000
-337.889
-337.004
-338.145
-338.711
-338.804
-336.112
-338.344
-342.839
-343.762
-340.986
-334.448
-338.009
-338.497
-344.514
-335.253
-340.595
-334.470
-340.091
-336.055
-339.640
-340.196
-340.090
-335.741
-340.879
-332.863
-339.746
-335.658
-337.629
-334.558
-341.120
-335.830
-336.413
-333.585
-339.498
-339.961
-343.334
-339.038
-340.645
-339.619
-340.749
-339.487
-338.184
-339.920
-340.216
-338.677
-342.799
-340.205
-339.336
-336.500
-341.432
-341.089
-340.233
-339.379
-343.890
-339.004
-335.930
-340.624
-335.614
-338.938
-337.910
-339.501
-339.273
-338.054
-337.967
-339.037
-334.323
-338.917
-333.334
-336.831
-338.400
-339.865
-336.896
-336.630
-336.227
-344.781
-340.033
-344.068
-334.792
-341.678
-334.710
-342.876
-334.773
-344.136
-338.198
-343.027
-338.351
-343.235
-338.111
-343.788
-332.592
-341.538
-337.436
-341.744
-337.190
-341.584
-340.771
-341.987
-340.847
-341.180
-342.362
-340.298
-341.295
-339.546
-342.603
-339.931
-340.617
-341.539
-342.184
-340.664
-341.173
-341.977
-339.728
-340.027
-339.814
-340.844
-338.065
-337.363
-336.925
-338.538
-337.918
-340.570
-336.960
-335.322
-337.447
-338.531
-336.060
-338.469
-338.792
-340.962
-340.185
-338.375
-338.503
-336.389
-335.002
-337.176
-339.014
-337.989
-334.618
-340.978
-335.375
-335.965
-334.431
-339.661
-336.233
-339.403
-337.228
-340.343
-338.720
-338.528
-338.068
-338.881
-337.775
-338.611
-338.830
-339.042
-340.846
-340.603
-338.727
-337.528
-337.629
-340.751
-338.384
-339.113
-338.279
-342.422
-338.220
-339.921
-340.879
-338.595
-336.230
-342.081
-340.607
-340.664
-339.550
-337.072
-338.927
-337.324
-341.213
-338.101
-337.822
-338.402
-342.627
-342.362
-336.619
-342.349
-340.940
-341.303
-337.343
-341.126
-339.192
-339.150
-336.929
-341.414
-339.914
-345.461
-343.540
-343.455
-345.014
-339.160
-339.163
-343.325
-342.939
-341.759
-340.029
-342.800
-340.420
-346.205
-343.750
-340.551
-341.114
-338.862
-343.205
-338.631
-344.013
-338.216
-338.179
-339.527
-341.174
-339.428
-339.227
-338.177
-344.162
-338.213
-337.105
-341.281
-342.103
-339.067
-339.815
-340.737
-339.101
-338.745
-340.015
-339.638
-340.347
-334.165
-336.015
-332.053
-337.340
-337.179
-336.160
-334.558
-339.168
-339.932
-336.732
-335.272
-337.258
-330.910
-336.854
-337.457
-336.020
-330.400
-332.383
-330.793
-335.954
-339.826
-340.321
-338.505
-341.035
-336.520
-338.356
-336.664
-337.753
-337.128
-339.952
-339.049
-339.356
-337.212
-339.006
-335.070
-340.758
-338.191
-340.677
-338.459
-339.034
-339.369
-338.290
-337.831
-339.485
-337.098
-338.180
-337.403
-340.695
-338.173
-338.148
-338.157
-340.989
-340.874
-339.845
-340.492
-339.105
-339.900
-340.027
-341.037
-339.909
-342.708
-339.130
-340.739
-342.959
-344.150
-339.502
-342.471
-338.967
-342.210
-338.935
-336.187
-340.267
-339.308
-339.951
-340.807
-341.485
-341.202
-340.236
-344.010
-340.781
-337.494
-341.257
-339.591
-335.262
-340.925
-340.245
-340.797
-340.172
-339.262
-339.875
-342.857
-340.469
-339.541
-340.559
-339.639
-341.859
-336.946
-338.706
-341.798
-339.793
-346.352
-343.897
-345.450
-342.766
-347.891
-340.037
-342.740
-344.046
-346.761
-342.249
-339.520
-338.398
-344.515
-340.777
-344.143
-341.845
-339.207
-342.057
-346.687
-344.878
