# Supplementary material for: A Fast and Efficient Approach for Genomic Selection with High-Density Markers
Source: G3 (Bethesda). 2012 Oct 1;2(10):1179–84. doi: 10.1534/g3.112.003822 (PMC3464110; doi:10.1534/g3.112.003822)
Supplement: Supporting Information [file supp_2.10.1179_FileS1.zip › Rep1_50/Rep17/trainY]

-345.843
-351.064
-341.583
-347.398
-337.450
-332.433
-337.278
-332.250
-333.749
-338.776
-344.301
-335.301
-330.799
-334.770
-341.083
-336.512
-338.602
-335.324
-340.277
-340.120
-337.924
-341.666
-338.526
-337.021
-333.054
-334.733
-338.696
-336.004
-334.926
-338.736
-340.669
-339.099
-344.508
-338.070
-342.883
-344.651
-340.493
-340.262
-341.209
-343.592
-332.783
-332.016
-334.001
-334.012
-341.673
-345.825
-345.334
-344.817
-344.167
-341.988
-343.440
-338.931
-345.509
-334.590
-339.456
-334.861
-345.984
-342.500
-342.724
-337.946
-339.541
-341.532
-336.308
-337.822
-342.652
-335.370
-338.339
-330.323
-336.811
-340.798
-334.658
-332.096
-340.916
-337.565
-343.288
-344.414
-334.913
-331.538
-333.212
-334.939
-337.632
-336.391
-328.322
-340.613
-335.167
-349.215
-333.473
-343.416
-339.043
-343.359
-339.912
-341.269
-340.308
-341.157
-341.303
-336.318
-338.630
-337.135
-341.911
-337.782
-331.907
-338.352
-340.997
-332.938
-335.934
-338.673
-333.995
-340.840
-338.068
-338.268
-339.351
-341.513
-337.674
-336.456
-332.246
-339.721
-339.200
-338.107
-340.644
-332.611
-335.889
-343.599
-342.887
-338.602
-335.114
-337.145
-345.215
-340.437
-341.029
-339.404
-338.471
-342.700
-342.920
-338.306
-343.870
-334.433
-339.715
-341.273
-344.523
-336.855
-339.973
-345.562
-349.966
-340.210
-337.375
-338.446
-336.481
-336.112
-341.621
-346.174
-345.849
-339.929
-342.540
-336.668
-339.553
-349.629
-335.595
-336.735
-343.437
-337.753
-329.402
-336.111
-344.691
-333.146
-337.912
-333.550
-335.386
-335.318
-329.689
-338.907
-337.372
-348.367
-340.822
-338.562
-336.918
-340.522
-338.936
-338.624
-333.103
-341.548
-337.060
-333.839
-338.563
-341.348
-340.985
-338.998
-343.027
-345.322
-348.285
-341.841
-347.372
-339.095
-339.903
-331.312
-338.124
-344.674
-333.342
-343.068
-337.551
-340.227
-338.265
-345.810
-347.405
-345.782
-344.418
-340.398
-346.561
-338.230
-344.309
-351.168
-342.709
-338.263
-348.331
-341.809
-346.678
-338.747
-343.830
-338.275
-343.620
-337.874
-340.788
-341.332
-342.877
-345.973
-340.938
-342.747
-341.985
-338.316
-343.692
-339.883
-342.959
-344.086
-342.261
-337.354
-342.852
-344.691
-343.896
-343.805
-340.873
-338.365
-340.314
-347.364
-343.443
-336.030
-334.155
-338.253
-339.549
-341.263
-337.091
-345.613
-337.518
-342.733
-341.962
-335.316
-336.450
-343.636
-341.822
-343.308
-339.745
-337.141
-342.346
-343.481
-337.528
-340.990
-341.064
-334.824
-339.142
-340.911
-336.991
-332.243
-335.343
-336.981
-339.199
-334.573
-341.462
-332.896
-339.700
-342.069
-335.674
-336.927
-338.105
-336.731
-346.779
-341.279
-338.339
-335.136
-333.926
-343.381
-341.692
-340.203
-341.173
-338.409
-338.450
-342.309
-343.593
-342.954
-335.152
-344.255
-336.569
-337.548
-329.710
-339.141
-333.386
-339.343
-336.873
-338.042
-334.360
-337.850
-338.784
-337.561
-333.838
-335.464
-332.091
-338.969
-345.422
-339.248
-331.438
-344.148
-335.667
-334.220
-351.158
-345.348
-345.167
-342.601
-347.238
-340.772
-343.979
-339.669
-335.537
-336.645
-349.037
-337.630
-346.370
-339.718
-336.932
-343.168
-339.061
-342.449
-338.654
-343.073
-333.801
-333.490
-327.489
-337.670
-324.250
-338.566
-335.123
-333.346
-326.814
-334.665
-332.430
-336.112
-328.561
-336.634
-330.244
-340.144
-328.792
-335.752
-329.024
-336.271
-341.813
-333.597
-340.887
-330.653
-339.331
-337.451
-334.589
-331.538
-337.180
-340.840
-336.134
-337.030
-337.897
-339.788
-337.955
-335.867
-332.805
-332.985
-337.796
-335.594
-342.522
-335.775
-341.014
-337.105
-342.698
-335.267
-346.842
-337.191
-342.865
-344.396
-335.879
-337.688
-341.551
-340.366
-345.369
-348.089
-341.765
-335.687
-336.600
-340.224
-335.525
-341.712
-341.369
-341.843
-335.604
-337.248
-336.231
-342.392
-333.801
-341.856
-338.854
-331.378
-339.007
-338.604
-340.659
-335.821
-333.642
-336.697
-338.674
-339.874
-331.612
-336.255
-333.284
-348.401
-337.702
-345.504
-333.883
-336.258
-337.620
-347.705
-334.301
-337.074
-345.975
-334.494
-329.233
-337.233
-343.679
-341.571
-332.868
-344.179
-338.242
-343.730
-342.395
-337.592
-338.051
-336.712
-337.281
-335.694
-341.513
-336.930
-340.883
-339.826
-340.027
-337.665
-340.483
-347.159
-338.890
-342.246
-342.853
-341.518
-345.063
-329.135
-339.795
-333.007
-339.147
-329.878
-338.381
-335.418
-341.666
-335.819
-339.888
-336.101
-347.239
-333.318
-335.175
-328.548
-347.058
-336.934
-343.093
-334.870
-341.370
-341.023
-340.847
-339.614
-338.726
-340.706
-342.605
-339.180
-341.965
-338.397
-338.354
-343.198
-341.170
-340.090
-340.315
-336.028
-342.527
-344.164
-340.322
-334.699
-339.112
-341.853
-338.564
-338.055
-340.356
-340.248
-341.382
-342.567
-338.606
-341.848
-336.584
-339.332
-341.274
-333.830
-344.032
-338.701
-337.351
-341.785
-341.567
-342.535
-334.139
-339.846
-334.092
-334.853
-338.979
-336.807
-336.661
-338.993
-341.824
-334.707
-339.600
-343.297
-339.097
-336.488
-339.414
-334.668
-339.871
-332.969
-334.998
-338.619
-339.732
-336.275
-343.940
-339.592
-335.993
-336.150
-339.572
-336.098
-336.521
-339.735
-340.898
-340.088
-334.895
-338.000
-334.082
-339.650
-336.603
-340.460
-339.781
-336.445
-341.716
-330.053
-336.495
-336.078
-334.670
-333.861
-337.329
-340.096
-347.211
-339.532
-336.325
-339.630
-338.322
-334.693
-334.969
-336.148
-336.450
-342.201
-342.019
-334.106
-333.066
-341.791
-346.016
-338.311
-336.890
-339.620
-337.958
-340.781
-334.447
-340.813
-340.405
-339.713
-338.959
-337.933
-335.664
-341.357
-343.881
-336.584
-336.281
-335.117
-338.906
-344.083
-342.585
-339.629
-340.869
-342.438
-342.186
-348.255
-336.623
-336.101
-334.713
-343.910
-340.135
-339.675
-337.330
-340.067
-340.046
-340.124
-340.567
-341.074
-341.460
-343.774
-346.753
-346.877
-334.758
-350.092
-336.265
-343.746
-336.233
-342.565
-337.369
-338.620
-343.833
-340.577
-340.634
-347.198
-340.829
-341.328
-343.096
-347.782
-340.927
-335.455
-338.199
-342.414
-337.089
-338.585
-336.864
-344.950
-338.706
-339.999
-340.316
-338.515
-339.230
-339.626
-335.874
-335.027
-337.967
-336.933
-339.752
-335.442
-339.523
-338.463
-340.250
-335.827
-338.452
-341.065
-336.984
-338.360
-341.727
-341.998
-335.932
-339.783
-338.506
-348.658
-334.947
-344.097
-345.071
-343.175
-334.284
-336.700
-340.689
-341.303
-332.696
-345.284
-331.570
-339.099
-327.957
-341.676
-333.312
-341.116
-332.664
-345.847
-328.112
-343.881
-338.238
-338.771
-333.513
-337.580
-343.399
-339.794
-348.514
-339.828
-333.233
-335.872
-343.481
-345.777
-333.558
-340.953
-341.072
-343.003
-342.682
-345.061
-338.673
-345.848
-342.885
-341.531
-341.538
-339.000
-340.322
-334.440
-338.586
-347.455
-337.113
-343.827
-333.997
-343.806
-335.135
-337.483
-338.446
-340.334
-333.874
-342.625
-332.530
-338.989
-338.854
-339.536
-339.647
-335.389
-342.898
-333.981
-343.933
-343.480
-343.129
-342.869
-338.585
-342.959
-346.880
-341.991
-350.225
-350.804
-337.094
-339.682
-336.814
-336.628
-340.939
-340.551
-339.285
-344.725
-345.694
-343.858
-337.350
-336.485
-336.062
-335.614
-346.097
-341.401
-345.213
-337.029
-340.969
-339.853
-341.205
-342.938
-341.129
-336.344
-340.754
-342.551
-346.069
-342.589
-345.659
-340.594
-340.647
-343.483
-338.951
-335.514
-340.431
-337.115
-339.833
-343.987
-339.670
-338.055
-336.742
-344.318
-335.086
-342.506
-339.823
-342.404
-336.108
-344.593
-336.373
-337.097
-343.621
-338.632
-340.117
-333.409
-339.085
-333.209
-332.239
-335.576
-338.172
-343.135
-339.993
-341.697
-338.356
-339.414
-334.125
-339.159
-336.385
-340.338
-340.352
-338.975
-341.928
-344.463
-342.405
-343.228
-343.662
-341.121
-336.754
-343.565
-346.527
-338.520
-341.534
-338.108
-345.769
-338.629
-339.188
-340.599
-349.662
-343.813
-342.530
-342.163
-348.013
-337.985
-345.634
-338.294
-339.924
-342.969
-343.188
-340.110
-348.265
-340.382
-345.512
-348.641
-336.663
-337.960
-345.974
-339.933
-343.072
-337.209
-343.696
-341.958
-333.199
-340.598
-333.719
-341.342
-333.896
-343.525
-335.622
-341.187
-332.096
-343.230
-334.421
-339.842
-336.210
-340.931
-335.673
-340.145
-335.499
-344.878
-342.947
-340.939
-342.086
-336.634
-340.662
-335.906
-336.153
-339.466
-334.351
-333.904
-340.603
-335.123
-338.977
-333.387
-337.217
-336.069
-336.441
-333.196
-340.445
-334.910
-341.259
-337.491
-339.156
-337.498
-341.144
-336.596
-335.943
-342.044
-339.599
-345.102
-338.788
-335.349
-348.599
-340.161
-343.270
-335.937
-340.344
-341.199
-343.859
-340.888
-341.085
-339.132
-348.195
-341.423
-343.749
-344.239
-352.376
-344.645
-344.601
-346.619
-341.576
-346.300
-349.727
-340.602
-347.038
-340.121
-350.074
-340.622
-348.552
-339.935
-341.725
-344.421
-334.581
-335.695
-336.329
-343.027
-336.571
-337.391
-341.993
-339.964
-349.934
-331.495
-344.912
-331.447
-344.492
-340.647
-340.903
-335.042
-342.670
-332.932
-339.773
-336.250
-340.580
-338.078
-345.918
-342.377
-342.560
-342.816
-354.379
-333.936
-336.893
-340.459
-338.502
-340.701
-347.846
-339.090
-339.371
-340.176
-336.388
-344.722
-347.488
-346.741
-340.917
-340.428
-340.107
-342.692
-342.623
-342.055
-338.239
-338.910
-339.721
-340.479
-342.882
-344.061
-344.450
-340.238
-343.621
-337.139
-343.491
-339.153
-338.751
-337.075
-338.540
-339.097
-335.325
-338.101
-335.703
-336.188
-340.620
-337.710
-337.358
-335.557
-339.998
-336.349
-337.465
-334.419
-335.215
-336.755
-338.946
-340.525
-341.559
-348.057
-339.272
-345.997
-343.240
-345.047
-343.116
-339.291
-343.647
-344.136
-341.553
-337.566
-342.135
-343.864
-343.296
-339.701
-346.938
-345.093
-343.796
-343.645
-340.495
-335.753
-332.173
-336.181
-333.852
-338.471
-336.365
-334.843
-330.683
-337.410
-334.418
-333.733
-332.408
-333.702
-330.956
-334.792
-339.278
-339.512
-332.137
-339.426
-342.410
-345.824
-341.859
-337.426
-339.779
-340.238
-343.746
-346.895
-337.938
-337.740
-334.528
-338.698
-337.769
-338.371
-339.865
-342.539
-339.916
-337.874
-341.017
-343.116
-334.560
-338.140
-333.045
-339.358
-337.586
-335.099
-334.891
-333.312
-337.011
-336.369
-338.509
-339.455
-340.690
-340.965
-333.959
-330.990
-339.148
-340.017
-334.257
-338.514
-333.702
-337.963
-340.227
-333.028
-338.614
-339.028
-348.932
-337.568
-332.725
-328.854
-340.293
-341.057
-336.064
-336.150
-341.567
-341.491
-339.006
-333.009
-336.064
-336.378
-329.660
-335.802
-348.486
-346.565
-342.998
-335.373
-350.351
-338.303
-347.620
-346.125
-343.770
-349.270
-348.094
-345.677
-343.618
-344.296
-345.710
-342.899
-344.664
-342.756
-341.624
-342.790
-339.993
-336.919
-333.854
-337.367
-336.004
-342.497
-336.788
-339.777
-336.630
-337.394
-336.391
-333.643
-337.669
-336.792
-338.745
-341.936
-336.258
-339.160
-334.320
-333.030
-340.558
-347.329
-340.421
-344.107
-339.930
-344.525
-340.335
-346.208
-341.834
-345.591
-339.528
-351.765
-340.655
-345.015
-342.117
-342.758
-340.127
-342.416
-341.516
-343.862
-336.396
-343.867
-336.348
-336.926
-333.433
-336.087
-350.790
-344.488
-332.807
-331.048
-339.205
-342.139
-337.576
-331.823
-337.646
-338.407
-339.031
-336.681
-334.392
-337.926
-342.029
-336.009
-337.843
-331.067
-339.312
-336.388
-333.387
-337.317
-342.431
-336.360
-335.679
-337.582
-335.918
-342.431
-340.656
-339.722
-335.835
-339.107
-337.576
-333.499
-339.104
-337.649
-339.377
-336.175
-343.161
-346.689
-334.272
-334.212
-341.638
-342.121
-335.233
-340.120
-340.379
-340.461
-328.017
-336.366
-342.883
-337.967
-341.084
-339.472
-335.527
-336.500
-337.077
-338.215
-336.314
-340.506
-340.445
-344.108
-340.738
-335.278
-334.451
-338.092
-332.069
-342.980
-330.796
-329.387
-341.786
-338.265
-336.998
-337.474
-340.055
-343.428
-342.477
-341.390
-342.970
-339.572
-347.026
-341.074
-345.274
-334.834
-342.026
-345.079
-347.420
-339.414
-336.480
-346.403
-343.843
-340.787
-342.982
-346.613
-337.805
-344.000
-337.200
-335.386
-341.081
-343.154
-341.853
-342.063
-340.334
-338.415
-339.497
-343.572
-341.733
-338.245
-343.106
-343.400
-341.049
-340.903
-336.078
-348.400
-341.019
-335.734
-344.154
-339.014
-345.368
-332.816
-339.848
-339.638
-339.202
-344.033
-342.845
-340.815
-344.325
-337.365
-345.578
-330.665
-339.903
-341.132
-341.119
-339.682
-342.443
-340.614
-337.903
-334.440
-342.322
-339.316
-346.175
-341.730
-345.457
-340.325
-337.077
-341.219
-343.375
-340.993
-341.805
-337.183
-347.478
-337.568
-338.556
-336.987
-339.648
-340.846
-335.274
-343.589
-337.019
-339.591
-333.052
-343.832
-338.404
-334.951
-341.401
-338.522
-335.379
-330.241
-336.413
-342.820
-336.798
-344.001
-338.603
-341.567
-337.273
-343.775
-336.377
-334.430
-332.490
-339.295
-340.979
-335.839
-334.875
-336.171
-338.654
-339.852
-331.860
-336.815
-336.831
-343.911
-339.512
-347.953
-335.918
-335.440
-344.961
-338.595
-344.574
-339.902
-350.155
-341.655
-343.574
-339.416
-345.315
-341.101
-339.662
-337.208
-344.018
-341.469
-342.535
-337.632
-343.890
-340.350
-350.106
-337.465
-339.322
-343.879
-335.034
-340.234
-337.623
-333.665
-337.067
-341.075
-339.995
-337.671
-341.457
-344.100
-337.586
-332.367
-339.337
-330.816
-340.554
-338.602
-337.634
-342.348
-338.608
-347.829
-337.041
-337.581
-348.541
-343.668
-346.896
-336.600
-347.396
-339.984
-340.781
-334.516
-345.540
-331.590
-344.699
-340.775
-336.827
-338.646
-344.640
-342.355
-350.440
-342.608
-343.604
-338.616
-341.941
-338.040
-347.926
-346.800
-344.389
-335.537
-340.732
-338.110
-342.485
-338.719
-341.738
-339.307
-346.368
-342.141
-337.461
-340.884
-332.380
-335.224
-333.618
-346.545
-330.831
-342.366
-328.985
-341.027
-334.267
-343.051
-336.021
-343.455
-334.488
-343.143
-339.957
-342.206
-335.081
-342.106
-333.765
-336.630
-340.249
-340.749
-341.308
-334.666
-336.644
-338.353
-335.194
-340.576
-335.848
-338.421
-332.993
-341.194
-341.312
-341.332
-339.652
-332.216
-342.495
-335.999
-337.569
-333.604
-336.218
-342.256
-338.911
-342.524
-345.571
-341.096
-340.182
-341.550
-338.447
-341.436
-337.675
-337.766
-340.715
-344.448
-341.186
-336.980
-334.553
-338.579
-335.901
-338.110
-329.924
-331.237
-331.666
-340.485
-332.334
-331.464
-331.462
-334.372
-338.565
-341.361
-330.177
-335.516
-333.798
-332.413
-329.792
-330.951
-330.464
-334.454
-334.732
-339.512
-336.590
-328.299
-339.130
-338.819
-339.665
-340.141
-348.491
-339.057
-344.398
-340.458
-335.198
-343.408
-341.268
-341.903
-332.122
-337.925
-340.274
-341.544
-342.507
-335.962
-332.103
-343.221
-337.948
-333.715
-333.620
-340.278
-331.338
-335.689
-335.374
-346.527
-342.815
-339.387
-340.324
-336.617
-337.507
-334.165
-339.356
-333.641
-335.413
-337.212
-335.578
-339.241
-343.500
-338.015
-337.458
-334.291
-344.858
-336.164
-339.146
-332.246
-339.411
-338.275
-335.741
-340.098
-336.620
-337.767
-332.290
-333.187
-335.803
-337.907
-338.171
-336.136
-339.839
-333.123
-337.244
-334.767
-336.725
-337.758
-335.345
-342.916
-338.741
-336.718
-337.936
-341.184
-338.150
-337.688
-333.493
-335.896
-339.484
-339.458
-340.780
-341.831
-334.120
-340.594
-337.654
-343.600
-333.234
-342.354
-342.155
-340.566
-336.524
-338.580
-343.207
-336.540
-342.837
-333.952
-347.665
-339.480
-342.492
-335.110
-334.435
-343.113
-339.585
-339.418
-339.781
-336.994
-335.712
-341.325
-345.186
-340.155
-335.256
-337.161
-333.977
-341.232
-341.331
-341.538
-332.727
-338.656
-340.405
-340.945
-336.286
-341.931
-332.130
-341.044
-344.527
-336.122
-338.353
-336.185
-332.687
-343.187
-339.052
-344.846
-341.561
-341.724
-339.842
-338.732
-336.635
-341.205
-336.829
-336.865
-348.034
-342.124
-347.882
-345.226
-337.128
-343.134
-340.157
-341.747
-339.585
-338.431
-340.296
-336.106
-332.763
-345.110
-340.319
-343.518
-339.762
-336.488
-341.770
-341.397
-342.839
-345.742
-336.586
-342.990
-341.203
-341.885
-347.359
-340.444
-336.612
-330.676
-340.557
-338.558
-341.786
-336.473
-339.483
-335.739
-335.864
-342.000
-337.696
-342.233
-345.180
-333.051
-339.131
-337.968
-343.727
-342.270
-339.585
-338.459
-339.056
-337.865
-344.502
-335.819
-339.075
-342.809
-339.212
-345.664
-343.762
-332.151
-342.345
-337.643
-336.134
-345.528
-335.840
-334.143
-336.281
-332.001
-337.809
-348.067
-342.111
-335.980
-339.903
-343.652
-338.522
-340.195
-342.342
-342.981
-342.973
-345.054
-341.887
-337.683
-343.838
-348.328
-346.085
-342.861
-348.773
-349.649
-347.761
-350.622
-338.130
-348.627
-347.488
-346.549
-345.868
-342.671
-348.388
-352.341
-349.752
-342.979
-350.565
-348.947
-337.377
-339.139
-335.635
-334.890
-338.119
-340.078
-337.099
-341.467
-333.827
-336.407
-335.890
-339.318
-338.406
-339.470
-336.818
-339.631
-340.380
-332.290
-337.474
-341.625
-338.760
-340.979
-341.910
-340.723
-337.130
-340.535
-338.404
-335.682
-332.400
-337.793
-339.990
-336.575
-339.438
-344.213
-335.122
-339.134
-344.091
-336.470
-343.870
-343.316
-347.493
-345.723
-349.166
-347.916
-345.840
-345.155
-338.004
-341.974
-346.618
-343.321
-346.869
-339.151
-342.703
-349.371
-343.531
-346.241
-344.682
-342.555
-345.754
-343.748
-337.091
-335.378
-338.270
-342.366
-334.604
-347.629
-341.531
-337.270
-335.904
-337.223
-342.643
-336.186
-339.529
-339.906
-341.982
-344.975
-336.653
-339.094
-339.646
-339.875
-335.953
-339.708
-327.597
-332.999
-338.986
-342.905
-337.285
-337.754
-335.790
-340.571
-331.410
-339.420
-335.547
-333.045
-334.873
-340.344
-328.198
-334.149
-332.909
-345.409
-337.674
-346.423
-335.474
-338.474
-339.762
-337.128
-336.398
-341.287
-343.442
-337.821
-338.634
-345.391
-344.366
-341.238
-342.649
-336.869
-341.744
-334.962
-335.907
-342.061
-344.283
-334.501
-338.550
-336.436
-337.895
-339.619
-335.606
-345.092
-339.860
-342.051
-342.311
-333.859
-336.919
-329.049
-336.832
-335.305
-337.232
-340.794
-335.415
-340.173
-340.118
-342.280
-338.137
-337.724
-344.625
-328.922
-344.290
-331.733
-347.511
-339.582
-343.445
-338.989
-343.248
-333.947
-342.011
-332.363
-341.094
-334.034
-340.340
-339.524
-339.816
-346.657
-343.898
-344.435
-346.855
-340.536
-339.668
-345.921
-339.621
-340.311
-341.627
-339.637
-339.607
-346.649
-340.299
-344.828
-339.532
-346.327
-341.945
-336.266
-338.903
-336.237
-334.807
-338.283
-341.683
-341.642
-334.944
-335.219
-332.505
-337.824
-340.579
-337.971
-340.983
-342.347
-340.411
-340.781
-340.054
-340.286
-336.676
-335.139
-336.623
-337.673
-336.756
-335.252
-341.260
-335.358
-341.414
-335.448
-342.248
-336.337
-341.404
-335.353
-340.395
-336.866
-342.301
-335.137
-339.403
-336.041
-337.742
-337.508
-338.868
-342.066
-340.727
-339.193
-328.584
-334.775
-339.748
-342.014
-342.351
-340.015
-347.862
-337.968
-335.803
-336.608
-337.314
-334.737
-345.951
-341.678
-336.126
-337.452
-336.635
-343.018
-337.591
-336.106
-339.569
-339.026
-334.483
-339.186
-346.305
-335.845
-343.155
-339.105
-342.081
-332.623
-337.704
-342.303
-340.599
-332.890
-342.845
-342.288
-346.211
-351.482
-346.308
-340.911
-338.252
-344.005
-348.120
-343.724
-338.566
-343.486
-342.175
-339.132
-345.060
-351.289
-340.546
-335.194
-343.489
-343.825
-338.751
-341.732
-334.508
-337.907
-342.407
-336.665
-338.056
-341.359
-334.764
-349.997
-337.127
-334.575
-341.968
-341.270
-332.440
-338.277
-343.123
-335.113
-341.244
-339.389
-338.780
-337.749
-333.703
-334.427
-336.186
-343.006
-337.289
-332.835
-334.927
-336.707
-341.051
-344.497
-338.857
-339.094
-327.561
-338.756
-337.479
-338.655
-329.655
-337.054
-329.268
-329.202
-339.231
-341.603
-338.561
-336.757
-338.476
-337.040
-338.692
-341.944
-340.430
-342.520
-336.899
-335.964
-333.613
-343.862
-327.186
-337.750
-343.304
-339.078
-338.054
-342.309
-337.641
-341.737
-339.572
-339.175
-341.346
-337.780
-335.815
-335.762
-341.291
-335.788
-339.756
-342.916
-338.638
-340.106
-346.133
-332.283
-341.150
-340.891
-338.429
-339.109
-344.569
-342.887
-343.278
-346.566
-344.021
-341.333
-346.228
-334.079
-345.817
-339.971
-331.528
-340.772
-340.234
-337.934
-340.657
-344.740
-343.006
-338.095
-342.797
-339.503
-340.004
-344.153
-342.161
-330.311
-340.448
-345.012
-343.984
-341.883
-338.753
-339.549
-346.748
-336.325
-337.408
-342.673
-340.793
-342.132
-337.489
-337.011
-338.321
-339.509
-345.638
-342.578
-346.135
-341.421
-348.921
-341.744
-341.210
-346.172
-346.765
-342.136
-337.386
-341.017
-345.801
-345.710
-345.683
-343.952
-340.258
-344.241
-345.996
-351.675
