# Supplementary material for: A Fast and Efficient Approach for Genomic Selection with High-Density Markers
Source: G3 (Bethesda). 2012 Oct 1;2(10):1179–84. doi: 10.1534/g3.112.003822 (PMC3464110; doi:10.1534/g3.112.003822)
Supplement: Supporting Information [file supp_2.10.1179_FileS1.zip › Rep1_50/Rep17/Y3]

-344.503
-338.095
-347.067
-343.588
-340.682
-340.045
-338.271
-346.230
-337.479
-332.562
-339.067
-339.947
-339.780
-342.857
-338.979
-341.125
-327.924
-337.116
-337.418
-337.703
-342.857
-341.760
-335.874
-335.241
-342.089
-341.564
-336.790
-333.799
-343.868
-333.393
-340.997
-347.725
-337.287
-345.877
-343.516
-341.280
-337.749
-344.303
-339.408
-334.440
-334.559
-335.093
-341.497
-344.542
-338.168
-333.079
-337.011
-335.669
-337.012
-340.115
-337.413
-332.249
-338.143
-344.973
-342.056
-347.135
-339.105
-337.363
-340.460
-340.181
-342.692
-336.109
-332.727
-338.906
-330.347
-339.544
-338.283
-338.456
-338.388
-342.583
-345.639
-342.715
-343.492
-332.424
-341.333
-343.128
-346.373
-344.548
-335.941
-337.843
-336.952
-338.234
-339.276
-332.014
-343.653
-332.472
-340.146
-342.654
-338.341
-337.155
-340.487
-336.552
-342.709
-337.866
-333.775
-340.085
-339.263
-341.022
-348.952
-335.279
-335.938
-333.129
-345.690
-338.385
-331.745
-336.967
-330.087
-329.467
-337.271
-333.193
-339.284
-332.340
-341.998
-337.015
-345.123
-335.326
-336.880
-339.966
-343.235
-342.380
-342.261
-338.281
-334.009
-334.833
-338.239
-333.364
-340.644
-338.666
-337.109
-337.432
-336.668
-329.467
-346.402
-341.628
-340.793
-344.706
-340.962
-340.937
-335.819
-341.748
-339.411
-344.196
-339.008
-332.321
-344.653
-339.020
-333.586
-337.473
-340.073
-334.022
-345.056
-337.371
-342.471
-336.506
-348.082
-340.454
-346.660
-340.751
-350.126
-339.441
-335.900
-336.910
-332.528
-336.403
-341.343
-332.749
-343.011
-335.288
-339.142
-341.518
-340.539
-335.173
-333.496
-331.610
-338.827
-338.204
-345.110
-339.614
-339.125
-338.252
-333.474
-339.529
-335.302
-339.872
-339.190
-337.058
-345.129
-335.621
-339.914
-337.826
-338.520
-342.744
-342.397
-340.647
-335.710
-339.444
-333.632
-342.306
-329.702
-338.016
-342.050
-339.296
-338.689
-337.980
-334.195
-338.630
-336.191
-332.397
-343.939
-336.853
-344.963
-337.354
-336.418
-338.528
-337.016
-339.987
-337.944
-337.573
-339.788
-340.083
-338.846
-338.302
-344.368
-342.488
-342.851
-334.616
-343.724
-340.169
-341.500
-341.156
-339.351
-337.015
-334.413
-341.114
-342.610
-343.982
-339.335
-349.479
-333.447
-336.107
-340.039
-335.759
-341.986
-336.580
-345.996
-343.271
-343.750
-336.468
-337.248
-344.852
-337.252
-335.497
-339.804
-337.608
-340.804
-333.816
-346.934
-335.582
-338.072
-337.344
-338.915
-347.962
-343.829
-336.843
-343.153
-338.700
-342.303
-333.339
-331.451
-334.195
-340.455
-339.393
-341.404
-339.047
-339.882
-335.631
-345.599
-342.003
-341.081
-341.210
-333.545
-339.607
-340.696
-335.151
-339.529
-333.267
-336.829
-342.278
-343.563
-343.942
-342.745
-341.909
-342.508
-350.254
-339.500
-341.807
-338.162
-339.443
-346.298
-334.120
-342.080
-342.358
-341.227
-342.320
-346.118
-332.948
-341.782
-339.867
-339.095
-344.825
-348.901
-344.155
-340.127
-340.391
-343.684
-338.789
-343.229
-342.907
-341.330
-339.123
-343.272
-336.923
-335.439
-339.493
-339.552
-334.125
-338.794
-331.595
-338.665
-341.196
-336.856
-339.839
-340.969
-338.077
-338.655
-343.462
-331.933
-338.028
-340.855
-347.790
-342.453
-341.469
-339.310
-342.485
-343.239
-332.465
-339.053
-337.752
-342.071
-339.235
-339.511
-334.943
-339.447
-341.039
-337.344
-339.345
-342.052
-340.865
-340.940
-346.190
-341.691
-346.134
-336.421
-339.168
-346.554
-338.256
-333.881
-345.212
-343.933
-335.550
-330.190
-335.493
-334.486
-336.268
-335.046
-339.966
-342.997
-343.771
-338.271
-342.151
-339.329
-337.471
-336.308
-335.520
-339.542
-340.710
-341.235
-343.954
-342.243
-341.747
-344.722
-344.396
-341.247
-333.427
-333.302
-343.267
-336.765
-338.278
-335.828
-340.438
-343.099
-341.981
-333.619
-338.644
-337.660
-331.827
-336.951
-334.191
-335.671
-338.240
-339.494
-335.871
-337.910
-341.081
-342.410
-334.300
-346.764
-347.334
-336.381
-339.710
-345.520
-338.502
-342.763
-347.867
-340.168
-339.544
-341.194
-345.034
-348.199
-342.607
-339.225
-336.570
-343.255
-346.287
-342.477
-340.379
-341.432
-339.043
-342.296
-338.675
-335.651
-336.413
-336.803
-340.925
-342.303
-341.492
-335.925
-332.477
-336.989
-338.548
-346.907
-342.740
-339.869
-341.372
-343.478
-335.997
-336.727
-344.940
-342.747
-342.320
-342.316
-346.170
-330.544
-336.245
-337.866
-334.068
-331.629
-336.309
-340.947
-340.088
-341.235
-337.198
-329.524
-336.473
-344.589
-337.193
-348.228
-341.550
-333.582
-340.495
-341.313
-347.118
-344.490
-344.034
-332.063
-337.182
-341.598
-343.553
-337.432
-340.003
-336.874
-342.848
-339.099
-344.980
-337.635
-338.538
-324.695
-336.571
-347.102
-340.856
-344.402
-337.884
-344.729
-341.758
-337.264
-342.737
-334.609
-340.022
-330.322
-347.674
-332.360
-344.476
-334.440
-341.290
-341.777
-342.874
-339.654
-342.404
-342.838
-338.933
-338.544
-345.331
-339.797
-344.127
-339.369
-338.051
-336.693
-339.512
-342.469
-341.880
-345.094
-341.251
-335.218
-334.212
-338.897
-330.499
-339.145
-336.121
-338.108
-339.556
-337.724
-337.924
-348.065
-333.970
-324.853
-337.805
-334.980
-335.163
-336.959
-337.109
-342.232
-337.828
-342.763
-336.878
-337.794
-339.235
-345.369
-342.096
-335.290
-340.747
-340.185
-338.442
-340.240
-347.762
-340.061
-344.242
-340.250
-337.028
-343.433
-332.658
-339.423
-336.050
-343.656
-338.401
-338.925
-338.449
-344.549
-344.228
-337.591
-337.737
-343.683
-337.319
-341.001
-335.106
-343.855
-341.660
-336.018
-335.481
-341.453
-340.723
-334.450
-347.216
-339.190
-332.004
-342.896
-335.603
-331.705
-337.959
-341.857
-349.992
-341.629
-344.244
-336.108
-333.368
-334.475
-341.537
-335.959
-339.022
-337.114
-339.940
-333.646
-344.862
-340.791
-342.449
-336.995
-344.320
-338.560
-339.359
-341.160
-341.219
-344.903
-338.271
-339.444
-339.617
-336.433
-332.732
-345.548
-335.655
-338.804
-351.446
-338.413
-336.905
-333.234
-342.292
-344.271
-342.769
-333.677
-338.151
-340.867
-330.418
-333.969
-338.751
-335.810
-332.796
-340.694
-344.580
-338.905
-338.089
-338.518
-341.692
-343.476
-340.503
-341.983
-340.439
-331.874
-341.213
-333.187
-347.259
-341.654
-335.937
-333.981
-343.123
-339.778
-346.524
-340.897
-336.620
-337.686
-344.299
-343.375
-338.283
-344.142
-335.654
-337.213
-339.957
-337.947
-335.705
-338.220
-341.075
-340.981
-346.699
-337.300
-340.356
-346.502
-336.211
-343.312
-340.248
-339.317
-338.287
-346.707
-344.702
-340.978
-341.099
-342.697
-331.715
-343.504
-342.601
-330.981
-342.648
-338.649
-341.405
-343.652
-345.731
-339.831
-338.076
-333.613
-340.161
-338.278
-336.631
-341.105
-328.658
-343.617
-339.862
-329.832
-345.019
-333.639
-347.751
-340.182
-336.601
-328.175
-334.338
-344.680
-338.804
-344.928
-338.403
-335.960
-332.665
-349.529
-332.794
-336.062
-341.543
-340.386
-341.271
-340.156
-334.404
-343.034
-337.545
-342.223
-338.818
-340.160
-338.233
-341.365
-338.444
-336.705
-342.169
-342.515
-343.682
-341.522
-337.221
-337.501
-338.964
-339.765
-337.888
-337.899
-344.378
-350.698
-340.613
-338.999
-341.363
-334.660
-334.980
-345.363
-346.917
-341.577
-340.226
-336.392
-333.061
-334.080
-340.074
-344.346
-350.384
-341.867
-339.848
-346.917
-346.370
-329.956
-340.276
-340.838
-337.550
-336.099
-341.362
-337.737
-328.094
-348.583
-338.291
-336.244
-348.467
-345.143
-340.713
-338.039
-336.323
-338.938
-333.877
-339.575
-341.772
-342.098
-341.121
-339.897
-334.105
-340.294
-330.651
-342.784
-345.277
-341.616
-334.092
-336.396
-339.825
-338.890
-339.379
-353.719
-339.780
-341.359
-339.688
-342.023
-343.754
-339.778
-331.204
-336.700
-340.577
-333.694
-339.667
-339.688
-335.486
-345.195
-338.915
-336.511
-335.763
-340.802
-341.488
-332.665
-338.423
-343.245
-340.978
-335.998
-340.238
-338.601
-338.009
-339.637
-335.487
-337.541
-334.846
-329.905
-344.066
-335.888
-335.341
-340.205
-335.013
-338.531
-342.677
-345.193
-344.141
-345.120
-341.509
-343.490
-333.056
-337.375
-343.479
-343.132
-341.196
-351.270
-344.620
-338.615
-341.208
-344.677
-345.619
-339.245
-334.188
-339.975
-337.169
-335.078
-333.744
-337.150
-339.290
-337.641
-336.393
-341.345
-334.779
-339.268
-342.040
-340.487
-335.505
-337.780
-338.526
-340.775
-342.716
-338.952
-341.873
-351.047
-343.893
-336.447
-342.261
-342.763
-332.974
-331.836
-333.619
-343.478
-342.159
-340.698
-335.429
-341.377
-342.077
-339.014
-340.983
-333.986
-340.480
-337.681
-338.993
-339.794
-337.925
-339.958
-339.584
-336.990
-336.492
-345.647
-343.129
-348.688
-340.392
-340.469
-341.273
-341.512
-340.622
-341.458
-342.617
-338.093
-339.161
-337.738
-342.693
-344.123
-341.126
-338.840
-340.784
-341.032
-344.394
-333.139
-345.061
-338.356
-345.002
-337.621
-339.357
-343.339
-340.870
-334.545
-342.269
-338.101
-334.459
-343.135
-340.166
-335.226
-333.883
-325.798
-340.843
-335.680
-341.902
-336.074
-342.270
-335.689
-339.603
-345.286
-338.417
-340.358
-338.362
-340.547
-333.420
-339.875
-341.780
-342.149
-341.639
-333.863
-333.503
-339.458
-339.953
-339.365
-348.319
-337.261
-339.630
-340.173
-343.289
-347.206
-338.141
-341.007
-334.767
-345.378
-343.996
-344.547
-338.415
-344.597
-332.756
-346.344
-339.793
-335.971
-342.744
-340.061
-342.828
-337.127
-343.509
-348.285
-337.435
-337.086
-330.876
-335.478
-339.665
-333.705
-338.014
-342.697
-335.507
-340.295
-333.498
-341.956
-342.227
-338.529
-338.379
-343.634
-338.013
-339.924
-337.410
-334.904
-343.909
-343.015
-336.513
-343.209
-341.715
-336.204
-341.281
-343.213
-335.404
-337.428
-339.968
-332.996
-340.942
-345.467
-337.686
-345.422
-341.972
-337.856
-336.947
-343.452
-343.738
-337.503
-338.848
-327.353
-334.768
-342.201
-333.896
-342.178
-343.766
-341.796
-341.305
-346.858
-344.541
-335.691
-336.604
-335.266
-336.335
-344.663
-336.940
-335.356
-337.018
-340.068
-349.250
-346.871
-341.213
-342.371
-343.649
-352.028
-337.277
-337.253
-338.642
-338.201
-333.994
-344.092
-337.349
-335.997
-333.361
-340.533
-339.908
-334.046
-344.020
-330.654
-335.752
-340.325
-336.670
-338.872
-336.905
-337.472
-340.885
-337.913
-336.673
-337.033
-340.776
-345.027
-339.737
-348.999
-340.673
-337.094
-342.924
-330.200
-336.101
-339.927
-336.578
-342.551
-335.997
-342.887
-338.689
-335.270
-338.385
-341.929
-337.838
-341.485
-335.236
-344.288
-341.948
-347.031
-333.477
-336.732
-335.677
-333.697
-331.129
-343.678
-349.306
-346.365
-345.100
-347.050
-338.395
-339.608
-334.171
-343.814
-337.010
-333.713
-338.464
-339.467
-342.241
-340.372
-340.348
-337.447
-331.619
-339.925
-341.255
-332.799
-333.997
-340.662
-339.846
-344.891
-339.494
-342.717
-341.489
-343.152
-332.349
-343.461
-337.342
-341.043
-343.022
-344.071
-341.548
-341.894
-343.082
-334.488
-331.389
-342.347
-346.820
-338.993
-342.445
-341.119
-336.726
-334.197
-339.874
-347.490
-340.260
-340.235
-341.919
-344.775
-340.036
-337.538
-345.066
-339.645
-337.916
-335.348
-337.443
-341.441
-335.550
-342.375
-336.780
-338.155
-334.648
-346.408
-346.491
-334.027
-339.550
-338.284
-343.896
-338.508
-335.493
-340.188
-338.684
-335.624
-343.425
-337.217
-343.006
-341.678
-341.594
-343.001
-339.874
-341.654
-340.862
-339.753
-338.974
-333.073
-333.761
-342.182
-338.089
-343.328
-344.026
-337.657
-339.907
-338.677
-337.873
-347.000
-342.122
-336.075
-345.434
-348.279
-337.142
-341.487
-339.251
-347.331
-344.121
-339.252
-343.351
-332.946
-334.870
-342.166
-342.406
-342.209
-338.994
-334.275
-336.480
-342.085
-338.136
-335.618
-339.485
-338.317
-339.264
-341.247
-339.636
-340.473
-342.864
-336.054
-345.974
-343.035
-341.547
-331.957
-345.577
-336.638
-338.912
-342.280
-345.227
-336.944
-330.606
-336.700
-336.901
-332.753
-343.655
-347.006
-349.074
-339.538
-334.794
-333.396
-345.538
-346.358
-339.679
-338.646
-338.607
-339.777
-339.901
-338.364
-335.746
-339.809
-336.827
-339.793
-333.326
-329.940
-347.934
-341.063
-335.368
-336.941
-344.091
-336.591
-337.194
-345.641
-340.706
-333.395
-333.680
-340.715
-344.296
-345.474
-349.634
-337.855
-328.787
-335.380
-334.509
-329.413
-334.829
-342.962
-343.484
-342.512
-336.638
-343.089
-345.862
-339.980
-339.060
-341.563
-341.206
-332.114
-342.480
-336.718
-327.488
-340.765
-344.442
-337.934
-339.560
-346.511
-331.359
-335.696
-335.629
-344.150
-339.578
-339.842
-338.681
-338.922
-348.317
-334.002
-339.549
-333.064
-343.622
-348.976
-329.645
-343.562
-337.862
-335.577
-335.734
-337.045
-341.700
-345.031
-335.500
-343.410
-336.870
-341.107
-338.556
-338.550
-335.840
-339.649
-347.184
-341.322
-343.770
-344.599
-341.805
-339.442
-332.031
-338.443
-341.199
-341.126
-333.935
-338.970
-341.050
-342.058
-336.818
-345.651
-347.326
-343.856
-342.061
-347.767
-330.779
-341.169
-335.736
-343.062
-336.056
-340.236
-344.249
-336.821
-343.801
-336.171
-330.519
-332.997
-336.018
-336.713
-336.819
-346.176
-341.966
-338.085
-339.553
-345.290
-343.983
-337.564
-336.918
-340.256
-330.701
-342.070
-333.151
-337.190
-342.574
-331.790
-336.103
-335.713
-340.722
-341.423
-345.500
-338.763
-348.286
-342.881
-344.124
-341.396
-341.990
-338.130
-344.624
-336.951
-339.269
-333.920
-339.647
-337.538
-342.478
-340.160
-344.191
-343.072
-340.531
-328.286
-329.871
-340.195
-338.234
-341.208
-352.846
-343.627
-341.345
-339.919
-339.022
-334.990
-339.375
-340.781
-342.230
-332.043
-335.477
-343.761
-340.584
-335.746
-335.268
-342.475
-334.189
-334.935
-333.929
-343.956
-344.394
-344.001
-337.026
-337.284
-342.184
-343.585
-339.520
-335.811
-341.498
-344.886
-332.717
-334.510
-341.499
-329.240
-345.325
-340.392
-341.211
-341.392
-343.029
-341.681
-337.117
-336.977
-339.465
-338.706
-342.519
-341.736
-333.575
-343.469
-347.756
-333.164
-337.225
-340.594
-340.751
-334.516
-341.923
-339.867
-333.238
-335.996
-338.080
-340.144
-342.931
-341.090
-338.113
-341.452
-340.157
-329.538
-340.592
-343.985
-342.488
-337.444
-341.000
-343.412
-341.223
-351.484
-342.508
-337.089
-337.243
-334.218
-338.034
-348.102
-336.818
-345.448
-344.303
-341.119
-348.340
-340.936
-338.593
-331.970
-338.709
-343.313
-340.939
-342.105
-337.386
-341.723
-343.701
-337.094
-344.619
-346.265
-339.004
-335.531
-330.340
-344.671
-340.751
-341.588
-341.031
-348.555
-346.564
-344.931
-345.154
-340.955
-341.117
-342.866
-341.838
-329.687
-334.357
-338.291
-346.159
-345.808
-334.941
-339.426
-343.590
-333.831
-344.729
-343.924
-349.649
-341.346
-334.832
-341.363
-336.639
-337.086
-340.655
-337.839
-337.945
-340.946
-336.508
-334.680
-338.554
-341.372
-335.223
-340.245
-338.985
-346.825
-336.474
-332.405
-336.302
-339.988
-342.750
-342.355
-340.092
-338.370
-340.517
-336.892
-339.453
-328.987
-340.425
-340.603
-338.217
-336.429
-340.146
-340.372
-335.703
-340.046
-342.220
-340.452
-340.144
-343.199
-337.815
-339.305
-336.967
-343.998
-338.580
-342.942
-345.713
-338.337
-337.239
-337.071
-340.546
-334.591
-342.123
-335.914
-342.784
-340.906
-332.381
-344.501
-337.150
-339.244
-340.216
-340.135
-340.566
-338.177
-344.419
-341.818
-347.810
-339.164
-340.360
-344.191
-341.752
-337.190
-339.066
-335.832
-342.081
-345.661
-336.022
-340.006
-337.514
-334.490
-341.028
-341.074
-335.933
-332.507
-336.128
-334.776
-344.260
-338.696
-337.955
-347.018
-340.251
-342.660
-337.024
-342.715
-342.498
-340.753
-338.123
-341.746
-341.171
-337.044
-340.529
-340.204
-340.553
-339.753
-339.951
-345.180
-337.512
-339.531
-344.175
-339.884
-336.525
-345.291
-346.993
-337.550
-334.546
-335.237
-338.146
-339.752
-337.187
-340.144
-335.785
-343.173
-342.151
-340.081
-338.886
-343.353
-343.604
-341.920
-339.185
-336.196
-338.349
-348.177
-333.097
-337.825
-340.242
-343.625
-342.537
-338.827
-337.029
-344.336
-337.834
-339.274
-335.827
-333.448
-342.187
-335.127
-347.040
-336.191
-335.814
-340.565
-348.364
-332.852
-339.709
-345.871
-335.141
-335.933
-341.269
-334.560
-339.386
-332.187
-338.894
-337.288
-337.695
-344.877
-335.989
-337.310
-337.758
-339.229
-329.726
-336.304
-342.956
-335.614
-342.109
-347.230
-333.404
-334.480
-337.259
-340.880
-339.159
-337.180
-343.477
-338.677
-336.909
-333.227
-329.859
-339.921
-338.093
-339.086
-343.788
-337.830
-335.580
-344.558
-338.605
-339.050
-344.151
-342.832
-341.396
-341.020
-335.601
-337.758
-342.912
-332.423
-344.630
-336.290
-341.606
-330.873
-340.653
-338.648
-338.453
-337.895
-345.261
-333.156
-343.192
-340.782
-335.570
-338.635
-335.040
-351.653
-344.178
-331.739
-334.908
-333.055
-341.144
-338.180
-338.853
-342.108
-335.303
-344.360
-340.559
-345.483
-341.015
-338.035
-342.305
-351.436
-337.736
-338.141
-334.614
-331.335
-338.236
-339.296
-345.949
-344.326
-339.648
-334.904
-336.436
-338.469
-338.240
-339.076
-341.464
-327.955
-331.646
-338.624
-338.285
-341.128
-340.449
-337.798
-335.875
-340.193
-335.695
-339.376
-338.954
-336.007
-338.102
-345.720
-334.089
-339.882
-345.258
-334.648
-338.543
-341.710
-344.124
-334.909
-339.154
-341.204
-341.177
-335.899
-339.400
-339.443
-339.860
-339.143
-335.516
-333.831
-345.124
-339.487
-340.229
-343.563
-346.337
-343.283
-336.275
-340.613
-342.431
-337.755
-331.239
-341.785
-347.368
-342.542
-338.339
-338.631
-333.048
-342.029
-343.044
-344.029
-336.402
-337.551
-344.557
-342.602
-339.478
-338.598
-344.576
-344.662
-334.456
-343.120
-343.509
-337.887
-344.665
-339.267
-337.037
-332.564
-338.794
-336.334
-339.334
-340.469
-342.328
-341.263
-336.084
-342.525
-337.179
-337.237
-337.585
-350.656
-339.511
-339.974
-324.845
-339.068
-342.565
-348.297
-338.987
-339.463
-331.509
-340.645
-337.339
-348.722
-338.942
-337.425
-334.239
-339.646
-334.175
-342.376
-345.037
-336.635
-334.158
-345.846
-343.836
-338.597
-349.497
-336.734
-336.894
-334.306
-344.063
-339.577
-342.003
-335.308
-337.979
-341.821
-342.403
-330.307
-339.799
-345.800
-341.762
-341.698
-338.694
-340.490
-343.874
-339.942
-341.345
-348.009
-347.613
-344.344
-343.864
-343.555
-336.765
-338.984
-341.321
-343.894
-338.818
-337.814
-340.472
-340.888
-335.171
-341.622
-332.855
-328.074
-336.129
-351.876
-340.514
-350.315
-334.898
-337.273
-332.767
-340.349
-334.839
-337.237
-341.224
-337.428
-341.247
-335.015
-340.336
-343.853
-341.233
-349.909
-342.016
-335.680
-334.609
-334.353
-346.461
-335.563
-345.467
-348.074
-347.229
-338.059
-337.660
-345.745
-345.136
-342.644
-340.188
-345.443
-333.810
-339.929
-344.309
-347.309
-335.786
-338.828
-339.143
-332.320
-337.033
-344.863
-337.091
-341.495
-337.828
-345.605
-342.928
-338.866
-343.570
-342.401
-345.760
-337.565
-341.276
