# Supplementary material for: A Fast and Efficient Approach for Genomic Selection with High-Density Markers
Source: G3 (Bethesda). 2012 Oct 1;2(10):1179–84. doi: 10.1534/g3.112.003822 (PMC3464110; doi:10.1534/g3.112.003822)
Supplement: Supporting Information [file supp_2.10.1179_FileS1.zip › Rep1_50/Rep17/Y4]

-340.738
-335.591
-343.786
-343.249
-334.666
-341.006
-336.889
-346.314
-335.598
-338.944
-334.531
-339.940
-345.434
-344.792
-344.237
-347.033
-339.667
-343.667
-342.953
-342.881
-339.174
-339.331
-342.150
-340.373
-341.682
-330.415
-335.418
-341.703
-346.576
-344.018
-333.516
-331.961
-339.149
-340.859
-335.358
-342.247
-336.387
-336.745
-340.590
-339.473
-346.471
-333.150
-342.425
-344.469
-331.420
-339.400
-336.248
-333.004
-338.365
-336.732
-340.716
-340.053
-340.489
-339.755
-337.851
-338.983
-341.630
-339.620
-345.410
-343.158
-340.704
-334.668
-335.367
-340.532
-342.707
-339.340
-340.431
-343.322
-338.490
-331.599
-342.100
-342.573
-340.199
-342.358
-340.900
-335.864
-336.603
-335.705
-343.858
-346.211
-335.987
-345.123
-336.642
-339.125
-342.405
-343.079
-335.900
-336.828
-335.283
-342.222
-341.877
-343.790
-338.455
-342.459
-340.736
-340.724
-335.955
-339.631
-340.392
-344.029
-348.186
-337.948
-333.303
-339.923
-335.469
-343.990
-346.715
-339.916
-337.171
-331.332
-346.403
-342.054
-342.503
-338.487
-340.368
-344.074
-340.197
-340.261
-340.251
-339.799
-339.642
-331.954
-336.387
-341.221
-344.020
-335.705
-338.902
-348.124
-338.097
-341.527
-342.853
-338.059
-336.318
-344.008
-336.980
-344.147
-336.369
-336.712
-334.144
-343.138
-337.978
-338.410
-336.687
-341.874
-341.040
-339.174
-352.356
-339.972
-343.053
-345.691
-339.806
-341.008
-331.273
-333.896
-333.888
-340.318
-342.211
-346.511
-337.100
-335.247
-334.541
-335.352
-337.036
-333.726
-337.137
-341.538
-335.151
-337.219
-339.010
-343.666
-335.263
-336.604
-341.288
-344.011
-337.821
-339.228
-336.323
-336.116
-336.627
-330.856
-343.599
-337.431
-336.291
-344.131
-334.709
-340.995
-338.674
-337.412
-342.333
-346.343
-335.917
-336.687
-341.361
-342.877
-338.787
-341.466
-340.826
-333.928
-335.188
-334.933
-337.282
-338.627
-344.331
-332.403
-340.829
-343.096
-349.338
-340.446
-345.845
-340.679
-343.949
-340.603
-340.501
-335.737
-340.380
-339.118
-339.276
-344.638
-347.596
-337.733
-340.972
-339.859
-342.687
-341.851
-336.169
-335.447
-346.968
-343.955
-341.626
-341.705
-336.740
-343.330
-348.088
-336.248
-332.838
-333.122
-334.909
-332.401
-333.770
-333.629
-349.557
-344.940
-345.299
-338.254
-344.462
-341.991
-336.521
-338.293
-336.395
-332.485
-336.912
-348.073
-337.914
-340.278
-347.246
-340.516
-338.090
-339.503
-351.876
-343.040
-329.785
-335.404
-341.502
-337.523
-346.065
-345.696
-338.475
-341.670
-331.196
-334.223
-341.853
-339.562
-346.256
-339.320
-340.451
-347.997
-334.461
-335.367
-347.507
-343.780
-342.392
-337.087
-345.114
-347.360
-332.226
-338.023
-336.281
-334.528
-334.844
-337.092
-337.760
-339.114
-339.207
-341.229
-335.572
-337.871
-337.184
-344.042
-337.593
-333.573
-335.084
-344.592
-347.911
-341.334
-339.762
-335.067
-337.235
-339.730
-338.169
-343.738
-336.587
-342.591
-340.632
-342.674
-334.834
-337.041
-342.976
-342.395
-343.329
-336.665
-339.464
-338.115
-327.646
-333.337
-333.852
-336.107
-340.888
-342.638
-333.791
-338.642
-335.695
-336.682
-338.597
-338.398
-333.081
-330.383
-340.730
-338.554
-333.889
-339.534
-331.941
-330.323
-340.180
-347.367
-342.648
-333.251
-333.253
-334.249
-338.431
-332.689
-346.200
-341.432
-333.827
-341.072
-339.531
-335.614
-334.736
-345.142
-337.348
-339.592
-341.633
-338.979
-343.227
-336.618
-337.005
-323.949
-341.536
-334.384
-344.035
-339.978
-341.674
-347.353
-338.832
-341.574
-339.518
-339.707
-341.210
-335.263
-343.961
-340.424
-336.676
-345.919
-340.557
-344.538
-346.302
-338.788
-340.636
-335.383
-337.256
-332.715
-332.430
-336.931
-337.548
-338.375
-342.888
-334.668
-340.714
-345.636
-342.056
-341.685
-335.339
-344.973
-336.840
-340.857
-338.116
-340.163
-332.189
-333.177
-340.042
-342.688
-341.562
-345.054
-334.693
-337.158
-343.489
-341.911
-341.632
-333.302
-338.203
-345.810
-338.020
-334.937
-337.455
-342.210
-337.892
-343.520
-339.863
-332.246
-338.438
-341.995
-331.918
-338.036
-327.563
-334.055
-339.301
-343.068
-335.956
-343.951
-345.551
-344.587
-343.592
-341.042
-334.032
-340.253
-337.595
-336.852
-344.755
-337.940
-334.120
-338.415
-341.270
-337.995
-345.459
-341.001
-339.752
-339.910
-330.963
-337.759
-340.554
-339.724
-332.445
-340.644
-339.662
-340.331
-344.196
-345.633
-339.858
-332.978
-341.025
-336.456
-341.241
-343.780
-342.009
-339.154
-345.042
-337.596
-339.758
-338.450
-344.827
-339.342
-348.915
-340.483
-340.399
-343.219
-338.306
-343.529
-342.164
-342.616
-342.246
-341.245
-341.955
-347.224
-351.740
-340.471
-342.798
-346.282
-330.099
-336.070
-337.522
-340.674
-338.677
-338.324
-347.663
-336.909
-339.629
-342.115
-347.180
-340.863
-341.436
-336.787
-340.896
-339.119
-335.567
-337.286
-345.438
-337.234
-335.320
-344.747
-341.088
-333.662
-339.568
-335.782
-341.264
-344.442
-337.140
-338.697
-338.023
-335.662
-341.472
-338.887
-342.833
-342.700
-339.037
-339.217
-332.176
-341.517
-337.762
-340.791
-340.395
-342.155
-336.191
-339.083
-341.049
-334.404
-341.972
-342.061
-343.448
-340.990
-340.880
-338.052
-330.655
-337.417
-333.207
-335.183
-342.622
-338.593
-336.872
-342.754
-334.780
-332.436
-334.362
-336.344
-342.960
-343.135
-341.008
-339.441
-344.252
-349.207
-342.433
-338.082
-343.950
-343.398
-335.631
-338.408
-344.754
-340.009
-356.102
-346.110
-338.554
-331.198
-344.294
-340.382
-335.458
-344.009
-345.077
-333.960
-340.569
-340.630
-337.668
-340.409
-343.918
-331.658
-341.816
-335.182
-339.566
-341.994
-327.824
-339.870
-335.639
-331.122
-332.500
-340.187
-338.437
-343.669
-347.419
-335.122
-341.182
-342.456
-324.759
-335.610
-342.150
-342.913
-337.637
-334.608
-334.824
-343.031
-337.076
-344.225
-345.330
-340.389
-331.942
-337.127
-339.994
-341.544
-337.662
-347.544
-331.963
-338.304
-337.870
-327.530
-343.390
-338.450
-343.939
-344.174
-346.652
-341.547
-337.715
-331.649
-340.269
-337.763
-343.428
-333.059
-340.556
-340.016
-338.678
-348.454
-338.957
-342.138
-338.670
-337.193
-343.193
-339.645
-340.857
-340.450
-336.264
-342.078
-339.064
-337.360
-335.983
-338.611
-331.626
-335.590
-340.278
-344.803
-345.249
-346.505
-340.635
-340.464
-339.786
-339.265
-331.326
-335.788
-341.257
-342.179
-341.924
-337.731
-339.884
-343.486
-338.495
-341.388
-338.991
-336.135
-344.605
-332.553
-347.860
-333.819
-336.166
-336.092
-337.120
-339.163
-338.408
-342.215
-342.097
-344.016
-340.714
-349.219
-335.280
-341.936
-341.995
-342.425
-336.368
-336.809
-340.939
-343.307
-339.162
-335.212
-335.480
-326.281
-327.317
-338.922
-344.447
-337.750
-340.607
-340.952
-333.919
-341.259
-340.446
-344.307
-344.771
-340.228
-343.160
-339.497
-337.941
-340.399
-333.697
-343.937
-338.261
-338.571
-341.871
-333.007
-339.679
-331.403
-337.008
-337.563
-334.284
-338.631
-330.882
-334.631
-331.386
-339.405
-329.949
-342.567
-339.266
-344.557
-336.887
-345.325
-338.589
-340.430
-340.496
-344.543
-341.691
-337.478
-340.649
-334.079
-329.100
-337.933
-339.202
-342.844
-343.385
-339.546
-328.423
-338.099
-345.506
-344.136
-336.178
-337.432
-346.501
-338.043
-337.594
-337.470
-342.818
-336.531
-339.146
-342.406
-341.081
-341.940
-339.226
-342.034
-343.654
-343.173
-342.654
-341.019
-337.823
-339.700
-332.538
-340.116
-338.727
-342.198
-339.046
-347.275
-334.763
-346.525
-336.843
-334.904
-328.178
-340.797
-336.429
-342.681
-346.029
-344.217
-337.804
-339.174
-344.363
-332.126
-341.576
-339.990
-344.081
-341.288
-340.207
-335.908
-343.149
-343.413
-338.209
-339.431
-341.046
-334.320
-337.595
-334.841
-333.062
-336.320
-345.972
-337.778
-336.399
-338.929
-344.330
-336.689
-341.266
-336.558
-340.705
-335.764
-343.688
-344.425
-339.122
-335.730
-344.461
-337.631
-336.264
-336.733
-343.144
-336.685
-342.262
-347.279
-334.842
-339.896
-342.630
-338.691
-338.164
-336.073
-336.572
-338.283
-341.989
-342.198
-340.508
-337.921
-339.100
-335.538
-339.249
-342.762
-342.596
-340.486
-345.204
-347.423
-334.246
-337.563
-338.833
-339.296
-341.306
-339.925
-343.794
-340.536
-341.941
-339.859
-339.208
-337.430
-341.849
-335.035
-338.600
-339.322
-342.592
-339.213
-336.876
-338.396
-341.271
-338.775
-343.121
-344.049
-335.881
-335.199
-333.041
-337.823
-334.161
-335.146
-341.577
-338.438
-345.525
-335.137
-338.712
-332.564
-338.266
-335.890
-340.785
-342.155
-341.037
-343.168
-334.966
-338.469
-337.185
-334.576
-334.841
-334.144
-340.650
-340.956
-338.523
-349.576
-342.141
-341.290
-340.714
-336.921
-342.714
-335.761
-335.927
-334.099
-343.831
-334.533
-338.766
-329.042
-338.099
-343.489
-334.665
-339.130
-337.472
-343.318
-344.807
-338.483
-329.574
-344.813
-339.961
-342.126
-349.207
-343.254
-337.466
-342.735
-340.108
-332.376
-337.581
-340.126
-338.323
-335.787
-339.298
-332.268
-339.714
-344.336
-344.278
-330.651
-336.077
-339.470
-342.282
-345.923
-339.848
-339.187
-336.698
-339.091
-337.277
-343.155
-334.507
-336.542
-341.358
-340.013
-341.845
-334.993
-340.804
-337.286
-342.512
-343.799
-339.663
-332.016
-329.501
-339.043
-338.567
-337.522
-336.447
-345.378
-336.279
-334.758
-342.588
-338.644
-341.390
-339.450
-337.626
-333.147
-342.384
-342.400
-336.612
-334.286
-344.573
-347.292
-344.362
-345.683
-341.387
-338.116
-338.850
-340.757
-342.062
-336.776
-339.520
-335.432
-341.199
-337.927
-326.958
-339.647
-335.506
-346.715
-331.005
-342.007
-346.776
-340.110
-335.956
-343.397
-337.005
-338.845
-347.129
-339.086
-339.805
-345.688
-347.283
-343.945
-346.104
-337.794
-341.513
-339.898
-340.462
-337.758
-345.151
-340.415
-343.054
-341.890
-337.974
-341.223
-342.499
-335.973
-337.324
-337.740
-344.322
-345.013
-333.805
-333.258
-337.472
-337.171
-334.992
-334.316
-341.313
-336.861
-337.957
-335.070
-339.634
-334.090
-346.103
-339.070
-339.169
-339.139
-331.699
-333.404
-345.276
-340.449
-337.765
-336.566
-333.283
-336.823
-339.047
-334.949
-332.790
-338.147
-338.089
-338.290
-330.818
-337.898
-337.773
-336.269
-343.876
-342.647
-345.264
-342.128
-334.300
-341.240
-334.551
-337.465
-340.872
-338.129
-343.172
-337.199
-336.110
-333.911
-340.027
-344.609
-338.125
-339.224
-347.389
-339.036
-341.541
-335.784
-337.563
-341.120
-331.342
-337.795
-335.155
-334.674
-340.316
-341.518
-335.553
-329.128
-351.797
-334.887
-336.235
-345.751
-342.931
-338.934
-336.584
-338.766
-344.630
-334.784
-340.945
-344.054
-339.976
-343.187
-335.625
-340.052
-337.441
-337.980
-342.790
-345.271
-331.925
-332.079
-337.928
-336.849
-334.984
-336.428
-337.741
-335.754
-334.017
-339.288
-337.774
-334.016
-336.430
-338.925
-339.308
-340.520
-344.572
-337.460
-327.525
-342.534
-336.153
-331.581
-340.276
-337.984
-340.641
-338.309
-340.881
-341.995
-339.085
-344.564
-339.583
-339.610
-336.478
-343.080
-342.302
-345.143
-340.848
-341.892
-350.137
-334.016
-340.844
-335.891
-344.553
-337.741
-349.552
-340.575
-339.105
-340.098
-339.205
-343.831
-343.236
-337.852
-344.369
-338.724
-332.449
-335.588
-343.382
-338.155
-345.199
-346.364
-342.467
-334.972
-339.211
-342.657
-337.468
-345.781
-330.147
-335.389
-331.779
-339.865
-342.640
-339.407
-336.812
-332.653
-338.896
-338.135
-338.789
-340.154
-341.238
-341.077
-336.351
-334.859
-345.865
-343.865
-335.078
-337.524
-342.079
-331.156
-336.603
-339.657
-342.368
-336.193
-346.833
-338.625
-340.427
-343.497
-340.963
-335.018
-340.403
-340.265
-337.178
-334.081
-331.047
-333.894
-334.926
-337.557
-340.477
-341.140
-335.463
-341.561
-330.649
-338.478
-343.202
-336.965
-340.899
-337.736
-336.490
-330.555
-338.740
-337.089
-341.309
-335.964
-339.267
-338.926
-333.002
-334.197
-338.308
-342.933
-337.093
-328.694
-332.824
-340.443
-336.884
-346.344
-336.215
-333.566
-339.880
-336.464
-335.768
-343.948
-341.454
-341.498
-342.206
-334.730
-338.219
-337.655
-343.003
-344.754
-341.704
-339.792
-337.530
-342.384
-330.481
-338.593
-344.065
-340.390
-339.717
-344.087
-344.176
-344.458
-340.302
-340.792
-346.186
-343.731
-339.581
-332.135
-331.500
-337.102
-340.217
-338.187
-340.252
-335.942
-339.536
-342.676
-349.102
-343.632
-337.132
-346.083
-338.270
-341.219
-344.073
-338.587
-341.523
-334.980
-332.255
-339.055
-338.933
-337.331
-338.477
-340.463
-336.706
-337.299
-344.852
-339.867
-343.876
-332.695
-335.625
-341.986
-336.140
-342.426
-345.496
-341.743
-346.645
-344.212
-343.353
-343.472
-342.950
-345.674
-340.126
-341.969
-345.043
-342.501
-342.752
-336.019
-337.832
-338.108
-345.076
-346.484
-340.657
-346.761
-344.221
-336.778
-334.073
-343.997
-339.861
-341.294
-335.772
-336.603
-332.452
-331.670
-347.838
-340.667
-340.797
-340.692
-345.129
-337.049
-348.086
-340.307
-336.007
-343.743
-335.345
-341.172
-340.602
-343.411
-340.865
-345.372
-344.069
-338.224
-332.383
-335.209
-340.203
-338.417
-338.195
-337.484
-333.080
-338.438
-340.341
-339.940
-337.878
-332.309
-337.243
-335.053
-338.518
-343.364
-342.478
-338.747
-338.113
-341.753
-342.985
-351.946
-336.279
-337.621
-339.153
-341.480
-339.781
-332.353
-343.712
-343.569
-343.970
-338.372
-340.064
-340.427
-340.572
-343.138
-343.091
-338.652
-336.904
-337.937
-334.912
-337.575
-341.486
-340.515
-343.576
-338.399
-334.821
-332.600
-339.896
-331.916
-335.495
-337.799
-344.200
-336.898
-334.862
-343.868
-337.889
-348.489
-343.567
-343.215
-332.331
-336.464
-337.943
-340.021
-336.921
-341.240
-340.689
-325.681
-336.390
-345.423
-347.766
-342.867
-339.749
-337.034
-341.888
-338.717
-341.967
-339.998
-329.496
-342.661
-332.795
-339.464
-337.863
-339.769
-338.563
-337.270
-335.568
-341.978
-327.642
-341.513
-350.186
-346.269
-339.383
-339.394
-343.255
-338.443
-333.203
-334.143
-337.594
-331.407
-339.918
-343.309
-345.612
-340.205
-349.303
-344.949
-333.872
-333.004
-340.917
-332.764
-342.615
-337.162
-335.791
-338.491
-332.932
-334.434
-341.014
-334.123
-338.401
-340.402
-342.501
-345.351
-334.463
-336.545
-347.062
-336.843
-339.813
-334.707
-343.677
-344.763
-345.758
-344.191
-337.941
-334.121
-339.813
-335.993
-334.651
-335.558
-337.252
-344.645
-335.663
-335.927
-341.054
-344.045
-335.295
-333.749
-341.062
-341.449
-346.425
-342.135
-337.438
-334.469
-337.012
-335.887
-339.643
-338.997
-341.426
-342.054
-341.345
-338.613
-333.236
-345.815
-333.645
-341.039
-337.036
-337.916
-336.588
-339.548
-335.563
-336.481
-338.141
-343.141
-334.173
-336.579
-343.905
-338.623
-342.378
-333.065
-336.153
-332.811
-338.870
-339.148
-344.323
-338.808
-341.235
-340.528
-342.236
-347.312
-339.675
-344.107
-346.845
-340.622
-346.468
-339.394
-337.439
-339.935
-335.269
-344.321
-325.354
-331.343
-346.367
-346.538
-339.837
-345.669
-336.390
-343.287
-335.491
-341.346
-342.324
-339.461
-340.738
-338.733
-340.882
-342.048
-333.894
-335.281
-334.035
-338.356
-340.987
-340.646
-337.156
-344.829
-340.260
-338.722
-346.985
-352.329
-336.661
-337.085
-333.232
-336.406
-341.095
-341.625
-334.972
-338.257
-339.751
-336.801
-343.262
-350.774
-336.548
-339.694
-337.605
-339.775
-346.633
-335.385
-338.992
-341.210
-346.603
-343.542
-336.428
-340.394
-345.721
-336.123
-341.458
-344.806
-337.751
-340.240
-342.343
-334.852
-335.512
-342.796
-337.514
-344.909
-340.180
-340.142
-340.848
-341.161
-339.167
-341.101
-335.375
-339.682
-341.415
-341.544
-337.987
-340.778
-337.326
-339.464
-327.928
-338.618
-343.152
-343.610
-343.518
-340.640
-346.727
-340.514
-350.371
-340.260
-344.469
-341.019
-340.156
-335.090
-355.425
-345.787
-342.511
-334.062
-334.364
-336.838
-337.272
-338.338
-334.378
-338.540
-334.733
-348.130
-341.443
-343.543
-329.921
-332.213
-346.077
-341.805
-341.736
-344.202
-339.047
-342.664
-345.536
-342.377
-334.020
-332.999
-338.014
-341.221
-342.096
-339.012
-340.308
-340.354
-334.167
-344.535
-339.376
-338.700
-343.699
-340.478
-333.417
-338.747
-340.885
-342.857
-335.382
-343.509
-337.650
-338.278
-341.163
-341.093
-332.389
-338.783
-333.820
-342.517
-343.582
-346.751
-336.827
-339.367
-340.139
-337.498
-340.258
-338.144
-338.309
-335.554
-344.941
-337.876
-344.025
-344.729
-340.006
-341.486
-346.032
-339.933
-327.797
-337.114
-339.726
-343.491
-337.870
-340.746
-332.983
-337.736
-338.663
-338.959
-339.636
-338.486
-343.689
-336.313
-333.390
-334.727
-342.284
-335.064
-338.646
-346.203
-337.854
-333.338
-340.015
-337.016
-340.477
-344.528
-339.394
-335.616
-342.102
-338.898
-333.079
-343.019
-335.392
-334.911
-337.115
-342.230
-337.709
-339.778
-340.244
-341.007
-335.046
-329.982
-335.884
-340.845
-345.351
-343.548
-331.856
-337.723
-337.934
-335.129
-339.854
-346.539
-335.787
-332.695
-332.265
-341.314
-340.013
-338.712
-338.145
-336.731
-338.174
-342.142
-342.055
-337.616
-337.637
-339.963
-339.024
-337.677
-343.201
-341.097
-342.490
-334.583
-341.026
-338.770
-336.071
-334.766
-339.265
-330.556
-342.788
-337.387
-343.865
-348.426
-340.904
-343.806
-348.320
-348.270
-344.053
-340.996
-335.868
-342.134
-339.669
-337.686
-336.425
-346.073
-336.307
-342.197
-341.055
-337.478
-337.791
-334.151
-339.077
-339.508
-338.433
-336.819
-338.077
-348.295
-339.517
-340.732
-342.426
-348.057
-340.004
-339.514
-336.313
-344.022
-334.552
-334.729
-340.032
-332.098
-334.605
-338.262
-339.040
-337.090
-336.522
-336.001
-342.720
-341.324
-336.906
-338.678
-338.800
-338.141
-338.265
-335.171
-335.941
-331.302
-342.060
-337.362
-334.093
-326.840
-333.149
-331.669
-336.043
-337.847
-340.039
-335.471
-339.084
-334.924
-345.451
-342.587
-341.004
-341.316
-338.173
-336.403
-345.873
-339.847
-345.943
-337.325
-333.162
-331.788
-342.455
-340.977
-345.714
-338.473
-341.443
-344.173
-340.826
-339.303
-338.151
-333.999
-336.892
-344.936
-339.182
-338.605
-344.586
-336.691
-333.630
-340.621
-347.371
-343.159
-335.630
-336.199
-341.913
-342.786
-334.350
-331.640
-336.143
-337.499
-349.000
-345.121
-333.893
-340.295
-340.368
-335.944
-336.863
-336.088
-331.248
-339.915
-342.192
-332.167
-337.564
-346.554
-347.689
-339.355
-343.099
-342.134
-340.311
-338.333
-342.150
-342.293
-336.919
-338.981
-336.613
-336.617
-338.951
-335.311
-339.300
-345.807
-341.081
-343.519
-339.837
-339.212
-327.959
-340.888
-336.512
-332.878
-337.310
-334.245
-347.742
-341.834
-326.992
-343.700
-339.647
-342.356
-342.083
-337.659
-336.984
-336.472
-325.885
-328.120
-337.572
-338.811
-336.954
-335.033
-335.284
-336.901
-343.036
-336.352
-345.960
-340.332
-338.935
-339.928
-345.364
-339.026
-340.425
-344.351
-345.107
-348.197
-333.394
-341.112
-337.097
-336.882
-332.406
-331.435
