# Supplementary material for: A Fast and Efficient Approach for Genomic Selection with High-Density Markers
Source: G3 (Bethesda). 2012 Oct 1;2(10):1179–84. doi: 10.1534/g3.112.003822 (PMC3464110; doi:10.1534/g3.112.003822)
Supplement: Supporting Information [file supp_2.10.1179_FileS1.zip › Rep1_50/Rep17/Y5]

-339.096
-339.395
-341.007
-342.739
-341.007
-336.279
-334.672
-336.247
-333.551
-335.321
-343.643
-341.286
-333.950
-338.919
-343.717
-339.442
-341.011
-337.445
-340.097
-338.330
-333.034
-343.528
-345.706
-345.571
-345.592
-340.353
-341.177
-334.857
-339.571
-339.051
-337.212
-336.373
-341.402
-343.851
-337.892
-349.145
-343.861
-342.346
-336.638
-338.826
-340.266
-341.618
-333.295
-335.176
-344.692
-337.867
-338.957
-339.549
-340.158
-339.004
-341.600
-337.409
-345.155
-339.276
-334.508
-343.835
-337.623
-343.824
-335.293
-335.756
-337.440
-338.901
-331.166
-337.697
-343.285
-337.657
-341.454
-334.254
-337.400
-336.185
-342.748
-339.583
-333.304
-344.829
-343.223
-339.375
-337.798
-341.208
-337.771
-334.911
-338.403
-350.591
-333.805
-333.325
-343.833
-337.158
-342.197
-337.577
-346.431
-339.528
-343.515
-339.468
-336.915
-338.482
-336.576
-343.397
-338.319
-338.621
-340.388
-336.342
-343.338
-344.426
-344.298
-342.644
-338.307
-338.073
-333.404
-336.877
-325.638
-333.680
-341.859
-342.092
-333.912
-338.767
-336.525
-336.372
-340.903
-339.960
-337.910
-332.397
-338.635
-337.234
-339.880
-349.809
-344.367
-343.990
-342.977
-346.465
-337.338
-338.618
-336.272
-338.926
-335.618
-331.772
-347.123
-345.131
-340.489
-340.937
-342.555
-338.459
-343.640
-338.381
-346.199
-347.735
-343.212
-346.534
-340.310
-348.076
-330.839
-325.509
-338.014
-339.366
-339.616
-339.940
-343.156
-336.376
-339.442
-337.766
-342.105
-345.532
-349.040
-338.905
-340.123
-342.114
-346.369
-341.231
-340.231
-335.363
-343.833
-337.153
-341.645
-340.838
-340.345
-337.790
-344.549
-343.255
-337.519
-340.508
-343.499
-333.976
-342.454
-337.522
-343.637
-338.202
-339.200
-343.425
-340.264
-342.604
-341.497
-337.024
-333.950
-341.185
-338.694
-335.624
-340.117
-343.965
-339.423
-336.219
-336.160
-331.167
-337.881
-338.631
-342.038
-339.322
-335.419
-340.932
-344.400
-339.762
-346.213
-342.240
-339.578
-333.090
-334.160
-346.127
-335.032
-332.781
-339.413
-344.143
-339.651
-334.798
-337.154
-344.666
-342.049
-337.550
-338.602
-329.204
-335.960
-339.091
-344.059
-349.396
-341.165
-330.169
-339.284
-341.121
-331.976
-347.231
-340.519
-332.727
-330.267
-337.562
-336.228
-333.691
-342.490
-340.212
-339.386
-338.077
-334.861
-335.173
-330.283
-334.478
-334.201
-341.683
-339.999
-341.831
-329.813
-339.486
-340.335
-339.794
-333.911
-334.148
-341.485
-343.507
-344.349
-340.660
-330.674
-338.098
-338.791
-341.602
-339.473
-341.109
-337.788
-341.069
-339.658
-337.540
-335.594
-338.975
-343.383
-341.276
-337.581
-340.237
-341.384
-342.816
-341.007
-343.522
-353.844
-336.196
-339.473
-343.695
-337.512
-341.019
-340.328
-336.784
-337.945
-339.925
-341.849
-342.646
-344.210
-341.505
-336.265
-340.473
-344.650
-340.436
-337.160
-339.292
-341.524
-333.251
-340.797
-347.704
-346.874
-345.631
-344.893
-339.499
-335.336
-340.771
-342.815
-338.260
-338.525
-339.503
-336.782
-340.099
-339.180
-338.592
-341.719
-342.180
-338.574
-338.053
-340.495
-341.959
-335.125
-338.429
-344.393
-330.841
-330.453
-337.403
-340.636
-339.989
-327.254
-336.374
-338.545
-341.018
-336.824
-336.329
-337.474
-334.928
-337.552
-337.498
-341.083
-344.023
-344.578
-339.298
-341.415
-347.596
-339.086
-345.115
-343.707
-345.043
-339.236
-349.751
-338.746
-337.768
-341.723
-339.809
-335.720
-343.475
-343.615
-337.508
-343.345
-339.776
-336.659
-333.323
-341.610
-348.539
-341.157
-334.727
-344.216
-339.167
-333.566
-338.154
-341.237
-338.541
-343.681
-341.051
-334.904
-343.864
-338.087
-340.847
-342.551
-339.865
-335.890
-337.261
-343.477
-342.232
-337.674
-344.249
-329.274
-341.165
-343.216
-339.317
-341.360
-336.205
-344.102
-339.354
-331.029
-341.660
-347.831
-341.186
-341.646
-338.748
-339.185
-332.198
-339.582
-336.962
-342.673
-338.897
-342.109
-340.332
-344.022
-341.503
-344.224
-342.586
-335.382
-339.120
-343.653
-329.404
-338.726
-347.864
-344.294
-338.730
-332.775
-346.662
-336.629
-337.481
-333.030
-340.283
-344.587
-346.788
-341.184
-337.829
-338.862
-342.838
-339.865
-347.577
-340.238
-336.929
-339.700
-340.390
-341.913
-337.231
-339.753
-343.373
-332.883
-348.342
-344.050
-344.980
-342.180
-334.663
-335.924
-344.156
-342.025
-333.485
-343.558
-335.977
-340.119
-341.114
-335.686
-338.210
-338.043
-333.763
-342.827
-337.731
-343.653
-345.263
-337.683
-341.217
-336.884
-339.753
-338.629
-336.551
-337.484
-337.962
-341.038
-334.584
-338.932
-344.136
-331.434
-342.836
-339.495
-342.380
-332.193
-342.479
-340.665
-343.125
-335.849
-336.015
-344.372
-342.893
-336.415
-336.569
-334.661
-343.319
-338.441
-348.382
-336.932
-336.335
-334.590
-339.761
-342.152
-342.604
-339.851
-330.021
-342.753
-345.266
-345.460
-347.601
-337.834
-335.749
-334.964
-346.734
-342.565
-343.320
-341.136
-339.954
-341.768
-335.486
-343.922
-345.057
-336.778
-338.020
-336.585
-344.754
-336.790
-335.051
-339.763
-338.383
-342.267
-339.107
-340.443
-339.165
-353.399
-341.256
-334.310
-341.179
-340.457
-341.763
-340.741
-333.992
-336.852
-337.521
-343.320
-335.099
-337.938
-334.780
-346.646
-338.628
-341.488
-337.016
-341.317
-343.342
-339.714
-340.740
-344.577
-339.596
-337.736
-336.553
-338.660
-342.575
-338.300
-333.800
-338.107
-340.848
-337.324
-343.872
-330.363
-347.754
-340.402
-333.574
-342.033
-339.863
-336.280
-339.564
-331.723
-337.498
-340.745
-332.644
-340.646
-340.101
-334.121
-334.059
-340.932
-340.466
-340.358
-338.334
-341.583
-343.171
-337.433
-341.036
-335.711
-334.625
-329.184
-341.391
-335.465
-336.542
-331.190
-334.681
-341.844
-335.216
-344.086
-330.717
-344.569
-338.308
-340.566
-338.534
-339.057
-339.097
-337.371
-338.651
-334.299
-339.747
-336.804
-337.279
-342.728
-344.121
-334.449
-339.522
-338.772
-347.182
-328.204
-336.288
-342.171
-345.345
-350.438
-339.725
-341.255
-344.892
-338.286
-337.082
-339.918
-346.044
-332.287
-340.980
-337.009
-337.961
-340.285
-339.215
-342.760
-341.249
-334.172
-346.672
-335.242
-341.213
-338.156
-344.738
-338.171
-342.565
-332.251
-340.702
-338.612
-342.326
-337.414
-341.833
-337.564
-339.727
-341.190
-344.352
-340.831
-344.241
-341.018
-335.295
-335.219
-340.248
-340.574
-337.243
-333.179
-338.005
-335.315
-333.856
-347.579
-341.189
-333.632
-338.127
-343.344
-342.977
-335.942
-349.680
-345.853
-333.133
-342.281
-343.126
-336.287
-338.920
-337.920
-343.735
-349.546
-343.642
-342.810
-340.642
-342.904
-343.623
-351.995
-336.246
-340.034
-346.793
-339.780
-340.775
-339.494
-338.014
-336.111
-335.937
-337.283
-339.801
-340.513
-340.752
-333.034
-332.673
-339.076
-336.276
-341.353
-335.283
-341.329
-341.743
-340.176
-339.738
-342.268
-338.369
-339.746
-343.229
-337.200
-341.279
-333.890
-339.412
-331.407
-338.608
-337.612
-340.396
-338.924
-342.669
-340.413
-338.198
-341.138
-329.583
-338.497
-344.855
-339.873
-338.402
-336.172
-342.204
-338.047
-340.766
-339.983
-336.192
-339.598
-340.784
-338.485
-339.168
-333.776
-333.310
-339.801
-346.744
-341.010
-338.768
-337.082
-339.028
-340.452
-342.123
-338.260
-334.796
-341.041
-344.170
-343.199
-336.133
-336.451
-339.027
-337.621
-340.258
-334.904
-345.238
-342.318
-339.124
-335.035
-333.624
-332.476
-336.082
-343.176
-340.230
-341.616
-346.289
-340.359
-344.172
-340.798
-341.247
-335.064
-339.346
-340.919
-341.793
-340.612
-337.559
-344.643
-341.099
-337.137
-343.487
-344.988
-338.430
-331.732
-343.363
-342.869
-341.666
-337.111
-345.331
-339.584
-341.817
-338.021
-339.358
-338.008
-338.807
-337.910
-342.124
-336.538
-343.914
-338.052
-337.607
-340.145
-343.841
-329.619
-336.711
-344.360
-342.975
-339.066
-340.629
-341.859
-339.118
-342.731
-342.692
-339.061
-342.957
-343.051
-340.238
-344.193
-341.207
-338.108
-336.920
-340.157
-334.829
-337.607
-334.533
-340.705
-338.381
-342.741
-344.055
-332.993
-341.448
-347.446
-337.357
-339.343
-330.910
-339.675
-335.252
-342.830
-338.316
-334.425
-336.135
-336.233
-343.741
-349.870
-345.351
-343.941
-339.504
-332.781
-338.172
-337.240
-340.298
-337.236
-339.758
-339.090
-336.784
-334.657
-339.128
-342.937
-335.304
-339.566
-336.093
-336.731
-340.465
-341.803
-335.047
-339.272
-342.272
-339.486
-336.390
-341.017
-332.363
-341.353
-342.091
-344.961
-335.835
-342.469
-335.997
-340.966
-334.667
-338.574
-337.037
-342.794
-339.862
-337.714
-343.995
-341.803
-340.823
-341.765
-339.645
-340.932
-338.543
-338.473
-336.417
-347.937
-335.026
-340.305
-336.106
-332.267
-344.592
-339.655
-338.045
-332.512
-337.146
-336.249
-339.147
-343.122
-342.676
-339.089
-341.433
-336.015
-342.911
-348.800
-345.238
-345.440
-345.005
-338.065
-334.016
-336.013
-336.977
-337.228
-334.625
-336.612
-346.035
-346.463
-345.921
-334.886
-340.964
-338.359
-336.010
-342.226
-334.208
-338.739
-338.236
-340.398
-344.638
-340.909
-343.000
-339.610
-344.793
-337.244
-340.617
-340.158
-333.637
-342.809
-332.139
-341.299
-337.852
-338.062
-342.674
-338.575
-335.636
-340.959
-338.978
-349.432
-339.004
-329.235
-330.416
-343.558
-337.248
-335.401
-337.980
-338.151
-334.402
-337.772
-341.169
-341.092
-336.851
-335.612
-345.819
-346.908
-344.793
-341.629
-345.692
-339.571
-339.073
-340.857
-342.481
-340.555
-337.972
-346.918
-341.964
-345.726
-337.738
-345.117
-336.952
-340.575
-338.302
-333.249
-335.259
-340.030
-340.695
-343.113
-341.910
-340.784
-344.075
-339.600
-337.362
-345.873
-344.026
-337.017
-335.893
-344.774
-344.833
-330.190
-341.091
-330.827
-344.611
-336.168
-336.410
-342.804
-333.673
-342.967
-329.360
-341.103
-337.038
-335.795
-345.542
-339.141
-337.598
-343.934
-344.438
-345.222
-338.039
-339.200
-343.614
-337.662
-342.066
-340.726
-337.556
-344.223
-344.629
-341.524
-338.717
-333.910
-334.412
-338.059
-339.318
-341.271
-339.802
-341.812
-342.019
-330.706
-336.182
-337.034
-336.042
-340.910
-337.210
-337.094
-336.981
-342.516
-344.117
-343.046
-335.486
-340.061
-338.356
-339.731
-335.773
-334.010
-337.491
-338.442
-340.376
-329.002
-339.438
-342.642
-334.754
-337.184
-338.055
-337.001
-342.674
-338.795
-344.144
-344.765
-344.119
-334.015
-337.207
-340.518
-348.747
-346.313
-341.066
-337.084
-339.131
-339.582
-345.102
-342.339
-339.168
-341.997
-339.376
-341.085
-340.771
-341.439
-339.347
-341.917
-337.095
-339.714
-336.742
-337.974
-340.786
-345.830
-340.969
-341.322
-336.241
-349.624
-343.007
-341.138
-339.683
-334.138
-335.246
-348.824
-336.891
-342.101
-337.759
-339.607
-339.607
-353.087
-343.881
-345.714
-335.943
-331.148
-340.866
-341.535
-339.122
-335.520
-332.447
-342.536
-342.375
-336.177
-335.748
-340.787
-339.448
-343.768
-333.503
-335.867
-339.034
-337.226
-335.685
-338.766
-341.432
-340.692
-334.975
-336.541
-339.591
-328.642
-329.499
-334.317
-341.949
-332.123
-344.558
-341.307
-342.169
-344.486
-346.191
-334.904
-337.986
-339.341
-331.396
-333.933
-342.787
-342.714
-337.043
-335.783
-337.908
-336.002
-336.319
-345.548
-343.591
-339.885
-333.076
-337.749
-339.718
-342.733
-344.641
-349.819
-346.180
-335.672
-342.263
-338.497
-337.712
-341.695
-343.760
-338.602
-333.915
-329.632
-329.821
-335.592
-337.758
-337.486
-339.886
-340.629
-337.705
-336.279
-339.384
-339.558
-341.948
-332.425
-338.468
-342.377
-341.541
-344.914
-340.674
-332.842
-336.440
-347.554
-337.688
-339.015
-336.604
-326.592
-345.629
-336.857
-341.990
-341.605
-341.715
-339.366
-337.265
-341.827
-342.757
-328.779
-337.535
-341.589
-332.906
-344.115
-345.170
-347.736
-339.323
-339.108
-339.693
-343.363
-334.493
-336.966
-335.978
-335.246
-341.535
-334.734
-347.090
-328.555
-333.635
-341.746
-343.407
-333.834
-334.934
-334.512
-339.766
-338.863
-339.606
-341.405
-340.443
-341.281
-341.186
-340.450
-337.916
-334.060
-339.571
-340.537
-342.244
-341.118
-344.523
-335.052
-338.308
-338.013
-338.578
-343.796
-334.720
-344.498
-339.774
-339.847
-341.604
-343.991
-336.398
-345.509
-334.224
-343.127
-332.118
-344.709
-334.900
-330.096
-334.820
-344.073
-337.836
-328.674
-340.399
-339.837
-336.430
-339.264
-338.877
-339.975
-337.732
-338.844
-332.669
-339.905
-342.292
-340.518
-338.809
-339.721
-338.754
-336.622
-332.833
-334.418
-343.028
-342.345
-340.785
-342.633
-338.183
-343.674
-335.736
-339.074
-338.589
-342.231
-339.683
-340.834
-337.738
-337.451
-334.017
-336.947
-334.015
-345.154
-341.192
-340.615
-335.011
-338.588
-342.499
-338.774
-344.023
-333.493
-335.648
-332.553
-336.859
-340.115
-335.580
-337.331
-343.467
-347.552
-339.800
-340.089
-338.615
-342.999
-340.852
-331.233
-340.602
-342.194
-341.098
-339.992
-339.986
-341.753
-336.003
-349.827
-336.301
-337.087
-337.362
-336.507
-333.356
-339.714
-342.375
-343.056
-337.617
-343.896
-334.652
-333.384
-333.880
-348.687
-327.842
-340.893
-340.651
-344.520
-342.619
-339.627
-334.667
-341.775
-345.627
-338.220
-335.266
-341.251
-335.519
-341.612
-344.402
-349.910
-340.576
-340.344
-336.042
-336.944
-338.000
-340.865
-342.949
-336.863
-335.769
-336.097
-339.256
-336.587
-342.041
-335.429
-339.246
-340.481
-336.916
-339.331
-342.344
-335.633
-339.993
-336.096
-342.515
-338.476
-337.852
-340.050
-347.878
-339.558
-340.596
-337.230
-343.724
-342.466
-337.899
-341.049
-337.533
-336.645
-332.986
-342.289
-340.936
-332.380
-335.950
-334.468
-340.797
-338.048
-332.872
-345.582
-339.889
-339.958
-347.081
-338.326
-344.615
-337.146
-340.785
-337.285
-333.223
-337.183
-338.813
-339.587
-341.933
-339.619
-339.768
-336.686
-340.069
-340.842
-344.629
-330.671
-336.560
-334.636
-329.620
-340.598
-338.112
-338.591
-338.605
-334.592
-339.402
-345.463
-343.588
-341.195
-343.965
-337.678
-337.422
-340.234
-338.305
-340.166
-340.385
-338.340
-338.714
-335.365
-333.664
-337.528
-342.516
-336.218
-341.600
-337.493
-342.742
-343.517
-344.151
-345.623
-336.596
-327.980
-334.387
-337.506
-341.166
-337.119
-341.793
-337.463
-336.766
-338.198
-337.711
-339.221
-342.978
-342.859
-335.641
-339.881
-333.456
-338.544
-340.897
-339.555
-345.278
-351.086
-343.044
-328.710
-337.205
-338.404
-341.176
-340.500
-337.105
-337.028
-339.136
-340.583
-338.938
-348.223
-339.162
-345.960
-336.814
-337.897
-344.983
-340.197
-336.845
-341.750
-339.944
-338.763
-340.811
-342.430
-339.316
-345.524
-340.571
-332.831
-332.798
-334.871
-338.442
-338.249
-330.116
-343.119
-343.763
-348.539
-346.994
-343.805
-346.419
-340.781
-342.044
-338.233
-332.929
-341.585
-338.164
-339.270
-332.892
-341.469
-336.547
-336.003
-337.830
-349.591
-348.915
-333.062
-334.346
-337.290
-345.148
-349.467
-344.745
-339.603
-337.174
-334.207
-343.595
-337.501
-332.538
-342.687
-340.176
-336.076
-343.065
-342.320
-337.938
-328.961
-327.810
-338.752
-333.511
-341.489
-339.256
-339.974
-341.259
-343.604
-340.702
-333.060
-342.549
-344.584
-340.390
-344.292
-338.164
-343.392
-340.398
-326.935
-342.177
-342.257
-339.187
-341.123
-344.247
-334.868
-340.426
-335.922
-333.817
-338.453
-342.144
-343.283
-343.836
-342.709
-344.746
-339.961
-333.903
-341.353
-337.824
-340.157
-347.141
-335.446
-335.955
-340.194
-332.841
-344.739
-335.374
-331.653
-337.240
-341.571
-334.263
-340.204
-346.919
-341.974
-340.659
-335.761
-339.904
-339.021
-342.973
-338.603
-335.756
-339.959
-336.609
-345.721
-337.780
-337.982
-339.483
-339.462
-345.517
-333.143
-334.391
-339.489
-348.794
-333.000
-340.075
-337.305
-337.547
-342.898
-332.717
-335.995
-343.428
-341.386
-328.438
-340.375
-346.606
-345.675
-339.443
-341.553
-336.037
-344.613
-341.557
-334.706
-337.576
-339.103
-331.842
-341.494
-346.275
-341.748
-342.243
-342.032
-337.781
-332.210
-336.841
-331.070
-333.914
-341.949
-346.206
-337.731
-342.099
-339.308
-338.016
-345.044
-345.390
-336.530
-341.153
-335.560
-335.300
-343.565
-344.105
-330.738
-339.796
-339.630
-340.462
-340.872
-335.484
-350.076
-335.489
-341.974
-332.595
-333.741
-342.620
-347.008
-346.540
-339.635
-336.298
-339.767
-343.012
-344.415
-343.380
-332.472
-340.470
-338.549
-339.099
-338.489
-340.388
-345.953
-335.632
-342.942
-332.702
-346.481
-339.470
-337.333
-339.817
-325.627
-338.894
-344.935
-340.391
-343.759
-322.020
-345.716
-345.817
-342.407
-345.008
-337.321
-338.169
-336.291
-332.323
-341.951
-338.236
-341.457
-331.477
-339.407
-332.768
-347.322
-332.473
-339.013
-343.345
-337.572
-339.814
-340.854
-337.346
-342.306
-331.730
-341.918
-342.696
-340.940
-338.907
-334.575
-334.909
-337.900
-338.540
-335.219
-339.977
-336.728
-336.559
-338.044
-341.368
-342.792
-328.138
-339.400
-339.331
-339.663
-342.450
-339.118
-335.630
-346.921
-347.231
-334.447
-337.031
-340.262
-336.989
-328.170
-334.106
-337.696
-340.607
-333.460
-335.570
-344.204
-338.261
-339.730
-335.516
-340.331
-347.593
-341.905
-340.126
-341.162
-338.221
-339.312
-347.616
-337.002
-346.010
-344.136
-342.082
-336.311
-336.328
-333.079
-340.593
-338.999
-337.333
-333.038
-341.068
-334.926
-339.524
-344.062
-338.341
-344.350
-343.109
-338.043
-344.082
-344.450
-336.727
-336.142
-349.104
-329.470
-342.536
-334.778
-337.962
-327.131
-343.677
-334.229
-335.836
-337.908
-333.556
-333.519
-340.871
-337.718
-346.062
-337.669
-343.232
-343.257
-334.037
-341.931
-343.055
-335.316
-333.904
-342.957
-336.577
-340.670
-339.688
-337.654
-342.605
-341.872
-339.105
-346.057
-345.167
-338.984
-339.196
-343.172
-339.652
-340.585
-346.182
-340.689
-336.016
-343.237
-334.230
-340.425
-342.247
-335.265
-335.691
-340.528
-340.517
-338.012
-340.205
-346.037
-339.380
-339.094
-347.983
-338.118
-347.400
-338.299
-336.478
-345.214
-338.221
-338.475
-335.525
-341.871
-341.469
-340.011
-347.397
-333.316
-335.440
-333.909
-339.959
-336.048
-332.411
-342.214
-342.578
-336.921
-342.915
-341.923
-342.889
-339.046
-349.711
-345.797
-336.445
-326.472
-338.210
-332.860
-335.816
-336.900
-341.295
-341.401
-343.883
-338.244
-339.789
-335.316
-338.379
-335.304
-333.587
-338.804
-338.608
-338.797
-338.460
-340.895
-347.148
-342.732
-345.448
-340.612
-337.223
-340.008
-337.138
-339.325
-338.734
-337.747
-339.571
-343.194
-338.083
-335.800
-338.088
-337.488
-334.208
-346.174
-341.584
-341.962
-337.690
-338.575
-337.931
-335.555
-333.441
-340.303
-338.811
-344.592
-347.823
-340.326
-342.143
-337.958
-336.788
-339.881
-334.410
-344.766
-341.977
-342.288
-335.359
-341.227
-342.704
-343.623
-340.974
-327.725
-339.193
-336.951
-335.692
-340.569
-345.036
-338.156
-336.574
-336.271
-342.209
-338.732
-340.085
-336.690
-341.535
-346.308
-340.335
-345.556
-339.735
-341.541
-339.060
