# Supplementary material for: A Fast and Efficient Approach for Genomic Selection with High-Density Markers
Source: G3 (Bethesda). 2012 Oct 1;2(10):1179–84. doi: 10.1534/g3.112.003822 (PMC3464110; doi:10.1534/g3.112.003822)
Supplement: Supporting Information [file supp_2.10.1179_FileS1.zip › Rep1_50/Rep17/Y6]

-343.655
-342.289
-340.324
-338.335
-342.613
-344.119
-337.725
-342.672
-346.962
-333.444
-346.937
-343.410
-340.257
-340.398
-341.627
-344.287
-344.888
-345.444
-336.546
-340.789
-339.724
-335.277
-349.279
-339.710
-342.348
-343.376
-342.930
-335.851
-339.804
-331.726
-331.842
-343.200
-336.918
-340.196
-337.188
-341.207
-335.788
-326.766
-339.909
-336.206
-338.317
-342.344
-341.022
-333.242
-336.830
-333.604
-336.207
-338.680
-339.265
-341.898
-333.785
-334.914
-334.886
-341.693
-343.520
-341.263
-346.858
-354.822
-334.866
-336.534
-340.011
-340.710
-341.195
-340.768
-337.687
-344.100
-342.221
-338.203
-341.421
-343.048
-333.384
-332.993
-339.524
-339.779
-339.447
-345.333
-340.541
-340.755
-342.245
-335.454
-338.990
-341.306
-327.992
-336.069
-332.963
-346.332
-342.091
-339.753
-346.596
-338.878
-343.198
-339.197
-342.114
-344.421
-334.469
-334.913
-340.228
-333.709
-339.773
-340.749
-338.501
-342.084
-334.187
-335.738
-335.097
-343.406
-330.113
-343.258
-340.756
-336.563
-344.817
-339.998
-341.745
-344.963
-337.879
-333.682
-340.199
-346.690
-338.284
-335.597
-339.195
-339.149
-337.120
-340.289
-343.454
-340.072
-339.483
-340.464
-341.819
-339.745
-340.696
-335.179
-348.547
-345.737
-349.799
-334.477
-336.567
-339.395
-341.471
-340.188
-340.009
-343.927
-337.052
-342.435
-334.546
-336.689
-338.501
-344.193
-341.064
-341.967
-344.232
-338.327
-346.301
-345.340
-340.501
-342.537
-340.243
-341.269
-347.424
-338.497
-340.022
-340.068
-337.972
-337.371
-337.624
-339.357
-338.741
-341.044
-343.307
-341.753
-333.960
-339.976
-333.446
-339.537
-340.949
-339.414
-334.178
-337.768
-338.502
-341.427
-327.867
-337.703
-337.648
-337.853
-340.544
-335.394
-340.658
-346.328
-333.122
-338.365
-344.404
-342.388
-334.368
-333.781
-341.055
-339.154
-345.964
-346.425
-340.675
-344.690
-340.021
-340.317
-335.601
-337.228
-341.530
-337.038
-336.779
-338.633
-333.478
-344.110
-345.004
-333.030
-336.893
-343.321
-340.098
-338.989
-333.341
-335.441
-334.130
-340.903
-342.132
-338.244
-341.105
-343.548
-343.776
-345.023
-337.029
-338.601
-338.303
-337.688
-345.426
-345.750
-326.143
-344.567
-342.051
-345.541
-341.747
-340.358
-341.956
-337.000
-340.728
-343.647
-331.944
-337.899
-337.959
-335.640
-337.409
-341.528
-341.519
-341.458
-343.233
-340.358
-328.376
-338.490
-330.806
-338.673
-339.197
-338.943
-340.264
-344.129
-342.376
-337.537
-337.644
-341.765
-343.665
-338.705
-335.512
-338.340
-335.192
-327.839
-342.176
-337.026
-339.627
-341.599
-337.969
-343.282
-338.018
-340.857
-339.722
-337.004
-334.175
-336.525
-336.421
-339.550
-344.044
-348.321
-340.874
-343.362
-338.123
-337.012
-350.124
-344.085
-329.978
-337.013
-337.660
-339.242
-341.213
-336.786
-338.408
-340.126
-346.676
-340.536
-340.133
-340.819
-338.712
-346.629
-331.154
-331.090
-342.977
-341.683
-338.126
-340.399
-340.392
-336.660
-340.881
-343.971
-344.549
-342.268
-331.250
-338.977
-342.872
-349.686
-338.963
-340.164
-336.733
-340.577
-345.780
-338.742
-342.400
-344.423
-339.108
-337.541
-337.235
-339.957
-347.869
-343.139
-335.060
-339.477
-348.382
-330.356
-334.666
-338.425
-339.598
-339.671
-334.829
-334.427
-340.968
-340.999
-344.351
-340.112
-346.596
-336.155
-337.703
-334.930
-342.884
-331.205
-341.383
-343.716
-344.452
-340.606
-334.960
-331.130
-335.622
-339.952
-332.290
-336.005
-341.431
-338.915
-337.973
-340.414
-339.103
-336.717
-346.542
-341.735
-347.687
-339.763
-333.557
-340.434
-338.313
-344.312
-340.259
-336.873
-343.300
-336.746
-336.999
-345.454
-342.800
-335.888
-343.268
-341.537
-329.322
-332.898
-334.482
-338.461
-339.666
-342.674
-340.873
-337.698
-345.045
-333.810
-338.226
-335.442
-336.487
-342.008
-333.121
-333.645
-339.763
-345.217
-336.534
-345.835
-331.170
-343.845
-337.970
-339.328
-344.856
-340.393
-338.872
-336.445
-346.437
-341.774
-340.994
-337.856
-342.984
-341.478
-332.475
-336.346
-349.280
-343.834
-342.355
-339.247
-340.800
-339.766
-338.499
-345.469
-340.183
-334.000
-338.258
-341.385
-334.513
-337.508
-340.405
-339.696
-335.182
-336.101
-339.894
-345.809
-339.641
-338.088
-338.339
-340.036
-341.007
-345.257
-332.154
-337.425
-341.970
-334.591
-337.907
-336.342
-340.217
-339.324
-340.886
-340.489
-336.885
-337.176
-342.246
-341.721
-334.221
-343.537
-341.217
-343.256
-335.709
-333.736
-335.132
-343.513
-333.436
-336.275
-340.348
-340.528
-337.027
-339.457
-342.249
-340.134
-335.852
-337.989
-338.768
-340.953
-342.172
-337.859
-339.608
-339.293
-346.772
-337.770
-338.997
-351.558
-344.237
-343.928
-335.250
-343.408
-341.917
-340.701
-343.562
-334.535
-348.229
-343.849
-336.934
-342.047
-335.382
-340.251
-338.755
-325.973
-331.762
-334.440
-343.400
-347.021
-347.753
-346.766
-333.131
-340.983
-339.829
-338.579
-341.207
-332.952
-340.736
-335.049
-337.955
-338.769
-341.232
-337.963
-334.425
-338.239
-338.848
-338.656
-346.116
-347.591
-336.773
-332.630
-346.815
-338.680
-335.860
-340.165
-343.348
-342.325
-340.515
-339.752
-341.588
-339.923
-328.668
-337.861
-333.863
-337.983
-341.461
-342.030
-346.045
-336.491
-341.282
-342.784
-335.277
-336.527
-332.435
-342.863
-334.327
-335.116
-334.655
-333.235
-349.238
-339.463
-333.742
-334.539
-337.875
-343.524
-337.714
-343.497
-344.475
-347.111
-333.419
-335.508
-334.953
-333.769
-347.099
-343.153
-349.085
-337.472
-333.368
-344.099
-348.089
-339.644
-340.256
-333.211
-334.023
-334.336
-327.000
-328.308
-338.257
-329.297
-341.989
-343.064
-338.328
-341.514
-342.625
-338.758
-335.717
-331.912
-348.774
-346.805
-334.706
-335.509
-341.526
-336.038
-337.723
-343.287
-340.590
-342.147
-334.321
-335.541
-337.427
-343.959
-345.292
-339.754
-337.870
-342.065
-337.103
-338.916
-339.891
-337.641
-340.562
-341.562
-339.458
-336.745
-345.887
-334.176
-338.106
-330.228
-343.782
-342.047
-335.774
-331.643
-335.755
-332.648
-340.608
-342.659
-338.665
-339.873
-335.688
-338.128
-326.451
-335.165
-343.750
-336.458
-339.480
-340.913
-343.023
-334.955
-335.268
-340.719
-336.921
-341.069
-336.908
-340.148
-346.484
-334.750
-342.682
-343.197
-338.616
-337.204
-336.007
-342.533
-337.571
-335.710
-335.173
-338.005
-338.510
-340.596
-341.539
-343.988
-332.525
-338.026
-325.590
-344.633
-331.635
-328.678
-336.051
-333.324
-336.869
-337.735
-336.074
-337.457
-344.704
-348.493
-338.646
-335.358
-330.912
-340.988
-341.466
-340.100
-341.715
-336.581
-338.866
-335.606
-343.982
-339.845
-341.860
-337.497
-340.741
-338.235
-344.517
-335.482
-350.333
-341.608
-344.186
-330.506
-339.113
-338.117
-336.424
-332.993
-338.469
-342.016
-336.451
-343.367
-343.344
-338.795
-340.246
-334.162
-337.931
-339.679
-344.829
-342.711
-345.054
-341.407
-342.195
-343.606
-338.633
-334.009
-337.770
-331.478
-338.613
-341.267
-338.759
-337.166
-336.446
-341.232
-339.773
-333.770
-335.639
-336.691
-339.477
-334.456
-340.324
-343.842
-341.541
-341.740
-341.398
-343.728
-340.467
-341.764
-337.409
-338.863
-336.309
-345.084
-336.147
-343.303
-336.645
-335.180
-336.256
-341.472
-347.895
-337.358
-338.468
-333.875
-341.472
-338.232
-346.914
-341.283
-337.763
-337.112
-338.816
-338.591
-345.646
-340.134
-339.707
-343.703
-341.809
-337.560
-343.673
-336.756
-345.452
-338.161
-340.139
-337.807
-344.077
-338.405
-322.772
-337.657
-341.026
-337.236
-342.993
-340.960
-337.668
-340.310
-339.367
-345.088
-332.076
-344.197
-332.776
-336.255
-329.532
-337.333
-339.621
-337.052
-334.338
-334.580
-345.887
-340.153
-338.666
-339.182
-337.825
-340.010
-342.218
-345.960
-339.637
-349.813
-341.359
-344.299
-347.329
-343.471
-332.547
-339.527
-344.306
-340.467
-341.239
-345.651
-341.692
-343.876
-332.236
-334.642
-338.934
-342.562
-332.749
-338.512
-334.766
-341.614
-331.209
-343.521
-345.977
-342.109
-343.226
-330.529
-340.554
-341.008
-344.424
-342.446
-344.824
-337.205
-339.701
-341.921
-338.729
-341.537
-340.331
-341.353
-331.826
-340.760
-338.603
-347.905
-340.997
-332.185
-348.714
-340.673
-349.991
-341.850
-339.342
-335.503
-339.740
-350.038
-336.005
-340.239
-338.624
-333.987
-335.746
-338.130
-340.660
-337.851
-340.162
-337.189
-344.416
-344.108
-333.589
-338.726
-343.942
-336.939
-343.233
-337.594
-338.378
-338.861
-340.422
-334.615
-339.842
-345.820
-336.895
-336.852
-334.386
-338.903
-342.338
-335.140
-338.107
-341.815
-336.985
-338.268
-336.254
-336.445
-339.091
-331.847
-337.636
-335.852
-343.370
-340.445
-344.836
-337.674
-337.501
-342.359
-342.113
-333.862
-341.800
-343.351
-330.270
-336.060
-341.038
-339.304
-335.223
-344.031
-345.191
-349.242
-339.293
-335.794
-338.965
-336.384
-341.165
-341.116
-344.252
-339.501
-340.095
-337.126
-340.954
-337.220
-344.012
-337.930
-338.542
-335.821
-337.147
-331.669
-343.921
-335.313
-341.447
-341.358
-334.950
-336.069
-335.128
-341.318
-334.504
-332.991
-333.748
-331.830
-341.469
-342.683
-336.621
-335.498
-335.365
-334.390
-333.899
-341.305
-340.938
-339.569
-342.905
-340.808
-335.461
-334.250
-333.415
-335.869
-340.641
-335.498
-337.336
-332.786
-336.723
-341.726
-342.188
-345.486
-336.729
-334.568
-323.935
-338.223
-343.796
-334.415
-330.735
-338.351
-342.202
-345.020
-339.644
-339.614
-336.104
-334.318
-340.783
-344.462
-335.497
-333.203
-333.810
-343.078
-343.655
-341.090
-336.155
-340.644
-336.562
-338.150
-332.957
-339.201
-332.281
-343.004
-339.500
-336.402
-335.727
-338.020
-335.738
-340.520
-333.433
-341.633
-336.902
-338.211
-335.109
-325.132
-350.728
-340.842
-349.322
-336.495
-327.540
-334.867
-340.235
-342.140
-337.290
-346.932
-336.458
-339.360
-342.558
-340.051
-337.438
-335.554
-341.600
-336.451
-340.727
-340.269
-332.990
-338.228
-334.993
-337.236
-342.194
-344.884
-338.000
-337.619
-337.533
-338.599
-334.816
-334.930
-346.797
-339.434
-339.543
-340.905
-344.318
-343.025
-338.298
-345.017
-352.425
-345.774
-336.566
-346.334
-338.787
-337.473
-331.492
-335.388
-333.052
-340.389
-339.712
-345.326
-341.725
-343.612
-334.635
-344.288
-345.056
-342.681
-338.109
-343.934
-338.007
-331.907
-350.375
-341.810
-335.015
-345.704
-332.981
-343.954
-341.174
-333.320
-343.093
-345.990
-343.824
-341.070
-334.732
-341.753
-338.090
-339.994
-337.881
-342.201
-341.955
-338.750
-339.965
-336.928
-342.949
-329.025
-340.358
-345.150
-346.122
-338.461
-329.981
-338.520
-340.235
-334.652
-337.761
-339.864
-338.250
-335.265
-340.046
-342.203
-338.840
-340.442
-340.495
-335.519
-337.593
-347.750
-332.267
-342.617
-342.237
-341.062
-342.330
-338.965
-340.926
-344.759
-335.841
-329.173
-338.376
-337.992
-339.063
-338.268
-334.328
-335.523
-337.612
-340.936
-338.642
-337.398
-336.566
-335.366
-338.299
-343.196
-335.649
-336.179
-338.661
-339.685
-338.787
-340.947
-345.773
-345.003
-338.652
-333.791
-343.601
-339.460
-341.150
-343.090
-338.455
-342.908
-336.773
-337.456
-345.365
-341.371
-340.856
-337.231
-345.801
-339.684
-332.607
-336.433
-334.905
-336.165
-335.247
-337.000
-342.297
-344.436
-338.648
-342.058
-336.614
-340.958
-332.346
-333.932
-334.451
-343.525
-338.598
-338.619
-345.087
-334.369
-346.086
-344.425
-343.458
-346.591
-346.083
-340.127
-333.329
-338.601
-345.156
-342.319
-335.984
-339.274
-341.817
-337.463
-343.687
-344.535
-349.065
-344.355
-336.821
-341.946
-335.050
-332.987
-332.322
-336.533
-328.131
-344.198
-345.697
-342.687
-340.935
-343.547
-342.269
-338.356
-338.884
-340.169
-339.846
-337.043
-345.999
-341.457
-345.587
-341.771
-329.935
-340.331
-337.688
-340.698
-344.451
-343.413
-340.389
-341.540
-335.848
-333.640
-334.720
-335.166
-344.302
-341.203
-345.481
-338.566
-340.539
-334.166
-331.418
-334.469
-341.502
-330.206
-338.688
-331.201
-339.460
-340.147
-341.392
-339.345
-342.001
-341.250
-343.477
-341.690
-343.692
-340.982
-342.541
-342.262
-334.132
-344.803
-342.608
-338.660
-335.166
-337.101
-343.503
-337.892
-342.864
-340.526
-344.490
-339.580
-349.697
-344.154
-339.139
-340.355
-336.379
-343.406
-341.392
-339.080
-335.030
-337.304
-336.064
-332.868
-343.760
-347.957
-342.576
-341.326
-338.249
-340.260
-344.385
-337.993
-341.641
-338.015
-335.641
-335.750
-345.564
-339.333
-337.171
-337.119
-340.869
-335.234
-337.592
-342.131
-348.360
-337.716
-335.252
-335.436
-327.569
-339.137
-342.796
-341.790
-341.724
-341.062
-336.175
-340.558
-335.702
-333.718
-340.149
-335.049
-338.381
-340.956
-339.511
-333.667
-339.641
-343.018
-340.096
-336.557
-335.095
-338.053
-343.620
-341.691
-333.999
-335.248
-343.549
-334.543
-345.184
-338.017
-346.812
-335.111
-338.905
-334.230
-341.809
-339.312
-339.379
-334.505
-337.223
-345.286
-334.129
-340.629
-334.133
-340.861
-341.998
-335.155
-329.386
-329.656
-327.231
-337.891
-334.091
-338.617
-326.912
-332.740
-335.025
-339.401
-330.017
-336.824
-345.325
-342.341
-342.637
-340.337
-334.437
-336.845
-335.646
-342.066
-335.486
-337.580
-336.285
-340.931
-333.619
-337.587
-333.269
-342.626
-343.441
-333.361
-340.364
-340.751
-339.789
-342.458
-340.200
-337.952
-337.505
-339.901
-339.502
-334.004
-336.198
-340.127
-338.793
-343.537
-339.856
-336.413
-338.284
-344.200
-342.062
-337.837
-343.647
-336.594
-342.497
-335.181
-345.633
-345.664
-337.903
-336.064
-338.396
-334.884
-345.792
-338.396
-340.430
-340.831
-337.980
-340.296
-333.539
-338.184
-339.564
-338.193
-341.926
-337.590
-332.871
-336.698
-339.380
-335.766
-339.254
-343.062
-331.702
-332.057
-339.874
-335.190
-335.987
-343.265
-340.319
-335.833
-338.812
-340.905
-334.160
-336.016
-336.242
-342.141
-350.164
-337.900
-338.838
-341.669
-336.066
-337.822
-337.701
-339.111
-337.990
-341.699
-345.644
-340.710
-339.174
-339.077
-341.177
-341.978
-342.362
-336.594
-332.244
-334.750
-342.012
-336.954
-344.929
-344.111
-340.347
-344.825
-334.840
-336.930
-331.218
-338.989
-338.382
-340.623
-341.541
-341.238
-341.046
-345.060
-343.990
-336.302
-342.311
-336.738
-344.685
-346.015
-336.209
-338.502
-336.306
-336.450
-345.343
-341.324
-338.695
-338.440
-332.462
-342.890
-337.864
-341.234
-346.175
-341.976
-337.541
-342.242
-332.967
-336.318
-339.385
-341.444
-334.394
-336.520
-343.242
-339.051
-342.948
-341.866
-338.689
-336.015
-341.557
-342.927
-340.574
-343.569
-332.810
-339.625
-338.878
-333.658
-328.780
-336.900
-334.931
-339.589
-339.186
-331.138
-333.905
-343.019
-337.508
-335.488
-345.520
-341.964
-338.496
-341.082
-340.431
-337.566
-339.886
-340.803
-345.848
-345.316
-342.952
-338.284
-336.340
-331.836
-337.018
-340.377
-328.938
-331.829
-343.917
-342.976
-341.168
-341.251
-342.506
-338.001
-339.864
-345.125
-334.853
-339.912
-348.292
-329.600
-330.816
-339.205
-336.822
-333.306
-334.324
-344.480
-341.720
-344.949
-341.185
-336.576
-337.521
-326.938
-334.293
-336.749
-336.629
-336.734
-341.939
-338.358
-341.747
-339.149
-340.535
-336.008
-337.097
-343.439
-335.450
-340.923
-341.122
-344.570
-346.714
-334.156
-344.811
-342.528
-343.311
-341.053
-338.254
-338.705
-340.620
-344.774
-333.626
-342.431
-343.726
-340.407
-335.714
-334.681
-338.459
-340.365
-334.934
-333.281
-336.016
-331.592
-344.412
-337.488
-336.791
-341.355
-343.619
-340.278
-334.492
-339.064
-342.086
-345.178
-341.692
-335.957
-338.203
-341.855
-348.364
-343.055
-346.971
-345.377
-338.185
-341.386
-335.780
-344.309
-340.982
-338.671
-346.984
-339.452
-333.816
-334.075
-341.746
-343.938
-336.574
-338.308
-333.280
-342.668
-341.245
-337.698
-337.229
-334.731
-348.541
-343.197
-336.628
-344.550
-346.544
-339.723
-340.068
-332.232
-338.671
-342.574
-335.091
-334.566
-343.469
-346.839
-338.248
-348.800
-331.490
-336.580
-343.993
-343.971
-341.026
-338.611
-347.567
-340.909
-341.228
-340.340
-339.328
-332.867
-340.160
-341.766
-342.909
-346.321
-329.893
-342.092
-336.416
-337.060
-338.445
-339.428
-338.093
-338.029
-343.444
-338.803
-339.900
-338.982
-338.977
-343.311
-338.737
-342.160
-341.105
-333.131
-347.366
-335.012
-344.095
-347.768
-345.740
-340.022
-343.649
-338.807
-342.557
-339.313
-338.616
-340.966
-342.735
-343.913
-342.351
-341.372
-341.762
-333.761
-332.299
-334.154
-341.185
-337.157
-337.669
-332.887
-339.583
-335.256
-340.028
-337.462
-347.524
-344.452
-341.267
-339.049
-344.696
-341.014
-334.820
-341.569
-343.258
-339.540
-348.969
-339.142
-336.106
-339.224
-341.744
-337.920
-339.581
-336.569
-343.862
-338.146
-338.617
-340.496
-337.070
-337.565
-341.570
-341.236
-327.849
-336.925
-339.014
-335.559
-344.205
-341.575
-340.365
-341.076
-343.181
-341.780
-341.820
-340.237
-336.586
-337.341
-341.041
-339.011
-339.903
-342.075
-343.198
-342.533
-343.978
-340.779
-337.886
-340.177
-333.019
-335.926
-341.017
-340.099
-330.242
-340.899
-333.819
-344.104
-338.049
-335.176
-338.177
-344.320
-342.635
-344.240
-337.510
-342.645
-330.357
-342.181
-334.062
-341.008
-342.097
-348.028
-342.229
-346.096
-337.354
-340.728
-337.674
-343.865
-342.683
-336.357
-339.737
-339.125
-336.320
-338.054
-338.376
-335.077
-339.093
-344.278
-350.584
-345.885
-339.438
-343.945
-336.883
-341.043
-343.363
-336.462
-346.146
-346.522
-351.856
-339.348
-344.114
-340.939
-335.693
-337.774
-335.081
-340.312
-328.494
-338.914
-347.253
-333.422
-339.499
-340.486
-335.086
-344.718
-334.684
-335.709
-342.310
-339.589
-340.123
-343.657
-337.947
-341.767
-337.493
-336.444
-334.008
-342.289
-341.120
-338.539
-339.008
-341.934
-334.474
-338.164
-335.071
-337.420
-331.140
-341.604
-337.350
-338.732
-337.594
-338.638
-341.104
-340.195
-345.250
-335.562
-341.785
-341.781
-342.012
-342.505
-343.864
-338.427
-335.442
-339.837
-344.885
-343.998
-342.827
-343.047
-342.246
-340.924
-337.859
-339.560
-335.520
-342.091
-335.252
-341.104
-341.043
-338.328
-336.080
-337.967
-336.548
-332.707
-344.469
-341.138
-340.665
-339.502
-343.323
-332.348
-335.468
-336.422
-330.291
-345.665
-336.251
-345.641
-337.634
-332.063
-338.481
-344.872
-337.812
-331.665
-343.475
-332.999
-340.995
-336.585
-338.772
-335.316
-344.753
-345.923
-336.708
-338.143
-337.841
-339.303
-341.756
-344.676
-331.135
-336.796
-341.396
-342.900
-334.995
-339.788
-341.209
-339.016
-338.726
-347.124
-336.644
-349.549
-343.618
-340.677
-337.901
-338.966
-336.374
-339.093
-337.876
-340.310
-341.681
-342.420
-337.914
-335.765
-336.502
-334.186
-348.112
-339.397
-341.440
-341.273
-354.342
-332.560
-336.029
-349.442
-343.597
-338.839
-340.109
-337.970
-340.495
-337.526
-330.379
-340.846
-340.384
-344.952
-332.785
-342.101
-342.816
-339.013
-343.119
-339.143
-336.156
-335.712
