# Supplementary material for: A Fast and Efficient Approach for Genomic Selection with High-Density Markers
Source: G3 (Bethesda). 2012 Oct 1;2(10):1179–84. doi: 10.1534/g3.112.003822 (PMC3464110; doi:10.1534/g3.112.003822)
Supplement: Supporting Information [file supp_2.10.1179_FileS1.zip › Rep1_50/Rep17/Y7]

-339.354
-330.707
-340.422
-340.685
-339.433
-341.444
-338.213
-338.312
-333.484
-338.780
-335.551
-338.337
-341.046
-338.940
-346.988
-337.579
-340.540
-337.745
-343.706
-342.902
-343.237
-332.115
-340.095
-344.029
-345.280
-341.458
-344.770
-339.615
-335.185
-335.433
-340.102
-343.852
-340.884
-339.998
-349.870
-338.924
-333.652
-337.031
-345.324
-341.478
-344.317
-345.114
-343.033
-346.662
-339.681
-341.276
-339.920
-339.209
-341.725
-338.344
-340.617
-342.234
-340.659
-335.943
-335.411
-329.938
-340.774
-341.661
-347.556
-343.101
-335.132
-342.439
-338.143
-333.877
-339.805
-340.393
-342.566
-334.521
-340.594
-340.565
-337.030
-341.818
-339.842
-346.342
-338.637
-335.756
-343.111
-332.310
-334.128
-329.085
-339.568
-343.342
-345.257
-339.907
-338.416
-342.102
-346.821
-345.246
-346.745
-342.279
-340.741
-341.596
-340.464
-338.454
-335.560
-339.445
-336.161
-338.595
-340.814
-342.083
-340.841
-341.373
-340.430
-336.248
-337.422
-345.930
-347.106
-343.755
-342.373
-330.845
-338.825
-339.580
-336.835
-335.621
-337.507
-339.922
-335.821
-339.621
-339.265
-334.827
-344.982
-341.723
-340.531
-337.825
-341.850
-341.704
-336.500
-336.584
-338.763
-346.595
-338.497
-341.824
-333.139
-341.786
-341.335
-333.049
-338.633
-339.752
-339.807
-338.053
-334.430
-341.729
-344.322
-340.159
-341.570
-343.341
-334.487
-336.525
-341.317
-334.761
-345.731
-350.753
-333.868
-338.235
-346.568
-343.895
-342.631
-342.670
-329.087
-336.133
-336.646
-344.445
-338.173
-339.795
-340.606
-334.384
-332.070
-334.538
-336.447
-334.105
-337.471
-345.606
-341.085
-336.309
-339.378
-342.335
-336.317
-333.265
-340.749
-337.010
-335.069
-338.612
-340.402
-339.439
-332.535
-339.184
-333.426
-338.591
-345.497
-344.367
-338.749
-343.760
-345.865
-339.063
-337.306
-331.380
-345.223
-340.837
-336.987
-339.118
-338.984
-333.951
-342.363
-339.675
-340.588
-338.981
-335.915
-342.096
-344.029
-336.164
-345.972
-336.833
-342.275
-339.965
-332.145
-339.905
-346.415
-336.681
-345.047
-338.917
-336.509
-341.165
-344.071
-338.841
-341.145
-338.473
-334.817
-340.784
-337.235
-340.658
-338.445
-334.822
-331.840
-341.481
-336.559
-331.349
-337.873
-343.175
-339.678
-333.988
-339.812
-339.486
-335.357
-333.577
-343.798
-347.509
-339.675
-339.098
-337.923
-338.743
-332.877
-342.237
-333.110
-330.721
-335.234
-336.664
-339.222
-339.447
-339.803
-335.386
-343.551
-335.686
-340.012
-338.913
-335.207
-341.928
-340.526
-334.422
-345.093
-340.012
-335.695
-337.312
-343.373
-336.372
-334.817
-342.126
-334.246
-339.285
-343.876
-339.724
-330.130
-338.770
-342.570
-341.695
-336.768
-339.328
-339.836
-335.491
-340.895
-338.875
-340.378
-337.912
-334.405
-346.974
-341.083
-335.762
-347.214
-340.402
-344.913
-327.425
-340.491
-339.821
-343.713
-334.400
-332.522
-331.875
-337.532
-333.327
-342.319
-341.800
-340.363
-335.803
-336.873
-341.919
-335.807
-329.701
-334.422
-338.742
-336.214
-339.251
-330.994
-336.370
-341.670
-341.249
-336.518
-346.728
-339.692
-345.356
-341.740
-339.059
-340.861
-340.711
-335.477
-342.517
-335.305
-339.905
-336.091
-339.582
-341.142
-336.353
-337.538
-335.219
-343.639
-340.816
-339.642
-338.231
-337.088
-334.046
-342.977
-350.576
-340.980
-342.712
-332.422
-334.194
-336.500
-338.029
-340.438
-345.656
-337.224
-345.384
-335.118
-337.326
-337.598
-341.511
-336.217
-334.748
-333.805
-340.396
-340.455
-333.568
-342.026
-335.547
-341.316
-339.440
-343.110
-340.464
-337.277
-331.173
-333.683
-337.855
-342.747
-343.596
-338.556
-337.768
-340.656
-336.492
-335.825
-344.549
-337.946
-335.990
-336.966
-335.044
-347.044
-329.517
-338.568
-335.046
-342.996
-338.440
-331.613
-333.880
-337.619
-338.194
-333.053
-337.700
-343.885
-337.246
-337.791
-337.515
-341.825
-343.233
-336.978
-343.630
-343.945
-339.068
-337.655
-342.184
-346.102
-338.700
-345.983
-338.669
-340.277
-340.252
-336.006
-334.095
-335.922
-344.172
-331.364
-333.449
-338.544
-341.140
-339.068
-333.769
-342.556
-343.292
-343.993
-341.188
-338.435
-333.735
-337.413
-332.316
-336.880
-339.891
-345.700
-336.026
-337.136
-332.668
-339.093
-344.425
-339.231
-341.130
-339.002
-336.173
-342.456
-344.265
-337.734
-337.378
-333.971
-336.580
-335.296
-344.077
-345.387
-341.212
-333.405
-343.816
-340.672
-336.559
-346.055
-339.317
-339.556
-338.994
-341.772
-338.587
-332.644
-334.656
-332.688
-339.163
-335.499
-345.545
-341.506
-335.419
-338.850
-343.153
-333.301
-336.348
-343.976
-346.721
-340.638
-349.249
-331.154
-336.778
-333.859
-334.407
-345.921
-336.254
-335.108
-338.682
-342.379
-341.264
-333.621
-332.636
-340.476
-341.024
-340.030
-339.691
-339.891
-338.927
-339.691
-340.974
-334.333
-331.010
-337.221
-344.463
-341.001
-334.275
-337.238
-336.367
-340.917
-337.672
-340.294
-338.249
-337.265
-337.051
-341.163
-337.415
-336.723
-333.794
-340.190
-334.339
-334.793
-339.351
-342.135
-337.878
-334.431
-337.179
-339.852
-328.168
-336.015
-343.662
-328.717
-339.074
-335.932
-335.992
-339.046
-338.021
-332.764
-335.495
-337.822
-342.936
-343.793
-339.179
-342.757
-345.344
-334.735
-336.227
-345.117
-339.557
-340.518
-341.066
-334.399
-336.146
-330.468
-333.753
-335.584
-342.791
-336.958
-340.197
-338.413
-341.381
-340.492
-339.077
-339.222
-339.160
-337.209
-337.570
-336.315
-339.934
-341.842
-346.808
-337.313
-342.966
-337.164
-337.166
-335.328
-332.693
-338.768
-337.797
-337.439
-338.816
-343.116
-338.912
-338.083
-343.028
-337.789
-340.190
-340.858
-331.749
-331.791
-340.487
-344.349
-342.363
-337.609
-343.124
-331.940
-336.729
-340.899
-337.616
-344.208
-344.551
-337.570
-339.104
-332.745
-336.440
-341.573
-340.991
-334.968
-341.749
-343.194
-344.561
-332.736
-347.595
-342.612
-333.434
-342.990
-341.176
-337.330
-333.968
-332.960
-338.574
-346.344
-341.578
-342.795
-338.033
-337.350
-340.424
-340.638
-337.117
-338.458
-339.364
-333.184
-337.218
-336.558
-342.961
-344.807
-340.809
-343.214
-337.787
-330.746
-329.992
-348.716
-335.141
-342.074
-342.524
-336.330
-338.221
-336.959
-341.885
-340.236
-344.608
-340.337
-339.236
-335.599
-335.674
-342.299
-341.780
-333.349
-338.510
-339.520
-339.421
-346.096
-345.845
-342.885
-338.966
-340.075
-341.323
-345.752
-341.340
-341.325
-346.466
-333.239
-327.914
-339.081
-334.074
-340.627
-335.330
-335.880
-339.857
-339.601
-336.193
-338.532
-333.394
-337.598
-344.112
-333.340
-343.172
-339.477
-347.566
-335.473
-337.098
-337.544
-334.236
-343.701
-336.957
-335.302
-334.076
-343.841
-337.959
-332.007
-333.220
-344.944
-342.224
-339.864
-339.666
-344.689
-340.779
-340.672
-336.478
-340.319
-338.021
-339.913
-338.449
-339.475
-329.544
-337.578
-341.884
-340.114
-344.109
-335.955
-331.092
-338.198
-340.388
-338.579
-336.275
-338.812
-338.395
-336.889
-340.732
-341.622
-334.473
-346.412
-342.299
-338.618
-335.132
-337.715
-345.391
-347.201
-344.060
-338.596
-343.065
-336.428
-344.381
-342.406
-342.577
-328.112
-343.767
-339.515
-337.901
-335.366
-339.313
-333.408
-337.899
-344.254
-337.618
-335.520
-333.326
-341.685
-341.581
-339.082
-339.216
-342.658
-333.027
-341.738
-336.329
-343.194
-341.618
-332.083
-337.863
-340.412
-339.663
-335.020
-337.929
-345.676
-344.620
-338.993
-346.028
-339.956
-339.633
-342.105
-343.045
-332.699
-327.778
-341.414
-340.668
-337.213
-342.422
-342.832
-345.234
-340.297
-332.011
-340.400
-334.797
-340.400
-337.210
-337.289
-335.727
-333.669
-333.814
-337.411
-340.470
-339.147
-342.355
-346.977
-338.424
-336.308
-339.857
-335.488
-340.310
-346.399
-342.815
-340.960
-333.099
-342.771
-338.407
-335.787
-336.802
-341.996
-343.159
-343.849
-338.011
-333.207
-337.853
-343.240
-334.853
-332.403
-338.184
-339.797
-340.230
-331.721
-335.373
-338.146
-339.117
-339.037
-341.998
-340.230
-338.453
-336.521
-342.739
-343.125
-336.410
-345.608
-338.793
-333.677
-338.025
-338.925
-340.823
-345.638
-344.306
-342.456
-339.188
-332.996
-339.897
-339.187
-340.892
-345.035
-335.345
-333.618
-343.867
-339.422
-336.085
-347.778
-342.646
-334.596
-342.013
-342.536
-342.275
-335.996
-338.895
-332.093
-338.908
-346.000
-342.117
-338.153
-334.557
-340.925
-350.203
-341.482
-337.711
-345.149
-340.636
-340.370
-341.166
-339.743
-343.335
-342.499
-334.954
-336.300
-338.367
-343.177
-338.397
-346.556
-342.016
-334.995
-341.961
-338.677
-337.840
-338.736
-339.592
-336.937
-334.044
-335.570
-339.077
-337.337
-347.886
-336.536
-342.767
-330.029
-334.265
-339.002
-328.845
-331.439
-332.107
-344.128
-342.184
-343.445
-338.480
-339.158
-336.738
-332.905
-331.724
-338.666
-345.646
-333.253
-341.668
-339.088
-342.745
-339.911
-340.686
-341.761
-346.646
-345.529
-345.316
-342.092
-339.368
-338.753
-341.211
-337.706
-340.301
-338.454
-333.063
-338.001
-345.043
-333.550
-328.562
-339.792
-339.050
-340.366
-339.642
-339.669
-344.797
-339.212
-344.008
-344.356
-341.868
-338.679
-336.718
-338.173
-329.969
-350.162
-345.133
-334.108
-343.172
-336.440
-339.207
-336.739
-338.891
-334.361
-342.438
-341.002
-339.293
-342.246
-339.480
-337.817
-330.725
-334.602
-337.846
-337.082
-340.273
-334.278
-335.753
-346.584
-344.686
-339.024
-337.536
-343.529
-341.047
-344.069
-333.067
-337.080
-339.184
-345.243
-343.656
-350.525
-338.868
-344.191
-335.478
-339.634
-339.927
-336.616
-344.218
-341.097
-341.526
-351.564
-341.899
-345.317
-346.409
-339.526
-340.668
-335.665
-333.250
-344.667
-339.419
-334.890
-337.427
-339.635
-336.950
-343.457
-341.711
-345.440
-344.916
-344.716
-345.546
-334.348
-334.946
-336.526
-336.744
-341.173
-339.196
-327.532
-333.221
-341.250
-345.646
-336.816
-343.245
-343.769
-339.341
-340.658
-336.354
-350.829
-334.039
-337.223
-335.839
-339.512
-343.584
-335.697
-333.632
-335.704
-333.647
-337.227
-336.929
-343.808
-339.511
-330.264
-335.679
-331.753
-331.162
-340.554
-341.910
-339.616
-337.394
-341.810
-332.437
-345.864
-335.671
-345.743
-341.315
-343.465
-330.690
-340.482
-333.295
-338.213
-339.515
-332.459
-335.000
-338.270
-332.931
-338.977
-343.453
-334.733
-338.022
-342.431
-343.905
-334.587
-343.707
-333.527
-334.101
-345.739
-338.451
-343.219
-342.818
-336.444
-341.815
-337.900
-334.431
-333.534
-338.382
-333.595
-343.995
-339.475
-338.433
-340.150
-334.381
-333.479
-341.670
-343.787
-331.295
-339.585
-341.044
-340.270
-341.855
-336.253
-345.784
-342.762
-338.729
-343.157
-335.834
-342.197
-347.184
-338.606
-337.585
-332.528
-343.972
-345.164
-334.444
-338.613
-340.556
-333.364
-331.854
-339.465
-346.551
-334.473
-339.121
-350.100
-336.559
-345.264
-343.520
-333.547
-336.255
-335.763
-329.754
-339.123
-342.167
-337.015
-340.738
-338.374
-346.777
-344.856
-339.219
-328.737
-339.907
-340.175
-341.397
-348.044
-341.739
-345.433
-334.916
-345.845
-338.022
-339.311
-346.743
-342.904
-342.841
-337.710
-342.688
-340.331
-338.029
-339.582
-331.023
-333.280
-338.054
-334.973
-340.742
-344.277
-336.759
-332.945
-341.874
-339.958
-344.561
-335.703
-339.055
-337.931
-339.996
-339.062
-340.060
-334.445
-339.045
-336.730
-337.335
-338.836
-342.832
-340.552
-336.552
-337.248
-340.767
-337.383
-346.678
-334.021
-338.613
-339.993
-340.401
-343.755
-343.467
-338.060
-335.490
-342.050
-337.575
-342.582
-339.801
-337.911
-332.787
-343.529
-342.383
-333.659
-334.274
-344.815
-342.592
-339.595
-343.685
-336.405
-339.604
-339.164
-341.583
-345.513
-343.010
-340.245
-337.703
-329.807
-336.789
-342.052
-341.421
-344.843
-338.932
-344.025
-344.936
-348.039
-345.404
-343.342
-335.116
-339.528
-342.180
-340.351
-337.514
-341.666
-333.804
-337.105
-342.829
-334.103
-337.592
-337.531
-338.334
-347.247
-340.295
-341.305
-336.380
-337.293
-343.643
-341.237
-341.196
-340.490
-339.042
-338.979
-341.431
-340.643
-334.136
-338.517
-339.974
-336.136
-336.362
-334.867
-341.025
-336.515
-336.495
-341.468
-339.244
-345.169
-340.420
-339.653
-340.500
-336.899
-350.206
-336.964
-345.741
-340.798
-336.154
-333.884
-336.284
-347.992
-329.605
-345.090
-335.829
-343.160
-343.290
-338.165
-344.688
-339.110
-337.520
-340.756
-328.012
-329.843
-348.113
-337.539
-338.180
-341.148
-338.636
-336.063
-345.002
-339.001
-332.774
-339.019
-333.278
-333.711
-335.626
-339.999
-334.342
-342.286
-338.974
-337.731
-338.184
-335.789
-340.534
-336.319
-336.702
-345.130
-340.459
-334.448
-336.181
-336.453
-330.185
-340.075
-339.432
-337.098
-335.113
-334.337
-344.297
-339.430
-343.775
-339.359
-336.270
-339.070
-341.986
-343.109
-339.780
-335.192
-342.635
-337.867
-339.451
-335.656
-339.799
-348.937
-345.664
-344.313
-340.648
-340.439
-339.801
-341.163
-337.743
-336.271
-333.086
-343.340
-346.783
-339.580
-339.315
-326.242
-336.310
-341.845
-342.362
-340.080
-343.874
-333.814
-340.651
-344.076
-337.780
-343.950
-330.394
-340.903
-341.295
-344.788
-340.720
-331.910
-339.360
-344.082
-327.526
-335.918
-334.894
-338.892
-335.983
-333.737
-341.073
-342.696
-339.792
-341.581
-341.381
-334.450
-342.096
-342.127
-344.008
-341.291
-342.047
-336.270
-341.055
-341.567
-341.990
-344.700
-344.110
-336.139
-343.597
-336.909
-350.372
-337.646
-337.955
-341.797
-338.038
-340.019
-345.510
-334.966
-333.030
-340.922
-345.562
-336.649
-337.446
-339.995
-336.462
-343.529
-341.109
-339.824
-341.877
-339.919
-334.458
-342.080
-334.443
-339.514
-343.215
-340.229
-337.979
-338.889
-339.867
-342.722
-337.831
-343.631
-342.969
-339.402
-339.721
-353.270
-343.827
-344.146
-342.107
-338.098
-340.580
-341.602
-333.681
-335.507
-341.008
-338.736
-332.900
-342.849
-337.538
-346.190
-342.390
-339.321
-336.797
-341.202
-337.336
-337.798
-340.529
-338.432
-337.734
-343.807
-338.271
-340.408
-338.805
-338.588
-344.569
-331.544
-340.392
-343.278
-339.859
-339.968
-329.540
-335.576
-345.353
-344.875
-339.668
-342.308
-340.150
-333.021
-338.105
-336.324
-335.990
-334.063
-336.081
-340.435
-335.185
-343.391
-335.827
-336.433
-341.223
-332.164
-340.674
-336.984
-344.021
-348.177
-340.507
-343.574
-341.375
-339.042
-327.066
-341.972
-335.482
-339.851
-341.068
-337.662
-340.513
-339.253
-338.198
-343.071
-344.037
-339.283
-342.838
-346.740
-334.901
-329.389
-341.660
-338.589
-338.112
-338.502
-342.532
-342.829
-337.141
-338.664
-345.204
-342.682
-347.557
-337.749
-341.699
-347.961
-339.356
-335.405
-339.825
-338.643
-337.784
-346.701
-345.694
-341.116
-339.278
-339.905
-335.794
-340.319
-345.735
-328.318
-335.527
-339.936
-338.200
-332.034
-342.046
-345.136
-339.846
-333.628
-346.463
-339.394
-338.182
-341.227
-341.582
-327.739
-345.411
-340.495
-338.694
-332.986
-337.929
-340.969
-344.117
-337.855
-335.863
-337.759
-336.391
-347.015
-341.632
-338.375
-329.646
-335.442
-338.344
-333.653
-335.584
-337.524
-332.862
-337.892
-336.579
-344.669
-344.170
-335.813
-334.022
-340.953
-335.293
-339.417
-334.548
-340.026
-341.008
-333.554
-342.338
-333.924
-333.055
-338.897
-342.106
-346.344
-340.086
-332.703
-345.816
-341.397
-342.801
-347.930
-340.212
-339.645
-332.020
-338.586
-337.551
-332.664
-339.040
-340.021
-340.006
-340.008
-337.824
-331.897
-342.945
-342.223
-333.289
-329.486
-340.062
-343.850
-343.377
-333.949
-340.025
-339.976
-344.585
-331.584
-326.613
-342.106
-335.573
-334.790
-346.208
-341.823
-341.296
-345.816
-343.355
-342.519
-338.027
-344.440
-334.233
-340.903
-345.354
-340.666
-342.174
-344.938
-343.890
-334.428
-334.406
-337.798
-339.751
-338.276
-343.313
-336.680
-341.733
-337.538
-336.640
-339.537
-341.930
-341.003
-339.254
-330.155
-342.604
-341.709
-336.565
-341.738
-336.695
-338.250
-339.357
-337.891
-341.851
-347.235
-342.986
-337.250
-337.427
-338.735
-335.944
-335.759
-335.797
-340.460
-335.378
-330.660
-340.779
-336.099
-343.257
-340.731
-343.733
-346.180
-339.914
-350.365
-347.603
-340.147
-345.381
-350.675
-338.210
-341.117
-341.789
-344.129
-339.266
-341.558
-334.789
-343.376
-341.575
-339.710
-335.828
-340.818
-340.333
-342.836
-338.686
-345.166
-341.705
-339.444
-336.484
-341.892
-338.476
-339.565
-342.246
-338.971
-342.212
-340.362
-342.569
-340.114
-332.114
-340.405
-336.319
-343.460
-340.517
-337.537
-331.883
-340.226
-338.194
-333.535
-336.086
-344.230
-337.962
-342.899
-338.017
-335.020
-337.240
-338.990
-346.089
-336.286
-340.124
-337.059
-340.911
-343.064
-342.066
-341.029
-341.754
-336.835
-340.430
-341.544
-335.928
-337.505
-338.149
-346.667
-345.506
-342.991
-336.057
-338.524
-336.533
-337.446
-343.183
-340.804
-341.338
-343.222
-337.144
-335.118
-334.649
-348.193
-345.925
-338.438
-336.660
-337.504
-336.514
-338.904
-338.201
-346.860
-342.117
-343.806
-341.772
-329.259
-338.296
-343.935
-337.121
-340.866
-342.072
-342.392
-343.344
-337.094
-335.946
-342.582
-337.044
-338.908
-339.571
-337.302
-340.915
-338.469
-341.485
-340.703
-337.436
-342.919
-334.464
-341.978
-336.797
-343.085
-334.373
-341.206
-337.781
-334.945
-333.765
-337.972
-342.799
-340.163
-335.323
-341.604
-343.208
-339.648
-346.546
-328.669
-335.604
-337.405
-341.369
-342.648
-341.746
-334.339
-336.933
-345.177
-337.856
-329.326
-336.185
-339.074
-331.634
-341.604
-333.105
-340.294
-338.488
-333.187
-339.422
-343.463
-342.364
-333.653
-337.864
-338.122
-335.760
-340.092
-334.945
-338.304
-343.129
-344.530
-344.057
-338.755
-347.123
-345.303
-342.947
-340.670
-339.635
-340.382
-343.943
-344.487
-342.501
-338.708
-336.339
-338.544
-336.869
-343.213
-346.116
-342.999
-334.836
-336.940
-337.160
-337.002
-343.407
-334.472
-345.327
-342.704
-342.353
-341.627
-334.617
-337.312
-344.105
-335.186
-342.738
-339.534
-338.231
-346.437
-339.735
-336.803
-339.931
-327.485
-338.545
-336.517
-332.584
-336.677
-339.197
-340.269
-334.780
-334.812
-336.985
-332.035
-340.360
-339.391
-343.295
-335.892
-336.248
-343.983
-337.070
-340.531
-337.671
-335.591
-332.463
-340.215
-335.086
-339.727
-338.616
-333.677
-345.005
-332.277
-332.201
-338.054
-343.208
-342.298
-336.939
-332.541
-334.337
-336.820
-345.372
-338.940
-339.129
-343.868
-333.838
-350.047
-340.489
-343.761
-343.644
-340.915
-346.812
-335.992
-338.286
-337.527
-338.411
-341.313
-339.216
-339.585
-339.391
-341.589
-340.411
-341.099
-336.765
-340.037
-339.986
-345.467
-349.461
-337.896
-347.354
-337.862
-342.666
-341.388
-329.076
-342.014
-334.841
-339.688
-342.157
-339.614
-341.329
-337.226
-345.652
-341.512
-330.140
-339.236
-347.210
-344.770
-332.299
-334.730
-337.671
-332.256
-333.205
-333.529
-337.598
-335.693
-342.123
-337.806
-336.459
-345.336
-345.426
-340.595
-342.352
