# Supplementary material for: A Fast and Efficient Approach for Genomic Selection with High-Density Markers
Source: G3 (Bethesda). 2012 Oct 1;2(10):1179–84. doi: 10.1534/g3.112.003822 (PMC3464110; doi:10.1534/g3.112.003822)
Supplement: Supporting Information [file supp_2.10.1179_FileS1.zip › Rep1_50/Rep18/TBV3]

-338.567
-335.796
-344.153
-341.108
-340.989
-345.236
-336.809
-339.369
-338.699
-342.950
-340.023
-338.447
-339.812
-336.961
-338.961
-340.678
-342.254
-342.031
-340.763
-343.286
-337.387
-339.419
-340.123
-341.493
-337.268
-336.278
-342.611
-337.137
-343.158
-338.366
-341.629
-344.095
-340.513
-338.407
-340.986
-337.335
-341.960
-340.529
-335.972
-336.039
-340.921
-336.361
-344.348
-336.538
-340.030
-339.113
-340.479
-336.217
-335.693
-338.984
-328.999
-344.662
-338.221
-338.679
-336.785
-338.387
-339.818
-338.145
-335.701
-334.713
-340.487
-342.198
-340.892
-338.845
-339.120
-335.179
-339.440
-342.583
-340.419
-340.978
-339.174
-337.112
-342.476
-344.966
-337.561
-336.372
-338.210
-332.282
-340.354
-338.453
-342.929
-338.618
-340.302
-341.223
-337.444
-341.348
-340.303
-341.100
-340.315
-339.326
-338.584
-339.263
-337.732
-336.461
-343.936
-344.862
-338.914
-341.477
-337.698
-336.334
-337.579
-335.050
-336.697
-334.741
-341.034
-340.215
-341.340
-339.627
-335.252
-339.880
-338.044
-337.460
-340.234
-331.908
-331.648
-338.844
-343.904
-339.246
-339.617
-336.968
-343.391
-344.187
-336.778
-341.201
-340.426
-337.340
-340.901
-338.016
-342.901
-330.670
-339.582
-344.093
-339.701
-335.093
-335.947
-339.096
-338.040
-339.709
-333.052
-340.410
-343.190
-336.798
-339.751
-338.440
-339.844
-338.797
-334.517
-344.164
-337.877
-339.509
-339.633
-335.342
-346.000
-339.888
-334.631
-336.905
-340.197
-338.083
-335.603
-335.626
-338.919
-339.863
-340.155
-338.312
-345.021
-341.606
-340.808
-337.192
-334.710
-339.779
-341.273
-335.215
-340.984
-337.365
-337.726
-337.511
-340.878
-332.954
-342.212
-337.153
-334.528
-336.949
-339.871
-336.638
-337.839
-342.236
-337.487
-339.796
-341.662
-339.605
-339.878
-339.607
-329.081
-333.566
-335.094
-341.398
-344.898
-339.271
-337.644
-339.515
-337.405
-337.768
-335.380
-338.661
-341.843
-340.671
-333.004
-341.187
-342.613
-341.023
-343.530
-339.745
-343.360
-342.760
-337.066
-337.221
-340.920
-339.108
-339.209
-341.274
-333.311
-341.668
-333.893
-333.669
-332.425
-340.817
-338.906
-340.236
-335.808
-336.470
-338.936
-339.242
-343.303
-342.006
-343.462
-337.155
-339.246
-335.756
-337.732
-340.035
-338.530
-337.838
-339.203
-343.684
-339.806
-338.157
-339.002
-341.081
-341.500
-344.122
-339.665
-340.168
-339.607
-336.132
-338.432
-336.732
-341.110
-344.548
-333.784
-343.240
-334.271
-340.156
-340.052
-340.059
-343.015
-341.555
-337.032
-338.834
-334.135
-338.123
-337.047
-336.144
-338.123
-336.403
-341.558
-339.481
-339.919
-342.193
-337.437
-340.463
-330.143
-338.251
-338.066
-335.012
-342.766
-343.109
-340.530
-345.018
-341.081
-341.350
-342.744
-339.287
-340.617
-338.527
-345.635
-340.389
-340.446
-338.677
-337.792
-338.912
-337.833
-329.295
-333.771
-330.416
-339.448
-339.861
-340.420
-337.530
-343.412
-340.549
-328.465
-335.060
-344.285
-337.490
-338.910
-342.118
-339.002
-341.014
-339.889
-336.573
-332.809
-332.769
-339.545
-336.923
-338.184
-340.116
-341.685
-332.164
-340.862
-337.933
-341.097
-339.478
-340.776
-338.476
-339.503
-336.601
-339.278
-341.047
-331.125
-339.390
-341.234
-343.576
-339.000
-339.502
-336.929
-338.968
-339.271
-338.366
-340.840
-337.865
-335.124
-339.279
-342.695
-341.375
-335.348
-336.594
-339.745
-337.601
-339.350
-338.609
-339.825
-338.679
-340.563
-338.841
-338.906
-343.113
-336.782
-338.848
-344.099
-340.974
-341.174
-336.528
-339.494
-338.683
-337.877
-339.827
-336.203
-337.449
-338.435
-337.729
-340.011
-343.250
-339.626
-332.871
-339.790
-340.461
-339.493
-337.009
-334.007
-338.973
-337.707
-338.025
-338.807
-340.112
-340.746
-340.225
-331.770
-337.745
-338.727
-341.673
-345.338
-341.045
-346.104
-337.238
-341.305
-338.602
-338.010
-336.477
-341.414
-342.587
-342.797
-342.103
-331.388
-337.528
-342.078
-340.056
-339.488
-344.406
-333.473
-334.767
-338.531
-339.598
-338.869
-336.589
-336.539
-334.718
-340.148
-341.314
-338.557
-339.741
-337.307
-338.788
-337.771
-336.783
-340.369
-342.617
-340.582
-337.863
-340.598
-340.055
-338.049
-338.118
-337.330
-333.777
-347.075
-343.709
-338.880
-339.038
-342.804
-343.184
-341.725
-342.488
-339.209
-340.259
-335.960
-339.219
-343.033
-341.369
-338.899
-338.929
-340.540
-340.625
-340.099
-337.635
-338.552
-337.905
-338.009
-339.069
-338.980
-337.915
-340.067
-335.315
-331.787
-339.311
-337.873
-337.373
-343.637
-337.602
-341.766
-339.848
-342.527
-340.593
-338.872
-343.150
-339.318
-335.920
-342.008
-341.071
-336.322
-336.648
-341.992
-342.688
-340.692
-338.290
-344.694
-338.516
-338.941
-341.862
-339.823
-337.467
-339.705
-340.441
-340.727
-341.271
-339.877
-336.661
-341.284
-339.631
-337.068
-336.945
-336.767
-333.655
-342.564
-341.570
-341.864
-344.021
-338.952
-341.097
-331.899
-340.077
-339.795
-343.156
-340.160
-339.827
-336.849
-338.963
-337.983
-339.635
-346.782
-347.298
-334.300
-335.625
-342.996
-339.455
-343.274
-341.402
-340.405
-340.603
-338.868
-340.611
-341.279
-341.889
-342.527
-342.123
-338.125
-338.018
-340.643
-334.836
-343.170
-338.892
-339.291
-340.616
-337.103
-335.442
-340.769
-340.217
-340.237
-343.266
-334.475
-339.525
-337.908
-340.771
-336.695
-338.985
-335.643
-335.651
-342.239
-334.062
-336.103
-337.427
-340.658
-329.908
-341.813
-342.127
-340.994
-336.501
-343.064
-338.352
-339.937
-344.419
-341.785
-339.284
-336.256
-338.262
-344.946
-342.270
-339.165
-340.183
-339.487
-337.932
-340.670
-341.627
-334.416
-339.982
-344.223
-337.805
-334.670
-337.932
-340.590
-339.219
-345.396
-336.203
-340.938
-340.436
-340.701
-338.561
-343.447
-340.407
-342.733
-339.508
-340.857
-341.031
-337.295
-336.690
-335.222
-339.005
-343.919
-342.505
-337.871
-339.738
-339.893
-337.013
-339.264
-345.034
-343.603
-339.928
-339.129
-338.367
-341.673
-337.309
-338.876
-336.123
-342.562
-343.748
-339.325
-331.077
-339.461
-339.012
-345.426
-340.639
-339.187
-336.311
-338.979
-339.522
-338.391
-339.378
-336.205
-341.200
-332.857
-340.928
-340.335
-341.682
-337.388
-341.502
-340.908
-344.645
-342.303
-339.486
-339.586
-340.628
-341.377
-334.567
-340.371
-342.934
-340.253
-339.213
-342.117
-341.072
-336.886
-340.907
-337.023
-336.700
-343.592
-339.753
-339.366
-339.928
-336.999
-340.179
-336.797
-339.046
-342.054
-335.026
-339.451
-339.205
-343.143
-342.559
-341.012
-335.382
-341.030
-340.983
-340.231
-341.504
-336.562
-337.661
-340.572
-341.424
-342.935
-340.057
-342.927
-339.492
-335.910
-337.374
-339.860
-336.814
-338.694
-337.599
-339.598
-337.233
-335.223
-343.374
-338.049
-338.534
-340.096
-338.959
-333.735
-338.749
-339.681
-341.851
-339.979
-339.940
-335.559
-336.106
-339.132
-338.597
-344.949
-342.831
-336.268
-335.094
-343.499
-338.533
-339.816
-340.751
-335.687
-336.247
-336.914
-340.536
-340.409
-339.826
-338.637
-340.347
-339.315
-337.323
-339.721
-342.282
-338.814
-341.853
-339.197
-340.266
-342.772
-338.651
-340.718
-344.341
-330.799
-336.980
-336.118
-337.019
-342.583
-336.794
-342.109
-339.581
-338.158
-338.209
-332.095
-337.921
-339.049
-337.695
-345.695
-338.883
-334.658
-338.293
-340.574
-337.407
-337.914
-336.960
-342.451
-342.592
-347.520
-343.855
-341.492
-342.071
-344.526
-344.141
-344.377
-343.058
-339.443
-335.354
-334.664
-340.865
-335.434
-336.484
-340.860
-338.145
-333.394
-336.181
-335.927
-341.023
-339.829
-339.657
-337.799
-338.408
-339.682
-338.548
-340.481
-337.614
-337.470
-339.055
-334.986
-340.107
-340.717
-342.555
-339.805
-338.338
-337.918
-334.253
-331.412
-338.884
-340.311
-341.440
-339.345
-340.228
-343.300
-340.871
-343.636
-341.433
-336.868
-338.411
-341.003
-336.989
-340.478
-341.276
-338.440
-338.723
-336.622
-337.964
-344.680
-340.085
-345.664
-342.172
-344.532
-342.810
-342.463
-340.839
-337.536
-341.128
-341.267
-339.645
-339.565
-333.217
-344.752
-342.722
-340.331
-333.353
-342.907
-340.590
-344.674
-344.881
-343.924
-344.091
-339.697
-338.352
-337.009
-342.408
-338.941
-340.026
-339.296
-332.766
-342.921
-341.362
-337.344
-339.286
-342.865
-342.081
-337.434
-339.710
-343.722
-342.718
-336.185
-339.385
-344.887
-332.737
-330.862
-336.147
-341.322
-335.389
-343.154
-344.622
-338.100
-340.041
-339.528
-340.462
-342.158
-344.197
-343.388
-335.595
-335.812
-338.510
-337.039
-345.838
-344.208
-341.595
-342.400
-341.918
-334.309
-336.279
-336.255
-333.566
-338.188
-342.784
-333.564
-337.905
-339.095
-338.284
-339.861
-334.941
-340.457
-338.859
-347.139
-340.900
-339.238
-338.050
-336.912
-339.061
-334.342
-337.411
-340.833
-339.957
-342.862
-341.693
-341.014
-338.183
-337.489
-337.423
-344.111
-342.687
-338.878
-342.405
-335.838
-334.836
-334.213
-342.041
-337.065
-334.091
-340.950
-341.175
-341.777
-338.977
-341.359
-339.964
-339.426
-336.228
-341.514
-339.820
-336.478
-336.956
-338.868
-343.198
-338.528
-340.862
-330.983
-338.457
-338.473
-340.479
-339.071
-339.076
-340.876
-339.649
-342.209
-335.916
-332.968
-342.765
-338.390
-334.446
-338.940
-340.397
-343.942
-337.586
-340.461
-340.331
-338.894
-339.509
-339.367
-340.752
-341.414
-341.200
-342.274
-338.978
-341.221
-336.318
-338.475
-342.069
-335.352
-335.604
-341.199
-344.816
-340.250
-335.621
-338.079
-338.992
-340.434
-341.146
-342.143
-339.770
-339.714
-343.711
-330.868
-337.442
-339.369
-339.938
-345.762
-340.465
-337.753
-335.943
-339.005
-339.739
-339.313
-332.900
-342.718
-337.853
-336.778
-337.295
-344.596
-345.282
-337.685
-343.262
-343.461
-342.913
-344.696
-343.292
-342.780
-344.693
-335.038
-335.885
-336.605
-335.939
-339.550
-339.088
-339.275
-341.813
-339.417
-337.190
-343.260
-343.157
-341.169
-342.187
-341.660
-338.216
-337.006
-338.452
-336.764
-336.807
-342.424
-341.799
-339.617
-337.968
-338.143
-340.405
-342.763
-343.840
-339.448
-339.309
-342.286
-340.956
-340.445
-338.898
-339.362
-338.497
-339.302
-341.533
-341.828
-338.499
-330.448
-339.984
-337.074
-333.863
-341.277
-342.410
-340.563
-336.650
-338.575
-341.453
-338.542
-338.545
-344.509
-337.673
-337.517
-340.782
-340.881
-338.339
-335.700
-336.335
-339.470
-343.676
-336.355
-334.657
-338.425
-339.794
-338.979
-340.957
-339.516
-338.696
-344.437
-339.653
-338.090
-336.259
-332.461
-336.615
-342.924
-340.083
-338.935
-339.963
-341.191
-339.205
-336.324
-340.470
-344.493
-342.365
-337.248
-335.831
-340.060
-338.053
-330.863
-334.634
-341.429
-339.411
-337.701
-339.305
-339.814
-342.242
-341.071
-335.507
-330.518
-337.675
-337.872
-338.477
-327.689
-338.231
-339.729
-342.931
-339.537
-337.040
-344.164
-344.636
-338.708
-337.531
-337.061
-342.880
-338.431
-336.937
-342.229
-336.067
-339.123
-341.739
-336.489
-335.413
-335.757
-342.187
-340.543
-340.482
-338.017
-336.778
-343.518
-342.981
-338.342
-339.513
-339.489
-334.311
-335.125
-346.684
-338.719
-335.380
-336.459
-340.629
-340.929
-341.488
-341.080
-340.890
-339.327
-336.497
-342.194
-334.172
-342.227
-337.947
-340.763
-335.790
-345.404
-342.731
-344.797
-339.558
-338.979
-340.093
-338.331
-331.771
-340.712
-339.499
-340.423
-339.733
-333.826
-343.072
-342.752
-338.428
-337.885
-343.301
-338.163
-337.803
-336.293
-338.654
-329.636
-332.938
-339.016
-340.947
-340.171
-343.910
-334.331
-340.291
-339.827
-335.049
-338.736
-338.734
-341.677
-341.789
-339.682
-340.509
-341.514
-338.556
-345.310
-343.199
-333.857
-340.405
-335.285
-343.051
-334.058
-333.943
-334.063
-338.785
-335.198
-336.206
-342.468
-341.702
-341.297
-343.056
-338.292
-337.943
-333.804
-337.953
-339.227
-338.935
-339.142
-345.361
-344.123
-339.515
-339.258
-340.680
-339.774
-340.383
-343.888
-337.606
-339.819
-339.047
-339.573
-340.253
-339.144
-336.503
-343.718
-340.429
-337.119
-338.700
-343.590
-339.130
-343.895
-340.984
-344.256
-342.143
-339.771
-339.940
-339.872
-338.680
-340.560
-340.253
-342.910
-342.023
-341.143
-341.881
-340.889
-339.195
-341.359
-337.037
-338.739
-341.082
-344.906
-336.505
-339.723
-337.324
-336.994
-334.055
-339.106
-343.821
-342.560
-336.950
-343.456
-339.283
-337.137
-338.414
-338.234
-336.255
-337.522
-342.507
-347.802
-343.391
-344.511
-341.341
-341.380
-342.784
-341.880
-339.529
-332.327
-343.320
-340.560
-339.640
-339.553
-334.449
-338.114
-338.814
-330.992
-334.181
-340.546
-340.867
-341.334
-340.445
-335.719
-337.935
-337.338
-340.159
-339.102
-339.798
-332.817
-341.418
-335.960
-340.029
-339.023
-342.422
-340.836
-339.922
-339.829
-334.933
-343.428
-343.326
-340.678
-340.183
-339.495
-338.162
-341.477
-340.167
-336.348
-343.298
-343.131
-340.773
-342.594
-341.062
-339.486
-336.128
-337.689
-338.428
-340.147
-340.692
-338.171
-337.986
-342.489
-341.301
-341.543
-340.563
-340.097
-338.846
-338.851
-337.906
-341.420
-338.424
-347.274
-338.844
-340.589
-335.458
-338.476
-341.866
-337.035
-338.929
-339.457
-341.084
-339.097
-339.071
-339.379
-335.699
-341.099
-340.873
-342.664
-342.030
-337.561
-344.898
-344.605
-344.690
-337.528
-334.095
-341.216
-339.828
-332.188
-341.594
-345.893
-339.100
-338.429
-338.305
-341.138
-344.577
-340.189
-342.599
-338.911
-339.859
-339.628
-339.203
-336.937
-338.316
-337.588
-340.690
-334.997
-336.493
-344.843
-342.612
-338.717
-340.915
-339.209
-340.144
-342.736
-339.431
-340.293
-337.615
-334.125
-342.293
-337.030
-336.809
-338.250
-337.861
-341.485
-341.976
-341.846
-336.546
-337.806
-335.330
-341.111
-336.956
-341.286
-341.974
-336.637
-338.302
-333.084
-336.503
-343.191
-343.389
-345.428
-342.872
-341.501
-337.387
-339.660
-342.127
-340.864
-338.877
-338.013
-336.993
-341.472
-344.118
-340.505
-342.298
-338.053
-337.437
-340.949
-340.651
-341.747
-342.962
-339.848
-339.950
-341.682
-339.343
-335.401
-339.021
-337.155
-342.559
-335.874
-341.687
-343.246
-340.408
-340.409
-340.111
-341.897
-341.878
-344.587
-335.432
-336.934
-342.388
-338.942
-339.142
-332.569
-343.325
-340.238
-335.092
-338.698
-338.373
-336.802
-336.378
-338.847
-338.160
-341.180
-341.918
-340.065
-336.989
-337.740
-340.121
-339.858
-338.062
-342.723
-339.262
-335.048
-336.575
-342.848
-342.499
-331.971
-333.023
-341.858
-339.080
-331.725
-333.753
-341.218
-339.874
-343.114
-339.035
-335.382
-337.306
-343.235
-338.676
-344.775
-343.178
-339.916
-343.082
-330.723
-341.051
-339.008
-339.453
-339.330
-337.222
-339.379
-340.357
-335.578
-339.192
-340.948
-343.323
-339.774
-340.771
-338.327
-336.916
-337.851
-337.299
-345.127
-341.498
-340.114
-339.000
-338.080
-340.495
-332.837
-339.971
-337.057
-339.140
-337.002
-338.620
-340.270
-342.758
-337.080
-335.287
-340.627
-338.927
-337.149
-340.725
-337.223
-338.060
-329.911
-339.212
-330.259
-340.361
-339.910
-336.483
-340.793
-340.127
-334.503
-340.313
-340.913
-341.965
-341.618
-341.279
-338.514
-339.827
-341.646
-339.588
-342.010
-335.186
-339.250
-342.815
-337.756
-346.163
-338.817
-340.149
-337.077
-336.685
-339.126
-339.027
-336.526
-333.540
-331.290
-343.741
-339.721
-341.786
-340.202
-342.518
-339.466
-342.199
-338.863
-340.902
-340.308
-339.276
-340.159
-345.095
-337.792
-339.714
-338.543
-341.356
-344.519
-336.002
-338.863
-341.808
-338.255
-341.954
-338.997
-340.211
-338.844
-341.234
-342.608
-341.860
-342.583
-339.839
-343.177
-340.718
-343.795
-339.717
-339.089
-338.419
-338.710
-341.419
-339.667
-333.273
-341.235
-340.141
-340.892
-337.950
-338.309
-341.219
-338.171
-338.603
-339.783
-337.284
-341.287
-337.355
-341.321
-341.429
-340.257
-341.645
-334.923
-336.914
-340.317
-334.948
-338.431
-338.014
-339.743
-341.835
-341.757
-341.620
-341.822
-342.613
-339.945
-338.283
-337.134
-338.383
-338.398
-335.285
-334.972
-341.882
-336.763
-339.069
-340.100
-339.578
-335.982
-339.685
-343.988
-339.962
-342.164
-340.893
-339.658
-337.495
-340.260
-342.849
-337.073
-339.854
-343.334
-340.547
-344.337
-337.555
-337.636
-341.723
-336.751
-338.584
-338.819
-339.976
-337.650
-339.709
-337.290
-344.189
-337.526
-339.547
-338.062
-337.549
-333.654
-340.585
-335.708
-333.101
-335.420
-340.953
-339.128
-339.384
-340.117
-342.032
-346.758
-340.078
-341.261
-338.995
-339.871
-341.517
-338.786
-340.773
-345.564
-337.849
-345.757
-344.207
-336.692
-339.058
-342.467
-342.260
-338.878
-335.752
-339.007
-337.346
-344.061
-341.878
-338.375
-335.288
-334.359
-339.679
-332.356
-339.165
-340.720
-345.445
-339.980
-338.336
-339.623
-336.684
-336.943
-337.488
-338.901
-339.172
-336.451
-339.742
-341.257
-341.891
-337.558
-340.076
-342.246
-337.737
-331.491
-336.950
-343.452
-342.021
-338.092
-342.015
-339.892
-337.629
-341.872
-341.856
-341.094
-341.601
-341.453
-343.543
-333.449
-338.622
-334.017
-340.763
-337.909
-342.037
-342.153
-340.158
-346.133
-342.487
-341.002
-340.542
-341.764
-345.645
-341.856
-339.995
-336.935
-338.086
-342.445
-344.157
-336.082
-338.621
-335.434
-341.374
-340.056
-336.751
-340.202
-340.602
-337.846
-339.410
-341.616
-342.175
-336.022
-337.928
-339.883
-344.077
-339.172
-340.210
-336.006
-339.542
-334.722
-339.730
-345.682
-345.312
-340.563
-339.464
-340.659
-340.757
-341.645
-335.633
-342.452
-341.396
-340.031
-336.671
-345.093
-342.656
-344.841
-342.974
-336.530
-339.936
-341.250
-340.259
-345.152
-338.965
-338.522
-330.313
-338.175
-336.479
-337.251
-340.325
-343.484
-335.716
-334.694
-332.470
-342.109
-334.711
-338.215
-337.840
-340.457
-335.611
-344.290
-338.801
-339.238
-331.372
-339.935
-338.184
-338.516
-344.029
-343.944
-344.023
-339.387
-337.535
-343.292
-342.138
-342.639
-341.251
-340.954
-341.770
-339.230
-340.050
-337.309
-337.434
-341.851
-342.662
-331.703
-338.354
-343.313
-341.988
-337.032
-339.687
-336.363
-333.785
-337.103
-338.746
-343.338
-340.190
-338.637
-341.601
-338.717
-338.965
-343.736
-347.240
-339.909
-331.832
-340.587
-338.716
-341.214
-339.379
-345.377
-341.120
-336.911
-337.973
-339.205
-338.989
-341.052
-342.971
-341.005
-339.901
-342.791
-337.166
-340.845
-338.845
-339.518
-338.988
-338.538
-337.303
-336.658
-338.647
-339.433
-341.382
-339.215
-340.643
-339.514
-340.534
-338.934
-339.518
-345.093
-338.610
-336.083
-335.098
-342.024
-338.480
-339.375
-341.756
-336.209
-337.589
-339.018
-341.329
-341.266
-341.866
-339.384
-339.821
-339.510
-337.487
-333.663
-340.241
-337.884
-337.577
-340.429
-344.731
-338.063
-338.293
-339.709
-338.647
-339.865
-343.315
-340.298
-338.406
-336.821
-334.395
-338.086
-335.814
-342.647
-341.896
-340.551
-340.145
-343.845
-342.404
-339.987
-341.183
-339.362
-339.867
-339.756
-339.017
-340.113
-339.360
-340.210
-339.676
