# Supplementary material for: A Fast and Efficient Approach for Genomic Selection with High-Density Markers
Source: G3 (Bethesda). 2012 Oct 1;2(10):1179–84. doi: 10.1534/g3.112.003822 (PMC3464110; doi:10.1534/g3.112.003822)
Supplement: Supporting Information [file supp_2.10.1179_FileS1.zip › Rep1_50/Rep18/TBV4]

-338.252
-343.370
-341.544
-340.587
-338.660
-336.743
-343.585
-342.800
-338.584
-338.867
-334.959
-338.293
-341.853
-339.328
-340.240
-338.999
-341.968
-339.031
-336.865
-340.511
-338.459
-335.828
-336.439
-339.853
-336.463
-339.146
-341.550
-343.586
-344.996
-342.636
-341.028
-339.016
-344.235
-342.983
-332.845
-338.252
-340.369
-339.206
-342.211
-331.513
-337.590
-341.342
-338.552
-336.913
-336.870
-330.308
-339.207
-340.631
-338.283
-342.319
-336.914
-341.678
-338.829
-338.523
-335.216
-340.453
-343.514
-342.335
-340.902
-340.436
-342.178
-342.459
-335.403
-341.549
-341.434
-337.911
-338.602
-341.369
-341.214
-339.724
-342.651
-340.740
-338.710
-333.220
-337.457
-336.967
-341.960
-340.904
-340.993
-336.147
-340.889
-340.179
-337.205
-340.265
-340.268
-342.383
-340.556
-340.930
-341.458
-344.700
-338.797
-333.307
-330.123
-337.148
-340.135
-340.274
-337.360
-339.127
-340.384
-336.232
-342.666
-338.477
-333.170
-339.981
-332.977
-336.837
-342.293
-339.867
-340.393
-338.465
-344.215
-341.041
-336.433
-338.645
-335.310
-341.098
-335.293
-340.915
-339.220
-340.406
-339.793
-339.654
-340.420
-340.933
-339.454
-340.388
-340.994
-337.201
-338.613
-341.194
-341.874
-340.801
-337.058
-339.803
-336.410
-335.950
-341.938
-339.038
-339.342
-339.166
-340.360
-340.288
-339.729
-333.717
-337.352
-341.380
-338.774
-342.903
-340.131
-338.699
-334.147
-334.405
-341.553
-338.718
-337.564
-335.684
-340.263
-339.129
-337.795
-339.266
-338.305
-339.398
-338.133
-335.929
-339.459
-336.117
-339.552
-340.297
-346.039
-343.963
-339.350
-342.274
-340.627
-338.629
-343.908
-342.543
-345.814
-343.457
-345.871
-344.033
-338.033
-336.120
-343.462
-340.534
-342.451
-341.356
-337.125
-339.944
-342.759
-342.060
-340.638
-338.133
-337.585
-340.251
-336.927
-332.335
-341.283
-340.715
-340.282
-340.505
-331.074
-337.227
-336.629
-338.005
-337.583
-341.109
-332.377
-342.382
-339.243
-341.994
-340.028
-342.296
-342.531
-340.313
-338.295
-344.564
-338.061
-343.500
-342.458
-335.051
-336.361
-334.248
-338.981
-339.378
-343.985
-343.178
-341.101
-341.386
-331.510
-340.550
-340.008
-342.302
-340.705
-338.110
-336.884
-339.163
-343.226
-343.802
-341.140
-345.075
-338.307
-342.616
-333.588
-340.854
-345.461
-341.049
-338.473
-341.020
-338.125
-337.194
-337.052
-336.948
-343.467
-337.003
-347.244
-345.798
-344.042
-341.174
-337.601
-340.061
-341.216
-340.050
-341.440
-342.294
-342.859
-338.152
-336.763
-336.913
-343.413
-337.905
-333.635
-340.181
-338.394
-339.813
-342.866
-341.458
-340.479
-339.565
-335.783
-340.025
-341.497
-338.809
-338.753
-343.791
-345.408
-344.228
-340.785
-339.225
-341.331
-337.976
-340.072
-338.559
-337.237
-340.324
-340.399
-340.263
-340.132
-336.216
-340.345
-336.529
-340.341
-339.181
-337.224
-338.095
-341.185
-342.268
-338.235
-338.651
-344.771
-344.934
-343.870
-343.419
-337.470
-340.885
-345.803
-342.272
-340.875
-340.177
-338.024
-341.576
-337.357
-338.338
-335.464
-343.065
-342.896
-336.597
-337.225
-336.480
-339.723
-339.087
-337.171
-342.487
-338.797
-339.375
-337.613
-338.018
-338.862
-336.089
-345.145
-340.607
-337.943
-337.398
-339.626
-338.863
-341.233
-342.242
-337.696
-341.234
-339.469
-340.410
-334.783
-340.171
-338.983
-340.613
-343.551
-340.799
-342.065
-338.068
-343.589
-341.932
-338.528
-338.677
-337.872
-341.040
-336.892
-337.583
-339.468
-339.149
-340.073
-340.101
-342.454
-340.698
-336.150
-341.999
-337.698
-335.553
-337.904
-334.748
-341.197
-341.969
-340.819
-340.475
-334.580
-335.635
-340.281
-344.506
-337.790
-339.090
-335.318
-340.798
-340.609
-337.452
-338.027
-334.899
-338.505
-336.477
-339.171
-343.839
-338.143
-342.147
-337.279
-336.765
-342.441
-339.225
-334.950
-339.189
-335.772
-342.122
-340.710
-337.961
-344.961
-337.836
-342.032
-342.171
-333.298
-335.420
-337.855
-337.986
-332.892
-337.732
-331.870
-333.792
-340.301
-340.287
-338.638
-342.292
-338.757
-339.713
-345.083
-339.709
-340.955
-340.405
-341.971
-335.663
-330.550
-336.589
-333.712
-340.480
-339.165
-340.711
-339.552
-345.053
-336.998
-338.346
-336.518
-342.047
-344.616
-342.817
-337.431
-342.869
-340.114
-343.358
-339.248
-336.477
-343.692
-336.085
-339.743
-341.070
-339.820
-338.147
-341.008
-337.890
-340.654
-340.535
-341.671
-342.356
-334.776
-341.621
-339.814
-338.245
-338.841
-335.747
-341.348
-338.958
-339.987
-336.740
-337.535
-336.920
-339.006
-338.380
-343.747
-340.463
-339.454
-340.540
-340.009
-338.007
-343.058
-344.158
-334.585
-341.903
-339.554
-343.219
-345.143
-340.708
-339.991
-334.282
-339.448
-340.238
-335.323
-336.243
-333.232
-338.606
-339.117
-342.570
-333.215
-341.200
-339.174
-338.172
-345.282
-341.603
-332.187
-335.960
-341.001
-342.613
-337.680
-338.429
-343.590
-342.614
-336.469
-338.191
-343.048
-339.688
-339.019
-339.884
-336.811
-338.051
-340.078
-339.237
-331.502
-339.542
-341.922
-343.222
-342.691
-340.784
-338.546
-341.692
-341.697
-345.931
-347.247
-337.246
-330.978
-334.597
-328.773
-340.672
-340.669
-338.738
-341.058
-342.279
-338.250
-337.181
-339.638
-337.255
-341.639
-336.083
-335.699
-335.649
-338.663
-340.959
-343.273
-343.451
-337.997
-338.373
-333.318
-337.402
-339.206
-335.835
-337.639
-336.877
-345.313
-342.189
-339.737
-340.273
-338.061
-337.615
-338.647
-337.233
-334.324
-335.474
-335.805
-339.546
-342.526
-339.833
-340.631
-341.398
-342.314
-342.821
-340.407
-340.582
-337.362
-339.719
-341.756
-341.228
-342.112
-342.631
-335.559
-340.625
-344.155
-343.077
-341.472
-345.649
-337.374
-334.813
-337.595
-337.893
-335.265
-338.365
-337.382
-341.819
-337.431
-337.951
-336.577
-335.428
-338.193
-339.818
-339.269
-339.977
-342.776
-343.709
-343.471
-346.264
-333.545
-333.966
-343.538
-339.027
-345.624
-342.122
-342.464
-337.040
-338.917
-338.738
-338.392
-341.460
-335.841
-338.298
-340.329
-341.626
-341.361
-341.182
-337.436
-339.014
-337.485
-336.286
-340.683
-340.697
-341.210
-340.895
-341.933
-341.178
-339.441
-339.488
-337.193
-334.024
-345.310
-344.828
-340.657
-340.046
-336.519
-335.437
-341.014
-338.488
-331.772
-334.001
-340.840
-342.253
-340.658
-338.885
-344.954
-339.673
-330.532
-338.818
-340.459
-334.968
-338.713
-340.051
-339.188
-336.785
-342.152
-342.574
-334.366
-335.789
-336.283
-338.099
-341.990
-338.310
-337.710
-335.572
-339.800
-337.424
-340.809
-345.993
-346.067
-340.381
-337.990
-338.597
-340.547
-338.634
-340.900
-337.466
-343.454
-340.616
-338.958
-338.547
-339.491
-342.790
-338.660
-338.176
-338.610
-338.513
-335.811
-338.693
-332.610
-339.123
-340.929
-342.067
-341.137
-339.156
-339.897
-341.916
-336.931
-339.017
-340.093
-336.575
-337.881
-338.322
-340.109
-342.459
-342.789
-338.655
-339.645
-344.402
-337.160
-336.695
-339.671
-338.413
-342.410
-340.698
-345.401
-342.935
-341.589
-338.582
-339.923
-340.532
-342.979
-337.318
-329.080
-334.224
-340.852
-337.701
-342.098
-340.659
-342.341
-341.093
-342.639
-339.714
-347.182
-338.945
-340.140
-340.444
-343.089
-341.328
-338.938
-336.426
-337.951
-336.986
-338.620
-339.187
-343.674
-340.893
-339.824
-339.071
-338.269
-340.315
-341.113
-343.183
-337.619
-338.312
-341.017
-342.953
-333.679
-337.691
-340.378
-333.544
-346.297
-347.220
-336.657
-339.609
-340.505
-339.672
-345.728
-338.202
-339.341
-338.781
-337.875
-340.039
-340.966
-341.152
-339.236
-339.260
-342.301
-341.568
-340.500
-342.725
-341.005
-339.974
-340.202
-342.111
-344.602
-340.462
-337.640
-342.204
-332.437
-339.777
-341.347
-339.844
-339.424
-340.667
-338.817
-336.690
-340.023
-342.438
-339.187
-338.962
-342.049
-342.246
-338.313
-340.600
-342.782
-342.257
-336.424
-337.125
-332.796
-340.025
-345.522
-343.046
-341.619
-340.203
-339.564
-334.846
-339.944
-340.572
-340.471
-343.249
-339.359
-339.976
-344.401
-339.758
-337.121
-337.165
-339.478
-338.925
-339.185
-339.346
-336.205
-339.846
-336.134
-335.901
-339.399
-339.334
-343.905
-342.887
-333.357
-340.701
-340.375
-339.310
-339.291
-344.542
-341.237
-342.406
-334.267
-337.127
-338.267
-331.998
-342.148
-342.319
-341.400
-339.176
-341.217
-341.579
-341.011
-342.235
-341.845
-336.462
-334.761
-337.688
-337.831
-339.336
-340.981
-339.922
-341.921
-341.985
-333.077
-342.731
-340.114
-341.688
-338.749
-343.713
-338.377
-336.789
-338.732
-341.128
-342.913
-340.536
-342.570
-341.257
-337.831
-340.347
-337.109
-335.868
-333.795
-339.715
-338.184
-338.972
-345.889
-337.975
-345.107
-337.232
-331.302
-337.034
-345.262
-340.129
-341.899
-344.491
-335.917
-335.982
-334.135
-336.536
-337.660
-338.900
-340.980
-343.164
-341.549
-337.108
-340.485
-336.636
-342.550
-336.612
-338.323
-335.830
-344.934
-340.916
-339.018
-340.458
-337.695
-339.875
-341.250
-341.027
-338.373
-342.222
-340.533
-336.634
-331.128
-337.684
-339.763
-338.550
-338.218
-338.931
-340.863
-334.803
-337.390
-338.577
-344.593
-340.501
-339.183
-339.092
-330.656
-334.042
-341.331
-339.871
-345.011
-338.429
-336.228
-339.155
-338.717
-337.902
-334.888
-335.752
-336.560
-337.162
-345.211
-338.825
-341.242
-345.587
-338.479
-340.799
-334.330
-341.701
-340.438
-341.135
-340.135
-335.490
-339.629
-341.918
-343.067
-341.993
-341.694
-336.858
-341.201
-343.734
-338.843
-339.082
-341.323
-341.507
-338.748
-343.289
-333.431
-341.483
-344.278
-341.644
-339.262
-337.963
-342.745
-341.643
-338.505
-338.437
-340.045
-339.232
-342.983
-342.524
-344.182
-338.092
-341.744
-343.081
-342.349
-340.619
-337.820
-341.958
-340.772
-338.185
-340.634
-342.853
-340.362
-335.395
-338.947
-335.807
-341.234
-340.632
-334.546
-339.526
-339.061
-337.724
-347.019
-339.894
-337.457
-335.717
-342.281
-339.562
-340.814
-343.352
-345.529
-336.410
-338.103
-337.030
-336.950
-338.920
-343.944
-339.426
-337.910
-338.934
-336.647
-338.134
-336.771
-336.988
-339.022
-338.473
-338.873
-337.770
-338.124
-336.488
-338.245
-340.248
-338.197
-335.115
-330.496
-336.450
-339.380
-338.209
-338.654
-337.149
-336.805
-336.173
-340.608
-336.876
-337.977
-337.897
-336.227
-342.037
-339.086
-337.347
-340.444
-341.436
-334.234
-338.036
-336.770
-338.396
-340.135
-339.052
-340.298
-341.168
-341.900
-344.294
-338.648
-340.038
-336.447
-341.143
-337.234
-337.081
-340.874
-342.557
-338.943
-339.162
-337.809
-341.753
-340.807
-335.234
-335.248
-334.245
-340.381
-344.362
-343.774
-336.953
-338.676
-337.508
-335.721
-338.500
-336.669
-341.671
-334.087
-340.878
-336.365
-336.996
-345.078
-336.390
-341.490
-336.257
-339.797
-337.190
-344.297
-343.585
-335.397
-340.166
-346.503
-344.236
-335.943
-339.518
-338.592
-333.847
-334.586
-338.702
-338.836
-338.557
-336.559
-339.229
-337.547
-337.539
-335.200
-336.211
-341.317
-339.603
-339.019
-341.299
-336.876
-344.785
-334.904
-339.737
-336.694
-335.212
-337.196
-334.776
-339.961
-341.247
-340.030
-338.319
-337.927
-335.329
-335.718
-340.619
-340.724
-340.853
-338.848
-337.757
-339.321
-338.569
-338.431
-340.979
-339.156
-335.103
-339.984
-329.704
-341.599
-344.905
-341.510
-342.701
-338.966
-341.504
-336.230
-340.130
-335.976
-343.119
-347.919
-339.633
-343.332
-340.716
-339.884
-337.188
-333.034
-337.649
-341.430
-339.917
-340.650
-338.634
-340.529
-337.591
-329.607
-337.341
-343.559
-341.080
-339.139
-339.980
-337.993
-342.357
-339.340
-338.993
-337.485
-335.908
-333.697
-346.040
-346.466
-343.474
-339.559
-342.162
-338.803
-336.006
-338.466
-339.286
-333.906
-338.766
-338.955
-338.915
-342.154
-343.229
-335.251
-344.151
-338.421
-341.473
-339.957
-337.256
-340.350
-340.599
-337.930
-337.435
-340.643
-340.879
-332.472
-344.432
-337.366
-336.260
-337.987
-339.038
-339.166
-339.213
-342.791
-334.960
-333.876
-338.724
-344.006
-341.358
-342.898
-339.156
-340.673
-340.106
-340.945
-344.059
-333.886
-342.480
-338.228
-339.258
-334.580
-336.467
-340.651
-336.258
-341.398
-340.794
-341.879
-340.538
-332.302
-337.544
-339.554
-338.269
-341.405
-341.660
-342.501
-338.201
-338.358
-338.882
-337.737
-336.090
-341.280
-338.108
-341.901
-340.914
-342.294
-332.274
-347.049
-346.420
-339.560
-338.689
-346.298
-342.000
-338.844
-339.143
-338.316
-336.227
-343.748
-338.640
-336.752
-338.207
-341.623
-344.206
-340.456
-339.779
-330.232
-338.498
-339.998
-338.737
-343.828
-344.256
-336.920
-336.856
-340.491
-335.895
-340.564
-338.648
-337.901
-339.814
-341.699
-341.691
-334.941
-337.219
-336.554
-335.984
-337.799
-339.524
-344.171
-337.931
-338.500
-339.647
-335.206
-338.415
-338.584
-337.156
-339.863
-336.881
-330.366
-334.748
-338.387
-339.196
-336.494
-339.526
-341.815
-339.118
-337.159
-333.031
-345.755
-342.627
-343.044
-340.272
-341.490
-341.328
-345.250
-339.446
-347.344
-344.434
-339.881
-343.052
-340.824
-341.325
-340.954
-339.957
-343.470
-334.924
-330.247
-339.665
-339.261
-336.819
-337.977
-341.385
-345.179
-340.074
-337.590
-342.313
-341.005
-339.535
-339.071
-339.189
-334.006
-336.327
-336.644
-340.449
-337.445
-338.035
-341.834
-337.096
-338.245
-339.681
-339.109
-338.369
-344.480
-338.457
-341.622
-337.952
-340.084
-337.983
-338.448
-333.536
-337.498
-337.610
-334.775
-337.526
-338.639
-343.866
-340.339
-340.651
-335.874
-336.908
-338.763
-339.867
-344.477
-339.892
-338.013
-337.670
-339.316
-338.979
-338.083
-336.038
-339.369
-336.164
-341.399
-342.493
-337.334
-334.710
-340.008
-338.503
-335.025
-336.451
-342.290
-338.622
-340.157
-343.001
-340.218
-336.970
-342.208
-343.432
-333.779
-337.940
-338.777
-339.256
-336.434
-338.584
-338.980
-334.280
-342.145
-337.425
-336.428
-337.676
-340.159
-341.685
-339.926
-340.871
-334.941
-337.811
-337.695
-337.740
-343.322
-342.585
-346.555
-339.964
-344.029
-341.867
-342.600
-339.525
-341.308
-341.794
-343.707
-342.965
-338.057
-338.705
-340.642
-338.609
-339.063
-338.393
-342.282
-338.172
-342.851
-341.045
-339.506
-336.260
-335.761
-337.538
-331.154
-339.767
-335.386
-340.017
-342.427
-339.593
-336.265
-338.710
-339.651
-337.490
-330.223
-335.219
-339.862
-338.427
-338.704
-343.496
-343.750
-340.508
-340.897
-336.969
-332.942
-337.393
-337.468
-342.311
-333.957
-339.767
-335.059
-342.023
-341.628
-336.216
-340.441
-333.985
-336.657
-346.537
-345.764
-338.329
-338.142
-339.864
-336.857
-339.248
-334.453
-341.049
-336.645
-337.368
-338.134
-343.517
-339.440
-340.578
-337.531
-335.766
-338.358
-341.998
-342.805
-343.144
-341.514
-340.899
-332.249
-339.555
-337.786
-335.483
-341.464
-338.215
-337.643
-338.137
-337.397
-337.854
-343.049
-341.904
-335.565
-334.811
-343.010
-335.374
-331.849
-338.973
-333.948
-338.675
-341.792
-338.002
-334.159
-342.946
-336.585
-337.968
-340.476
-342.581
-337.621
-341.718
-340.826
-340.324
-341.778
-343.087
-336.552
-337.370
-343.285
-335.931
-341.649
-336.239
-338.044
-336.166
-342.329
-342.734
-330.168
-332.279
-339.289
-344.270
-340.545
-344.897
-340.521
-338.750
-347.038
-343.265
-337.431
-340.469
-339.732
-338.911
-341.494
-337.908
-337.615
-337.644
-343.359
-342.020
-340.400
-337.891
-337.864
-336.697
-337.362
-336.168
-338.670
-341.548
-339.670
-345.066
-335.474
-336.987
-341.922
-343.964
-342.764
-341.757
-342.648
-340.241
-334.895
-335.178
-340.297
-335.478
-341.298
-341.449
-337.782
-339.268
-331.813
-333.811
-332.174
-337.985
-336.933
-340.338
-336.391
-335.724
-336.952
-339.153
-337.486
-339.789
-342.600
-341.320
-343.589
-336.944
-338.356
-338.736
-340.674
-339.244
-333.279
-343.363
-339.316
-339.367
-336.114
-339.926
-344.373
-340.758
-341.855
-339.152
-338.275
-337.177
-339.311
-341.051
-341.653
-336.729
-341.247
-338.144
-341.787
-341.070
-340.147
-340.788
-342.819
-342.757
-341.186
-339.979
-339.002
-337.916
-338.232
-338.181
-335.148
-338.307
-342.037
-341.812
-343.632
-341.180
-339.265
-339.431
-338.013
-337.507
-343.118
-340.339
-338.419
-334.802
-336.297
-339.679
-342.996
-341.084
-342.316
-337.977
-344.374
-340.133
-339.749
-337.175
-345.427
-337.328
-337.351
-341.065
-332.647
-337.513
-336.093
-341.158
-341.857
-338.072
-342.768
-339.659
-340.685
-341.930
-341.766
-337.191
-338.923
-333.555
-343.383
-341.965
-338.741
-341.761
-332.325
-336.117
-338.752
-335.188
-342.818
-343.143
-340.326
-336.073
-343.858
-341.058
-346.293
-338.747
-337.996
-336.709
-339.077
-340.321
-342.154
-342.092
-340.757
-341.759
-341.730
-341.554
-342.091
-334.964
-336.183
-338.831
-343.470
-341.990
-338.631
-342.105
-341.171
-342.816
-336.252
-336.315
-341.120
-332.162
-340.924
-338.010
-340.218
-337.084
-339.422
-335.256
-337.216
-337.237
-341.830
-340.537
-343.364
-338.987
-338.580
-338.583
-339.380
-338.688
-336.711
-339.861
-340.455
-342.847
-336.992
-340.694
-338.296
-336.606
-335.352
-339.564
-337.712
-336.653
-336.566
-339.071
-344.343
-339.030
-337.143
-335.002
-339.720
-336.817
-334.263
-337.229
-335.702
-337.592
-339.788
-340.127
-338.958
-340.946
-337.377
-341.658
-340.690
-339.468
-342.504
-340.965
-336.173
-334.575
-333.258
-335.287
-341.711
-337.441
-337.996
-340.489
-340.826
-337.999
-344.321
-341.425
-338.441
-340.670
-337.613
-336.591
-337.287
-336.965
-341.457
-338.112
-336.740
-340.403
-342.328
-337.679
-340.928
-342.196
-340.090
-341.058
-337.661
-340.307
-340.824
-342.744
-338.940
-341.322
-337.921
-342.148
-340.476
-342.586
-331.866
-337.238
-340.987
-334.272
-338.433
-337.015
-335.209
-335.865
-342.297
-338.229
-338.050
-335.251
-336.923
-335.921
-344.359
-341.016
-345.419
-341.337
-344.597
-339.028
-339.934
-339.938
-330.822
-337.160
-339.635
-336.057
-341.873
-338.004
-338.335
-337.621
-339.320
-339.294
-345.150
-342.577
-337.366
-333.702
-335.334
-337.166
-339.405
-336.877
-338.552
-340.884
-336.461
-340.922
-339.737
-338.183
-336.323
-336.871
-343.759
-342.321
-338.082
-339.650
-337.588
-334.608
-337.638
-336.132
-338.562
-338.581
-336.123
-336.967
-343.160
-337.773
-342.085
-340.275
-344.200
-343.798
-342.284
-341.186
-336.848
-336.648
-342.483
-339.365
-341.307
-341.327
-341.086
-341.964
-342.169
-338.827
-338.458
-338.218
-337.573
-336.224
-339.806
-340.100
-335.765
-339.720
-339.562
-341.045
-327.170
-331.644
-340.659
-337.415
-339.132
-336.912
-335.009
-338.389
-345.630
-340.221
-344.548
-333.279
-344.074
-343.198
-339.883
-337.990
-346.725
-341.761
-338.602
-337.859
-340.295
-337.503
-340.160
-337.756
-345.385
-333.879
-338.842
-340.676
-340.801
-338.679
-336.403
-341.313
-340.911
-337.685
-341.190
-342.910
-343.597
-344.928
-339.328
-339.907
-344.882
-338.742
-340.975
-338.164
-339.374
-338.122
-338.047
-334.378
