# Supplementary material for: A Fast and Efficient Approach for Genomic Selection with High-Density Markers
Source: G3 (Bethesda). 2012 Oct 1;2(10):1179–84. doi: 10.1534/g3.112.003822 (PMC3464110; doi:10.1534/g3.112.003822)
Supplement: Supporting Information [file supp_2.10.1179_FileS1.zip › Rep1_50/Rep18/TBV5]

-345.660
-343.196
-339.578
-339.726
-345.418
-340.226
-340.572
-342.095
-342.005
-339.081
-341.746
-341.157
-338.905
-340.083
-335.516
-339.688
-340.174
-340.282
-335.692
-337.555
-339.730
-336.444
-339.145
-337.942
-339.463
-341.027
-339.732
-343.086
-335.192
-341.750
-339.940
-340.224
-339.464
-342.749
-337.442
-335.087
-341.418
-337.609
-331.410
-342.693
-342.012
-336.542
-344.429
-342.909
-341.271
-339.375
-343.966
-338.810
-336.686
-335.816
-340.884
-340.796
-339.871
-338.550
-344.597
-337.586
-340.361
-343.432
-340.202
-340.191
-339.357
-341.378
-332.386
-340.087
-334.872
-339.095
-334.784
-331.410
-339.949
-340.396
-338.563
-339.438
-342.534
-336.760
-338.035
-334.942
-341.411
-338.637
-342.898
-340.892
-334.820
-337.893
-342.120
-339.115
-340.728
-339.314
-340.606
-338.211
-339.535
-339.019
-339.129
-340.567
-340.499
-336.967
-340.234
-336.321
-341.160
-343.511
-342.183
-336.485
-335.672
-333.238
-339.975
-338.025
-340.936
-341.303
-336.082
-341.386
-343.714
-342.585
-334.807
-337.883
-344.432
-340.165
-341.174
-341.207
-337.065
-336.433
-338.322
-334.012
-341.155
-340.893
-339.685
-337.814
-339.711
-339.184
-339.453
-340.822
-337.865
-338.293
-341.252
-339.546
-340.929
-338.474
-335.699
-339.782
-339.440
-338.657
-338.442
-340.020
-340.626
-336.712
-342.815
-344.125
-338.415
-338.931
-336.025
-341.993
-340.270
-341.691
-339.239
-337.963
-341.607
-339.981
-337.551
-339.243
-336.180
-335.790
-346.798
-340.030
-339.807
-339.636
-341.515
-339.717
-338.909
-336.486
-336.765
-336.747
-341.167
-341.273
-344.995
-335.433
-340.347
-336.528
-338.490
-340.400
-342.015
-338.724
-336.547
-335.106
-343.119
-339.786
-336.408
-339.779
-340.204
-337.019
-338.183
-336.140
-337.342
-334.153
-340.677
-339.530
-339.559
-339.125
-340.394
-343.003
-336.590
-339.101
-339.955
-342.549
-334.042
-343.885
-342.638
-338.455
-342.284
-337.695
-339.507
-338.456
-338.978
-337.457
-339.518
-335.635
-336.345
-342.649
-343.825
-341.761
-340.382
-338.100
-339.491
-340.591
-336.963
-341.150
-341.593
-340.368
-341.346
-343.105
-337.166
-340.284
-334.556
-341.768
-338.236
-341.262
-337.060
-341.741
-337.074
-337.978
-336.730
-339.804
-340.742
-340.829
-340.908
-339.896
-345.425
-344.091
-340.625
-339.865
-338.539
-339.696
-334.149
-339.239
-340.285
-340.012
-332.097
-339.543
-338.704
-337.872
-340.459
-342.890
-341.615
-344.112
-337.785
-335.102
-338.696
-337.385
-339.339
-338.013
-338.027
-336.186
-333.435
-337.376
-335.670
-337.789
-338.690
-343.454
-340.631
-339.047
-339.855
-337.781
-340.179
-335.583
-339.249
-339.579
-341.600
-341.222
-341.443
-335.443
-339.804
-341.822
-332.906
-341.509
-342.024
-341.025
-335.878
-337.096
-335.039
-338.832
-335.082
-338.874
-337.715
-338.673
-335.717
-338.682
-335.927
-336.799
-337.636
-340.640
-341.673
-335.266
-345.227
-335.411
-340.825
-342.828
-342.313
-337.629
-341.054
-341.675
-337.405
-336.609
-342.375
-340.215
-341.394
-338.934
-336.946
-343.868
-339.767
-340.559
-338.826
-340.562
-341.415
-333.331
-337.288
-340.510
-344.095
-338.231
-336.009
-336.574
-339.673
-340.744
-335.952
-339.178
-339.865
-340.806
-338.891
-333.135
-336.937
-336.483
-338.037
-335.056
-338.210
-340.356
-334.844
-338.473
-340.364
-343.924
-339.208
-341.059
-343.940
-342.984
-337.101
-341.465
-338.949
-337.733
-332.252
-339.021
-338.345
-339.599
-342.067
-339.134
-332.969
-338.108
-341.261
-340.327
-341.538
-345.410
-341.819
-341.844
-341.563
-345.016
-340.479
-342.745
-337.860
-333.669
-339.565
-336.353
-338.973
-337.324
-343.500
-339.209
-337.150
-336.192
-345.623
-342.690
-341.320
-340.818
-339.406
-338.763
-340.406
-344.572
-339.634
-340.942
-334.974
-342.179
-338.450
-342.479
-339.932
-339.754
-340.168
-340.053
-343.675
-340.980
-338.660
-342.691
-340.132
-336.366
-342.952
-344.374
-337.466
-334.026
-339.380
-340.776
-339.837
-342.806
-341.250
-345.385
-338.919
-339.194
-338.425
-340.178
-331.103
-335.527
-339.576
-338.125
-333.818
-341.743
-340.009
-339.644
-335.127
-337.906
-341.260
-341.601
-339.817
-341.281
-337.803
-340.200
-339.685
-338.289
-340.776
-340.120
-344.990
-338.027
-335.936
-340.038
-341.103
-337.530
-343.133
-340.097
-331.486
-336.946
-337.502
-335.791
-336.629
-340.220
-335.978
-342.244
-341.235
-344.342
-339.947
-341.004
-339.757
-341.295
-341.075
-339.567
-334.927
-340.847
-339.913
-341.922
-338.005
-340.062
-340.222
-336.743
-338.745
-340.667
-340.640
-341.939
-338.808
-341.632
-337.069
-338.234
-340.611
-338.913
-343.264
-340.266
-337.168
-340.108
-344.938
-338.797
-332.119
-339.191
-339.215
-339.467
-341.265
-336.407
-342.980
-345.163
-339.075
-338.741
-340.690
-337.807
-340.905
-338.967
-341.603
-340.899
-332.363
-339.475
-338.814
-338.036
-339.915
-338.655
-332.913
-340.676
-339.823
-341.390
-338.968
-336.560
-343.207
-339.248
-338.562
-337.867
-340.003
-337.411
-338.220
-338.382
-340.155
-335.268
-339.674
-340.498
-339.267
-333.342
-339.100
-343.047
-339.285
-342.424
-336.172
-341.885
-338.263
-341.627
-329.153
-340.408
-337.677
-337.323
-339.736
-342.434
-331.704
-336.506
-338.651
-338.039
-336.676
-334.806
-341.148
-342.345
-336.115
-336.819
-335.601
-339.468
-345.187
-339.525
-340.709
-344.142
-338.311
-340.806
-345.147
-341.237
-340.445
-339.080
-339.127
-338.313
-337.158
-339.471
-337.155
-335.363
-343.449
-343.840
-334.897
-338.869
-342.077
-341.787
-335.640
-335.344
-341.295
-341.050
-339.741
-334.159
-340.977
-338.591
-337.180
-344.698
-340.239
-340.555
-338.986
-337.409
-339.072
-339.967
-339.444
-342.222
-338.245
-332.537
-339.273
-340.423
-339.373
-341.649
-343.819
-343.316
-329.523
-338.268
-341.612
-340.562
-341.398
-337.762
-336.713
-336.146
-340.097
-341.491
-336.615
-334.438
-342.394
-343.230
-340.884
-340.512
-337.589
-337.447
-338.125
-339.084
-338.610
-340.827
-338.183
-336.146
-340.194
-339.139
-333.662
-335.490
-342.590
-341.153
-340.208
-339.986
-339.583
-337.717
-339.679
-339.960
-341.542
-342.123
-345.309
-343.731
-338.555
-340.090
-337.625
-336.975
-342.499
-340.684
-342.722
-333.161
-336.428
-340.777
-340.816
-338.233
-337.902
-341.257
-336.977
-336.952
-340.566
-341.619
-341.013
-343.136
-336.989
-338.340
-336.264
-340.348
-339.571
-340.360
-338.966
-339.026
-337.125
-334.402
-337.817
-341.153
-339.094
-342.290
-338.442
-339.642
-338.380
-331.829
-339.078
-338.205
-342.969
-340.344
-335.824
-337.558
-330.930
-334.687
-337.193
-340.143
-339.886
-339.885
-337.347
-335.077
-343.643
-338.643
-339.200
-335.228
-338.685
-339.211
-336.807
-334.285
-340.556
-341.596
-339.211
-340.969
-340.508
-343.617
-340.628
-336.485
-340.411
-342.672
-339.321
-336.839
-340.077
-338.830
-332.461
-340.644
-344.957
-338.662
-335.008
-333.790
-342.827
-340.816
-341.662
-338.743
-338.582
-339.498
-339.370
-339.286
-335.721
-338.549
-343.547
-338.653
-337.611
-337.574
-342.185
-335.810
-342.316
-337.195
-341.870
-339.626
-333.027
-343.738
-341.942
-339.085
-343.496
-338.552
-345.824
-340.301
-337.767
-334.252
-346.494
-343.361
-335.151
-334.725
-340.001
-343.164
-338.482
-340.186
-343.503
-336.128
-342.510
-339.546
-339.529
-338.979
-338.771
-339.627
-339.986
-338.109
-337.269
-342.286
-339.369
-343.111
-337.801
-335.187
-342.766
-341.957
-337.783
-336.503
-340.032
-335.882
-342.062
-336.675
-329.714
-338.061
-340.961
-341.587
-338.452
-340.909
-341.604
-343.982
-339.656
-337.556
-338.129
-340.463
-337.149
-337.982
-341.902
-336.429
-337.492
-335.476
-340.156
-338.944
-337.375
-335.952
-346.512
-342.743
-337.911
-339.782
-338.599
-340.565
-338.620
-340.183
-337.991
-338.225
-345.281
-343.239
-341.063
-341.205
-342.129
-343.382
-336.335
-337.471
-330.167
-335.578
-338.634
-335.143
-331.252
-334.057
-338.239
-344.567
-333.947
-340.394
-337.470
-342.005
-339.715
-336.200
-338.213
-342.913
-341.949
-341.558
-337.258
-339.178
-338.777
-334.600
-337.393
-341.553
-344.882
-336.592
-340.229
-341.893
-338.043
-340.639
-343.832
-341.780
-339.174
-337.623
-343.003
-339.761
-329.701
-333.929
-342.504
-339.246
-347.707
-343.188
-338.846
-339.903
-339.088
-338.168
-337.047
-333.801
-342.188
-342.000
-341.306
-339.115
-342.231
-341.480
-331.738
-335.396
-342.543
-340.085
-340.925
-339.924
-338.974
-340.880
-344.526
-335.984
-337.280
-338.722
-340.265
-335.511
-345.214
-341.635
-342.307
-344.300
-341.836
-337.736
-337.659
-339.674
-339.931
-339.873
-342.589
-343.430
-338.932
-336.265
-334.965
-339.347
-334.580
-338.352
-338.178
-337.664
-342.457
-342.297
-340.008
-339.482
-340.644
-342.116
-344.413
-339.463
-343.271
-338.146
-338.192
-334.234
-338.828
-335.565
-342.901
-339.359
-342.336
-340.563
-340.009
-341.346
-340.281
-338.415
-340.470
-340.540
-341.288
-338.300
-335.042
-332.714
-341.812
-338.156
-344.042
-342.573
-340.242
-340.489
-342.433
-341.255
-347.542
-345.205
-341.819
-343.861
-344.048
-341.307
-340.716
-339.114
-341.454
-333.819
-337.723
-339.302
-337.670
-340.891
-341.471
-337.976
-338.088
-336.098
-334.662
-334.219
-332.849
-337.199
-328.212
-339.569
-342.399
-343.921
-335.923
-339.015
-341.417
-341.398
-335.022
-341.230
-342.940
-341.566
-340.122
-339.322
-339.790
-344.387
-336.247
-331.866
-342.167
-336.885
-341.079
-337.233
-335.599
-339.046
-339.239
-337.305
-334.645
-334.671
-337.170
-338.842
-337.439
-338.881
-341.218
-338.837
-339.647
-340.450
-337.701
-338.276
-338.123
-338.297
-336.679
-340.861
-341.086
-337.538
-343.132
-340.941
-345.732
-342.815
-336.483
-340.198
-339.544
-342.770
-340.002
-341.565
-336.212
-337.936
-336.909
-333.794
-341.751
-339.413
-335.576
-334.396
-339.213
-339.845
-342.786
-339.956
-336.985
-337.236
-339.433
-342.983
-340.413
-341.242
-343.379
-342.735
-335.616
-340.006
-339.122
-339.049
-334.820
-339.308
-341.756
-338.739
-341.065
-337.857
-341.831
-342.965
-341.688
-339.673
-342.943
-341.070
-345.359
-344.419
-337.293
-334.787
-343.784
-334.560
-338.487
-340.115
-341.473
-336.846
-340.264
-338.793
-331.697
-338.087
-341.767
-338.742
-330.892
-339.688
-341.518
-336.082
-340.295
-339.315
-338.582
-339.913
-344.616
-341.032
-334.191
-337.564
-340.408
-337.439
-343.348
-343.263
-344.522
-343.035
-343.013
-341.062
-337.310
-336.771
-330.723
-334.775
-338.766
-336.787
-333.220
-335.964
-327.640
-335.775
-339.103
-338.095
-336.808
-339.804
-344.318
-340.234
-345.524
-339.835
-340.734
-339.165
-342.686
-338.246
-340.672
-337.398
-337.529
-338.560
-338.003
-339.641
-337.287
-337.096
-338.292
-334.457
-341.515
-335.553
-336.758
-338.323
-336.883
-340.948
-341.429
-337.658
-339.340
-335.807
-338.328
-338.790
-342.360
-337.899
-339.871
-342.312
-332.880
-339.293
-331.593
-335.399
-341.393
-337.665
-339.100
-336.283
-344.998
-338.115
-342.071
-339.195
-337.521
-338.754
-345.244
-334.401
-349.554
-346.958
-341.157
-341.191
-339.524
-340.400
-338.254
-336.114
-333.134
-342.488
-337.163
-339.331
-341.197
-342.351
-339.144
-342.400
-335.732
-337.237
-342.567
-341.657
-339.489
-340.875
-340.148
-340.959
-338.174
-340.683
-339.874
-338.091
-339.693
-341.870
-340.967
-343.268
-341.930
-340.992
-343.244
-339.107
-337.341
-336.173
-336.999
-341.711
-339.053
-341.929
-337.643
-336.386
-339.428
-337.979
-338.876
-334.797
-344.119
-337.075
-343.614
-343.508
-335.909
-342.211
-338.267
-342.595
-337.049
-338.654
-342.794
-343.091
-342.018
-346.894
-336.187
-337.172
-340.921
-338.482
-335.687
-338.547
-332.646
-344.265
-338.757
-336.568
-339.396
-339.282
-341.228
-339.420
-341.664
-340.174
-340.910
-340.322
-338.880
-339.663
-340.648
-340.525
-341.092
-339.940
-337.624
-337.876
-340.308
-335.714
-340.141
-341.803
-338.598
-338.198
-332.240
-337.309
-343.079
-341.489
-339.519
-340.548
-338.453
-336.835
-339.551
-339.426
-339.785
-339.785
-338.178
-335.719
-347.051
-341.069
-340.011
-337.119
-337.160
-340.283
-339.023
-340.210
-340.756
-339.602
-345.238
-342.888
-337.299
-339.518
-330.525
-341.643
-339.494
-339.910
-338.488
-340.708
-340.446
-340.050
-335.002
-339.934
-337.423
-341.352
-338.501
-336.664
-341.840
-335.448
-338.855
-340.059
-338.841
-338.310
-339.330
-338.239
-340.504
-340.893
-340.014
-332.337
-335.905
-337.379
-330.441
-337.495
-339.054
-342.217
-339.609
-339.919
-336.675
-339.030
-336.720
-337.634
-340.649
-340.364
-341.361
-338.291
-342.797
-341.294
-338.929
-338.553
-341.467
-338.408
-345.486
-342.441
-340.426
-340.301
-343.158
-336.470
-337.916
-340.458
-339.193
-333.771
-340.556
-338.683
-345.198
-342.661
-337.455
-333.681
-341.325
-340.339
-340.352
-341.751
-338.641
-342.700
-341.769
-341.644
-338.367
-338.094
-343.442
-339.837
-339.836
-337.953
-341.087
-336.740
-336.572
-340.851
-339.184
-337.054
-339.198
-335.569
-338.736
-340.035
-343.585
-341.245
-340.251
-336.938
-337.253
-338.581
-339.856
-338.160
-336.888
-341.637
-334.958
-339.159
-339.806
-338.798
-338.754
-334.052
-339.304
-344.208
-340.767
-341.819
-343.359
-344.026
-339.165
-337.338
-337.250
-339.215
-342.057
-339.694
-336.065
-340.448
-336.218
-338.743
-343.398
-341.431
-340.606
-339.353
-342.939
-341.029
-342.353
-342.457
-344.263
-342.919
-337.542
-337.692
-340.381
-339.437
-338.998
-336.618
-341.935
-341.695
-333.311
-339.657
-337.518
-334.326
-339.132
-340.166
-339.863
-340.132
-331.159
-338.530
-335.870
-337.116
-336.456
-336.542
-346.376
-345.078
-338.851
-339.982
-339.172
-334.588
-337.135
-338.437
-343.940
-337.390
-339.601
-344.572
-345.609
-340.304
-344.287
-341.266
-333.872
-338.005
-343.700
-345.402
-334.612
-338.350
-341.106
-337.431
-335.406
-338.001
-339.918
-340.686
-339.224
-337.758
-342.687
-338.501
-340.637
-335.569
-343.310
-344.103
-333.192
-336.268
-343.369
-338.670
-339.291
-345.049
-344.426
-339.734
-336.274
-339.247
-337.916
-340.503
-336.991
-340.236
-338.922
-342.701
-342.289
-338.961
-337.850
-340.349
-342.126
-338.610
-342.490
-340.629
-329.592
-339.323
-338.721
-340.017
-338.171
-344.305
-343.868
-337.916
-336.665
-338.950
-341.959
-343.417
-343.284
-337.299
-338.322
-341.185
-333.222
-338.976
-334.134
-342.328
-339.264
-339.718
-339.222
-340.253
-340.099
-338.050
-341.123
-339.852
-337.224
-341.829
-342.796
-338.425
-342.238
-336.512
-335.474
-338.520
-343.644
-339.227
-339.121
-340.981
-341.153
-342.190
-336.862
-338.996
-336.900
-339.272
-340.074
-338.768
-340.091
-342.024
-339.760
-337.837
-339.660
-337.871
-340.311
-336.668
-338.333
-337.797
-336.266
-335.575
-338.379
-337.686
-337.265
-338.877
-337.107
-338.883
-337.583
-338.643
-342.166
-343.078
-335.796
-336.181
-340.665
-337.252
-333.255
-342.415
-342.349
-338.367
-339.996
-341.848
-335.611
-337.718
-330.313
-339.883
-338.204
-340.423
-341.315
-343.793
-337.276
-337.396
-338.434
-337.800
-337.986
-337.154
-339.310
-335.472
-343.182
-337.915
-339.901
-343.931
-342.570
-337.393
-343.443
-341.644
-340.437
-342.962
-338.601
-336.230
-341.796
-338.924
-340.616
-337.705
-339.967
-335.367
-343.503
-338.797
-342.029
-341.875
-342.147
-336.420
-340.288
-336.451
-337.817
-338.247
-342.734
-338.255
-339.393
-342.283
-338.106
-336.755
-338.379
-337.825
-348.980
-343.083
-341.219
-334.912
-338.638
-335.683
-339.772
-337.772
-338.333
-340.036
-339.237
-341.882
-337.450
-338.788
-338.522
-338.683
-331.373
-336.101
-340.996
-339.209
-339.204
-340.342
-341.921
-340.513
-337.603
-337.216
-340.026
-338.658
-339.339
-342.987
-339.277
-338.438
-342.906
-341.323
-339.911
-340.378
-341.271
-339.539
-336.559
-339.094
-341.739
-340.319
-339.367
-342.292
-339.235
-338.608
-343.472
-342.741
-341.904
-338.570
-339.245
-338.685
-336.651
-337.247
-337.821
-338.474
-340.324
-339.761
-337.099
-341.452
-340.362
-340.784
-339.279
-338.309
-337.937
-335.779
-340.834
-340.121
-340.200
-338.646
-346.504
-335.642
-337.857
-344.865
-338.038
-332.150
-339.977
-342.079
-336.191
-339.190
-341.186
-341.352
-337.234
-337.774
-339.923
-340.245
-338.328
-335.840
-333.539
-332.927
-337.054
-338.845
-345.196
-335.857
-341.713
-342.184
-341.072
-340.679
-338.723
-342.641
-338.135
-336.055
-342.489
-336.692
-337.183
-335.167
-338.972
-339.693
-336.185
-338.549
-340.233
-336.564
-339.292
-338.194
-338.998
-339.865
-345.025
-344.421
-338.305
-333.686
-339.453
-337.472
-343.543
-335.747
-333.699
-336.572
-342.617
-338.650
-345.827
-344.617
-339.906
-341.059
-337.509
-338.919
-341.383
-341.861
-334.619
-335.551
-341.330
-337.467
-340.082
-341.748
-339.999
-337.854
-339.973
-343.791
-336.616
-338.408
-332.908
-340.753
-340.409
-344.167
-338.755
-342.515
-337.260
-333.411
-339.318
-339.164
-337.463
-338.185
-340.410
-339.522
-343.561
-345.349
-343.447
-341.187
-342.346
-340.400
-337.777
-338.862
-341.697
-339.565
-342.016
-339.335
-338.403
-337.896
-347.024
-342.337
-335.177
-339.136
-340.661
-343.025
-343.094
-335.615
-343.031
-338.172
-332.906
-335.985
-336.429
-338.066
-339.499
-338.390
-334.013
-343.337
-333.683
-336.221
-342.802
-346.763
-340.355
-340.880
-335.803
-336.151
-342.776
-339.060
-336.453
-335.622
-340.156
-339.943
-340.061
-342.485
-343.526
-344.066
-338.131
-341.577
-345.855
-340.571
-343.258
-342.787
-340.974
-341.909
-336.875
-339.270
-341.986
-340.934
-339.493
-342.836
-342.377
-344.525
-338.547
-339.588
-342.078
-343.600
-340.525
-336.589
-339.710
-338.579
-346.374
-343.337
-341.983
-342.421
-342.571
-341.421
-335.785
-338.595
-345.077
-340.001
-336.405
-341.440
-340.689
-345.260
-345.698
-340.890
-338.548
-342.149
-342.048
-340.515
-344.128
-342.452
-338.255
-339.841
-342.751
-345.239
-331.036
-338.632
-342.974
-336.457
-336.940
-340.886
-346.338
-345.195
-341.072
-336.661
-335.850
-341.754
-339.304
-337.021
-339.895
-340.829
-340.938
-337.684
-341.304
-338.696
-347.355
-344.481
-338.986
-339.053
-338.081
-339.813
-346.175
-342.346
-342.513
-342.740
-341.382
-344.027
-334.786
-335.995
-335.960
-335.675
-337.105
-339.786
-339.233
-341.360
-339.420
-336.110
-338.841
-340.287
-338.067
-338.195
-336.792
-333.650
-332.720
-337.192
-339.527
-339.864
-342.054
-337.974
-339.339
-339.334
-340.876
-343.649
-334.182
-336.667
-332.545
-337.068
-341.966
-338.409
-341.935
-340.179
-340.557
-341.321
-334.042
-337.235
-337.363
-340.900
-331.185
-339.216
-337.304
-337.822
-340.996
-340.903
-335.445
-335.528
-336.638
-341.866
-337.655
-339.929
-339.614
-341.248
-337.904
-335.174
-341.357
-338.663
-338.391
-340.933
-338.888
-338.976
-341.385
-339.057
-338.636
-339.457
-339.995
-338.805
-343.379
-343.055
