# Supplementary material for: A Fast and Efficient Approach for Genomic Selection with High-Density Markers
Source: G3 (Bethesda). 2012 Oct 1;2(10):1179–84. doi: 10.1534/g3.112.003822 (PMC3464110; doi:10.1534/g3.112.003822)
Supplement: Supporting Information [file supp_2.10.1179_FileS1.zip › Rep1_50/Rep18/TBV6]

-338.669
-341.022
-335.275
-334.616
-332.047
-340.778
-337.494
-339.909
-337.459
-337.974
-337.952
-340.025
-340.336
-341.575
-339.485
-337.389
-343.821
-341.317
-334.400
-335.313
-341.349
-338.009
-340.866
-336.215
-330.958
-339.419
-345.586
-339.776
-341.573
-338.545
-341.722
-337.760
-344.039
-342.434
-341.165
-341.440
-340.754
-337.767
-340.601
-341.381
-337.594
-337.670
-339.182
-338.574
-338.976
-341.069
-340.358
-340.745
-335.569
-338.345
-338.361
-339.735
-347.314
-346.943
-330.939
-339.047
-339.227
-341.388
-342.671
-340.365
-341.096
-339.501
-339.974
-340.055
-344.592
-339.286
-330.248
-332.391
-343.220
-343.051
-335.858
-339.100
-345.678
-345.693
-348.753
-344.115
-344.187
-338.446
-334.462
-343.572
-342.108
-337.937
-342.516
-337.387
-340.731
-337.308
-338.708
-339.153
-331.610
-337.321
-341.069
-339.616
-331.516
-334.125
-339.206
-339.345
-342.263
-340.632
-340.215
-341.387
-334.810
-340.235
-337.044
-339.485
-340.364
-341.848
-337.356
-337.280
-339.930
-340.156
-336.012
-334.893
-337.222
-339.112
-333.044
-337.129
-343.109
-340.539
-340.817
-339.558
-341.728
-338.712
-332.038
-337.726
-339.016
-340.703
-347.150
-344.621
-339.679
-342.584
-335.715
-334.668
-338.682
-337.878
-337.257
-336.392
-338.963
-338.711
-339.141
-343.760
-345.418
-343.240
-339.082
-335.693
-341.722
-344.494
-341.043
-341.942
-339.490
-342.828
-336.482
-341.934
-337.813
-339.307
-333.666
-340.013
-341.594
-338.967
-338.243
-340.255
-340.056
-338.494
-339.209
-341.089
-331.688
-332.493
-341.692
-337.271
-339.841
-342.262
-338.273
-335.568
-333.829
-336.481
-341.987
-338.527
-337.947
-343.637
-346.046
-336.736
-337.207
-342.485
-337.730
-342.105
-338.352
-339.462
-339.496
-338.561
-336.779
-338.672
-341.893
-339.789
-340.303
-341.111
-330.729
-341.279
-341.320
-338.597
-341.679
-334.757
-340.343
-342.292
-340.159
-339.388
-341.855
-341.031
-337.988
-339.117
-341.029
-339.799
-336.244
-333.668
-338.317
-336.826
-336.422
-337.721
-339.193
-338.813
-338.234
-337.281
-338.635
-337.811
-341.696
-341.728
-340.521
-340.422
-339.461
-338.667
-335.070
-339.241
-342.937
-342.498
-333.177
-338.567
-340.245
-340.183
-348.468
-342.314
-341.038
-341.998
-332.816
-338.476
-344.884
-341.913
-338.453
-341.097
-336.813
-334.479
-343.512
-340.554
-341.094
-341.648
-340.238
-340.558
-340.546
-343.961
-341.604
-335.477
-339.022
-339.440
-338.991
-342.179
-336.560
-334.618
-340.188
-340.253
-337.618
-342.385
-341.177
-338.466
-344.924
-339.228
-336.162
-340.489
-337.647
-337.458
-340.657
-337.299
-338.551
-343.693
-340.777
-341.721
-341.466
-339.587
-336.163
-336.262
-342.005
-339.758
-337.689
-343.510
-338.513
-338.079
-336.214
-334.386
-340.063
-339.361
-338.859
-339.479
-340.070
-338.048
-337.833
-341.198
-344.825
-342.440
-344.304
-336.346
-338.194
-341.466
-340.189
-345.037
-335.845
-341.043
-331.673
-342.272
-334.748
-338.626
-340.366
-341.943
-337.904
-338.699
-333.403
-337.986
-338.980
-341.739
-340.779
-338.262
-328.624
-337.008
-341.589
-340.715
-338.708
-339.382
-342.979
-344.558
-336.858
-340.069
-338.769
-338.305
-346.636
-338.602
-341.680
-338.532
-341.037
-339.834
-341.546
-335.891
-338.125
-341.106
-339.434
-339.079
-345.204
-343.351
-342.566
-341.390
-346.356
-346.701
-343.289
-335.667
-339.776
-337.078
-340.166
-338.577
-335.150
-337.230
-339.482
-337.551
-342.802
-342.170
-338.073
-340.126
-333.625
-339.000
-339.408
-340.443
-332.173
-330.607
-330.877
-335.760
-337.171
-338.366
-340.491
-342.445
-338.880
-333.371
-340.861
-340.142
-337.584
-337.193
-341.970
-340.246
-341.135
-338.440
-341.391
-342.721
-332.481
-338.038
-338.873
-339.199
-332.898
-339.943
-339.486
-342.235
-344.072
-337.355
-345.561
-342.710
-343.880
-339.619
-339.836
-336.704
-333.091
-337.138
-337.250
-340.794
-338.537
-337.204
-343.005
-339.783
-340.489
-337.529
-338.852
-341.316
-337.963
-335.728
-339.403
-338.886
-339.970
-341.691
-338.362
-340.551
-336.942
-339.652
-344.919
-340.009
-344.275
-338.218
-342.756
-342.448
-337.568
-338.654
-339.724
-339.765
-340.088
-334.723
-342.650
-341.133
-340.421
-342.374
-339.673
-337.829
-334.943
-335.499
-338.448
-338.337
-339.202
-336.840
-336.052
-333.678
-339.729
-335.801
-335.954
-336.142
-340.427
-341.858
-342.298
-339.389
-341.710
-341.044
-339.936
-340.052
-334.341
-338.232
-335.936
-334.739
-337.979
-340.690
-339.845
-342.640
-335.997
-338.466
-342.917
-342.874
-339.779
-338.363
-340.019
-340.486
-332.243
-337.341
-345.616
-340.369
-339.814
-340.885
-341.453
-336.527
-336.844
-339.365
-339.069
-344.393
-342.638
-336.752
-337.999
-336.781
-341.818
-332.621
-342.509
-342.128
-342.300
-340.827
-337.400
-339.372
-340.255
-334.749
-336.598
-339.867
-334.919
-333.147
-336.875
-336.452
-334.555
-335.969
-340.164
-340.032
-341.051
-344.409
-338.604
-341.127
-332.776
-338.031
-340.100
-339.161
-335.946
-337.736
-345.053
-337.980
-338.876
-335.574
-340.196
-337.967
-342.081
-336.529
-337.526
-341.318
-338.588
-340.281
-335.028
-339.612
-345.322
-339.800
-340.307
-342.262
-344.624
-340.241
-339.180
-338.279
-339.617
-337.819
-333.838
-336.393
-337.092
-336.930
-343.065
-339.901
-345.377
-341.815
-339.767
-339.830
-344.147
-341.963
-332.603
-339.564
-334.681
-336.963
-342.894
-337.735
-339.281
-341.104
-338.694
-339.461
-338.538
-338.015
-341.765
-340.162
-343.596
-339.199
-340.693
-340.887
-342.057
-341.969
-340.554
-337.475
-339.683
-340.148
-339.995
-339.739
-335.804
-339.049
-332.145
-336.473
-338.084
-337.149
-339.470
-339.555
-342.096
-336.872
-333.454
-340.263
-342.567
-340.766
-335.738
-330.633
-339.941
-342.830
-339.639
-340.107
-335.651
-340.791
-338.035
-337.852
-338.323
-343.885
-334.839
-334.925
-340.038
-340.679
-342.576
-338.298
-337.697
-337.539
-340.350
-337.533
-338.413
-337.876
-339.664
-337.421
-345.689
-338.318
-338.331
-340.895
-338.590
-334.983
-333.384
-337.903
-342.344
-342.836
-341.783
-341.712
-347.478
-341.767
-340.606
-338.211
-335.289
-339.932
-337.301
-342.222
-332.017
-339.877
-339.266
-339.908
-338.986
-341.846
-338.451
-335.450
-338.137
-340.269
-341.180
-342.304
-339.656
-338.486
-336.393
-337.831
-337.284
-338.827
-337.761
-342.378
-336.426
-337.228
-341.306
-341.322
-337.508
-336.516
-339.233
-338.578
-345.414
-337.321
-342.845
-337.283
-342.941
-336.055
-342.905
-339.822
-338.584
-333.882
-340.159
-339.724
-341.560
-341.666
-335.833
-340.373
-338.655
-339.674
-335.169
-342.411
-339.391
-336.524
-337.095
-336.274
-331.389
-336.480
-338.393
-333.853
-344.334
-342.894
-339.025
-342.676
-338.073
-342.465
-341.514
-337.392
-340.590
-340.089
-340.705
-340.927
-340.840
-342.373
-338.188
-338.152
-335.695
-337.157
-334.716
-336.223
-337.187
-337.836
-339.187
-337.589
-334.622
-341.051
-337.772
-337.527
-340.679
-341.721
-341.858
-342.102
-343.228
-340.157
-329.392
-337.728
-337.564
-341.107
-341.276
-343.213
-335.289
-336.250
-339.998
-340.309
-337.514
-341.164
-336.437
-337.098
-341.913
-342.946
-343.166
-341.727
-340.107
-344.977
-337.090
-340.421
-332.163
-338.107
-340.215
-341.862
-340.517
-340.201
-339.588
-338.451
-339.456
-338.001
-339.369
-335.741
-337.495
-337.587
-343.334
-344.065
-342.199
-338.628
-337.732
-339.679
-339.242
-341.457
-343.216
-340.982
-338.863
-339.882
-342.058
-336.424
-337.654
-338.426
-343.445
-337.877
-337.470
-340.083
-336.863
-341.464
-343.300
-342.887
-344.891
-344.838
-341.823
-335.689
-341.505
-343.109
-339.876
-337.418
-341.201
-333.168
-342.367
-337.688
-337.390
-336.370
-340.112
-338.768
-335.835
-339.333
-334.944
-339.401
-340.086
-335.151
-339.195
-338.649
-340.290
-335.010
-344.684
-338.741
-337.530
-339.039
-340.304
-338.950
-340.140
-337.773
-339.390
-338.967
-335.142
-341.781
-338.172
-336.410
-338.494
-338.980
-337.830
-340.212
-337.640
-335.921
-340.012
-338.530
-342.773
-341.857
-330.878
-341.880
-338.033
-337.128
-339.884
-340.214
-344.297
-340.639
-339.148
-341.156
-342.304
-345.579
-338.118
-337.291
-340.526
-340.542
-338.361
-344.013
-341.122
-341.523
-340.619
-339.876
-339.229
-341.249
-338.263
-337.775
-340.193
-338.951
-334.511
-338.357
-337.138
-337.179
-338.256
-341.378
-339.816
-339.875
-347.158
-334.879
-337.392
-340.010
-337.180
-340.255
-335.193
-333.901
-340.825
-337.847
-337.078
-339.853
-340.721
-340.320
-339.473
-338.077
-346.904
-343.605
-333.473
-338.234
-339.817
-341.671
-338.481
-339.807
-339.559
-338.983
-343.594
-339.363
-336.510
-338.456
-340.208
-341.041
-344.601
-342.338
-336.368
-337.773
-344.441
-341.211
-342.124
-338.512
-339.659
-336.672
-338.293
-342.691
-341.494
-341.272
-335.359
-337.724
-345.234
-339.073
-340.802
-342.560
-337.476
-336.673
-342.674
-339.455
-335.893
-339.435
-335.015
-336.574
-339.930
-340.043
-338.343
-336.366
-336.039
-337.193
-336.987
-342.422
-334.052
-339.550
-337.145
-336.680
-333.772
-334.926
-338.664
-341.121
-337.884
-338.727
-339.498
-338.868
-339.397
-340.186
-340.567
-337.865
-344.002
-342.306
-338.973
-337.458
-339.972
-340.913
-337.745
-336.525
-340.658
-340.108
-336.114
-336.646
-339.838
-340.905
-344.715
-343.284
-338.167
-338.577
-337.937
-337.155
-336.353
-337.581
-342.549
-339.262
-336.817
-332.900
-339.961
-346.153
-341.148
-337.760
-340.670
-341.103
-337.306
-340.185
-339.492
-336.856
-343.816
-340.946
-339.850
-336.738
-337.069
-337.952
-341.551
-337.888
-340.079
-340.550
-337.515
-334.485
-344.183
-340.415
-342.237
-338.871
-339.955
-340.348
-343.378
-338.637
-332.407
-339.737
-337.819
-339.526
-335.714
-335.440
-342.311
-342.009
-338.168
-334.826
-337.877
-337.957
-337.890
-339.677
-341.040
-339.997
-337.825
-340.033
-341.351
-342.323
-335.309
-339.325
-335.279
-339.561
-341.079
-337.389
-337.960
-338.512
-344.021
-342.405
-335.613
-341.540
-340.410
-340.725
-336.679
-338.700
-342.590
-342.008
-336.301
-343.269
-336.538
-338.099
-343.468
-337.696
-343.823
-339.322
-338.885
-339.033
-342.697
-340.224
-343.764
-340.164
-338.327
-345.256
-341.489
-340.070
-338.245
-337.014
-338.904
-335.882
-344.883
-340.374
-340.433
-343.486
-337.059
-341.114
-340.698
-341.973
-338.906
-343.691
-348.412
-346.245
-341.067
-336.964
-339.367
-338.172
-338.138
-334.978
-339.009
-339.625
-334.422
-339.191
-332.259
-337.754
-346.100
-336.141
-340.408
-340.792
-333.668
-337.006
-343.423
-340.388
-346.957
-340.163
-339.390
-343.089
-343.914
-340.624
-342.454
-336.871
-335.995
-339.509
-337.603
-339.844
-337.666
-336.862
-342.284
-336.716
-339.025
-338.857
-333.324
-340.514
-346.197
-340.646
-341.778
-342.232
-338.588
-339.954
-338.929
-340.991
-342.083
-338.881
-339.431
-339.239
-340.565
-339.128
-338.307
-338.683
-340.452
-340.068
-343.053
-338.513
-340.654
-340.513
-336.598
-338.855
-333.327
-339.557
-339.730
-340.749
-341.826
-342.241
-337.445
-336.122
-338.292
-345.737
-339.819
-344.043
-338.344
-334.369
-343.575
-344.063
-338.258
-337.912
-341.513
-339.910
-343.325
-330.689
-342.514
-339.335
-337.225
-337.261
-336.030
-339.086
-338.259
-334.091
-333.568
-338.251
-338.844
-338.484
-340.752
-342.673
-342.901
-342.013
-340.316
-336.633
-339.078
-337.876
-340.814
-341.822
-338.785
-339.294
-337.043
-340.491
-332.946
-339.408
-343.123
-343.116
-344.429
-345.178
-340.269
-337.735
-337.047
-339.819
-341.016
-339.031
-337.117
-336.308
-345.763
-340.806
-338.369
-335.134
-342.059
-337.412
-343.442
-342.556
-338.828
-342.065
-341.154
-338.773
-339.835
-330.472
-335.741
-337.380
-338.424
-338.460
-338.957
-338.187
-336.360
-339.986
-337.486
-340.895
-338.303
-342.868
-343.562
-343.400
-343.478
-342.744
-342.854
-344.822
-344.635
-345.401
-339.862
-337.469
-338.609
-337.700
-342.054
-344.465
-337.323
-339.053
-340.074
-342.386
-345.349
-340.953
-343.211
-342.684
-342.385
-335.131
-338.707
-341.463
-339.672
-337.976
-342.360
-340.689
-342.572
-338.042
-338.129
-337.390
-338.812
-336.127
-340.049
-337.533
-339.161
-337.610
-342.322
-337.390
-337.004
-342.525
-339.354
-336.226
-339.139
-338.575
-328.268
-338.926
-338.039
-341.443
-338.210
-339.381
-340.246
-335.327
-339.477
-338.741
-336.878
-343.135
-336.232
-335.955
-340.876
-343.224
-342.346
-339.261
-344.054
-341.998
-335.148
-335.320
-334.370
-330.715
-345.001
-346.043
-337.817
-342.334
-342.135
-338.598
-332.436
-342.544
-340.992
-342.270
-339.137
-336.351
-345.535
-341.451
-334.095
-336.098
-341.906
-335.772
-339.516
-337.796
-338.619
-341.540
-337.050
-335.840
-335.648
-338.009
-331.574
-340.648
-339.786
-338.981
-332.193
-338.463
-341.979
-337.409
-344.357
-341.149
-341.166
-337.926
-338.613
-337.949
-340.465
-335.322
-340.373
-339.691
-337.317
-341.364
-340.662
-339.692
-340.525
-338.230
-339.546
-338.905
-342.358
-337.828
-340.451
-344.714
-337.913
-340.781
-331.937
-338.546
-342.380
-338.759
-334.105
-332.097
-338.592
-339.930
-344.531
-342.497
-340.844
-335.047
-347.740
-343.292
-337.007
-332.939
-334.916
-338.577
-341.461
-337.286
-338.408
-336.484
-343.069
-342.954
-337.940
-339.658
-339.786
-340.630
-338.635
-337.609
-338.800
-341.272
-339.766
-342.275
-335.687
-335.426
-339.835
-339.610
-338.243
-344.107
-343.090
-342.824
-339.170
-340.228
-338.811
-339.811
-339.744
-341.843
-340.822
-342.557
-336.106
-338.081
-342.666
-343.792
-339.365
-339.570
-337.665
-340.828
-331.756
-340.397
-345.270
-343.904
-335.861
-341.467
-338.790
-341.511
-344.301
-339.254
-333.030
-339.164
-340.784
-341.256
-338.573
-339.009
-337.938
-341.063
-337.348
-342.096
-337.484
-335.058
-339.862
-337.148
-340.031
-340.572
-338.998
-335.060
-335.082
-336.396
-340.221
-340.488
-330.317
-338.984
-340.330
-341.213
-342.153
-340.768
-338.605
-336.760
-333.052
-339.637
-339.719
-339.274
-340.875
-341.911
-345.422
-342.212
-338.576
-338.295
-341.327
-342.805
-340.737
-339.990
-340.412
-341.102
-338.074
-341.528
-332.596
-337.619
-336.787
-336.711
-342.753
-340.031
-343.480
-340.956
-341.551
-342.326
-340.900
-341.475
-339.064
-338.373
-333.109
-342.291
-344.087
-340.582
-334.159
-338.453
-339.788
-336.685
-339.319
-343.870
-335.137
-342.425
-341.236
-340.947
-335.913
-340.132
-344.227
-340.475
-342.001
-341.996
-343.846
-342.383
-343.488
-341.444
-336.344
-333.676
-341.891
-340.297
-339.660
-342.629
-342.685
-338.152
-339.760
-334.050
-338.409
-339.643
-340.825
-340.744
-335.844
-342.186
-340.409
-338.372
-339.731
-336.459
-339.272
-335.265
-340.396
-340.196
-335.232
-337.188
-340.363
-340.234
-338.834
-337.246
-344.394
-339.848
-348.083
-343.725
-341.960
-338.920
-339.471
-339.939
-339.241
-334.714
-341.707
-341.664
-338.780
-339.768
-340.027
-342.121
-340.968
-342.178
-340.128
-338.141
-335.799
-333.809
-338.592
-335.978
-338.392
-337.445
-342.264
-339.181
-339.237
-339.985
-341.866
-341.866
-340.554
-344.205
-339.098
-339.308
-341.000
-340.565
-343.845
-338.057
-334.399
-335.430
-338.612
-336.988
-339.552
-338.390
-338.320
-335.439
-333.282
-340.512
-335.602
-332.961
-340.175
-338.114
-345.729
-344.103
-337.526
-338.572
-344.940
-335.552
-338.587
-343.889
-335.294
-336.083
-336.544
-337.543
-339.763
-339.391
-340.854
-343.739
-334.843
-341.074
-340.520
-342.275
-339.321
-339.835
-334.462
-343.024
-340.576
-337.135
-339.091
-336.497
-342.983
-343.113
-340.450
-341.221
-342.151
-341.601
-344.887
-342.426
-338.279
-336.426
-339.232
-342.095
-335.466
-338.940
-342.088
-337.138
-335.349
-341.065
-337.776
-341.495
-343.949
-340.734
-339.856
-338.194
-343.878
-338.691
-341.996
-339.227
-343.261
-338.366
-335.706
-336.714
-340.375
-340.698
-339.462
-337.526
-340.273
-337.331
-338.470
-338.826
-334.763
-341.008
-338.695
-340.603
-341.509
-335.294
-338.999
-341.336
-337.925
-337.010
-336.028
-340.152
-342.681
-338.838
-341.935
-341.061
-340.331
-340.864
-334.488
-337.117
-332.515
-338.077
-337.313
-340.162
-339.935
-344.211
-340.942
-340.955
-341.063
-339.089
-344.930
-340.281
-341.843
-342.524
-345.418
-341.297
-338.142
-341.505
-341.415
-338.677
-341.228
-337.494
-337.864
-339.456
-342.758
-337.846
-338.851
-339.132
-340.393
-337.911
-337.582
-341.750
-343.474
-336.456
-340.708
-339.920
-338.227
-344.445
-343.372
-345.758
-342.043
-341.320
-340.984
-344.497
-342.535
-334.580
-342.733
-341.012
-343.057
-343.896
-340.696
-340.014
-342.063
-342.035
-332.400
-334.376
-339.731
-343.701
-343.618
-341.302
-339.501
-336.865
-342.810
-341.055
-339.332
-343.312
-341.473
-342.031
-337.209
-335.371
-342.348
-335.030
-337.819
-337.571
-338.754
-339.903
-340.144
-339.928
-337.005
-333.744
-336.866
-332.700
-334.879
-337.018
-339.687
-340.867
-337.270
-335.307
-338.104
-336.518
-341.876
-337.004
-338.705
-336.115
-337.429
-333.626
-339.360
-340.426
-341.457
-339.403
-344.554
-340.611
-347.388
-339.975
-339.387
-339.855
-334.172
-335.221
-342.846
-337.736
-338.949
-337.333
-333.425
-338.248
-342.882
-340.732
-341.784
-341.072
-336.450
-339.234
-336.964
-335.534
-343.932
-342.072
-339.405
-336.081
-331.585
-333.132
-341.028
-339.081
-334.155
-343.343
-341.525
-339.949
-337.295
-335.835
-348.176
-341.608
-344.134
-336.338
-340.141
-338.477
-335.480
-335.551
-334.468
-343.441
-337.790
-342.630
-341.457
-340.795
-337.693
-337.168
-338.464
-340.113
-332.486
-338.667
-340.146
-339.495
-344.448
-339.888
-341.192
-337.201
-340.669
-339.843
-339.391
-344.319
-343.269
-338.717
-343.061
-336.725
-336.089
-337.089
-331.161
-338.462
-339.411
-338.809
-338.569
-340.183
-335.705
-340.390
-336.741
-338.994
-340.701
-339.314
-338.587
-337.866
-345.223
-340.253
-336.033
-337.930
-339.675
-338.951
-342.076
-341.318
-337.205
-338.410
-337.204
-333.249
-347.455
-337.826
-338.470
-340.221
-340.598
-339.514
-345.511
-337.229
-339.632
-340.297
-338.416
-337.765
-343.042
-343.500
-335.728
-336.511
-338.686
-339.773
-340.241
-338.808
-338.851
-338.911
-341.646
-343.380
-341.229
-339.703
-340.644
-337.149
-345.911
-344.331
-340.574
-339.020
-335.031
-340.150
-338.820
-339.556
-342.072
-339.977
-337.214
-337.885
-339.160
-340.962
-336.703
-341.567
-338.528
-337.276
-334.743
-341.523
-338.176
-336.704
-338.955
-337.087
-343.262
-342.084
-335.988
-340.807
-342.675
-338.714
-340.328
-338.698
-338.408
-341.022
-337.963
-335.132
-341.054
-337.497
-333.508
-343.233
-340.316
-337.808
-341.139
-340.046
-336.244
-335.001
-340.356
-343.169
-338.150
-341.443
-345.581
-343.922
-341.370
-341.184
-331.892
-337.117
-338.347
-342.874
-339.618
-339.201
-340.411
-335.361
-342.110
-340.451
