# Supplementary material for: A Fast and Efficient Approach for Genomic Selection with High-Density Markers
Source: G3 (Bethesda). 2012 Oct 1;2(10):1179–84. doi: 10.1534/g3.112.003822 (PMC3464110; doi:10.1534/g3.112.003822)
Supplement: Supporting Information [file supp_2.10.1179_FileS1.zip › Rep1_50/Rep18/TBV7]

-337.611
-335.859
-344.249
-342.198
-339.975
-338.041
-331.995
-336.650
-338.461
-340.623
-338.327
-339.056
-340.285
-339.884
-343.494
-339.290
-338.844
-334.200
-337.264
-340.251
-337.791
-334.039
-339.377
-336.192
-339.606
-336.526
-341.749
-342.655
-337.694
-334.804
-340.514
-342.220
-342.622
-341.051
-339.966
-341.913
-339.069
-341.257
-343.449
-339.859
-346.727
-341.656
-340.035
-340.789
-340.592
-334.833
-339.152
-342.961
-337.295
-338.259
-340.750
-341.189
-342.282
-339.652
-343.169
-339.607
-342.208
-335.117
-340.796
-335.364
-333.240
-337.757
-342.382
-335.580
-337.845
-336.846
-332.198
-338.260
-340.975
-347.344
-338.643
-335.706
-338.881
-335.041
-339.891
-340.614
-339.233
-340.232
-333.776
-338.566
-348.223
-339.905
-341.582
-341.870
-337.784
-339.990
-340.500
-338.798
-341.388
-338.190
-338.213
-338.405
-334.688
-337.904
-336.997
-337.944
-341.884
-336.340
-339.412
-340.472
-339.419
-338.695
-341.732
-339.880
-342.786
-341.906
-341.840
-338.554
-343.292
-340.028
-339.196
-343.913
-342.695
-340.822
-334.367
-342.006
-342.623
-340.334
-340.392
-341.636
-340.228
-337.485
-339.321
-337.314
-336.288
-333.655
-337.006
-334.598
-340.928
-342.559
-336.420
-339.768
-331.735
-339.912
-343.468
-343.512
-341.925
-339.175
-339.544
-339.007
-342.748
-342.418
-342.378
-341.655
-330.550
-337.564
-337.680
-339.549
-346.275
-341.995
-340.719
-338.575
-338.871
-336.047
-337.746
-341.045
-340.357
-338.729
-339.277
-337.179
-338.645
-337.810
-337.603
-339.704
-338.383
-331.928
-338.646
-342.564
-339.463
-339.753
-342.811
-339.708
-343.855
-342.108
-343.592
-341.308
-342.656
-338.638
-336.728
-336.570
-337.006
-339.013
-337.558
-339.571
-340.724
-343.114
-339.138
-341.285
-336.988
-338.988
-343.156
-338.583
-339.458
-339.978
-339.010
-341.832
-335.937
-337.768
-339.818
-340.762
-342.166
-342.904
-337.739
-337.200
-338.113
-337.739
-338.170
-335.695
-336.465
-337.421
-340.363
-343.721
-340.976
-339.054
-336.113
-331.901
-342.184
-342.331
-337.808
-335.280
-338.144
-339.545
-338.726
-340.436
-336.051
-335.956
-338.020
-337.460
-338.053
-341.567
-337.532
-333.710
-337.186
-341.118
-334.374
-339.704
-344.465
-339.925
-341.606
-337.839
-339.159
-339.959
-346.429
-340.471
-334.893
-338.764
-334.356
-339.579
-340.696
-338.564
-335.387
-334.661
-341.026
-339.223
-345.635
-342.887
-341.705
-339.616
-337.987
-336.247
-339.955
-344.819
-344.134
-339.338
-346.177
-341.957
-336.081
-339.454
-339.131
-338.842
-341.706
-339.331
-339.723
-338.617
-344.389
-338.097
-343.501
-343.196
-336.162
-335.730
-341.310
-339.362
-340.825
-337.656
-341.796
-339.366
-335.721
-341.546
-340.889
-342.952
-344.184
-343.257
-333.377
-336.926
-339.920
-338.578
-339.369
-338.645
-341.498
-341.436
-339.941
-336.498
-338.459
-336.830
-327.510
-332.348
-337.073
-335.309
-342.227
-340.341
-334.886
-341.811
-338.026
-338.792
-332.693
-337.220
-337.171
-337.265
-342.243
-348.197
-342.364
-340.391
-337.532
-338.641
-343.009
-336.239
-336.037
-340.019
-339.183
-337.346
-341.648
-340.831
-335.724
-341.722
-336.400
-337.869
-337.888
-342.038
-340.053
-340.003
-336.654
-338.914
-339.117
-337.382
-334.741
-337.378
-345.391
-344.030
-340.541
-342.658
-337.177
-336.816
-338.512
-340.121
-338.068
-334.568
-340.333
-339.072
-338.169
-337.883
-340.519
-339.341
-330.257
-337.783
-334.812
-340.586
-333.969
-342.101
-345.637
-345.857
-334.001
-342.193
-340.125
-339.258
-343.909
-341.399
-336.863
-337.986
-341.559
-338.606
-342.288
-339.221
-340.277
-336.496
-343.145
-343.036
-331.532
-339.563
-331.693
-338.963
-337.781
-336.384
-339.447
-339.875
-339.308
-337.554
-340.705
-341.124
-337.314
-341.796
-339.073
-339.742
-339.101
-339.824
-347.449
-342.368
-341.681
-339.928
-342.115
-338.852
-340.679
-334.082
-339.502
-340.168
-343.687
-341.146
-333.852
-342.424
-340.968
-345.649
-341.563
-342.905
-344.026
-340.301
-338.609
-337.044
-333.950
-337.723
-344.558
-340.360
-338.228
-340.922
-341.873
-335.276
-338.853
-341.748
-339.114
-342.082
-339.879
-342.968
-340.083
-339.746
-340.100
-341.279
-332.295
-342.623
-339.268
-337.211
-339.999
-338.669
-340.364
-340.177
-342.932
-337.448
-340.481
-340.775
-338.803
-338.778
-343.237
-338.362
-342.259
-347.301
-336.000
-338.658
-337.743
-337.284
-343.007
-340.483
-338.268
-335.686
-338.936
-335.154
-343.949
-338.000
-337.871
-337.384
-337.335
-342.408
-339.936
-338.714
-336.982
-344.257
-339.801
-342.487
-341.348
-338.785
-344.441
-337.641
-346.909
-341.796
-341.450
-343.377
-332.979
-342.272
-341.968
-338.381
-339.648
-342.153
-335.294
-337.002
-338.110
-340.803
-344.728
-339.289
-337.038
-339.485
-340.336
-338.538
-340.298
-341.136
-341.709
-339.118
-336.607
-333.766
-332.119
-337.571
-332.517
-347.420
-340.861
-336.167
-339.227
-333.229
-336.200
-343.739
-340.755
-342.365
-335.859
-339.552
-330.883
-329.931
-335.885
-333.436
-339.027
-331.283
-340.721
-339.242
-336.425
-336.731
-342.400
-342.205
-336.816
-340.140
-339.812
-339.558
-339.234
-341.091
-339.075
-339.875
-334.849
-334.300
-343.624
-336.532
-339.373
-342.405
-341.232
-333.935
-331.192
-336.340
-338.791
-339.051
-339.006
-340.986
-340.257
-334.571
-339.648
-336.083
-336.538
-337.350
-338.227
-337.004
-339.796
-340.516
-343.106
-345.955
-336.423
-336.142
-331.299
-340.793
-340.102
-341.216
-337.277
-334.874
-335.228
-338.877
-340.977
-335.353
-336.624
-338.665
-339.622
-341.847
-340.100
-337.364
-345.608
-335.434
-340.105
-337.794
-336.919
-341.917
-340.299
-337.273
-345.938
-344.280
-339.030
-338.466
-338.085
-334.972
-341.026
-341.039
-338.335
-340.793
-342.723
-342.304
-345.993
-336.528
-337.535
-336.990
-338.356
-338.320
-338.295
-338.440
-342.417
-339.054
-342.715
-339.487
-333.759
-337.467
-341.214
-339.782
-337.119
-340.698
-343.164
-341.265
-343.317
-341.577
-337.860
-336.851
-338.688
-341.162
-340.258
-339.162
-340.880
-334.492
-338.575
-340.855
-339.698
-340.816
-337.281
-333.452
-337.134
-341.577
-343.173
-341.818
-341.264
-337.362
-339.225
-335.061
-341.648
-340.678
-342.227
-341.022
-342.037
-343.174
-344.881
-340.194
-343.222
-343.736
-335.573
-333.617
-343.334
-336.403
-328.976
-340.036
-342.851
-338.829
-336.251
-338.411
-344.963
-343.421
-339.917
-333.249
-340.490
-336.646
-339.820
-342.935
-337.176
-335.419
-333.996
-340.093
-339.684
-339.733
-344.816
-341.605
-342.002
-343.294
-343.342
-339.435
-338.328
-339.831
-337.704
-343.076
-337.074
-338.938
-338.564
-339.116
-333.171
-340.022
-341.563
-338.405
-342.975
-338.320
-337.381
-336.550
-337.911
-341.560
-343.052
-343.616
-341.583
-340.529
-338.772
-344.266
-335.933
-342.550
-335.462
-337.342
-339.383
-341.823
-336.959
-338.554
-340.835
-340.072
-333.283
-341.799
-341.279
-339.134
-339.719
-338.190
-333.133
-335.476
-336.499
-338.947
-340.693
-340.467
-341.395
-342.594
-338.704
-342.214
-341.688
-339.390
-339.341
-341.865
-337.467
-336.604
-338.164
-341.336
-339.778
-340.903
-342.896
-337.995
-340.886
-339.164
-349.066
-342.363
-345.228
-342.275
-338.729
-342.383
-343.837
-345.738
-344.099
-342.636
-331.965
-340.136
-342.599
-339.487
-332.572
-335.449
-343.858
-343.345
-343.363
-339.758
-335.982
-336.741
-331.202
-338.553
-344.949
-343.702
-345.545
-339.429
-336.278
-339.417
-342.372
-338.130
-336.901
-334.585
-341.278
-337.196
-336.600
-338.586
-337.969
-340.813
-340.071
-338.285
-339.134
-336.236
-344.478
-339.088
-338.295
-341.598
-337.195
-337.606
-337.971
-339.861
-332.683
-337.241
-338.029
-340.267
-336.649
-334.628
-332.416
-340.886
-334.910
-336.700
-340.589
-341.798
-335.408
-334.833
-342.224
-342.918
-338.775
-340.370
-344.445
-343.349
-340.063
-339.181
-344.940
-339.418
-340.983
-338.214
-345.780
-340.905
-339.267
-339.345
-339.953
-338.293
-339.251
-339.448
-344.181
-344.208
-341.255
-342.704
-332.688
-335.040
-336.776
-341.257
-335.968
-333.078
-339.981
-334.777
-336.171
-341.773
-345.068
-340.085
-338.876
-340.407
-336.987
-337.060
-341.570
-338.983
-338.648
-339.151
-344.362
-340.172
-343.312
-338.123
-337.948
-339.115
-337.497
-338.450
-336.830
-339.763
-341.608
-340.820
-341.098
-334.643
-333.812
-333.060
-343.849
-338.547
-335.610
-338.447
-342.277
-341.807
-333.354
-338.925
-338.143
-340.446
-331.689
-336.508
-342.590
-342.856
-337.827
-340.443
-336.851
-340.025
-338.372
-338.542
-342.163
-341.474
-346.287
-341.892
-338.833
-339.944
-337.885
-337.793
-344.870
-342.153
-338.919
-341.631
-339.512
-339.861
-334.755
-337.777
-336.342
-333.365
-339.626
-336.713
-341.147
-341.621
-340.292
-335.321
-337.567
-337.534
-341.989
-339.231
-336.354
-335.203
-339.669
-338.974
-340.848
-339.103
-341.777
-341.226
-335.689
-338.809
-342.428
-342.169
-340.620
-340.350
-340.481
-337.191
-341.253
-341.934
-344.585
-342.375
-339.938
-341.405
-340.341
-340.227
-340.756
-341.084
-342.107
-342.933
-336.240
-339.051
-338.246
-337.210
-342.737
-343.963
-340.462
-340.389
-332.649
-334.003
-337.481
-340.982
-340.448
-337.916
-338.401
-336.795
-340.403
-342.890
-334.396
-339.430
-333.786
-339.214
-338.205
-339.045
-334.852
-338.112
-335.456
-339.390
-341.785
-342.426
-342.970
-341.307
-337.669
-335.245
-333.231
-336.357
-337.430
-339.030
-339.339
-338.988
-332.923
-343.544
-334.858
-336.171
-337.927
-336.693
-339.652
-341.515
-334.026
-336.691
-341.810
-344.613
-340.279
-340.282
-340.604
-342.869
-346.094
-336.743
-332.970
-340.546
-336.569
-341.167
-335.929
-333.793
-336.668
-335.212
-339.835
-341.705
-340.871
-338.851
-339.074
-337.212
-333.025
-337.230
-339.226
-337.726
-340.855
-338.829
-341.736
-337.443
-334.300
-337.697
-338.877
-344.861
-341.500
-337.879
-340.655
-339.199
-338.088
-337.288
-337.898
-339.174
-340.816
-342.393
-339.397
-337.161
-342.475
-340.631
-345.075
-337.829
-344.775
-336.884
-339.024
-335.541
-344.856
-339.905
-338.545
-344.333
-338.380
-341.392
-339.957
-341.798
-340.897
-339.324
-339.702
-338.698
-339.872
-341.954
-337.159
-340.674
-342.894
-338.275
-339.121
-342.924
-336.932
-337.982
-345.342
-343.445
-341.863
-341.970
-340.619
-337.698
-339.193
-339.743
-337.048
-338.089
-340.515
-339.874
-341.187
-343.631
-338.497
-343.101
-338.274
-340.900
-344.321
-342.851
-338.324
-337.988
-339.840
-338.731
-342.104
-340.394
-338.727
-336.023
-337.028
-334.989
-340.551
-341.429
-343.448
-341.125
-333.290
-341.095
-344.466
-339.654
-337.807
-338.913
-340.938
-340.081
-339.311
-340.193
-337.588
-337.138
-340.804
-336.082
-340.249
-346.684
-344.948
-337.226
-340.263
-336.380
-336.820
-335.545
-340.928
-338.212
-341.349
-340.276
-340.794
-340.688
-343.074
-341.056
-342.916
-340.919
-339.186
-339.026
-339.385
-337.825
-337.385
-337.962
-338.140
-336.721
-341.223
-339.524
-340.378
-343.859
-338.122
-336.346
-341.218
-338.825
-337.100
-339.942
-335.100
-341.589
-340.950
-339.083
-338.921
-339.956
-336.098
-337.122
-340.344
-332.261
-339.688
-340.517
-340.530
-341.797
-341.432
-337.586
-343.355
-340.449
-337.955
-336.651
-340.694
-340.906
-345.947
-339.155
-339.488
-337.634
-338.264
-340.477
-336.433
-337.576
-328.159
-337.757
-340.155
-336.429
-342.887
-342.582
-339.491
-340.907
-342.599
-338.916
-342.315
-340.622
-336.183
-341.000
-339.541
-339.929
-340.466
-338.401
-340.697
-336.911
-338.196
-338.566
-335.081
-336.807
-345.500
-347.248
-331.961
-338.071
-335.061
-340.363
-337.527
-335.963
-346.076
-338.468
-338.467
-335.970
-343.958
-341.597
-336.648
-342.179
-343.810
-337.609
-339.567
-337.531
-340.593
-342.070
-331.483
-337.515
-330.983
-336.906
-339.284
-336.300
-340.868
-342.995
-338.699
-338.403
-341.315
-337.954
-342.771
-337.917
-339.892
-339.657
-339.144
-340.342
-340.706
-338.284
-335.354
-340.510
-334.673
-338.221
-340.402
-337.079
-335.050
-334.648
-339.272
-338.058
-337.549
-335.639
-338.738
-339.996
-337.125
-344.168
-343.758
-337.596
-338.034
-337.670
-337.363
-335.494
-340.938
-332.613
-343.063
-343.480
-338.187
-340.115
-341.715
-341.501
-338.605
-335.897
-342.260
-345.454
-341.078
-337.704
-342.286
-336.613
-340.771
-338.449
-337.623
-335.468
-344.800
-342.000
-338.841
-343.286
-339.248
-338.471
-340.057
-340.004
-337.245
-334.944
-341.286
-339.186
-335.309
-333.107
-339.908
-342.795
-334.808
-336.026
-337.704
-336.258
-334.823
-338.760
-339.374
-337.803
-341.364
-341.794
-343.754
-337.136
-329.467
-340.724
-340.993
-342.141
-340.379
-337.384
-340.264
-341.550
-331.261
-338.215
-335.382
-339.863
-341.059
-340.299
-341.032
-340.319
-341.471
-341.098
-340.811
-337.959
-339.613
-337.823
-345.113
-339.203
-340.348
-342.187
-346.526
-345.846
-339.631
-336.150
-335.701
-336.864
-341.762
-339.899
-341.246
-337.040
-341.592
-333.606
-337.802
-339.473
-337.442
-337.317
-340.921
-342.884
-340.914
-336.779
-339.191
-340.720
-337.621
-336.693
-335.673
-337.335
-338.868
-342.086
-344.530
-340.520
-338.632
-338.820
-331.621
-337.459
-344.955
-342.752
-342.507
-338.608
-337.996
-334.957
-339.599
-344.982
-345.045
-339.518
-335.000
-339.917
-334.412
-336.982
-341.323
-341.549
-344.839
-341.106
-338.601
-340.680
-338.981
-338.062
-341.064
-339.577
-341.301
-338.378
-333.675
-332.806
-334.250
-338.080
-343.878
-343.865
-341.728
-340.805
-338.156
-337.368
-342.358
-337.799
-343.606
-339.229
-337.029
-339.444
-347.005
-338.231
-335.702
-337.182
-339.674
-336.880
-342.947
-340.164
-336.601
-336.403
-343.014
-343.648
-338.893
-338.116
-337.634
-334.875
-338.269
-335.242
-338.869
-340.808
-341.159
-337.643
-341.895
-341.460
-337.053
-340.242
-339.732
-335.752
-341.283
-341.627
-338.483
-340.069
-340.038
-340.128
-344.575
-337.353
-343.200
-340.120
-339.011
-338.054
-339.520
-342.898
-342.443
-335.893
-338.091
-337.283
-341.982
-341.942
-339.026
-341.248
-338.819
-340.716
-338.926
-342.620
-327.738
-335.722
-335.654
-340.611
-338.995
-338.338
-337.262
-342.616
-338.237
-335.812
-340.824
-341.234
-341.943
-338.347
-340.638
-340.882
-338.200
-339.830
-335.483
-334.629
-339.866
-340.111
-338.754
-334.015
-344.862
-341.174
-341.134
-339.710
-334.582
-341.481
-337.788
-339.791
-340.474
-335.652
-334.434
-335.196
-338.731
-340.475
-338.994
-336.046
-344.584
-338.022
-345.714
-343.195
-335.276
-338.746
-339.061
-338.906
-346.269
-342.405
-341.739
-338.605
-340.138
-340.993
-338.250
-341.762
-332.319
-338.763
-341.502
-343.101
-337.954
-337.904
-337.347
-337.079
-339.482
-342.171
-337.051
-338.689
-340.603
-337.006
-338.254
-341.102
-338.878
-335.876
-342.950
-344.016
-337.583
-337.760
-341.929
-338.912
-339.821
-334.107
-338.761
-341.798
-338.586
-342.625
-343.616
-341.329
-344.340
-340.217
-343.309
-339.349
-342.755
-336.506
-330.326
-338.139
-335.449
-340.829
-345.941
-344.227
-341.377
-336.736
-340.868
-339.191
-337.225
-338.738
-340.170
-337.944
-340.922
-342.715
-338.861
-332.820
-341.763
-336.908
-339.416
-339.453
-337.695
-342.416
-338.442
-339.663
-338.645
-342.417
-343.490
-345.379
-339.643
-337.668
-339.791
-339.464
-341.451
-332.200
-343.530
-341.045
-341.531
-341.342
-337.179
-338.449
-344.264
-343.116
-337.038
-342.287
-338.422
-334.518
-339.857
-343.731
-337.610
-338.776
-340.770
-342.395
-336.656
-337.536
-337.857
-340.309
-341.449
-342.901
-342.018
-342.802
-343.622
-342.679
-337.248
-339.183
-335.622
-337.766
-335.641
-331.779
-335.628
-338.984
-337.864
-339.950
-342.072
-341.811
-339.709
-344.457
-340.468
-340.306
-335.572
-336.147
-342.718
-340.452
-337.713
-336.233
-339.241
-341.230
-341.477
-339.749
-343.811
-336.966
-337.478
-338.540
-336.675
-333.728
-338.336
-334.261
-348.172
-341.241
-337.489
-337.536
-342.774
-339.807
-343.934
-341.810
-341.523
-340.333
-343.170
-341.859
-333.526
-335.639
-339.778
-342.409
-336.897
-337.085
-337.875
-339.749
-336.978
-343.210
-338.319
-337.359
-335.425
-339.802
-337.605
-336.429
-339.702
-341.692
-339.157
-340.508
-339.651
-338.100
-336.219
-338.022
-341.353
-339.016
-340.446
-339.077
-340.127
-338.646
-340.052
-345.079
-339.426
-340.622
-338.460
-338.441
-339.384
-340.979
-341.604
-340.821
-337.128
-339.861
-339.279
-339.777
-336.552
-339.022
-336.713
-336.494
-339.528
-339.083
-338.085
-338.747
-339.581
-340.351
-337.306
-342.588
-334.867
-334.125
-337.676
-340.764
-342.591
-339.515
-341.722
-338.984
-341.185
-340.601
-341.260
-338.236
-339.569
-338.689
-344.102
-336.825
-331.947
-340.009
-341.341
-341.257
-338.218
-340.539
-333.599
-338.839
-339.747
-341.331
-336.692
-339.129
-341.260
-333.640
-342.937
-341.196
-343.567
-340.811
-342.238
-335.169
-340.859
-335.926
-337.536
-338.005
-336.484
-337.144
-337.952
-342.060
-340.568
-339.260
-342.286
-340.495
-339.212
-340.163
-339.520
-341.596
-337.940
-339.939
-335.054
-334.396
-336.918
-335.099
-339.519
-341.076
-335.660
-344.907
-337.733
-336.150
-340.168
-340.495
-340.209
-342.577
-340.045
-344.484
-340.830
-336.860
-342.147
-337.405
-336.335
-334.718
-339.100
-340.207
-331.501
-335.096
-339.471
-337.680
-340.404
-339.697
-334.612
-336.102
-341.610
-337.307
-339.256
-338.416
-341.458
-341.742
-337.284
-343.064
-340.062
-336.750
-335.830
-336.787
-337.128
-338.794
-337.613
-339.077
-337.994
-336.929
-341.543
-343.468
-338.591
-335.010
-337.140
-337.467
-343.379
-341.925
-344.190
-340.970
-339.971
-336.163
-334.107
-339.279
-342.380
-335.717
-337.999
-342.016
-340.090
-341.906
-337.768
-334.653
-339.297
-340.494
-338.808
-334.959
-341.597
-342.959
-338.673
-339.045
-343.765
-341.302
-342.634
-341.610
-339.258
-336.112
-339.888
-339.967
-339.191
-334.873
-341.724
-340.143
-336.606
-336.731
-341.432
-342.207
-337.127
-344.437
-337.239
-339.531
-343.269
-347.367
-338.179
-339.246
-339.868
-340.643
-339.620
-341.275
-339.881
-338.099
-339.372
-342.577
-339.114
-340.160
-336.420
-342.786
-338.579
-343.659
-342.508
-338.000
-342.368
-339.581
-336.436
-340.128
-341.380
-337.738
-341.997
-338.182
-339.228
-339.877
-343.118
-343.273
-335.629
-343.719
-337.075
-343.980
-337.956
-334.041
-335.509
-339.002
-338.629
-341.448
-339.558
-337.210
-337.324
-335.488
-341.843
-340.911
-340.853
-338.922
-340.475
-341.775
-339.897
-338.963
-341.122
-341.334
-343.662
-340.981
-345.266
-343.384
-330.990
-338.927
-343.867
-342.785
-340.508
-341.951
-332.585
-338.535
-341.457
-340.546
-339.685
-342.050
-341.416
-340.552
-341.093
-335.581
-335.947
-335.653
-345.842
-342.938
-344.329
-342.577
-341.021
-342.552
-342.520
-334.195
-339.017
-341.298
-339.821
-338.646
-330.900
-346.693
