# Supplementary material for: A Fast and Efficient Approach for Genomic Selection with High-Density Markers
Source: G3 (Bethesda). 2012 Oct 1;2(10):1179–84. doi: 10.1534/g3.112.003822 (PMC3464110; doi:10.1534/g3.112.003822)
Supplement: Supporting Information [file supp_2.10.1179_FileS1.zip › Rep1_50/Rep18/trainTBV]

-340.443
-338.357
-339.331
-336.500
-340.596
-335.780
-342.129
-337.274
-340.966
-338.058
-339.877
-336.752
-339.265
-338.660
-341.485
-338.985
-336.063
-335.611
-337.889
-337.198
-337.118
-341.160
-340.292
-340.729
-338.824
-336.344
-338.647
-338.069
-340.594
-340.710
-340.945
-341.398
-341.658
-339.322
-342.574
-340.991
-338.828
-336.703
-334.108
-339.918
-340.197
-339.815
-338.722
-337.792
-344.185
-340.932
-342.740
-340.117
-342.416
-336.019
-339.918
-341.024
-339.706
-347.984
-339.045
-344.556
-339.449
-337.619
-340.175
-338.432
-340.134
-341.901
-339.954
-342.777
-340.549
-342.363
-344.627
-344.867
-336.046
-339.346
-337.479
-335.973
-337.261
-334.329
-340.439
-333.212
-338.812
-338.658
-339.354
-343.913
-340.622
-339.037
-339.586
-338.620
-336.833
-338.918
-341.031
-341.427
-340.820
-339.670
-341.233
-340.268
-335.083
-334.770
-337.524
-337.483
-338.232
-338.944
-337.584
-339.618
-334.795
-342.984
-336.482
-339.931
-339.222
-335.874
-340.990
-338.124
-337.658
-335.174
-337.244
-334.781
-331.000
-342.554
-330.402
-336.113
-342.107
-342.819
-343.049
-341.852
-339.510
-343.834
-341.765
-342.045
-337.353
-338.834
-339.970
-340.244
-339.772
-339.787
-339.621
-338.632
-338.285
-338.103
-339.486
-338.590
-336.926
-337.392
-333.299
-338.234
-339.652
-337.027
-335.849
-338.188
-339.972
-340.525
-339.986
-340.273
-341.212
-337.324
-341.483
-341.764
-340.426
-342.757
-344.386
-342.037
-340.705
-338.350
-338.683
-338.520
-332.538
-337.215
-332.740
-337.865
-339.249
-337.937
-337.906
-336.544
-342.476
-342.674
-343.597
-339.945
-345.742
-342.390
-344.814
-338.873
-336.989
-341.257
-340.048
-341.221
-340.737
-342.979
-340.547
-341.548
-341.226
-338.905
-340.106
-337.147
-340.805
-339.848
-336.660
-344.153
-339.401
-333.911
-340.408
-340.463
-335.144
-342.522
-335.676
-342.303
-337.173
-338.916
-340.105
-336.506
-343.276
-338.349
-339.677
-342.789
-342.890
-340.231
-341.913
-340.474
-337.786
-341.086
-338.888
-342.203
-336.910
-339.979
-337.641
-338.894
-338.918
-335.104
-341.952
-337.984
-337.781
-339.598
-343.553
-339.692
-337.994
-336.196
-340.836
-339.455
-339.996
-338.102
-338.409
-334.773
-336.875
-339.891
-338.201
-337.725
-341.408
-340.271
-342.967
-340.395
-339.939
-338.654
-340.191
-342.185
-343.754
-342.566
-337.229
-340.598
-340.436
-341.311
-342.970
-342.697
-343.607
-343.102
-345.974
-340.192
-340.218
-338.785
-340.844
-340.497
-340.264
-338.311
-337.842
-336.654
-340.944
-338.168
-338.985
-337.891
-340.381
-340.223
-338.060
-339.208
-340.806
-338.175
-339.019
-338.084
-339.786
-334.627
-341.277
-332.625
-336.674
-335.948
-339.454
-334.595
-338.290
-340.640
-340.274
-339.804
-337.987
-340.290
-336.672
-340.845
-337.156
-337.366
-339.516
-335.592
-345.412
-335.117
-344.553
-338.222
-341.585
-333.831
-341.461
-336.334
-342.086
-336.687
-342.101
-335.415
-341.373
-335.906
-340.465
-341.323
-342.181
-339.309
-342.427
-335.909
-334.927
-337.506
-335.063
-336.864
-333.121
-340.894
-331.093
-339.217
-332.460
-339.532
-335.000
-340.427
-331.657
-340.301
-333.836
-338.937
-331.834
-337.703
-335.026
-337.254
-338.449
-337.062
-338.132
-335.385
-338.410
-336.501
-340.375
-336.600
-338.369
-338.313
-338.514
-338.308
-337.129
-338.331
-339.240
-336.415
-336.945
-336.342
-341.425
-334.497
-339.686
-342.279
-339.192
-341.255
-341.069
-341.164
-340.923
-339.092
-337.891
-343.296
-339.140
-341.787
-338.049
-338.312
-340.906
-339.409
-339.307
-341.917
-337.427
-342.525
-337.039
-337.524
-337.557
-334.716
-337.604
-333.676
-338.370
-335.153
-337.647
-334.754
-337.172
-335.811
-338.637
-335.611
-339.365
-334.313
-340.234
-333.574
-339.060
-335.399
-340.908
-339.489
-341.048
-336.784
-343.892
-340.324
-338.483
-338.917
-342.727
-336.584
-338.851
-342.585
-337.932
-338.000
-337.720
-338.911
-342.477
-339.323
-342.040
-339.024
-333.430
-340.240
-337.512
-337.137
-335.421
-338.294
-336.890
-340.767
-332.853
-340.443
-337.288
-339.376
-333.879
-334.826
-331.973
-341.677
-334.278
-338.002
-332.249
-334.707
-339.594
-339.635
-342.377
-338.503
-340.393
-340.520
-337.565
-341.018
-342.119
-340.366
-338.371
-338.895
-339.251
-340.762
-340.837
-341.527
-337.708
-340.557
-339.139
-341.114
-346.269
-344.643
-345.636
-345.185
-347.013
-343.694
-344.663
-344.928
-346.397
-341.753
-344.166
-341.825
-344.894
-341.924
-345.267
-343.644
-345.163
-342.893
-342.776
-343.344
-338.441
-337.884
-337.477
-342.272
-338.309
-340.761
-337.935
-338.049
-337.227
-338.702
-337.011
-338.722
-340.216
-341.127
-335.855
-337.930
-335.351
-341.266
-339.295
-341.167
-339.206
-339.924
-342.241
-341.979
-341.146
-337.646
-342.061
-341.586
-339.955
-340.231
-338.756
-339.995
-336.956
-339.610
-341.556
-340.104
-342.185
-340.509
-341.098
-342.960
-338.290
-341.710
-337.196
-340.115
-337.816
-339.890
-338.302
-341.447
-340.971
-339.905
-339.120
-341.461
-339.929
-337.779
-337.043
-341.039
-339.287
-337.361
-338.779
-341.480
-340.262
-338.888
-340.542
-338.669
-342.588
-339.753
-340.966
-340.764
-343.796
-340.291
-341.817
-342.250
-343.347
-341.661
-343.779
-339.461
-343.954
-340.599
-345.574
-339.885
-345.183
-345.002
-346.058
-341.776
-341.592
-343.418
-339.907
-344.386
-339.181
-344.587
-344.938
-346.018
-342.093
-343.074
-344.650
-341.959
-342.077
-342.921
-340.582
-344.326
-338.365
-343.029
-343.765
-340.710
-341.573
-341.673
-343.406
-341.319
-339.419
-340.082
-345.312
-338.363
-340.635
-338.736
-342.941
-340.467
-345.825
-340.460
-345.601
-341.115
-342.201
-340.028
-339.833
-340.860
-338.080
-340.237
-341.139
-339.142
-339.000
-339.830
-339.816
-337.488
-342.055
-342.591
-339.691
-339.571
-340.008
-338.086
-339.623
-338.869
-344.727
-342.320
-343.257
-342.041
-345.222
-343.577
-343.701
-340.998
-341.456
-340.358
-341.943
-342.604
-342.993
-339.940
-343.948
-338.672
-343.477
-339.934
-344.004
-341.957
-339.951
-338.531
-342.288
-338.533
-339.035
-338.943
-340.302
-339.244
-342.895
-340.712
-342.616
-341.232
-340.525
-338.863
-341.631
-337.500
-341.715
-340.612
-342.267
-340.417
-337.747
-344.027
-341.382
-345.091
-342.939
-344.675
-342.208
-344.224
-341.380
-344.124
-338.808
-345.943
-341.890
-347.508
-346.860
-347.901
-341.344
-344.129
-337.772
-344.277
-338.765
-336.726
-340.026
-340.183
-338.151
-335.529
-338.161
-337.484
-339.329
-340.275
-337.679
-337.573
-341.328
-336.316
-340.087
-336.022
-337.484
-336.340
-337.232
-339.067
-343.944
-337.028
-338.386
-338.058
-338.678
-341.294
-343.054
-339.256
-343.113
-340.331
-343.296
-338.906
-343.813
-336.546
-338.188
-337.438
-344.552
-337.904
-342.372
-337.314
-338.604
-335.522
-335.183
-338.178
-337.780
-335.077
-337.127
-336.449
-338.742
-338.069
-334.489
-337.327
-334.154
-342.759
-339.933
-338.018
-336.387
-335.813
-340.513
-335.494
-346.135
-341.893
-343.734
-343.111
-340.342
-340.825
-341.650
-341.418
-344.633
-339.971
-340.787
-342.766
-341.673
-343.288
-340.434
-342.939
-342.398
-342.797
-341.496
-342.085
-340.371
-335.425
-341.524
-337.302
-343.289
-336.517
-342.760
-334.848
-341.501
-338.004
-340.739
-338.116
-341.909
-338.109
-340.336
-340.384
-343.088
-338.201
-341.802
-338.584
-339.560
-341.693
-340.738
-338.150
-341.789
-337.166
-339.289
-340.180
-339.823
-341.589
-340.847
-338.448
-339.479
-340.888
-342.149
-342.266
-341.088
-339.466
-342.623
-339.696
-341.376
-342.284
-341.661
-342.429
-341.803
-341.679
-343.794
-339.534
-345.898
-340.856
-344.346
-340.965
-339.868
-343.725
-344.188
-343.341
-340.810
-340.425
-337.827
-344.430
-335.177
-342.310
-334.148
-338.751
-332.371
-337.447
-333.460
-342.321
-336.086
-340.488
-335.240
-340.914
-333.259
-340.924
-335.189
-339.543
-335.678
-340.892
-335.057
-340.902
-339.948
-337.601
-335.797
-335.877
-338.564
-339.876
-339.039
-335.943
-340.633
-338.076
-339.252
-338.135
-337.427
-340.617
-338.189
-339.660
-338.920
-337.229
-341.081
-335.603
-340.153
-342.311
-341.419
-341.269
-339.889
-341.323
-342.369
-341.720
-340.261
-342.759
-339.934
-340.585
-340.428
-339.672
-342.140
-342.617
-342.021
-338.061
-341.055
-336.441
-338.134
-335.053
-340.201
-335.939
-335.853
-335.962
-336.496
-335.932
-338.943
-333.518
-337.415
-340.074
-339.227
-336.501
-339.691
-336.185
-335.986
-336.946
-338.165
-337.483
-341.013
-340.402
-338.655
-342.082
-341.587
-337.483
-337.614
-340.980
-342.015
-339.815
-340.856
-339.441
-339.569
-336.946
-336.296
-337.801
-337.975
-341.060
-338.032
-341.095
-339.705
-340.497
-342.103
-337.274
-336.743
-340.280
-340.864
-339.991
-341.122
-338.839
-343.983
-339.854
-340.807
-340.303
-338.620
-341.732
-341.543
-340.114
-342.389
-339.625
-338.785
-334.339
-340.090
-335.390
-336.367
-335.538
-338.933
-332.750
-337.405
-334.290
-338.507
-335.586
-337.033
-335.179
-337.908
-335.404
-339.904
-334.255
-335.761
-335.136
-340.564
-336.216
-339.204
-338.576
-339.437
-340.196
-338.071
-342.541
-338.143
-341.477
-338.111
-338.370
-340.752
-340.143
-340.799
-340.509
-340.851
-336.144
-340.911
-341.535
-337.957
-333.296
-336.313
-335.545
-339.972
-337.147
-338.288
-336.161
-335.476
-332.207
-338.519
-336.319
-337.426
-330.789
-340.583
-332.616
-338.359
-334.420
-339.400
-333.713
-340.001
-337.755
-339.559
-337.515
-338.408
-337.117
-341.516
-336.953
-339.094
-336.398
-339.340
-338.824
-339.756
-336.982
-338.509
-338.357
-339.782
-339.347
-337.322
-336.098
-338.316
-336.486
-341.481
-339.267
-338.905
-335.114
-334.555
-337.333
-340.732
-336.693
-340.452
-336.855
-337.298
-336.775
-336.677
-334.794
-337.997
-334.141
-337.247
-337.209
-342.475
-338.602
-338.454
-338.269
-338.380
-338.257
-340.546
-337.105
-341.360
-337.598
-340.483
-339.538
-340.838
-337.148
-333.566
-334.773
-337.825
-335.118
-342.683
-336.142
-341.502
-340.274
-340.452
-341.108
-343.251
-342.998
-338.582
-340.788
-339.984
-340.374
-339.416
-340.306
-343.530
-340.794
-339.076
-341.564
-338.583
-339.706
-340.821
-341.236
-336.327
-340.913
-340.151
-338.601
-338.613
-336.661
-337.620
-339.215
-337.106
-337.595
-336.738
-338.781
-339.472
-342.444
-335.891
-339.672
-337.068
-339.893
-337.898
-339.184
-340.788
-342.114
-343.380
-342.375
-343.052
-342.294
-342.828
-343.479
-341.074
-340.123
-341.529
-341.806
-342.073
-343.006
-342.361
-340.863
-342.003
-343.087
-344.050
-341.815
-338.332
-339.832
-343.210
-342.498
-344.417
-342.424
-343.992
-342.650
-345.875
-341.170
-346.839
-341.568
-346.780
-343.479
-343.252
-341.943
-340.552
-342.650
-345.177
-344.691
-341.091
-338.057
-341.391
-338.907
-340.332
-338.053
-342.662
-340.012
-344.549
-341.936
-340.714
-341.019
-341.414
-340.789
-339.771
-340.888
-340.271
-339.058
-345.055
-335.886
-338.133
-341.025
-341.681
-341.273
-338.683
-339.536
-339.095
-337.224
-341.054
-339.060
-340.403
-338.911
-337.844
-338.670
-338.979
-338.332
-339.338
-341.849
-338.881
-341.418
-338.072
-337.420
-341.082
-340.677
-341.561
-339.556
-339.896
-338.819
-340.601
-342.769
-341.091
-339.705
-339.280
-340.611
-337.993
-342.113
-341.510
-338.826
-340.415
-341.770
-341.653
-340.894
-341.789
-339.722
-341.155
-343.157
-343.287
-341.634
-338.659
-339.655
-344.275
-339.982
-337.773
-340.850
-342.748
-338.584
-341.256
-340.862
-339.030
-336.582
-331.336
-339.455
-332.742
-336.973
-334.397
-337.953
-330.544
-336.616
-332.766
-340.454
-332.919
-341.365
-331.939
-338.218
-332.442
-340.174
-334.214
-336.749
-336.373
-338.023
-339.497
-335.183
-341.799
-340.654
-334.062
-337.326
-341.801
-336.428
-344.020
-338.182
-341.554
-338.438
-340.433
-338.216
-341.436
-335.440
-340.163
-338.860
-343.318
-335.371
-341.759
-338.308
-342.866
-343.517
-345.482
-339.680
-340.072
-342.424
-345.718
-341.677
-342.459
-336.940
-344.636
-338.776
-345.139
-337.639
-341.791
-343.888
-339.375
-339.782
-339.317
-340.243
-338.202
-340.027
-339.805
-339.449
-337.993
-340.319
-336.586
-339.050
-336.703
-341.545
-339.342
-340.868
-338.850
-337.515
-340.870
-342.737
-340.244
-339.152
-338.836
-343.211
-338.638
-342.290
-340.098
-342.195
-336.820
-340.826
-339.252
-342.906
-336.561
-344.119
-337.759
-340.661
-339.082
-344.698
-335.923
-342.081
-338.729
-342.390
-336.572
-342.057
-337.550
-338.776
-335.047
-340.413
-329.849
-339.627
-333.469
-338.709
-334.083
-337.725
-336.844
-337.028
-335.893
-339.085
-336.303
-339.122
-335.539
-338.399
-340.870
-334.349
-337.093
-338.393
-336.979
-338.518
-337.966
-337.058
-338.602
-338.749
-338.388
-338.174
-340.775
-336.736
-340.935
-338.034
-335.974
-336.536
-340.813
-337.832
-337.588
-335.641
-337.361
-338.540
-338.480
-336.825
-338.090
-335.445
-339.281
-335.852
-338.624
-336.399
-336.528
-334.299
-340.192
-334.692
-337.077
-334.937
-340.296
-334.754
-338.097
-338.334
-340.553
-342.013
-341.115
-342.932
-340.893
-341.689
-340.718
-339.982
-340.237
-338.990
-344.007
-342.277
-339.331
-336.617
-339.200
-343.284
-342.871
-340.994
-337.744
-339.265
-340.367
-343.029
-338.157
-340.225
-337.925
-344.779
-339.197
-341.855
-341.787
-341.947
-337.133
-340.616
-338.259
-341.684
-339.549
-338.303
-337.767
-345.297
-337.667
-334.386
-339.717
-334.799
-338.174
-336.946
-334.784
-333.823
-337.759
-335.810
-337.806
-335.614
-334.334
-336.537
-338.439
-334.756
-335.566
-336.177
-336.701
-334.977
-344.140
-336.814
-341.799
-339.949
-343.209
-337.699
-344.824
-339.233
-342.632
-338.225
-339.099
-338.894
-342.147
-340.402
-341.148
-339.758
-343.168
-339.267
-345.796
-342.161
-338.812
-338.471
-341.501
-339.781
-341.732
-340.665
-340.468
-341.347
-338.540
-338.946
-340.158
-342.318
-339.469
-340.750
-341.195
-341.662
-340.220
-341.210
-338.881
-340.177
-340.983
-342.239
-340.446
-341.486
-338.388
-344.050
-339.408
-342.375
-346.905
-340.822
-341.061
-340.941
-340.791
-341.997
-342.358
-340.589
-340.902
-343.356
-339.353
-346.029
-340.545
-336.675
-340.876
-338.697
-340.643
-337.920
-341.162
-338.703
-340.811
-338.978
-340.919
-339.487
-341.124
-337.497
-339.530
-340.929
-340.234
-337.641
-339.863
-338.613
-345.408
-341.690
-345.146
-342.144
-345.149
-343.049
-346.779
-342.373
-343.967
-343.029
-344.386
-341.662
-345.860
-343.103
-345.977
-341.681
-344.169
-340.644
-343.805
-340.904
-342.843
-340.110
-340.612
-340.055
-337.483
-337.944
-337.137
-340.457
-340.914
-340.380
-337.059
-338.508
-337.077
-337.203
-335.977
-340.139
-342.066
-336.531
-335.621
-337.793
-336.828
-340.289
-337.011
-340.839
-332.286
-339.398
-343.107
-337.703
-334.972
-342.432
-338.228
-339.697
-335.945
-338.528
-333.327
-340.379
-334.965
-336.544
-340.668
-342.086
-338.043
-339.477
-333.010
-340.079
-333.623
-336.880
-334.810
-341.346
-333.038
-338.474
-333.382
-339.784
-332.296
-340.703
-334.783
-339.149
-334.759
-339.022
-334.175
-340.815
-334.142
-338.365
-333.150
-340.830
-331.695
-338.820
-335.448
-341.382
-332.823
-337.773
-333.086
-339.499
-333.960
-337.895
-332.777
-339.624
-333.505
-341.663
-340.109
-342.140
-340.869
-340.263
-337.347
-342.902
-337.538
-341.626
-339.517
-339.549
-339.750
-342.470
-339.278
-338.363
-342.032
-342.265
-340.794
-341.321
-340.910
-340.710
-341.787
-342.631
-332.556
-340.223
-333.845
-340.431
-336.451
-340.922
-336.064
-340.497
-335.742
-344.502
-336.435
-342.591
-333.722
-342.258
-336.801
-342.644
-334.305
-342.952
-335.752
-341.253
-337.415
-339.357
-337.614
-335.418
-337.365
-337.250
-335.705
-336.601
-333.247
-336.801
-334.419
-339.361
-336.163
-336.974
-338.081
-339.770
-333.195
-339.198
-334.136
-338.124
-338.484
-338.872
-336.782
-339.789
-339.662
-337.904
-339.662
-339.971
-337.508
-338.497
-336.938
-338.541
-338.642
-339.283
-338.232
-337.224
-336.207
-339.236
-338.829
-336.559
-339.282
-340.605
-343.607
-336.266
-341.796
-338.740
-345.389
-338.321
-343.356
-343.244
-342.583
-339.560
-344.438
-340.928
-341.750
-340.020
-344.319
-337.315
-342.067
-341.682
-339.936
-333.374
-338.950
-335.327
-333.248
-335.844
-333.320
-333.725
-335.470
-334.930
-338.059
-335.518
-336.170
-332.924
-337.382
-334.479
-331.066
-335.166
-338.176
-331.957
-340.450
-338.042
-340.482
-337.538
-340.724
-338.553
-339.543
-340.926
-343.006
-337.442
-337.727
-339.131
-337.747
-339.093
-338.184
-338.311
-338.859
-337.865
-340.348
-337.546
-339.145
-341.382
-342.502
-338.576
-343.834
-339.064
-343.491
-339.843
-339.209
-342.715
-345.543
-343.039
-339.728
-342.404
-344.811
-340.862
-343.083
-338.472
-345.896
-339.845
-337.204
-336.551
-336.549
-334.284
-340.419
-337.031
-335.444
-337.721
-338.249
-336.256
-334.134
-338.662
-340.098
-335.147
-338.674
-338.500
-334.475
-338.208
-337.487
-337.409
-338.498
-339.423
-338.017
-338.810
-339.416
-336.963
-339.176
-338.694
-338.749
-337.088
-338.364
-337.139
-339.293
-338.229
-340.505
-337.230
-340.179
-339.627
-338.552
-338.684
-341.296
-340.847
-340.100
-341.341
-343.896
-340.923
-338.111
-341.267
-338.793
-342.241
-340.305
-342.038
-340.983
-339.930
-338.299
-342.092
-338.549
-340.560
-339.985
-340.745
-333.213
-337.957
-332.752
-340.714
-331.994
-336.660
-332.932
-341.031
-332.639
-341.889
-331.607
-339.206
-334.605
-340.175
-340.055
-339.477
-332.020
-340.769
-332.157
-342.507
-344.293
-339.544
-337.899
-342.887
-344.113
-339.336
-337.497
-343.399
-341.470
-346.225
-339.206
-340.446
-345.520
-346.618
-346.744
-339.957
-340.270
-345.357
-345.049
-342.142
-340.324
-340.434
-336.532
-340.133
-339.872
-338.841
-338.405
-340.498
-339.157
-338.282
-338.457
-340.286
-339.119
-340.478
-341.251
-340.305
-339.945
-339.125
-337.209
-338.875
-338.515
-339.581
-337.376
-338.898
-337.870
-338.532
-337.182
-340.862
-339.294
-337.190
-339.920
-339.995
-339.759
-340.602
-337.097
-337.145
-337.826
-340.852
-337.217
-337.808
-341.601
-339.228
-339.584
-339.521
-339.016
-342.476
-338.575
-340.782
-340.333
-338.562
-337.230
-342.384
-338.483
-340.826
-340.871
-340.668
-339.809
-338.311
-338.393
-339.723
-328.890
-337.758
-330.842
-338.288
-340.589
-339.431
-341.838
-339.959
-331.740
-339.377
-336.162
-338.255
-331.386
-338.939
-333.198
-339.082
-331.351
-337.531
-329.654
-341.252
-339.075
-338.925
-338.376
-340.164
-339.347
-339.091
-340.836
-338.476
-340.397
-339.528
-340.836
-337.969
-340.820
-335.376
-340.226
-338.775
-341.475
-337.985
-336.518
-342.221
-335.724
-334.308
-329.819
-336.547
-329.320
-339.062
-331.138
-333.195
-332.109
-336.873
-332.204
-336.454
-328.845
-338.365
-333.055
-338.756
-341.505
-338.172
-334.344
-338.011
-341.109
-338.132
-339.309
-337.480
-338.075
-338.828
-341.552
-338.118
-340.246
-338.617
-338.601
-337.523
-339.952
-339.522
-337.995
-339.114
-340.318
-336.569
-339.540
-336.959
-338.925
-336.763
-340.194
-334.999
-342.622
-338.384
-336.712
-338.830
-344.405
-337.486
-342.078
-337.517
-340.499
-332.633
-342.063
-335.368
-336.951
-335.661
-341.611
-338.222
-338.298
-338.177
-337.540
-338.498
-338.035
-336.871
-338.471
-339.042
-339.608
-340.818
-339.866
-341.635
-337.738
-336.167
-339.141
-337.432
-338.800
-338.894
-338.122
-337.650
-344.172
-341.880
-341.895
-343.012
-344.617
-343.484
-345.202
-340.828
-343.109
-342.589
-342.036
-341.721
-342.535
-343.394
-344.542
-343.371
-343.931
-340.926
-342.106
-341.381
-343.542
-341.284
-343.126
-339.419
-343.512
-343.118
-342.645
-342.567
-344.246
-340.860
-346.085
-343.332
-345.004
-341.922
-342.555
-343.075
-342.809
-338.854
-345.500
-342.628
-339.211
-338.601
-338.798
-338.065
-338.741
-340.521
-337.459
-339.561
-338.113
-337.029
-341.863
-340.734
-339.580
-338.143
-340.388
-338.549
-340.543
-337.944
-339.444
-339.860
-339.921
-338.701
-341.187
-338.125
-338.241
-337.568
-333.657
-338.885
-339.502
-337.681
-341.710
-340.549
-340.543
-338.414
-338.223
-336.822
-340.585
-336.299
-339.076
-338.354
-336.770
-336.985
-338.224
-337.471
-336.276
-337.087
-339.206
-336.114
-338.657
-336.251
-334.185
-336.730
-337.575
-336.392
-336.236
-336.400
-336.522
-338.927
-337.858
-337.154
-339.905
-336.853
-339.500
-336.488
-340.699
-337.793
-339.720
-334.881
-340.324
-334.781
-340.202
-336.744
-339.577
-335.822
-340.433
-335.084
-337.300
-337.725
-340.201
-337.347
-344.423
-334.445
-343.344
-335.941
-343.178
-337.859
-342.651
-335.365
-343.387
-333.502
-342.776
-334.126
-344.038
-337.569
-341.935
-338.280
-342.114
-336.671
-340.841
-333.475
