# Supplementary material for: A Fast and Efficient Approach for Genomic Selection with High-Density Markers
Source: G3 (Bethesda). 2012 Oct 1;2(10):1179–84. doi: 10.1534/g3.112.003822 (PMC3464110; doi:10.1534/g3.112.003822)
Supplement: Supporting Information [file supp_2.10.1179_FileS1.zip › Rep1_50/Rep18/trainY]

-337.507
-341.397
-339.996
-334.107
-342.653
-335.311
-342.875
-336.920
-340.936
-338.244
-343.773
-342.214
-340.201
-339.749
-337.563
-334.417
-335.221
-335.929
-331.489
-337.329
-342.522
-341.600
-340.157
-336.073
-340.223
-338.053
-340.129
-337.612
-336.762
-348.351
-342.580
-337.104
-340.163
-341.790
-345.110
-340.089
-341.880
-335.969
-334.443
-342.440
-338.678
-342.311
-338.983
-337.349
-343.339
-341.431
-338.748
-342.394
-339.817
-335.652
-341.914
-343.353
-340.237
-349.760
-336.919
-339.986
-337.869
-335.811
-340.247
-340.470
-340.415
-341.795
-336.960
-338.541
-342.709
-345.173
-345.357
-345.039
-335.418
-339.696
-336.327
-340.116
-341.756
-330.523
-340.556
-338.603
-338.039
-340.816
-342.830
-344.148
-335.661
-343.020
-333.619
-340.126
-340.393
-336.616
-339.166
-342.630
-343.531
-340.360
-341.484
-340.880
-335.798
-336.566
-335.499
-336.543
-336.822
-337.037
-339.509
-336.339
-333.536
-348.988
-327.823
-336.608
-334.860
-336.656
-339.991
-341.751
-331.980
-340.551
-338.663
-335.856
-335.450
-347.337
-329.767
-338.121
-347.435
-345.244
-343.600
-342.109
-335.331
-336.931
-342.037
-339.438
-337.807
-337.055
-341.369
-343.288
-333.819
-336.200
-338.851
-336.578
-340.233
-343.913
-337.994
-337.925
-337.517
-335.325
-334.096
-340.045
-339.246
-335.801
-335.563
-334.818
-340.696
-340.615
-340.880
-338.118
-343.143
-331.560
-341.566
-342.212
-340.940
-349.252
-343.781
-343.995
-340.393
-339.648
-337.270
-338.642
-334.517
-344.888
-332.411
-338.356
-339.863
-341.115
-334.601
-334.263
-342.434
-344.270
-343.490
-339.209
-348.506
-346.042
-346.500
-339.060
-338.927
-341.545
-342.085
-343.860
-338.756
-340.369
-341.139
-342.826
-345.760
-340.401
-343.411
-336.071
-339.637
-341.159
-336.993
-346.548
-338.857
-331.193
-337.607
-335.765
-331.471
-339.155
-333.347
-346.262
-336.361
-342.460
-341.410
-335.790
-340.782
-341.652
-339.075
-339.232
-338.507
-348.207
-336.783
-343.461
-338.157
-343.228
-337.570
-339.608
-338.081
-346.252
-335.355
-335.900
-342.614
-338.091
-341.581
-339.068
-342.307
-340.197
-344.981
-340.380
-339.055
-334.710
-344.208
-340.794
-337.306
-336.644
-336.393
-337.855
-335.575
-338.976
-337.546
-342.192
-341.764
-338.151
-344.582
-338.835
-341.773
-339.856
-339.590
-343.743
-343.190
-341.500
-338.522
-339.377
-342.668
-340.635
-341.275
-349.498
-341.149
-339.801
-348.770
-339.203
-340.190
-337.369
-341.529
-335.628
-338.118
-336.621
-342.933
-337.787
-342.021
-333.302
-340.544
-337.076
-336.481
-338.471
-336.642
-340.824
-342.405
-340.433
-335.866
-338.058
-340.317
-329.665
-340.367
-334.474
-334.052
-335.121
-342.443
-340.826
-341.742
-343.576
-340.336
-343.740
-333.864
-340.736
-336.381
-342.129
-341.370
-341.645
-339.652
-333.228
-342.196
-338.006
-344.547
-336.809
-341.990
-337.258
-337.962
-330.155
-343.622
-339.348
-342.189
-333.433
-341.853
-329.670
-341.842
-340.223
-346.283
-341.004
-341.617
-338.905
-335.355
-329.916
-332.539
-334.292
-334.836
-341.963
-328.227
-343.694
-331.138
-340.806
-335.501
-341.652
-327.001
-340.996
-333.890
-338.019
-330.297
-340.253
-338.391
-336.016
-337.489
-336.649
-335.488
-337.860
-340.728
-333.479
-333.916
-338.730
-342.773
-333.881
-333.922
-341.032
-342.019
-341.061
-338.539
-337.681
-336.671
-337.123
-342.792
-335.630
-341.467
-339.801
-336.885
-342.389
-338.133
-341.996
-339.252
-338.234
-336.346
-347.164
-339.979
-343.462
-341.145
-330.950
-340.930
-339.434
-338.456
-350.392
-336.626
-341.263
-334.946
-335.007
-337.003
-331.521
-345.408
-335.456
-338.495
-334.555
-337.715
-335.588
-332.917
-334.456
-339.112
-333.770
-340.304
-335.200
-339.162
-334.755
-341.539
-339.633
-339.823
-338.360
-340.484
-333.906
-345.635
-342.283
-337.155
-337.516
-341.730
-337.303
-344.697
-344.199
-338.101
-341.919
-337.696
-339.566
-341.345
-337.513
-344.109
-336.558
-332.741
-338.410
-332.717
-339.009
-337.247
-332.440
-339.018
-341.880
-335.360
-346.304
-338.125
-338.219
-332.761
-333.050
-331.295
-343.075
-335.824
-334.699
-332.306
-329.545
-343.613
-333.581
-346.422
-335.552
-338.719
-338.552
-334.946
-334.857
-340.050
-339.350
-338.353
-340.064
-342.525
-341.518
-342.111
-343.316
-338.957
-336.523
-341.544
-337.282
-345.754
-347.576
-345.896
-344.014
-344.755
-338.752
-344.642
-347.325
-345.707
-338.878
-345.783
-346.348
-347.051
-344.581
-341.338
-347.733
-346.427
-343.284
-339.842
-342.239
-337.559
-340.043
-340.966
-344.538
-336.014
-336.914
-342.541
-337.129
-335.589
-339.234
-335.686
-341.324
-341.028
-340.114
-336.620
-340.155
-333.196
-342.137
-333.229
-341.984
-346.324
-338.213
-337.352
-342.023
-339.180
-334.002
-341.168
-344.166
-334.083
-342.502
-339.907
-342.318
-341.265
-341.325
-341.374
-342.656
-342.506
-347.040
-333.475
-342.983
-339.134
-341.388
-335.160
-341.282
-338.059
-336.908
-339.774
-338.957
-339.754
-335.301
-340.835
-343.349
-339.603
-338.545
-338.287
-340.992
-343.323
-335.035
-337.280
-341.812
-337.753
-338.113
-341.877
-340.003
-343.358
-342.866
-339.300
-343.317
-345.541
-338.846
-341.363
-337.007
-344.672
-346.991
-345.298
-336.288
-343.855
-341.104
-345.693
-340.181
-343.438
-346.597
-343.198
-342.525
-342.290
-340.137
-344.447
-345.325
-347.009
-337.881
-345.345
-350.048
-342.430
-339.326
-345.700
-332.294
-337.668
-340.317
-344.698
-340.604
-337.978
-341.147
-341.888
-340.302
-339.772
-343.350
-339.991
-345.920
-343.221
-338.440
-343.902
-341.242
-342.306
-337.908
-345.073
-339.118
-343.477
-342.154
-346.199
-340.367
-342.280
-341.242
-335.759
-338.404
-339.437
-331.627
-340.924
-340.265
-340.972
-348.134
-340.247
-335.933
-338.705
-343.712
-335.265
-342.180
-341.535
-341.612
-342.913
-335.521
-344.816
-345.113
-343.472
-339.950
-349.668
-338.809
-339.811
-342.423
-343.183
-343.197
-345.966
-341.446
-341.199
-341.784
-345.589
-329.358
-350.135
-342.172
-341.966
-345.890
-339.321
-338.158
-341.100
-336.018
-346.231
-340.901
-340.092
-342.633
-340.011
-337.834
-338.011
-341.167
-336.823
-341.569
-337.731
-337.737
-338.423
-338.804
-341.392
-345.983
-338.987
-345.810
-341.546
-348.720
-341.001
-340.521
-343.527
-343.364
-342.369
-341.202
-340.522
-348.415
-346.681
-346.091
-343.351
-349.546
-341.321
-344.274
-342.657
-346.575
-342.168
-340.229
-340.009
-342.648
-340.391
-337.857
-338.886
-335.500
-335.936
-339.422
-341.942
-343.475
-341.116
-339.922
-337.939
-337.291
-337.987
-335.793
-340.200
-339.118
-346.832
-337.985
-339.383
-336.063
-339.425
-341.219
-345.199
-333.434
-342.823
-338.229
-343.158
-339.890
-345.072
-331.688
-334.781
-334.706
-343.046
-335.579
-342.138
-338.159
-337.351
-340.883
-331.531
-340.295
-337.543
-333.689
-335.324
-337.583
-328.603
-338.492
-334.905
-335.832
-333.103
-346.256
-341.701
-339.330
-331.990
-332.165
-340.189
-337.058
-344.597
-341.996
-338.640
-347.957
-341.898
-345.163
-341.093
-345.794
-345.105
-342.094
-342.174
-338.831
-342.995
-345.318
-343.238
-345.400
-345.914
-340.617
-333.665
-337.942
-339.518
-330.701
-344.070
-339.137
-343.583
-339.883
-347.197
-334.263
-342.158
-332.475
-340.744
-336.501
-344.516
-336.875
-339.182
-337.551
-340.990
-343.094
-337.317
-338.462
-346.168
-341.767
-340.431
-340.169
-348.315
-339.431
-339.310
-341.679
-342.831
-346.625
-342.603
-342.588
-340.188
-336.441
-340.927
-345.054
-341.584
-337.912
-337.746
-334.290
-344.713
-342.403
-346.810
-346.498
-341.842
-337.746
-343.506
-337.107
-352.979
-342.725
-347.293
-338.927
-338.365
-344.815
-346.841
-339.772
-342.236
-342.940
-338.750
-341.219
-334.260
-339.482
-331.823
-340.189
-323.171
-338.386
-334.092
-340.267
-338.290
-341.158
-332.553
-349.462
-333.578
-339.510
-333.015
-336.273
-334.041
-338.618
-331.229
-340.708
-341.632
-337.320
-341.172
-338.063
-336.867
-342.198
-340.932
-340.503
-340.308
-339.404
-337.961
-341.113
-343.194
-341.331
-338.326
-340.905
-344.650
-341.502
-339.232
-337.154
-334.878
-338.231
-344.752
-341.935
-340.905
-338.093
-341.605
-341.685
-335.275
-341.340
-341.486
-337.020
-341.169
-337.879
-340.441
-343.338
-337.164
-337.957
-335.841
-337.057
-338.385
-333.395
-339.425
-339.566
-342.394
-334.345
-333.185
-335.867
-339.490
-332.765
-334.548
-341.194
-332.877
-333.880
-340.276
-341.711
-340.529
-335.092
-337.624
-331.944
-341.168
-343.562
-338.703
-344.152
-345.931
-334.051
-331.049
-339.155
-345.361
-342.136
-339.267
-336.188
-338.513
-338.243
-337.050
-339.188
-333.083
-342.659
-334.837
-341.401
-340.720
-340.287
-345.451
-343.962
-335.645
-343.125
-345.098
-343.067
-340.291
-338.056
-347.746
-340.222
-348.220
-336.196
-338.019
-337.057
-336.060
-335.113
-340.122
-333.644
-339.323
-332.095
-335.351
-333.529
-331.842
-330.670
-338.525
-332.632
-335.973
-335.673
-336.857
-338.781
-334.651
-330.538
-331.247
-335.380
-338.896
-338.837
-335.374
-335.813
-341.239
-340.339
-333.945
-339.435
-339.547
-336.085
-338.976
-344.922
-338.287
-342.672
-340.901
-341.332
-346.054
-343.539
-339.393
-342.227
-337.040
-333.513
-341.182
-336.997
-342.662
-336.656
-339.158
-342.540
-340.618
-339.644
-337.507
-337.621
-339.530
-333.127
-338.111
-334.365
-341.175
-331.074
-343.486
-331.593
-338.032
-333.709
-337.805
-331.153
-339.305
-333.962
-335.780
-340.437
-335.596
-338.076
-342.356
-335.154
-341.724
-331.590
-343.556
-340.173
-339.976
-339.918
-338.463
-345.845
-340.431
-335.808
-336.109
-333.883
-338.671
-331.333
-346.360
-334.388
-340.735
-338.116
-336.117
-343.888
-339.407
-337.569
-338.311
-341.136
-340.332
-337.901
-336.902
-331.584
-337.241
-329.194
-338.492
-338.671
-340.529
-342.289
-338.212
-337.198
-346.421
-338.604
-341.928
-344.226
-334.640
-341.697
-340.369
-335.177
-340.387
-334.726
-330.394
-333.588
-338.648
-331.760
-342.107
-336.243
-345.982
-341.704
-341.986
-342.727
-340.909
-337.796
-338.307
-338.851
-341.873
-340.754
-339.515
-342.134
-343.128
-342.892
-343.963
-337.399
-339.228
-335.949
-341.580
-340.588
-337.874
-339.798
-338.623
-336.843
-330.563
-338.369
-338.135
-341.072
-340.569
-336.383
-335.451
-341.757
-339.103
-341.650
-338.373
-344.821
-335.861
-339.055
-340.421
-338.264
-340.827
-337.955
-344.266
-344.594
-342.101
-338.864
-341.849
-340.769
-338.526
-338.750
-343.632
-342.137
-347.082
-340.434
-345.091
-344.079
-341.993
-346.954
-342.035
-344.096
-339.910
-338.047
-340.660
-341.833
-338.241
-336.978
-345.598
-344.893
-348.144
-337.849
-345.748
-341.264
-347.861
-344.355
-343.912
-342.554
-338.025
-340.386
-345.543
-342.742
-342.808
-340.087
-335.068
-333.533
-343.042
-337.870
-343.833
-344.547
-344.614
-345.608
-335.638
-341.347
-340.223
-338.687
-337.926
-348.566
-343.850
-342.130
-343.137
-334.667
-341.321
-343.120
-347.604
-345.133
-338.404
-337.710
-339.357
-342.922
-341.025
-340.177
-344.451
-339.150
-337.462
-340.452
-341.393
-334.912
-341.920
-343.616
-337.585
-341.655
-338.140
-333.151
-340.622
-338.571
-343.939
-337.572
-347.405
-341.570
-341.881
-340.141
-341.583
-341.824
-339.715
-339.912
-342.207
-341.423
-343.435
-341.123
-339.955
-333.426
-340.599
-338.649
-343.164
-336.662
-341.089
-341.420
-344.988
-340.857
-335.075
-334.843
-345.381
-335.238
-337.471
-346.752
-342.472
-339.105
-343.596
-343.865
-333.768
-334.533
-332.795
-340.253
-329.672
-331.103
-332.880
-338.620
-333.371
-338.167
-331.683
-343.149
-331.204
-342.582
-335.321
-339.937
-332.206
-342.325
-335.767
-332.991
-338.254
-336.017
-337.561
-336.066
-340.780
-343.756
-334.709
-338.205
-337.447
-338.765
-344.139
-342.971
-340.110
-340.411
-335.628
-340.000
-344.524
-337.826
-343.724
-341.837
-346.183
-340.228
-344.179
-336.352
-347.973
-347.060
-342.104
-335.736
-343.637
-341.030
-352.284
-343.216
-339.984
-341.213
-344.976
-337.730
-341.228
-334.333
-340.066
-339.006
-337.404
-339.176
-338.316
-339.052
-339.577
-348.932
-338.210
-344.180
-335.788
-339.054
-336.840
-339.403
-341.728
-341.296
-339.763
-342.109
-339.597
-337.334
-342.927
-341.052
-336.073
-332.175
-333.725
-344.494
-338.112
-344.781
-332.550
-341.745
-343.796
-343.709
-341.215
-342.489
-329.657
-346.143
-343.932
-339.071
-341.972
-338.497
-336.599
-341.521
-341.094
-340.036
-339.742
-343.145
-341.378
-335.986
-338.155
-339.015
-328.196
-342.852
-337.740
-332.613
-335.992
-338.141
-343.827
-340.040
-335.753
-339.815
-337.396
-338.034
-339.364
-341.603
-343.915
-335.791
-337.287
-340.092
-335.579
-334.421
-338.211
-345.405
-336.546
-343.115
-343.890
-337.769
-339.412
-338.207
-338.921
-338.385
-335.189
-338.115
-340.640
-342.718
-341.274
-333.599
-338.563
-340.848
-337.308
-336.535
-340.318
-337.396
-339.677
-336.430
-336.295
-334.331
-340.577
-336.581
-342.117
-335.504
-331.704
-329.978
-338.359
-329.821
-339.942
-341.744
-345.151
-342.524
-345.572
-344.098
-345.449
-339.908
-338.673
-339.436
-343.897
-339.365
-347.188
-341.611
-342.602
-335.486
-341.260
-341.796
-342.200
-337.926
-338.671
-342.775
-343.041
-339.890
-337.719
-343.274
-340.940
-343.383
-338.492
-340.725
-336.430
-343.749
-337.362
-337.278
-334.467
-344.100
-338.037
-340.213
-343.032
-349.043
-335.691
-331.468
-336.213
-336.633
-336.876
-339.243
-333.961
-335.033
-334.398
-340.069
-336.380
-338.813
-333.103
-336.263
-339.485
-339.967
-334.042
-332.029
-336.804
-337.645
-343.260
-337.444
-342.115
-340.982
-340.971
-333.721
-347.042
-340.189
-344.788
-337.221
-342.321
-340.119
-338.834
-342.284
-342.359
-337.280
-342.638
-337.538
-343.481
-339.246
-342.550
-338.940
-342.719
-343.443
-342.848
-341.825
-339.578
-339.198
-340.404
-336.596
-342.524
-346.890
-337.789
-342.091
-341.360
-343.355
-339.692
-337.356
-340.636
-334.258
-341.964
-338.133
-344.948
-336.652
-333.109
-342.133
-341.246
-342.142
-346.679
-337.232
-349.187
-341.286
-339.090
-340.901
-343.412
-343.052
-342.778
-345.258
-339.370
-348.430
-342.218
-329.236
-341.725
-340.242
-342.164
-336.952
-343.430
-336.535
-342.125
-332.453
-341.759
-335.858
-340.251
-337.776
-334.316
-334.326
-341.536
-337.838
-343.123
-337.769
-346.101
-342.942
-347.851
-340.840
-346.852
-348.889
-344.684
-339.084
-342.784
-350.869
-348.334
-340.970
-345.325
-345.563
-349.594
-338.142
-342.050
-340.155
-344.609
-342.982
-343.062
-336.901
-336.634
-337.737
-331.478
-335.448
-336.235
-342.887
-341.201
-342.619
-334.474
-339.928
-343.897
-335.482
-333.753
-337.348
-339.396
-342.095
-332.705
-338.060
-341.567
-335.956
-336.614
-338.820
-335.879
-343.368
-341.693
-333.926
-338.364
-340.990
-338.228
-340.455
-332.798
-337.780
-338.033
-342.107
-328.144
-336.753
-339.210
-341.860
-336.947
-334.825
-334.757
-339.631
-331.093
-339.079
-337.220
-346.810
-334.594
-340.472
-331.185
-342.131
-330.955
-340.218
-332.352
-338.148
-331.149
-334.079
-334.474
-339.927
-334.911
-339.542
-329.080
-339.594
-321.570
-335.043
-335.884
-342.944
-332.502
-335.603
-331.529
-340.318
-335.520
-333.732
-339.094
-336.619
-333.390
-341.221
-340.357
-346.182
-340.893
-336.129
-331.595
-344.909
-344.448
-339.171
-341.642
-335.715
-341.753
-342.085
-335.933
-334.312
-340.830
-340.073
-336.831
-346.079
-343.427
-340.728
-341.356
-341.312
-333.267
-343.886
-332.403
-338.575
-337.530
-346.211
-338.578
-337.448
-337.237
-342.307
-337.886
-346.894
-333.567
-341.976
-333.641
-345.704
-338.098
-341.148
-331.210
-343.540
-341.997
-337.709
-335.138
-334.917
-335.793
-334.863
-334.909
-337.839
-333.828
-340.833
-334.988
-342.124
-337.621
-336.313
-339.703
-335.928
-332.761
-338.088
-328.973
-341.986
-342.866
-337.797
-333.076
-340.851
-341.168
-339.781
-339.216
-338.162
-337.066
-342.864
-336.404
-334.115
-337.636
-340.506
-344.888
-335.562
-334.159
-339.122
-341.258
-334.466
-339.330
-339.582
-340.642
-337.362
-344.182
-338.319
-345.474
-336.996
-343.782
-344.044
-343.895
-337.897
-349.577
-343.441
-346.758
-341.975
-338.853
-338.419
-342.139
-340.738
-338.338
-336.997
-339.152
-334.596
-333.900
-338.559
-332.436
-330.700
-336.404
-335.863
-338.304
-336.488
-337.966
-336.766
-340.955
-334.252
-332.178
-335.970
-338.485
-333.040
-338.031
-335.110
-337.938
-337.532
-338.265
-337.874
-333.835
-339.497
-338.536
-337.580
-335.910
-336.557
-339.202
-340.120
-334.157
-339.476
-342.329
-334.534
-340.203
-336.907
-339.388
-339.790
-343.591
-334.849
-348.468
-341.114
-338.156
-336.274
-340.480
-347.372
-344.702
-343.252
-340.731
-338.603
-340.214
-339.558
-340.958
-339.547
-341.952
-340.895
-338.113
-337.979
-338.420
-338.553
-343.522
-338.762
-335.128
-332.960
-342.693
-336.959
-333.655
-344.282
-341.663
-337.423
-338.821
-332.569
-332.966
-339.418
-335.578
-329.466
-333.356
-335.892
-338.209
-339.666
-346.177
-338.449
-340.428
-336.240
-338.942
-331.436
-340.718
-333.438
-333.357
-338.784
-344.634
-338.656
-340.234
-342.628
-331.949
-335.468
-342.261
-337.728
-338.673
-339.944
-342.202
-347.601
-342.162
-336.457
-341.390
-337.422
-336.114
-350.546
-339.291
-340.643
-339.911
-343.437
-338.573
-339.569
-336.888
-340.932
-332.815
-337.747
-334.977
-342.788
-330.511
-335.079
-335.270
-341.544
-332.161
-338.602
-334.134
-337.226
-335.290
-338.652
-338.545
-333.334
-331.932
-338.981
-335.800
-343.681
-343.164
-335.521
-336.006
-342.887
-338.953
-338.173
-342.429
-343.869
-340.762
-347.320
-336.152
-341.405
-345.460
-344.014
-341.050
-339.232
-340.332
-342.993
-344.677
-342.501
-337.091
-342.246
-339.834
-340.844
-340.406
-337.805
-340.668
-337.464
-337.930
-337.672
-340.070
-347.742
-342.028
-343.292
-345.236
-340.519
-341.367
-336.746
-337.138
-338.452
-335.741
-336.116
-341.175
-339.507
-337.755
-343.521
-336.920
-337.502
-337.852
-336.062
-337.126
-341.361
-344.907
-337.355
-335.180
-338.645
-335.479
-339.263
-333.906
-340.310
-343.243
-335.316
-342.960
-339.380
-336.171
-345.910
-337.722
-335.728
-341.630
-338.890
-338.039
-346.980
-336.440
-338.034
-339.935
-339.751
-337.358
-335.992
-335.604
-334.109
-331.450
-334.156
-331.030
-341.931
-339.821
-341.446
-337.732
-338.285
-331.482
-340.449
-340.013
-335.125
-331.503
-341.421
-331.516
-338.323
-331.022
-333.626
-326.951
-342.111
-332.374
-331.676
-341.069
-345.470
-337.140
-338.250
-339.061
-336.641
-339.907
-342.154
-339.473
-336.342
-341.429
-334.255
-340.003
-335.787
-344.830
-345.660
-333.964
-340.513
-337.664
-337.460
-331.184
-331.662
-329.199
-338.007
-332.589
-335.704
-330.609
-334.490
-332.190
-340.169
-327.970
-334.354
-331.710
-340.589
-339.866
-333.763
-335.216
-339.929
-339.846
-342.473
-332.174
-337.771
-340.555
-345.019
-341.562
-337.212
-339.584
-339.565
-335.103
-336.930
-338.203
-336.561
-341.546
-340.527
-340.957
-329.758
-345.892
-337.580
-338.082
-333.932
-340.737
-335.106
-340.669
-338.962
-335.764
-337.007
-340.127
-338.985
-339.612
-338.638
-338.592
-329.876
-343.885
-332.098
-342.240
-332.440
-339.819
-337.010
-337.551
-337.274
-337.945
-338.200
-342.273
-333.396
-336.122
-342.068
-337.988
-342.386
-336.102
-341.143
-339.870
-334.012
-335.191
-340.393
-339.452
-339.993
-336.941
-333.110
-345.680
-338.226
-338.064
-340.087
-345.111
-339.916
-344.498
-344.745
-344.015
-338.233
-340.766
-346.394
-344.405
-340.408
-338.803
-343.877
-344.376
-343.588
-342.944
-347.700
-339.512
-346.964
-344.902
-342.893
-341.097
-337.778
-345.440
-337.962
-345.347
-346.790
-346.131
-341.546
-340.116
-343.540
-342.119
-342.486
-347.844
-334.971
-347.128
-341.191
-337.185
-336.127
-343.621
-342.866
-339.706
-341.146
-335.706
-331.863
-336.535
-341.620
-342.327
-341.164
-337.457
-337.080
-343.167
-335.117
-341.307
-339.861
-341.502
-338.208
-338.658
-339.922
-345.927
-334.834
-341.006
-335.728
-333.868
-340.209
-338.853
-335.084
-343.608
-344.191
-342.093
-341.666
-337.888
-334.401
-340.617
-336.785
-342.050
-342.529
-337.218
-331.461
-334.804
-338.335
-337.469
-341.324
-343.056
-337.597
-334.347
-337.963
-329.775
-333.342
-338.141
-338.066
-334.922
-335.091
-340.100
-339.766
-339.192
-340.395
-337.711
-332.824
-338.726
-332.862
-334.654
-333.453
-335.069
-336.109
-341.839
-335.165
-339.627
-329.676
-341.594
-341.275
-336.503
-331.920
-335.395
-341.289
-343.661
-336.325
-345.083
-335.306
-344.714
-339.081
-344.264
-335.529
-342.044
-329.852
-339.297
-333.002
-350.259
-332.168
-349.410
-337.485
-341.284
-336.900
-346.274
-338.171
-340.674
-337.186
