# Supplementary material for: A Fast and Efficient Approach for Genomic Selection with High-Density Markers
Source: G3 (Bethesda). 2012 Oct 1;2(10):1179–84. doi: 10.1534/g3.112.003822 (PMC3464110; doi:10.1534/g3.112.003822)
Supplement: Supporting Information [file supp_2.10.1179_FileS1.zip › Rep1_50/Rep18/Y3]

-342.219
-334.008
-343.947
-342.711
-340.867
-344.955
-335.583
-337.609
-336.624
-342.302
-340.793
-338.602
-339.769
-336.751
-336.753
-342.871
-343.452
-346.992
-340.034
-341.627
-337.508
-340.485
-338.354
-345.439
-334.342
-336.239
-343.456
-333.163
-344.053
-341.237
-341.839
-348.108
-341.678
-335.939
-343.148
-336.783
-341.920
-341.025
-341.544
-335.711
-339.368
-338.156
-344.857
-336.881
-340.962
-337.127
-339.932
-338.222
-336.457
-341.833
-329.268
-344.885
-335.299
-342.016
-343.332
-341.307
-339.620
-335.464
-336.868
-335.084
-336.338
-338.063
-339.397
-339.647
-340.250
-334.366
-336.985
-338.772
-343.192
-343.554
-340.236
-334.839
-338.752
-346.848
-339.999
-341.163
-339.552
-331.669
-342.116
-336.835
-343.908
-333.820
-339.976
-338.502
-338.371
-342.121
-339.086
-339.878
-341.625
-341.414
-336.247
-342.007
-337.142
-333.924
-346.200
-341.516
-333.836
-338.251
-334.412
-335.656
-337.861
-335.819
-336.011
-336.767
-342.110
-342.265
-342.979
-337.419
-336.184
-341.204
-339.964
-336.343
-343.373
-330.264
-326.748
-335.546
-348.473
-339.795
-335.384
-339.402
-342.495
-346.212
-333.112
-340.207
-343.010
-339.397
-341.316
-336.589
-345.507
-326.492
-341.482
-347.498
-336.726
-334.101
-340.221
-337.108
-340.174
-344.238
-333.040
-338.739
-342.688
-331.007
-339.501
-338.286
-340.391
-340.816
-334.781
-339.393
-335.874
-338.625
-340.586
-330.696
-352.056
-340.222
-331.313
-336.963
-342.866
-340.616
-336.634
-341.224
-335.764
-332.627
-339.384
-336.167
-341.990
-338.975
-338.828
-335.279
-335.840
-339.814
-342.557
-340.453
-340.751
-335.745
-337.378
-338.075
-339.146
-327.663
-341.741
-337.927
-333.392
-334.799
-336.919
-339.357
-328.958
-338.948
-334.758
-341.087
-341.846
-334.941
-339.385
-335.232
-328.975
-333.756
-334.541
-342.023
-343.591
-336.188
-337.475
-335.965
-332.326
-338.848
-335.436
-337.105
-343.763
-341.718
-331.238
-339.553
-346.417
-336.203
-347.650
-348.016
-347.327
-337.337
-337.616
-336.334
-338.643
-339.827
-342.669
-340.077
-333.091
-342.639
-335.619
-335.757
-329.543
-339.524
-337.249
-337.942
-341.110
-333.099
-337.809
-342.901
-350.306
-334.728
-339.350
-341.330
-339.026
-332.510
-335.348
-348.121
-342.957
-340.753
-338.705
-342.436
-337.943
-336.895
-335.666
-344.187
-338.843
-341.452
-339.693
-339.547
-338.454
-336.274
-341.723
-339.675
-342.929
-345.294
-328.875
-344.435
-335.359
-337.371
-341.531
-340.943
-345.563
-339.556
-336.571
-336.031
-330.579
-337.706
-332.831
-332.259
-336.502
-333.506
-342.715
-340.372
-341.127
-347.897
-338.961
-342.944
-334.449
-340.350
-343.932
-335.036
-343.171
-342.843
-339.132
-340.690
-340.167
-342.983
-338.997
-344.061
-344.653
-334.743
-349.925
-335.842
-342.509
-340.874
-335.372
-337.464
-338.937
-330.659
-334.422
-334.418
-338.414
-336.815
-338.088
-338.040
-338.118
-343.580
-325.973
-335.626
-345.749
-335.677
-338.562
-338.085
-339.957
-341.883
-338.828
-338.888
-334.073
-333.790
-336.790
-333.572
-340.550
-341.419
-341.766
-335.452
-340.643
-340.306
-342.273
-341.102
-342.910
-334.244
-343.779
-332.857
-339.620
-338.590
-329.733
-334.346
-344.914
-337.262
-336.809
-335.686
-331.936
-340.908
-341.857
-337.876
-338.865
-340.019
-336.254
-342.903
-336.541
-345.268
-333.587
-338.350
-337.997
-335.653
-343.456
-333.857
-341.233
-335.978
-342.011
-338.856
-334.686
-344.815
-336.968
-342.032
-344.628
-343.845
-342.551
-333.979
-341.691
-339.914
-340.115
-341.344
-342.785
-336.471
-343.259
-340.296
-342.546
-342.864
-338.541
-326.694
-337.458
-343.626
-339.340
-337.766
-330.896
-345.393
-332.803
-339.518
-337.799
-339.423
-341.486
-339.540
-331.720
-335.869
-338.515
-347.105
-348.816
-339.205
-340.589
-340.739
-341.681
-341.759
-336.050
-333.159
-344.164
-339.390
-341.314
-348.111
-330.564
-334.410
-338.322
-345.104
-338.238
-339.005
-329.995
-329.659
-338.149
-338.984
-338.582
-338.499
-337.468
-335.650
-343.437
-337.494
-341.844
-342.267
-342.420
-340.999
-340.494
-333.927
-344.194
-346.357
-342.101
-336.916
-340.826
-337.772
-338.568
-337.706
-336.777
-335.051
-352.322
-346.580
-338.033
-338.742
-338.599
-344.766
-341.290
-337.399
-339.606
-338.088
-337.723
-336.353
-342.573
-339.057
-333.961
-339.745
-337.677
-346.430
-339.756
-338.161
-337.933
-339.960
-342.865
-336.959
-334.921
-340.116
-343.021
-337.237
-334.385
-339.078
-343.528
-341.821
-343.603
-340.231
-338.921
-342.349
-341.815
-347.430
-339.119
-342.520
-340.809
-331.313
-342.775
-344.589
-333.412
-331.954
-343.122
-341.834
-340.587
-343.221
-343.277
-336.753
-336.892
-343.097
-341.889
-332.797
-340.210
-336.340
-337.613
-345.264
-337.514
-330.176
-341.148
-334.368
-336.259
-337.391
-333.623
-330.216
-344.540
-341.589
-344.606
-345.682
-338.905
-335.787
-329.789
-337.727
-340.993
-341.584
-337.543
-339.658
-332.373
-337.384
-337.747
-337.935
-345.021
-344.227
-338.165
-332.120
-346.730
-335.011
-344.888
-343.248
-337.165
-344.812
-336.399
-341.735
-340.850
-339.577
-344.549
-343.388
-336.318
-339.634
-342.856
-332.877
-339.513
-339.936
-335.060
-339.808
-339.934
-333.521
-345.109
-336.018
-341.108
-340.814
-338.132
-339.560
-342.276
-339.531
-334.404
-330.591
-336.406
-333.575
-341.415
-331.481
-336.790
-332.835
-342.013
-332.177
-339.921
-340.240
-345.047
-332.173
-342.839
-337.678
-343.203
-345.706
-339.424
-340.453
-337.702
-337.032
-347.226
-340.958
-335.306
-340.366
-337.650
-336.710
-340.328
-342.321
-331.473
-337.289
-345.148
-338.064
-336.443
-336.874
-338.744
-340.519
-337.716
-337.955
-344.971
-335.389
-343.497
-338.979
-340.388
-343.791
-343.003
-338.150
-338.429
-344.213
-336.675
-336.223
-335.240
-337.669
-346.205
-341.452
-335.813
-336.530
-343.316
-341.159
-339.950
-344.898
-345.419
-335.041
-342.056
-340.338
-339.181
-340.270
-342.145
-337.833
-342.029
-348.895
-346.816
-342.814
-339.497
-338.713
-347.532
-342.727
-337.432
-333.334
-337.266
-337.619
-334.394
-342.056
-337.417
-340.093
-333.877
-338.814
-332.617
-336.991
-337.980
-335.971
-333.892
-344.306
-344.498
-338.831
-338.782
-338.436
-343.558
-336.911
-344.201
-344.989
-339.847
-336.193
-345.556
-338.422
-333.466
-343.424
-336.727
-338.096
-339.104
-336.810
-339.273
-341.269
-335.041
-337.869
-337.245
-335.333
-342.806
-337.045
-339.717
-338.064
-350.300
-342.619
-339.560
-336.749
-339.839
-343.603
-341.276
-342.213
-338.073
-338.695
-338.290
-337.247
-342.595
-341.772
-345.257
-340.808
-336.034
-338.444
-338.922
-335.176
-334.734
-336.605
-339.233
-339.234
-332.792
-342.182
-336.337
-340.455
-339.250
-338.375
-334.637
-335.450
-339.821
-343.604
-345.693
-339.738
-338.016
-334.036
-342.743
-335.798
-343.852
-339.597
-335.492
-337.643
-344.792
-340.274
-338.970
-341.777
-336.962
-338.010
-341.381
-342.611
-340.474
-340.941
-333.968
-341.173
-340.414
-330.194
-343.664
-344.288
-338.612
-343.284
-334.386
-339.899
-340.990
-342.490
-340.146
-341.838
-330.357
-335.383
-334.903
-333.601
-344.903
-336.671
-342.648
-345.272
-334.540
-336.090
-331.559
-339.527
-339.918
-335.354
-346.545
-337.463
-337.822
-343.757
-343.908
-336.184
-335.711
-335.290
-348.082
-343.212
-348.162
-347.220
-332.241
-348.505
-343.939
-342.084
-350.004
-344.205
-337.707
-329.259
-336.731
-344.382
-335.548
-336.334
-342.911
-335.119
-333.834
-337.342
-339.937
-338.596
-338.447
-336.170
-335.100
-337.476
-338.740
-335.229
-347.427
-335.494
-343.595
-342.272
-330.358
-336.727
-342.584
-346.266
-335.602
-339.960
-334.695
-331.442
-333.645
-341.042
-339.119
-344.622
-340.157
-342.022
-343.364
-347.431
-344.701
-342.715
-338.977
-341.811
-341.879
-338.603
-339.241
-337.862
-336.065
-338.106
-338.616
-337.297
-349.937
-338.329
-346.162
-342.935
-339.348
-342.452
-341.517
-337.825
-334.755
-335.611
-339.895
-335.967
-343.818
-333.868
-344.628
-343.198
-339.190
-332.652
-338.760
-338.509
-341.932
-348.858
-346.754
-347.425
-339.051
-336.257
-338.748
-340.436
-340.515
-343.526
-341.116
-331.931
-342.052
-345.405
-334.520
-337.840
-341.017
-342.021
-336.542
-339.162
-344.498
-341.391
-331.993
-338.082
-345.320
-330.710
-333.378
-341.585
-341.665
-337.822
-347.731
-341.867
-335.085
-338.822
-335.854
-336.950
-344.936
-343.379
-338.831
-326.820
-336.302
-342.114
-334.017
-348.231
-340.526
-335.328
-340.005
-345.859
-343.005
-335.395
-336.883
-337.667
-337.442
-343.520
-338.288
-333.004
-327.788
-343.036
-341.963
-335.137
-340.026
-337.831
-345.151
-335.864
-334.307
-338.439
-340.980
-341.857
-333.056
-338.149
-339.768
-337.229
-345.090
-335.190
-337.891
-340.135
-337.215
-336.903
-343.714
-341.083
-337.545
-345.119
-337.743
-333.243
-334.778
-341.204
-333.158
-335.192
-342.311
-335.200
-343.642
-336.897
-340.705
-341.914
-343.029
-336.716
-338.603
-342.410
-336.855
-336.158
-336.194
-345.802
-339.190
-337.047
-332.474
-336.790
-335.793
-336.077
-336.696
-339.052
-339.971
-336.215
-337.949
-342.493
-336.664
-341.829
-345.546
-332.710
-342.081
-344.977
-341.502
-337.958
-342.008
-336.603
-342.545
-334.626
-339.999
-341.303
-334.853
-344.516
-336.345
-339.035
-343.376
-338.520
-342.332
-342.810
-334.614
-336.710
-345.034
-346.183
-341.298
-339.874
-342.333
-342.641
-340.113
-342.016
-343.760
-342.996
-339.100
-344.515
-330.833
-345.124
-342.857
-335.371
-345.414
-339.114
-339.326
-332.447
-339.566
-342.633
-336.566
-334.988
-339.032
-335.797
-339.617
-335.163
-346.726
-342.614
-336.003
-344.721
-340.674
-344.734
-344.429
-344.934
-344.753
-342.485
-336.987
-331.620
-335.714
-332.849
-339.985
-335.627
-341.601
-340.194
-339.421
-339.992
-340.517
-337.717
-337.775
-343.162
-336.590
-342.055
-333.894
-333.794
-338.258
-337.924
-342.416
-336.454
-338.369
-339.543
-337.518
-341.912
-340.470
-341.914
-341.281
-338.311
-343.536
-343.478
-341.219
-339.696
-338.976
-339.257
-341.711
-340.314
-343.119
-335.529
-328.603
-337.887
-337.084
-334.886
-341.511
-340.079
-340.374
-333.946
-345.462
-341.742
-337.857
-336.645
-347.153
-338.991
-341.307
-340.874
-343.141
-335.531
-339.785
-340.002
-340.615
-343.720
-336.862
-334.408
-342.521
-335.608
-340.283
-343.609
-340.725
-336.732
-342.973
-343.017
-339.989
-335.871
-331.706
-341.429
-337.817
-341.510
-334.154
-339.474
-340.250
-340.328
-331.674
-343.435
-343.287
-345.768
-334.687
-339.804
-339.965
-334.395
-329.945
-335.420
-342.817
-334.868
-337.688
-338.999
-337.761
-344.270
-341.509
-331.360
-329.781
-340.508
-336.647
-341.039
-326.622
-335.133
-336.467
-341.875
-341.459
-336.802
-347.790
-345.805
-342.835
-335.577
-339.962
-340.652
-341.175
-334.279
-341.812
-335.232
-338.919
-341.630
-334.773
-333.036
-335.301
-347.350
-340.871
-339.895
-330.811
-337.216
-340.182
-339.672
-336.051
-341.762
-337.943
-333.129
-334.015
-349.565
-339.107
-339.551
-334.055
-337.398
-345.536
-338.335
-346.304
-342.124
-338.155
-338.286
-348.823
-334.688
-342.434
-343.970
-338.557
-332.551
-340.074
-343.637
-350.580
-338.721
-335.584
-341.886
-336.042
-333.633
-338.283
-344.884
-339.819
-345.080
-333.556
-338.851
-341.210
-340.265
-339.681
-337.700
-338.451
-344.197
-334.352
-344.755
-335.004
-330.439
-339.857
-343.437
-339.335
-343.511
-335.630
-341.940
-341.197
-333.040
-337.106
-340.844
-341.464
-340.796
-341.323
-343.026
-342.025
-336.634
-345.714
-343.073
-334.590
-338.469
-336.508
-347.169
-337.427
-333.640
-335.302
-338.911
-335.072
-336.881
-339.323
-340.173
-341.773
-341.487
-334.634
-336.910
-337.343
-338.914
-342.132
-339.405
-341.592
-346.070
-339.257
-341.615
-336.572
-342.025
-340.601
-342.641
-338.713
-334.738
-342.674
-337.837
-334.469
-342.509
-338.830
-336.455
-344.102
-335.230
-335.352
-339.200
-344.673
-341.557
-344.539
-340.486
-343.778
-342.364
-338.718
-341.624
-338.260
-334.138
-337.810
-343.147
-341.798
-343.025
-343.137
-342.127
-341.212
-338.533
-341.571
-332.206
-338.387
-339.808
-347.898
-332.991
-339.889
-336.113
-337.618
-330.751
-337.410
-342.992
-342.079
-334.916
-343.376
-343.836
-335.374
-339.288
-336.257
-332.974
-341.408
-341.422
-350.008
-340.541
-344.518
-339.098
-341.259
-341.527
-338.240
-336.205
-335.837
-344.558
-338.598
-332.655
-344.352
-331.535
-338.195
-338.862
-332.650
-332.079
-344.339
-339.602
-343.664
-342.878
-344.643
-333.807
-337.735
-338.335
-338.571
-340.493
-333.119
-338.547
-338.757
-341.165
-340.130
-334.560
-339.831
-344.534
-336.777
-331.164
-344.469
-344.553
-343.491
-339.388
-342.370
-335.283
-346.079
-337.086
-336.236
-341.741
-342.758
-343.996
-350.414
-339.981
-341.007
-341.872
-334.091
-343.404
-339.638
-341.970
-340.607
-339.568
-343.000
-342.152
-343.493
-343.263
-342.559
-341.563
-336.739
-335.832
-339.279
-335.345
-348.445
-336.905
-341.229
-330.383
-337.115
-343.873
-334.798
-339.812
-341.366
-337.845
-337.599
-339.000
-338.700
-333.862
-339.811
-337.259
-343.261
-339.565
-341.198
-350.941
-345.933
-346.404
-332.378
-335.454
-343.742
-341.037
-332.641
-341.154
-345.804
-341.067
-341.092
-337.904
-342.885
-337.665
-339.284
-341.209
-343.767
-337.427
-338.191
-343.301
-338.540
-340.523
-335.777
-337.267
-335.394
-334.261
-344.196
-342.008
-337.558
-344.999
-341.416
-343.553
-345.645
-340.056
-339.686
-340.997
-334.766
-345.799
-337.496
-338.647
-338.755
-338.326
-342.307
-337.424
-342.071
-343.841
-334.339
-337.331
-340.752
-331.967
-343.668
-341.278
-337.164
-339.731
-335.522
-341.251
-341.890
-344.509
-346.144
-342.150
-346.655
-333.593
-335.606
-337.168
-338.767
-338.657
-334.593
-340.801
-341.495
-346.212
-341.421
-340.628
-339.105
-339.330
-339.251
-343.442
-344.040
-339.257
-337.612
-342.861
-342.889
-340.551
-334.359
-338.015
-336.161
-343.313
-336.305
-344.076
-343.066
-342.831
-339.290
-343.012
-343.167
-344.083
-343.383
-337.770
-339.653
-348.398
-343.009
-338.608
-328.108
-339.783
-337.037
-334.811
-345.530
-342.605
-339.398
-340.541
-337.592
-338.159
-342.496
-340.544
-337.927
-336.389
-335.844
-339.855
-341.767
-337.398
-338.375
-338.814
-336.144
-339.216
-336.090
-342.739
-333.028
-335.639
-341.173
-340.736
-328.916
-336.443
-340.746
-343.495
-342.955
-337.386
-339.000
-338.547
-342.953
-340.363
-344.679
-344.082
-338.207
-339.390
-329.565
-337.087
-336.527
-339.420
-343.776
-343.152
-340.145
-338.232
-333.862
-342.384
-339.110
-341.833
-342.844
-341.037
-339.181
-336.869
-333.693
-338.109
-344.684
-343.727
-340.208
-334.694
-337.569
-336.146
-333.636
-340.294
-340.584
-343.152
-338.108
-342.248
-339.905
-346.874
-335.959
-338.693
-338.359
-333.273
-339.735
-339.686
-334.858
-336.559
-331.287
-339.332
-332.043
-338.999
-338.841
-333.804
-342.461
-344.488
-339.174
-340.968
-339.560
-342.242
-341.532
-341.105
-336.118
-342.987
-341.612
-337.286
-342.486
-339.828
-340.152
-344.782
-337.063
-344.842
-338.710
-341.251
-336.424
-336.823
-335.764
-332.601
-337.211
-329.453
-331.713
-345.427
-337.444
-345.163
-344.176
-342.506
-337.969
-344.364
-337.074
-340.575
-341.067
-336.553
-335.665
-347.567
-337.539
-335.923
-332.763
-334.919
-344.592
-332.387
-341.221
-338.476
-337.762
-345.104
-340.803
-340.556
-339.999
-344.046
-340.653
-334.661
-345.685
-338.171
-343.542
-343.727
-342.454
-342.152
-340.336
-339.106
-338.129
-342.379
-336.640
-328.280
-339.282
-336.958
-339.271
-336.234
-336.061
-338.415
-334.608
-337.977
-345.021
-338.686
-344.154
-340.732
-342.461
-342.938
-342.242
-342.273
-335.088
-339.443
-342.425
-332.145
-333.468
-336.657
-342.516
-345.074
-343.566
-343.349
-338.802
-342.165
-338.874
-341.566
-335.263
-339.023
-344.877
-329.786
-337.736
-339.677
-336.626
-336.957
-344.663
-334.527
-333.854
-345.966
-348.278
-344.594
-344.012
-344.133
-339.646
-336.644
-341.134
-340.974
-339.887
-340.667
-341.483
-338.647
-346.914
-337.667
-344.592
-340.428
-337.081
-340.750
-339.712
-336.483
-337.923
-336.544
-336.323
-342.691
-339.531
-343.686
-339.515
-336.124
-333.196
-345.703
-331.694
-334.286
-331.131
-341.931
-339.214
-344.278
-344.383
-342.883
-348.585
-348.821
-340.393
-340.494
-337.767
-341.621
-334.281
-343.984
-344.062
-334.194
-346.219
-345.430
-335.506
-340.515
-344.571
-344.410
-341.377
-333.214
-335.388
-337.459
-344.549
-343.390
-338.631
-334.103
-332.221
-340.504
-335.193
-340.912
-342.518
-344.116
-342.297
-340.383
-335.286
-338.888
-335.008
-339.284
-338.895
-347.485
-337.982
-334.940
-339.441
-340.647
-335.850
-344.206
-336.372
-337.443
-330.637
-333.231
-343.736
-346.017
-335.206
-343.932
-341.081
-335.576
-341.407
-345.040
-342.304
-343.189
-345.504
-346.974
-331.639
-339.431
-331.377
-342.716
-340.591
-341.292
-349.106
-335.134
-347.403
-340.879
-340.226
-342.607
-343.390
-345.915
-347.023
-337.665
-340.121
-339.953
-342.999
-347.512
-338.498
-337.660
-339.838
-343.160
-339.115
-335.324
-342.665
-340.588
-331.846
-339.535
-345.705
-344.823
-339.316
-341.713
-335.953
-344.348
-340.800
-338.992
-334.049
-337.629
-331.091
-337.532
-343.161
-348.512
-341.728
-338.685
-339.940
-342.779
-341.654
-337.179
-342.602
-344.396
-336.269
-337.095
-344.067
-341.158
-348.004
-342.809
-332.722
-343.946
-343.473
-339.782
-346.982
-337.044
-336.406
-329.146
-340.066
-336.220
-337.544
-336.382
-342.659
-338.979
-331.612
-333.285
-341.513
-334.829
-339.301
-336.878
-338.151
-336.838
-345.746
-335.638
-335.978
-336.399
-343.464
-338.286
-337.182
-341.422
-348.200
-348.508
-341.306
-341.338
-340.451
-336.003
-342.168
-343.951
-340.891
-338.882
-334.253
-342.162
-330.834
-341.547
-340.503
-339.563
-327.831
-340.354
-349.322
-343.909
-337.057
-342.024
-335.017
-333.533
-341.119
-339.268
-347.059
-336.744
-337.009
-343.511
-340.986
-339.946
-345.601
-348.396
-340.115
-328.379
-338.982
-340.249
-341.266
-341.656
-344.356
-334.934
-338.843
-337.286
-338.228
-342.230
-340.890
-343.689
-340.915
-340.150
-343.968
-337.117
-340.576
-337.785
-335.865
-339.760
-342.495
-336.965
-336.427
-337.682
-345.295
-342.222
-335.585
-339.180
-340.420
-339.557
-335.665
-338.490
-341.906
-335.274
-334.650
-335.693
-343.811
-339.700
-342.956
-346.273
-330.557
-336.788
-337.094
-347.148
-339.897
-345.149
-340.183
-345.870
-341.236
-339.367
-331.612
-338.573
-338.789
-336.049
-342.096
-347.135
-338.086
-337.010
-340.842
-338.293
-338.309
-341.600
-340.640
-338.091
-334.447
-333.175
-336.437
-337.894
-347.619
-347.255
-340.256
-341.778
-341.250
-342.074
-332.914
-339.016
-340.565
-337.622
-334.618
-336.602
-339.475
-341.382
-339.180
-338.095
