# Supplementary material for: A Fast and Efficient Approach for Genomic Selection with High-Density Markers
Source: G3 (Bethesda). 2012 Oct 1;2(10):1179–84. doi: 10.1534/g3.112.003822 (PMC3464110; doi:10.1534/g3.112.003822)
Supplement: Supporting Information [file supp_2.10.1179_FileS1.zip › Rep1_50/Rep18/Y4]

-343.395
-341.246
-344.148
-333.837
-341.261
-334.803
-341.003
-342.868
-338.521
-336.559
-336.585
-340.112
-343.547
-340.549
-337.206
-334.092
-342.796
-339.416
-339.328
-341.668
-338.955
-333.897
-332.866
-343.525
-337.436
-335.264
-342.974
-341.795
-341.646
-348.084
-336.089
-340.662
-341.553
-343.411
-333.373
-339.263
-344.912
-345.025
-343.126
-333.782
-338.240
-341.569
-342.267
-334.990
-331.767
-331.449
-344.460
-346.486
-340.195
-344.267
-332.614
-336.457
-338.427
-334.400
-335.437
-341.538
-342.166
-342.489
-344.499
-344.188
-344.302
-346.378
-337.763
-338.851
-337.879
-341.880
-338.406
-338.138
-341.186
-341.492
-347.467
-344.377
-336.187
-332.297
-337.930
-334.432
-342.902
-343.938
-340.856
-333.430
-344.484
-340.172
-337.602
-340.656
-340.498
-340.064
-338.075
-343.170
-344.359
-342.329
-331.114
-332.761
-332.584
-342.520
-341.366
-339.322
-334.786
-336.418
-340.608
-336.906
-338.988
-341.476
-333.476
-340.954
-332.652
-338.186
-342.964
-337.382
-340.318
-338.890
-344.538
-340.517
-336.763
-335.688
-337.425
-339.998
-335.971
-342.399
-345.345
-337.800
-335.556
-339.797
-340.766
-342.365
-339.429
-336.527
-341.720
-339.587
-335.297
-343.486
-340.692
-334.766
-333.555
-343.658
-334.600
-332.441
-340.818
-340.342
-339.145
-340.761
-340.914
-342.656
-341.621
-338.266
-339.047
-342.555
-336.959
-342.872
-343.664
-340.166
-338.399
-339.469
-343.183
-338.252
-343.579
-334.847
-342.755
-339.186
-334.345
-338.970
-334.610
-335.326
-338.472
-337.260
-340.171
-336.561
-336.462
-347.414
-347.084
-343.701
-337.505
-348.802
-337.511
-337.538
-344.347
-345.125
-345.752
-340.389
-346.113
-338.303
-340.544
-336.479
-338.347
-337.748
-340.918
-340.558
-340.575
-337.975
-345.634
-345.826
-341.450
-337.246
-337.125
-343.702
-334.631
-335.531
-343.809
-340.317
-342.999
-337.620
-331.321
-339.103
-340.004
-335.879
-338.784
-338.162
-328.054
-345.099
-337.700
-340.456
-339.632
-346.530
-345.812
-339.928
-337.801
-345.840
-337.520
-342.779
-342.990
-333.262
-337.760
-334.842
-338.237
-340.178
-345.389
-340.633
-340.259
-337.494
-333.369
-342.431
-340.209
-345.632
-339.955
-339.106
-337.498
-331.956
-343.140
-347.582
-338.698
-345.802
-339.745
-345.989
-331.660
-339.398
-347.306
-341.144
-338.175
-341.140
-342.418
-335.934
-335.020
-340.492
-343.889
-337.976
-346.109
-347.856
-342.857
-338.732
-336.334
-340.236
-339.468
-338.283
-340.109
-341.996
-341.537
-340.929
-332.719
-339.318
-346.637
-336.067
-330.478
-337.423
-341.662
-336.892
-342.568
-339.743
-350.428
-339.690
-335.074
-337.942
-339.966
-337.871
-341.733
-339.648
-342.672
-350.512
-340.549
-336.480
-341.313
-339.291
-337.902
-336.165
-338.053
-342.179
-339.791
-333.627
-347.626
-339.516
-340.096
-338.162
-339.718
-337.633
-338.586
-339.973
-343.913
-344.296
-340.186
-337.800
-344.812
-343.473
-343.165
-340.247
-338.421
-344.972
-346.895
-338.433
-337.072
-337.279
-341.071
-345.284
-340.002
-338.665
-337.999
-338.845
-340.474
-345.022
-342.040
-338.072
-343.009
-339.537
-338.130
-343.839
-336.887
-336.438
-335.620
-334.675
-340.268
-337.973
-344.245
-341.989
-339.152
-329.783
-342.712
-337.754
-343.466
-338.114
-339.214
-336.706
-344.801
-339.741
-334.784
-341.156
-336.333
-348.278
-342.266
-343.123
-341.930
-337.168
-342.524
-343.541
-339.762
-341.349
-337.864
-338.183
-335.803
-336.820
-342.789
-336.358
-341.546
-337.586
-341.546
-337.247
-332.815
-337.810
-337.026
-335.576
-336.811
-335.231
-335.396
-340.743
-339.143
-341.127
-333.078
-337.913
-340.527
-341.061
-338.766
-341.586
-337.644
-345.468
-334.118
-338.889
-340.389
-333.731
-337.124
-333.334
-341.153
-342.216
-338.080
-343.250
-334.762
-336.618
-342.905
-338.207
-338.390
-336.431
-337.171
-341.693
-344.373
-337.520
-346.093
-336.877
-342.900
-337.041
-332.370
-335.615
-336.516
-339.861
-336.242
-338.305
-331.689
-335.723
-342.029
-342.492
-335.413
-344.065
-339.841
-341.415
-344.661
-338.730
-342.302
-337.460
-343.694
-338.977
-332.487
-340.377
-336.808
-339.582
-335.676
-339.564
-338.993
-347.376
-338.102
-335.949
-340.920
-344.394
-348.115
-342.197
-336.762
-341.144
-340.567
-339.053
-340.562
-338.128
-341.828
-330.296
-340.070
-345.597
-340.937
-333.457
-339.947
-333.292
-343.139
-346.120
-338.625
-340.249
-336.974
-342.949
-340.809
-335.568
-338.915
-337.268
-342.103
-345.437
-342.039
-338.501
-339.467
-338.168
-342.297
-338.601
-343.161
-342.444
-343.396
-338.242
-334.763
-342.245
-344.478
-346.452
-331.172
-339.389
-339.481
-344.194
-346.174
-343.472
-339.706
-336.626
-345.345
-337.360
-340.496
-333.964
-333.369
-339.367
-337.533
-345.484
-332.635
-339.610
-338.354
-338.345
-350.110
-344.395
-329.713
-340.687
-335.942
-344.645
-337.060
-341.788
-346.188
-346.537
-335.897
-339.424
-341.208
-340.965
-338.239
-338.990
-337.866
-337.292
-338.402
-346.468
-332.991
-339.896
-344.524
-343.517
-339.910
-340.855
-333.842
-343.504
-339.607
-346.580
-348.445
-339.241
-330.679
-335.746
-326.548
-338.434
-336.433
-335.052
-340.769
-340.892
-337.544
-336.966
-337.627
-338.110
-343.482
-336.337
-338.001
-332.713
-340.024
-340.034
-336.394
-346.669
-338.790
-336.653
-336.492
-342.920
-341.830
-332.031
-341.386
-339.842
-346.917
-343.520
-337.731
-338.653
-343.111
-334.211
-337.022
-335.012
-334.563
-337.084
-335.101
-337.807
-343.351
-344.190
-341.007
-338.995
-343.248
-339.370
-332.222
-344.813
-336.508
-338.637
-341.467
-342.477
-340.916
-339.553
-332.269
-344.858
-341.350
-339.183
-342.428
-342.421
-332.977
-339.361
-339.056
-337.228
-334.367
-336.717
-334.017
-345.416
-335.902
-334.367
-338.077
-330.483
-340.412
-334.157
-339.169
-342.430
-346.810
-342.160
-343.126
-342.028
-333.295
-334.823
-342.498
-338.208
-350.435
-341.508
-339.559
-341.736
-342.236
-336.817
-338.457
-343.028
-335.602
-334.013
-339.332
-340.979
-337.748
-332.620
-336.464
-337.751
-339.396
-335.262
-344.161
-341.014
-337.296
-334.848
-339.995
-338.321
-339.918
-336.237
-336.626
-336.101
-344.407
-342.785
-341.169
-337.157
-333.367
-330.523
-337.303
-338.884
-330.246
-337.404
-335.949
-343.918
-337.572
-338.865
-338.428
-336.610
-329.524
-339.249
-339.487
-335.460
-337.670
-338.545
-342.975
-340.225
-337.348
-341.232
-334.833
-334.731
-341.807
-333.855
-340.031
-344.177
-337.732
-338.229
-339.769
-339.391
-334.287
-345.037
-347.728
-340.211
-336.843
-334.621
-341.275
-335.509
-342.099
-342.228
-341.508
-341.063
-340.342
-340.903
-343.048
-347.715
-333.985
-336.445
-338.574
-337.456
-332.700
-336.715
-331.799
-342.596
-339.839
-341.857
-345.351
-334.363
-341.131
-340.913
-336.809
-337.569
-338.130
-336.396
-339.667
-343.504
-345.307
-343.507
-342.527
-339.657
-337.674
-341.696
-342.187
-331.277
-338.522
-339.855
-339.461
-337.172
-349.311
-339.814
-337.937
-337.699
-347.460
-337.586
-338.948
-331.446
-328.047
-335.152
-343.313
-339.979
-343.729
-343.416
-339.537
-339.593
-348.170
-341.320
-349.790
-335.832
-342.024
-337.956
-339.921
-341.774
-339.810
-338.984
-339.458
-333.314
-339.324
-332.061
-350.308
-338.814
-337.349
-334.889
-335.123
-334.994
-343.332
-345.548
-335.746
-335.293
-340.195
-344.397
-337.146
-339.299
-341.643
-333.575
-344.548
-345.282
-338.846
-332.121
-339.954
-341.607
-352.046
-344.997
-335.684
-335.161
-336.767
-341.979
-341.093
-334.777
-339.465
-335.520
-339.961
-337.001
-341.506
-337.412
-343.745
-343.957
-347.742
-337.807
-343.342
-340.036
-337.348
-340.862
-333.159
-339.186
-340.715
-339.884
-339.907
-336.604
-337.386
-339.162
-342.842
-346.896
-335.772
-339.166
-342.387
-344.952
-338.860
-344.934
-344.467
-343.898
-338.490
-341.716
-334.361
-342.543
-346.024
-344.055
-342.158
-337.004
-338.447
-336.379
-340.706
-343.978
-337.272
-343.756
-339.121
-342.031
-345.936
-339.096
-338.039
-339.330
-339.572
-339.416
-339.677
-340.716
-335.359
-339.322
-338.651
-335.905
-339.883
-343.474
-345.120
-340.376
-334.129
-339.002
-334.169
-339.653
-343.345
-340.567
-343.532
-340.547
-336.594
-335.638
-337.177
-326.839
-343.981
-342.778
-337.869
-346.079
-340.842
-345.469
-342.250
-343.867
-343.307
-338.294
-337.635
-338.121
-339.888
-335.795
-341.748
-337.209
-340.966
-339.096
-333.754
-339.432
-342.697
-335.777
-339.828
-348.245
-339.342
-333.366
-338.950
-343.074
-340.781
-338.249
-345.850
-347.335
-335.165
-332.909
-341.684
-332.669
-335.937
-332.386
-339.161
-337.603
-347.667
-337.505
-343.019
-339.720
-333.043
-342.292
-350.823
-343.376
-347.597
-341.920
-332.169
-341.203
-337.263
-334.430
-334.132
-339.955
-343.751
-336.066
-343.688
-334.388
-338.202
-337.951
-343.509
-337.796
-340.747
-344.894
-346.618
-346.735
-340.749
-343.342
-336.054
-341.718
-337.893
-343.792
-336.155
-344.794
-341.317
-333.845
-332.238
-341.796
-340.161
-339.998
-338.778
-336.949
-345.456
-336.632
-337.030
-340.338
-344.362
-338.176
-340.930
-337.664
-331.350
-332.212
-343.611
-335.241
-350.560
-340.686
-330.748
-341.135
-338.524
-339.321
-333.789
-341.594
-331.814
-337.058
-344.610
-339.833
-338.913
-348.844
-339.895
-340.001
-333.392
-341.648
-344.768
-341.623
-337.493
-337.235
-338.809
-341.722
-347.008
-345.763
-342.229
-335.440
-343.765
-349.166
-343.880
-341.933
-344.222
-339.617
-340.707
-341.812
-335.620
-341.852
-342.501
-349.339
-342.502
-340.669
-342.664
-342.950
-341.174
-339.517
-336.050
-336.605
-347.101
-337.965
-348.167
-335.305
-334.796
-338.857
-337.098
-343.979
-334.586
-346.214
-342.253
-337.253
-340.512
-343.496
-336.756
-329.685
-339.869
-333.407
-343.991
-342.038
-335.608
-342.634
-343.136
-341.681
-350.182
-344.194
-335.848
-337.270
-341.948
-341.160
-339.953
-347.555
-345.778
-334.493
-338.606
-335.408
-336.561
-342.590
-342.609
-344.036
-336.754
-342.000
-338.828
-339.244
-342.457
-344.793
-338.739
-340.053
-343.138
-334.889
-332.631
-332.309
-336.130
-341.520
-335.940
-336.303
-329.158
-339.757
-342.063
-330.552
-340.236
-339.679
-337.380
-334.096
-342.588
-339.571
-339.776
-336.981
-335.119
-341.886
-334.083
-338.373
-343.499
-343.477
-334.409
-335.478
-336.961
-336.528
-338.201
-340.255
-342.778
-345.458
-341.887
-342.215
-340.427
-340.279
-338.597
-338.763
-338.704
-344.525
-344.777
-343.419
-343.642
-335.925
-338.327
-339.890
-348.830
-338.415
-330.055
-334.795
-341.404
-346.067
-337.718
-338.902
-337.679
-337.629
-331.214
-339.229
-336.035
-339.125
-337.703
-345.062
-336.714
-338.571
-345.353
-330.943
-345.144
-335.904
-337.064
-338.049
-345.346
-344.982
-332.909
-342.782
-344.283
-345.083
-339.319
-336.784
-332.261
-329.766
-334.490
-335.956
-341.924
-339.629
-336.798
-337.633
-338.764
-336.869
-329.816
-340.208
-342.229
-337.695
-335.818
-340.751
-339.676
-339.201
-333.274
-333.713
-337.433
-334.019
-337.257
-339.810
-345.986
-341.770
-340.511
-339.539
-337.136
-330.585
-335.289
-347.273
-334.896
-339.866
-338.710
-338.257
-340.427
-342.008
-341.494
-336.902
-333.940
-333.237
-339.527
-327.445
-344.452
-349.808
-343.749
-347.752
-341.484
-340.296
-332.811
-338.180
-334.844
-345.773
-349.557
-338.887
-344.608
-338.964
-342.125
-329.361
-332.386
-342.164
-336.732
-339.535
-332.649
-336.163
-338.147
-336.733
-322.141
-330.899
-347.614
-338.171
-341.819
-341.131
-342.373
-340.287
-335.568
-338.677
-340.711
-335.296
-329.615
-346.177
-346.698
-339.038
-341.390
-340.734
-340.530
-334.909
-338.232
-338.915
-329.016
-341.228
-333.928
-340.845
-342.076
-341.810
-335.103
-341.339
-338.459
-340.751
-336.914
-334.384
-340.186
-340.809
-337.769
-337.339
-347.679
-338.682
-331.906
-348.495
-339.037
-337.619
-335.029
-338.462
-340.464
-340.653
-338.998
-336.501
-333.769
-340.178
-343.563
-343.060
-347.679
-339.226
-344.290
-341.135
-338.239
-344.125
-332.612
-336.099
-339.470
-337.415
-335.573
-344.674
-342.386
-339.297
-345.687
-339.813
-337.964
-340.067
-340.308
-337.516
-339.234
-338.506
-341.451
-339.631
-344.501
-333.822
-340.142
-338.975
-335.264
-334.684
-341.344
-336.645
-341.174
-343.738
-342.062
-332.972
-346.031
-351.212
-339.324
-338.975
-343.029
-341.134
-338.703
-343.385
-342.510
-338.639
-347.574
-335.150
-334.469
-338.315
-344.542
-341.309
-345.119
-339.488
-333.412
-339.747
-341.496
-335.818
-344.015
-342.454
-335.677
-339.308
-340.184
-333.058
-340.483
-340.406
-338.558
-341.381
-341.691
-341.279
-337.997
-342.434
-336.353
-334.247
-337.231
-337.175
-345.740
-340.510
-334.773
-345.015
-335.680
-339.820
-339.494
-336.417
-337.962
-337.938
-329.306
-333.906
-340.039
-337.308
-334.948
-343.038
-338.338
-343.063
-329.509
-332.473
-343.997
-344.066
-342.626
-338.994
-342.213
-338.175
-344.477
-339.817
-347.003
-343.229
-345.944
-344.849
-343.847
-344.029
-336.708
-344.854
-341.874
-333.717
-326.811
-343.097
-336.738
-338.680
-336.227
-333.733
-337.732
-336.707
-336.050
-339.233
-337.169
-344.609
-340.272
-341.948
-332.656
-332.818
-338.302
-339.337
-335.971
-336.020
-346.115
-335.591
-340.200
-340.619
-337.752
-338.170
-339.988
-341.299
-339.883
-339.802
-340.543
-333.839
-340.635
-331.514
-338.899
-334.971
-335.458
-342.357
-338.815
-339.202
-342.546
-343.177
-330.623
-335.657
-339.136
-340.906
-344.037
-338.557
-338.400
-336.871
-343.866
-337.110
-338.101
-334.339
-345.309
-334.330
-344.706
-344.342
-335.899
-335.007
-335.046
-335.741
-335.544
-339.476
-341.764
-338.786
-340.057
-346.255
-336.803
-329.556
-338.674
-341.976
-334.342
-335.684
-336.518
-337.535
-336.486
-334.311
-332.429
-331.507
-338.978
-335.399
-337.904
-341.159
-340.314
-340.155
-342.871
-344.483
-337.459
-335.429
-340.169
-337.101
-344.012
-341.337
-346.175
-340.613
-345.078
-340.801
-348.135
-342.519
-340.086
-341.159
-339.986
-336.788
-333.528
-339.587
-342.341
-341.140
-336.150
-346.007
-339.126
-337.332
-343.352
-343.981
-337.787
-338.471
-336.287
-337.107
-328.830
-342.472
-336.664
-338.849
-341.838
-338.695
-335.840
-337.377
-340.277
-337.493
-329.326
-335.663
-347.337
-344.410
-343.205
-344.746
-346.017
-339.580
-346.377
-333.052
-336.469
-338.439
-339.345
-342.913
-334.443
-341.231
-334.247
-342.349
-342.848
-340.857
-340.751
-337.010
-336.902
-347.858
-345.912
-335.670
-338.066
-339.049
-336.947
-343.670
-337.375
-342.992
-342.875
-339.030
-338.630
-344.152
-341.621
-342.664
-337.671
-333.993
-336.532
-341.527
-340.933
-341.460
-337.188
-335.326
-327.975
-342.996
-337.296
-331.874
-341.427
-338.951
-340.019
-338.625
-329.820
-338.876
-342.922
-339.787
-339.058
-339.005
-337.541
-330.889
-329.806
-335.089
-332.436
-340.655
-335.792
-337.683
-333.273
-345.455
-334.853
-337.270
-337.130
-339.585
-338.289
-342.270
-340.763
-336.846
-342.275
-337.711
-335.780
-340.224
-343.411
-338.948
-340.289
-334.693
-336.820
-337.560
-342.538
-343.201
-326.482
-335.384
-343.760
-339.253
-340.180
-346.424
-335.825
-335.388
-348.113
-340.647
-331.754
-339.536
-335.400
-335.684
-345.783
-335.704
-338.367
-338.930
-343.866
-340.344
-342.974
-339.168
-341.663
-338.206
-346.576
-337.115
-337.006
-338.996
-342.850
-354.636
-331.446
-333.597
-339.011
-338.032
-346.240
-338.575
-340.234
-331.982
-338.671
-340.450
-343.603
-337.101
-346.231
-333.621
-338.441
-344.800
-333.636
-331.571
-329.540
-340.047
-336.302
-344.159
-335.846
-331.831
-334.082
-337.717
-336.257
-340.994
-342.747
-348.903
-341.755
-336.415
-338.729
-342.374
-339.082
-337.378
-330.049
-339.782
-337.634
-336.028
-338.780
-341.424
-345.637
-345.917
-337.895
-346.228
-341.087
-332.258
-335.014
-337.729
-336.136
-338.436
-340.020
-336.038
-346.230
-342.923
-339.401
-342.953
-340.362
-339.877
-349.423
-341.144
-342.195
-334.685
-336.931
-340.730
-335.849
-343.090
-340.700
-343.122
-341.832
-341.556
-339.059
-339.106
-336.644
-339.107
-343.769
-337.704
-335.111
-332.233
-337.146
-340.699
-347.552
-338.405
-340.505
-336.312
-345.213
-338.548
-337.785
-342.005
-346.994
-339.612
-338.175
-348.039
-327.250
-337.758
-333.027
-339.297
-338.206
-341.541
-335.602
-337.707
-343.188
-344.324
-345.055
-341.061
-342.558
-334.699
-344.775
-339.049
-337.799
-344.192
-332.472
-333.238
-340.776
-336.303
-345.480
-346.800
-336.120
-339.281
-343.629
-340.748
-345.054
-339.824
-338.350
-336.891
-343.651
-341.411
-343.971
-341.485
-344.313
-344.895
-340.790
-340.388
-341.675
-336.654
-335.809
-337.832
-344.249
-341.806
-340.613
-339.397
-342.653
-345.205
-336.764
-335.851
-341.153
-336.455
-339.830
-339.264
-344.647
-335.816
-341.371
-328.856
-332.134
-341.407
-341.714
-339.125
-341.811
-336.715
-333.626
-341.160
-341.484
-339.418
-333.861
-337.989
-342.596
-347.067
-339.626
-338.807
-339.172
-335.255
-338.969
-335.264
-337.838
-334.616
-337.316
-332.380
-345.517
-336.360
-333.364
-333.546
-335.363
-334.099
-331.320
-333.709
-329.672
-339.864
-341.507
-343.599
-341.189
-341.949
-337.689
-343.705
-340.819
-340.221
-338.569
-337.357
-336.797
-331.674
-329.599
-336.889
-342.179
-337.611
-335.075
-343.891
-340.221
-337.781
-344.153
-343.720
-332.012
-334.498
-335.305
-336.748
-332.330
-337.011
-344.583
-336.175
-340.715
-339.821
-343.092
-344.727
-342.929
-339.143
-339.054
-346.803
-336.375
-342.820
-338.335
-339.861
-337.990
-339.074
-344.109
-337.618
-338.317
-339.366
-327.337
-338.598
-343.170
-341.334
-337.403
-336.244
-336.706
-337.109
-342.045
-342.585
-336.296
-331.746
-334.415
-332.125
-344.900
-338.676
-345.022
-342.406
-344.362
-338.198
-337.472
-336.853
-335.934
-338.177
-336.968
-333.104
-338.047
-338.191
-337.393
-341.569
-338.313
-338.124
-349.581
-339.543
-337.601
-337.666
-336.176
-337.330
-336.632
-344.227
-338.496
-341.770
-340.163
-345.440
-337.715
-339.999
-341.053
-338.287
-346.669
-338.306
-340.713
-344.637
-336.328
-334.041
-340.320
-336.632
-340.267
-339.629
-337.834
-331.454
-342.589
-339.326
-337.938
-342.504
-344.838
-345.140
-347.011
-339.808
-335.022
-342.928
-344.633
-337.039
-341.682
-340.911
-336.313
-343.068
-344.039
-331.942
-339.700
-336.092
-341.417
-335.068
-341.121
-341.839
-334.746
-340.939
-339.556
-342.323
-329.083
-334.297
-340.378
-336.642
-340.388
-338.594
-333.525
-336.451
-346.096
-337.611
-345.079
-333.937
-340.546
-346.040
-342.591
-337.272
-350.759
-338.367
-337.946
-338.185
-335.549
-347.149
-337.407
-338.975
-345.693
-337.745
-342.208
-343.610
-342.047
-339.534
-334.698
-337.203
-332.631
-334.740
-340.639
-341.112
-340.141
-344.968
-335.224
-343.284
-345.071
-337.705
-341.780
-335.209
-339.655
-341.798
-339.698
-337.060
