# Supplementary material for: A Fast and Efficient Approach for Genomic Selection with High-Density Markers
Source: G3 (Bethesda). 2012 Oct 1;2(10):1179–84. doi: 10.1534/g3.112.003822 (PMC3464110; doi:10.1534/g3.112.003822)
Supplement: Supporting Information [file supp_2.10.1179_FileS1.zip › Rep1_50/Rep18/Y5]

-348.086
-342.898
-341.583
-345.611
-345.895
-341.509
-345.858
-343.893
-341.282
-339.389
-343.129
-341.899
-334.151
-344.120
-331.730
-340.029
-337.744
-337.853
-334.294
-335.604
-340.616
-338.478
-341.066
-338.034
-344.335
-339.955
-342.240
-344.804
-339.179
-335.149
-338.487
-341.489
-340.860
-344.546
-341.182
-335.777
-338.028
-336.563
-332.287
-337.744
-342.036
-334.256
-353.265
-340.140
-339.980
-336.578
-339.186
-345.667
-335.318
-333.101
-338.766
-346.664
-339.310
-339.494
-344.522
-337.657
-341.275
-339.559
-341.803
-340.271
-342.227
-339.343
-333.053
-338.155
-331.605
-341.567
-335.292
-331.755
-333.464
-341.065
-338.633
-336.086
-342.013
-335.158
-336.908
-335.855
-337.044
-336.180
-344.461
-340.910
-338.235
-337.786
-338.342
-342.541
-337.163
-339.642
-345.532
-338.897
-336.207
-341.384
-338.170
-343.127
-346.769
-335.848
-339.106
-341.672
-344.608
-343.376
-340.321
-332.638
-332.783
-333.666
-344.413
-340.643
-341.344
-341.013
-333.434
-345.410
-342.036
-336.048
-334.502
-335.744
-347.294
-334.535
-341.541
-334.673
-337.825
-338.653
-338.590
-333.024
-342.154
-336.717
-341.924
-343.856
-339.345
-342.868
-333.099
-339.173
-340.266
-345.025
-338.625
-338.242
-336.396
-335.540
-331.453
-343.240
-339.224
-342.006
-337.281
-342.740
-343.458
-334.287
-342.628
-346.062
-340.763
-337.786
-333.629
-341.751
-340.214
-345.270
-340.720
-339.142
-341.570
-339.212
-334.481
-343.749
-336.515
-332.653
-345.185
-340.937
-337.765
-337.928
-337.701
-338.658
-337.019
-335.407
-338.204
-335.455
-340.544
-341.970
-344.922
-337.675
-344.656
-336.623
-341.256
-342.180
-343.402
-337.095
-338.690
-336.153
-349.412
-337.887
-333.196
-338.404
-342.599
-330.219
-337.088
-340.583
-339.608
-335.724
-337.978
-341.796
-338.282
-342.058
-341.417
-344.024
-334.460
-337.349
-339.651
-337.544
-335.760
-345.668
-341.740
-336.990
-343.342
-339.337
-343.243
-336.113
-338.249
-336.635
-341.625
-338.951
-336.190
-342.006
-339.730
-341.796
-340.132
-340.715
-339.972
-346.365
-339.229
-340.479
-340.710
-342.622
-341.799
-346.400
-338.002
-344.444
-332.547
-340.653
-340.753
-345.105
-339.206
-342.727
-334.850
-336.807
-339.751
-335.167
-340.560
-337.521
-340.952
-339.765
-346.388
-345.403
-342.349
-338.057
-342.175
-341.019
-334.468
-340.140
-338.223
-345.994
-332.555
-337.621
-340.176
-337.287
-343.191
-346.881
-340.644
-342.423
-339.258
-335.700
-340.611
-337.006
-338.921
-339.227
-332.787
-339.084
-329.923
-334.204
-338.646
-333.706
-335.973
-348.100
-338.958
-341.332
-339.631
-339.803
-341.591
-335.493
-339.106
-330.442
-343.558
-339.568
-343.689
-333.079
-342.382
-344.138
-331.329
-339.084
-339.931
-343.617
-338.642
-338.702
-334.001
-341.887
-334.340
-339.873
-336.988
-340.950
-332.994
-336.722
-337.759
-341.524
-332.788
-342.072
-341.954
-337.405
-341.183
-334.757
-336.837
-338.354
-346.028
-334.490
-340.335
-340.449
-333.826
-341.015
-340.178
-336.312
-341.470
-338.473
-338.865
-346.184
-343.080
-339.789
-342.367
-340.374
-337.290
-334.572
-335.183
-340.212
-342.130
-339.354
-339.605
-343.723
-341.918
-345.664
-337.229
-334.951
-340.194
-339.050
-339.405
-332.172
-336.853
-332.493
-343.967
-339.650
-340.185
-334.260
-334.448
-338.826
-342.386
-342.875
-338.188
-341.957
-345.878
-345.266
-336.243
-338.422
-340.081
-333.863
-329.475
-338.864
-334.789
-336.616
-340.615
-340.258
-334.447
-336.948
-339.010
-337.592
-342.306
-342.724
-341.474
-343.620
-337.017
-345.773
-346.277
-343.953
-340.966
-337.618
-337.162
-334.902
-341.672
-340.415
-344.463
-340.421
-333.309
-333.464
-345.480
-345.241
-342.223
-346.078
-340.079
-336.313
-343.061
-344.751
-333.731
-340.227
-337.806
-341.857
-342.103
-346.815
-343.613
-337.019
-343.099
-337.236
-342.530
-343.181
-338.425
-342.952
-337.223
-343.473
-339.138
-339.386
-337.928
-329.389
-342.247
-339.245
-340.115
-343.335
-339.438
-346.577
-343.012
-339.265
-342.121
-342.241
-332.698
-336.325
-340.105
-339.679
-331.899
-337.894
-334.305
-338.901
-333.245
-336.860
-341.826
-342.353
-341.558
-344.523
-337.590
-343.018
-339.183
-340.474
-335.980
-334.675
-339.980
-337.697
-336.189
-339.315
-338.624
-334.063
-341.825
-339.829
-324.003
-337.229
-336.286
-334.406
-336.541
-341.662
-335.478
-343.614
-340.343
-338.498
-344.222
-342.898
-335.160
-340.043
-342.962
-336.463
-335.413
-339.487
-340.371
-341.581
-333.619
-335.357
-343.288
-329.367
-339.395
-343.106
-340.844
-337.091
-343.685
-338.280
-336.002
-336.976
-343.535
-344.234
-344.558
-342.529
-331.709
-335.822
-346.911
-344.820
-332.348
-340.871
-338.367
-332.629
-337.451
-339.811
-338.493
-346.523
-340.997
-336.660
-337.237
-340.017
-337.145
-336.465
-343.235
-339.507
-337.474
-337.753
-342.250
-341.114
-337.010
-340.855
-339.758
-342.249
-344.894
-343.863
-339.623
-335.854
-340.604
-340.044
-336.648
-333.880
-338.473
-338.009
-338.558
-336.722
-339.949
-328.676
-343.216
-342.940
-339.859
-335.885
-335.538
-340.480
-341.054
-344.032
-344.262
-346.971
-335.950
-343.563
-328.497
-336.820
-337.875
-337.811
-338.470
-341.626
-330.230
-334.064
-336.926
-336.762
-340.195
-331.717
-336.019
-342.531
-341.309
-334.629
-335.904
-343.573
-343.606
-343.416
-338.566
-345.416
-331.378
-337.251
-348.379
-338.644
-344.268
-334.310
-339.748
-335.844
-347.048
-342.645
-333.317
-337.835
-341.713
-341.831
-333.351
-338.123
-342.445
-343.334
-337.402
-329.622
-338.460
-337.307
-335.693
-335.541
-335.117
-342.574
-334.869
-349.571
-342.352
-337.417
-342.319
-339.277
-338.094
-341.254
-343.509
-342.588
-339.110
-328.947
-336.648
-343.943
-332.823
-344.613
-342.644
-346.042
-327.342
-336.235
-347.469
-343.660
-337.500
-334.972
-338.860
-333.946
-343.964
-338.433
-337.991
-337.646
-345.399
-344.338
-342.762
-344.824
-339.285
-342.723
-331.838
-335.708
-337.201
-346.582
-338.586
-331.445
-332.860
-334.751
-334.037
-334.533
-339.689
-343.012
-335.840
-340.339
-339.875
-339.498
-336.693
-339.471
-341.411
-341.617
-345.631
-341.653
-339.853
-337.746
-335.441
-333.875
-339.197
-339.574
-340.015
-333.323
-332.060
-338.102
-337.737
-342.745
-338.414
-340.048
-338.280
-339.778
-339.830
-343.152
-340.968
-342.794
-332.092
-339.814
-336.515
-343.057
-338.646
-344.163
-337.797
-340.797
-340.459
-332.520
-339.150
-345.281
-337.642
-336.287
-339.032
-345.575
-337.229
-330.564
-340.054
-341.493
-345.945
-332.555
-337.714
-337.655
-331.606
-336.897
-335.779
-339.799
-337.910
-337.235
-337.023
-334.838
-341.801
-339.584
-338.571
-331.346
-336.183
-335.403
-340.025
-330.595
-342.521
-342.611
-339.013
-338.378
-345.025
-345.876
-339.957
-333.823
-337.833
-346.656
-336.962
-337.151
-340.658
-339.656
-332.901
-348.701
-343.202
-339.725
-335.526
-336.725
-342.198
-344.606
-342.320
-340.158
-338.036
-340.741
-338.403
-338.324
-340.034
-329.576
-343.932
-337.461
-340.091
-336.008
-340.496
-336.394
-343.975
-334.119
-341.659
-339.709
-331.000
-343.311
-343.054
-336.996
-340.551
-341.806
-343.415
-334.220
-336.091
-333.981
-348.364
-337.423
-334.688
-336.095
-343.141
-343.613
-340.142
-340.448
-343.026
-334.598
-343.633
-334.381
-342.932
-342.957
-335.833
-341.043
-340.252
-334.284
-329.198
-345.418
-344.507
-345.044
-339.248
-333.239
-339.421
-342.457
-343.448
-343.216
-340.554
-333.077
-344.277
-335.641
-332.914
-346.199
-343.768
-339.810
-339.489
-338.025
-342.897
-341.350
-339.559
-335.842
-340.720
-335.710
-339.217
-342.236
-338.041
-338.333
-337.616
-336.667
-336.042
-337.358
-337.723
-336.920
-351.935
-347.021
-341.569
-339.692
-339.268
-336.409
-342.805
-341.170
-334.961
-341.103
-344.716
-344.861
-340.555
-342.556
-342.707
-342.094
-337.561
-334.762
-331.587
-333.857
-334.118
-331.836
-335.186
-329.089
-338.283
-342.796
-333.943
-341.227
-339.300
-340.639
-340.520
-336.327
-338.460
-341.536
-343.799
-338.042
-339.452
-342.591
-338.966
-335.465
-336.439
-344.746
-349.144
-334.060
-338.607
-345.497
-337.542
-334.941
-346.412
-343.613
-339.182
-336.198
-340.128
-341.655
-329.793
-329.108
-340.695
-339.371
-345.863
-340.481
-336.298
-334.526
-339.140
-339.336
-334.271
-336.230
-343.817
-339.834
-341.184
-339.385
-344.264
-340.344
-335.160
-334.291
-342.783
-343.215
-339.252
-333.395
-337.341
-340.482
-340.082
-335.404
-336.752
-339.545
-340.954
-337.941
-352.461
-341.929
-346.273
-346.854
-343.532
-338.973
-340.710
-342.359
-339.855
-345.629
-343.952
-343.742
-344.744
-335.982
-334.329
-336.159
-334.105
-339.585
-338.015
-340.573
-341.616
-348.331
-339.088
-341.634
-339.556
-344.979
-344.713
-338.752
-343.542
-334.650
-340.912
-336.270
-333.219
-335.667
-343.253
-338.581
-341.638
-341.455
-336.263
-340.710
-337.799
-340.599
-343.365
-338.754
-338.946
-338.700
-341.227
-329.977
-348.188
-338.289
-349.826
-349.325
-338.239
-344.150
-339.404
-332.951
-343.747
-348.014
-345.827
-345.056
-344.620
-339.606
-343.144
-332.175
-340.061
-335.893
-343.665
-339.535
-338.710
-338.528
-344.403
-331.950
-338.760
-335.197
-331.365
-331.746
-340.263
-339.537
-325.490
-334.020
-344.475
-341.200
-334.544
-342.727
-344.369
-344.024
-336.949
-340.917
-343.031
-339.568
-342.384
-340.531
-341.904
-341.359
-341.152
-328.973
-344.229
-332.896
-340.743
-336.198
-337.589
-338.966
-337.215
-338.471
-334.653
-336.486
-337.668
-341.128
-336.769
-329.507
-339.983
-340.587
-340.024
-339.869
-337.533
-341.004
-339.652
-339.352
-339.124
-337.435
-337.444
-335.413
-346.889
-342.430
-346.409
-341.451
-337.134
-341.133
-340.570
-347.426
-340.402
-344.704
-330.398
-338.519
-334.645
-334.971
-338.867
-340.690
-333.622
-331.933
-335.170
-339.525
-342.294
-341.751
-336.900
-339.784
-335.803
-347.446
-336.961
-340.583
-339.745
-342.178
-336.641
-340.991
-335.584
-339.997
-334.204
-339.990
-339.849
-341.219
-337.246
-340.317
-337.862
-337.385
-339.589
-338.489
-347.607
-343.858
-341.005
-344.655
-334.333
-338.875
-342.160
-336.895
-340.376
-337.343
-341.596
-335.221
-340.300
-329.999
-329.675
-336.843
-344.085
-340.070
-336.131
-340.203
-337.834
-334.653
-342.495
-345.438
-340.228
-333.947
-349.408
-343.022
-331.371
-339.204
-341.343
-338.051
-344.892
-337.301
-336.641
-342.902
-345.727
-339.691
-336.525
-338.321
-327.690
-333.550
-338.801
-333.636
-330.494
-337.415
-327.480
-332.545
-338.032
-336.780
-338.412
-339.931
-345.927
-337.173
-342.669
-334.267
-344.584
-338.452
-344.181
-340.163
-337.283
-334.797
-342.718
-337.284
-341.038
-335.940
-337.630
-335.438
-340.215
-333.737
-341.226
-337.318
-339.345
-334.257
-337.283
-343.531
-341.045
-333.489
-340.012
-337.087
-345.786
-341.578
-342.210
-339.027
-344.541
-342.829
-328.893
-340.681
-329.766
-336.038
-341.157
-334.385
-339.358
-337.916
-346.468
-338.825
-348.484
-334.978
-343.498
-340.750
-344.798
-335.563
-349.754
-345.893
-337.891
-340.384
-340.641
-344.306
-339.800
-334.367
-340.975
-346.803
-336.985
-343.391
-339.739
-342.158
-335.267
-338.904
-339.095
-341.064
-340.250
-345.924
-334.623
-339.236
-340.292
-338.733
-333.137
-339.685
-338.771
-340.742
-339.256
-340.584
-339.440
-341.177
-348.296
-340.487
-344.542
-339.003
-337.101
-334.826
-336.405
-342.128
-340.828
-340.481
-336.752
-336.175
-341.662
-331.848
-337.959
-333.163
-346.921
-340.593
-343.912
-345.921
-333.860
-349.027
-335.043
-347.098
-336.351
-338.446
-338.604
-339.113
-340.312
-347.131
-342.635
-339.342
-340.023
-338.009
-338.081
-335.255
-327.981
-343.881
-347.951
-334.411
-335.329
-343.383
-345.308
-338.595
-345.249
-336.769
-338.677
-336.540
-339.882
-338.487
-338.098
-340.462
-340.650
-337.332
-338.369
-335.612
-341.517
-335.006
-345.586
-343.253
-338.357
-338.119
-331.003
-341.660
-345.151
-339.038
-339.558
-336.886
-336.566
-333.272
-342.339
-339.529
-340.021
-341.671
-337.469
-333.823
-351.053
-337.080
-338.808
-338.007
-335.061
-338.540
-339.870
-341.019
-339.447
-338.509
-341.906
-345.929
-331.246
-344.129
-332.481
-339.524
-339.678
-337.715
-334.952
-345.413
-341.069
-337.054
-335.650
-339.857
-335.605
-340.544
-340.790
-335.460
-340.885
-334.500
-333.439
-338.898
-341.078
-340.487
-342.433
-340.242
-339.850
-342.386
-342.700
-324.064
-335.002
-338.205
-328.304
-336.856
-337.583
-341.280
-343.301
-336.489
-329.402
-339.399
-337.874
-334.469
-343.532
-340.386
-342.155
-342.179
-340.698
-340.708
-339.508
-339.647
-336.926
-339.094
-340.692
-343.307
-342.042
-340.423
-340.020
-333.098
-332.600
-340.863
-340.491
-335.466
-340.014
-340.028
-346.493
-344.475
-336.756
-335.048
-344.820
-341.933
-339.785
-343.109
-337.998
-345.173
-344.019
-338.557
-339.222
-339.693
-344.282
-336.928
-341.532
-341.149
-335.023
-335.347
-338.092
-345.708
-340.048
-336.800
-332.185
-329.106
-339.863
-343.809
-343.895
-339.919
-338.126
-341.622
-340.418
-334.661
-341.010
-338.442
-333.797
-343.468
-335.666
-341.865
-338.490
-339.610
-336.124
-332.451
-343.087
-344.338
-345.664
-343.412
-339.196
-345.859
-339.538
-333.967
-334.462
-337.911
-343.480
-340.804
-332.492
-339.792
-339.956
-338.437
-342.219
-341.050
-344.498
-340.417
-341.731
-340.052
-344.701
-340.018
-335.928
-340.097
-337.405
-334.957
-345.363
-333.549
-338.436
-335.532
-342.308
-340.545
-335.873
-336.336
-337.825
-336.122
-343.341
-341.647
-339.817
-340.983
-331.936
-344.883
-333.414
-338.249
-333.544
-335.280
-350.465
-340.115
-337.837
-337.950
-333.796
-333.624
-339.474
-342.584
-339.797
-341.795
-334.172
-341.609
-345.658
-343.501
-349.346
-340.750
-334.675
-342.613
-339.851
-345.830
-340.566
-334.845
-348.520
-340.940
-333.124
-336.765
-338.102
-343.963
-343.919
-337.644
-345.835
-335.946
-338.913
-336.678
-347.196
-339.927
-327.006
-333.529
-343.803
-338.981
-336.255
-346.259
-348.816
-344.192
-333.642
-336.269
-337.746
-341.634
-332.720
-340.675
-337.585
-343.378
-343.217
-348.422
-341.147
-342.824
-341.674
-335.615
-342.150
-337.640
-331.171
-339.117
-341.364
-337.330
-343.819
-345.326
-344.200
-337.982
-334.653
-339.454
-342.097
-344.133
-342.212
-336.136
-335.553
-343.010
-328.336
-335.677
-336.167
-344.995
-338.480
-335.942
-341.698
-342.868
-340.047
-337.336
-340.706
-339.505
-337.036
-340.230
-344.188
-340.077
-339.426
-333.666
-329.636
-342.821
-349.304
-338.734
-339.256
-340.154
-343.165
-348.176
-340.959
-346.117
-338.418
-336.637
-341.429
-339.755
-339.034
-346.167
-342.662
-333.553
-341.052
-343.347
-337.013
-338.130
-339.110
-335.245
-338.009
-342.494
-338.516
-341.911
-336.663
-338.567
-341.210
-337.704
-331.879
-342.749
-344.203
-341.236
-332.985
-335.730
-344.327
-338.083
-331.654
-339.991
-341.702
-340.219
-335.314
-343.881
-336.903
-337.284
-328.884
-343.689
-334.746
-343.190
-342.477
-347.082
-340.172
-336.489
-340.124
-333.894
-336.254
-334.499
-340.482
-336.868
-345.128
-337.042
-338.518
-345.685
-342.056
-333.658
-341.735
-339.391
-335.974
-343.396
-345.025
-336.969
-340.303
-343.080
-340.672
-336.735
-340.301
-334.036
-343.091
-333.828
-342.259
-342.437
-341.169
-335.823
-339.340
-338.171
-339.351
-342.989
-346.516
-337.866
-338.889
-338.721
-338.616
-335.397
-339.824
-342.909
-346.457
-342.454
-342.955
-336.777
-335.068
-336.230
-334.074
-333.346
-337.593
-340.258
-340.101
-342.480
-341.195
-337.051
-338.162
-342.441
-331.888
-336.173
-337.058
-341.158
-338.729
-338.985
-338.676
-341.245
-338.497
-339.785
-340.564
-342.530
-341.879
-338.598
-338.479
-332.893
-343.050
-342.993
-338.910
-343.924
-337.486
-344.893
-336.823
-333.586
-341.236
-335.109
-340.244
-347.610
-336.873
-331.347
-344.583
-343.807
-345.153
-336.695
-340.754
-336.224
-335.070
-336.313
-338.951
-339.916
-338.046
-339.743
-337.557
-347.021
-342.077
-343.700
-344.858
-334.558
-337.233
-334.948
-339.737
-342.506
-338.569
-336.984
-347.371
-330.666
-335.877
-344.643
-336.531
-330.993
-340.830
-338.586
-333.084
-341.697
-342.909
-344.912
-337.184
-333.495
-341.600
-342.205
-342.491
-333.046
-335.895
-338.262
-333.043
-339.186
-350.810
-340.783
-342.829
-338.571
-337.749
-341.721
-335.042
-346.258
-338.770
-337.185
-344.093
-340.513
-337.977
-329.593
-338.003
-339.596
-332.150
-336.970
-341.488
-338.436
-340.665
-343.217
-331.863
-341.020
-345.064
-346.231
-338.367
-334.905
-339.092
-333.385
-344.513
-334.963
-333.661
-333.697
-341.615
-336.922
-344.804
-348.429
-340.697
-339.408
-331.097
-343.960
-343.310
-343.842
-332.094
-333.066
-337.729
-336.100
-339.306
-339.209
-339.719
-341.144
-338.183
-349.690
-333.495
-340.574
-330.479
-341.151
-340.809
-347.202
-343.134
-346.399
-334.402
-330.252
-340.951
-345.004
-331.514
-334.361
-342.802
-334.481
-341.076
-343.698
-347.648
-341.034
-341.840
-337.804
-339.359
-341.124
-340.630
-342.152
-343.019
-343.149
-336.239
-335.311
-345.881
-346.377
-337.320
-336.796
-340.652
-340.986
-343.700
-330.838
-341.824
-338.898
-334.761
-330.339
-339.649
-336.606
-336.689
-336.938
-333.396
-340.731
-337.616
-338.099
-340.925
-345.634
-341.926
-337.832
-337.632
-335.903
-345.069
-335.281
-333.131
-332.752
-344.464
-345.733
-339.804
-340.498
-342.949
-339.725
-338.180
-340.410
-343.200
-339.939
-348.215
-339.946
-340.894
-342.148
-334.683
-337.540
-345.237
-344.320
-338.312
-342.690
-345.046
-342.090
-337.124
-336.813
-344.708
-341.620
-339.123
-336.118
-345.699
-338.186
-348.561
-342.423
-339.510
-340.957
-342.900
-338.887
-341.490
-344.587
-342.650
-338.492
-335.203
-338.771
-340.512
-348.478
-345.118
-339.003
-339.259
-344.065
-337.277
-340.485
-351.415
-342.713
-344.711
-341.619
-345.855
-347.859
-324.290
-337.693
-346.306
-330.243
-338.535
-335.936
-351.380
-343.595
-340.810
-338.953
-331.267
-341.503
-343.568
-336.881
-341.920
-344.522
-340.408
-338.300
-339.222
-334.885
-348.931
-346.645
-336.521
-339.681
-338.471
-341.023
-348.082
-343.457
-343.626
-339.419
-340.071
-338.943
-332.520
-335.308
-338.516
-338.206
-337.066
-339.489
-340.252
-351.377
-338.994
-334.445
-340.276
-344.173
-336.827
-336.303
-335.544
-331.183
-336.063
-339.974
-337.785
-337.186
-339.309
-335.861
-339.037
-342.984
-338.571
-340.618
-331.583
-335.897
-329.343
-335.457
-343.736
-335.570
-347.426
-339.226
-344.785
-339.794
-331.755
-336.877
-337.540
-342.590
-330.100
-341.341
-337.484
-336.637
-342.982
-343.756
-332.458
-341.453
-339.950
-342.351
-342.452
-334.683
-334.635
-342.804
-344.320
-333.517
-341.767
-340.423
-338.785
-340.805
-338.403
-337.588
-335.326
-338.760
-341.285
-336.299
-338.089
-345.410
-343.781
-348.433
