# Supplementary material for: A Fast and Efficient Approach for Genomic Selection with High-Density Markers
Source: G3 (Bethesda). 2012 Oct 1;2(10):1179–84. doi: 10.1534/g3.112.003822 (PMC3464110; doi:10.1534/g3.112.003822)
Supplement: Supporting Information [file supp_2.10.1179_FileS1.zip › Rep1_50/Rep18/Y6]

-338.217
-344.497
-331.064
-334.202
-332.198
-343.852
-338.842
-342.651
-337.875
-338.277
-339.020
-343.319
-337.524
-343.070
-343.687
-337.283
-345.868
-345.066
-331.411
-333.143
-344.609
-332.081
-345.019
-327.597
-333.938
-345.191
-353.810
-340.411
-342.577
-334.015
-343.414
-343.839
-342.221
-341.870
-336.908
-339.728
-337.890
-339.455
-340.789
-344.324
-335.246
-340.315
-343.544
-341.024
-337.125
-344.939
-338.605
-340.920
-338.722
-339.708
-342.779
-336.372
-348.721
-341.614
-331.093
-343.135
-340.337
-338.187
-336.930
-341.501
-341.581
-337.710
-338.588
-343.568
-344.972
-341.212
-329.683
-334.293
-341.602
-347.623
-335.611
-337.927
-348.987
-355.249
-351.988
-344.823
-352.036
-336.580
-332.583
-343.549
-341.523
-337.088
-340.992
-335.815
-339.104
-339.506
-332.880
-341.052
-331.512
-334.178
-338.677
-339.975
-329.082
-334.318
-338.291
-339.030
-345.292
-339.647
-339.286
-339.722
-338.865
-342.204
-335.198
-335.375
-332.515
-343.655
-337.293
-342.398
-339.757
-335.286
-333.902
-333.414
-336.787
-338.557
-328.797
-335.134
-338.897
-339.425
-341.017
-331.982
-346.229
-337.055
-334.245
-339.358
-336.717
-345.975
-342.911
-345.995
-338.346
-340.995
-339.907
-338.082
-340.363
-337.597
-338.969
-334.915
-334.553
-338.348
-340.914
-335.691
-350.741
-347.062
-343.647
-337.547
-338.601
-344.488
-339.770
-341.848
-337.164
-343.618
-335.096
-345.849
-336.712
-340.714
-337.373
-336.971
-341.514
-342.832
-337.835
-339.933
-340.491
-339.668
-333.256
-342.884
-330.023
-333.742
-345.336
-335.980
-343.883
-343.589
-338.230
-333.776
-332.499
-337.407
-342.507
-340.570
-339.197
-343.694
-340.419
-343.902
-338.197
-342.964
-338.133
-342.682
-339.023
-338.020
-339.132
-339.564
-336.719
-340.739
-340.080
-338.027
-342.007
-341.314
-328.392
-338.168
-345.647
-336.094
-339.330
-335.699
-343.823
-346.004
-336.180
-340.181
-349.919
-339.059
-335.192
-338.187
-339.258
-341.080
-333.906
-332.250
-337.946
-337.736
-337.873
-340.976
-342.329
-340.400
-329.599
-335.865
-338.548
-338.920
-341.131
-339.408
-341.433
-337.539
-339.730
-337.533
-338.655
-338.352
-346.783
-340.725
-335.058
-341.711
-340.998
-337.784
-349.192
-345.474
-342.975
-339.880
-332.768
-337.441
-345.706
-344.993
-338.581
-337.198
-338.711
-335.072
-344.550
-343.001
-332.462
-340.333
-344.348
-340.572
-343.417
-340.498
-338.723
-332.641
-337.006
-341.182
-338.907
-342.464
-334.654
-338.151
-339.812
-343.121
-338.784
-341.853
-338.645
-335.995
-340.022
-342.153
-336.485
-338.003
-340.015
-331.237
-343.637
-336.952
-337.046
-345.074
-340.987
-344.671
-344.913
-336.820
-336.919
-344.684
-341.623
-336.020
-336.319
-341.255
-339.415
-336.650
-341.439
-337.532
-338.415
-343.714
-338.098
-338.096
-339.188
-336.530
-343.697
-340.620
-343.416
-339.656
-342.466
-333.548
-341.204
-347.897
-339.508
-345.900
-336.743
-342.770
-334.647
-342.751
-334.264
-335.564
-336.615
-341.549
-335.892
-342.080
-328.304
-341.251
-338.864
-345.568
-340.514
-341.785
-335.663
-335.536
-343.489
-338.824
-341.396
-342.909
-339.659
-346.373
-328.885
-338.535
-335.440
-335.215
-344.830
-337.749
-341.265
-335.971
-341.588
-337.506
-346.003
-336.305
-335.698
-344.909
-339.959
-337.546
-348.824
-341.016
-339.610
-342.946
-346.139
-344.746
-344.851
-336.708
-343.097
-339.344
-341.132
-340.744
-335.977
-333.469
-340.034
-335.631
-344.905
-343.194
-339.294
-335.849
-334.976
-339.092
-339.998
-341.424
-332.847
-335.279
-331.757
-341.148
-336.660
-335.023
-337.916
-347.855
-339.179
-330.391
-339.797
-339.533
-342.034
-338.713
-347.678
-333.631
-338.013
-335.375
-345.072
-347.966
-336.607
-338.184
-340.268
-339.118
-340.519
-332.591
-342.469
-341.824
-337.961
-333.054
-343.166
-338.958
-341.411
-332.629
-334.599
-335.522
-331.762
-335.607
-336.549
-342.200
-333.965
-327.052
-347.162
-342.252
-341.446
-337.340
-348.919
-340.530
-336.801
-338.038
-339.760
-338.195
-338.477
-344.572
-339.032
-345.116
-334.535
-342.844
-343.715
-343.354
-342.308
-336.493
-343.975
-340.604
-337.735
-339.622
-342.022
-338.385
-337.511
-337.699
-337.165
-334.413
-340.913
-343.054
-344.439
-336.446
-339.359
-333.634
-344.153
-343.385
-337.005
-338.253
-337.150
-337.640
-334.779
-333.097
-337.808
-335.694
-338.991
-343.486
-340.499
-341.542
-337.809
-338.850
-341.218
-340.422
-335.213
-340.555
-339.035
-336.605
-336.379
-342.452
-338.608
-341.772
-337.652
-341.249
-340.943
-346.334
-336.457
-339.718
-338.524
-340.249
-331.085
-330.793
-346.884
-344.806
-339.490
-342.204
-340.994
-336.921
-337.445
-337.132
-341.589
-345.118
-342.322
-335.997
-341.695
-334.044
-338.143
-327.467
-342.980
-344.697
-341.674
-341.702
-337.274
-338.894
-339.175
-339.542
-337.474
-341.144
-338.882
-329.988
-338.685
-338.239
-332.183
-337.661
-336.716
-343.219
-343.592
-345.885
-339.672
-343.518
-337.525
-340.642
-338.849
-339.118
-335.931
-335.966
-345.927
-336.054
-340.901
-332.979
-339.155
-334.360
-345.565
-340.387
-335.632
-342.715
-339.480
-341.035
-333.701
-344.153
-342.087
-337.507
-339.842
-347.117
-342.272
-335.396
-342.563
-342.349
-338.373
-338.075
-330.134
-340.367
-338.132
-339.326
-342.337
-340.215
-343.076
-340.021
-338.968
-338.843
-343.033
-343.794
-332.124
-336.255
-333.405
-338.842
-338.193
-342.169
-334.357
-337.732
-338.739
-342.245
-341.998
-338.728
-344.257
-342.091
-347.408
-334.916
-343.505
-335.752
-342.293
-343.600
-340.892
-333.731
-339.146
-341.007
-341.438
-341.376
-342.533
-345.007
-332.329
-336.163
-339.305
-333.989
-338.243
-341.493
-343.524
-338.079
-332.639
-339.923
-344.224
-339.363
-336.745
-328.642
-338.085
-341.075
-344.200
-341.342
-341.248
-338.600
-342.408
-340.098
-336.481
-340.518
-339.853
-338.200
-340.680
-342.853
-342.501
-338.195
-341.820
-333.591
-338.709
-334.427
-341.571
-335.249
-343.110
-332.068
-343.707
-337.418
-337.441
-343.511
-337.847
-335.322
-332.539
-336.620
-337.946
-346.814
-341.360
-342.356
-348.528
-351.780
-343.294
-338.472
-339.401
-342.204
-334.394
-342.226
-332.352
-334.387
-335.087
-344.212
-337.190
-339.476
-340.613
-335.055
-339.684
-340.717
-346.210
-338.169
-340.173
-338.397
-333.702
-341.641
-334.052
-336.468
-342.811
-345.700
-335.028
-337.619
-342.340
-339.976
-344.620
-336.397
-339.915
-339.808
-349.071
-335.161
-342.401
-334.769
-338.944
-337.540
-344.696
-335.624
-331.146
-335.815
-342.649
-338.817
-346.581
-339.271
-335.407
-338.940
-345.390
-341.637
-343.317
-342.159
-335.940
-339.005
-335.316
-335.965
-328.227
-339.829
-338.334
-331.896
-344.550
-342.171
-341.814
-335.159
-338.972
-347.324
-339.226
-338.823
-336.138
-338.186
-340.445
-343.847
-339.154
-347.099
-342.225
-336.289
-334.612
-337.310
-338.051
-342.693
-331.430
-341.801
-344.032
-332.013
-335.021
-339.864
-335.574
-341.220
-342.868
-341.901
-338.062
-337.106
-341.159
-347.049
-326.791
-338.214
-338.858
-344.953
-337.937
-345.323
-340.297
-335.540
-341.062
-333.962
-337.782
-342.731
-340.586
-340.893
-342.043
-343.133
-343.870
-337.421
-341.958
-342.493
-341.888
-343.130
-329.656
-341.061
-338.766
-344.013
-340.675
-339.564
-345.570
-342.113
-338.327
-343.577
-340.632
-338.519
-335.425
-345.159
-340.128
-342.446
-342.698
-340.237
-334.228
-342.783
-337.142
-338.331
-345.715
-343.352
-339.235
-339.332
-338.866
-333.321
-337.741
-341.542
-346.625
-336.919
-336.268
-335.844
-337.304
-341.541
-341.790
-342.488
-341.884
-345.459
-339.376
-339.829
-340.884
-336.346
-337.125
-337.639
-339.066
-335.795
-341.361
-332.669
-337.831
-334.368
-337.886
-337.732
-334.727
-342.165
-331.656
-334.061
-336.131
-336.873
-338.945
-341.298
-341.140
-334.190
-349.797
-342.309
-332.093
-334.699
-340.946
-338.046
-340.945
-337.138
-342.076
-337.456
-337.740
-338.558
-340.389
-337.017
-342.948
-339.699
-338.655
-340.853
-333.222
-337.242
-336.680
-338.926
-343.138
-343.791
-330.753
-341.993
-332.636
-338.234
-342.465
-336.371
-344.608
-343.229
-336.598
-342.349
-338.998
-343.610
-340.829
-339.553
-347.264
-335.040
-333.898
-351.028
-342.458
-346.478
-339.392
-337.911
-342.976
-339.785
-336.970
-335.373
-340.983
-341.278
-335.178
-337.263
-337.434
-336.860
-342.987
-340.878
-342.320
-334.534
-347.867
-337.667
-338.683
-336.711
-337.883
-341.049
-332.411
-337.562
-342.631
-336.858
-337.427
-341.351
-343.009
-346.091
-332.941
-337.556
-349.859
-343.709
-332.075
-334.097
-340.828
-343.116
-343.344
-335.829
-340.999
-343.173
-345.413
-343.590
-334.825
-337.796
-341.257
-338.544
-340.508
-341.417
-340.170
-339.062
-345.607
-341.809
-344.039
-341.706
-340.138
-338.205
-338.866
-338.012
-342.114
-341.887
-336.546
-338.983
-344.870
-341.361
-338.674
-343.115
-338.492
-333.972
-346.992
-336.456
-339.003
-334.337
-338.195
-336.608
-337.802
-344.797
-338.314
-338.009
-336.623
-339.536
-341.256
-340.842
-332.071
-340.614
-335.260
-337.956
-331.265
-330.681
-340.114
-337.416
-339.975
-341.108
-340.542
-340.524
-342.621
-336.775
-340.423
-340.237
-342.610
-343.938
-339.153
-340.745
-339.207
-337.309
-340.712
-334.168
-342.076
-342.705
-328.521
-338.581
-343.474
-340.370
-344.807
-339.584
-339.369
-340.821
-344.413
-335.260
-337.371
-340.908
-346.713
-333.845
-336.463
-330.795
-337.471
-344.374
-343.633
-338.055
-338.083
-337.614
-335.242
-343.081
-338.944
-341.045
-347.493
-341.038
-341.840
-331.451
-340.481
-341.136
-340.664
-341.440
-335.632
-335.913
-347.666
-331.396
-342.029
-343.102
-342.291
-344.700
-338.317
-337.135
-340.814
-335.270
-332.376
-342.687
-337.435
-342.227
-335.174
-338.100
-340.494
-339.878
-343.451
-332.586
-338.923
-339.150
-340.132
-339.875
-339.561
-341.516
-345.447
-334.036
-343.779
-341.733
-332.313
-337.464
-332.837
-337.813
-340.529
-335.777
-338.009
-337.146
-347.740
-342.820
-334.310
-336.569
-338.366
-339.306
-339.128
-340.080
-345.624
-343.165
-338.842
-344.515
-338.751
-341.227
-345.403
-339.558
-343.993
-338.936
-335.681
-333.955
-345.983
-340.057
-345.826
-337.292
-338.395
-345.214
-341.349
-341.082
-340.711
-337.478
-336.992
-335.651
-347.202
-336.615
-349.977
-343.784
-344.159
-341.265
-345.680
-335.173
-340.556
-341.908
-344.879
-351.713
-342.649
-333.921
-339.389
-333.510
-337.868
-341.140
-337.311
-339.030
-336.916
-338.343
-328.015
-343.979
-346.810
-333.955
-341.465
-345.647
-333.978
-336.005
-339.328
-340.059
-347.529
-339.644
-337.240
-345.691
-341.792
-341.589
-344.288
-338.326
-336.773
-341.801
-333.670
-334.707
-339.412
-337.111
-344.430
-334.536
-339.090
-342.037
-332.469
-335.367
-349.426
-344.504
-337.720
-344.449
-338.602
-336.915
-336.419
-337.882
-347.875
-341.050
-343.243
-339.758
-338.385
-336.229
-339.046
-340.463
-342.096
-341.635
-339.949
-340.872
-341.245
-340.290
-335.363
-338.074
-333.883
-339.247
-340.361
-344.404
-344.143
-343.185
-338.749
-338.455
-337.279
-349.998
-342.726
-340.534
-343.386
-333.875
-338.388
-346.000
-333.927
-340.943
-340.716
-342.118
-345.887
-327.233
-339.403
-337.990
-340.393
-336.289
-331.690
-338.193
-334.225
-336.271
-332.267
-335.971
-337.859
-340.747
-338.733
-335.039
-343.868
-341.765
-338.374
-332.527
-339.113
-340.109
-339.789
-339.421
-338.262
-338.018
-335.160
-339.068
-333.880
-336.258
-340.954
-342.622
-347.979
-346.408
-341.026
-336.435
-332.660
-337.497
-345.008
-338.319
-338.740
-338.235
-345.993
-343.531
-344.366
-335.628
-342.325
-338.172
-345.964
-339.406
-340.062
-343.227
-339.702
-341.312
-341.869
-333.205
-336.081
-336.218
-338.460
-339.933
-343.517
-338.560
-334.729
-342.424
-337.307
-338.230
-337.473
-340.177
-345.474
-345.277
-339.580
-340.873
-341.158
-344.947
-344.803
-347.526
-343.950
-339.560
-338.111
-345.218
-341.487
-345.242
-338.354
-341.132
-336.698
-342.128
-349.177
-338.930
-343.264
-346.294
-340.173
-335.493
-344.096
-338.297
-339.785
-338.968
-343.676
-341.364
-338.018
-339.250
-335.208
-332.747
-336.695
-336.050
-343.003
-340.642
-337.656
-342.801
-342.811
-338.140
-341.750
-344.612
-339.941
-339.593
-337.429
-345.798
-328.858
-333.267
-337.201
-344.111
-337.893
-341.634
-338.123
-329.736
-338.693
-339.482
-338.195
-340.742
-335.718
-335.352
-340.352
-347.792
-337.506
-339.695
-347.219
-343.157
-331.820
-330.244
-336.625
-330.585
-348.196
-349.417
-341.194
-343.852
-341.742
-335.923
-333.890
-342.822
-340.734
-341.324
-341.350
-336.003
-347.686
-342.978
-332.662
-337.208
-339.907
-337.631
-337.988
-340.127
-339.581
-339.810
-337.542
-331.702
-340.394
-342.601
-333.323
-341.056
-334.734
-340.419
-331.267
-337.703
-342.672
-338.960
-340.325
-343.285
-348.743
-336.462
-344.038
-341.503
-338.477
-337.754
-344.356
-343.295
-331.986
-339.790
-344.093
-333.512
-338.013
-336.833
-338.855
-343.627
-344.948
-343.401
-342.282
-341.628
-339.240
-336.846
-337.170
-340.672
-343.736
-336.147
-334.270
-334.846
-339.112
-341.069
-345.863
-345.967
-341.227
-330.283
-349.634
-342.486
-339.142
-327.693
-332.960
-334.528
-349.401
-338.599
-339.051
-337.932
-342.178
-344.324
-341.264
-341.897
-340.982
-341.712
-336.292
-340.083
-341.593
-340.091
-338.547
-343.511
-338.455
-340.678
-340.023
-336.652
-335.398
-343.833
-343.140
-337.357
-342.537
-342.861
-327.528
-335.230
-337.289
-335.988
-344.028
-345.648
-328.200
-336.308
-337.480
-339.044
-336.604
-343.726
-336.829
-343.088
-328.911
-337.645
-347.261
-348.340
-334.839
-337.130
-340.865
-346.012
-346.142
-339.272
-337.084
-335.913
-342.016
-340.318
-339.036
-340.247
-336.004
-340.884
-341.717
-342.179
-340.920
-333.213
-341.257
-336.896
-337.089
-342.835
-334.612
-333.517
-336.815
-333.104
-335.702
-340.955
-335.226
-340.890
-339.800
-339.128
-339.318
-340.644
-331.773
-337.923
-334.006
-341.383
-342.328
-336.654
-340.523
-342.021
-345.715
-345.275
-337.343
-332.876
-338.447
-345.380
-346.235
-337.401
-339.482
-344.069
-338.466
-338.979
-328.581
-338.010
-330.913
-340.139
-342.922
-337.574
-344.550
-343.970
-344.088
-342.107
-341.034
-343.538
-340.254
-338.269
-334.430
-339.854
-345.398
-344.588
-335.526
-343.796
-340.480
-336.155
-340.086
-340.967
-337.993
-345.388
-341.895
-344.835
-334.822
-338.322
-342.405
-339.694
-346.339
-339.963
-340.551
-344.114
-341.672
-344.804
-331.785
-332.698
-340.662
-337.484
-336.530
-343.927
-342.975
-335.150
-337.046
-337.476
-340.830
-341.230
-342.085
-337.879
-338.127
-344.182
-344.141
-341.748
-342.186
-339.232
-334.558
-341.034
-333.345
-336.857
-336.997
-330.996
-341.667
-339.676
-338.212
-342.362
-346.072
-340.211
-350.264
-342.475
-340.608
-340.636
-340.537
-340.660
-341.549
-331.102
-345.010
-338.965
-338.792
-343.317
-340.741
-348.357
-341.265
-338.883
-333.986
-334.482
-339.232
-334.465
-331.983
-336.138
-338.589
-336.493
-344.341
-334.660
-345.594
-338.088
-341.082
-340.938
-339.351
-338.776
-342.232
-338.081
-343.838
-335.168
-342.794
-344.208
-334.586
-333.045
-333.165
-335.070
-343.758
-336.862
-338.403
-337.042
-335.805
-339.119
-328.443
-337.300
-336.962
-334.183
-343.061
-347.799
-337.551
-333.392
-341.207
-339.159
-337.923
-344.067
-334.955
-337.431
-337.499
-338.490
-341.812
-344.675
-339.192
-344.433
-334.763
-341.333
-340.864
-337.859
-338.886
-342.868
-335.647
-345.623
-339.499
-341.216
-338.072
-337.344
-341.228
-345.336
-337.410
-346.917
-340.593
-337.466
-344.110
-343.745
-336.226
-338.151
-337.998
-343.332
-335.508
-339.717
-341.864
-340.351
-331.572
-338.840
-338.397
-336.947
-346.463
-338.583
-341.271
-335.958
-348.015
-343.155
-342.337
-340.341
-341.980
-339.828
-336.467
-333.419
-344.166
-344.852
-340.081
-335.852
-338.272
-333.688
-336.032
-334.803
-335.886
-344.056
-333.831
-339.589
-341.159
-332.333
-338.764
-342.361
-334.084
-337.703
-338.619
-339.057
-346.332
-340.396
-341.312
-340.220
-337.022
-340.875
-333.125
-334.371
-332.989
-334.442
-338.500
-344.740
-342.723
-338.767
-336.816
-342.791
-345.225
-342.378
-341.867
-336.859
-340.489
-347.312
-345.298
-340.099
-337.378
-339.889
-338.296
-339.566
-339.256
-338.054
-335.515
-341.930
-341.920
-334.429
-336.689
-345.255
-332.747
-334.228
-335.303
-346.783
-342.459
-341.430
-338.327
-336.646
-342.699
-344.356
-343.956
-343.492
-342.066
-338.929
-345.003
-339.253
-348.154
-335.361
-346.478
-341.779
-345.437
-345.905
-336.336
-338.482
-338.653
-342.499
-333.736
-331.700
-343.042
-344.826
-338.087
-336.474
-341.215
-340.344
-343.876
-340.115
-337.693
-341.764
-343.396
-341.327
-337.406
-340.563
-343.413
-333.750
-339.452
-341.188
-342.472
-338.785
-336.107
-340.471
-331.727
-331.641
-337.167
-332.856
-332.724
-343.741
-339.433
-339.805
-336.949
-328.555
-332.162
-340.356
-344.446
-331.306
-340.433
-338.019
-334.398
-336.195
-342.620
-336.759
-339.846
-343.512
-350.884
-342.091
-348.802
-338.843
-337.756
-340.484
-327.807
-340.532
-347.350
-333.347
-336.183
-335.345
-334.873
-342.011
-343.232
-337.938
-341.129
-339.559
-338.306
-338.903
-335.492
-338.517
-342.700
-342.580
-337.148
-333.886
-330.824
-329.690
-341.130
-336.487
-331.742
-340.927
-345.545
-336.019
-338.429
-336.735
-352.055
-339.154
-345.028
-338.106
-346.356
-338.124
-340.276
-342.226
-331.223
-346.806
-332.955
-338.554
-345.756
-339.443
-337.968
-334.878
-337.189
-340.898
-332.585
-336.133
-337.733
-338.815
-348.378
-335.064
-340.149
-338.697
-340.588
-338.336
-339.616
-343.023
-347.671
-342.936
-343.370
-335.902
-332.478
-339.328
-331.668
-340.432
-341.327
-338.445
-341.830
-338.136
-336.786
-338.486
-336.445
-341.002
-344.990
-334.853
-332.400
-339.822
-342.958
-336.886
-335.772
-335.837
-341.009
-338.267
-334.950
-342.538
-335.973
-338.560
-333.680
-331.434
-351.237
-339.060
-335.025
-334.742
-339.218
-342.732
-343.841
-339.604
-342.040
-338.420
-338.114
-335.957
-342.895
-342.170
-335.584
-335.784
-337.990
-336.733
-338.341
-342.249
-338.964
-342.403
-340.786
-346.357
-342.194
-342.508
-339.908
-333.867
-344.286
-345.866
-341.778
-337.483
-333.442
-338.309
-341.114
-343.737
-340.305
-338.441
-335.985
-336.911
-338.060
-342.363
-336.440
-348.495
-334.203
-340.571
-336.479
-344.310
-340.073
-335.638
-339.513
-341.981
-340.082
-340.107
-332.948
-336.320
-343.306
-342.004
-339.867
-335.412
-342.119
-342.225
-341.571
-330.457
-343.033
-336.151
-335.125
-346.052
-339.694
-334.968
-336.046
-343.118
-336.869
-331.846
-338.622
-339.433
-339.327
-338.557
-345.058
-348.892
-338.789
-337.539
-330.345
-336.748
-334.756
-346.349
-331.962
-337.534
-344.494
-335.863
-342.960
-341.930
