# Supplementary material for: A Fast and Efficient Approach for Genomic Selection with High-Density Markers
Source: G3 (Bethesda). 2012 Oct 1;2(10):1179–84. doi: 10.1534/g3.112.003822 (PMC3464110; doi:10.1534/g3.112.003822)
Supplement: Supporting Information [file supp_2.10.1179_FileS1.zip › Rep1_50/Rep18/Y7]

-333.797
-332.815
-342.637
-343.966
-336.156
-337.281
-331.401
-337.498
-338.653
-338.617
-339.154
-340.135
-337.332
-340.538
-342.667
-336.336
-339.771
-334.377
-335.906
-337.948
-337.443
-334.642
-340.635
-336.009
-342.429
-332.866
-340.365
-346.317
-332.341
-337.738
-342.297
-344.091
-343.464
-335.075
-339.698
-340.556
-342.493
-340.230
-341.068
-339.882
-347.563
-343.179
-338.542
-338.617
-344.648
-339.553
-338.139
-341.798
-341.797
-344.319
-335.137
-341.841
-343.491
-341.926
-345.189
-340.231
-336.401
-335.158
-337.955
-333.211
-335.487
-341.107
-346.575
-338.887
-336.662
-334.260
-327.467
-339.220
-338.351
-345.276
-338.814
-331.634
-335.839
-337.504
-338.426
-344.832
-347.610
-339.530
-336.574
-342.454
-344.304
-337.083
-340.371
-341.657
-335.785
-337.739
-343.965
-333.787
-340.815
-342.378
-334.990
-339.042
-332.756
-339.294
-331.193
-339.696
-347.169
-335.129
-337.284
-339.840
-334.959
-334.525
-340.934
-338.912
-339.326
-342.368
-339.718
-337.374
-342.978
-341.546
-335.022
-346.247
-343.141
-338.060
-333.955
-343.150
-341.525
-337.019
-341.688
-346.229
-340.521
-339.964
-337.174
-340.689
-335.707
-332.485
-335.434
-335.428
-342.255
-342.032
-333.008
-340.323
-327.888
-335.762
-341.648
-341.650
-336.720
-337.187
-338.209
-342.898
-341.652
-343.198
-345.816
-342.323
-335.637
-340.088
-338.598
-341.256
-345.815
-338.433
-336.579
-343.012
-338.115
-337.517
-339.819
-347.152
-338.578
-337.446
-336.598
-335.306
-337.517
-337.039
-341.220
-343.308
-340.265
-336.892
-340.548
-341.316
-337.201
-336.746
-344.273
-339.389
-343.808
-335.512
-343.564
-338.702
-342.388
-336.749
-333.134
-337.694
-331.780
-341.832
-331.734
-336.071
-338.409
-340.515
-335.635
-345.696
-337.566
-333.522
-340.565
-331.348
-337.496
-336.172
-340.920
-340.000
-336.716
-337.114
-340.304
-340.847
-343.595
-342.533
-340.314
-338.240
-335.017
-336.473
-340.205
-335.715
-332.852
-341.515
-339.898
-344.937
-344.621
-338.950
-334.030
-325.336
-342.819
-342.124
-340.230
-334.546
-334.615
-338.731
-338.613
-338.968
-333.025
-336.030
-334.538
-343.202
-339.053
-341.741
-341.018
-334.613
-338.713
-342.249
-337.298
-339.908
-342.758
-337.052
-342.508
-340.856
-336.887
-339.502
-339.858
-340.217
-333.697
-338.706
-338.658
-342.081
-336.629
-339.664
-336.294
-333.837
-341.918
-340.744
-343.119
-344.991
-337.812
-341.263
-335.630
-334.948
-341.165
-346.392
-343.170
-336.090
-347.029
-343.563
-331.678
-338.665
-338.341
-339.187
-345.076
-343.492
-340.048
-338.341
-344.523
-341.311
-343.028
-347.704
-335.641
-336.876
-342.397
-335.667
-340.144
-336.442
-340.650
-337.510
-337.238
-337.372
-341.856
-338.713
-342.324
-344.769
-327.271
-341.815
-337.051
-337.464
-337.366
-337.090
-346.587
-337.052
-347.907
-333.592
-338.175
-340.289
-328.786
-331.479
-338.445
-333.461
-341.958
-339.001
-341.385
-338.883
-336.276
-339.573
-337.271
-335.778
-337.460
-334.008
-340.936
-347.664
-342.665
-342.094
-335.697
-344.072
-343.382
-335.488
-331.615
-341.576
-345.933
-336.947
-340.807
-338.894
-334.221
-339.490
-334.164
-336.407
-338.187
-340.340
-339.599
-342.348
-337.971
-337.426
-339.999
-331.334
-341.790
-337.504
-350.213
-344.109
-340.413
-341.206
-336.176
-334.920
-333.416
-341.944
-339.969
-332.525
-339.221
-338.614
-339.901
-337.499
-340.166
-339.888
-331.108
-337.196
-333.892
-341.511
-334.770
-345.760
-342.962
-346.655
-334.282
-345.263
-341.177
-343.955
-347.013
-338.509
-340.215
-337.372
-340.012
-335.922
-348.943
-341.122
-338.228
-335.279
-340.770
-339.641
-334.464
-337.748
-334.057
-342.232
-335.711
-333.205
-339.324
-336.194
-344.484
-339.246
-340.903
-343.806
-339.277
-340.569
-342.047
-340.367
-338.969
-342.402
-348.645
-346.378
-341.182
-341.158
-341.315
-337.494
-343.460
-332.550
-340.901
-337.876
-340.035
-342.079
-336.094
-341.980
-340.776
-343.587
-336.208
-340.804
-345.463
-336.808
-340.879
-332.004
-335.720
-340.010
-342.852
-337.620
-341.275
-335.051
-342.517
-334.377
-336.880
-341.840
-344.163
-339.709
-336.291
-346.442
-341.047
-340.656
-341.082
-344.401
-333.358
-347.417
-334.694
-338.198
-341.611
-338.253
-341.445
-337.386
-341.366
-336.528
-335.469
-339.460
-339.275
-340.168
-340.288
-336.539
-342.758
-343.319
-341.752
-334.757
-340.941
-329.722
-339.495
-341.438
-337.288
-337.768
-341.000
-331.037
-343.103
-342.219
-338.861
-337.310
-338.695
-345.014
-339.238
-335.129
-339.122
-342.709
-345.852
-342.291
-346.647
-336.045
-342.778
-335.439
-348.593
-344.088
-345.137
-344.466
-326.067
-336.663
-335.471
-337.860
-339.673
-339.099
-329.735
-340.530
-338.466
-338.471
-343.141
-343.378
-335.152
-338.677
-338.611
-336.820
-342.442
-337.595
-346.153
-338.221
-332.478
-336.368
-330.866
-337.112
-330.796
-344.166
-337.711
-337.211
-335.395
-338.312
-337.033
-343.050
-338.170
-343.887
-333.876
-337.213
-332.621
-331.436
-338.577
-333.599
-337.486
-336.805
-349.686
-335.407
-339.134
-336.779
-346.199
-342.514
-338.602
-340.130
-338.053
-338.102
-342.356
-338.025
-332.861
-338.560
-331.449
-336.785
-349.062
-334.308
-341.689
-339.544
-337.322
-333.559
-330.867
-337.891
-334.722
-340.697
-340.183
-337.979
-338.784
-331.398
-337.787
-334.867
-338.712
-340.054
-337.156
-335.511
-338.097
-342.943
-348.889
-349.823
-336.761
-340.101
-327.096
-340.426
-337.220
-344.147
-334.868
-331.921
-332.732
-344.116
-342.160
-334.102
-339.496
-336.373
-339.930
-340.602
-338.960
-337.752
-341.933
-338.074
-338.269
-335.331
-335.727
-339.127
-339.790
-341.368
-347.457
-344.933
-340.974
-344.556
-337.030
-330.842
-337.664
-345.383
-339.411
-339.945
-341.511
-345.894
-345.401
-338.399
-342.147
-334.806
-337.819
-335.203
-340.842
-335.474
-336.796
-335.930
-344.962
-337.832
-334.743
-332.901
-341.525
-338.504
-336.633
-337.403
-341.377
-345.586
-343.879
-343.292
-335.216
-336.124
-336.572
-344.712
-340.643
-337.702
-339.446
-330.293
-337.042
-345.827
-337.419
-342.188
-338.103
-334.431
-343.436
-341.078
-336.801
-344.984
-340.431
-342.378
-339.449
-336.628
-340.157
-344.735
-343.564
-343.453
-341.261
-346.872
-344.884
-338.317
-343.533
-341.760
-330.417
-330.585
-342.923
-332.738
-331.192
-340.476
-347.681
-336.124
-336.016
-327.584
-342.458
-339.809
-335.846
-339.845
-338.686
-338.806
-339.702
-335.806
-341.163
-335.003
-336.510
-339.211
-338.709
-349.434
-345.144
-340.678
-344.549
-340.318
-345.062
-335.072
-336.795
-341.313
-328.843
-338.484
-337.944
-341.507
-337.699
-340.860
-332.818
-340.086
-347.606
-340.389
-342.594
-335.815
-337.014
-336.080
-340.212
-339.978
-344.988
-352.768
-343.163
-340.234
-338.304
-345.166
-335.899
-343.731
-333.017
-330.426
-335.120
-337.104
-338.930
-340.322
-339.072
-343.642
-335.023
-344.739
-341.749
-336.293
-340.595
-341.098
-334.198
-333.735
-338.799
-343.792
-341.895
-342.645
-344.755
-337.422
-332.047
-345.234
-339.814
-336.554
-340.000
-341.739
-338.833
-334.098
-336.604
-346.692
-337.929
-341.416
-341.565
-340.871
-345.323
-339.703
-352.229
-344.005
-347.007
-339.063
-332.983
-344.407
-343.243
-347.414
-347.968
-347.372
-327.488
-340.818
-345.285
-338.708
-334.067
-337.841
-345.450
-344.770
-347.096
-339.226
-334.077
-335.716
-330.522
-342.130
-342.629
-342.383
-340.712
-339.206
-340.224
-345.296
-341.646
-336.253
-339.799
-332.629
-347.584
-337.459
-338.566
-337.295
-339.174
-342.093
-338.749
-339.113
-334.937
-336.819
-345.439
-339.674
-335.835
-347.245
-332.276
-333.395
-333.342
-340.248
-325.831
-334.205
-339.523
-338.639
-336.927
-332.234
-328.441
-343.468
-329.614
-333.927
-338.687
-337.993
-338.851
-336.744
-340.942
-348.183
-338.360
-342.297
-345.062
-342.024
-335.479
-337.532
-346.965
-337.761
-340.071
-334.865
-349.781
-342.765
-338.179
-341.381
-342.034
-338.837
-340.744
-339.475
-345.897
-343.638
-341.229
-336.717
-331.669
-330.560
-331.818
-341.482
-336.812
-334.255
-343.252
-330.660
-335.489
-345.046
-348.302
-340.226
-338.118
-339.596
-338.146
-336.163
-337.667
-335.941
-336.861
-336.903
-339.445
-340.207
-343.334
-344.381
-338.303
-336.403
-336.040
-342.183
-338.943
-340.317
-337.459
-336.702
-339.917
-335.602
-340.388
-331.264
-344.411
-336.968
-332.721
-336.619
-343.628
-346.927
-333.895
-338.835
-337.074
-336.270
-328.704
-339.045
-341.923
-347.736
-342.368
-343.661
-338.628
-343.141
-335.645
-340.258
-347.945
-338.977
-348.008
-336.738
-337.542
-341.566
-337.071
-344.234
-346.019
-338.502
-340.365
-339.959
-344.818
-340.886
-339.143
-339.301
-341.834
-327.370
-340.987
-337.091
-343.061
-342.048
-340.162
-334.148
-344.689
-336.322
-345.189
-333.470
-334.885
-337.914
-343.047
-336.974
-345.812
-340.612
-341.695
-340.795
-336.211
-339.288
-339.846
-340.711
-334.916
-339.205
-337.278
-335.460
-334.914
-343.430
-349.019
-340.794
-338.207
-338.512
-341.086
-345.145
-336.705
-338.342
-341.340
-342.332
-335.075
-342.644
-331.057
-333.691
-341.169
-342.896
-339.873
-341.046
-334.444
-328.839
-338.238
-344.147
-341.901
-333.845
-338.645
-335.544
-333.657
-341.437
-335.398
-341.590
-328.090
-336.055
-341.936
-341.014
-330.209
-339.268
-336.001
-342.528
-343.132
-341.501
-345.224
-338.998
-338.824
-336.610
-333.179
-332.007
-332.464
-339.221
-338.323
-343.893
-328.138
-343.402
-335.351
-333.345
-342.029
-333.371
-340.346
-345.013
-331.914
-331.633
-345.677
-342.908
-340.224
-337.115
-341.890
-344.687
-341.832
-339.492
-331.133
-340.529
-338.755
-343.868
-328.486
-331.919
-338.192
-340.623
-341.229
-340.290
-340.431
-339.471
-340.665
-335.258
-329.787
-341.177
-345.205
-338.101
-341.818
-338.329
-335.273
-332.902
-333.406
-335.338
-334.727
-350.694
-341.013
-340.568
-340.413
-338.037
-338.434
-339.799
-337.238
-337.558
-336.883
-341.928
-335.923
-339.276
-341.663
-347.185
-344.214
-337.109
-345.725
-337.057
-340.624
-333.272
-342.715
-338.615
-337.167
-348.966
-343.230
-339.341
-344.060
-341.529
-343.723
-343.144
-339.970
-336.036
-338.095
-340.133
-339.426
-341.006
-346.504
-344.156
-338.594
-341.651
-334.199
-337.850
-346.046
-340.748
-342.548
-340.606
-336.079
-336.068
-334.246
-342.496
-337.377
-335.127
-339.784
-343.966
-341.824
-341.336
-335.252
-346.515
-337.345
-343.732
-344.108
-336.158
-339.837
-335.902
-342.939
-337.476
-336.091
-339.075
-338.270
-339.236
-333.663
-329.669
-336.230
-340.663
-341.396
-338.808
-333.280
-344.222
-346.263
-340.124
-337.206
-339.567
-338.321
-336.124
-338.773
-336.605
-331.275
-336.511
-337.666
-339.649
-335.066
-348.241
-344.174
-336.145
-339.585
-334.273
-331.418
-333.178
-347.378
-340.073
-336.128
-343.742
-338.230
-342.374
-339.618
-337.932
-344.543
-342.556
-343.738
-335.413
-337.165
-339.246
-335.515
-339.460
-338.057
-333.624
-341.497
-336.502
-338.837
-343.583
-339.925
-331.893
-340.168
-345.330
-334.845
-334.483
-335.024
-338.151
-340.246
-338.031
-338.826
-340.343
-334.942
-336.706
-340.176
-337.289
-342.179
-341.539
-341.499
-338.455
-342.850
-335.805
-348.073
-336.024
-338.208
-340.261
-337.853
-342.135
-341.249
-345.619
-340.575
-335.425
-341.836
-335.909
-336.711
-337.853
-327.817
-343.022
-341.180
-332.726
-342.794
-340.194
-343.331
-340.113
-349.844
-335.285
-340.985
-339.229
-337.689
-340.467
-341.433
-340.810
-342.532
-335.434
-341.507
-337.186
-341.064
-333.166
-336.254
-339.671
-353.208
-347.409
-331.696
-343.276
-335.317
-340.035
-340.076
-336.815
-345.626
-336.907
-337.937
-342.481
-340.842
-334.609
-342.772
-344.502
-341.720
-336.594
-344.415
-339.480
-347.210
-339.998
-335.516
-339.938
-331.023
-335.725
-342.920
-334.828
-338.305
-337.486
-337.840
-336.311
-342.693
-336.659
-341.685
-334.781
-334.792
-333.686
-338.751
-340.786
-337.506
-337.511
-327.434
-344.406
-336.547
-341.348
-337.232
-335.245
-335.847
-330.430
-338.156
-340.131
-335.654
-339.253
-341.929
-335.902
-337.623
-346.890
-348.674
-337.449
-339.339
-338.744
-335.540
-332.997
-341.696
-336.257
-340.864
-343.106
-335.003
-341.101
-338.585
-343.566
-341.156
-334.580
-339.261
-347.816
-344.839
-335.193
-343.020
-335.854
-344.239
-342.537
-339.510
-334.112
-346.100
-342.186
-341.167
-345.795
-338.865
-334.861
-337.808
-345.068
-338.998
-332.235
-345.232
-339.087
-334.413
-330.341
-338.058
-342.987
-333.999
-336.868
-335.516
-334.116
-334.941
-334.929
-343.535
-343.882
-345.363
-341.134
-347.255
-338.975
-332.245
-341.635
-337.265
-343.890
-342.062
-337.726
-340.530
-339.713
-332.627
-340.055
-330.868
-340.882
-337.518
-338.749
-343.623
-342.990
-341.300
-342.586
-343.361
-334.740
-340.014
-340.295
-348.693
-343.107
-334.956
-343.564
-347.021
-344.608
-338.939
-337.852
-335.133
-334.112
-340.203
-334.213
-342.711
-338.345
-345.314
-331.314
-337.053
-334.395
-338.891
-337.803
-338.252
-336.990
-340.812
-334.185
-333.605
-342.998
-334.965
-337.154
-333.671
-338.079
-340.284
-342.133
-345.397
-333.225
-340.108
-334.899
-328.550
-340.227
-346.647
-345.395
-342.700
-336.711
-339.793
-337.580
-337.303
-347.326
-344.865
-337.820
-343.625
-340.516
-329.143
-334.449
-339.382
-338.382
-343.784
-344.409
-337.189
-338.945
-341.993
-333.562
-343.138
-341.438
-340.340
-334.258
-334.684
-328.655
-334.950
-335.286
-341.305
-342.658
-341.609
-340.287
-339.578
-338.492
-342.344
-341.616
-349.124
-337.793
-342.407
-335.999
-348.204
-345.804
-336.927
-339.811
-345.118
-334.675
-346.832
-339.892
-336.992
-334.579
-343.262
-345.628
-339.811
-339.972
-336.280
-331.857
-337.278
-336.005
-336.712
-336.969
-342.183
-337.846
-336.611
-345.837
-338.775
-342.975
-343.039
-336.206
-340.643
-339.799
-333.760
-340.824
-336.989
-341.767
-347.762
-334.733
-345.312
-342.911
-336.270
-331.684
-343.307
-348.422
-338.223
-337.407
-339.980
-340.797
-342.166
-342.501
-340.763
-345.302
-342.467
-338.172
-340.499
-341.502
-331.042
-337.124
-337.086
-343.678
-334.160
-340.025
-338.001
-337.887
-342.830
-333.590
-338.609
-340.822
-341.258
-336.496
-341.357
-340.474
-335.937
-338.574
-335.649
-335.098
-346.063
-342.986
-336.843
-334.561
-340.642
-347.562
-344.768
-336.667
-335.210
-339.917
-337.626
-339.893
-342.066
-336.180
-332.830
-332.730
-338.680
-344.047
-339.918
-328.920
-344.375
-338.859
-346.027
-343.261
-333.726
-340.981
-336.224
-339.494
-345.452
-334.810
-341.293
-336.983
-343.959
-340.506
-338.861
-339.419
-332.126
-338.175
-337.956
-338.673
-337.798
-335.601
-335.732
-330.185
-339.801
-338.130
-334.986
-340.770
-335.634
-337.355
-341.846
-342.778
-340.544
-329.272
-339.304
-348.505
-331.684
-340.669
-343.610
-340.667
-341.198
-332.578
-340.831
-337.589
-341.585
-345.153
-342.992
-342.325
-346.485
-340.062
-345.786
-336.398
-337.290
-332.709
-329.405
-341.003
-339.481
-340.029
-347.759
-340.777
-343.983
-336.662
-348.462
-338.185
-334.414
-336.796
-337.294
-340.691
-340.440
-341.518
-338.222
-326.628
-346.417
-337.585
-334.769
-337.230
-337.311
-343.829
-334.156
-340.090
-339.671
-343.312
-345.340
-345.152
-339.331
-338.288
-338.513
-341.681
-341.056
-331.647
-341.417
-332.460
-343.465
-345.554
-342.944
-333.899
-345.151
-342.648
-338.383
-342.134
-330.477
-327.394
-343.729
-347.677
-337.355
-339.961
-340.190
-346.208
-340.829
-335.105
-336.481
-341.977
-338.473
-339.604
-341.325
-341.890
-347.508
-340.581
-335.276
-336.715
-331.437
-338.071
-332.827
-331.153
-336.628
-343.511
-340.001
-336.460
-343.722
-347.732
-341.308
-343.154
-345.769
-346.840
-337.202
-336.912
-342.778
-339.290
-330.814
-335.275
-342.139
-340.668
-338.424
-342.308
-344.950
-340.430
-334.793
-342.924
-336.105
-330.746
-333.676
-331.679
-347.152
-338.877
-336.284
-334.470
-340.434
-346.321
-342.381
-340.777
-341.088
-338.535
-340.686
-340.602
-332.129
-330.150
-338.155
-342.640
-333.779
-333.740
-334.813
-335.149
-332.143
-341.626
-340.916
-333.527
-330.671
-346.379
-336.957
-336.807
-338.515
-342.085
-339.054
-341.071
-340.403
-339.987
-334.965
-337.278
-341.398
-342.122
-339.394
-339.871
-342.350
-337.490
-339.927
-345.447
-339.937
-338.664
-339.935
-340.178
-339.842
-339.798
-340.626
-343.110
-343.684
-338.819
-342.191
-338.610
-337.853
-342.165
-336.760
-334.268
-345.537
-335.591
-341.049
-335.917
-341.701
-339.233
-335.375
-345.744
-334.104
-334.495
-331.783
-337.941
-338.383
-335.761
-339.358
-338.249
-340.726
-339.734
-336.627
-331.331
-341.493
-335.246
-347.282
-329.886
-331.870
-338.853
-348.193
-339.942
-343.940
-338.525
-332.347
-341.133
-338.740
-342.943
-333.021
-341.678
-340.521
-329.895
-341.660
-339.527
-348.459
-339.423
-340.786
-335.957
-336.817
-340.723
-338.015
-336.717
-338.572
-335.382
-336.474
-342.058
-337.856
-336.510
-344.745
-339.605
-335.904
-341.302
-338.167
-345.024
-337.695
-342.199
-333.755
-335.443
-331.860
-334.371
-333.356
-348.260
-338.959
-347.955
-334.806
-334.720
-338.106
-344.204
-338.339
-348.061
-341.655
-341.667
-342.561
-339.092
-340.755
-334.907
-336.419
-335.345
-337.972
-337.175
-331.217
-330.269
-346.163
-341.850
-339.683
-342.859
-335.525
-336.464
-343.684
-333.122
-339.491
-333.815
-345.323
-337.703
-335.337
-343.846
-340.923
-338.966
-332.934
-336.037
-339.013
-343.807
-337.259
-339.716
-341.529
-334.438
-345.493
-345.739
-340.026
-334.550
-332.485
-335.992
-343.850
-343.697
-340.580
-334.120
-339.401
-334.064
-339.151
-336.217
-342.580
-338.918
-339.215
-339.410
-340.154
-339.051
-339.158
-338.596
-338.210
-338.780
-338.026
-336.512
-342.471
-339.460
-340.830
-335.545
-345.897
-338.195
-340.805
-345.890
-347.013
-331.206
-340.655
-337.713
-339.115
-339.977
-340.372
-340.732
-335.599
-339.300
-338.600
-337.883
-333.933
-343.588
-337.142
-339.375
-345.566
-349.211
-341.120
-344.561
-342.740
-340.246
-338.509
-347.080
-340.423
-339.037
-341.580
-345.697
-341.695
-337.003
-339.123
-340.896
-336.683
-345.224
-339.399
-333.973
-343.312
-338.295
-343.431
-336.313
-340.103
-339.138
-338.335
-334.910
-339.873
-343.895
-348.334
-345.126
-336.289
-341.335
-340.056
-347.440
-337.658
-335.435
-335.437
-339.164
-336.278
-341.020
-337.509
-336.456
-335.966
-338.448
-343.970
-337.613
-342.373
-335.473
-342.380
-342.714
-338.358
-343.814
-335.447
-339.475
-343.835
-340.557
-347.394
-338.397
-331.465
-340.125
-345.179
-343.938
-339.142
-344.159
-336.502
-338.618
-342.099
-345.686
-335.349
-342.085
-339.220
-337.272
-340.166
-341.603
-335.621
-335.922
-347.721
-345.105
-342.303
-337.510
-341.029
-347.577
-339.058
-330.598
-339.488
-337.631
-339.905
-338.375
-332.215
-347.206
