# Supplementary material for: A Fast and Efficient Approach for Genomic Selection with High-Density Markers
Source: G3 (Bethesda). 2012 Oct 1;2(10):1179–84. doi: 10.1534/g3.112.003822 (PMC3464110; doi:10.1534/g3.112.003822)
Supplement: Supporting Information [file supp_2.10.1179_FileS1.zip › Rep1_50/Rep19/TBV3]

-335.884
-339.988
-332.492
-340.891
-341.817
-344.274
-338.204
-343.018
-340.429
-338.040
-339.401
-340.522
-340.698
-339.633
-342.968
-341.915
-338.575
-342.250
-338.842
-342.816
-342.402
-339.304
-338.453
-339.641
-341.557
-336.059
-342.966
-344.001
-345.374
-340.034
-337.329
-341.272
-340.915
-342.094
-340.180
-340.565
-340.474
-342.697
-338.509
-340.378
-337.555
-338.587
-341.398
-338.969
-336.553
-336.551
-339.690
-341.306
-346.786
-340.658
-342.438
-335.576
-337.140
-339.033
-339.642
-337.153
-341.411
-341.234
-340.500
-341.123
-341.185
-337.579
-340.561
-341.062
-339.258
-335.928
-341.245
-339.968
-336.955
-340.301
-340.659
-340.175
-336.968
-338.176
-339.792
-342.286
-341.198
-341.924
-339.858
-341.263
-347.103
-341.065
-344.658
-346.271
-340.391
-341.921
-337.954
-340.729
-339.457
-338.429
-343.510
-334.793
-340.336
-339.538
-334.313
-337.215
-341.320
-334.878
-331.426
-340.302
-341.442
-338.582
-343.057
-342.941
-339.263
-341.052
-337.496
-341.701
-336.496
-342.275
-340.720
-340.187
-338.740
-337.757
-340.817
-341.745
-341.808
-338.495
-342.529
-342.474
-337.144
-338.209
-339.427
-337.396
-338.179
-339.563
-340.876
-340.924
-342.392
-340.872
-341.441
-339.439
-333.763
-342.881
-341.026
-342.426
-335.091
-335.669
-343.723
-340.562
-338.013
-340.461
-339.852
-341.479
-341.748
-338.728
-335.297
-342.472
-341.412
-337.371
-343.617
-343.352
-335.890
-341.433
-341.501
-332.500
-340.947
-341.193
-338.137
-340.900
-344.807
-341.900
-337.946
-340.652
-338.542
-333.710
-339.468
-338.338
-339.706
-336.922
-333.108
-334.410
-339.214
-337.482
-340.959
-336.834
-334.166
-337.667
-340.432
-338.228
-338.302
-339.057
-333.786
-336.501
-339.037
-341.004
-334.555
-335.244
-337.095
-334.318
-337.885
-337.290
-338.754
-340.229
-341.558
-340.942
-341.255
-338.733
-343.441
-342.601
-341.379
-337.603
-340.654
-336.308
-333.765
-333.151
-339.625
-341.738
-338.632
-340.860
-342.917
-342.541
-339.807
-340.978
-344.257
-339.727
-340.211
-342.204
-333.907
-339.608
-342.115
-340.080
-336.023
-337.172
-341.673
-338.640
-334.852
-335.064
-341.629
-340.703
-337.873
-340.854
-337.632
-339.338
-345.841
-340.250
-340.608
-341.171
-341.597
-342.839
-334.896
-341.082
-336.754
-336.531
-345.056
-341.682
-342.171
-340.300
-338.546
-337.836
-336.303
-344.567
-339.641
-335.864
-339.739
-340.786
-337.744
-341.508
-339.992
-336.057
-344.616
-342.538
-341.949
-342.137
-343.955
-341.456
-334.899
-334.583
-335.695
-336.042
-335.843
-334.939
-339.613
-341.610
-336.523
-336.645
-338.676
-338.814
-341.827
-342.485
-338.412
-342.472
-341.516
-343.144
-340.410
-339.068
-339.857
-342.637
-337.678
-340.918
-339.346
-341.568
-342.660
-344.602
-335.447
-334.863
-340.754
-342.251
-340.706
-341.962
-340.754
-340.285
-342.153
-340.075
-336.905
-341.463
-337.632
-339.067
-339.551
-342.444
-338.997
-341.318
-343.451
-338.620
-336.271
-329.287
-343.361
-338.538
-343.114
-341.742
-338.942
-338.519
-341.024
-340.157
-337.865
-341.845
-339.713
-338.294
-338.800
-341.076
-335.119
-336.208
-337.671
-338.408
-338.612
-338.681
-345.684
-342.118
-338.058
-339.600
-340.946
-339.892
-341.002
-341.718
-340.469
-337.622
-342.007
-339.747
-341.725
-339.024
-338.164
-337.016
-342.921
-343.005
-339.153
-336.643
-338.126
-337.320
-344.345
-341.526
-338.473
-336.099
-339.623
-336.984
-336.783
-335.501
-339.194
-344.429
-342.230
-341.661
-330.925
-339.551
-344.547
-336.459
-345.559
-338.223
-339.535
-343.493
-336.963
-336.116
-340.357
-342.054
-337.406
-337.283
-336.616
-341.001
-339.692
-338.890
-342.934
-337.513
-335.143
-340.886
-340.991
-337.221
-341.420
-337.937
-340.046
-341.452
-338.723
-341.756
-343.166
-341.307
-338.440
-340.024
-339.417
-340.078
-338.523
-340.099
-342.141
-339.354
-340.190
-340.410
-346.988
-337.048
-337.256
-335.302
-337.148
-341.268
-340.461
-341.197
-339.665
-338.753
-341.839
-339.205
-336.967
-338.414
-337.951
-338.140
-339.899
-343.178
-335.333
-335.256
-339.274
-337.574
-337.322
-337.417
-338.511
-336.903
-337.871
-342.794
-339.806
-335.790
-340.708
-338.133
-338.450
-343.179
-341.753
-334.854
-342.148
-339.058
-335.891
-338.506
-339.094
-341.500
-342.039
-341.950
-337.305
-341.632
-339.156
-339.082
-337.243
-337.628
-336.914
-329.007
-341.841
-335.944
-339.638
-337.953
-342.008
-335.752
-336.232
-341.693
-337.747
-338.541
-339.957
-340.669
-339.872
-336.479
-340.016
-341.045
-332.865
-338.843
-341.558
-336.207
-335.780
-338.066
-339.965
-341.082
-337.999
-338.889
-334.080
-340.737
-338.750
-336.831
-342.421
-341.587
-338.580
-341.005
-343.777
-341.260
-336.609
-339.879
-337.850
-336.256
-338.021
-334.479
-341.234
-343.645
-342.749
-332.699
-338.725
-335.934
-338.081
-341.097
-338.642
-334.847
-337.621
-337.704
-342.981
-341.370
-340.579
-340.049
-341.922
-341.948
-338.255
-336.210
-336.941
-338.488
-338.220
-339.493
-340.888
-338.798
-340.148
-339.747
-342.311
-336.384
-336.537
-339.206
-337.991
-338.339
-340.678
-338.831
-339.800
-343.141
-340.027
-340.053
-337.728
-338.783
-339.843
-337.300
-336.904
-341.197
-342.181
-339.369
-338.764
-336.764
-340.636
-343.647
-344.326
-337.777
-331.675
-337.648
-344.796
-344.316
-341.015
-340.987
-342.746
-341.437
-338.263
-339.041
-335.015
-337.357
-346.386
-344.575
-338.732
-342.464
-338.881
-336.311
-337.968
-334.928
-336.216
-339.614
-337.047
-338.432
-342.846
-341.700
-337.127
-334.784
-338.831
-341.825
-337.988
-341.658
-335.887
-336.673
-339.821
-339.709
-339.078
-335.720
-344.177
-341.785
-344.397
-343.169
-339.391
-339.089
-340.776
-339.662
-342.631
-342.298
-344.728
-341.445
-339.260
-341.119
-337.084
-334.994
-341.649
-342.425
-341.094
-338.066
-343.269
-337.744
-340.815
-335.846
-342.079
-340.524
-337.769
-334.825
-331.729
-331.976
-345.054
-342.232
-345.091
-338.432
-340.685
-341.576
-339.798
-338.830
-343.018
-343.388
-342.389
-345.030
-337.972
-336.338
-337.705
-335.260
-336.517
-338.155
-339.359
-340.284
-338.610
-337.819
-332.436
-336.212
-338.113
-341.146
-338.480
-333.020
-338.291
-338.794
-338.172
-331.178
-336.657
-339.580
-334.490
-338.182
-341.151
-337.159
-338.626
-334.302
-342.479
-337.084
-340.083
-338.515
-343.077
-341.586
-341.708
-341.112
-338.473
-338.851
-339.492
-341.799
-345.723
-341.716
-341.842
-341.683
-340.081
-338.678
-337.903
-341.061
-343.141
-338.140
-339.755
-342.463
-344.058
-336.163
-339.828
-338.792
-341.935
-345.022
-338.070
-337.441
-341.213
-336.845
-336.116
-340.850
-342.043
-343.474
-329.202
-338.718
-343.664
-338.530
-341.590
-340.299
-342.300
-344.984
-334.677
-337.459
-338.128
-337.376
-339.065
-337.965
-336.711
-338.006
-341.444
-339.972
-338.460
-336.979
-338.621
-341.093
-344.277
-339.107
-336.356
-339.403
-334.143
-336.241
-339.751
-340.650
-342.914
-341.197
-341.306
-344.451
-342.023
-343.890
-338.757
-337.268
-343.749
-337.557
-341.300
-338.074
-336.709
-335.589
-342.366
-340.116
-337.220
-341.904
-339.739
-341.099
-340.071
-341.191
-339.436
-338.455
-339.522
-342.287
-340.987
-345.521
-330.912
-337.995
-336.899
-338.116
-339.069
-338.075
-339.979
-343.544
-341.736
-342.573
-346.051
-340.103
-339.759
-342.010
-341.013
-338.107
-336.762
-338.766
-341.894
-338.734
-336.624
-336.762
-339.480
-340.391
-341.222
-336.443
-337.160
-338.957
-339.353
-341.814
-331.132
-336.083
-337.911
-340.568
-344.846
-341.775
-340.950
-335.664
-341.569
-338.436
-344.972
-341.255
-338.285
-342.362
-336.671
-340.078
-338.844
-338.625
-335.625
-333.327
-342.564
-339.229
-337.887
-339.905
-342.659
-340.518
-342.414
-342.542
-338.478
-337.115
-340.522
-337.511
-344.871
-337.400
-339.193
-336.266
-338.078
-338.448
-337.891
-340.876
-343.129
-340.714
-335.998
-337.604
-341.735
-340.655
-338.924
-335.568
-336.817
-339.815
-341.716
-337.759
-343.752
-338.351
-337.510
-337.955
-342.024
-342.005
-338.069
-338.152
-342.891
-342.560
-342.440
-338.156
-342.233
-342.739
-335.310
-338.336
-337.826
-337.924
-336.638
-337.234
-338.992
-341.927
-338.838
-338.495
-340.946
-340.229
-337.194
-340.008
-343.490
-341.359
-340.765
-341.123
-341.273
-345.902
-342.981
-336.797
-339.522
-337.100
-335.706
-336.714
-337.445
-340.217
-339.388
-338.781
-336.967
-337.093
-339.992
-337.254
-341.165
-343.111
-340.264
-339.618
-336.551
-339.029
-337.226
-336.165
-342.765
-339.262
-336.648
-338.202
-339.995
-340.726
-339.537
-339.106
-336.811
-340.377
-337.814
-341.027
-340.075
-337.023
-339.334
-339.704
-344.700
-344.096
-338.926
-335.209
-339.588
-338.773
-343.966
-336.005
-336.566
-337.174
-335.749
-338.420
-340.477
-340.505
-342.558
-346.367
-337.665
-339.706
-340.393
-339.035
-334.711
-338.357
-339.832
-339.928
-338.444
-339.033
-339.094
-339.549
-333.426
-341.906
-339.994
-340.931
-338.920
-338.602
-344.012
-341.083
-342.517
-339.372
-341.068
-334.430
-341.051
-339.264
-340.794
-340.062
-339.118
-337.430
-342.168
-339.225
-340.878
-337.127
-338.362
-340.730
-343.077
-340.320
-336.713
-337.604
-340.225
-340.070
-343.808
-341.882
-341.984
-341.969
-347.499
-343.309
-336.331
-337.480
-339.416
-338.828
-337.921
-340.543
-338.031
-336.828
-338.284
-337.961
-338.070
-339.570
-339.389
-336.795
-334.449
-335.299
-340.005
-337.542
-339.766
-338.161
-333.628
-337.770
-341.993
-341.564
-344.032
-337.702
-333.991
-336.223
-340.908
-342.275
-340.767
-337.659
-342.478
-340.438
-339.239
-340.800
-340.428
-335.522
-334.641
-342.748
-338.520
-341.237
-336.787
-338.214
-341.063
-341.602
-341.858
-340.249
-334.742
-335.457
-337.899
-337.641
-337.641
-339.307
-339.148
-337.119
-332.859
-333.455
-337.200
-340.377
-339.601
-339.264
-338.991
-340.433
-339.269
-338.837
-340.643
-341.762
-338.832
-339.072
-338.935
-342.353
-340.892
-340.754
-334.885
-337.382
-340.561
-338.781
-337.861
-335.435
-344.555
-341.661
-337.134
-338.732
-337.628
-341.474
-341.073
-343.360
-341.255
-339.741
-341.069
-342.486
-338.576
-341.170
-346.170
-342.945
-337.064
-341.027
-342.188
-343.308
-337.638
-336.209
-338.808
-331.340
-342.204
-335.870
-341.066
-343.296
-342.663
-343.134
-340.306
-334.303
-342.765
-344.121
-339.831
-338.817
-340.317
-342.940
-337.159
-333.904
-337.829
-339.242
-334.387
-335.562
-340.647
-341.183
-335.157
-334.501
-344.568
-342.501
-337.207
-341.001
-343.432
-340.875
-340.921
-338.656
-340.124
-344.542
-337.520
-338.792
-344.915
-341.313
-338.911
-337.525
-348.179
-339.589
-337.660
-337.597
-344.370
-343.670
-340.539
-337.434
-343.859
-344.647
-339.717
-341.699
-338.324
-332.410
-338.892
-332.207
-339.610
-337.797
-341.928
-337.992
-337.607
-339.312
-338.481
-340.795
-336.521
-343.416
-334.036
-342.129
-339.438
-336.333
-341.942
-339.808
-342.036
-341.417
-332.571
-339.179
-341.282
-342.023
-339.857
-341.447
-338.893
-339.995
-335.784
-338.067
-341.394
-339.483
-339.622
-341.909
-342.864
-340.940
-340.498
-335.325
-338.508
-340.185
-345.414
-344.586
-336.742
-334.468
-339.917
-339.173
-336.230
-341.092
-337.772
-340.799
-341.367
-343.551
-340.174
-339.334
-337.445
-336.504
-337.790
-339.628
-337.600
-339.595
-343.064
-329.735
-343.411
-337.528
-343.842
-338.121
-339.381
-347.619
-335.100
-339.246
-340.933
-340.782
-342.201
-343.105
-338.937
-338.977
-337.876
-335.224
-344.183
-339.033
-341.938
-337.138
-338.758
-336.784
-338.565
-336.677
-338.777
-342.077
-339.413
-341.272
-339.857
-336.970
-337.814
-338.857
-343.046
-337.893
-341.301
-338.750
-342.432
-340.874
-340.269
-339.905
-342.517
-343.292
-339.034
-340.178
-339.268
-342.376
-345.995
-342.556
-342.642
-337.197
-341.009
-335.223
-338.879
-335.858
-337.530
-337.754
-334.422
-342.457
-335.078
-334.865
-340.562
-340.558
-346.831
-342.608
-343.833
-344.300
-338.344
-340.886
-330.199
-337.084
-342.056
-347.696
-342.479
-343.317
-336.108
-336.995
-341.332
-342.858
-347.986
-344.758
-343.751
-341.685
-339.477
-337.976
-340.139
-333.162
-343.291
-339.621
-338.581
-339.300
-339.652
-341.974
-339.389
-337.715
-342.810
-340.578
-336.930
-338.363
-335.397
-339.876
-340.715
-342.239
-341.587
-341.493
-340.518
-341.266
-340.302
-343.018
-333.798
-338.401
-336.315
-337.354
-341.710
-341.092
-342.887
-345.757
-343.034
-338.221
-339.113
-333.842
-339.788
-339.193
-341.204
-342.493
-343.793
-342.216
-341.385
-339.740
-332.669
-341.429
-340.014
-338.152
-339.500
-334.346
-340.496
-340.931
-340.660
-340.735
-343.729
-341.860
-337.892
-337.635
-342.323
-340.341
-335.452
-339.516
-340.500
-339.346
-339.487
-338.499
-340.768
-338.418
-340.076
-336.797
-337.081
-338.565
-335.287
-341.008
-341.827
-341.662
-343.815
-339.669
-339.589
-340.491
-342.356
-343.629
-342.046
-345.399
-344.393
-339.208
-339.580
-342.042
-342.771
-342.347
-343.876
-337.022
-341.965
-335.573
-340.518
-339.498
-341.155
-334.721
-335.912
-338.582
-337.459
-336.367
-337.305
-339.607
-332.782
-340.187
-345.861
-342.131
-338.113
-341.370
-342.234
-334.708
-342.564
-339.368
-340.044
-342.951
-340.837
-339.982
-342.996
-341.489
-336.671
-342.168
-345.119
-334.499
-335.151
-336.918
-341.100
-339.763
-339.930
-337.625
-337.899
-334.423
-342.738
-338.857
-336.747
-340.500
-336.656
-340.524
-336.933
-339.396
-340.665
-341.108
-343.115
-341.469
-340.294
-340.001
-338.446
-335.281
-341.831
-339.248
-342.365
-341.133
-340.608
-344.846
-342.171
-337.954
-343.023
-338.632
-339.697
-340.654
-337.885
-339.375
-340.513
-339.125
-339.656
-341.083
-342.651
-340.926
-341.905
-339.278
-335.877
-341.599
-337.966
-342.034
-339.164
-337.939
-340.854
-337.321
-337.931
-338.829
-339.391
-340.688
-340.280
-336.529
-343.943
-336.809
-340.680
-339.107
-338.123
-339.232
-338.829
-339.112
-333.140
-335.414
-337.531
-341.134
-339.421
-337.232
-341.886
-339.032
-337.990
-337.577
-339.083
-342.859
-337.768
-341.862
-341.165
-343.056
-339.901
-341.269
-335.946
-342.072
-336.246
-338.844
-339.297
-335.969
-331.881
-335.718
-337.675
-338.439
-341.719
-335.640
-339.959
-340.792
-333.887
-337.160
-342.950
-343.295
-339.470
-341.228
-340.200
-339.224
-338.463
-338.431
-333.998
-338.275
-339.241
-336.799
-341.171
-338.801
-335.646
-338.196
-339.625
-339.346
-339.381
-346.356
-344.111
-340.043
-338.453
-338.518
-335.307
-336.146
-336.991
-338.147
-343.852
-338.034
-336.262
-335.778
-341.411
-334.358
-343.681
-342.924
-342.842
-343.922
-346.010
-338.819
-341.314
-338.856
-338.178
-341.659
-340.376
-335.331
-340.839
-336.370
-340.169
-338.319
-340.067
-337.836
-338.892
-334.826
-337.435
-338.334
-341.417
-338.304
-338.762
-336.544
-332.238
-338.940
-338.250
-340.818
-341.570
-345.385
-336.928
-340.301
-342.477
-338.119
-337.682
-336.927
-340.238
-340.737
-340.716
-340.791
-335.496
-338.253
-336.068
-338.683
-340.570
-339.129
-338.434
-331.726
-340.025
-343.962
-337.557
-341.025
-341.275
-338.209
-341.468
-343.477
-345.220
-342.864
-339.006
-338.316
-336.643
-336.577
-343.095
-342.433
-339.710
-343.156
-337.020
-337.350
-341.281
-337.468
-337.140
-340.560
-339.837
-338.359
-341.007
-338.537
-344.966
-340.978
-338.968
-339.169
-341.507
-341.925
-339.613
-343.237
-343.021
-339.939
-337.917
-340.884
-345.083
-342.545
-338.588
-338.367
-339.281
-335.047
-346.854
-338.233
-338.283
-339.667
-340.192
-339.203
-341.825
-339.788
-340.241
-338.736
-338.713
-339.252
-339.564
-341.170
-340.785
-332.662
-339.811
-341.649
-340.279
-339.593
-338.623
-342.077
-340.179
-337.527
-340.073
-341.423
-339.647
-340.279
-337.536
-336.724
-340.963
-339.628
-339.187
-340.208
-335.840
-337.674
-344.543
-339.892
-335.755
-337.879
-336.131
-338.149
-342.003
-339.263
-339.945
-343.655
-336.940
-338.643
-336.751
-340.098
-341.371
-341.086
-338.294
-338.934
-336.955
-336.446
-342.477
-336.819
-341.490
-342.391
-341.061
-338.755
-343.247
-337.884
-339.809
-340.393
-336.989
-339.985
-343.254
-337.624
-337.172
-340.952
-340.015
-340.679
-339.605
-340.884
-343.684
-340.188
-332.740
-337.019
-339.989
-341.888
-339.144
-337.003
-337.886
-339.959
-340.978
-338.615
-342.161
-339.709
-340.529
-341.829
-340.776
-341.399
-337.987
-338.949
-340.259
-342.364
-343.547
-338.782
-339.072
-341.155
-342.225
-340.894
-337.546
-341.379
-342.577
-335.669
-337.450
-340.235
-341.702
-341.663
-344.402
-338.411
-342.920
-343.292
-344.730
-338.220
-336.649
-338.505
-339.113
-336.176
-338.957
-339.109
-341.786
-338.307
-337.024
-341.374
-340.211
-339.374
-345.934
-344.065
-340.221
-341.105
-335.669
-339.028
-343.800
-341.174
-340.182
-341.196
-342.548
-336.203
-338.546
-334.714
-342.658
-342.111
-337.749
-338.184
-338.850
-339.335
-341.173
-340.160
-338.726
-337.002
-337.991
-339.798
-344.344
-337.410
-343.850
-344.620
-340.641
-337.497
-338.277
-341.008
-336.637
-337.756
-338.162
-337.027
-341.384
-336.773
-341.763
-336.624
-338.712
-339.953
-341.140
-344.769
-338.009
-336.511
-338.556
-340.282
-338.393
-338.265
-337.127
-341.290
-338.043
-334.518
-338.728
-341.224
-336.537
-343.012
-338.975
-338.787
-335.591
-336.293
-339.134
-338.043
-337.885
-339.535
-341.500
-338.223
-344.053
-340.992
-339.799
-337.350
-342.277
-345.072
-337.577
-339.735
-339.168
-337.411
-341.094
-342.141
-339.844
-337.526
-340.544
-346.900
-340.039
-341.209
-342.139
-341.127
-339.327
-338.555
-339.076
-341.054
-335.557
-334.771
-342.833
-341.774
-340.706
-341.529
-333.922
-337.845
-341.040
-336.072
-338.212
-337.610
-342.065
-340.222
-337.739
-338.194
-343.451
-344.916
-337.123
-339.976
-335.951
-338.802
-337.229
-343.531
-332.534
-335.008
-338.465
-340.719
-340.409
-340.085
-341.357
-337.828
-337.572
-342.985
-340.531
-339.093
-338.768
-336.930
-345.592
-340.853
-341.531
-339.779
-338.941
-340.225
-341.712
-342.660
-338.784
-338.798
-338.824
-331.392
-343.892
-346.093
-345.280
-343.492
-341.546
-341.549
-337.963
-337.472
-341.147
-338.120
-341.313
-342.385
-345.830
-345.744
-339.897
-341.066
-339.025
-341.503
-341.258
-341.737
-336.574
-337.422
-344.511
-341.236
-337.309
-340.002
-332.828
-341.797
-337.794
-338.972
-343.113
-343.509
-342.361
-341.364
-339.960
-342.622
-340.328
-339.632
-338.718
-343.642
-339.035
-337.781
-337.719
-338.958
-340.392
-338.332
-344.472
-336.478
-340.192
-341.592
-341.835
-338.419
-336.975
-339.008
-340.092
-339.752
-339.864
-340.501
-338.022
-339.560
-337.864
-339.854
-342.511
-343.436
-340.671
-339.408
-340.571
-339.400
-339.968
-336.672
-337.350
-340.121
-341.782
-339.534
-338.477
-335.972
-339.723
-333.160
-341.392
-334.770
-343.989
-338.626
-338.526
-337.907
