# Supplementary material for: A Fast and Efficient Approach for Genomic Selection with High-Density Markers
Source: G3 (Bethesda). 2012 Oct 1;2(10):1179–84. doi: 10.1534/g3.112.003822 (PMC3464110; doi:10.1534/g3.112.003822)
Supplement: Supporting Information [file supp_2.10.1179_FileS1.zip › Rep1_50/Rep19/TBV4]

-334.428
-340.166
-340.508
-338.901
-333.804
-336.672
-340.793
-341.462
-343.157
-341.255
-331.634
-337.099
-338.190
-338.132
-339.113
-339.863
-332.218
-336.942
-343.079
-338.049
-346.148
-345.531
-339.149
-339.422
-336.913
-337.989
-340.507
-339.086
-338.130
-340.094
-334.708
-340.422
-336.215
-338.819
-342.510
-341.793
-338.581
-343.773
-345.215
-342.469
-339.535
-343.162
-339.537
-342.740
-338.009
-338.443
-337.942
-340.434
-337.446
-338.560
-338.705
-338.809
-339.621
-342.388
-344.117
-340.549
-340.214
-337.895
-342.355
-341.853
-341.357
-341.451
-334.064
-342.274
-340.687
-340.292
-335.188
-338.094
-336.082
-341.383
-340.501
-340.756
-340.668
-342.047
-332.764
-334.992
-342.819
-340.739
-337.624
-339.288
-343.812
-341.222
-337.550
-339.305
-336.442
-336.300
-338.577
-341.455
-342.120
-340.297
-342.904
-341.775
-339.639
-338.745
-338.880
-335.085
-341.126
-341.083
-340.834
-344.692
-335.076
-344.798
-334.850
-338.327
-336.989
-341.202
-338.151
-341.821
-336.360
-338.955
-337.890
-339.393
-342.392
-341.807
-342.106
-338.124
-339.189
-340.057
-342.884
-339.363
-339.559
-338.522
-339.763
-340.881
-340.729
-343.943
-337.599
-337.097
-338.253
-340.244
-344.200
-340.338
-338.121
-340.785
-332.408
-332.631
-337.671
-338.521
-340.872
-340.494
-341.733
-343.281
-339.782
-343.900
-338.834
-340.896
-345.306
-345.233
-341.469
-341.128
-340.689
-339.420
-339.611
-341.511
-339.390
-337.894
-337.281
-338.581
-350.080
-345.805
-341.361
-336.765
-345.225
-341.865
-339.317
-340.710
-341.533
-340.605
-335.941
-336.344
-341.314
-340.770
-343.079
-335.595
-339.230
-342.549
-340.947
-339.094
-340.178
-339.583
-343.393
-339.169
-336.535
-339.602
-339.697
-341.208
-342.710
-342.139
-337.455
-342.695
-339.237
-336.677
-343.027
-341.680
-341.406
-345.149
-339.007
-339.339
-336.150
-335.816
-339.448
-341.044
-340.968
-337.058
-343.868
-340.510
-334.078
-341.609
-338.454
-338.591
-345.413
-342.190
-342.164
-337.560
-344.407
-345.228
-335.195
-340.633
-338.768
-338.684
-336.155
-340.195
-344.014
-339.158
-336.493
-340.315
-342.350
-341.405
-341.751
-337.188
-338.702
-335.947
-338.428
-339.655
-341.734
-335.765
-332.190
-339.523
-343.695
-342.882
-340.042
-342.026
-339.376
-338.431
-340.342
-339.069
-340.957
-343.417
-335.000
-335.086
-337.973
-340.080
-335.242
-337.614
-341.701
-339.544
-343.838
-342.523
-340.005
-339.229
-338.794
-338.754
-341.421
-341.179
-340.515
-341.785
-338.460
-337.495
-338.121
-340.846
-339.481
-339.040
-342.311
-340.474
-338.855
-339.631
-346.696
-345.495
-333.098
-342.473
-335.664
-336.118
-336.603
-341.185
-335.149
-339.833
-340.772
-340.735
-342.413
-339.340
-337.128
-341.267
-341.722
-341.720
-337.901
-338.502
-340.789
-333.709
-337.631
-335.265
-339.920
-342.467
-343.517
-340.789
-338.796
-339.883
-344.365
-344.417
-329.509
-340.461
-340.185
-340.302
-336.667
-338.046
-340.026
-337.650
-335.967
-335.153
-341.173
-336.908
-334.952
-338.986
-337.154
-339.102
-338.217
-338.176
-343.754
-340.335
-331.977
-338.761
-337.480
-342.154
-340.387
-342.978
-342.403
-343.873
-341.775
-340.422
-341.601
-341.933
-338.013
-335.807
-345.498
-341.510
-339.155
-337.532
-334.251
-338.978
-340.704
-342.153
-339.653
-339.018
-340.932
-338.640
-338.096
-339.486
-346.171
-339.074
-343.823
-341.908
-344.911
-339.952
-346.543
-338.044
-339.000
-336.864
-341.908
-342.155
-339.893
-338.549
-340.538
-345.146
-341.758
-336.559
-341.110
-337.945
-338.794
-341.868
-339.923
-338.918
-340.400
-343.957
-341.427
-342.011
-341.133
-337.632
-341.105
-338.901
-339.411
-339.795
-341.513
-338.778
-337.925
-341.384
-339.495
-342.316
-338.099
-337.585
-337.932
-338.635
-341.478
-341.245
-340.786
-339.869
-341.890
-339.784
-339.765
-340.563
-342.581
-342.408
-344.313
-342.686
-337.803
-344.697
-335.379
-341.920
-333.607
-334.999
-345.282
-335.514
-339.016
-339.293
-338.740
-334.703
-338.189
-339.736
-337.855
-340.406
-335.210
-342.140
-333.380
-335.763
-337.662
-342.372
-336.462
-336.055
-342.143
-339.250
-344.606
-343.613
-340.831
-339.808
-339.638
-340.852
-337.974
-335.512
-341.064
-337.250
-340.240
-338.014
-339.713
-339.356
-338.398
-338.722
-339.668
-341.188
-338.422
-344.063
-340.707
-340.865
-335.729
-334.074
-336.045
-338.165
-340.167
-339.940
-344.250
-341.827
-341.830
-343.180
-343.253
-342.294
-338.520
-338.451
-337.449
-343.068
-338.181
-337.342
-340.279
-339.424
-340.294
-340.324
-340.255
-337.628
-341.004
-338.705
-342.090
-339.481
-335.405
-334.734
-343.606
-337.528
-338.868
-345.194
-336.777
-337.515
-344.953
-343.711
-342.184
-340.766
-343.815
-342.993
-340.277
-336.022
-334.613
-338.292
-334.072
-340.144
-340.337
-339.474
-341.969
-342.601
-344.544
-336.995
-332.790
-332.478
-333.570
-337.402
-339.659
-341.135
-337.236
-334.794
-336.532
-340.715
-342.550
-342.512
-340.908
-340.558
-340.798
-339.427
-341.205
-339.712
-343.319
-339.577
-333.626
-340.083
-328.228
-341.583
-341.417
-338.044
-341.096
-339.266
-340.610
-343.693
-335.837
-341.951
-343.428
-342.531
-340.788
-340.740
-338.973
-337.956
-341.681
-343.869
-339.628
-336.965
-338.872
-340.577
-338.181
-341.365
-342.741
-341.462
-337.755
-339.843
-344.860
-339.586
-339.081
-340.106
-342.776
-339.027
-343.383
-338.248
-341.771
-339.408
-338.608
-336.852
-330.886
-335.997
-339.523
-338.497
-340.939
-342.290
-330.440
-341.582
-338.134
-343.527
-334.418
-337.516
-341.885
-340.553
-339.101
-340.842
-334.538
-337.163
-336.946
-337.283
-343.986
-341.645
-343.964
-343.729
-340.131
-334.628
-336.301
-329.802
-334.849
-334.527
-331.785
-334.242
-340.731
-341.659
-340.821
-339.998
-340.778
-335.976
-337.556
-337.479
-337.237
-336.519
-340.250
-340.017
-341.405
-340.365
-340.626
-343.761
-338.870
-339.321
-342.470
-339.015
-337.437
-337.553
-338.739
-341.423
-345.313
-339.536
-341.077
-339.275
-340.243
-340.130
-339.585
-339.881
-338.754
-336.629
-337.070
-333.868
-339.515
-336.524
-343.724
-341.609
-338.676
-337.095
-339.048
-341.008
-341.781
-339.255
-333.699
-338.118
-335.002
-345.372
-341.251
-340.901
-339.637
-338.740
-341.204
-335.880
-341.999
-342.539
-340.702
-341.684
-341.762
-342.677
-340.047
-336.519
-338.868
-339.936
-343.462
-336.938
-340.209
-338.439
-342.498
-339.491
-336.998
-338.766
-341.771
-337.330
-342.866
-336.551
-339.038
-339.613
-340.322
-339.582
-335.845
-336.853
-344.464
-340.225
-339.997
-342.357
-339.493
-333.332
-340.464
-337.821
-334.576
-341.149
-337.056
-340.114
-336.091
-337.260
-335.432
-334.116
-340.357
-337.796
-341.673
-343.823
-336.903
-340.143
-340.561
-337.654
-342.947
-342.716
-339.305
-335.995
-340.121
-339.841
-338.401
-340.003
-342.005
-338.861
-340.951
-338.600
-335.407
-335.513
-340.004
-336.343
-336.511
-343.988
-344.617
-335.899
-339.350
-339.385
-342.193
-338.679
-338.846
-340.739
-337.616
-340.320
-339.627
-340.054
-333.575
-338.677
-341.777
-341.944
-338.633
-336.995
-335.673
-334.617
-333.893
-342.468
-339.201
-339.965
-345.399
-339.214
-334.535
-337.148
-345.342
-342.688
-339.885
-339.068
-340.833
-339.900
-343.655
-341.395
-338.860
-340.111
-338.342
-338.184
-340.777
-338.280
-343.310
-338.624
-341.775
-341.702
-346.182
-337.833
-339.141
-338.934
-342.312
-337.127
-343.395
-342.339
-341.311
-341.914
-341.445
-341.892
-337.693
-338.252
-335.124
-337.210
-343.382
-338.600
-340.000
-338.257
-342.799
-339.652
-342.574
-339.461
-344.109
-344.973
-332.463
-335.707
-338.778
-341.370
-340.316
-341.175
-338.447
-338.444
-338.721
-339.204
-334.669
-334.893
-340.941
-340.667
-336.514
-335.194
-340.223
-335.570
-338.319
-340.199
-341.829
-338.976
-337.483
-343.696
-337.704
-337.961
-341.841
-338.527
-344.204
-335.952
-332.949
-335.766
-336.365
-337.180
-344.485
-341.322
-340.455
-342.664
-333.112
-335.837
-337.602
-339.202
-334.388
-340.840
-337.458
-338.911
-336.185
-338.097
-343.982
-342.474
-333.748
-339.147
-341.547
-339.750
-339.261
-340.018
-339.702
-337.180
-342.266
-342.386
-338.615
-339.943
-339.883
-339.811
-336.793
-337.603
-341.467
-342.558
-337.062
-337.593
-340.598
-341.658
-332.676
-339.069
-339.170
-336.080
-339.063
-340.137
-341.538
-342.661
-338.363
-341.625
-342.261
-340.279
-342.784
-336.609
-338.312
-334.180
-341.090
-336.773
-337.947
-334.910
-342.714
-341.875
-339.705
-336.767
-340.334
-340.574
-342.731
-340.401
-344.717
-343.490
-341.712
-336.202
-341.790
-343.302
-342.780
-341.395
-339.351
-338.802
-337.604
-335.921
-339.000
-341.884
-343.106
-339.393
-340.168
-342.307
-335.702
-337.108
-339.013
-338.333
-334.997
-340.716
-338.009
-337.456
-337.315
-338.211
-343.237
-340.422
-334.505
-336.050
-338.613
-340.956
-335.067
-341.971
-335.726
-339.082
-340.503
-337.057
-340.157
-335.484
-346.910
-340.578
-346.557
-343.992
-347.374
-340.097
-339.185
-338.466
-340.378
-335.338
-336.745
-342.858
-340.682
-340.344
-338.016
-341.223
-339.223
-335.795
-337.697
-336.338
-337.515
-337.442
-338.888
-341.050
-338.533
-339.035
-335.767
-335.592
-341.521
-339.794
-337.502
-342.507
-337.893
-339.723
-343.982
-342.836
-337.183
-342.403
-332.494
-336.407
-343.417
-344.949
-338.594
-338.541
-339.437
-339.587
-345.387
-340.707
-338.171
-340.200
-338.449
-340.755
-337.641
-341.019
-339.678
-339.987
-345.432
-338.487
-337.158
-338.946
-337.742
-339.645
-340.127
-347.311
-342.104
-337.285
-338.473
-340.210
-339.542
-343.107
-341.973
-337.386
-341.946
-340.607
-338.250
-342.204
-340.093
-335.906
-339.047
-344.202
-340.163
-337.042
-340.320
-340.939
-333.423
-336.993
-345.435
-343.348
-340.209
-342.097
-335.618
-339.180
-339.758
-346.658
-338.391
-338.477
-342.314
-341.579
-341.017
-340.487
-341.372
-333.508
-341.195
-339.511
-345.717
-344.111
-339.981
-338.793
-341.604
-338.963
-336.689
-339.679
-336.493
-340.112
-342.856
-341.178
-338.971
-336.403
-343.408
-337.827
-347.275
-341.150
-340.617
-341.383
-331.140
-338.040
-341.344
-340.394
-339.009
-340.767
-341.126
-340.596
-337.937
-339.649
-336.883
-337.294
-344.575
-341.863
-340.937
-338.895
-341.764
-335.916
-340.504
-340.890
-342.632
-338.159
-337.880
-337.629
-338.251
-340.970
-340.488
-339.928
-342.760
-344.376
-343.820
-340.781
-335.891
-338.859
-340.457
-337.547
-344.460
-335.263
-343.014
-339.091
-340.207
-341.475
-340.921
-340.406
-339.551
-341.287
-338.104
-342.364
-339.875
-339.852
-341.112
-339.848
-338.115
-340.986
-330.369
-338.240
-334.999
-336.658
-337.453
-337.187
-337.671
-338.658
-343.044
-334.519
-342.766
-339.633
-337.112
-339.041
-341.186
-340.549
-340.335
-340.068
-348.090
-344.741
-337.305
-341.566
-338.477
-340.400
-338.336
-337.347
-341.050
-339.428
-345.159
-343.154
-342.188
-338.512
-333.876
-341.100
-338.939
-340.029
-338.934
-338.561
-334.775
-341.558
-343.602
-342.131
-332.624
-339.694
-339.741
-338.532
-338.176
-336.903
-331.797
-335.089
-335.265
-333.893
-340.755
-338.609
-331.508
-340.685
-339.913
-340.778
-342.825
-339.667
-332.319
-334.945
-344.169
-332.608
-340.467
-336.385
-341.714
-340.785
-335.534
-343.711
-338.340
-338.176
-342.002
-338.768
-338.952
-341.248
-336.559
-338.478
-340.236
-338.623
-337.550
-334.578
-337.569
-333.736
-343.279
-337.524
-338.760
-340.826
-336.163
-336.523
-340.118
-336.724
-338.063
-333.763
-343.975
-343.103
-340.654
-341.120
-340.378
-343.948
-342.617
-340.831
-342.877
-340.081
-335.810
-338.205
-341.716
-339.713
-333.960
-335.085
-339.190
-338.331
-342.789
-340.292
-340.036
-338.135
-343.094
-337.286
-339.270
-342.108
-344.339
-343.905
-340.535
-340.955
-340.149
-338.375
-333.253
-340.748
-339.206
-337.349
-335.936
-336.827
-337.806
-339.582
-335.948
-340.519
-340.978
-339.430
-336.796
-337.096
-335.364
-339.116
-336.941
-339.976
-335.909
-338.527
-339.253
-341.107
-340.658
-342.487
-340.306
-343.068
-340.669
-344.103
-338.790
-340.184
-345.493
-343.145
-341.018
-344.949
-341.004
-340.403
-341.292
-337.776
-338.641
-336.749
-344.419
-343.207
-332.375
-336.996
-338.787
-338.391
-333.569
-342.214
-336.167
-339.205
-339.965
-336.677
-337.638
-341.057
-336.527
-337.198
-339.249
-338.640
-339.826
-336.445
-341.300
-341.144
-341.325
-340.329
-332.002
-337.528
-338.602
-341.475
-343.135
-337.932
-341.460
-339.329
-331.118
-340.628
-347.364
-342.759
-339.163
-338.983
-338.412
-339.649
-339.475
-339.023
-334.915
-342.517
-337.964
-338.687
-338.344
-337.614
-343.765
-343.432
-341.099
-339.653
-337.142
-336.769
-342.756
-337.840
-337.352
-341.275
-339.183
-335.442
-344.044
-342.506
-337.641
-338.710
-341.001
-339.669
-344.017
-336.869
-337.184
-339.927
-334.707
-337.192
-332.023
-334.622
-335.773
-336.960
-337.831
-339.139
-339.308
-344.195
-338.798
-338.432
-340.219
-338.932
-339.612
-341.537
-339.516
-340.301
-338.355
-341.895
-338.072
-334.767
-343.927
-342.415
-340.071
-335.611
-343.823
-342.469
-340.427
-337.777
-339.378
-337.430
-339.531
-342.742
-340.133
-337.440
-339.569
-339.299
-341.197
-342.461
-338.204
-338.446
-340.581
-341.316
-336.681
-336.677
-335.963
-335.061
-337.388
-337.558
-337.214
-344.611
-341.041
-338.915
-343.352
-340.194
-341.836
-340.208
-339.108
-339.286
-333.750
-339.068
-340.887
-339.411
-345.022
-342.227
-344.502
-337.788
-336.666
-338.057
-342.069
-342.253
-341.159
-340.650
-339.908
-337.062
-343.975
-333.280
-340.705
-336.277
-338.487
-336.516
-339.141
-334.642
-337.817
-340.705
-337.073
-338.856
-338.592
-342.598
-334.051
-338.657
-332.119
-338.130
-338.886
-337.293
-341.481
-342.555
-332.062
-344.974
-338.035
-337.507
-340.490
-343.022
-335.460
-342.184
-336.902
-335.525
-339.164
-342.381
-337.558
-338.099
-339.227
-339.790
-338.485
-341.085
-339.799
-339.587
-345.431
-344.467
-340.656
-333.432
-339.898
-339.508
-340.580
-342.769
-340.749
-337.009
-340.615
-337.337
-338.979
-340.953
-336.927
-341.898
-336.281
-336.987
-337.660
-339.964
-340.328
-337.212
-337.698
-339.434
-333.218
-334.492
-338.163
-337.317
-341.521
-339.017
-337.177
-336.650
-338.110
-340.317
-337.692
-338.301
-344.206
-343.336
-336.466
-335.347
-337.433
-339.943
-339.990
-339.872
-337.959
-339.183
-343.076
-342.214
-343.727
-340.135
-341.290
-338.532
-335.256
-339.093
-342.279
-342.566
-345.243
-342.112
-341.125
-338.647
-336.130
-341.137
-338.140
-341.506
-344.888
-341.841
-338.175
-331.010
-338.931
-337.809
-344.000
-343.076
-339.665
-339.624
-337.041
-339.000
-338.070
-337.809
-343.625
-341.443
-338.011
-338.281
-335.913
-336.698
-343.681
-341.028
-338.647
-342.607
-339.121
-335.923
-342.213
-336.121
-342.073
-340.334
-340.853
-339.882
-341.875
-337.227
-345.009
-342.416
-339.918
-340.664
-342.647
-341.887
-343.245
-336.771
-338.966
-339.589
-346.266
-341.502
-334.429
-341.958
-336.626
-339.603
-338.749
-336.868
-339.948
-338.770
-338.745
-339.936
-343.948
-338.065
-338.705
-341.195
-337.332
-339.918
-339.499
-339.812
-339.568
-339.720
-340.609
-337.279
-344.141
-338.916
-341.288
-341.137
-339.268
-341.128
-343.052
-343.687
-340.915
-338.352
-341.578
-338.169
-332.900
-338.304
-338.515
-335.448
-335.903
-341.845
-342.063
-339.521
-344.686
-337.421
-341.992
-336.967
-338.361
-337.936
-346.188
-341.199
-338.457
-340.112
-342.876
-339.977
-341.612
-342.879
-340.111
-334.568
-344.681
-342.207
-340.513
-339.869
-345.102
-343.243
-337.583
-339.107
-340.579
-339.450
-346.084
-342.206
-336.812
-339.445
-340.421
-340.237
-335.241
-340.534
-339.001
-339.132
-344.985
-340.105
-340.934
-336.080
-341.443
-338.608
-342.343
-342.869
-338.417
-342.041
-342.766
-341.084
-340.873
-340.334
-343.769
-339.616
-340.624
-336.462
-342.822
-339.337
-338.890
-339.496
-342.770
-339.772
-340.002
-338.919
-341.145
-343.001
-341.091
-340.159
-339.276
-338.901
-342.314
-339.629
-341.636
-341.323
-336.219
-339.691
-333.174
-335.067
-340.427
-341.764
-338.799
-345.832
-333.527
-337.063
-339.331
-337.226
-340.918
-339.332
-339.423
-338.208
-338.846
-339.620
-338.491
-334.309
-339.391
-339.903
-341.738
-338.259
-343.237
-341.663
-335.913
-341.320
-339.014
-340.346
-340.935
-337.666
-337.168
-337.089
-342.915
-339.402
-339.705
-344.801
-336.338
-338.334
-339.980
-337.292
-338.408
-343.851
-340.835
-340.869
-338.480
-339.570
-340.721
-339.027
-337.044
-341.128
-340.549
-338.975
-337.752
-337.528
-341.947
-339.164
-338.669
-339.431
-342.880
-338.582
-341.348
-344.075
-338.107
-337.044
-344.367
-343.137
-328.108
-337.000
-335.901
-336.431
-342.614
-338.095
-339.418
-336.294
-339.009
-339.653
-339.954
-339.206
-342.169
-340.517
-337.863
-344.558
-336.897
-343.978
-343.325
-344.218
-342.695
-339.977
-340.509
-347.303
-344.801
-343.572
-338.359
-336.944
-340.782
-342.464
-338.271
-334.677
-335.990
-335.539
-339.101
-337.279
-342.717
-341.030
-340.281
-334.528
-339.115
-339.858
-337.914
-340.983
-342.965
-341.560
-338.591
-338.650
-342.475
-343.800
-340.325
-342.323
-338.399
-338.227
-333.961
-339.949
-340.472
-340.498
-339.499
-341.205
-337.908
-336.139
-337.349
-342.144
-340.322
-335.891
-335.581
-342.815
-340.235
-338.359
-338.627
-337.774
-345.016
-341.094
-343.283
-341.379
-338.930
-341.412
-343.004
-341.507
-339.545
-335.232
-341.545
-339.946
-345.617
-342.700
-345.374
-340.204
-342.768
-337.708
-336.187
-339.092
-337.600
-337.214
-333.300
-342.714
-343.443
-344.248
-337.504
-338.281
-337.731
-336.872
-343.551
-342.379
-343.764
-344.561
-341.882
-340.278
-340.834
-338.510
-346.179
-343.104
-339.151
-334.873
-338.578
-336.342
-343.756
-339.304
-344.513
-341.623
-343.153
-336.976
-333.686
-336.122
-340.849
-340.838
-339.210
-340.452
-339.180
-339.179
-334.125
-334.509
-336.830
-336.864
-339.992
-336.188
-341.507
-344.695
-339.100
-338.658
-332.675
-340.643
-336.455
-332.964
-339.289
-337.540
-339.320
-336.856
-341.389
-339.971
-338.047
-341.190
-346.661
-342.495
-340.736
-340.348
-337.262
-336.273
-343.926
-338.673
-342.865
-339.685
-343.804
-337.342
-341.011
-340.747
-338.325
-339.330
-330.087
-334.907
-338.535
-341.895
-334.915
-340.686
-340.845
-340.188
-330.377
-345.279
-336.514
-343.028
-339.300
-346.155
-345.211
-335.654
-333.555
-342.921
-329.145
-331.352
-340.372
-342.983
-333.944
-344.191
-335.342
-338.526
-343.059
-338.682
-339.014
-340.649
-336.773
-338.917
-344.494
-339.068
-339.506
-340.016
-340.152
-339.056
-337.480
-341.866
-341.087
-344.254
-337.246
-335.350
-338.258
-339.206
-344.186
-341.886
-336.731
-340.991
-340.691
-340.731
-337.700
-334.568
-332.453
-335.587
-336.910
-340.914
-342.011
-338.088
