# Supplementary material for: A Fast and Efficient Approach for Genomic Selection with High-Density Markers
Source: G3 (Bethesda). 2012 Oct 1;2(10):1179–84. doi: 10.1534/g3.112.003822 (PMC3464110; doi:10.1534/g3.112.003822)
Supplement: Supporting Information [file supp_2.10.1179_FileS1.zip › Rep1_50/Rep19/TBV5]

-337.790
-341.754
-342.499
-342.051
-343.765
-344.691
-340.667
-339.438
-341.345
-342.145
-339.844
-339.566
-340.682
-342.655
-344.556
-337.505
-337.783
-339.813
-343.367
-346.473
-339.731
-337.302
-339.402
-342.105
-339.694
-339.311
-344.591
-345.440
-341.769
-342.089
-341.193
-340.099
-337.734
-340.652
-340.715
-339.595
-340.386
-341.635
-340.265
-337.023
-336.790
-337.651
-337.419
-339.103
-341.460
-337.445
-340.977
-342.689
-341.975
-335.573
-340.226
-341.120
-339.796
-338.553
-341.769
-339.627
-338.356
-339.088
-338.774
-342.227
-339.779
-338.777
-339.277
-342.898
-339.691
-340.557
-337.561
-341.879
-344.903
-341.617
-342.188
-336.762
-340.110
-339.982
-341.174
-338.807
-340.318
-338.951
-341.689
-337.981
-339.211
-338.814
-344.601
-343.319
-340.792
-338.410
-340.175
-335.182
-338.846
-340.555
-337.895
-337.330
-340.345
-344.781
-345.771
-345.908
-341.159
-337.740
-340.074
-337.686
-337.972
-336.879
-340.939
-340.205
-333.734
-340.019
-336.516
-339.716
-339.183
-338.753
-335.937
-338.899
-344.312
-339.864
-336.835
-340.476
-335.408
-342.443
-342.130
-341.415
-338.005
-341.549
-340.783
-341.301
-339.848
-340.540
-340.431
-341.721
-338.012
-338.182
-340.041
-343.857
-340.189
-343.038
-344.216
-338.510
-342.305
-341.102
-337.733
-336.137
-335.448
-335.592
-339.071
-334.306
-337.068
-334.693
-339.856
-341.555
-339.217
-339.561
-337.004
-344.529
-341.433
-340.295
-339.569
-339.899
-336.809
-342.026
-340.479
-334.072
-344.110
-338.337
-341.457
-336.064
-337.078
-337.203
-339.065
-338.572
-344.182
-337.156
-337.028
-339.772
-339.509
-340.515
-338.251
-338.384
-338.741
-339.784
-342.283
-336.856
-340.557
-337.349
-332.346
-338.242
-338.533
-337.240
-338.842
-337.262
-339.638
-337.246
-334.465
-339.876
-340.852
-339.558
-339.581
-339.795
-341.364
-336.681
-341.194
-337.030
-340.116
-340.810
-341.559
-338.688
-341.715
-339.705
-340.565
-341.224
-341.891
-340.380
-339.394
-341.109
-338.104
-336.313
-338.645
-339.072
-335.187
-338.684
-336.562
-331.650
-332.689
-337.644
-339.742
-333.668
-336.851
-342.446
-336.817
-335.808
-339.541
-340.751
-341.675
-342.581
-338.843
-341.833
-341.225
-339.587
-341.589
-342.752
-335.669
-337.925
-341.196
-341.273
-338.717
-333.826
-341.093
-343.168
-331.792
-343.332
-340.099
-339.843
-339.705
-338.499
-339.008
-338.820
-332.243
-339.872
-343.612
-339.535
-340.395
-339.578
-336.331
-336.050
-337.788
-340.589
-344.058
-340.553
-336.782
-336.171
-335.997
-335.861
-335.712
-338.766
-339.225
-333.983
-341.014
-343.121
-338.803
-338.798
-339.379
-339.540
-336.362
-340.307
-333.543
-341.327
-339.814
-338.446
-339.399
-336.495
-339.231
-342.156
-338.489
-340.987
-340.800
-340.850
-339.110
-337.667
-336.976
-338.629
-332.444
-340.742
-341.209
-341.480
-336.375
-339.144
-346.799
-339.472
-341.006
-338.790
-335.729
-336.898
-344.534
-338.626
-341.031
-341.875
-342.802
-342.613
-336.390
-343.279
-339.059
-338.130
-337.017
-339.991
-341.517
-338.187
-336.396
-336.661
-337.581
-337.381
-343.760
-340.730
-334.419
-335.562
-343.809
-339.481
-339.622
-344.206
-333.617
-338.651
-337.558
-342.367
-337.872
-339.013
-342.797
-339.399
-341.216
-340.387
-340.644
-342.362
-338.763
-341.007
-344.820
-340.623
-336.482
-336.132
-338.133
-337.890
-336.068
-339.222
-339.083
-339.105
-339.593
-337.355
-337.263
-339.465
-337.594
-342.846
-338.493
-338.485
-339.585
-341.848
-340.729
-335.883
-346.182
-342.957
-338.891
-337.553
-337.382
-336.317
-337.326
-342.587
-339.642
-340.884
-338.847
-341.436
-340.828
-337.068
-345.749
-343.553
-342.022
-336.708
-339.841
-336.140
-338.463
-341.454
-337.219
-343.696
-337.667
-340.955
-341.806
-339.443
-335.632
-338.711
-340.191
-343.512
-340.878
-342.576
-343.732
-337.435
-339.983
-341.179
-334.637
-335.966
-343.380
-337.028
-337.712
-343.079
-340.411
-340.175
-341.035
-340.262
-341.608
-340.360
-338.572
-338.663
-338.474
-345.142
-336.435
-344.326
-340.327
-340.060
-343.411
-341.417
-338.653
-339.125
-339.685
-339.345
-338.656
-339.259
-339.943
-338.264
-341.445
-340.126
-338.599
-336.342
-343.096
-340.468
-341.771
-339.493
-341.291
-336.864
-344.795
-343.271
-340.573
-340.282
-339.192
-339.517
-342.365
-341.579
-340.843
-342.674
-338.052
-334.879
-331.166
-333.564
-338.839
-337.029
-338.066
-338.825
-339.133
-337.741
-342.745
-341.342
-331.948
-337.837
-342.462
-341.782
-336.198
-336.974
-338.786
-338.554
-337.105
-335.634
-339.636
-337.567
-333.567
-336.783
-338.607
-338.172
-338.485
-338.477
-341.655
-343.316
-342.891
-343.399
-337.759
-341.899
-335.964
-337.299
-341.852
-341.311
-335.720
-342.000
-341.928
-340.216
-339.467
-335.954
-341.169
-340.762
-341.845
-335.383
-340.508
-343.587
-340.552
-344.056
-342.262
-346.944
-346.175
-339.401
-338.353
-337.887
-338.221
-337.459
-343.799
-334.928
-340.634
-338.452
-341.836
-342.937
-340.338
-337.924
-337.301
-337.154
-333.674
-332.721
-343.292
-334.417
-340.150
-335.163
-337.732
-341.400
-341.051
-342.541
-341.982
-344.627
-338.881
-339.757
-337.171
-339.024
-342.978
-340.368
-343.202
-344.397
-334.417
-339.397
-340.792
-338.264
-339.815
-337.524
-346.671
-337.621
-338.773
-337.350
-341.005
-340.182
-339.773
-340.493
-331.418
-337.727
-344.010
-339.810
-342.868
-340.983
-345.230
-338.292
-340.505
-338.703
-342.764
-335.670
-337.713
-335.330
-338.310
-340.643
-344.781
-339.159
-343.689
-346.335
-347.164
-341.944
-341.959
-345.053
-336.254
-336.721
-346.644
-340.233
-335.666
-334.660
-341.179
-343.015
-339.783
-339.498
-340.674
-335.751
-338.489
-338.517
-335.135
-338.845
-337.445
-339.162
-341.228
-343.016
-340.259
-335.701
-340.585
-335.659
-340.188
-340.676
-338.875
-337.150
-339.561
-339.066
-340.049
-340.540
-337.929
-339.518
-341.606
-344.057
-339.087
-338.079
-342.595
-339.813
-339.036
-339.069
-341.285
-342.804
-340.860
-340.248
-345.377
-340.812
-334.463
-342.592
-340.825
-341.771
-339.466
-338.443
-340.574
-343.444
-338.090
-339.086
-338.794
-337.717
-338.369
-341.660
-338.935
-337.075
-340.335
-339.971
-337.523
-338.505
-342.157
-343.483
-342.162
-340.596
-339.084
-342.598
-340.347
-341.372
-336.360
-339.575
-335.231
-341.163
-342.001
-339.134
-338.213
-337.532
-337.626
-339.485
-340.544
-341.588
-337.633
-338.687
-338.648
-340.584
-339.747
-339.815
-346.282
-340.163
-337.322
-338.412
-340.495
-341.163
-337.200
-343.862
-338.256
-338.108
-343.008
-340.615
-340.839
-343.575
-341.213
-342.388
-336.859
-341.404
-335.275
-339.570
-344.335
-342.507
-339.532
-342.485
-346.349
-335.646
-336.241
-339.506
-333.826
-339.555
-338.484
-337.942
-335.530
-336.079
-335.794
-335.265
-338.833
-336.152
-344.020
-336.147
-335.238
-339.531
-336.899
-335.204
-336.031
-337.592
-336.267
-342.621
-338.653
-341.712
-339.108
-337.337
-342.294
-338.204
-339.589
-341.168
-334.589
-338.598
-338.271
-340.935
-346.887
-341.693
-341.949
-338.832
-344.271
-347.662
-338.967
-337.542
-345.703
-343.714
-337.026
-336.045
-339.512
-340.086
-341.112
-342.570
-335.335
-335.333
-339.662
-336.112
-344.228
-340.783
-337.252
-341.225
-336.600
-337.664
-343.191
-340.042
-339.937
-336.935
-340.747
-339.195
-338.148
-339.131
-342.792
-345.712
-345.854
-341.704
-337.704
-339.818
-339.191
-334.207
-337.923
-337.569
-338.534
-339.640
-342.364
-342.218
-337.002
-339.482
-338.785
-335.922
-339.075
-342.264
-343.854
-343.637
-339.068
-344.297
-337.915
-336.692
-342.846
-342.046
-341.024
-340.601
-338.543
-337.944
-338.427
-334.417
-339.314
-341.926
-336.514
-335.654
-338.432
-335.420
-340.096
-338.586
-335.432
-337.134
-341.166
-339.952
-340.399
-340.988
-342.192
-344.731
-338.625
-335.772
-336.538
-342.040
-340.340
-335.651
-341.310
-340.494
-340.406
-340.140
-336.997
-341.216
-336.304
-335.892
-341.290
-342.202
-335.305
-338.598
-338.572
-332.913
-342.282
-338.379
-341.401
-338.794
-332.643
-338.945
-335.586
-337.200
-343.414
-343.836
-338.771
-338.993
-341.427
-342.988
-341.303
-340.324
-342.609
-340.400
-339.674
-338.800
-341.398
-341.720
-341.588
-342.876
-334.396
-343.442
-342.427
-340.950
-340.318
-343.607
-337.492
-339.546
-338.749
-340.160
-338.162
-337.112
-340.355
-338.930
-341.053
-342.223
-338.301
-336.790
-337.828
-343.752
-339.293
-340.889
-336.733
-333.567
-337.691
-339.019
-339.560
-339.680
-341.343
-337.772
-337.269
-344.033
-340.872
-341.796
-332.944
-339.695
-344.196
-342.633
-338.507
-338.183
-335.027
-340.877
-337.384
-338.575
-337.958
-335.256
-339.169
-338.451
-342.360
-334.696
-343.273
-337.006
-342.449
-336.603
-338.132
-341.158
-339.478
-340.479
-344.617
-340.117
-342.158
-343.282
-341.562
-340.799
-339.752
-344.347
-338.277
-338.461
-342.266
-340.014
-342.980
-341.056
-340.775
-340.797
-340.106
-338.615
-335.075
-337.815
-338.070
-334.784
-337.910
-338.582
-344.358
-334.720
-341.828
-337.977
-335.497
-335.428
-341.539
-343.565
-340.895
-341.437
-332.439
-336.018
-340.347
-343.767
-345.140
-341.419
-340.322
-336.465
-340.409
-337.615
-341.304
-342.041
-338.535
-335.526
-337.593
-339.406
-336.423
-336.252
-339.901
-340.340
-336.202
-337.940
-341.836
-340.049
-343.161
-340.684
-341.379
-341.768
-337.779
-342.296
-335.255
-333.016
-338.110
-334.693
-340.700
-336.900
-339.404
-341.439
-339.214
-337.867
-346.256
-339.023
-339.343
-344.398
-338.597
-342.327
-339.122
-345.273
-343.485
-346.369
-336.954
-339.484
-336.784
-337.566
-347.151
-343.698
-335.163
-341.470
-340.968
-341.012
-339.224
-340.968
-339.278
-340.279
-336.541
-336.363
-342.490
-339.702
-339.227
-340.900
-336.849
-340.550
-339.949
-337.905
-339.808
-340.576
-339.906
-340.408
-341.909
-340.512
-339.979
-343.305
-343.402
-340.440
-338.583
-336.562
-342.114
-341.820
-336.994
-339.587
-340.243
-334.507
-338.001
-340.183
-339.088
-338.057
-337.716
-338.595
-339.086
-338.896
-341.602
-340.236
-337.746
-339.160
-345.493
-342.427
-340.380
-337.273
-342.456
-340.076
-338.023
-338.450
-339.009
-337.392
-336.268
-337.305
-338.451
-337.447
-336.585
-344.738
-338.121
-336.948
-339.513
-340.469
-339.621
-336.577
-339.805
-340.177
-342.944
-334.018
-335.109
-338.340
-341.811
-336.830
-339.031
-336.765
-338.238
-335.294
-340.273
-337.794
-339.522
-340.498
-336.975
-339.737
-342.882
-340.926
-346.356
-339.696
-339.008
-337.489
-337.637
-339.412
-341.604
-337.974
-338.027
-344.467
-340.283
-340.763
-341.354
-342.112
-338.618
-343.379
-342.911
-343.865
-336.915
-337.834
-340.965
-343.278
-338.473
-333.654
-341.947
-337.636
-338.795
-338.766
-340.297
-339.101
-338.875
-339.903
-338.611
-340.540
-337.240
-336.623
-338.862
-338.966
-345.200
-338.673
-338.427
-334.460
-340.249
-334.434
-330.731
-331.099
-335.487
-342.441
-335.285
-336.925
-334.774
-342.171
-336.413
-338.288
-346.390
-341.149
-342.405
-344.529
-339.478
-339.061
-338.224
-340.515
-340.452
-338.520
-340.294
-342.418
-342.190
-341.269
-339.183
-340.932
-343.013
-339.432
-341.495
-335.298
-343.276
-344.626
-338.000
-336.903
-337.996
-338.065
-339.573
-336.285
-341.083
-338.010
-340.896
-341.234
-338.849
-339.465
-343.311
-335.651
-341.128
-335.981
-345.024
-341.458
-336.103
-336.873
-340.820
-338.928
-338.001
-343.677
-348.074
-339.982
-347.850
-343.354
-333.150
-338.515
-337.159
-343.325
-340.086
-339.361
-341.230
-342.680
-334.687
-339.463
-343.993
-335.353
-336.668
-339.467
-339.580
-333.619
-340.672
-343.358
-338.142
-338.199
-338.149
-341.413
-338.652
-335.124
-341.401
-340.260
-338.656
-336.333
-339.791
-339.994
-345.436
-344.323
-336.069
-336.627
-339.284
-341.062
-345.364
-339.942
-346.357
-343.558
-342.413
-343.778
-344.471
-338.416
-341.591
-340.020
-341.592
-337.238
-345.560
-345.724
-340.012
-337.279
-333.308
-341.045
-342.367
-342.106
-338.621
-338.745
-337.113
-338.619
-340.571
-342.701
-339.864
-342.016
-337.522
-336.105
-338.988
-338.523
-332.938
-337.203
-338.194
-337.717
-339.901
-339.109
-341.102
-339.857
-341.346
-340.206
-338.948
-338.462
-344.345
-342.120
-343.251
-339.491
-332.105
-330.346
-337.331
-340.691
-335.221
-342.261
-336.950
-337.640
-341.536
-335.635
-338.524
-339.680
-341.976
-342.462
-337.405
-338.740
-337.454
-341.169
-341.486
-341.869
-340.479
-338.663
-337.454
-337.121
-339.621
-340.658
-342.396
-338.393
-342.919
-342.789
-337.440
-338.497
-339.818
-337.377
-340.902
-339.987
-336.316
-341.470
-340.626
-341.086
-341.218
-339.903
-338.065
-338.235
-340.325
-341.893
-341.342
-338.579
-337.058
-338.532
-346.794
-341.970
-339.697
-341.560
-344.787
-339.423
-335.846
-338.016
-336.953
-337.685
-340.335
-341.107
-334.214
-342.454
-339.762
-339.642
-335.479
-336.275
-335.382
-337.880
-344.306
-345.492
-335.480
-338.037
-341.927
-340.699
-337.271
-339.125
-341.619
-337.435
-332.101
-338.986
-339.525
-339.631
-342.649
-340.089
-342.500
-339.216
-334.936
-338.926
-343.218
-342.499
-340.305
-334.376
-342.528
-343.900
-341.114
-338.689
-341.428
-334.535
-330.909
-337.220
-337.910
-340.636
-340.692
-339.044
-339.052
-338.353
-339.329
-338.660
-340.250
-341.700
-338.896
-336.458
-341.624
-340.406
-345.833
-343.353
-345.126
-340.574
-340.883
-339.681
-338.252
-340.461
-340.434
-341.557
-341.050
-337.529
-340.794
-340.495
-338.667
-339.209
-345.765
-335.627
-340.769
-337.211
-343.783
-339.109
-341.842
-344.285
-342.933
-340.544
-340.477
-338.778
-336.402
-336.213
-340.418
-336.409
-338.174
-342.383
-344.632
-343.933
-339.259
-342.709
-340.861
-336.173
-343.491
-338.480
-345.428
-343.552
-334.959
-335.375
-340.117
-341.429
-337.547
-340.930
-341.577
-339.270
-342.180
-340.170
-336.543
-337.288
-333.731
-342.530
-339.356
-337.227
-335.281
-340.551
-344.052
-342.672
-336.690
-338.909
-340.591
-337.307
-337.807
-334.585
-339.531
-339.330
-341.959
-338.863
-341.489
-340.789
-335.655
-338.424
-343.863
-344.002
-340.540
-340.993
-341.912
-341.036
-336.938
-339.281
-337.447
-337.488
-340.511
-340.094
-336.809
-339.593
-338.999
-334.468
-339.286
-338.203
-344.614
-343.748
-337.879
-336.875
-343.508
-338.909
-342.918
-340.533
-335.252
-335.046
-340.630
-339.984
-339.174
-340.250
-338.153
-338.769
-336.721
-338.007
-334.711
-336.736
-340.338
-339.565
-340.455
-339.763
-338.136
-338.292
-343.944
-340.087
-337.230
-335.282
-338.511
-336.695
-339.054
-335.232
-340.330
-338.088
-339.440
-340.461
-345.425
-342.780
-341.108
-344.532
-342.598
-342.069
-343.642
-340.139
-339.352
-338.063
-339.995
-338.526
-343.486
-341.994
-339.121
-344.090
-339.136
-335.950
-337.323
-341.397
-337.306
-340.006
-338.959
-338.384
-342.798
-341.419
-342.132
-338.622
-339.456
-336.423
-335.450
-337.706
-341.277
-341.966
-339.274
-341.573
-335.767
-335.980
-339.125
-339.868
-341.307
-339.258
-344.533
-342.565
-329.740
-339.621
-339.072
-338.527
-339.687
-340.127
-340.935
-339.019
-344.229
-340.049
-340.479
-345.017
-337.220
-336.236
-341.376
-337.862
-339.615
-340.822
-348.009
-344.019
-337.979
-336.498
-337.237
-341.084
-338.722
-337.730
-337.355
-336.169
-343.452
-342.941
-340.136
-338.767
-337.265
-337.422
-337.731
-339.538
-340.477
-339.888
-339.166
-336.308
-340.667
-342.830
-337.937
-341.735
-340.905
-340.265
-340.284
-346.212
-341.363
-345.765
-340.732
-339.574
-343.555
-341.541
-335.627
-340.139
-339.676
-344.187
-341.315
-339.648
-342.223
-343.542
-337.164
-338.712
-340.826
-342.523
-343.576
-340.335
-339.681
-339.654
-339.134
-337.518
-340.111
-339.103
-343.108
-341.015
-344.217
-344.891
-339.207
-332.379
-344.519
-344.243
-340.747
-340.464
-337.980
-340.031
-334.841
-336.569
-335.793
-338.352
-334.952
-331.565
-344.077
-342.812
-343.010
-344.232
-338.352
-334.465
-339.229
-340.508
-341.104
-344.176
-341.694
-340.669
-340.994
-343.217
-339.000
-342.380
-342.338
-337.209
-340.127
-343.627
-337.397
-336.224
-340.853
-346.647
-339.992
-339.415
-336.439
-337.355
-338.989
-337.644
-337.459
-337.935
-339.623
-335.365
-348.571
-347.044
-342.242
-334.701
-336.164
-340.159
-340.242
-338.186
-343.425
-343.968
-342.212
-338.635
-335.434
-336.822
-340.728
-339.230
-338.796
-341.646
-331.275
-341.560
-337.985
-335.054
-340.530
-336.906
-341.905
-342.135
-328.868
-335.749
-342.963
-340.240
-338.832
-337.339
-340.324
-338.306
-338.740
-343.295
-337.033
-336.019
-345.047
-347.129
-341.993
-344.124
-344.750
-340.357
-337.794
-338.510
-340.677
-337.496
-340.920
-342.427
-340.788
-338.617
-345.422
-338.026
-339.497
-344.029
-337.331
-337.199
-339.112
-339.743
-342.794
-338.190
-340.510
-342.644
-339.005
-336.061
-339.936
-336.016
-330.462
-338.500
-340.155
-337.885
-341.068
-338.582
-339.063
-341.309
-338.812
-342.031
-337.509
-337.977
-341.229
-343.224
-342.229
-339.494
-334.947
-341.063
-337.087
-332.568
-337.062
-337.926
-345.140
-344.131
-337.733
-338.649
-338.721
-344.295
-338.791
-342.186
-337.674
-339.751
-337.586
-335.467
-342.731
-343.465
-340.307
-344.119
-338.124
-339.156
-343.259
-344.845
-335.442
-340.625
-337.534
-337.598
-340.526
-339.148
-342.064
-338.540
-342.560
-340.199
-339.879
-338.345
-339.072
-334.917
-344.110
-337.043
-331.350
-337.960
-336.894
-339.370
-343.252
-337.000
-342.625
-339.906
-338.383
-335.870
-341.503
-340.903
-337.327
-334.086
-335.818
-335.971
-338.112
-337.640
-337.650
-342.098
-339.870
-337.216
-339.779
-339.524
-341.119
-338.262
-339.810
-339.466
-342.471
-341.284
-338.985
-339.265
-336.854
-338.752
-340.776
-342.618
-341.639
-338.000
-339.649
-339.462
-341.934
-337.588
-337.057
-339.370
-336.959
-340.385
-344.197
-340.749
-339.256
-340.988
-336.465
-336.954
-341.667
-336.982
-341.161
-335.232
-343.249
-339.280
-337.793
-335.438
-340.804
-341.959
-345.188
-339.871
-336.184
-337.006
-337.659
-341.400
-340.107
-340.142
-335.576
-340.550
-337.188
-340.425
-342.150
-339.126
-341.745
-341.735
-338.784
-335.750
-340.436
-340.994
-334.861
-337.104
-340.347
-341.039
-338.836
-335.192
-342.538
-343.559
-343.580
-340.002
-335.733
-342.367
-333.465
-338.883
-333.732
-338.016
-337.657
-339.190
-337.142
-338.078
-341.880
-338.544
-339.861
-340.932
-339.798
-339.553
-336.478
-338.162
-340.108
-339.023
-340.753
-340.098
-345.486
-338.974
-341.699
-341.236
-333.708
-341.539
-341.320
-339.727
-336.793
-337.552
-336.518
-333.226
-340.164
-338.204
-338.488
-335.078
-340.093
-339.907
-339.209
-337.684
-344.453
-344.232
-338.993
-342.189
-340.234
-338.500
-341.649
-341.300
-337.061
-335.936
-335.936
-343.045
-341.426
-340.464
-340.163
-339.558
-338.173
-338.191
-339.594
-339.042
-335.338
-337.328
