# Supplementary material for: A Fast and Efficient Approach for Genomic Selection with High-Density Markers
Source: G3 (Bethesda). 2012 Oct 1;2(10):1179–84. doi: 10.1534/g3.112.003822 (PMC3464110; doi:10.1534/g3.112.003822)
Supplement: Supporting Information [file supp_2.10.1179_FileS1.zip › Rep1_50/Rep19/TBV6]

-341.725
-339.682
-334.456
-341.468
-337.744
-342.796
-341.614
-339.383
-339.574
-340.125
-342.160
-340.104
-338.388
-341.215
-337.931
-339.055
-338.708
-336.813
-334.234
-341.179
-336.669
-335.059
-332.854
-337.645
-338.982
-336.953
-336.902
-330.984
-338.158
-338.942
-339.175
-338.705
-339.511
-337.799
-339.387
-337.905
-340.887
-336.005
-338.839
-343.008
-340.086
-341.060
-338.354
-336.394
-339.620
-338.265
-338.223
-342.369
-340.106
-341.560
-340.735
-338.261
-339.635
-342.396
-336.682
-337.824
-340.936
-340.898
-346.251
-342.582
-340.701
-335.197
-340.218
-338.470
-340.270
-337.067
-339.357
-338.512
-339.134
-338.549
-337.996
-342.936
-341.108
-340.600
-338.342
-338.231
-346.113
-343.577
-342.619
-341.830
-337.756
-334.012
-339.436
-337.483
-341.394
-339.595
-342.744
-340.111
-337.643
-336.568
-336.603
-334.444
-337.574
-339.487
-337.599
-335.457
-342.051
-340.412
-340.890
-342.816
-335.074
-335.666
-341.734
-341.110
-340.499
-338.254
-341.331
-341.660
-341.941
-339.884
-339.759
-340.383
-337.768
-336.818
-337.898
-340.035
-333.771
-339.382
-340.369
-338.068
-338.424
-336.796
-341.068
-340.858
-335.981
-337.576
-338.634
-340.421
-335.876
-336.735
-343.664
-343.906
-341.554
-338.902
-338.700
-339.884
-338.702
-339.093
-346.109
-340.078
-340.317
-337.579
-339.904
-339.326
-344.527
-340.880
-341.604
-342.975
-340.513
-338.736
-338.809
-340.432
-340.734
-344.379
-334.245
-332.686
-336.990
-336.523
-329.449
-343.588
-340.199
-339.270
-339.407
-339.279
-338.947
-340.333
-342.712
-342.390
-344.883
-345.321
-340.117
-338.630
-339.155
-339.259
-340.802
-334.916
-338.402
-337.866
-340.151
-339.682
-337.669
-343.239
-343.444
-343.429
-340.093
-341.872
-333.997
-337.129
-336.820
-337.959
-336.847
-333.843
-336.146
-337.204
-346.004
-339.405
-342.766
-340.659
-337.727
-340.881
-344.889
-342.403
-341.050
-339.361
-338.387
-336.694
-337.062
-333.343
-338.487
-337.887
-341.729
-340.625
-343.116
-343.524
-341.198
-346.700
-336.689
-338.263
-342.245
-342.844
-337.341
-340.875
-342.683
-340.165
-340.057
-340.556
-340.845
-336.797
-341.454
-342.112
-341.022
-340.149
-340.874
-337.567
-340.890
-340.297
-342.589
-344.319
-346.039
-344.764
-332.598
-344.535
-336.998
-341.038
-339.977
-334.200
-332.791
-338.799
-342.189
-344.150
-342.322
-342.006
-338.686
-339.913
-340.366
-340.165
-330.773
-330.377
-336.367
-341.246
-336.970
-337.751
-338.662
-343.854
-338.093
-340.364
-338.170
-335.946
-340.921
-339.105
-332.838
-335.013
-340.346
-345.528
-343.681
-341.771
-337.903
-333.334
-340.093
-335.443
-337.909
-340.245
-342.099
-341.329
-335.400
-336.976
-339.675
-341.271
-337.365
-339.059
-342.073
-340.331
-339.637
-338.033
-340.989
-340.636
-336.389
-334.904
-343.498
-339.806
-341.236
-337.498
-339.620
-342.175
-338.344
-334.495
-336.271
-338.444
-340.701
-338.449
-342.308
-340.218
-334.168
-339.934
-343.536
-338.070
-341.495
-336.800
-340.315
-341.003
-342.956
-339.576
-338.422
-339.072
-344.236
-341.651
-336.368
-341.322
-342.133
-343.606
-338.427
-339.003
-337.095
-332.818
-338.201
-338.349
-341.650
-339.633
-338.901
-338.449
-342.461
-340.560
-340.512
-341.702
-334.254
-341.656
-343.379
-340.325
-338.061
-339.666
-342.115
-339.135
-344.120
-341.418
-339.019
-336.004
-339.880
-338.393
-337.497
-341.270
-346.903
-345.703
-336.370
-334.369
-341.461
-341.582
-332.241
-340.256
-339.503
-340.832
-336.810
-340.525
-344.395
-339.964
-336.052
-336.416
-334.775
-334.792
-343.559
-341.220
-341.883
-343.189
-343.397
-338.970
-335.655
-339.637
-338.795
-339.729
-343.680
-340.120
-330.793
-336.304
-334.328
-336.498
-338.308
-334.602
-344.595
-341.261
-339.390
-341.357
-339.277
-339.966
-341.329
-340.049
-339.139
-337.298
-344.831
-341.765
-341.246
-342.069
-339.952
-340.297
-342.255
-338.138
-339.429
-341.252
-338.322
-337.944
-340.073
-343.061
-341.974
-339.723
-341.931
-339.829
-337.075
-338.716
-341.348
-343.071
-337.375
-338.503
-341.755
-338.697
-343.032
-345.363
-340.463
-343.884
-339.610
-340.174
-340.885
-337.583
-340.534
-338.760
-338.196
-339.109
-340.607
-338.769
-339.908
-344.824
-343.696
-341.512
-332.372
-339.435
-337.333
-340.157
-338.597
-342.142
-331.678
-336.243
-336.446
-340.383
-335.764
-337.993
-339.444
-339.728
-342.329
-338.329
-338.372
-338.094
-338.566
-335.561
-335.825
-341.425
-339.263
-338.814
-342.843
-332.714
-338.669
-339.396
-340.791
-340.735
-334.280
-343.777
-338.819
-340.458
-338.526
-337.602
-345.041
-343.561
-338.337
-342.078
-342.423
-337.461
-342.518
-340.457
-339.250
-340.077
-340.433
-339.818
-336.724
-339.466
-344.699
-339.625
-338.104
-341.930
-334.420
-336.864
-341.679
-342.465
-341.520
-333.375
-337.883
-340.817
-340.690
-341.705
-340.231
-341.794
-339.624
-339.945
-344.366
-347.713
-330.983
-339.597
-334.267
-344.983
-335.698
-337.675
-341.154
-338.729
-341.704
-339.189
-332.640
-337.161
-336.229
-340.590
-334.362
-339.268
-339.843
-338.926
-339.932
-337.677
-341.169
-342.016
-339.818
-340.638
-343.947
-340.525
-341.809
-339.609
-339.740
-339.778
-339.091
-341.266
-340.475
-343.011
-341.880
-338.793
-337.876
-337.338
-338.207
-338.179
-339.610
-342.949
-331.837
-338.298
-337.512
-342.597
-337.295
-341.200
-344.098
-339.210
-341.343
-340.269
-338.172
-339.196
-338.193
-334.978
-340.424
-336.626
-346.742
-342.134
-335.172
-338.719
-342.550
-339.509
-340.533
-338.843
-330.322
-336.302
-340.518
-343.299
-340.924
-338.337
-341.045
-340.392
-346.911
-343.940
-337.646
-337.797
-344.171
-343.431
-337.326
-340.063
-337.834
-340.612
-341.148
-339.902
-345.369
-340.730
-340.282
-337.535
-339.058
-339.538
-338.745
-341.492
-341.597
-338.524
-347.676
-339.187
-341.927
-336.943
-341.373
-340.240
-341.652
-340.869
-343.392
-343.003
-337.463
-336.851
-339.122
-337.019
-339.208
-343.438
-330.858
-338.164
-340.483
-344.286
-334.776
-337.959
-337.702
-334.048
-342.310
-344.172
-334.582
-340.839
-340.079
-337.884
-337.970
-338.364
-341.084
-335.807
-334.836
-336.912
-344.844
-345.257
-344.918
-343.716
-340.892
-339.528
-340.818
-339.711
-341.941
-343.137
-340.571
-341.081
-338.471
-339.279
-337.676
-335.666
-338.357
-338.008
-344.329
-341.100
-340.829
-337.288
-346.530
-342.484
-341.040
-339.129
-341.270
-335.575
-335.444
-339.594
-337.557
-337.734
-343.848
-342.537
-336.136
-340.586
-340.205
-339.345
-338.918
-337.191
-339.650
-339.771
-335.996
-339.010
-338.813
-335.978
-334.692
-336.456
-336.421
-338.735
-339.183
-343.109
-341.331
-338.225
-335.533
-337.545
-337.688
-334.732
-338.730
-345.556
-343.249
-343.343
-343.029
-339.961
-338.945
-337.625
-339.055
-340.398
-333.081
-338.756
-340.646
-337.759
-341.616
-342.544
-337.501
-337.686
-331.787
-335.053
-343.698
-341.108
-339.912
-339.035
-337.764
-338.108
-336.828
-336.174
-340.848
-340.605
-338.121
-343.047
-344.291
-338.369
-339.236
-339.074
-341.057
-341.528
-340.063
-342.258
-337.869
-342.246
-338.083
-341.610
-346.595
-340.398
-338.222
-338.235
-335.402
-336.692
-341.692
-340.526
-343.594
-339.819
-344.055
-334.249
-343.932
-340.056
-343.653
-340.263
-337.635
-335.925
-338.156
-340.316
-340.309
-336.342
-339.629
-340.294
-340.243
-340.488
-340.657
-341.808
-338.399
-336.941
-345.036
-340.638
-334.434
-337.445
-339.146
-336.795
-338.519
-338.389
-343.886
-345.074
-345.768
-343.283
-338.398
-336.735
-337.156
-336.664
-340.477
-335.691
-342.733
-345.519
-336.579
-339.782
-337.885
-339.042
-343.326
-337.582
-339.969
-338.798
-342.839
-342.629
-341.732
-338.012
-338.660
-337.868
-335.371
-339.594
-346.521
-346.893
-342.990
-341.284
-340.100
-339.784
-329.111
-335.968
-335.415
-337.742
-341.453
-338.791
-335.450
-338.455
-339.677
-336.890
-341.947
-341.246
-336.885
-337.732
-340.618
-340.382
-340.447
-336.871
-342.786
-339.084
-339.813
-339.048
-342.884
-335.640
-333.801
-338.483
-338.523
-339.341
-348.234
-340.016
-340.937
-337.570
-341.221
-340.182
-341.474
-341.183
-338.956
-342.331
-338.789
-338.265
-338.430
-345.457
-339.821
-334.040
-348.938
-343.716
-338.288
-335.489
-340.845
-333.685
-338.864
-337.770
-335.862
-338.777
-338.537
-337.175
-336.113
-340.250
-341.215
-339.970
-339.473
-335.520
-345.390
-335.743
-340.760
-337.934
-334.572
-340.025
-342.013
-345.138
-342.672
-341.114
-342.577
-338.538
-334.637
-338.893
-340.772
-342.196
-340.060
-338.184
-339.244
-344.626
-340.541
-338.504
-341.416
-339.594
-347.901
-345.209
-338.111
-341.665
-339.032
-340.749
-336.841
-335.641
-339.757
-338.936
-336.340
-336.640
-340.758
-335.276
-331.138
-335.848
-336.601
-340.596
-340.274
-343.787
-337.080
-336.636
-339.541
-343.101
-332.177
-338.561
-338.551
-339.390
-343.797
-339.217
-339.668
-339.931
-339.989
-335.857
-337.284
-337.360
-335.344
-342.920
-334.417
-336.890
-338.437
-343.434
-338.620
-341.879
-341.979
-338.265
-340.673
-337.800
-335.350
-340.317
-335.844
-337.204
-340.796
-343.837
-340.377
-339.177
-337.162
-335.205
-339.459
-341.532
-336.143
-336.426
-340.964
-341.585
-338.845
-340.714
-336.887
-341.493
-336.059
-340.395
-340.260
-342.638
-337.680
-341.550
-345.884
-344.958
-334.533
-337.734
-339.287
-341.185
-337.608
-338.556
-338.899
-334.253
-340.424
-337.662
-339.506
-337.237
-332.014
-344.169
-340.470
-343.079
-339.517
-341.739
-342.850
-342.701
-341.432
-342.167
-338.677
-340.946
-333.573
-343.175
-337.839
-340.456
-342.222
-340.270
-340.881
-339.287
-339.653
-343.993
-341.110
-341.224
-339.769
-339.929
-339.324
-339.326
-338.338
-338.163
-339.903
-336.734
-338.128
-340.487
-340.903
-340.233
-341.578
-343.279
-342.170
-335.422
-339.247
-341.324
-341.004
-337.461
-341.755
-337.839
-338.042
-340.126
-342.903
-338.556
-339.051
-338.492
-341.767
-342.002
-337.386
-332.499
-343.045
-340.014
-342.549
-340.398
-336.436
-335.858
-343.121
-338.639
-344.256
-341.208
-340.854
-339.971
-338.486
-333.395
-344.331
-334.183
-336.623
-335.661
-335.569
-335.869
-340.119
-337.760
-342.939
-341.349
-339.497
-342.039
-340.020
-339.892
-343.184
-338.983
-346.207
-338.157
-339.047
-341.316
-338.901
-337.352
-340.120
-343.998
-344.530
-340.351
-335.272
-341.065
-343.298
-340.614
-340.773
-338.432
-337.958
-341.884
-341.550
-336.818
-336.091
-335.526
-343.019
-342.000
-336.192
-337.584
-343.027
-339.212
-340.960
-341.019
-335.943
-337.045
-340.302
-341.231
-333.125
-336.887
-342.471
-340.377
-339.157
-336.970
-332.513
-338.775
-340.603
-340.319
-339.408
-339.164
-342.756
-340.455
-335.198
-337.652
-338.679
-337.448
-345.753
-342.736
-346.248
-340.983
-334.606
-337.894
-338.131
-335.952
-342.738
-338.697
-346.768
-346.200
-347.859
-345.113
-338.664
-337.718
-342.626
-336.856
-338.516
-343.869
-339.891
-336.346
-341.294
-340.743
-346.075
-344.833
-344.887
-342.921
-341.375
-339.114
-339.686
-340.301
-340.392
-340.276
-342.707
-336.761
-341.979
-340.132
-338.014
-340.174
-343.270
-339.258
-336.730
-338.164
-335.189
-341.053
-341.428
-345.464
-340.808
-340.268
-339.832
-339.713
-337.858
-334.231
-341.889
-339.640
-336.154
-337.665
-344.424
-341.963
-342.996
-343.288
-332.536
-338.741
-338.944
-338.131
-335.955
-340.860
-338.546
-335.772
-339.911
-339.303
-339.355
-334.591
-340.372
-341.014
-340.544
-340.503
-339.630
-339.842
-338.995
-338.241
-339.631
-338.917
-336.288
-337.460
-329.837
-334.933
-341.537
-338.575
-340.020
-342.176
-344.052
-340.591
-333.669
-337.534
-331.797
-338.186
-338.966
-340.863
-334.974
-334.176
-338.730
-338.808
-339.569
-340.888
-334.711
-340.460
-338.945
-334.861
-341.984
-341.180
-342.106
-342.253
-338.905
-334.987
-343.622
-341.775
-342.338
-341.869
-343.456
-339.925
-338.806
-339.328
-338.383
-336.523
-340.361
-337.709
-340.063
-340.297
-341.115
-339.050
-338.448
-338.891
-345.328
-342.091
-329.772
-335.990
-340.211
-343.079
-337.732
-345.016
-330.970
-338.513
-338.452
-346.358
-343.994
-337.867
-346.158
-339.846
-339.505
-337.148
-339.581
-338.096
-342.482
-340.315
-338.586
-337.280
-338.619
-340.134
-341.998
-338.465
-338.941
-339.653
-343.279
-342.066
-339.480
-333.797
-343.392
-340.811
-343.178
-343.840
-337.089
-340.885
-337.453
-339.636
-334.120
-338.683
-339.709
-341.147
-342.892
-340.088
-341.381
-334.147
-339.897
-339.220
-336.202
-336.808
-343.266
-340.996
-340.105
-337.253
-340.169
-338.913
-339.663
-339.343
-341.698
-339.482
-343.949
-334.690
-344.511
-337.576
-334.952
-335.027
-338.335
-336.263
-342.823
-342.982
-341.482
-335.558
-341.658
-341.341
-344.524
-343.494
-343.855
-339.949
-331.901
-341.750
-331.468
-334.651
-341.675
-338.815
-342.384
-342.014
-342.864
-337.879
-339.888
-338.153
-342.808
-339.527
-339.078
-331.531
-344.411
-341.063
-340.095
-342.544
-339.325
-341.117
-341.912
-339.932
-339.398
-342.557
-339.198
-336.727
-338.595
-340.119
-340.680
-341.998
-336.582
-339.764
-332.700
-336.195
-340.820
-340.318
-339.681
-339.498
-331.307
-337.458
-336.806
-335.085
-346.607
-337.995
-340.462
-340.935
-337.777
-343.181
-337.725
-343.567
-340.653
-341.299
-334.236
-336.438
-340.727
-336.467
-336.634
-339.613
-339.165
-339.594
-338.818
-341.681
-338.211
-337.467
-335.257
-339.529
-336.538
-346.369
-337.719
-337.578
-341.145
-340.816
-338.544
-339.847
-338.601
-338.555
-337.114
-338.755
-340.817
-338.168
-336.772
-339.714
-338.590
-338.130
-342.302
-340.519
-338.392
-337.751
-341.115
-339.774
-338.664
-341.719
-338.070
-336.677
-338.227
-345.101
-335.878
-338.878
-343.254
-338.689
-346.158
-341.916
-334.596
-341.839
-339.010
-342.207
-339.135
-342.438
-338.917
-341.643
-341.992
-339.056
-337.325
-341.232
-339.251
-338.843
-340.961
-338.414
-337.106
-343.853
-340.986
-341.382
-343.592
-338.686
-338.113
-341.699
-335.540
-337.419
-339.500
-339.749
-334.421
-336.094
-340.634
-339.202
-345.462
-340.271
-336.448
-338.956
-340.252
-341.840
-339.704
-339.422
-335.297
-339.162
-337.622
-333.841
-339.995
-342.151
-338.179
-336.612
-337.933
-337.779
-341.428
-343.094
-338.349
-340.005
-337.743
-344.859
-329.442
-335.575
-343.077
-343.658
-341.920
-337.704
-339.047
-339.770
-336.827
-339.049
-340.705
-343.759
-340.672
-343.218
-343.483
-340.419
-341.335
-342.957
-338.827
-340.084
-337.209
-339.223
-340.325
-336.075
-342.404
-338.877
-340.734
-341.897
-335.074
-337.765
-340.362
-344.153
-335.905
-339.767
-343.795
-340.155
-340.216
-340.727
-338.924
-339.042
-342.022
-336.005
-338.455
-338.251
-341.469
-337.406
-339.727
-337.118
-342.474
-336.075
-337.680
-337.746
-341.408
-337.427
-342.290
-340.225
-346.099
-341.590
-339.632
-334.787
-342.898
-337.400
-337.279
-338.068
-342.291
-340.256
-340.714
-337.254
-338.108
-337.075
-338.928
-337.621
-342.233
-339.246
-339.780
-339.104
-329.874
-340.587
-336.097
-341.570
-338.226
-340.388
-333.080
-344.065
-340.679
-341.023
-338.942
-335.902
-340.065
-341.552
-342.484
-342.769
-341.508
-340.439
-339.831
-337.896
-335.647
-339.832
-336.737
-337.078
-340.024
-338.539
-338.713
-338.541
-340.930
-341.194
-337.493
-344.064
-337.972
-339.467
-336.589
-340.421
-337.494
-341.543
-342.963
-338.354
-341.091
-339.702
-334.486
-337.267
-343.266
-342.293
-338.589
-338.216
-341.196
-340.240
-336.173
-338.151
-334.533
-335.609
-339.922
-340.843
-338.406
-341.035
-337.682
-340.332
-331.974
-339.605
-340.464
-342.835
-340.470
-341.333
-343.525
-341.963
-339.027
-340.752
-338.585
-340.246
-339.677
-339.446
-338.887
-339.769
-338.067
-337.640
-338.700
-338.917
-337.696
-337.375
-339.042
-337.259
-338.734
-337.036
-345.190
-340.349
-342.827
-336.850
-342.601
-335.770
-338.477
-335.694
-338.478
-341.664
-338.711
-337.175
-338.407
-340.211
-343.770
-342.329
-339.851
-339.207
-339.007
-337.960
-335.862
-335.354
-337.662
-337.826
-341.280
-340.335
-336.427
-338.177
-341.856
-340.626
-338.516
-341.920
-337.888
-339.309
-345.362
-342.426
-340.302
-339.783
-338.847
-336.581
-344.849
-342.231
-335.420
-336.292
-336.684
-339.104
-337.149
-339.888
-339.705
-342.089
-341.442
-335.120
-342.274
-340.601
-342.081
-345.392
-344.936
-343.650
-343.265
-342.433
-338.113
-341.376
-342.722
-343.719
-340.495
-340.539
-340.519
-341.855
-344.541
-342.618
-335.656
-339.733
-345.330
-339.630
-340.742
-339.467
-339.670
-340.096
-346.381
-338.338
-339.373
-342.508
-342.087
-336.603
-336.497
-335.940
-335.060
-337.311
-337.316
-333.376
-339.084
-341.771
-336.691
-336.409
-333.863
-336.955
-341.424
-337.897
-338.354
-339.939
-333.278
-341.332
-337.842
-336.311
-333.285
-340.739
-337.594
-344.793
-337.591
-339.674
-343.095
-340.677
-344.310
-337.247
-340.379
-339.731
-342.286
-338.395
-343.524
-341.382
-337.816
-342.790
-340.942
-339.242
-341.708
-339.531
-339.798
-339.811
-342.299
-340.256
-338.690
-337.720
-340.333
-341.634
-335.894
-334.324
-335.554
-338.882
-341.865
-340.927
-336.512
-340.394
-334.878
-339.596
-341.723
-342.667
-339.613
-337.444
-333.530
-343.096
-337.280
-334.407
-333.971
-338.932
-336.692
-334.812
-338.383
-342.607
-337.162
-335.430
-333.335
-334.688
-338.143
-340.130
-340.901
-340.331
-340.261
-339.978
-339.828
-341.973
-339.536
-335.893
-342.570
-338.785
-346.317
-338.830
-337.083
-342.491
-337.296
-339.789
-345.516
-344.219
-340.666
-338.601
-340.919
-340.173
-341.927
-338.332
-341.256
-338.452
-340.488
-340.863
-342.279
-338.699
-336.720
-337.369
-340.065
-338.491
-335.002
-334.929
-342.186
-338.051
-341.504
-341.496
-336.638
-333.579
-339.657
-339.391
-341.248
-343.325
-338.075
-344.883
-340.451
-340.042
-339.133
-338.271
-341.969
-337.869
-339.069
-340.530
-341.024
-341.046
-339.461
-339.357
-337.484
-336.466
-343.610
-343.007
-338.218
-343.862
-336.086
-336.108
-336.643
-336.314
-338.105
-338.493
-342.231
-339.758
-343.838
-340.879
-337.537
-345.767
-343.388
-344.991
-338.811
-342.264
-336.363
-339.459
-339.935
-337.749
-336.095
-338.950
-341.564
-340.255
-338.838
-337.757
-343.337
-343.914
-336.877
-340.045
-338.741
-341.128
-336.734
-339.008
-346.382
-342.993
-340.883
-340.017
-331.304
-336.118
-341.660
-338.377
-340.974
-341.739
-342.056
-342.989
-340.704
-337.110
-335.827
-340.615
-340.427
-336.730
-339.153
-339.384
-338.028
-335.260
-337.166
-335.236
-340.353
-340.244
-339.535
-339.378
-338.930
-339.655
-343.018
-341.166
-340.250
-336.989
-332.434
-333.680
-343.497
-343.004
-340.321
-342.092
-334.642
-341.343
-332.678
-340.425
-340.915
-340.679
-341.658
-343.109
-337.489
-341.293
-339.598
-340.295
-337.035
-336.413
-340.439
-338.959
-347.914
-345.800
-337.844
-340.048
