# Supplementary material for: A Fast and Efficient Approach for Genomic Selection with High-Density Markers
Source: G3 (Bethesda). 2012 Oct 1;2(10):1179–84. doi: 10.1534/g3.112.003822 (PMC3464110; doi:10.1534/g3.112.003822)
Supplement: Supporting Information [file supp_2.10.1179_FileS1.zip › Rep1_50/Rep19/TBV7]

-339.910
-340.272
-340.060
-337.052
-337.322
-341.743
-340.783
-340.956
-341.532
-338.744
-341.661
-338.094
-335.592
-338.288
-340.033
-339.942
-335.067
-340.794
-339.645
-341.709
-340.430
-338.143
-341.618
-336.747
-347.979
-342.128
-339.024
-341.477
-345.383
-343.468
-341.021
-338.046
-342.741
-343.905
-337.932
-338.519
-339.462
-340.107
-347.563
-342.468
-340.356
-340.430
-335.620
-338.643
-339.105
-341.673
-338.559
-335.149
-334.854
-337.940
-339.934
-338.369
-341.143
-338.988
-336.497
-340.146
-337.353
-338.933
-338.825
-337.037
-340.516
-344.221
-339.566
-335.909
-340.088
-342.345
-340.960
-339.409
-342.897
-342.311
-340.047
-341.714
-341.319
-338.650
-340.040
-340.541
-345.685
-342.235
-341.901
-339.711
-338.566
-339.284
-338.978
-340.188
-337.306
-340.120
-335.705
-338.120
-344.901
-340.442
-343.681
-334.520
-343.215
-335.762
-338.691
-337.448
-341.420
-338.743
-340.109
-340.055
-341.924
-343.151
-339.596
-341.271
-336.868
-336.542
-341.423
-338.887
-340.920
-339.432
-340.034
-340.577
-338.136
-341.383
-339.242
-336.911
-337.941
-340.670
-342.680
-338.076
-338.091
-338.252
-338.872
-341.627
-338.829
-342.315
-339.418
-335.068
-340.021
-341.087
-335.234
-333.777
-337.865
-339.241
-339.919
-341.651
-340.932
-339.227
-338.835
-337.104
-340.540
-332.896
-339.888
-341.440
-336.438
-335.750
-342.342
-342.841
-336.111
-342.354
-335.665
-341.599
-339.022
-340.263
-342.582
-342.696
-335.500
-337.537
-342.431
-342.982
-333.214
-332.612
-339.966
-343.402
-340.985
-341.142
-344.449
-339.973
-342.424
-344.290
-337.418
-339.270
-339.576
-339.158
-342.045
-343.487
-339.598
-341.590
-338.790
-335.884
-339.745
-339.276
-338.616
-337.004
-345.049
-338.845
-340.299
-340.385
-340.819
-339.594
-333.776
-337.991
-338.995
-337.307
-339.773
-340.586
-344.420
-342.046
-341.770
-339.881
-341.024
-341.111
-337.398
-336.016
-336.368
-335.796
-338.796
-338.640
-339.830
-339.602
-340.973
-340.017
-343.964
-342.488
-339.926
-339.461
-339.263
-343.255
-337.424
-338.648
-340.351
-343.353
-336.880
-332.792
-337.854
-335.730
-339.821
-339.350
-340.607
-338.323
-343.387
-345.576
-345.001
-342.766
-335.532
-337.789
-339.119
-344.080
-342.447
-337.663
-339.628
-341.728
-333.612
-338.239
-344.201
-340.711
-339.301
-337.866
-333.686
-335.573
-339.253
-335.053
-342.274
-342.227
-340.313
-338.646
-336.524
-339.446
-341.519
-340.040
-337.744
-340.099
-335.483
-334.341
-338.996
-339.835
-341.725
-345.883
-339.765
-338.689
-336.258
-343.802
-339.825
-336.118
-339.047
-341.687
-341.335
-338.198
-339.101
-339.584
-339.226
-342.770
-335.882
-337.203
-336.674
-337.401
-334.405
-337.154
-337.486
-339.067
-333.861
-339.354
-344.367
-339.596
-336.595
-336.036
-339.886
-341.164
-342.366
-340.190
-338.170
-338.525
-337.759
-337.996
-336.406
-340.824
-344.301
-342.550
-337.341
-337.261
-342.079
-340.725
-339.684
-339.689
-342.675
-339.037
-336.248
-336.099
-339.939
-340.477
-336.716
-337.940
-344.872
-332.983
-340.880
-343.560
-343.864
-339.437
-339.035
-340.455
-336.446
-338.014
-341.640
-341.291
-339.579
-338.587
-340.738
-341.617
-342.995
-338.887
-339.721
-341.579
-338.430
-343.233
-340.293
-338.737
-335.919
-335.194
-344.327
-342.411
-343.489
-342.499
-342.854
-342.380
-336.839
-340.538
-337.167
-338.045
-339.794
-339.002
-339.428
-334.534
-336.984
-337.407
-341.037
-338.175
-337.312
-342.302
-337.422
-339.261
-338.172
-337.298
-336.091
-341.832
-340.992
-338.790
-343.623
-339.449
-341.104
-338.853
-339.717
-342.115
-337.957
-333.832
-338.666
-337.116
-339.572
-344.948
-335.871
-342.448
-336.773
-344.994
-329.983
-337.031
-337.119
-339.453
-339.660
-342.566
-337.480
-335.712
-340.745
-341.611
-339.880
-341.026
-342.168
-336.351
-329.603
-333.738
-344.755
-342.250
-341.231
-340.615
-342.119
-342.804
-345.728
-342.383
-336.982
-337.976
-341.009
-341.908
-339.759
-340.067
-342.397
-344.853
-345.134
-341.788
-338.085
-337.503
-338.011
-340.365
-338.712
-336.907
-338.933
-337.654
-342.229
-341.543
-341.685
-338.622
-338.843
-341.450
-338.075
-339.684
-332.584
-333.621
-340.698
-340.176
-339.962
-340.174
-339.965
-339.574
-332.889
-336.629
-339.575
-339.647
-339.937
-340.256
-335.392
-342.232
-338.625
-341.471
-335.351
-338.115
-332.360
-337.469
-339.310
-338.390
-337.777
-335.814
-346.521
-347.450
-340.463
-342.065
-341.999
-334.039
-339.696
-342.912
-342.042
-340.106
-337.180
-336.718
-336.643
-337.716
-336.946
-338.732
-333.715
-340.898
-341.252
-340.488
-338.248
-341.229
-340.714
-342.358
-339.896
-338.390
-343.657
-341.949
-335.240
-336.121
-341.354
-340.348
-339.626
-340.065
-347.020
-339.716
-341.468
-341.303
-338.089
-336.839
-342.372
-335.044
-335.192
-341.679
-336.436
-340.620
-340.677
-339.759
-336.683
-336.898
-339.630
-339.236
-341.985
-339.126
-337.156
-342.222
-335.930
-341.752
-344.123
-340.939
-337.845
-339.539
-339.541
-340.574
-338.509
-336.402
-338.657
-341.193
-344.048
-339.316
-343.588
-338.364
-343.855
-339.179
-342.017
-343.873
-333.620
-339.902
-342.130
-339.791
-344.762
-338.428
-342.907
-343.185
-337.622
-340.618
-339.117
-338.115
-340.808
-344.150
-342.555
-337.347
-341.588
-339.897
-340.263
-339.732
-343.085
-336.032
-341.164
-342.072
-341.415
-340.103
-341.689
-335.969
-340.055
-341.869
-340.081
-336.538
-342.791
-339.550
-337.366
-338.827
-341.544
-339.529
-337.501
-338.447
-339.948
-337.395
-337.669
-338.332
-338.394
-333.090
-345.735
-344.637
-333.060
-333.677
-338.924
-340.329
-337.914
-340.969
-343.809
-343.052
-341.536
-341.415
-342.305
-340.820
-340.292
-338.680
-342.596
-339.790
-340.941
-341.479
-343.635
-340.532
-341.355
-339.748
-335.967
-335.439
-340.103
-334.680
-333.147
-336.778
-336.941
-340.244
-339.285
-333.483
-339.560
-341.996
-334.871
-338.095
-338.824
-339.408
-338.915
-339.518
-340.952
-335.732
-332.343
-339.043
-341.193
-341.701
-340.705
-342.823
-343.283
-338.050
-339.003
-337.125
-343.362
-339.668
-343.193
-335.409
-335.711
-335.745
-339.970
-336.238
-342.338
-340.497
-340.625
-342.745
-341.325
-339.594
-341.056
-341.711
-340.082
-334.997
-331.431
-332.107
-339.744
-339.499
-338.371
-341.307
-340.917
-338.835
-334.387
-336.628
-341.515
-341.760
-342.090
-343.484
-338.151
-339.062
-342.203
-338.266
-338.927
-336.689
-341.882
-340.020
-339.603
-338.818
-341.430
-336.911
-339.290
-338.744
-344.666
-337.616
-346.175
-341.216
-344.340
-341.643
-337.924
-337.084
-338.407
-337.937
-339.292
-338.464
-341.677
-338.923
-337.780
-338.254
-334.805
-337.835
-337.838
-338.044
-339.598
-342.444
-339.766
-339.674
-343.029
-342.049
-342.054
-338.675
-344.967
-339.333
-339.777
-343.549
-339.787
-337.049
-344.508
-342.988
-339.223
-341.033
-338.643
-338.742
-343.330
-343.792
-340.872
-341.482
-331.579
-338.967
-338.526
-335.472
-338.020
-340.972
-341.712
-340.076
-336.488
-341.758
-339.698
-342.206
-340.191
-339.729
-341.803
-341.803
-338.885
-337.400
-339.534
-338.836
-341.271
-341.982
-336.546
-338.176
-343.354
-338.331
-344.929
-341.974
-338.990
-337.385
-338.410
-338.729
-336.386
-338.163
-342.959
-342.297
-340.544
-340.446
-342.513
-339.133
-338.164
-341.107
-345.569
-340.607
-340.830
-337.615
-335.710
-343.243
-338.778
-336.474
-337.928
-340.444
-339.737
-336.575
-344.011
-342.031
-340.957
-338.525
-342.633
-341.897
-341.476
-339.398
-339.100
-337.831
-338.925
-334.736
-336.513
-336.337
-339.667
-335.867
-340.820
-341.128
-345.559
-339.152
-341.343
-339.191
-337.956
-339.408
-337.202
-338.037
-338.898
-340.961
-339.435
-341.092
-336.691
-337.756
-340.340
-340.300
-335.353
-338.625
-341.484
-341.519
-338.530
-343.027
-340.141
-336.709
-340.843
-339.027
-340.932
-339.876
-341.773
-342.685
-339.162
-335.783
-346.964
-340.642
-337.295
-337.156
-341.209
-342.643
-340.346
-342.251
-341.771
-340.839
-345.790
-339.764
-338.755
-338.283
-341.015
-337.459
-337.188
-340.159
-338.539
-338.530
-341.350
-341.120
-334.206
-337.090
-344.258
-339.348
-343.915
-343.597
-339.271
-336.987
-335.244
-337.833
-339.532
-333.016
-336.566
-337.142
-347.554
-343.538
-337.508
-335.894
-342.753
-338.882
-337.756
-338.051
-339.122
-342.692
-337.396
-338.574
-332.075
-344.420
-335.647
-339.031
-340.984
-340.124
-342.538
-341.775
-340.497
-340.462
-346.403
-340.549
-337.725
-341.335
-344.138
-342.280
-339.573
-341.438
-340.692
-334.138
-340.429
-340.546
-338.896
-340.930
-332.226
-338.284
-338.458
-335.989
-335.845
-341.245
-340.778
-341.638
-339.074
-338.269
-339.130
-337.607
-337.479
-345.052
-341.619
-342.077
-339.837
-340.895
-339.473
-338.145
-338.774
-337.329
-340.078
-340.667
-340.407
-343.238
-339.784
-336.083
-339.666
-337.585
-337.036
-338.649
-341.518
-341.230
-335.889
-339.954
-337.459
-335.892
-337.672
-338.482
-339.540
-340.229
-343.198
-342.563
-339.251
-340.340
-339.147
-339.091
-336.036
-339.995
-336.027
-336.563
-337.113
-338.069
-339.782
-341.170
-340.933
-338.473
-341.929
-342.453
-337.795
-336.407
-346.449
-336.182
-336.555
-337.991
-337.312
-336.396
-341.335
-341.634
-337.358
-338.390
-340.998
-332.886
-342.933
-339.029
-340.998
-336.591
-338.555
-336.921
-340.325
-339.255
-339.889
-341.024
-341.600
-341.220
-340.950
-343.684
-333.536
-339.344
-339.427
-337.836
-343.361
-337.487
-339.325
-339.288
-337.182
-342.241
-332.445
-337.033
-339.036
-341.760
-338.583
-335.799
-334.665
-336.983
-343.682
-342.577
-339.146
-336.462
-338.291
-338.265
-343.109
-335.884
-339.304
-340.162
-341.649
-338.591
-338.917
-332.455
-337.848
-338.714
-342.040
-342.766
-338.562
-341.360
-341.752
-337.434
-345.409
-347.038
-333.697
-341.706
-340.586
-342.758
-340.909
-341.310
-333.684
-339.259
-343.237
-341.313
-337.813
-339.719
-340.992
-338.549
-340.398
-337.829
-342.940
-335.457
-338.907
-340.726
-340.443
-339.109
-327.069
-330.903
-338.729
-341.261
-344.314
-345.321
-339.893
-337.601
-341.310
-339.062
-339.413
-338.908
-344.125
-341.856
-341.131
-341.029
-343.136
-339.861
-336.325
-338.680
-338.845
-336.922
-344.491
-336.862
-347.336
-348.187
-340.604
-338.276
-342.410
-337.994
-338.368
-335.219
-340.993
-341.112
-336.812
-342.438
-334.525
-337.010
-340.939
-335.124
-337.757
-334.691
-339.482
-337.221
-339.747
-339.897
-340.257
-341.669
-342.395
-341.419
-341.470
-341.293
-343.324
-344.037
-340.321
-341.408
-336.811
-330.310
-343.561
-338.926
-341.645
-339.141
-336.434
-337.623
-343.149
-336.731
-341.920
-338.320
-331.578
-334.884
-338.807
-341.109
-338.608
-336.910
-339.973
-341.753
-337.699
-336.431
-333.116
-338.814
-338.402
-337.119
-333.837
-340.253
-342.176
-341.271
-340.779
-336.171
-334.562
-333.093
-340.006
-343.296
-338.833
-336.940
-342.912
-339.057
-336.969
-337.650
-344.164
-338.589
-340.360
-340.199
-341.397
-339.350
-338.159
-337.006
-336.259
-335.608
-339.802
-341.568
-342.726
-343.657
-338.044
-339.293
-338.906
-336.961
-341.977
-342.227
-338.575
-339.599
-338.550
-336.997
-335.989
-337.618
-343.839
-339.465
-339.780
-340.399
-341.953
-343.393
-336.821
-339.280
-341.468
-336.224
-339.013
-338.835
-336.322
-333.915
-339.910
-340.449
-340.805
-343.018
-340.577
-341.286
-337.142
-339.751
-340.564
-338.078
-333.773
-344.426
-341.460
-339.049
-338.779
-340.753
-346.957
-345.888
-342.405
-336.053
-338.612
-334.861
-342.011
-340.895
-338.916
-342.513
-336.953
-334.597
-337.007
-338.303
-336.093
-338.277
-340.311
-341.787
-337.731
-343.660
-339.882
-339.374
-341.256
-340.514
-340.699
-335.362
-346.842
-338.997
-337.041
-339.062
-337.106
-339.620
-337.573
-340.899
-338.270
-340.366
-341.171
-343.490
-338.813
-337.968
-331.958
-335.272
-339.221
-343.827
-338.578
-336.704
-339.759
-338.934
-341.085
-342.077
-339.481
-338.383
-340.302
-343.111
-343.722
-341.291
-342.100
-337.176
-341.097
-335.344
-339.837
-340.840
-341.818
-341.124
-342.556
-342.767
-337.593
-340.132
-338.864
-343.737
-342.803
-341.199
-338.617
-336.344
-344.007
-339.049
-343.596
-337.217
-342.023
-342.105
-340.057
-340.806
-344.982
-339.812
-340.716
-336.213
-341.404
-340.151
-338.072
-335.351
-337.657
-338.521
-340.784
-341.030
-341.338
-340.301
-341.709
-339.649
-338.681
-335.879
-339.771
-340.243
-342.721
-341.321
-338.283
-338.636
-335.744
-338.982
-339.452
-340.837
-344.062
-341.310
-343.422
-339.248
-343.174
-341.723
-337.852
-345.386
-338.500
-338.802
-341.003
-345.811
-338.204
-341.609
-338.321
-337.660
-343.384
-341.774
-339.854
-341.240
-341.053
-339.924
-338.057
-339.176
-344.535
-346.767
-336.577
-336.875
-338.521
-344.684
-339.374
-337.401
-340.300
-343.547
-338.288
-337.558
-335.772
-333.142
-342.084
-342.520
-343.971
-340.744
-341.519
-343.888
-340.663
-341.578
-335.926
-338.818
-336.726
-338.403
-339.480
-339.699
-344.071
-343.880
-341.978
-340.703
-338.608
-340.015
-343.423
-340.925
-334.287
-341.072
-338.576
-337.304
-335.909
-340.211
-338.899
-337.227
-342.443
-337.358
-344.276
-337.250
-332.055
-336.491
-344.062
-341.311
-342.758
-340.994
-341.301
-340.804
-342.250
-338.302
-336.931
-339.944
-341.881
-333.478
-340.448
-337.306
-336.854
-334.739
-339.763
-339.763
-340.450
-339.356
-342.774
-342.834
-341.473
-334.838
-342.530
-341.831
-336.599
-336.519
-341.549
-341.120
-340.807
-342.919
-337.645
-340.390
-341.606
-340.404
-343.523
-343.422
-340.705
-338.096
-343.307
-339.270
-341.858
-339.227
-337.852
-336.268
-337.381
-337.248
-338.792
-336.677
-340.454
-339.026
-332.649
-335.727
-342.234
-340.240
-337.820
-340.831
-338.470
-338.874
-346.064
-344.580
-342.367
-336.755
-340.967
-341.963
-339.698
-337.761
-340.590
-340.577
-340.404
-339.323
-340.999
-339.565
-337.612
-339.637
-342.789
-343.047
-338.844
-338.426
-341.154
-341.845
-335.346
-340.033
-343.393
-341.093
-337.897
-341.516
-335.143
-337.395
-332.389
-340.264
-330.865
-338.414
-342.954
-340.267
-339.142
-335.056
-336.101
-340.706
-337.339
-341.061
-340.614
-340.439
-335.913
-339.612
-343.343
-343.512
-338.119
-339.208
-337.166
-338.418
-339.091
-342.936
-341.507
-341.485
-343.718
-341.944
-339.365
-333.874
-336.789
-338.413
-340.468
-342.539
-342.140
-343.300
-336.005
-336.944
-340.252
-342.245
-339.589
-338.253
-347.923
-341.430
-343.479
-342.954
-343.449
-338.881
-338.936
-339.132
-336.041
-340.412
-340.003
-341.565
-339.190
-339.279
-343.840
-338.678
-339.656
-341.595
-338.601
-337.685
-339.019
-336.748
-338.409
-339.757
-336.405
-341.551
-349.775
-344.504
-343.996
-340.741
-342.852
-339.715
-341.864
-340.577
-335.517
-338.360
-331.833
-331.964
-339.990
-338.850
-343.552
-337.948
-339.684
-338.955
-343.292
-339.323
-333.998
-340.222
-343.675
-340.243
-337.134
-335.287
-340.179
-340.838
-332.562
-337.814
-338.188
-338.349
-336.231
-334.687
-342.563
-336.789
-342.794
-342.264
-335.168
-337.488
-342.759
-337.734
-340.457
-338.804
-342.141
-338.698
-339.097
-338.352
-340.568
-340.470
-338.797
-339.421
-341.921
-340.291
-336.921
-337.996
-341.168
-339.011
-339.764
-342.488
-341.082
-337.583
-343.382
-342.753
-343.753
-339.184
-338.844
-339.200
-342.210
-339.285
-336.985
-333.642
-336.178
-337.106
-340.850
-341.889
-335.826
-338.930
-338.355
-340.701
-340.405
-342.745
-341.035
-340.622
-335.331
-337.233
-336.610
-335.307
-338.200
-342.578
-339.067
-337.132
-338.758
-336.920
-335.269
-339.675
-339.533
-337.057
-337.917
-339.567
-346.852
-343.267
-336.660
-335.454
-336.426
-336.800
-340.303
-339.171
-338.276
-337.592
-335.337
-338.926
-339.570
-343.572
-339.736
-337.977
-338.617
-340.581
-340.050
-339.347
-330.741
-335.131
-339.607
-339.116
-339.086
-336.620
-341.421
-341.835
-340.470
-340.651
-338.025
-344.200
-343.547
-343.802
-339.012
-341.376
-339.571
-340.176
-343.637
-340.595
-339.380
-338.942
-337.986
-340.423
-345.395
-343.076
-345.506
-343.100
-343.994
-339.761
-341.704
-339.439
-338.564
-340.777
-344.107
-338.413
-336.589
-335.796
-342.080
-340.364
-342.692
-344.065
-338.146
-337.401
-338.742
-339.551
-333.106
-338.901
-344.073
-340.227
-339.814
-343.453
-340.576
-336.743
-341.198
-338.692
-338.823
-340.568
-341.129
-342.840
-340.191
-337.921
-339.501
-342.759
-337.044
-339.806
-341.197
-342.237
-340.369
-341.573
-341.538
-335.511
-330.506
-336.361
-336.620
-336.602
-338.574
-338.450
-337.484
-341.179
-339.287
-336.219
-340.772
-342.613
-340.865
-333.716
-341.301
-333.677
-338.298
-342.131
-338.554
-341.691
-339.406
-341.171
-338.941
-342.821
-340.194
-341.071
-333.922
-336.594
-338.035
-336.646
-342.233
-339.221
-338.769
-341.194
-343.125
-340.789
-337.274
-336.178
-340.534
-341.926
-339.723
-338.587
-337.187
-341.655
-336.974
-338.463
-338.953
-343.125
-338.444
-337.635
-336.800
-337.804
-341.062
-338.788
-342.697
-340.136
-337.232
-337.331
-338.045
-339.558
-336.253
-333.832
-341.439
-339.939
-337.629
-342.306
-338.435
-334.441
-340.121
-340.973
-335.673
-335.453
-339.259
-334.513
-341.230
-341.047
-335.988
-337.995
-345.247
-342.324
-337.426
-336.143
-339.858
-337.873
-339.925
-344.168
-337.174
-335.158
-345.280
-344.083
-339.166
-341.802
-338.783
-345.401
-343.112
-342.895
-336.849
-341.066
-341.548
-341.058
-338.223
-341.372
-338.131
-334.464
-340.892
-337.716
-336.592
-343.843
-339.533
-339.190
-345.311
-342.731
-336.377
-337.548
-333.054
-339.001
-335.708
-338.396
-341.723
-335.436
-339.439
-339.508
-332.863
-336.885
-341.516
-343.185
-342.690
-337.004
-341.426
-336.897
-341.696
-339.479
-345.419
-342.174
-338.391
-341.147
-345.522
-340.694
-338.096
-340.156
-337.485
-343.488
-337.625
-339.703
-341.761
-338.867
-338.437
-336.082
-343.542
-343.402
-343.310
-336.407
-336.036
-336.266
-338.095
-340.667
-340.104
-340.329
-342.569
-339.685
-340.433
-338.589
-335.720
-337.470
-339.034
-336.465
-339.512
-338.472
-346.531
-343.327
-331.689
-336.131
-339.838
-342.278
-337.034
-339.619
-339.246
-340.049
-338.043
-340.900
-336.982
-336.746
-347.095
-344.395
-340.098
-341.362
-344.847
-335.802
-337.663
-339.184
-340.551
-341.974
-336.817
-340.971
-338.974
-335.279
-339.212
-339.116
-336.555
-342.295
-343.992
-343.303
-339.926
-341.069
-336.619
-338.725
-340.408
-337.417
-339.718
-337.189
-343.872
-339.488
-341.791
-344.659
-340.955
-339.608
-344.024
-338.951
-338.104
-336.925
-335.351
-334.374
-340.653
-341.926
-342.202
-343.002
-339.387
-335.793
-341.422
-346.468
-338.410
-341.557
-340.651
-341.603
-335.865
-337.203
-341.078
-336.310
-338.718
-342.690
-335.774
-336.987
-342.092
-342.314
-343.358
-343.754
-338.588
-339.226
-337.460
-339.494
