# Supplementary material for: A Fast and Efficient Approach for Genomic Selection with High-Density Markers
Source: G3 (Bethesda). 2012 Oct 1;2(10):1179–84. doi: 10.1534/g3.112.003822 (PMC3464110; doi:10.1534/g3.112.003822)
Supplement: Supporting Information [file supp_2.10.1179_FileS1.zip › Rep1_50/Rep19/trainTBV]

-342.871
-344.523
-342.987
-341.368
-334.689
-340.646
-339.942
-339.927
-338.740
-335.849
-337.853
-338.187
-339.254
-336.612
-340.883
-335.673
-340.434
-338.683
-337.624
-341.972
-340.845
-339.165
-339.545
-338.065
-343.881
-337.123
-344.785
-336.492
-346.258
-342.379
-344.944
-343.401
-340.749
-338.122
-337.862
-337.998
-334.394
-336.828
-333.315
-336.813
-338.450
-338.775
-335.790
-337.094
-336.579
-333.234
-338.704
-339.160
-336.677
-338.197
-339.268
-334.488
-344.206
-338.352
-344.325
-338.368
-336.849
-333.849
-338.085
-333.822
-344.106
-342.431
-340.868
-338.074
-340.066
-343.330
-344.058
-343.467
-342.205
-343.646
-343.467
-340.609
-339.842
-333.383
-341.742
-336.219
-336.275
-342.439
-335.932
-342.827
-341.429
-337.785
-339.998
-333.725
-343.441
-339.462
-338.261
-338.709
-342.428
-341.473
-337.888
-335.400
-342.303
-340.785
-343.760
-340.842
-339.142
-342.242
-338.023
-339.525
-331.655
-339.327
-334.082
-340.084
-338.755
-337.429
-334.486
-337.780
-338.373
-339.725
-337.800
-339.280
-343.057
-340.811
-342.591
-344.022
-338.803
-338.716
-334.367
-341.438
-340.778
-337.444
-340.291
-338.745
-344.021
-342.040
-344.570
-341.007
-341.784
-339.481
-338.972
-338.063
-339.880
-339.379
-340.304
-342.897
-339.725
-340.494
-342.059
-338.805
-339.362
-335.548
-340.161
-336.708
-342.162
-341.011
-345.372
-343.209
-338.608
-343.231
-341.127
-339.828
-341.357
-339.368
-341.371
-339.577
-338.951
-341.099
-339.480
-340.008
-336.947
-339.967
-339.615
-338.735
-337.479
-335.487
-337.300
-338.532
-336.878
-336.655
-336.842
-335.920
-343.973
-341.997
-338.306
-341.159
-338.865
-339.596
-338.887
-341.382
-335.996
-337.655
-337.691
-339.907
-339.735
-340.104
-339.513
-337.295
-342.410
-343.117
-338.652
-341.248
-338.744
-340.134
-338.785
-339.474
-339.119
-342.810
-343.896
-341.138
-342.618
-339.195
-341.781
-333.549
-342.421
-338.840
-339.958
-337.184
-343.476
-345.303
-340.450
-339.313
-335.647
-341.205
-340.276
-340.506
-341.931
-339.974
-340.724
-339.228
-341.963
-343.696
-341.929
-343.707
-339.767
-343.924
-341.895
-343.340
-342.151
-345.179
-342.776
-342.752
-341.541
-344.246
-341.196
-344.829
-342.822
-345.026
-341.354
-344.132
-336.433
-338.461
-330.204
-338.585
-332.856
-336.437
-331.485
-334.764
-332.186
-338.882
-333.774
-337.582
-331.990
-337.396
-329.859
-336.507
-335.247
-340.462
-330.299
-339.392
-335.963
-339.607
-337.118
-339.799
-334.229
-338.685
-334.210
-340.858
-338.791
-340.979
-335.296
-339.909
-333.981
-342.032
-332.871
-340.303
-334.857
-342.394
-335.971
-339.770
-334.257
-337.857
-333.304
-343.006
-334.208
-341.561
-336.182
-340.852
-331.987
-341.369
-334.603
-341.685
-334.275
-341.940
-339.228
-340.378
-335.551
-340.248
-334.382
-338.159
-333.641
-336.394
-335.564
-341.038
-339.123
-338.719
-335.293
-336.904
-332.705
-340.090
-333.658
-338.449
-332.310
-341.085
-332.943
-339.004
-332.573
-338.904
-333.077
-342.079
-339.058
-338.864
-338.547
-338.234
-336.910
-334.966
-335.107
-337.199
-337.234
-336.921
-334.928
-335.881
-336.111
-334.829
-336.781
-337.025
-336.729
-335.592
-336.730
-339.266
-341.299
-343.594
-345.764
-341.985
-341.479
-340.456
-344.188
-343.681
-344.238
-341.679
-347.206
-339.876
-345.547
-340.988
-341.026
-340.428
-338.966
-341.797
-345.106
-340.391
-337.984
-339.184
-344.068
-340.874
-339.859
-341.298
-341.601
-339.381
-339.674
-342.146
-340.630
-339.958
-338.416
-344.567
-344.582
-337.435
-339.143
-340.214
-340.328
-338.249
-332.254
-335.649
-334.610
-339.397
-335.438
-336.738
-336.668
-338.190
-335.810
-334.183
-339.054
-338.535
-335.336
-334.233
-334.812
-336.513
-335.471
-333.163
-339.274
-339.516
-341.062
-337.443
-341.254
-337.556
-340.194
-339.189
-339.770
-341.338
-336.895
-338.829
-339.963
-339.075
-335.957
-337.597
-340.568
-340.052
-339.770
-340.714
-338.573
-338.245
-338.219
-338.835
-341.687
-339.727
-343.533
-340.547
-341.260
-340.489
-342.640
-343.020
-337.156
-340.754
-343.231
-339.829
-339.683
-341.054
-340.127
-340.242
-338.233
-337.946
-337.913
-337.426
-339.083
-339.713
-337.882
-336.605
-341.016
-340.702
-336.871
-339.560
-339.310
-338.702
-338.508
-339.664
-336.060
-341.021
-337.520
-338.215
-338.672
-339.236
-337.204
-338.417
-340.783
-339.345
-337.739
-340.338
-335.909
-337.717
-338.918
-336.889
-335.503
-341.656
-341.094
-337.253
-343.443
-341.449
-335.803
-339.793
-337.729
-338.328
-340.083
-336.849
-338.350
-339.205
-339.614
-337.686
-341.804
-337.930
-340.590
-336.553
-334.703
-338.261
-338.701
-338.080
-339.480
-338.947
-335.832
-337.755
-336.938
-336.350
-340.908
-336.533
-340.428
-336.841
-340.327
-339.475
-339.831
-340.059
-342.382
-336.259
-339.359
-337.633
-337.988
-338.042
-340.114
-337.534
-338.695
-338.273
-340.058
-338.424
-337.007
-340.172
-343.134
-339.006
-337.752
-338.594
-342.071
-338.633
-342.501
-339.760
-340.959
-339.408
-342.005
-338.427
-338.521
-340.978
-341.795
-341.369
-343.879
-340.983
-348.541
-342.942
-342.037
-341.301
-340.929
-341.052
-342.298
-345.118
-338.763
-341.854
-344.472
-345.503
-346.206
-340.237
-339.959
-343.687
-341.037
-342.848
-346.235
-342.243
-341.934
-338.465
-337.584
-339.130
-341.753
-338.769
-343.588
-339.984
-335.954
-339.202
-339.055
-340.385
-340.374
-340.173
-342.644
-336.729
-340.288
-341.709
-340.007
-339.800
-339.678
-344.572
-342.534
-340.459
-339.664
-340.520
-343.113
-342.399
-340.985
-342.870
-342.527
-339.356
-344.524
-341.698
-341.420
-340.667
-343.663
-343.608
-342.685
-341.696
-338.704
-343.013
-338.291
-342.868
-336.360
-341.445
-339.440
-341.533
-341.322
-342.791
-339.812
-340.734
-339.777
-341.478
-336.573
-344.833
-337.729
-339.869
-340.684
-340.489
-339.212
-341.392
-337.234
-343.383
-339.452
-340.725
-339.330
-342.099
-339.476
-340.823
-340.063
-342.687
-340.029
-343.131
-341.226
-340.990
-339.824
-342.226
-340.539
-343.801
-340.389
-341.428
-337.838
-343.098
-342.094
-339.271
-341.073
-337.110
-339.167
-338.743
-340.650
-339.133
-340.254
-337.389
-340.644
-338.316
-340.329
-341.955
-342.042
-339.769
-340.989
-339.356
-345.135
-341.632
-341.638
-341.422
-340.600
-337.352
-336.506
-341.114
-340.866
-336.873
-340.688
-339.846
-338.650
-337.936
-338.677
-337.515
-342.855
-338.664
-343.190
-341.099
-343.697
-341.037
-343.648
-340.076
-343.454
-339.080
-338.630
-339.483
-342.909
-339.751
-345.164
-340.523
-343.867
-338.243
-341.237
-338.983
-339.429
-339.169
-343.405
-342.416
-344.727
-341.234
-344.489
-342.593
-344.967
-342.016
-343.079
-342.707
-343.587
-342.056
-346.311
-342.779
-346.514
-344.533
-343.889
-342.087
-344.277
-342.764
-339.225
-342.535
-340.731
-343.473
-341.363
-342.368
-340.942
-343.015
-338.924
-343.730
-339.858
-345.162
-340.853
-343.256
-342.182
-344.181
-340.709
-345.575
-341.629
-342.954
-337.494
-337.011
-336.627
-337.590
-342.932
-335.135
-343.123
-339.503
-340.997
-339.300
-339.216
-340.786
-335.577
-339.861
-340.054
-338.695
-337.841
-338.973
-336.278
-339.752
-334.742
-336.651
-338.332
-340.814
-340.361
-333.227
-339.476
-336.372
-333.215
-339.951
-338.427
-339.280
-336.064
-337.805
-340.571
-338.139
-341.246
-337.766
-340.138
-336.701
-336.352
-339.192
-339.811
-336.364
-338.943
-334.859
-337.475
-339.916
-334.919
-338.299
-334.794
-342.846
-337.160
-336.779
-335.538
-337.300
-338.232
-335.582
-338.791
-336.310
-337.527
-338.567
-339.383
-336.808
-340.569
-336.786
-339.789
-337.912
-339.938
-339.680
-338.496
-336.548
-339.042
-338.140
-340.285
-338.802
-338.475
-338.012
-338.064
-337.327
-342.242
-341.816
-337.838
-339.685
-338.167
-342.329
-342.757
-341.870
-344.380
-338.558
-340.820
-341.022
-338.963
-340.891
-342.855
-340.958
-340.117
-337.924
-340.505
-340.609
-337.589
-331.952
-338.320
-332.817
-341.987
-334.737
-338.044
-333.901
-336.916
-333.177
-339.319
-332.023
-338.193
-333.200
-338.104
-335.313
-340.972
-332.974
-338.293
-334.402
-338.189
-339.989
-340.828
-337.743
-338.607
-341.784
-337.519
-337.588
-339.637
-340.147
-340.312
-337.178
-338.233
-338.244
-340.839
-340.079
-338.134
-337.862
-340.793
-337.858
-344.529
-339.482
-341.727
-338.535
-339.386
-345.209
-340.104
-341.734
-343.483
-338.459
-340.863
-340.449
-345.521
-341.606
-339.604
-339.415
-340.906
-338.861
-342.350
-345.263
-337.898
-332.660
-342.947
-339.385
-341.487
-337.412
-341.333
-335.391
-337.768
-340.092
-339.933
-338.139
-341.718
-336.247
-339.767
-338.960
-334.392
-336.345
-342.247
-336.610
-338.468
-342.978
-338.256
-338.913
-340.524
-343.625
-339.703
-341.335
-341.457
-345.904
-342.882
-344.962
-340.180
-341.802
-339.860
-341.851
-341.555
-343.545
-341.126
-341.664
-339.106
-341.548
-339.376
-343.482
-344.396
-339.892
-341.704
-340.565
-339.880
-341.841
-340.974
-340.707
-340.811
-341.405
-341.142
-339.724
-339.942
-341.691
-343.387
-340.518
-337.807
-340.522
-337.141
-340.864
-341.501
-339.932
-339.295
-339.102
-333.245
-341.009
-343.024
-340.729
-342.493
-341.526
-338.235
-338.854
-339.848
-341.773
-338.069
-337.397
-339.465
-334.556
-338.414
-338.109
-334.182
-339.944
-336.474
-334.286
-337.476
-340.550
-336.765
-335.432
-336.491
-338.259
-340.450
-339.010
-337.753
-338.138
-337.245
-339.488
-338.501
-340.116
-338.049
-337.643
-339.424
-339.550
-338.314
-340.493
-339.431
-338.773
-339.608
-338.257
-340.977
-336.363
-338.859
-339.781
-338.401
-339.461
-341.412
-341.406
-339.331
-338.311
-340.319
-336.472
-338.083
-337.598
-338.573
-335.854
-339.425
-337.069
-336.307
-336.944
-337.351
-336.965
-338.052
-337.891
-338.357
-336.147
-338.205
-336.829
-340.270
-339.340
-340.744
-345.536
-343.877
-339.252
-340.639
-339.813
-342.199
-342.833
-340.453
-344.160
-344.903
-339.034
-340.122
-341.897
-344.580
-338.733
-339.661
-341.276
-331.313
-340.160
-331.224
-340.167
-333.651
-336.420
-332.755
-333.375
-335.478
-338.407
-343.453
-340.677
-333.210
-340.177
-333.366
-337.119
-338.291
-342.629
-331.518
-341.256
-332.914
-341.229
-333.227
-344.890
-338.594
-342.839
-343.487
-336.000
-328.184
-339.152
-334.781
-339.198
-337.690
-341.131
-338.521
-342.951
-331.345
-343.956
-329.266
-341.667
-340.631
-340.489
-337.928
-341.683
-339.457
-338.336
-340.054
-340.068
-336.823
-341.594
-339.601
-338.735
-339.365
-340.901
-339.736
-340.944
-340.374
-342.113
-340.077
-338.718
-343.763
-340.024
-342.318
-341.253
-340.388
-340.411
-339.777
-338.759
-341.281
-339.106
-341.487
-339.057
-340.871
-338.342
-339.956
-340.571
-342.201
-341.200
-340.871
-339.660
-340.659
-340.661
-339.339
-340.453
-336.902
-339.496
-335.331
-341.864
-337.946
-338.493
-333.630
-338.773
-337.152
-337.718
-339.767
-340.666
-335.491
-342.014
-338.262
-341.034
-339.438
-335.428
-339.990
-333.903
-341.252
-336.641
-339.979
-336.863
-341.606
-337.177
-340.797
-337.739
-340.736
-338.860
-338.279
-336.514
-338.220
-338.273
-344.403
-336.434
-340.880
-339.824
-342.270
-342.720
-339.854
-340.524
-339.551
-343.528
-341.161
-343.748
-341.191
-341.445
-342.813
-343.230
-342.727
-343.338
-342.416
-340.463
-341.460
-338.994
-339.712
-340.391
-343.166
-341.044
-339.475
-339.693
-345.270
-343.627
-340.416
-343.339
-342.723
-341.426
-343.088
-342.710
-340.516
-340.921
-344.733
-343.001
-338.194
-342.802
-338.240
-337.419
-340.131
-337.363
-343.220
-338.847
-337.521
-340.476
-337.698
-339.608
-341.337
-334.026
-337.047
-336.115
-337.699
-340.818
-342.188
-338.548
-340.621
-338.510
-337.117
-339.830
-338.245
-339.344
-338.962
-338.939
-341.683
-339.628
-338.145
-338.481
-338.650
-339.734
-336.779
-337.516
-341.730
-338.434
-338.558
-340.473
-339.096
-340.499
-338.995
-337.068
-341.156
-334.223
-340.019
-336.621
-340.294
-335.703
-339.207
-337.445
-340.587
-337.001
-340.059
-337.378
-340.814
-337.851
-340.925
-337.481
-340.530
-337.451
-344.376
-340.886
-342.130
-339.051
-342.746
-340.777
-340.855
-340.065
-335.112
-340.365
-340.832
-339.395
-336.851
-340.454
-343.172
-341.101
-342.186
-338.908
-338.263
-341.844
-340.784
-337.934
-339.337
-339.325
-337.668
-341.135
-339.947
-340.899
-339.111
-338.615
-339.974
-337.394
-340.645
-339.591
-339.543
-339.434
-338.379
-338.518
-337.675
-340.393
-342.668
-339.822
-336.861
-338.972
-341.455
-338.112
-340.836
-340.382
-339.852
-337.982
-341.590
-338.390
-343.667
-340.783
-343.053
-341.844
-342.233
-338.732
-344.391
-338.312
-340.260
-343.310
-340.518
-342.571
-341.143
-341.808
-341.362
-339.800
-341.153
-342.299
-340.546
-342.363
-340.260
-342.437
-342.076
-342.905
-339.468
-343.251
-342.786
-342.238
-333.739
-336.827
-335.294
-339.169
-334.534
-338.840
-331.620
-339.117
-333.890
-340.687
-333.291
-337.802
-336.544
-340.912
-333.106
-338.452
-331.584
-339.868
-335.935
-341.214
-340.388
-338.097
-341.307
-338.694
-340.181
-341.427
-341.177
-337.792
-336.512
-338.358
-342.644
-339.294
-338.973
-339.700
-341.889
-336.844
-338.430
-334.851
-343.643
-341.119
-340.249
-337.493
-339.920
-337.620
-338.487
-337.682
-339.710
-338.741
-341.028
-335.382
-341.487
-335.041
-334.764
-336.517
-341.615
-337.370
-340.321
-334.858
-341.458
-336.847
-338.942
-341.752
-340.449
-341.376
-343.218
-339.101
-341.431
-340.901
-341.303
-341.433
-343.633
-339.054
-338.166
-337.418
-334.199
-341.129
-334.857
-339.979
-342.273
-339.906
-345.772
-337.478
-339.821
-341.953
-339.188
-338.913
-343.835
-344.044
-341.409
-340.312
-347.167
-338.659
-347.761
-340.305
-343.661
-339.839
-339.225
-341.308
-343.517
-339.704
-336.138
-336.783
-336.162
-337.707
-336.899
-337.135
-336.025
-337.532
-339.247
-338.019
-338.045
-336.028
-335.245
-335.134
-335.537
-337.005
-337.944
-337.099
-336.690
-336.153
-341.532
-340.952
-338.443
-339.098
-338.187
-338.270
-340.060
-336.259
-341.499
-339.920
-340.826
-336.269
-337.554
-340.740
-341.493
-339.536
-340.487
-336.180
-339.636
-338.678
-340.476
-341.466
-345.793
-342.957
-343.641
-343.957
-344.192
-343.205
-345.759
-342.814
-338.982
-342.454
-347.767
-346.307
-344.240
-342.399
-343.475
-343.700
-344.561
-342.383
-344.145
-344.841
-339.846
-340.129
-345.321
-342.316
-344.986
-341.837
-345.475
-340.302
-344.657
-341.072
-341.079
-340.111
-340.500
-342.372
-342.773
-341.845
-346.926
-341.175
-342.850
-340.727
-343.430
-341.760
-341.416
-342.130
-342.798
-342.567
-342.634
-340.353
-343.696
-342.866
-342.960
-340.077
-343.615
-339.198
-344.900
-340.839
-343.669
-342.241
-341.184
-340.615
-339.626
-339.684
-341.358
-341.486
-336.245
-340.285
-338.237
-341.324
-339.297
-338.329
-340.534
-340.075
-339.415
-338.269
-339.405
-339.319
-340.675
-341.419
-338.369
-337.693
-339.699
-338.599
-336.451
-340.577
-335.548
-334.628
-338.109
-334.651
-337.705
-340.252
-336.973
-339.976
-337.014
-337.255
-335.902
-339.933
-334.911
-340.881
-332.521
-338.753
-333.797
-337.827
-331.635
-339.274
-331.026
-339.201
-329.793
-337.873
-332.535
-338.134
-331.079
-341.262
-331.112
-339.741
-341.863
-340.609
-334.252
-336.600
-341.921
-337.262
-342.228
-340.418
-337.574
-336.423
-340.677
-339.390
-343.935
-338.318
-339.263
-336.398
-340.421
-343.081
-341.672
-340.463
-339.753
-339.766
-338.036
-338.411
-337.761
-331.731
-340.780
-335.655
-339.456
-334.318
-336.408
-332.564
-338.538
-332.621
-339.713
-335.029
-337.169
-334.411
-340.604
-331.316
-338.042
-333.250
-340.096
-335.891
-338.616
-338.918
-336.519
-342.269
-339.022
-341.553
-341.186
-342.062
-344.226
-343.117
-341.515
-340.813
-342.496
-340.674
-344.067
-340.938
-340.725
-338.258
-343.139
-340.596
-340.107
-342.912
-339.457
-342.229
-344.243
-342.845
-339.203
-341.216
-343.825
-341.272
-340.701
-342.859
-339.614
-342.345
-337.787
-342.905
-340.092
-340.290
-344.037
-339.730
-341.057
-340.913
-342.419
-339.319
-341.682
-340.028
-344.871
-339.229
-341.306
-341.514
-341.830
-340.125
-345.083
-338.853
-344.249
-342.050
-344.910
-342.501
-342.344
-341.349
-345.215
-340.810
-345.939
-342.111
-342.321
-341.531
-347.448
-341.516
-342.720
-339.935
-339.622
-341.341
-344.061
-344.774
-344.392
-343.567
-346.062
-341.298
-342.411
-341.219
-342.750
-338.690
-338.131
-339.215
-335.562
-339.184
-342.494
-339.868
-341.966
-336.356
-341.391
-341.219
-341.741
-336.709
-341.654
-337.765
-343.465
-336.839
-338.756
-338.356
-337.553
-340.435
-338.951
-335.559
-336.935
-341.455
-338.732
-338.096
-339.546
-334.141
-343.857
-336.824
-343.770
-339.375
-337.423
-337.063
-339.610
-340.059
-341.530
-340.296
-341.362
-341.079
-340.310
-342.121
-340.843
-340.840
-341.392
-341.261
-338.819
-340.424
-341.859
-339.647
-340.827
-340.654
-340.754
-339.689
-339.540
-339.928
-338.280
-339.966
-344.020
-342.469
-341.601
-340.019
-339.627
-341.426
-342.337
-340.436
-341.372
-340.139
-342.931
-341.953
-340.055
-340.408
-340.271
-339.636
-342.975
-337.558
-338.470
-338.578
-338.591
-338.671
-339.863
-337.582
-341.007
-339.341
-340.394
-337.385
-338.825
-336.716
-341.013
-338.793
-341.663
-335.969
-341.560
-336.409
-342.478
-337.691
-338.114
-336.754
-339.420
-339.780
-338.058
-340.369
-340.120
-336.515
-339.194
-337.390
-336.823
-342.100
-340.513
-337.252
-343.064
-342.016
-337.617
-338.585
-338.641
-340.205
-339.235
-340.847
-334.750
-339.209
-340.344
-340.282
-337.404
-339.269
-340.159
-342.632
-334.452
-340.483
-333.991
-340.628
-334.253
-340.151
-333.399
-340.143
-334.735
-338.188
-334.121
-337.376
-341.036
-341.391
-342.576
-342.381
-343.012
-343.696
-340.617
-340.601
-345.150
-338.818
-339.139
-342.929
-341.109
-338.575
-340.563
-340.083
-345.224
-343.544
-339.794
-343.498
-341.102
-340.113
-334.003
-340.566
-333.819
-334.588
-334.302
-336.385
-331.968
-342.001
-333.197
-340.527
-333.468
-342.517
-332.506
-339.202
-333.778
-340.273
-331.158
-337.797
-336.010
-337.233
-337.791
-337.501
-336.550
-338.687
-336.614
-338.846
-337.208
-336.949
-338.992
-338.341
-337.512
-336.988
-337.149
-337.489
-335.739
-336.376
-335.895
-337.416
-339.055
-333.666
-337.895
-331.184
-336.610
-331.963
-337.197
-335.478
-336.900
-332.480
-337.495
-334.230
-338.248
-333.386
-337.984
-333.348
-337.971
-332.626
-337.866
-332.034
-338.495
-343.473
-340.371
-342.792
-338.910
-339.406
-339.634
-340.480
-341.235
-343.161
-340.649
-340.234
-336.563
-341.281
-339.946
-341.071
-339.453
-340.725
-338.610
-338.922
-338.273
-342.125
-335.866
-337.322
-334.043
-339.147
-331.989
-340.562
-338.471
-340.327
-338.810
-338.726
-338.157
-339.470
-338.108
-340.669
-336.962
-337.962
-337.581
-338.019
-337.995
-339.174
-340.045
-336.862
-337.738
-340.173
-335.501
-337.651
-337.549
-336.855
-337.665
-339.937
-337.190
-339.226
-338.572
-336.617
-339.967
-339.424
-336.471
-337.597
-338.960
-338.226
-343.235
-338.267
-339.623
-339.676
-343.370
-340.312
-340.292
-335.041
-340.300
-339.818
-341.415
-337.527
-341.386
-337.877
-339.421
-337.461
-339.631
-339.163
-342.014
-340.914
-342.070
-341.124
-339.601
-339.941
-339.874
-342.890
-341.420
-339.701
-340.851
-341.316
-341.696
-339.984
-341.292
-341.294
-342.622
-341.759
-342.860
-341.956
-339.533
-342.795
-337.670
-343.719
-339.184
-342.560
-338.652
-341.116
-340.924
-341.910
-339.704
-340.645
-338.618
-342.896
-339.674
-342.831
-340.533
-343.092
-340.790
-342.792
-341.385
-338.788
-337.336
-342.331
-342.787
-340.763
-343.504
-338.300
-341.947
-340.752
-341.082
-338.368
-335.973
-336.749
-343.366
-340.827
-343.020
-342.416
-340.927
-340.757
-335.696
-342.638
-342.908
-339.083
-344.628
-340.339
-342.535
-342.095
-340.604
-341.899
-337.495
-339.343
-339.806
-342.171
-341.947
-338.084
-341.947
-338.808
-339.293
-340.059
-339.813
-339.072
-337.517
-342.290
-339.232
-340.104
-339.104
-338.310
-337.355
-340.464
-338.946
-341.546
-341.998
-338.908
-339.353
-341.010
-340.465
-338.480
-338.650
-339.474
-341.385
-338.603
-336.536
-337.884
-334.285
-335.558
-343.112
-336.837
-337.714
-335.841
-337.776
-337.018
-339.034
-338.570
-341.041
-338.013
-342.232
-334.294
-336.686
-337.930
-341.097
-340.347
-341.467
-341.263
-341.071
-338.143
-337.904
-338.654
-342.744
-337.238
-340.820
-340.788
-339.203
-338.501
-340.968
-338.318
-340.571
-338.777
-339.075
-338.067
-340.720
-336.787
-336.793
-338.663
-341.096
-340.598
-336.358
-336.701
-335.806
-343.197
-336.019
-340.562
-336.749
-340.715
-335.881
-338.908
-338.801
-337.584
-335.561
-338.360
