# Supplementary material for: A Fast and Efficient Approach for Genomic Selection with High-Density Markers
Source: G3 (Bethesda). 2012 Oct 1;2(10):1179–84. doi: 10.1534/g3.112.003822 (PMC3464110; doi:10.1534/g3.112.003822)
Supplement: Supporting Information [file supp_2.10.1179_FileS1.zip › Rep1_50/Rep19/trainY]

-346.861
-344.037
-337.209
-346.017
-334.553
-335.986
-339.244
-336.456
-338.530
-335.731
-337.829
-341.142
-341.698
-333.425
-343.933
-335.496
-338.615
-332.561
-339.262
-347.126
-344.124
-340.009
-337.633
-334.513
-344.701
-334.750
-346.398
-335.208
-340.201
-341.511
-348.960
-346.146
-337.240
-337.016
-340.321
-335.274
-333.023
-337.317
-333.102
-335.148
-335.843
-339.127
-335.310
-336.454
-335.319
-335.464
-338.457
-337.892
-340.233
-334.727
-339.582
-332.733
-346.456
-339.071
-339.109
-343.488
-342.922
-334.596
-332.860
-332.417
-345.180
-346.076
-346.037
-332.079
-342.804
-344.753
-340.867
-342.476
-343.708
-342.201
-341.693
-338.524
-338.360
-328.185
-341.789
-333.997
-341.114
-346.606
-337.886
-341.914
-338.004
-335.167
-338.280
-327.695
-344.168
-339.756
-335.835
-336.062
-342.926
-340.588
-340.109
-335.713
-343.898
-342.454
-345.313
-344.902
-335.337
-335.773
-338.821
-339.949
-329.776
-346.919
-334.292
-341.598
-343.690
-340.213
-335.309
-339.137
-339.692
-334.257
-340.287
-338.661
-335.258
-337.439
-343.942
-341.491
-336.186
-334.227
-331.141
-344.179
-338.151
-338.344
-337.862
-337.896
-344.867
-344.792
-344.059
-340.329
-336.773
-339.030
-338.600
-340.977
-339.967
-339.103
-341.305
-341.406
-340.738
-341.593
-339.045
-340.565
-336.559
-339.633
-338.747
-336.446
-347.129
-341.511
-340.505
-336.789
-338.029
-340.431
-344.363
-344.325
-344.013
-337.240
-348.118
-335.094
-341.087
-335.257
-336.626
-335.505
-334.801
-339.373
-337.935
-338.354
-337.873
-328.533
-340.222
-332.658
-333.366
-334.752
-337.466
-339.844
-343.714
-345.965
-337.717
-344.846
-339.085
-339.574
-346.265
-344.890
-335.871
-336.475
-337.452
-339.754
-337.166
-341.994
-339.680
-338.756
-349.331
-343.213
-345.320
-339.984
-336.848
-343.025
-341.326
-337.761
-335.901
-341.880
-346.037
-336.527
-341.143
-340.725
-342.135
-333.966
-343.787
-343.215
-338.951
-335.945
-345.725
-347.069
-344.254
-338.136
-334.485
-338.399
-341.389
-346.393
-341.121
-337.921
-339.600
-337.157
-341.463
-343.939
-339.961
-345.001
-339.268
-345.897
-343.827
-344.041
-344.890
-341.068
-348.861
-341.079
-339.362
-345.582
-338.783
-344.519
-340.929
-346.930
-334.139
-343.162
-337.625
-336.645
-332.272
-338.330
-331.851
-333.879
-332.111
-336.539
-331.097
-342.864
-332.208
-338.484
-333.075
-337.287
-328.077
-339.868
-331.543
-343.744
-332.455
-338.692
-333.311
-339.717
-338.829
-339.741
-334.668
-340.564
-333.199
-336.709
-339.344
-340.671
-333.970
-341.159
-333.008
-341.058
-333.580
-336.593
-328.938
-342.954
-331.861
-344.740
-331.279
-336.473
-336.422
-341.157
-330.733
-338.527
-338.134
-338.574
-333.981
-345.161
-335.803
-341.751
-334.350
-342.983
-338.663
-339.275
-333.237
-344.300
-337.238
-340.463
-336.290
-342.258
-334.345
-342.915
-342.291
-344.754
-335.849
-336.372
-330.191
-344.294
-331.348
-336.625
-333.175
-340.691
-331.915
-342.682
-332.083
-340.479
-333.886
-341.988
-335.211
-340.170
-340.659
-333.216
-341.321
-333.572
-334.830
-338.250
-335.983
-340.053
-332.486
-331.536
-333.653
-337.324
-337.543
-344.351
-337.104
-331.626
-328.303
-334.987
-340.351
-345.990
-343.652
-343.967
-343.745
-345.115
-342.176
-339.569
-346.471
-338.888
-349.194
-333.202
-355.686
-347.604
-345.450
-343.253
-339.751
-342.998
-342.146
-342.889
-341.121
-333.225
-345.934
-345.074
-341.175
-337.790
-342.747
-338.183
-339.185
-345.055
-338.174
-334.134
-333.470
-343.548
-345.054
-339.248
-340.656
-342.787
-346.391
-332.164
-331.685
-338.916
-335.906
-339.024
-334.411
-344.219
-341.650
-340.545
-333.103
-331.067
-339.407
-340.732
-337.750
-329.380
-335.475
-333.286
-344.141
-334.648
-337.764
-332.169
-340.070
-333.746
-337.118
-336.314
-338.585
-335.964
-339.252
-342.962
-336.155
-341.061
-339.462
-338.236
-336.830
-334.299
-337.312
-338.253
-339.907
-340.070
-341.227
-337.342
-333.086
-339.233
-343.294
-338.842
-343.751
-335.706
-342.262
-338.881
-348.665
-340.255
-339.748
-340.999
-343.111
-335.592
-345.619
-344.888
-335.291
-339.234
-343.092
-339.340
-342.415
-345.646
-337.000
-333.810
-337.706
-341.013
-339.027
-339.165
-333.468
-335.692
-344.811
-340.697
-341.174
-340.229
-326.640
-338.029
-337.090
-341.010
-340.787
-339.511
-335.080
-338.788
-341.011
-338.341
-335.403
-342.137
-343.793
-333.988
-343.408
-339.923
-333.055
-342.220
-343.482
-336.304
-343.444
-342.319
-336.433
-338.979
-338.206
-332.391
-341.421
-342.202
-338.739
-338.067
-344.228
-340.003
-342.504
-331.087
-342.173
-336.221
-341.356
-336.634
-339.928
-336.351
-337.191
-333.592
-336.722
-337.518
-334.575
-337.932
-341.214
-346.127
-341.733
-337.513
-337.949
-342.694
-339.239
-340.338
-348.047
-338.937
-338.992
-341.909
-339.971
-336.490
-336.382
-337.369
-336.652
-339.487
-343.883
-335.682
-339.932
-339.593
-343.242
-338.491
-338.631
-338.298
-345.032
-341.802
-341.611
-340.545
-340.451
-339.446
-342.429
-337.720
-341.570
-345.250
-347.930
-340.084
-340.792
-343.056
-351.209
-340.326
-337.942
-340.960
-343.229
-334.790
-341.293
-347.083
-333.491
-335.468
-347.247
-345.404
-349.303
-344.827
-339.479
-339.437
-340.977
-344.161
-346.896
-339.863
-342.098
-340.542
-337.680
-342.766
-338.552
-335.957
-345.983
-341.983
-339.691
-340.199
-337.678
-342.756
-339.808
-342.191
-346.075
-340.335
-343.381
-335.021
-338.976
-343.797
-340.269
-342.210
-347.549
-339.036
-339.600
-340.486
-344.730
-344.529
-341.835
-347.821
-342.049
-339.003
-343.407
-343.314
-339.318
-339.344
-348.066
-339.511
-342.915
-346.722
-338.485
-343.922
-337.154
-342.771
-336.839
-340.412
-340.680
-347.246
-340.573
-343.930
-337.985
-345.140
-340.682
-340.382
-337.434
-345.983
-337.203
-341.293
-339.394
-338.672
-337.667
-338.474
-336.700
-344.296
-336.802
-339.827
-342.907
-339.162
-344.122
-343.680
-338.084
-343.214
-337.946
-337.343
-339.783
-340.893
-340.829
-348.280
-341.683
-347.148
-335.518
-344.265
-339.259
-338.053
-341.975
-337.415
-338.866
-336.531
-340.044
-340.317
-343.023
-336.743
-340.778
-339.135
-344.029
-334.872
-334.818
-339.399
-343.646
-338.179
-337.222
-341.592
-348.214
-336.781
-339.851
-338.463
-341.703
-341.554
-334.868
-340.325
-338.459
-339.819
-342.207
-338.856
-336.759
-335.492
-337.495
-339.620
-343.423
-340.724
-344.940
-335.697
-341.794
-339.376
-344.953
-336.744
-346.153
-340.376
-338.894
-341.617
-342.600
-337.304
-342.548
-337.730
-344.604
-342.597
-342.142
-337.668
-337.343
-338.302
-336.875
-347.162
-343.029
-342.673
-348.071
-337.994
-343.926
-344.189
-345.239
-345.439
-346.136
-341.542
-347.375
-342.926
-343.825
-343.897
-342.019
-339.067
-341.426
-340.726
-341.803
-339.515
-341.904
-340.744
-343.176
-344.237
-340.295
-344.101
-341.355
-335.900
-343.156
-342.606
-341.143
-347.842
-339.753
-340.396
-342.928
-354.442
-338.185
-347.272
-342.181
-338.444
-336.852
-341.540
-342.393
-332.994
-351.118
-336.112
-341.263
-339.853
-339.193
-335.119
-337.176
-338.739
-337.213
-339.867
-335.935
-339.296
-337.292
-350.139
-330.454
-331.156
-341.574
-341.872
-339.167
-329.277
-343.470
-337.372
-336.323
-343.834
-335.232
-338.352
-332.913
-339.671
-337.444
-340.749
-339.784
-338.864
-341.504
-334.327
-334.247
-334.863
-334.772
-332.072
-337.199
-334.421
-337.608
-342.052
-335.606
-342.296
-333.589
-343.499
-339.996
-343.505
-335.502
-337.849
-338.677
-341.490
-340.192
-339.382
-332.395
-337.231
-337.759
-331.666
-342.084
-338.676
-342.387
-338.974
-340.570
-340.642
-339.804
-343.603
-334.466
-340.419
-340.181
-332.509
-340.113
-340.666
-337.517
-334.200
-342.487
-341.778
-337.852
-335.941
-333.892
-340.723
-343.386
-340.559
-341.454
-338.807
-343.152
-339.523
-335.647
-336.770
-339.396
-343.747
-336.741
-331.640
-347.068
-337.148
-334.469
-330.659
-336.471
-336.038
-347.907
-332.428
-336.957
-333.788
-336.993
-333.693
-340.681
-332.203
-336.363
-330.187
-338.737
-334.679
-337.035
-327.702
-336.813
-339.131
-339.977
-340.670
-343.122
-344.505
-338.463
-345.417
-338.690
-341.039
-342.161
-339.484
-345.760
-336.113
-334.039
-339.405
-340.755
-341.988
-339.851
-340.357
-339.951
-337.203
-345.704
-341.917
-341.758
-338.335
-339.661
-342.894
-344.356
-341.948
-346.074
-333.497
-344.043
-335.795
-347.244
-341.876
-338.939
-330.741
-340.058
-335.445
-342.981
-344.250
-336.855
-330.076
-342.075
-337.886
-342.472
-336.278
-343.514
-341.367
-341.064
-340.965
-340.207
-335.199
-341.765
-336.606
-340.466
-341.802
-336.482
-334.120
-341.642
-336.088
-339.116
-341.752
-334.692
-333.146
-333.146
-338.871
-341.118
-338.696
-341.895
-343.475
-342.297
-344.529
-339.432
-339.657
-341.231
-341.195
-341.122
-345.869
-339.353
-343.287
-339.383
-340.868
-337.737
-339.950
-344.743
-339.491
-338.503
-338.149
-333.265
-343.795
-338.326
-342.844
-348.535
-344.789
-345.072
-336.694
-341.378
-338.586
-344.119
-340.413
-338.622
-336.645
-337.099
-340.258
-340.319
-336.930
-333.908
-343.900
-332.742
-341.927
-340.871
-338.254
-340.116
-336.032
-339.564
-342.429
-338.290
-338.513
-338.430
-341.061
-343.392
-331.157
-337.632
-339.160
-332.626
-333.948
-335.831
-329.438
-337.083
-342.712
-335.602
-338.266
-335.002
-340.599
-350.161
-331.885
-339.013
-342.875
-332.693
-339.724
-340.379
-339.655
-333.873
-335.650
-343.137
-347.324
-338.243
-331.510
-341.037
-335.974
-343.195
-336.373
-341.704
-338.268
-342.293
-335.215
-336.744
-343.648
-340.918
-342.298
-341.023
-335.990
-337.336
-337.299
-332.913
-337.335
-337.320
-332.447
-338.834
-337.917
-341.215
-336.702
-341.626
-337.066
-339.739
-337.138
-333.391
-334.259
-336.576
-340.605
-339.279
-341.256
-339.991
-344.519
-347.440
-343.595
-335.023
-340.394
-344.928
-340.075
-332.029
-346.705
-343.931
-338.839
-340.360
-346.072
-342.979
-341.265
-340.676
-339.249
-328.998
-337.094
-330.119
-343.570
-331.802
-334.055
-334.217
-333.176
-339.339
-334.876
-342.667
-346.122
-330.394
-335.436
-331.926
-338.772
-340.936
-343.457
-328.556
-340.358
-335.090
-342.555
-327.928
-339.758
-338.719
-346.425
-343.929
-335.642
-328.282
-341.212
-338.252
-339.983
-339.505
-340.450
-341.173
-346.349
-334.590
-341.397
-329.324
-342.456
-342.163
-342.761
-340.095
-343.947
-341.869
-343.731
-341.550
-337.434
-343.410
-343.694
-336.237
-337.188
-341.065
-329.429
-333.855
-342.098
-340.779
-343.800
-340.865
-340.636
-345.143
-339.160
-340.712
-337.175
-336.517
-339.543
-337.498
-340.905
-339.859
-336.466
-340.063
-335.934
-337.067
-343.565
-343.381
-336.695
-342.053
-338.852
-345.776
-342.154
-343.526
-336.959
-343.543
-342.408
-336.728
-341.883
-330.533
-336.384
-339.088
-337.513
-332.530
-336.545
-337.744
-336.090
-345.048
-338.982
-341.207
-343.078
-340.500
-340.029
-338.697
-333.174
-337.090
-335.292
-343.044
-338.158
-341.153
-339.793
-345.425
-340.288
-337.800
-337.733
-343.320
-340.317
-338.711
-339.324
-338.535
-339.088
-342.972
-336.442
-340.926
-342.338
-337.743
-341.168
-346.580
-339.019
-332.011
-343.607
-335.209
-346.585
-339.590
-342.993
-345.106
-341.264
-339.983
-342.430
-346.630
-346.335
-349.944
-340.444
-343.409
-340.819
-342.816
-336.468
-339.408
-339.714
-345.683
-340.744
-338.897
-347.601
-344.115
-342.704
-344.244
-342.499
-337.564
-336.294
-347.287
-345.141
-334.502
-341.307
-340.301
-338.379
-333.860
-338.160
-336.966
-344.431
-335.339
-338.353
-340.682
-340.780
-347.773
-331.379
-337.714
-332.945
-341.416
-337.657
-342.536
-341.635
-339.491
-336.917
-337.997
-338.436
-341.966
-342.691
-338.143
-336.508
-345.733
-341.042
-342.221
-341.345
-336.727
-342.281
-340.294
-337.311
-338.640
-335.720
-338.556
-338.843
-339.098
-341.729
-339.525
-341.634
-339.674
-334.258
-341.852
-332.429
-346.149
-329.957
-343.127
-338.966
-343.711
-338.836
-345.236
-336.744
-338.922
-338.796
-338.540
-334.022
-341.028
-334.763
-341.691
-335.042
-347.930
-331.660
-346.386
-345.521
-344.435
-336.158
-336.226
-339.660
-338.428
-336.102
-331.693
-342.704
-346.792
-341.676
-340.872
-331.975
-336.784
-344.744
-343.758
-341.634
-340.738
-335.532
-332.831
-338.892
-337.772
-343.349
-335.996
-340.342
-336.803
-331.508
-338.826
-338.257
-337.362
-336.410
-337.695
-335.163
-341.062
-334.716
-338.993
-338.716
-337.861
-336.735
-342.988
-337.162
-349.427
-343.686
-342.074
-335.293
-341.142
-343.124
-346.504
-345.843
-345.878
-336.457
-345.457
-335.675
-345.412
-340.808
-342.321
-344.572
-344.242
-343.794
-341.552
-338.561
-341.946
-338.968
-340.972
-347.218
-341.190
-339.567
-343.061
-340.377
-341.957
-342.707
-340.765
-345.633
-342.236
-338.155
-337.407
-337.881
-330.461
-335.562
-332.983
-336.561
-327.430
-342.280
-336.153
-342.346
-335.372
-339.377
-336.940
-344.726
-332.312
-334.528
-331.012
-336.896
-330.252
-338.575
-337.849
-338.113
-341.751
-339.906
-338.282
-339.416
-337.466
-340.284
-334.731
-337.927
-342.267
-341.683
-334.727
-344.536
-348.043
-337.591
-340.724
-337.102
-344.742
-340.087
-344.605
-347.083
-337.071
-341.010
-339.432
-340.999
-343.221
-334.108
-337.982
-337.562
-342.482
-338.406
-329.002
-330.251
-342.238
-336.783
-340.129
-331.087
-341.730
-334.923
-336.413
-339.040
-346.885
-341.609
-341.171
-343.147
-342.200
-341.951
-340.453
-337.278
-340.346
-343.564
-335.047
-335.273
-335.126
-340.700
-332.217
-346.602
-343.036
-343.907
-344.199
-344.541
-337.981
-346.135
-339.449
-339.809
-343.969
-345.328
-337.809
-337.081
-352.543
-338.706
-346.871
-345.710
-343.055
-342.359
-338.691
-343.423
-347.904
-339.785
-334.670
-340.368
-331.905
-343.634
-333.333
-336.841
-336.862
-340.128
-338.132
-338.923
-342.563
-338.740
-332.769
-334.146
-331.662
-336.855
-337.391
-337.356
-335.249
-339.869
-339.868
-334.448
-342.385
-341.548
-340.901
-340.176
-338.022
-336.850
-341.101
-337.221
-340.968
-338.571
-336.576
-340.244
-339.608
-343.386
-347.018
-337.533
-348.419
-334.290
-341.737
-336.170
-342.586
-339.533
-343.745
-340.868
-342.825
-345.334
-347.074
-342.855
-338.181
-342.906
-354.130
-347.110
-344.241
-341.501
-342.425
-347.996
-341.612
-343.232
-343.260
-346.723
-339.551
-342.425
-345.586
-340.001
-352.848
-340.514
-347.218
-339.164
-339.042
-342.068
-343.704
-337.782
-337.017
-344.494
-347.544
-336.402
-350.976
-337.344
-346.844
-342.324
-343.033
-341.334
-340.954
-348.151
-343.687
-338.877
-344.796
-337.415
-340.733
-343.723
-346.549
-335.091
-340.883
-338.268
-346.982
-343.906
-347.248
-345.939
-335.828
-342.126
-339.734
-338.796
-344.029
-341.586
-336.989
-334.911
-341.162
-339.406
-339.268
-340.058
-340.744
-340.414
-339.389
-335.494
-339.531
-341.063
-339.613
-340.900
-337.545
-336.520
-338.341
-337.274
-333.135
-341.445
-334.176
-334.588
-341.361
-334.617
-339.210
-340.970
-340.908
-341.671
-338.226
-338.275
-336.019
-340.646
-333.771
-339.417
-331.461
-340.860
-337.343
-340.057
-329.340
-341.145
-334.485
-339.857
-335.685
-336.905
-330.650
-342.766
-329.895
-341.447
-331.187
-338.735
-342.295
-342.090
-332.734
-329.338
-342.370
-341.296
-336.570
-343.441
-337.507
-334.934
-336.604
-343.393
-346.334
-337.582
-336.113
-335.274
-345.743
-339.583
-337.286
-339.961
-339.298
-337.203
-335.526
-342.171
-336.313
-334.868
-341.104
-333.514
-333.615
-331.769
-335.265
-330.813
-342.018
-330.970
-342.541
-325.821
-335.939
-335.503
-341.311
-330.650
-335.552
-332.610
-337.719
-336.126
-340.668
-333.943
-340.134
-338.122
-337.420
-338.124
-342.965
-338.815
-341.945
-342.968
-343.587
-337.916
-344.001
-338.789
-349.598
-335.343
-347.096
-337.560
-348.203
-340.306
-343.295
-341.934
-341.315
-344.996
-340.464
-343.106
-342.181
-341.495
-345.369
-334.567
-340.959
-341.600
-341.131
-338.760
-337.908
-346.512
-342.964
-335.863
-343.066
-334.491
-342.594
-341.754
-344.449
-340.922
-342.322
-343.245
-343.836
-336.224
-341.866
-343.808
-342.159
-341.647
-344.530
-337.429
-343.495
-337.417
-348.085
-340.555
-339.361
-342.222
-344.018
-338.099
-346.662
-343.486
-344.769
-334.950
-347.033
-338.601
-338.639
-344.087
-343.174
-337.440
-344.346
-345.717
-345.795
-341.735
-349.399
-341.549
-345.772
-346.748
-342.281
-337.306
-334.895
-334.228
-338.823
-339.253
-341.839
-336.917
-337.968
-331.226
-341.620
-342.363
-334.888
-340.441
-345.463
-340.938
-341.994
-341.078
-336.822
-340.461
-338.267
-336.774
-336.990
-337.225
-339.116
-343.939
-339.708
-340.688
-339.565
-334.567
-345.094
-338.228
-348.755
-340.744
-335.556
-334.864
-339.705
-342.912
-337.618
-345.632
-341.149
-340.000
-341.221
-339.548
-333.238
-338.174
-346.941
-341.360
-340.649
-341.429
-340.264
-341.923
-345.086
-344.490
-345.892
-339.955
-340.540
-338.648
-339.420
-344.721
-341.749
-345.134
-344.753
-344.922
-342.146
-344.476
-340.314
-341.623
-344.068
-339.846
-342.988
-342.755
-346.806
-343.441
-336.454
-340.456
-344.584
-340.378
-338.182
-336.345
-338.223
-337.824
-334.728
-340.834
-340.669
-341.232
-342.621
-333.510
-334.593
-342.224
-344.652
-337.237
-337.317
-335.399
-343.470
-333.071
-345.929
-335.188
-339.964
-338.546
-338.866
-335.747
-335.687
-337.173
-342.633
-338.694
-343.220
-339.401
-340.632
-341.578
-341.674
-332.785
-342.971
-342.027
-336.200
-341.893
-342.282
-343.036
-336.631
-339.711
-336.273
-342.349
-340.488
-344.894
-334.486
-341.478
-342.440
-348.285
-334.335
-340.158
-337.150
-343.617
-332.141
-341.942
-334.416
-343.424
-327.467
-334.339
-333.235
-336.432
-337.757
-342.638
-342.018
-341.388
-343.925
-345.916
-340.915
-343.888
-341.282
-334.596
-336.231
-347.123
-336.321
-341.313
-343.379
-339.289
-344.933
-341.238
-340.945
-341.010
-340.755
-344.243
-332.149
-348.515
-333.449
-332.394
-337.079
-330.695
-330.083
-341.950
-329.802
-339.602
-329.319
-345.150
-331.394
-344.854
-334.408
-340.104
-330.482
-336.873
-337.110
-339.199
-338.668
-333.832
-333.198
-343.081
-329.231
-338.424
-334.979
-334.336
-341.740
-336.901
-339.407
-342.733
-336.047
-335.375
-334.640
-335.345
-334.878
-335.365
-340.226
-332.474
-341.413
-330.270
-338.809
-329.705
-335.876
-333.767
-334.580
-334.897
-336.931
-332.703
-338.849
-332.284
-339.376
-331.766
-329.380
-332.065
-338.365
-335.661
-341.243
-347.527
-341.463
-338.700
-339.540
-337.071
-342.743
-342.061
-343.250
-338.047
-338.703
-335.327
-333.552
-339.958
-341.932
-344.435
-337.776
-330.920
-341.635
-338.772
-340.841
-346.329
-336.416
-334.888
-332.192
-339.421
-332.457
-343.059
-332.916
-339.766
-339.056
-343.122
-333.223
-338.704
-342.323
-332.835
-334.390
-341.042
-331.070
-339.152
-337.743
-337.629
-343.937
-343.206
-340.982
-344.966
-337.102
-338.656
-335.834
-335.264
-343.869
-345.728
-334.813
-338.027
-339.223
-334.300
-341.343
-337.525
-338.145
-338.104
-340.382
-340.686
-340.750
-339.853
-342.304
-342.974
-347.768
-339.347
-335.185
-332.562
-343.957
-342.098
-342.779
-336.313
-339.726
-342.824
-336.922
-340.304
-340.842
-339.831
-340.712
-337.932
-342.564
-344.242
-343.720
-343.954
-339.655
-343.986
-345.234
-337.256
-340.229
-339.385
-339.111
-340.806
-342.341
-338.965
-339.716
-339.995
-338.662
-337.909
-339.617
-339.150
-337.281
-344.218
-339.520
-344.655
-338.377
-343.102
-340.714
-342.601
-334.053
-338.795
-333.225
-345.447
-334.159
-343.626
-341.276
-343.042
-341.371
-341.980
-344.889
-337.879
-337.407
-344.511
-343.641
-339.086
-342.028
-342.092
-345.743
-334.653
-340.458
-337.111
-337.025
-336.370
-342.789
-341.555
-342.909
-341.467
-338.983
-344.291
-330.709
-335.381
-346.758
-345.819
-341.450
-338.220
-337.477
-345.895
-337.182
-336.886
-334.549
-342.632
-339.387
-344.464
-341.863
-340.356
-340.154
-338.347
-337.010
-333.660
-348.577
-344.841
-339.391
-345.037
-344.666
-341.197
-341.166
-336.529
-330.594
-341.384
-338.711
-344.638
-343.099
-344.056
-341.910
-346.110
-339.989
-339.447
-337.133
-336.203
-338.606
-338.285
-337.815
-342.529
-336.950
-335.003
-342.266
-337.577
-337.192
-333.647
-336.407
-334.229
-338.920
-339.010
-337.180
-333.413
-341.127
-337.220
-335.131
-339.834
-340.010
-343.109
-340.906
-344.653
-334.765
-335.867
-338.527
-335.570
-342.219
-340.369
-340.778
-341.462
-340.710
-342.385
-342.145
-336.740
-344.553
-331.986
-335.445
-335.115
-339.621
-342.125
-336.098
-339.007
-340.200
-338.950
-337.040
-334.458
-338.822
-341.543
-336.532
-333.632
-328.562
-339.692
-334.390
-336.826
-345.661
-341.668
-338.068
-339.907
