# Supplementary material for: A Fast and Efficient Approach for Genomic Selection with High-Density Markers
Source: G3 (Bethesda). 2012 Oct 1;2(10):1179–84. doi: 10.1534/g3.112.003822 (PMC3464110; doi:10.1534/g3.112.003822)
Supplement: Supporting Information [file supp_2.10.1179_FileS1.zip › Rep1_50/Rep19/Y3]

-334.335
-337.499
-329.111
-341.661
-340.117
-344.914
-333.410
-342.377
-344.707
-340.382
-332.509
-342.979
-342.136
-338.887
-347.097
-343.067
-339.081
-347.106
-344.192
-344.888
-342.134
-338.780
-339.492
-337.955
-340.470
-334.511
-343.527
-342.680
-346.713
-337.015
-340.315
-336.390
-341.941
-338.948
-338.004
-340.039
-337.383
-343.849
-340.756
-338.305
-341.477
-337.121
-342.796
-337.071
-339.205
-333.207
-334.667
-345.978
-344.126
-334.018
-341.345
-337.287
-336.107
-335.710
-335.445
-334.623
-341.789
-338.433
-341.345
-343.798
-340.887
-339.584
-338.297
-347.681
-334.988
-327.172
-342.174
-336.748
-337.424
-346.067
-346.009
-341.242
-334.993
-341.969
-339.492
-343.567
-341.699
-341.768
-336.771
-337.752
-343.547
-342.199
-344.462
-351.533
-341.688
-342.662
-338.146
-340.460
-336.726
-332.828
-349.250
-335.991
-345.649
-345.495
-332.572
-339.168
-340.052
-333.883
-331.126
-335.841
-338.742
-338.633
-344.279
-343.497
-340.350
-337.293
-339.730
-344.522
-335.532
-334.390
-342.772
-344.517
-337.873
-338.118
-344.492
-340.930
-335.248
-336.680
-336.268
-339.287
-336.380
-339.216
-347.132
-341.127
-337.493
-336.878
-341.092
-342.360
-341.375
-343.718
-344.125
-342.293
-339.457
-345.801
-333.357
-340.230
-331.598
-334.633
-344.105
-338.718
-342.281
-340.995
-340.517
-347.056
-342.126
-336.418
-335.168
-345.115
-341.357
-338.946
-347.040
-344.571
-332.389
-338.152
-339.231
-329.531
-340.315
-341.944
-336.090
-338.233
-344.659
-340.589
-340.138
-340.100
-346.497
-335.578
-339.878
-336.978
-340.182
-335.616
-332.976
-332.038
-332.879
-332.743
-340.823
-340.343
-333.905
-333.686
-338.564
-335.773
-335.887
-337.234
-333.569
-341.480
-346.947
-338.050
-331.628
-335.766
-333.254
-337.365
-338.597
-336.917
-335.872
-336.654
-345.133
-336.890
-341.213
-336.807
-348.433
-348.496
-343.271
-335.277
-334.557
-335.457
-332.166
-333.572
-343.234
-337.199
-342.020
-339.643
-347.703
-342.659
-337.025
-339.471
-339.817
-334.444
-342.147
-342.920
-334.530
-339.360
-342.580
-342.901
-339.258
-335.990
-342.821
-337.718
-338.052
-337.963
-339.894
-347.507
-333.388
-337.094
-338.404
-342.571
-348.950
-341.065
-339.165
-342.072
-340.057
-342.161
-329.730
-346.343
-337.078
-340.074
-341.342
-344.510
-340.431
-339.157
-338.987
-344.580
-337.532
-348.993
-338.945
-338.963
-340.489
-338.505
-337.255
-342.279
-338.384
-337.490
-346.331
-340.908
-342.599
-343.867
-347.602
-338.061
-330.725
-331.912
-328.516
-336.529
-335.283
-334.128
-341.717
-343.630
-336.828
-339.620
-338.475
-338.574
-342.765
-345.464
-338.681
-337.657
-342.545
-337.684
-344.813
-335.035
-344.418
-339.072
-341.792
-346.858
-340.418
-346.768
-344.043
-341.256
-330.550
-339.725
-339.778
-338.934
-339.450
-339.404
-340.793
-341.223
-345.085
-342.618
-339.890
-337.309
-332.544
-339.697
-336.787
-344.792
-333.338
-339.715
-344.341
-336.241
-336.696
-326.587
-348.752
-336.339
-345.073
-335.308
-335.916
-336.780
-341.229
-335.366
-338.254
-345.446
-336.419
-336.120
-341.247
-343.968
-336.711
-340.676
-342.202
-343.106
-334.750
-336.819
-341.596
-341.896
-344.833
-341.882
-345.243
-338.881
-338.365
-345.428
-342.351
-338.857
-341.869
-339.146
-340.135
-333.522
-338.672
-338.842
-344.348
-337.523
-338.091
-339.211
-336.204
-343.202
-351.482
-334.944
-337.424
-346.625
-340.792
-337.861
-332.195
-337.204
-338.895
-344.743
-343.976
-343.349
-331.356
-342.835
-347.876
-331.824
-347.457
-339.350
-340.141
-343.004
-335.338
-331.423
-343.682
-346.610
-334.900
-338.963
-333.884
-339.289
-337.558
-335.264
-342.390
-336.288
-334.276
-343.260
-340.058
-337.852
-340.678
-345.614
-337.733
-336.648
-342.027
-341.240
-340.468
-334.983
-335.922
-341.496
-339.193
-341.220
-339.912
-342.968
-337.180
-343.006
-340.423
-334.578
-342.621
-337.737
-338.118
-334.255
-334.637
-347.529
-341.438
-338.167
-339.690
-336.573
-342.500
-337.632
-341.953
-339.274
-337.988
-344.568
-341.932
-338.820
-335.503
-337.712
-341.048
-340.026
-336.592
-341.193
-336.584
-333.982
-333.558
-349.648
-336.254
-333.193
-341.533
-335.435
-337.556
-344.121
-345.026
-337.655
-344.761
-338.296
-334.904
-339.927
-340.868
-342.962
-342.679
-344.536
-333.139
-343.059
-337.707
-341.582
-339.333
-339.143
-338.852
-327.209
-345.361
-332.460
-338.494
-336.483
-341.615
-340.888
-335.600
-338.470
-333.487
-342.826
-339.769
-338.127
-345.221
-337.813
-341.065
-339.470
-333.351
-339.684
-339.890
-343.329
-336.424
-334.209
-340.646
-338.420
-336.047
-340.467
-334.882
-343.048
-337.365
-341.195
-343.015
-344.656
-339.711
-335.582
-341.088
-340.633
-335.396
-335.030
-337.146
-333.414
-337.936
-333.838
-341.997
-351.015
-339.710
-336.236
-340.533
-333.452
-343.041
-342.628
-335.022
-336.334
-339.933
-337.756
-342.475
-340.975
-342.896
-342.103
-341.895
-338.353
-336.295
-334.268
-337.723
-340.210
-336.216
-342.458
-340.057
-342.013
-340.537
-336.560
-339.375
-335.492
-335.741
-335.344
-336.910
-341.598
-341.786
-335.993
-335.135
-350.427
-337.463
-343.514
-337.606
-335.914
-342.470
-341.969
-337.066
-342.191
-346.284
-337.939
-339.541
-335.987
-339.995
-343.783
-343.933
-340.298
-334.057
-331.092
-342.720
-346.029
-339.340
-342.675
-342.724
-340.555
-332.302
-338.398
-337.387
-339.809
-342.951
-347.610
-336.370
-340.692
-333.604
-335.332
-340.920
-337.747
-338.354
-334.056
-336.425
-333.727
-344.861
-341.730
-340.813
-332.476
-340.089
-344.134
-337.951
-342.478
-336.291
-330.680
-340.845
-341.949
-335.288
-335.043
-342.572
-343.774
-344.242
-341.562
-340.137
-338.658
-342.904
-342.635
-346.734
-345.365
-349.001
-340.835
-335.973
-334.281
-338.926
-337.663
-340.872
-343.423
-343.575
-340.160
-340.106
-337.305
-338.453
-335.438
-338.632
-340.562
-338.094
-335.045
-332.578
-333.696
-343.367
-339.891
-344.339
-342.011
-336.450
-346.223
-337.861
-339.049
-344.118
-345.131
-343.783
-343.876
-335.287
-334.177
-336.128
-327.827
-339.426
-332.590
-340.600
-341.406
-338.094
-329.717
-326.244
-336.714
-336.143
-345.519
-337.216
-333.944
-337.462
-339.025
-335.813
-331.309
-336.775
-343.184
-332.761
-335.965
-336.751
-339.264
-338.000
-331.967
-340.291
-336.998
-343.727
-338.998
-344.225
-342.226
-344.364
-344.258
-335.222
-334.631
-338.953
-344.420
-344.860
-339.506
-342.383
-342.708
-340.281
-336.592
-337.881
-343.370
-338.269
-338.292
-342.283
-342.530
-344.084
-337.854
-339.257
-338.641
-348.890
-346.363
-335.901
-342.436
-347.314
-336.811
-338.983
-339.332
-341.983
-340.066
-335.221
-343.045
-346.963
-338.101
-341.916
-345.185
-338.345
-345.125
-335.028
-334.906
-328.292
-335.009
-340.812
-338.982
-336.230
-342.895
-344.159
-340.547
-334.759
-342.161
-340.544
-340.677
-340.118
-338.015
-338.987
-337.713
-336.498
-341.598
-340.446
-334.836
-347.361
-339.871
-340.003
-345.935
-342.736
-342.211
-337.431
-335.111
-345.533
-338.870
-345.694
-342.076
-339.229
-334.306
-344.205
-344.422
-338.964
-344.948
-337.668
-344.411
-340.423
-343.482
-338.760
-336.071
-339.847
-334.593
-337.999
-344.309
-334.026
-336.700
-334.409
-339.087
-337.508
-338.894
-339.576
-340.806
-345.447
-346.228
-347.488
-339.612
-341.308
-343.539
-338.934
-342.110
-342.387
-338.878
-339.122
-340.641
-335.276
-338.852
-337.036
-339.056
-341.911
-332.145
-337.394
-334.325
-342.063
-341.126
-327.300
-335.263
-341.511
-336.678
-346.079
-342.236
-343.254
-332.696
-341.872
-334.556
-343.801
-343.222
-334.608
-343.387
-340.102
-342.808
-336.357
-329.129
-335.819
-332.496
-345.445
-336.413
-335.188
-344.121
-340.992
-337.625
-344.321
-340.451
-340.312
-340.735
-342.038
-338.050
-345.540
-335.323
-335.201
-332.856
-338.077
-335.833
-338.655
-341.739
-337.301
-342.705
-338.997
-337.292
-340.655
-337.412
-336.292
-336.471
-338.554
-340.557
-341.394
-334.317
-344.121
-338.411
-338.442
-330.243
-343.704
-342.035
-338.005
-341.221
-339.540
-344.212
-338.657
-336.814
-343.805
-340.058
-336.528
-337.755
-340.040
-332.405
-336.916
-342.540
-337.183
-342.435
-345.762
-335.234
-341.558
-342.342
-335.337
-337.909
-344.292
-336.412
-344.369
-333.789
-343.999
-348.722
-349.482
-333.481
-338.152
-340.722
-335.222
-336.825
-337.200
-336.935
-340.387
-339.161
-330.913
-336.536
-342.221
-339.783
-344.799
-345.710
-339.473
-334.778
-334.603
-338.299
-339.605
-333.944
-339.958
-334.721
-338.011
-336.451
-339.374
-337.691
-337.970
-341.095
-337.351
-338.845
-340.856
-343.585
-329.895
-341.549
-332.124
-340.778
-340.528
-345.865
-338.853
-326.229
-336.329
-337.700
-344.556
-332.282
-334.963
-333.120
-327.939
-341.165
-344.370
-335.526
-344.326
-350.281
-337.431
-334.868
-340.420
-338.776
-331.408
-341.971
-340.752
-339.703
-335.024
-340.249
-340.063
-341.278
-331.223
-339.857
-340.121
-342.028
-338.674
-336.439
-343.055
-337.789
-340.858
-336.423
-337.340
-336.136
-341.410
-339.139
-336.801
-336.488
-336.789
-339.548
-336.414
-341.963
-337.385
-336.687
-337.404
-340.161
-340.745
-338.306
-330.696
-337.154
-343.503
-337.719
-342.346
-339.073
-342.762
-341.012
-347.261
-349.804
-330.898
-340.694
-342.662
-334.145
-345.348
-340.559
-339.856
-338.455
-339.445
-344.060
-339.944
-334.708
-342.477
-336.358
-328.781
-335.880
-340.155
-336.808
-344.074
-341.643
-337.529
-339.221
-335.835
-347.615
-342.345
-338.599
-330.443
-333.197
-341.666
-341.434
-346.921
-338.651
-346.194
-335.717
-338.652
-337.942
-341.510
-332.710
-332.438
-344.136
-338.873
-336.888
-328.441
-340.302
-336.674
-336.879
-342.135
-338.011
-335.786
-335.232
-341.604
-339.551
-337.022
-342.185
-341.681
-339.590
-334.294
-333.056
-338.217
-341.189
-339.371
-338.737
-341.674
-344.847
-335.467
-337.138
-338.668
-338.561
-339.418
-338.449
-337.619
-343.677
-340.841
-344.321
-334.240
-338.795
-341.967
-333.285
-338.232
-333.546
-344.571
-340.569
-339.011
-338.403
-335.300
-342.748
-341.046
-343.333
-343.879
-338.326
-345.770
-340.967
-344.331
-349.496
-349.196
-341.299
-336.235
-345.077
-338.735
-345.672
-341.557
-334.503
-337.850
-336.949
-340.221
-334.314
-344.632
-342.411
-341.755
-342.735
-343.312
-331.437
-337.545
-341.333
-345.294
-340.368
-339.357
-344.488
-333.018
-336.586
-337.471
-344.940
-330.151
-333.965
-339.343
-340.249
-338.341
-334.389
-346.286
-342.818
-335.105
-340.194
-345.185
-343.264
-339.734
-341.133
-342.090
-343.153
-337.364
-337.843
-343.533
-340.209
-339.992
-337.654
-345.772
-337.611
-337.981
-341.074
-347.842
-345.514
-340.777
-338.130
-344.069
-344.620
-335.038
-339.936
-334.439
-332.504
-336.567
-325.585
-338.848
-338.965
-342.114
-334.519
-337.909
-338.010
-339.352
-340.679
-330.427
-346.545
-331.869
-343.851
-339.389
-337.566
-343.338
-341.486
-343.203
-346.535
-333.166
-336.693
-340.607
-341.445
-333.120
-342.949
-336.253
-340.003
-336.954
-340.405
-341.065
-336.870
-336.301
-341.814
-341.836
-338.139
-341.096
-329.605
-340.702
-340.419
-342.278
-346.701
-332.641
-335.390
-343.207
-340.202
-337.513
-345.110
-340.614
-343.277
-341.617
-347.616
-339.099
-335.123
-335.296
-338.857
-337.891
-343.326
-336.460
-343.235
-347.450
-329.475
-348.771
-330.383
-344.173
-336.251
-337.167
-349.888
-333.130
-334.303
-338.388
-342.760
-342.422
-346.575
-337.785
-335.770
-337.075
-330.892
-341.948
-341.270
-342.731
-336.131
-335.854
-335.277
-338.662
-337.550
-341.862
-343.174
-341.338
-339.464
-341.279
-334.573
-336.936
-345.602
-342.281
-331.974
-341.200
-336.917
-343.482
-338.924
-341.751
-340.798
-338.370
-342.508
-340.391
-344.287
-339.741
-341.818
-344.182
-343.455
-343.394
-338.391
-343.851
-341.614
-339.602
-331.122
-339.174
-339.305
-334.520
-339.705
-340.447
-336.823
-343.902
-334.135
-349.422
-344.486
-346.082
-342.182
-338.620
-337.692
-330.250
-336.413
-336.706
-346.506
-346.053
-340.800
-333.743
-334.511
-349.175
-337.730
-342.059
-342.633
-348.642
-341.036
-337.671
-336.940
-341.441
-331.669
-343.492
-334.319
-337.305
-342.742
-338.748
-341.135
-339.448
-334.067
-343.334
-346.880
-339.655
-334.209
-335.614
-338.195
-339.454
-342.164
-341.840
-342.954
-340.657
-338.720
-340.523
-345.197
-333.818
-338.468
-331.348
-338.279
-341.578
-344.735
-339.326
-346.036
-341.103
-343.020
-337.373
-333.824
-338.462
-338.177
-341.523
-338.753
-341.473
-345.171
-339.252
-334.717
-338.163
-341.537
-343.491
-335.275
-337.089
-332.923
-341.137
-340.291
-339.204
-340.838
-341.460
-341.612
-337.228
-336.962
-341.977
-342.597
-340.519
-340.353
-340.768
-336.555
-341.047
-342.247
-345.091
-336.755
-342.993
-336.704
-336.666
-337.548
-335.726
-343.129
-345.359
-339.315
-351.810
-342.465
-338.874
-340.558
-342.474
-348.046
-346.170
-344.185
-344.531
-341.188
-339.710
-345.544
-341.275
-346.872
-341.067
-341.998
-341.260
-330.210
-342.829
-337.226
-337.153
-338.148
-337.760
-336.766
-335.704
-337.607
-337.526
-340.548
-333.515
-342.097
-343.501
-338.553
-337.241
-339.667
-338.625
-334.195
-344.253
-339.902
-339.466
-337.344
-345.700
-343.321
-340.864
-337.282
-338.217
-344.119
-341.957
-335.898
-334.338
-339.010
-351.311
-341.161
-341.774
-337.253
-337.022
-337.932
-340.860
-334.641
-338.475
-342.027
-337.671
-342.376
-337.032
-334.119
-340.769
-344.244
-345.419
-340.378
-337.816
-335.065
-334.955
-335.005
-342.151
-333.176
-344.534
-346.388
-338.143
-344.860
-342.091
-341.650
-346.717
-334.711
-339.059
-337.849
-336.301
-345.426
-342.188
-331.659
-339.769
-344.211
-342.322
-335.918
-343.436
-336.564
-335.601
-344.712
-336.653
-340.089
-343.182
-338.728
-339.486
-338.363
-344.316
-335.900
-340.415
-344.754
-344.843
-340.888
-342.129
-341.475
-338.502
-341.929
-340.116
-337.752
-340.171
-339.445
-332.783
-339.369
-335.763
-343.288
-339.627
-336.746
-336.936
-336.589
-338.279
-332.659
-341.644
-344.593
-340.268
-335.414
-342.543
-346.641
-340.804
-344.151
-331.289
-344.328
-336.645
-342.398
-339.199
-335.914
-329.829
-339.295
-338.807
-341.725
-339.710
-340.957
-339.908
-343.227
-330.917
-333.175
-341.686
-336.767
-336.225
-342.413
-340.562
-340.432
-348.221
-337.194
-334.500
-337.336
-336.888
-336.507
-344.288
-339.121
-328.648
-342.165
-338.233
-337.841
-341.452
-347.136
-340.020
-343.552
-337.095
-331.089
-330.999
-340.137
-339.881
-335.857
-342.128
-341.028
-334.764
-333.888
-346.788
-332.610
-338.338
-340.834
-343.885
-342.649
-349.328
-339.124
-337.683
-340.441
-338.639
-342.265
-339.551
-336.025
-337.921
-338.421
-338.942
-337.639
-338.094
-335.473
-339.541
-332.401
-334.602
-341.614
-340.234
-337.931
-341.587
-340.622
-333.332
-340.827
-340.762
-339.002
-337.143
-339.301
-337.461
-335.600
-345.326
-337.499
-335.875
-333.755
-338.851
-336.460
-339.168
-337.593
-334.891
-337.857
-334.584
-337.020
-343.483
-345.099
-339.185
-334.738
-336.588
-346.966
-336.480
-342.222
-338.546
-338.820
-344.279
-341.465
-340.796
-342.804
-341.867
-339.812
-339.911
-338.258
-343.671
-343.009
-339.413
-340.465
-339.109
-337.658
-341.591
-336.492
-337.798
-339.172
-336.907
-341.235
-338.636
-338.596
-343.147
-345.877
-337.800
-341.775
-339.255
-337.162
-336.312
-344.669
-344.742
-336.589
-342.647
-341.660
-340.825
-340.413
-335.505
-337.651
-339.629
-330.563
-347.383
-343.059
-340.009
-334.238
-342.975
-337.200
-345.550
-337.728
-338.706
-335.174
-329.482
-339.873
-334.472
-340.073
-339.179
-333.045
-342.836
-346.888
-334.065
-335.160
-343.342
-339.351
-344.913
-334.343
-341.562
-340.823
-339.590
-337.687
-334.840
-336.800
-335.425
-338.335
-339.655
-337.152
-333.450
-336.590
-337.523
-340.932
-334.871
-339.310
-337.370
-336.794
-346.985
-342.477
-335.170
-340.004
-334.086
-333.029
-336.917
-342.542
-337.750
-345.486
-337.373
-344.504
-336.437
-337.882
-345.561
-339.566
-341.744
-343.202
-334.190
-344.165
-354.849
-340.824
-336.288
-340.369
-332.100
-342.381
-341.435
-336.488
-342.118
-338.933
-340.176
-348.574
-337.705
-341.282
-347.480
-344.545
-332.201
-339.029
-342.346
-349.663
-335.608
-330.464
-340.137
-344.926
-338.478
-341.768
-339.714
-339.051
-341.430
-343.685
-338.930
-344.422
-336.999
-338.405
-342.827
-342.092
-344.824
-342.673
-342.214
-341.364
-337.638
-343.032
-337.826
-339.452
-341.472
-336.654
-336.863
-338.827
-340.947
-344.837
-342.088
-340.429
-351.269
-346.583
-337.645
-337.778
-337.133
-341.961
-338.326
-335.821
-338.314
-338.333
-341.069
-332.906
-338.345
-345.608
-338.741
-345.257
-347.107
-344.537
-341.735
-343.495
-342.235
-339.872
-340.356
-341.937
-336.743
-344.073
-344.755
-339.890
-342.438
-332.928
-344.603
-345.907
-340.161
-342.542
-338.233
-340.260
-341.261
-342.747
-337.855
-334.687
-340.432
-336.776
-343.981
-339.493
-344.415
-342.603
-340.708
-335.466
-336.276
-346.088
-335.334
-334.037
-336.936
-337.721
-341.638
-339.263
-348.676
-331.225
-336.927
-341.550
-343.319
-345.399
-341.447
-335.083
-331.867
-339.924
-339.209
-339.409
-329.133
-340.616
-339.622
-336.898
-343.883
-335.599
-330.917
-337.844
-335.701
-331.570
-336.661
-337.664
-337.998
-338.887
-338.943
-339.902
-340.491
-339.516
-338.547
-343.039
-343.413
-334.169
-340.281
-345.019
-332.580
-338.762
-344.689
-338.158
-337.304
-338.224
-339.509
-337.047
-340.698
-345.840
-340.495
-343.522
-341.797
-342.094
-341.778
-341.707
-341.304
-340.543
-339.557
-336.733
-343.407
-339.599
-339.715
-341.131
-335.768
-335.298
-342.259
-339.552
-334.737
-338.365
-338.545
-342.847
-334.328
-339.824
-339.298
-344.629
-335.850
-335.256
-334.413
-334.081
-341.061
-341.648
-334.546
-333.774
-334.620
-337.877
-337.738
-336.649
-344.534
-336.477
-339.243
-345.640
-340.781
-340.672
-340.989
-335.939
-341.165
-344.718
-339.184
-336.703
-340.767
-336.671
-341.975
-346.777
-338.164
-341.225
-340.729
-334.338
-339.159
-348.139
-345.714
-347.255
-343.701
-344.232
-337.990
-339.939
-340.227
-339.018
-334.754
-336.871
-347.359
-348.415
-341.790
-337.410
-337.949
-340.885
-344.933
-339.962
-343.337
-336.863
-343.155
-345.628
-338.453
-342.635
-329.810
-340.544
-342.206
-339.722
-341.258
-347.680
-342.676
-342.092
-340.181
-343.195
-338.539
-342.932
-337.483
-339.122
-340.601
-331.571
-334.681
-333.989
-338.259
-334.223
-340.723
-337.584
-337.037
-348.365
-342.354
-342.323
-332.595
-342.097
-336.655
-336.697
-335.903
-337.913
-341.431
-334.532
-339.805
-341.859
-344.622
-343.245
-340.464
-339.077
-341.245
-336.796
-335.808
-335.714
-334.121
-340.452
-341.887
-338.905
-339.819
-333.883
-341.937
-333.945
-343.416
-341.439
-344.272
-339.621
-342.122
-339.012
