# Supplementary material for: A Fast and Efficient Approach for Genomic Selection with High-Density Markers
Source: G3 (Bethesda). 2012 Oct 1;2(10):1179–84. doi: 10.1534/g3.112.003822 (PMC3464110; doi:10.1534/g3.112.003822)
Supplement: Supporting Information [file supp_2.10.1179_FileS1.zip › Rep1_50/Rep19/Y4]

-332.815
-335.874
-338.032
-334.747
-336.747
-334.617
-338.255
-341.453
-340.268
-342.272
-326.698
-336.621
-338.201
-331.503
-337.791
-337.958
-327.414
-328.632
-345.051
-343.547
-346.045
-343.714
-346.311
-336.666
-332.948
-335.651
-342.767
-339.690
-339.395
-341.300
-329.661
-337.845
-338.424
-339.497
-340.982
-342.762
-337.118
-346.866
-344.597
-339.570
-338.779
-343.251
-342.304
-340.633
-339.693
-337.283
-330.964
-338.346
-337.875
-340.428
-343.659
-341.277
-338.710
-344.989
-347.096
-336.731
-339.137
-338.694
-343.888
-348.843
-341.077
-348.291
-330.221
-339.773
-339.020
-339.203
-330.508
-343.619
-337.932
-337.897
-341.421
-343.870
-340.892
-345.726
-332.124
-332.575
-344.423
-341.231
-332.838
-335.963
-344.151
-337.661
-337.314
-337.491
-335.952
-335.269
-340.645
-344.265
-340.372
-343.729
-341.160
-336.932
-338.643
-336.299
-339.990
-331.910
-341.315
-341.623
-340.734
-347.588
-341.113
-343.818
-334.902
-343.802
-337.934
-339.191
-336.444
-345.070
-334.605
-339.962
-336.333
-341.986
-341.126
-345.016
-346.722
-340.387
-338.851
-341.059
-342.392
-342.182
-338.882
-341.525
-341.209
-339.435
-340.527
-341.960
-342.190
-339.270
-340.870
-338.797
-345.306
-337.613
-330.955
-344.895
-334.762
-332.676
-332.548
-337.421
-344.986
-341.281
-338.601
-339.409
-338.135
-348.293
-346.664
-340.583
-347.794
-343.009
-344.460
-338.697
-342.234
-334.873
-337.821
-343.682
-342.992
-342.710
-336.922
-337.891
-349.285
-342.697
-342.005
-333.913
-341.046
-336.806
-341.437
-343.000
-341.095
-341.096
-332.632
-338.255
-341.172
-339.957
-343.393
-336.785
-338.527
-342.797
-343.423
-338.970
-330.907
-340.394
-346.420
-345.934
-342.165
-344.983
-339.574
-337.467
-340.952
-342.791
-335.707
-345.918
-346.757
-339.847
-339.099
-344.907
-335.685
-349.947
-340.756
-340.715
-329.014
-336.928
-340.874
-343.433
-336.454
-340.833
-342.475
-340.042
-335.820
-338.298
-335.748
-338.406
-346.151
-343.442
-337.329
-340.038
-345.713
-345.001
-333.028
-337.907
-341.373
-344.266
-334.884
-337.817
-344.143
-342.059
-334.872
-343.082
-341.143
-344.360
-338.289
-338.402
-338.179
-332.306
-338.663
-343.014
-341.222
-335.984
-332.590
-341.452
-342.951
-342.131
-340.153
-340.638
-332.770
-334.254
-338.689
-341.718
-332.924
-344.786
-332.372
-337.950
-344.587
-334.924
-339.833
-337.446
-339.243
-342.758
-340.553
-346.902
-345.924
-336.591
-340.296
-344.877
-340.260
-339.118
-339.513
-334.380
-340.285
-334.530
-338.924
-344.827
-340.143
-342.872
-334.640
-344.045
-338.556
-338.745
-345.575
-344.216
-338.125
-337.458
-336.235
-334.106
-335.172
-341.724
-330.376
-342.768
-343.882
-339.893
-344.966
-338.338
-339.801
-345.720
-347.361
-338.818
-342.911
-338.575
-341.102
-335.004
-330.787
-333.280
-337.737
-341.617
-345.414
-341.934
-340.194
-344.045
-346.229
-341.979
-325.549
-339.809
-335.998
-340.155
-333.153
-340.780
-339.924
-342.678
-335.390
-337.375
-341.873
-338.935
-339.055
-334.865
-336.084
-332.716
-338.854
-340.880
-343.697
-342.383
-330.098
-336.504
-340.111
-334.643
-339.830
-346.342
-341.042
-342.533
-342.842
-333.719
-342.093
-340.079
-335.393
-330.705
-345.853
-343.012
-340.590
-340.002
-333.127
-336.166
-340.569
-340.374
-338.510
-334.500
-343.525
-339.460
-338.616
-337.186
-345.861
-337.778
-341.964
-341.662
-345.159
-338.130
-346.776
-339.912
-341.610
-335.138
-341.149
-338.376
-344.638
-339.678
-340.368
-347.021
-348.112
-340.067
-341.637
-338.914
-336.394
-341.032
-338.720
-337.641
-342.335
-346.576
-343.605
-341.448
-341.575
-342.301
-339.378
-336.056
-337.828
-342.014
-341.543
-338.858
-337.127
-343.047
-335.862
-340.754
-334.329
-335.720
-338.979
-338.145
-336.298
-340.859
-338.398
-343.663
-338.495
-338.908
-338.826
-338.293
-352.511
-341.212
-348.799
-344.025
-339.064
-341.064
-335.497
-350.072
-333.650
-333.142
-340.246
-328.892
-337.348
-341.277
-338.689
-336.795
-345.804
-345.072
-336.390
-344.948
-334.225
-338.950
-333.246
-337.983
-332.119
-348.024
-332.095
-334.158
-344.458
-339.273
-340.461
-341.233
-339.840
-339.749
-342.395
-341.535
-338.361
-333.631
-337.382
-335.788
-340.690
-333.083
-337.154
-334.215
-338.290
-336.325
-340.375
-338.909
-342.540
-336.961
-340.603
-340.296
-331.770
-330.334
-334.225
-340.362
-340.890
-337.429
-343.312
-345.456
-346.241
-345.151
-344.183
-338.392
-342.604
-336.839
-337.231
-341.378
-340.419
-336.605
-348.541
-344.226
-341.663
-338.262
-342.284
-338.251
-334.482
-336.656
-338.623
-333.951
-333.991
-331.298
-343.785
-337.105
-343.694
-342.860
-340.056
-332.934
-345.583
-343.819
-343.476
-333.914
-340.996
-341.951
-347.804
-334.048
-333.263
-340.879
-336.797
-339.513
-339.909
-336.607
-338.962
-339.587
-342.146
-334.332
-332.261
-338.586
-329.234
-342.259
-338.317
-344.629
-331.963
-335.681
-339.798
-348.279
-344.339
-341.258
-340.551
-344.583
-337.585
-340.464
-342.801
-337.763
-345.603
-336.638
-335.480
-343.283
-327.239
-345.312
-342.245
-338.271
-336.925
-338.438
-339.939
-341.123
-331.490
-339.932
-344.795
-343.604
-339.937
-341.457
-339.427
-334.203
-344.049
-341.725
-340.719
-338.202
-344.375
-343.764
-337.161
-335.417
-345.072
-337.264
-333.949
-336.579
-348.131
-341.150
-340.649
-339.047
-342.840
-343.985
-345.275
-334.153
-341.960
-339.211
-338.193
-338.863
-327.605
-336.058
-339.668
-339.543
-343.405
-338.409
-333.347
-344.384
-339.668
-341.485
-337.509
-334.159
-343.231
-341.948
-341.421
-344.076
-332.103
-335.385
-337.641
-338.546
-341.788
-340.679
-343.645
-345.497
-341.690
-334.144
-338.331
-327.766
-333.000
-336.434
-330.975
-336.513
-336.408
-346.738
-343.602
-336.616
-343.709
-335.398
-334.742
-336.391
-342.568
-332.954
-341.718
-345.309
-343.023
-338.407
-342.473
-337.592
-336.055
-338.161
-347.665
-341.996
-338.716
-335.608
-338.900
-340.952
-342.660
-343.990
-342.747
-337.013
-344.686
-343.031
-337.590
-337.064
-338.033
-339.107
-337.039
-330.228
-345.860
-333.160
-345.387
-339.882
-339.712
-337.043
-336.354
-339.582
-341.942
-337.032
-335.666
-336.208
-329.104
-346.754
-341.956
-343.049
-338.520
-342.608
-344.328
-338.058
-348.233
-344.415
-337.831
-346.515
-342.418
-340.472
-338.094
-340.104
-338.323
-339.617
-348.464
-335.469
-339.920
-336.840
-341.587
-341.109
-339.384
-341.502
-336.134
-340.275
-347.690
-336.812
-335.289
-338.022
-342.532
-344.377
-334.874
-332.024
-343.195
-343.935
-340.456
-339.377
-347.751
-334.910
-337.515
-337.001
-338.640
-342.220
-340.924
-342.566
-330.749
-336.884
-335.492
-330.727
-339.347
-337.712
-336.885
-348.726
-340.540
-337.690
-341.778
-345.110
-343.875
-342.984
-338.075
-334.210
-341.511
-338.312
-343.056
-337.281
-345.417
-338.266
-337.090
-341.040
-335.925
-333.943
-338.573
-338.878
-340.656
-345.702
-345.162
-340.004
-337.991
-338.091
-338.316
-343.593
-332.930
-341.686
-337.018
-344.304
-341.441
-341.737
-332.179
-337.819
-341.975
-339.451
-337.539
-334.018
-340.167
-333.085
-332.535
-338.314
-338.624
-338.812
-348.962
-339.796
-332.095
-334.003
-346.029
-343.240
-343.789
-339.568
-344.627
-343.992
-342.775
-347.909
-339.367
-337.301
-334.251
-338.908
-343.339
-347.337
-336.654
-342.408
-340.900
-343.155
-347.289
-338.216
-332.081
-335.496
-339.053
-337.899
-345.393
-347.188
-342.333
-340.196
-339.672
-342.887
-340.151
-337.514
-339.345
-335.589
-344.240
-344.504
-339.584
-332.732
-344.899
-339.300
-344.684
-342.332
-345.007
-345.769
-329.452
-334.348
-335.437
-342.440
-344.908
-335.888
-340.153
-331.838
-338.084
-337.074
-336.801
-332.361
-341.904
-346.316
-339.597
-334.684
-340.839
-336.651
-339.842
-344.729
-347.709
-340.744
-338.803
-340.197
-337.783
-337.560
-340.498
-336.531
-343.533
-336.865
-333.819
-340.556
-342.086
-336.824
-342.997
-340.307
-345.955
-345.739
-332.171
-336.105
-340.649
-338.877
-337.143
-344.323
-336.284
-340.910
-333.020
-337.402
-347.655
-345.561
-331.661
-344.018
-341.879
-342.943
-340.799
-343.194
-340.014
-334.332
-346.967
-338.036
-342.921
-335.914
-336.506
-342.116
-338.833
-336.471
-341.317
-337.630
-339.050
-335.432
-336.638
-333.662
-330.206
-337.953
-340.169
-334.390
-341.543
-339.787
-340.462
-345.739
-332.960
-341.033
-343.865
-338.607
-340.851
-337.210
-344.403
-330.609
-341.439
-333.931
-341.017
-335.259
-345.064
-338.875
-350.565
-332.127
-336.389
-341.046
-340.476
-338.055
-346.115
-345.600
-341.455
-341.202
-343.101
-342.374
-342.231
-340.267
-343.435
-342.637
-343.728
-330.591
-335.726
-342.209
-343.161
-333.473
-341.369
-339.627
-331.510
-335.202
-342.675
-338.712
-331.608
-340.447
-337.430
-333.647
-337.257
-343.396
-341.373
-337.893
-333.067
-332.017
-344.183
-344.344
-333.270
-338.287
-336.936
-339.904
-341.853
-337.429
-342.449
-332.131
-347.412
-340.536
-347.999
-337.092
-353.929
-343.019
-338.927
-337.158
-337.811
-331.188
-337.379
-341.075
-336.904
-337.312
-335.669
-343.594
-337.125
-339.011
-336.418
-331.872
-335.087
-340.293
-338.016
-335.886
-337.935
-340.434
-335.147
-336.235
-341.855
-336.902
-336.731
-344.009
-344.841
-335.960
-341.901
-340.718
-338.487
-342.045
-331.558
-339.146
-342.604
-342.397
-326.317
-342.642
-338.169
-337.185
-345.696
-335.715
-332.928
-346.093
-337.163
-341.893
-345.430
-340.901
-337.962
-342.965
-343.312
-337.172
-338.309
-336.299
-335.076
-334.478
-343.470
-345.082
-342.345
-333.873
-338.567
-339.466
-336.401
-337.566
-340.831
-327.677
-342.064
-339.244
-338.221
-339.847
-342.573
-340.065
-339.451
-340.892
-340.141
-337.669
-345.840
-338.642
-330.274
-340.767
-343.478
-338.514
-342.596
-344.314
-335.978
-335.837
-341.393
-346.866
-340.459
-338.026
-337.336
-339.485
-338.785
-342.384
-342.177
-333.102
-338.481
-333.722
-347.791
-348.507
-337.657
-335.247
-343.558
-340.716
-339.569
-336.828
-336.677
-339.397
-346.939
-339.201
-339.861
-335.315
-346.291
-330.125
-347.238
-339.823
-346.878
-338.805
-328.121
-336.766
-344.477
-345.137
-343.296
-343.636
-347.427
-341.327
-339.193
-337.886
-335.132
-334.628
-343.783
-337.274
-341.533
-335.399
-340.648
-331.824
-338.586
-342.835
-337.999
-340.788
-331.917
-342.048
-336.962
-342.079
-341.012
-342.085
-342.074
-342.988
-344.585
-340.252
-336.015
-339.600
-336.786
-337.105
-345.042
-335.282
-344.696
-332.942
-335.614
-336.706
-340.422
-344.877
-343.448
-339.998
-340.790
-339.511
-338.682
-340.948
-343.053
-336.609
-339.542
-338.470
-326.444
-338.594
-331.458
-333.859
-339.314
-343.934
-339.188
-341.112
-337.472
-334.329
-343.037
-340.282
-335.349
-342.360
-340.141
-339.556
-337.991
-339.124
-346.933
-349.020
-341.593
-346.026
-338.341
-339.267
-337.969
-338.706
-341.661
-335.735
-344.286
-342.456
-348.719
-337.413
-335.907
-345.946
-339.337
-342.417
-339.737
-339.776
-329.388
-341.229
-343.038
-342.108
-332.613
-335.611
-342.119
-334.071
-337.638
-338.774
-328.536
-336.596
-335.097
-332.923
-341.045
-340.225
-332.674
-337.406
-340.917
-336.894
-341.546
-341.163
-329.833
-332.004
-342.523
-326.555
-339.606
-339.787
-344.236
-338.219
-336.777
-346.915
-337.598
-337.643
-342.838
-334.605
-340.611
-334.921
-333.786
-337.421
-340.423
-344.736
-334.594
-330.998
-338.602
-329.371
-344.903
-336.948
-340.984
-342.538
-337.000
-333.771
-335.321
-335.514
-339.370
-339.382
-344.015
-345.474
-341.959
-340.984
-338.968
-342.644
-349.579
-340.747
-344.021
-336.717
-336.942
-343.474
-343.377
-342.567
-336.179
-333.360
-340.915
-338.633
-344.415
-341.697
-338.968
-340.048
-340.858
-340.120
-341.609
-334.859
-344.702
-338.743
-345.852
-342.640
-337.860
-340.844
-333.756
-342.627
-339.978
-340.444
-332.860
-333.657
-338.731
-341.041
-339.011
-334.757
-337.562
-341.413
-336.047
-337.648
-334.599
-340.183
-340.660
-339.007
-334.212
-335.582
-339.381
-342.290
-342.943
-342.568
-342.234
-342.490
-341.761
-343.262
-328.668
-333.495
-343.279
-343.764
-344.615
-348.458
-339.104
-340.027
-339.891
-339.164
-345.228
-339.238
-341.764
-342.651
-328.340
-337.699
-337.389
-334.786
-333.158
-348.312
-336.532
-340.744
-345.689
-336.350
-337.689
-340.220
-333.243
-338.881
-341.515
-338.765
-335.603
-341.709
-342.140
-339.210
-339.141
-336.994
-334.713
-332.564
-335.289
-339.513
-342.315
-338.646
-345.553
-336.278
-333.318
-339.036
-346.025
-346.083
-333.746
-334.958
-334.634
-338.311
-341.129
-344.359
-336.413
-342.990
-334.016
-331.894
-334.260
-336.582
-349.649
-340.939
-345.581
-340.681
-338.519
-333.316
-341.914
-343.108
-336.995
-337.201
-339.981
-338.280
-346.476
-342.511
-337.203
-331.812
-341.019
-339.533
-342.870
-335.209
-338.789
-339.707
-331.022
-345.913
-325.326
-339.283
-335.186
-335.854
-335.047
-334.908
-340.264
-339.516
-339.819
-336.766
-341.408
-335.164
-335.429
-342.681
-339.868
-338.958
-340.165
-342.764
-339.465
-330.106
-342.511
-342.508
-336.428
-337.011
-344.332
-341.079
-345.545
-338.208
-347.448
-334.685
-340.595
-344.499
-342.772
-336.632
-333.933
-334.082
-338.875
-342.388
-335.755
-337.642
-340.037
-339.349
-334.764
-330.579
-338.741
-343.101
-340.452
-333.169
-334.522
-343.513
-337.839
-342.457
-345.171
-346.285
-340.298
-334.391
-345.002
-339.869
-331.323
-336.756
-333.763
-338.919
-350.373
-343.353
-347.316
-337.420
-338.927
-337.325
-340.332
-349.045
-343.195
-342.698
-340.569
-332.309
-343.915
-335.129
-337.762
-334.432
-342.176
-341.996
-339.570
-335.249
-342.479
-340.590
-342.185
-340.794
-339.049
-344.728
-328.553
-333.480
-330.734
-337.495
-339.487
-332.959
-334.049
-345.268
-332.207
-344.589
-337.913
-336.852
-341.233
-339.099
-332.273
-344.518
-333.410
-334.301
-333.048
-346.194
-338.400
-339.256
-338.501
-336.256
-338.296
-337.354
-339.082
-342.288
-346.984
-348.100
-336.867
-333.292
-341.147
-338.874
-342.758
-341.703
-345.271
-340.657
-339.690
-335.708
-347.053
-347.772
-337.667
-345.076
-337.522
-341.515
-339.804
-341.780
-341.254
-333.140
-337.609
-338.878
-334.984
-329.168
-339.412
-335.836
-339.468
-336.468
-337.478
-343.820
-340.099
-340.756
-336.866
-339.605
-346.588
-340.948
-333.524
-332.388
-333.877
-339.986
-340.760
-338.097
-342.386
-339.668
-346.391
-344.221
-340.637
-343.678
-338.007
-336.405
-335.514
-337.589
-342.981
-340.205
-349.052
-344.224
-339.493
-340.913
-336.669
-339.754
-339.523
-343.346
-343.933
-340.302
-340.067
-332.593
-340.869
-333.754
-342.827
-341.645
-340.536
-336.858
-342.875
-344.762
-338.590
-341.123
-348.215
-338.498
-338.629
-335.357
-333.920
-335.450
-347.899
-341.608
-337.529
-344.342
-339.206
-334.921
-342.458
-335.447
-345.004
-339.445
-338.716
-335.479
-339.250
-336.546
-343.155
-344.366
-338.740
-336.583
-343.840
-340.645
-342.108
-337.857
-340.775
-341.400
-344.170
-336.613
-335.104
-345.232
-333.526
-337.914
-333.495
-339.689
-340.476
-335.068
-333.424
-339.318
-344.247
-335.055
-342.754
-343.679
-337.688
-341.479
-338.374
-337.739
-335.723
-339.444
-340.642
-340.638
-346.582
-343.125
-345.581
-338.995
-340.576
-335.344
-342.487
-342.603
-338.637
-336.268
-341.857
-339.330
-330.118
-340.810
-336.371
-336.823
-335.187
-342.492
-341.852
-338.291
-345.553
-338.667
-347.134
-335.350
-333.220
-338.552
-350.922
-341.081
-334.469
-340.427
-340.217
-341.376
-342.659
-347.626
-341.048
-339.180
-344.063
-339.816
-339.337
-335.226
-347.986
-338.989
-339.040
-335.592
-339.092
-337.565
-341.171
-341.968
-340.252
-341.828
-339.417
-340.692
-333.656
-337.995
-340.246
-341.105
-338.642
-341.612
-343.117
-339.381
-341.291
-337.447
-341.244
-339.034
-336.640
-341.023
-346.379
-340.424
-340.942
-337.540
-344.244
-339.188
-339.176
-337.444
-342.717
-345.389
-329.280
-336.164
-342.996
-339.025
-338.319
-337.422
-340.233
-345.771
-341.494
-339.533
-336.216
-336.546
-338.745
-340.275
-338.711
-343.400
-335.132
-333.922
-336.335
-334.204
-338.857
-344.583
-340.995
-345.664
-328.493
-333.908
-343.570
-338.147
-337.130
-340.657
-339.912
-340.240
-333.917
-341.413
-335.339
-337.352
-339.751
-338.148
-340.155
-335.615
-351.716
-343.760
-336.432
-346.056
-339.916
-338.799
-338.892
-334.829
-343.171
-341.594
-343.236
-336.501
-340.178
-341.276
-336.888
-336.748
-341.998
-335.721
-341.403
-342.269
-339.293
-342.458
-341.463
-340.765
-340.382
-346.390
-334.002
-341.249
-340.209
-335.095
-337.622
-335.957
-348.009
-332.998
-339.123
-343.276
-344.898
-343.805
-342.893
-339.539
-339.397
-335.747
-348.826
-346.915
-325.927
-340.199
-334.335
-333.714
-345.697
-337.835
-339.742
-336.788
-338.982
-349.870
-346.341
-339.207
-338.231
-342.349
-337.844
-347.953
-338.449
-342.399
-341.524
-346.970
-340.121
-334.239
-339.208
-345.936
-345.712
-341.435
-332.619
-331.181
-341.222
-339.909
-339.803
-333.214
-338.087
-334.730
-340.037
-336.368
-343.857
-344.342
-341.707
-334.926
-340.298
-341.420
-334.653
-342.682
-347.661
-342.393
-338.558
-342.179
-344.434
-340.296
-338.395
-345.517
-336.818
-338.653
-335.256
-335.519
-341.751
-335.963
-336.775
-340.338
-339.664
-335.909
-337.829
-343.672
-340.658
-332.841
-337.414
-340.057
-340.563
-341.404
-338.136
-336.482
-342.344
-342.519
-349.772
-341.849
-340.752
-336.943
-343.082
-340.137
-340.996
-338.303
-348.380
-341.221
-346.575
-339.452
-346.946
-338.327
-349.831
-334.913
-338.666
-337.994
-340.734
-337.919
-335.386
-340.581
-341.693
-339.000
-337.613
-339.671
-336.845
-334.791
-343.525
-343.027
-341.434
-341.946
-341.254
-341.193
-339.070
-340.191
-347.576
-338.226
-341.462
-332.554
-338.265
-339.534
-342.333
-335.502
-346.733
-345.906
-344.703
-333.718
-328.909
-333.885
-340.616
-337.458
-336.452
-342.535
-339.454
-342.854
-332.304
-335.935
-335.887
-334.164
-336.135
-336.784
-339.617
-346.488
-337.359
-342.104
-332.060
-340.039
-332.535
-335.935
-338.907
-339.605
-338.636
-339.222
-339.958
-343.566
-336.252
-345.090
-347.491
-344.942
-344.733
-340.957
-337.998
-336.853
-343.185
-339.530
-342.102
-345.534
-344.787
-341.767
-342.150
-341.890
-338.588
-342.642
-332.339
-335.224
-337.204
-341.200
-331.776
-340.636
-333.233
-340.699
-335.489
-346.141
-335.629
-347.153
-339.412
-345.429
-346.220
-332.893
-332.107
-343.466
-330.556
-332.379
-334.859
-339.755
-333.030
-344.771
-334.004
-335.553
-344.215
-334.762
-335.028
-340.507
-335.899
-343.613
-339.510
-337.048
-341.768
-347.882
-337.907
-343.426
-337.045
-345.248
-347.734
-340.702
-336.817
-337.102
-339.096
-338.153
-343.188
-335.311
-334.400
-336.321
-337.540
-339.247
-340.050
-337.344
-332.242
-332.656
-335.444
-335.938
-340.801
-339.483
