# Supplementary material for: A Fast and Efficient Approach for Genomic Selection with High-Density Markers
Source: G3 (Bethesda). 2012 Oct 1;2(10):1179–84. doi: 10.1534/g3.112.003822 (PMC3464110; doi:10.1534/g3.112.003822)
Supplement: Supporting Information [file supp_2.10.1179_FileS1.zip › Rep1_50/Rep19/Y5]

-333.620
-344.204
-340.764
-339.138
-341.028
-341.600
-339.921
-341.697
-341.212
-346.728
-339.587
-334.292
-337.233
-344.459
-345.590
-337.806
-331.712
-343.296
-342.974
-344.540
-339.993
-334.694
-341.128
-339.319
-332.854
-346.300
-348.256
-346.450
-341.118
-345.039
-336.718
-335.937
-336.934
-338.053
-337.663
-345.791
-342.275
-342.765
-337.234
-337.247
-340.568
-336.677
-336.739
-335.931
-336.169
-338.347
-338.921
-341.688
-341.842
-335.683
-338.777
-342.061
-337.706
-339.197
-339.210
-342.783
-339.465
-337.531
-336.695
-343.536
-338.176
-340.920
-338.124
-344.206
-344.188
-347.182
-337.224
-345.332
-343.565
-335.792
-346.350
-338.444
-340.052
-337.551
-339.963
-336.383
-338.659
-338.657
-349.098
-341.245
-341.265
-344.790
-343.087
-342.347
-343.439
-339.634
-342.693
-335.333
-338.659
-342.049
-339.549
-333.866
-340.522
-342.933
-345.857
-345.634
-342.366
-339.689
-339.149
-337.235
-335.853
-334.527
-337.622
-349.990
-336.598
-341.434
-336.340
-341.983
-337.011
-335.524
-334.161
-342.851
-339.634
-342.680
-336.797
-340.257
-334.191
-343.201
-345.778
-336.592
-337.056
-339.511
-343.258
-343.484
-336.434
-339.761
-339.590
-338.991
-333.977
-333.193
-342.624
-348.000
-337.518
-344.213
-345.193
-337.212
-343.515
-341.842
-334.547
-331.502
-335.273
-336.702
-334.290
-335.238
-333.584
-337.724
-338.466
-340.880
-338.656
-334.561
-335.431
-346.949
-345.216
-347.100
-331.706
-338.778
-334.774
-336.967
-335.160
-338.609
-342.364
-338.947
-340.892
-331.667
-340.008
-336.165
-340.017
-343.143
-343.699
-332.966
-337.646
-335.729
-338.798
-342.469
-338.505
-340.227
-339.720
-340.482
-339.844
-336.700
-340.307
-337.239
-332.799
-337.452
-335.718
-340.386
-336.484
-334.847
-340.738
-334.044
-334.063
-344.573
-339.768
-338.743
-345.911
-344.300
-339.107
-337.304
-343.980
-334.882
-337.761
-342.694
-336.508
-336.072
-342.100
-338.742
-342.634
-340.253
-346.546
-338.430
-342.176
-342.706
-337.927
-338.905
-343.929
-340.841
-338.755
-336.338
-337.671
-333.077
-328.456
-335.231
-341.860
-335.079
-333.279
-349.445
-338.196
-337.492
-343.035
-339.254
-342.264
-338.334
-335.855
-341.127
-339.027
-334.545
-341.129
-344.218
-335.466
-336.279
-342.446
-343.206
-332.598
-335.764
-344.273
-343.623
-331.505
-347.413
-336.118
-337.801
-338.616
-340.361
-333.230
-333.930
-338.700
-345.436
-347.399
-335.794
-343.426
-343.095
-338.334
-335.444
-340.765
-338.372
-342.750
-338.192
-336.272
-337.580
-341.987
-339.909
-334.092
-339.400
-338.185
-331.321
-340.119
-340.464
-334.371
-341.243
-339.840
-340.776
-338.815
-340.349
-334.413
-337.597
-339.713
-338.224
-335.117
-338.522
-341.487
-341.476
-341.031
-343.205
-338.823
-342.090
-338.158
-341.882
-336.727
-342.086
-333.195
-339.236
-342.719
-334.861
-335.181
-335.766
-346.398
-336.128
-337.072
-337.630
-339.464
-334.156
-338.667
-335.249
-345.524
-338.707
-341.789
-337.535
-337.456
-340.069
-336.738
-334.336
-337.522
-339.204
-347.432
-336.370
-337.155
-338.737
-337.074
-336.707
-346.115
-338.511
-334.384
-328.982
-345.597
-343.870
-337.152
-344.645
-334.093
-337.720
-337.223
-338.500
-337.638
-338.843
-340.244
-336.304
-346.415
-340.201
-338.604
-341.195
-340.729
-337.477
-341.807
-341.852
-334.079
-344.045
-333.227
-335.066
-337.828
-343.498
-344.844
-336.494
-342.721
-336.504
-339.492
-340.258
-333.507
-344.877
-338.278
-338.164
-344.056
-342.293
-338.224
-333.400
-345.088
-344.617
-340.391
-340.559
-337.775
-337.970
-332.404
-342.805
-341.602
-338.243
-335.676
-339.435
-339.138
-336.053
-350.738
-340.778
-344.311
-339.867
-344.053
-338.791
-342.343
-336.030
-335.301
-342.993
-339.250
-337.167
-339.862
-340.725
-335.190
-335.733
-340.554
-342.991
-337.497
-337.813
-342.852
-332.064
-343.197
-340.919
-336.601
-332.961
-351.254
-336.685
-339.464
-345.381
-335.230
-348.351
-347.035
-346.149
-341.285
-333.358
-338.976
-343.669
-336.306
-346.912
-337.021
-341.930
-349.687
-344.646
-341.556
-343.011
-342.058
-338.716
-341.570
-341.789
-337.620
-337.843
-341.317
-341.402
-341.547
-336.086
-345.606
-334.222
-343.069
-343.764
-346.241
-339.709
-342.003
-336.160
-342.028
-341.875
-341.073
-347.402
-332.484
-339.719
-340.395
-341.549
-348.144
-344.565
-342.768
-327.883
-333.520
-332.732
-338.405
-338.304
-336.827
-336.690
-339.826
-342.037
-339.800
-342.663
-332.165
-337.650
-343.041
-340.462
-336.089
-336.841
-340.468
-336.857
-333.306
-333.957
-340.288
-338.413
-332.726
-338.993
-341.527
-342.710
-336.388
-334.494
-339.840
-341.142
-342.774
-337.795
-335.472
-349.300
-334.813
-335.260
-341.478
-339.751
-335.340
-339.399
-342.439
-334.514
-334.162
-334.569
-343.064
-341.703
-344.418
-336.263
-341.726
-344.912
-341.384
-346.768
-347.644
-348.252
-343.470
-335.748
-341.000
-335.957
-338.508
-334.983
-345.922
-342.100
-341.047
-340.454
-337.077
-346.281
-343.664
-337.061
-339.754
-340.477
-331.608
-333.796
-336.677
-334.706
-337.450
-331.456
-339.038
-338.935
-340.414
-341.848
-341.810
-346.646
-341.229
-342.372
-341.316
-335.244
-338.733
-344.758
-341.751
-350.012
-333.983
-340.780
-336.065
-339.520
-343.215
-335.274
-342.882
-341.448
-341.785
-340.749
-341.712
-339.488
-339.610
-343.066
-330.601
-333.040
-342.317
-341.618
-343.565
-339.646
-343.778
-335.922
-339.091
-334.405
-342.680
-333.878
-336.672
-333.828
-337.638
-339.585
-343.571
-339.454
-345.763
-347.702
-344.668
-339.355
-346.300
-342.382
-333.957
-338.749
-349.212
-338.714
-333.627
-334.060
-334.400
-346.066
-337.687
-342.684
-341.975
-336.100
-340.626
-335.010
-334.651
-342.262
-336.936
-340.026
-339.534
-338.258
-347.895
-331.220
-338.448
-331.328
-340.103
-343.989
-339.581
-332.122
-339.735
-340.782
-339.021
-346.170
-334.659
-345.102
-341.088
-341.898
-339.168
-338.849
-336.620
-336.194
-339.036
-342.359
-337.174
-344.126
-341.156
-340.260
-344.430
-339.908
-334.347
-342.830
-340.174
-338.000
-332.683
-341.327
-335.061
-348.736
-336.794
-341.152
-339.677
-339.604
-337.349
-338.509
-336.873
-332.932
-341.836
-340.634
-339.121
-340.121
-335.916
-336.849
-343.196
-342.130
-342.048
-339.681
-340.501
-340.198
-337.555
-340.597
-332.155
-338.553
-341.901
-340.879
-338.374
-336.361
-337.982
-338.030
-343.099
-342.348
-338.365
-337.920
-338.030
-337.527
-341.302
-338.231
-346.413
-340.277
-338.196
-333.686
-344.977
-334.531
-336.990
-341.145
-338.211
-338.072
-342.093
-342.759
-339.104
-341.420
-337.229
-344.867
-339.441
-341.646
-335.191
-340.189
-343.267
-340.329
-340.740
-336.753
-347.251
-338.761
-340.293
-340.634
-331.809
-342.934
-336.108
-334.294
-335.820
-336.870
-334.880
-336.924
-335.743
-339.248
-345.699
-336.784
-339.632
-342.633
-335.976
-338.335
-334.324
-342.053
-334.133
-343.840
-344.742
-336.163
-340.150
-343.976
-346.084
-338.914
-339.263
-340.952
-334.625
-332.706
-336.069
-339.156
-346.365
-343.147
-344.703
-336.731
-342.684
-345.155
-337.247
-336.597
-344.152
-342.804
-334.580
-334.222
-341.816
-342.376
-341.901
-334.039
-333.986
-333.673
-339.368
-339.256
-346.164
-338.334
-337.802
-346.420
-334.073
-337.512
-341.466
-340.620
-336.489
-335.045
-337.354
-337.060
-342.635
-338.569
-344.355
-344.925
-342.197
-336.471
-337.579
-336.579
-338.033
-330.203
-339.456
-336.665
-336.651
-344.606
-341.629
-337.079
-338.668
-334.608
-338.055
-338.778
-339.998
-338.801
-342.844
-344.701
-345.428
-338.131
-338.075
-341.884
-347.129
-345.774
-343.540
-339.842
-339.561
-338.126
-341.137
-333.049
-336.230
-339.262
-334.975
-332.205
-337.945
-332.495
-343.925
-345.351
-335.316
-336.469
-338.608
-342.630
-343.229
-339.453
-344.928
-343.103
-344.573
-334.761
-337.758
-340.425
-338.745
-335.149
-341.885
-341.035
-336.875
-348.164
-336.617
-335.778
-335.395
-337.641
-341.097
-339.415
-336.038
-341.634
-343.559
-326.152
-344.011
-341.719
-343.724
-342.139
-335.619
-345.618
-334.685
-338.003
-349.225
-345.196
-343.093
-339.344
-336.772
-338.199
-338.765
-345.109
-346.955
-336.810
-339.589
-340.890
-339.872
-336.894
-335.351
-342.486
-336.089
-344.017
-343.089
-341.603
-340.594
-347.004
-340.890
-343.050
-341.987
-339.292
-338.672
-336.075
-339.832
-333.226
-344.003
-345.732
-334.547
-333.374
-335.975
-338.746
-346.096
-343.675
-336.131
-333.421
-338.476
-336.891
-337.311
-340.786
-339.231
-340.263
-338.822
-345.861
-341.825
-346.998
-335.167
-337.845
-342.381
-339.334
-338.540
-339.477
-334.157
-344.008
-337.243
-336.378
-340.930
-341.345
-340.401
-336.034
-339.988
-333.341
-338.000
-338.759
-344.102
-339.919
-341.938
-337.832
-341.621
-339.509
-345.014
-340.337
-341.771
-342.329
-342.231
-343.119
-343.474
-340.797
-336.836
-337.477
-342.130
-337.298
-343.204
-342.112
-338.753
-344.203
-337.242
-337.236
-338.363
-344.169
-333.419
-336.089
-338.601
-337.551
-344.509
-328.471
-341.826
-337.374
-334.965
-328.319
-340.907
-338.346
-344.421
-343.692
-333.201
-331.587
-341.333
-347.494
-343.326
-341.897
-344.318
-339.164
-346.694
-342.332
-341.074
-344.825
-338.926
-334.755
-343.649
-342.423
-332.431
-328.003
-337.895
-341.828
-339.007
-345.000
-336.615
-341.056
-342.770
-344.297
-342.456
-339.566
-333.019
-343.386
-332.122
-336.124
-338.749
-334.775
-343.460
-336.803
-339.867
-341.410
-342.331
-338.336
-346.410
-339.096
-340.720
-344.422
-340.177
-346.271
-345.839
-347.276
-343.347
-347.106
-332.578
-346.164
-337.741
-333.034
-352.620
-341.366
-334.257
-337.116
-338.751
-344.589
-334.081
-340.991
-341.506
-339.053
-335.327
-337.408
-338.693
-335.039
-341.163
-348.163
-331.929
-334.564
-338.354
-338.587
-340.562
-340.609
-340.803
-339.194
-342.124
-344.314
-337.780
-345.252
-340.763
-340.526
-336.921
-342.522
-338.770
-339.138
-335.418
-336.776
-343.862
-332.632
-338.794
-343.924
-337.451
-342.162
-347.400
-337.794
-338.603
-336.992
-340.386
-334.902
-338.438
-339.230
-349.070
-343.326
-340.917
-337.445
-344.587
-337.767
-334.029
-341.018
-340.816
-339.039
-336.649
-337.882
-337.184
-332.259
-337.703
-349.208
-341.975
-339.349
-337.293
-339.725
-334.192
-336.764
-343.915
-341.954
-344.756
-330.329
-334.761
-342.746
-341.054
-332.589
-343.778
-333.033
-338.151
-334.334
-341.007
-336.336
-335.798
-348.339
-330.812
-338.366
-344.049
-339.966
-349.179
-337.926
-340.180
-338.629
-333.378
-340.384
-340.890
-339.795
-338.756
-346.149
-345.387
-343.313
-344.172
-348.526
-338.866
-345.663
-340.303
-339.948
-337.940
-335.789
-340.782
-341.438
-337.579
-332.157
-342.627
-342.622
-337.887
-339.175
-337.161
-341.183
-337.696
-340.650
-340.208
-339.976
-336.743
-337.840
-339.033
-341.130
-340.790
-336.072
-339.825
-340.421
-338.504
-330.825
-333.423
-333.062
-332.254
-338.232
-338.189
-339.514
-335.473
-345.318
-329.188
-335.797
-347.576
-336.922
-343.030
-340.757
-343.842
-341.562
-338.441
-341.288
-336.928
-334.007
-340.237
-338.649
-343.770
-344.112
-334.996
-349.247
-343.209
-342.288
-338.953
-335.003
-342.260
-345.800
-336.901
-335.119
-342.277
-343.558
-340.666
-339.430
-336.051
-336.616
-343.197
-342.565
-339.730
-338.231
-348.055
-329.770
-344.339
-334.313
-342.614
-338.201
-338.402
-331.219
-342.883
-337.459
-341.491
-339.155
-350.026
-343.810
-349.314
-345.879
-335.343
-341.049
-337.186
-342.923
-339.839
-335.907
-340.069
-340.882
-337.483
-344.096
-347.984
-339.887
-341.636
-342.830
-339.302
-334.993
-336.628
-342.983
-338.584
-341.109
-340.159
-341.843
-338.661
-337.594
-342.377
-342.767
-336.365
-335.139
-336.999
-339.644
-346.010
-343.457
-333.729
-338.667
-343.329
-341.177
-345.155
-337.099
-343.595
-343.284
-342.851
-345.806
-343.270
-338.801
-342.415
-341.452
-334.537
-335.868
-350.815
-349.070
-337.103
-336.864
-328.765
-343.167
-340.416
-351.638
-334.475
-339.800
-335.436
-342.697
-338.117
-344.504
-345.152
-341.748
-339.885
-337.496
-335.867
-344.903
-336.133
-339.349
-331.406
-337.430
-341.049
-342.086
-339.277
-343.233
-339.362
-337.403
-340.054
-340.930
-343.227
-345.755
-345.044
-341.705
-332.613
-330.952
-336.814
-339.236
-332.336
-342.591
-340.648
-333.358
-338.185
-336.285
-335.682
-346.197
-341.656
-341.891
-336.302
-340.028
-339.282
-341.510
-342.882
-343.298
-337.690
-334.976
-337.367
-337.401
-341.793
-339.620
-342.423
-337.388
-337.504
-341.457
-337.334
-336.287
-338.056
-334.152
-341.425
-344.065
-340.724
-339.888
-342.664
-340.850
-340.703
-335.000
-335.758
-336.514
-337.650
-342.176
-344.151
-342.430
-336.177
-340.334
-347.487
-334.931
-332.220
-336.383
-343.944
-340.513
-337.209
-335.730
-337.691
-333.466
-337.995
-340.003
-333.072
-339.047
-337.010
-337.168
-334.761
-339.318
-338.177
-336.607
-344.368
-345.428
-335.991
-336.593
-337.521
-338.909
-335.849
-342.007
-343.026
-342.864
-330.500
-336.584
-342.246
-342.438
-345.181
-341.560
-343.121
-337.001
-338.473
-337.058
-345.367
-342.851
-343.091
-335.193
-335.475
-345.196
-339.988
-340.612
-341.525
-336.034
-334.148
-334.954
-334.809
-345.725
-344.119
-345.018
-340.552
-339.058
-342.267
-343.051
-340.703
-342.381
-341.307
-335.539
-341.108
-334.576
-351.421
-338.006
-347.766
-346.032
-338.005
-341.534
-339.888
-338.919
-342.136
-337.708
-343.658
-337.163
-338.931
-341.274
-338.962
-340.786
-346.826
-335.747
-342.197
-337.110
-342.520
-337.600
-344.162
-348.394
-339.883
-336.342
-336.436
-340.044
-335.284
-333.876
-339.135
-332.909
-338.682
-341.558
-341.184
-349.372
-341.923
-346.398
-336.571
-339.606
-343.555
-334.263
-338.426
-341.918
-333.052
-340.885
-341.888
-341.550
-339.980
-344.158
-334.836
-336.721
-336.960
-347.048
-336.936
-339.548
-335.595
-337.688
-340.693
-333.269
-333.143
-338.175
-343.257
-338.540
-340.309
-336.471
-339.883
-333.618
-330.686
-330.508
-339.391
-338.234
-347.794
-337.968
-343.012
-334.786
-336.517
-336.780
-344.489
-342.891
-340.134
-339.157
-337.709
-346.002
-337.086
-340.419
-342.112
-336.353
-343.793
-344.038
-333.860
-336.971
-341.467
-340.838
-343.525
-336.082
-346.044
-340.846
-335.556
-337.118
-342.318
-334.356
-345.722
-338.592
-338.589
-334.193
-338.168
-341.156
-340.476
-334.762
-339.870
-336.508
-338.160
-337.976
-337.030
-335.665
-337.742
-333.945
-343.244
-337.324
-331.523
-331.802
-342.491
-342.320
-346.043
-334.835
-337.847
-334.595
-341.145
-332.362
-338.433
-340.275
-337.224
-339.619
-341.940
-344.300
-342.056
-345.178
-338.046
-342.463
-345.804
-343.512
-339.508
-338.922
-337.854
-338.730
-342.552
-345.342
-339.108
-341.857
-341.705
-334.449
-342.106
-342.478
-334.547
-346.484
-339.131
-338.157
-345.433
-346.051
-336.572
-341.851
-345.554
-334.434
-336.470
-335.831
-340.764
-338.264
-335.662
-339.724
-336.103
-337.452
-338.384
-342.308
-341.082
-340.128
-343.350
-338.526
-334.281
-340.854
-341.693
-336.766
-339.896
-342.811
-339.130
-340.362
-351.781
-342.081
-345.747
-349.977
-337.029
-337.816
-342.884
-340.375
-339.730
-340.266
-352.385
-343.286
-338.598
-337.836
-338.122
-338.622
-337.590
-335.219
-348.632
-338.905
-341.421
-340.239
-335.953
-339.634
-337.891
-339.244
-340.945
-339.383
-347.238
-339.181
-341.230
-337.887
-343.136
-345.038
-337.862
-341.965
-341.984
-340.026
-341.249
-350.082
-340.409
-346.731
-341.560
-340.866
-345.344
-341.858
-339.471
-341.983
-336.807
-352.772
-334.814
-338.791
-345.193
-339.461
-341.386
-338.066
-343.470
-341.028
-345.279
-340.497
-339.868
-340.894
-336.785
-336.467
-341.945
-341.492
-343.096
-343.282
-341.005
-348.292
-337.868
-329.154
-346.576
-344.698
-343.348
-342.791
-339.967
-344.913
-338.556
-336.781
-336.414
-343.227
-336.528
-330.578
-345.738
-344.831
-343.792
-343.105
-337.667
-331.572
-339.295
-341.487
-340.777
-346.926
-337.757
-342.927
-339.684
-344.173
-337.670
-341.134
-339.770
-332.656
-340.560
-343.878
-341.353
-336.106
-335.966
-348.146
-341.805
-343.010
-336.157
-339.402
-333.214
-337.341
-341.567
-337.655
-339.386
-333.322
-347.222
-343.873
-345.311
-332.591
-335.066
-342.141
-338.140
-337.704
-344.640
-354.088
-340.110
-339.952
-335.386
-336.083
-340.460
-336.943
-339.723
-340.377
-331.787
-347.537
-336.234
-334.678
-344.044
-333.434
-342.897
-344.730
-331.784
-331.795
-343.059
-337.611
-339.731
-334.409
-340.174
-339.301
-334.022
-347.594
-337.666
-338.051
-343.948
-341.113
-341.221
-342.095
-345.133
-343.191
-341.255
-335.553
-342.848
-336.228
-339.720
-342.012
-341.399
-335.469
-346.655
-336.172
-345.124
-347.881
-336.253
-335.926
-340.225
-336.233
-345.091
-339.353
-336.856
-340.465
-338.914
-339.805
-338.541
-338.409
-331.232
-341.561
-341.600
-339.640
-337.992
-336.009
-344.208
-340.284
-337.058
-337.925
-338.751
-336.523
-338.142
-340.934
-344.257
-339.426
-332.863
-340.343
-337.415
-331.743
-340.053
-338.561
-343.498
-343.760
-344.699
-334.350
-338.831
-336.756
-331.773
-343.818
-338.721
-342.782
-331.729
-339.122
-346.537
-344.613
-331.991
-344.861
-339.966
-342.733
-347.013
-344.720
-331.877
-343.231
-340.123
-336.736
-337.452
-338.433
-336.819
-336.796
-339.977
-336.453
-338.219
-340.514
-336.178
-333.977
-344.527
-337.487
-330.266
-336.253
-334.359
-335.727
-343.693
-334.653
-342.540
-333.679
-337.172
-337.701
-340.642
-338.091
-329.657
-335.015
-330.276
-341.831
-340.184
-335.011
-336.814
-344.680
-339.818
-335.652
-340.252
-344.677
-341.231
-338.924
-341.565
-345.221
-339.236
-341.982
-339.736
-337.863
-335.401
-341.671
-341.188
-339.074
-344.369
-336.216
-338.529
-336.979
-343.891
-339.343
-331.668
-340.280
-336.578
-344.355
-347.068
-344.756
-338.290
-344.929
-337.368
-343.053
-344.452
-336.149
-343.827
-332.323
-343.240
-344.752
-336.034
-332.010
-337.220
-341.956
-345.023
-344.189
-336.726
-338.160
-335.454
-349.046
-345.559
-343.207
-342.801
-339.924
-335.588
-343.692
-342.409
-342.718
-340.120
-340.392
-342.905
-336.599
-342.181
-340.991
-335.111
-341.663
-335.880
-337.014
-338.872
-335.953
-343.500
-349.738
-340.048
-339.398
-334.561
-336.750
-334.104
-338.280
-333.062
-339.066
-334.096
-337.523
-337.800
-335.065
-344.388
-335.336
-342.108
-342.798
-343.505
-338.749
-335.962
-339.987
-339.667
-338.006
-339.464
-340.975
-347.754
-339.561
-345.921
-337.990
-328.491
-343.926
-342.321
-343.209
-331.963
-337.824
-337.426
-335.032
-342.332
-341.301
-342.712
-331.798
-342.920
-341.047
-335.638
-336.958
-337.665
-344.022
-341.582
-342.841
-345.463
-335.623
-342.481
-343.798
-336.283
-334.191
-337.868
-345.721
-346.613
-335.699
-339.282
-340.457
-333.850
-338.879
-340.733
-336.388
-333.715
-334.878
