# Supplementary material for: A Fast and Efficient Approach for Genomic Selection with High-Density Markers
Source: G3 (Bethesda). 2012 Oct 1;2(10):1179–84. doi: 10.1534/g3.112.003822 (PMC3464110; doi:10.1534/g3.112.003822)
Supplement: Supporting Information [file supp_2.10.1179_FileS1.zip › Rep1_50/Rep19/Y6]

-339.720
-337.501
-338.182
-342.761
-341.673
-343.075
-337.627
-336.672
-338.560
-339.163
-343.298
-341.892
-336.945
-347.072
-339.166
-340.043
-334.136
-330.717
-332.789
-344.236
-334.266
-337.640
-340.037
-340.202
-342.730
-338.523
-336.407
-326.828
-336.005
-337.733
-336.468
-337.661
-342.538
-339.723
-338.703
-340.193
-344.521
-334.739
-337.230
-346.287
-342.370
-344.231
-338.612
-329.958
-342.453
-333.710
-339.295
-341.073
-338.165
-339.882
-343.790
-338.156
-337.760
-337.649
-334.476
-337.059
-340.654
-344.314
-343.037
-348.375
-336.177
-337.661
-340.031
-339.189
-338.818
-340.019
-342.343
-336.987
-340.265
-335.676
-335.064
-340.709
-340.262
-340.869
-337.407
-335.353
-341.211
-346.442
-340.332
-340.891
-335.926
-337.773
-339.806
-333.645
-338.890
-341.677
-342.156
-338.140
-332.298
-337.037
-340.672
-328.797
-340.714
-335.672
-336.718
-339.613
-343.176
-345.521
-341.678
-341.568
-339.688
-338.700
-347.264
-337.557
-334.880
-340.540
-340.993
-341.371
-347.333
-334.116
-339.072
-337.286
-337.442
-334.552
-339.552
-339.705
-330.338
-337.173
-341.471
-339.401
-339.118
-336.489
-341.625
-337.847
-335.713
-340.305
-338.496
-341.270
-333.098
-331.022
-341.967
-348.184
-338.022
-336.271
-340.470
-341.768
-340.038
-337.882
-348.576
-341.980
-339.860
-336.373
-344.369
-337.169
-345.829
-337.376
-346.787
-339.479
-341.069
-334.828
-343.430
-346.211
-339.073
-344.448
-333.262
-334.442
-338.138
-342.188
-330.180
-342.874
-335.783
-342.084
-340.731
-333.226
-340.114
-338.301
-343.175
-343.547
-344.820
-350.854
-337.487
-339.875
-335.149
-343.515
-340.031
-337.617
-342.240
-339.533
-335.587
-338.587
-335.434
-346.438
-339.178
-343.549
-340.472
-345.690
-333.380
-334.208
-339.215
-340.720
-339.464
-335.577
-332.330
-338.100
-343.794
-340.013
-343.478
-335.530
-336.818
-339.931
-344.812
-338.511
-342.959
-337.807
-334.777
-341.778
-336.801
-328.304
-333.961
-337.213
-342.885
-337.647
-343.330
-345.302
-340.017
-346.995
-339.377
-334.181
-344.101
-345.167
-335.309
-342.533
-343.697
-345.623
-340.503
-339.482
-343.006
-333.415
-345.095
-345.983
-343.562
-338.792
-340.189
-340.690
-338.339
-344.021
-339.269
-342.585
-346.557
-348.033
-339.735
-351.629
-343.601
-342.982
-344.105
-333.410
-330.896
-334.029
-342.257
-349.463
-338.290
-337.600
-338.226
-338.543
-341.080
-340.757
-328.008
-333.126
-335.579
-338.816
-336.068
-338.292
-337.763
-342.050
-340.175
-339.323
-338.443
-336.217
-342.099
-338.354
-332.583
-332.065
-333.715
-345.160
-348.060
-344.077
-337.187
-333.752
-337.833
-335.511
-336.558
-335.946
-345.657
-337.201
-333.867
-335.464
-345.497
-340.547
-340.495
-337.387
-340.724
-342.573
-341.930
-342.797
-344.342
-334.322
-331.307
-336.103
-340.178
-342.476
-339.148
-344.354
-338.599
-338.611
-340.262
-334.065
-339.931
-336.975
-344.919
-334.255
-339.551
-334.573
-334.832
-338.225
-342.223
-338.776
-339.672
-334.756
-340.407
-346.063
-346.479
-336.640
-337.748
-337.305
-338.101
-339.107
-335.232
-340.998
-345.680
-344.177
-339.719
-342.293
-337.752
-330.187
-339.138
-339.824
-340.508
-340.481
-332.814
-339.461
-342.171
-337.732
-340.148
-337.919
-335.958
-346.426
-345.122
-341.392
-342.033
-337.456
-340.504
-334.976
-344.139
-343.022
-337.836
-339.236
-338.687
-340.103
-337.331
-341.208
-346.371
-349.163
-342.874
-328.793
-337.572
-339.987
-332.875
-341.745
-342.003
-345.397
-336.275
-338.214
-342.573
-345.890
-340.238
-338.442
-335.956
-336.592
-343.016
-342.552
-340.997
-342.855
-343.984
-334.113
-336.623
-334.192
-340.600
-338.616
-337.837
-338.482
-334.428
-339.989
-336.609
-333.793
-338.159
-333.071
-346.193
-338.031
-339.226
-341.667
-342.111
-333.534
-340.138
-337.729
-342.615
-329.904
-345.127
-339.859
-341.009
-338.214
-342.715
-344.446
-346.013
-329.108
-334.658
-340.672
-333.749
-336.723
-339.646
-344.668
-339.590
-343.379
-342.194
-338.242
-339.819
-340.068
-339.305
-338.031
-341.528
-338.930
-339.038
-335.039
-349.209
-345.759
-339.714
-343.408
-340.941
-344.381
-339.913
-335.888
-340.468
-338.008
-337.734
-340.169
-338.735
-341.416
-331.325
-348.192
-338.548
-340.423
-335.267
-337.731
-341.565
-339.424
-338.541
-339.334
-333.842
-339.500
-333.775
-340.300
-335.991
-340.560
-339.728
-340.981
-340.478
-338.649
-338.754
-340.289
-334.353
-332.043
-342.172
-337.137
-335.797
-343.535
-345.772
-328.149
-347.444
-341.525
-341.259
-332.846
-335.083
-344.087
-336.155
-344.293
-340.028
-334.400
-350.017
-347.710
-342.863
-338.641
-338.579
-336.391
-348.445
-333.823
-340.326
-335.263
-337.161
-343.372
-338.917
-339.387
-340.508
-342.591
-336.256
-344.511
-333.985
-338.171
-343.637
-342.573
-337.245
-333.562
-338.899
-342.430
-338.860
-349.066
-337.875
-341.274
-339.548
-339.463
-341.799
-341.819
-331.003
-341.391
-332.916
-345.395
-329.387
-332.843
-343.252
-331.883
-342.617
-340.507
-334.396
-335.772
-339.902
-338.957
-335.171
-340.873
-343.056
-342.326
-339.843
-333.291
-342.755
-343.686
-336.935
-344.439
-342.075
-343.698
-338.722
-336.030
-339.242
-339.121
-343.501
-342.282
-340.498
-346.107
-339.638
-338.846
-335.752
-336.943
-340.511
-335.596
-336.910
-337.082
-331.206
-335.367
-332.920
-336.951
-335.993
-343.793
-345.389
-338.562
-342.988
-338.187
-335.541
-337.482
-337.152
-331.672
-343.863
-338.140
-348.225
-347.208
-336.924
-335.258
-340.651
-345.465
-336.830
-341.555
-330.947
-331.932
-340.042
-340.557
-341.754
-339.952
-340.931
-339.802
-347.233
-346.327
-337.958
-332.384
-343.336
-348.448
-337.153
-338.450
-335.818
-339.683
-342.126
-341.273
-345.013
-342.564
-339.289
-336.738
-339.441
-343.366
-341.480
-348.472
-340.844
-340.088
-345.471
-345.011
-343.458
-330.253
-340.729
-338.913
-340.208
-341.158
-343.210
-346.297
-334.382
-338.885
-342.561
-335.820
-343.655
-340.634
-333.322
-336.905
-340.044
-345.215
-334.708
-337.627
-333.697
-331.148
-343.724
-342.347
-334.541
-339.714
-338.149
-339.412
-340.515
-336.300
-337.868
-333.612
-330.258
-342.715
-344.284
-343.976
-349.074
-350.294
-339.542
-343.956
-346.634
-342.075
-343.599
-342.072
-342.239
-338.588
-336.265
-338.841
-336.287
-333.512
-343.113
-337.041
-343.337
-345.197
-340.675
-337.940
-346.738
-340.797
-339.583
-343.812
-342.885
-336.901
-336.342
-343.446
-334.257
-340.683
-344.716
-340.108
-331.846
-342.610
-335.726
-335.967
-334.759
-336.116
-341.338
-341.840
-334.805
-342.585
-342.269
-335.167
-339.018
-337.047
-337.011
-338.200
-341.691
-341.242
-343.948
-340.507
-332.884
-333.967
-338.086
-333.042
-339.251
-347.185
-346.881
-345.734
-341.687
-348.112
-338.188
-337.651
-341.307
-340.093
-337.870
-339.657
-339.877
-337.096
-341.983
-337.688
-334.279
-335.032
-331.530
-334.710
-343.770
-345.037
-338.796
-340.652
-342.557
-336.763
-335.219
-333.422
-336.061
-338.810
-341.292
-349.383
-341.559
-340.181
-337.844
-341.187
-342.921
-341.064
-342.772
-343.753
-337.674
-339.770
-341.783
-346.772
-350.265
-339.864
-342.884
-338.963
-329.936
-335.111
-342.216
-339.258
-345.738
-341.789
-344.484
-335.450
-342.714
-343.135
-348.720
-339.305
-336.054
-332.138
-337.518
-342.717
-337.605
-336.619
-342.211
-337.086
-336.389
-341.455
-342.433
-339.689
-339.619
-334.867
-354.370
-340.354
-336.125
-338.502
-343.739
-334.306
-339.908
-339.556
-346.997
-345.529
-352.356
-342.176
-338.306
-332.809
-332.583
-333.722
-338.572
-335.255
-336.964
-344.743
-346.848
-345.704
-338.141
-340.712
-341.382
-341.811
-341.668
-336.340
-342.870
-342.641
-336.747
-336.183
-338.833
-338.721
-334.309
-339.984
-344.086
-344.194
-348.418
-341.836
-344.649
-334.518
-331.291
-335.878
-334.271
-334.560
-342.899
-342.786
-326.775
-336.202
-339.570
-341.175
-341.833
-340.060
-335.092
-332.110
-337.514
-335.750
-340.447
-337.943
-346.827
-336.662
-336.736
-343.028
-345.094
-332.078
-335.952
-333.837
-336.798
-338.180
-348.658
-338.527
-344.146
-338.512
-341.704
-342.222
-340.151
-337.518
-336.317
-341.614
-337.206
-340.872
-335.909
-345.764
-341.066
-329.298
-351.001
-343.255
-334.779
-331.069
-342.328
-338.003
-342.514
-338.698
-335.460
-335.604
-334.741
-336.003
-332.039
-345.403
-343.876
-338.998
-341.345
-337.380
-344.225
-340.225
-336.974
-336.711
-333.976
-337.701
-341.980
-343.916
-342.735
-343.391
-341.816
-339.647
-333.619
-333.905
-349.168
-341.459
-340.603
-340.332
-338.895
-346.011
-341.808
-341.342
-338.120
-339.722
-352.465
-349.045
-336.246
-337.553
-335.537
-336.788
-338.998
-332.944
-341.791
-336.216
-335.720
-334.756
-340.700
-332.671
-328.280
-329.976
-335.413
-338.048
-339.671
-341.953
-336.546
-338.546
-332.657
-348.449
-332.966
-337.220
-335.758
-340.659
-338.838
-340.841
-342.257
-339.329
-344.396
-337.941
-339.700
-338.451
-335.235
-340.777
-336.889
-339.589
-335.785
-340.084
-342.092
-345.860
-346.855
-335.014
-339.542
-336.272
-331.399
-337.738
-339.694
-332.008
-342.975
-338.721
-344.440
-339.136
-339.779
-331.034
-337.234
-343.180
-332.933
-340.264
-346.051
-346.068
-337.065
-343.229
-336.614
-340.539
-344.139
-338.573
-329.411
-347.012
-338.687
-340.715
-345.740
-346.499
-328.840
-338.595
-341.019
-340.369
-338.037
-336.447
-340.559
-329.592
-338.957
-334.186
-337.966
-336.880
-335.275
-348.841
-343.150
-341.191
-345.348
-347.259
-343.616
-345.483
-342.335
-337.980
-338.089
-343.881
-333.461
-344.079
-337.725
-341.515
-340.476
-338.954
-345.748
-339.948
-336.990
-340.028
-341.954
-338.222
-339.661
-343.854
-333.482
-337.597
-341.698
-337.665
-335.051
-332.330
-335.733
-339.526
-343.772
-338.522
-339.071
-341.228
-342.795
-333.385
-340.230
-341.536
-335.569
-341.687
-340.331
-339.892
-333.446
-335.211
-339.570
-344.390
-340.505
-336.164
-342.064
-338.779
-338.156
-335.874
-348.143
-347.016
-339.212
-339.716
-339.156
-338.905
-340.673
-341.954
-345.082
-340.109
-339.878
-339.000
-341.074
-334.875
-345.317
-333.436
-336.045
-339.299
-334.597
-335.025
-336.163
-342.252
-345.697
-338.179
-339.524
-336.782
-340.766
-341.738
-344.893
-340.268
-347.723
-342.611
-337.675
-338.570
-334.394
-334.802
-340.149
-341.609
-343.818
-341.578
-338.325
-337.028
-349.787
-340.558
-336.581
-337.410
-337.481
-339.741
-340.005
-337.987
-340.891
-342.008
-341.132
-337.613
-330.068
-342.248
-343.165
-337.596
-340.051
-342.651
-331.640
-335.544
-341.883
-347.287
-332.245
-337.943
-338.070
-336.834
-335.726
-338.939
-335.510
-341.288
-342.468
-342.727
-344.118
-334.903
-341.469
-341.794
-333.389
-335.378
-339.185
-338.067
-349.996
-342.278
-346.986
-342.848
-334.151
-340.066
-340.015
-336.713
-342.509
-338.934
-346.072
-348.362
-345.939
-342.740
-334.761
-335.194
-340.749
-336.528
-344.578
-343.682
-340.116
-334.699
-338.960
-342.367
-343.042
-347.966
-341.319
-337.463
-338.353
-336.236
-338.055
-344.353
-340.182
-341.265
-346.163
-334.736
-339.684
-337.187
-340.114
-346.287
-344.050
-340.446
-334.448
-336.753
-333.463
-343.119
-345.541
-342.632
-337.650
-341.579
-339.992
-342.667
-338.746
-336.312
-346.082
-341.451
-331.850
-336.817
-339.403
-335.540
-341.999
-346.425
-331.315
-338.966
-342.471
-333.470
-335.859
-342.402
-334.904
-332.038
-335.332
-335.561
-341.579
-332.711
-341.485
-345.933
-340.188
-337.825
-340.904
-340.578
-338.378
-335.762
-336.331
-331.750
-336.053
-334.945
-331.372
-331.339
-343.256
-337.762
-341.715
-346.729
-345.382
-342.014
-331.672
-337.679
-334.676
-333.896
-327.553
-344.963
-334.795
-333.023
-335.310
-341.799
-336.908
-335.592
-332.795
-341.829
-339.333
-335.881
-343.031
-331.922
-341.036
-341.782
-341.639
-336.841
-344.396
-340.033
-344.435
-339.740
-339.766
-338.321
-338.221
-343.464
-337.082
-336.623
-347.491
-337.870
-339.477
-339.042
-340.814
-342.946
-335.714
-336.735
-346.963
-342.396
-326.754
-333.020
-342.997
-343.895
-335.879
-344.017
-325.449
-343.158
-341.928
-343.752
-346.366
-332.285
-347.534
-342.031
-341.320
-341.260
-339.211
-338.827
-344.177
-341.351
-332.565
-338.041
-337.032
-336.709
-341.625
-337.547
-337.901
-342.155
-340.634
-338.318
-338.785
-338.742
-342.695
-342.204
-344.149
-346.039
-340.819
-339.552
-336.571
-344.080
-332.073
-341.073
-338.797
-338.648
-340.985
-338.918
-341.415
-334.855
-336.220
-338.663
-337.422
-337.180
-350.117
-334.113
-341.893
-340.477
-338.386
-337.019
-336.637
-341.498
-345.735
-341.346
-344.813
-336.382
-341.169
-335.498
-337.317
-329.975
-340.542
-338.213
-340.987
-344.237
-341.666
-333.544
-345.001
-340.076
-345.456
-342.787
-339.762
-336.135
-335.789
-340.622
-327.007
-334.575
-341.127
-338.166
-336.890
-336.973
-342.627
-339.642
-340.551
-338.230
-342.480
-339.835
-339.057
-332.314
-340.655
-337.690
-342.174
-343.663
-340.134
-344.457
-339.337
-341.553
-339.801
-339.300
-337.881
-338.173
-336.666
-339.137
-341.407
-341.126
-341.981
-344.010
-328.185
-336.866
-343.583
-343.558
-337.453
-335.946
-329.036
-337.894
-337.680
-337.456
-349.938
-336.202
-340.630
-335.429
-337.669
-344.956
-336.659
-342.877
-338.335
-342.815
-342.440
-338.814
-337.772
-335.913
-339.849
-340.586
-338.083
-339.548
-346.194
-336.913
-337.072
-338.877
-333.971
-344.421
-336.142
-349.808
-338.617
-336.285
-343.144
-343.588
-332.388
-342.648
-338.471
-333.671
-338.780
-340.015
-343.678
-340.705
-331.338
-340.560
-336.575
-343.303
-341.993
-345.643
-337.171
-332.189
-342.047
-342.767
-338.285
-341.263
-340.826
-331.749
-339.473
-347.493
-335.700
-337.244
-342.927
-338.516
-349.658
-344.988
-336.398
-345.610
-338.669
-343.785
-344.799
-338.374
-332.927
-339.812
-336.642
-336.389
-334.506
-341.612
-336.815
-333.051
-345.934
-336.504
-338.395
-348.102
-343.987
-337.794
-344.658
-337.852
-336.919
-344.065
-336.469
-336.179
-338.890
-341.595
-335.079
-342.748
-339.766
-343.578
-342.088
-340.118
-337.257
-336.120
-339.953
-337.692
-332.222
-343.439
-334.871
-339.427
-335.912
-328.717
-340.254
-340.072
-338.114
-342.536
-339.308
-337.862
-340.740
-342.848
-337.825
-345.034
-336.851
-350.331
-328.390
-334.940
-342.371
-348.616
-343.383
-327.423
-334.571
-337.559
-336.584
-338.869
-339.698
-343.189
-339.903
-347.940
-346.003
-338.010
-336.575
-346.294
-338.430
-341.768
-337.699
-336.229
-340.156
-334.410
-347.344
-337.057
-344.460
-343.138
-333.988
-338.450
-342.596
-347.512
-333.806
-334.067
-346.212
-339.297
-340.164
-342.452
-338.513
-338.207
-339.058
-338.931
-335.572
-336.407
-342.474
-334.041
-339.853
-338.412
-344.319
-332.032
-335.706
-342.930
-340.372
-338.983
-340.555
-340.562
-345.296
-334.761
-337.337
-340.730
-339.302
-336.801
-333.233
-340.067
-342.284
-338.380
-340.748
-337.572
-342.045
-339.230
-340.821
-338.309
-337.988
-337.463
-339.774
-336.537
-328.716
-341.359
-337.854
-347.339
-340.181
-340.881
-329.472
-346.236
-339.212
-341.110
-340.814
-337.486
-343.357
-348.335
-338.190
-343.401
-346.587
-344.763
-339.937
-338.349
-331.473
-338.134
-333.567
-336.231
-337.864
-337.253
-337.741
-340.024
-338.766
-345.756
-335.557
-346.639
-335.957
-343.339
-337.297
-339.135
-336.748
-345.881
-347.231
-340.857
-337.894
-336.231
-334.037
-339.539
-342.289
-348.534
-339.754
-341.273
-341.912
-340.004
-340.080
-337.091
-333.123
-333.748
-340.865
-343.683
-335.554
-345.509
-338.531
-343.081
-329.861
-340.725
-343.873
-341.285
-341.869
-343.883
-343.412
-345.307
-339.355
-339.669
-337.803
-336.960
-343.744
-341.312
-337.324
-337.149
-334.970
-335.828
-346.052
-338.108
-340.403
-336.078
-340.201
-341.555
-337.397
-339.680
-351.208
-335.472
-341.427
-333.751
-347.273
-336.109
-339.223
-337.616
-334.607
-338.034
-336.287
-339.430
-338.207
-339.307
-344.278
-343.137
-339.908
-341.589
-337.945
-336.745
-341.118
-338.826
-336.758
-336.922
-338.670
-338.588
-332.645
-340.861
-339.123
-340.813
-339.687
-345.852
-337.862
-340.904
-345.827
-339.782
-340.321
-342.263
-337.827
-333.768
-354.780
-338.990
-336.619
-340.691
-336.778
-341.930
-337.911
-336.781
-338.817
-345.099
-345.285
-341.484
-342.901
-341.102
-344.144
-338.115
-348.474
-344.758
-339.350
-345.849
-339.215
-342.756
-343.684
-345.872
-339.980
-343.835
-340.276
-343.806
-344.656
-342.465
-332.674
-337.880
-341.852
-334.514
-340.678
-335.060
-338.245
-335.107
-344.264
-337.423
-335.474
-345.163
-342.321
-338.409
-335.768
-339.519
-335.376
-338.420
-341.586
-334.242
-339.121
-342.476
-342.979
-342.271
-334.277
-336.454
-344.391
-341.179
-341.371
-342.069
-333.324
-344.275
-336.663
-335.906
-335.578
-344.324
-338.694
-348.620
-340.253
-335.434
-338.345
-339.443
-345.450
-337.435
-342.846
-340.232
-340.977
-338.220
-348.105
-340.495
-337.137
-340.991
-341.941
-336.757
-341.103
-341.082
-339.958
-337.224
-344.221
-332.607
-338.790
-338.885
-344.182
-342.883
-335.474
-335.691
-337.919
-338.003
-344.593
-343.604
-341.750
-339.019
-334.272
-335.482
-337.401
-345.922
-339.589
-338.286
-335.081
-339.634
-334.992
-330.564
-331.741
-337.769
-335.496
-337.689
-341.624
-339.225
-332.509
-332.047
-329.221
-336.211
-335.294
-344.143
-339.951
-335.116
-340.852
-342.299
-340.512
-344.097
-340.184
-338.056
-346.247
-343.802
-342.756
-333.723
-341.142
-349.334
-339.598
-336.752
-346.140
-351.544
-342.293
-339.738
-341.564
-341.920
-338.701
-330.511
-338.300
-341.641
-337.655
-346.081
-340.236
-335.619
-336.651
-335.934
-338.873
-341.157
-332.153
-333.892
-337.685
-338.364
-340.938
-339.001
-334.221
-337.270
-341.272
-331.551
-341.533
-341.822
-338.970
-352.429
-341.026
-346.050
-338.461
-335.477
-344.337
-339.864
-342.591
-340.536
-340.796
-342.976
-337.175
-335.282
-338.525
-338.274
-338.597
-343.621
-340.176
-344.621
-333.096
-332.909
-338.933
-338.554
-336.035
-334.697
-344.807
-339.453
-344.786
-342.544
-336.246
-347.469
-339.916
-344.386
-338.846
-342.135
-336.940
-334.812
-339.354
-333.899
-334.321
-340.029
-342.730
-338.999
-343.377
-343.393
-345.439
-343.273
-337.601
-338.812
-338.468
-339.071
-342.035
-341.208
-351.247
-348.841
-338.320
-338.280
-332.565
-331.686
-347.849
-335.500
-334.738
-346.363
-342.215
-344.846
-340.622
-339.382
-336.374
-342.016
-340.255
-336.345
-337.000
-337.622
-338.528
-333.592
-340.109
-334.401
-340.107
-341.691
-342.438
-340.767
-337.362
-337.835
-346.746
-334.385
-341.822
-330.302
-331.717
-334.322
-341.763
-343.743
-342.692
-344.932
-338.120
-339.327
-334.885
-343.773
-340.560
-344.669
-343.051
-343.539
-339.123
-339.487
-339.526
-339.825
-341.380
-335.321
-343.851
-337.902
-348.328
-343.519
-338.964
-337.320
