# Supplementary material for: A Fast and Efficient Approach for Genomic Selection with High-Density Markers
Source: G3 (Bethesda). 2012 Oct 1;2(10):1179–84. doi: 10.1534/g3.112.003822 (PMC3464110; doi:10.1534/g3.112.003822)
Supplement: Supporting Information [file supp_2.10.1179_FileS1.zip › Rep1_50/Rep19/Y7]

-340.422
-339.589
-335.349
-335.444
-333.851
-344.857
-344.866
-342.487
-342.617
-335.221
-344.598
-340.436
-336.701
-341.568
-339.497
-338.902
-332.040
-341.133
-339.302
-337.975
-341.338
-337.470
-339.784
-334.733
-348.124
-345.204
-338.558
-343.465
-348.028
-339.003
-341.413
-336.172
-343.958
-342.693
-343.090
-342.146
-340.522
-340.929
-347.265
-342.495
-339.030
-338.856
-333.436
-338.689
-339.638
-345.581
-338.720
-335.052
-336.075
-335.527
-341.308
-336.500
-341.228
-334.025
-337.049
-335.510
-339.685
-338.954
-339.025
-335.561
-342.733
-337.803
-337.678
-338.561
-336.932
-343.069
-343.922
-341.471
-338.164
-345.414
-338.035
-338.569
-336.897
-335.732
-339.649
-340.461
-350.629
-345.408
-343.266
-342.857
-342.200
-336.181
-333.352
-342.907
-339.789
-340.199
-331.804
-339.821
-348.277
-339.254
-346.743
-334.762
-341.832
-336.269
-337.214
-338.218
-336.385
-343.920
-336.890
-340.032
-340.398
-344.351
-339.745
-336.752
-335.857
-336.598
-337.997
-332.988
-341.072
-343.034
-341.343
-340.219
-338.506
-343.112
-331.942
-335.386
-339.813
-341.960
-343.833
-337.825
-339.327
-339.903
-338.915
-339.201
-337.451
-343.840
-342.587
-336.679
-339.104
-342.733
-331.699
-334.856
-340.005
-334.277
-340.447
-342.895
-341.259
-338.594
-340.421
-338.991
-345.253
-330.664
-339.650
-343.429
-335.346
-339.106
-337.951
-344.411
-340.457
-344.428
-336.992
-342.646
-338.383
-343.284
-348.904
-341.980
-341.814
-341.955
-338.928
-341.735
-333.665
-331.044
-340.128
-342.980
-339.799
-338.229
-345.606
-338.983
-341.126
-345.100
-333.682
-338.173
-342.879
-334.066
-339.702
-341.070
-347.471
-342.952
-337.409
-332.372
-343.637
-334.849
-341.710
-332.518
-341.708
-344.894
-341.605
-339.257
-337.600
-344.670
-330.838
-337.504
-337.251
-332.052
-340.289
-343.971
-345.093
-332.913
-342.139
-340.031
-342.403
-336.728
-336.489
-328.321
-334.239
-337.851
-341.288
-334.226
-340.451
-339.621
-339.837
-336.762
-346.028
-344.653
-336.411
-343.059
-340.823
-340.896
-338.093
-338.900
-340.605
-341.016
-336.470
-329.228
-336.884
-341.702
-339.421
-340.690
-343.532
-343.027
-345.367
-346.685
-344.352
-342.823
-336.068
-331.907
-342.834
-345.080
-343.119
-340.711
-338.013
-339.686
-330.423
-343.996
-347.688
-343.707
-339.892
-338.718
-330.439
-333.621
-341.687
-333.930
-339.981
-340.612
-340.277
-341.385
-335.071
-341.751
-343.389
-342.649
-338.927
-331.747
-335.412
-334.357
-339.398
-341.326
-342.897
-342.956
-338.021
-336.419
-336.011
-344.608
-340.751
-338.036
-333.950
-344.897
-339.617
-338.352
-342.599
-332.452
-337.691
-339.707
-336.475
-335.073
-339.445
-339.154
-331.760
-339.439
-338.231
-339.938
-340.541
-332.580
-340.336
-335.948
-337.255
-338.893
-339.004
-339.317
-339.833
-337.998
-340.053
-339.533
-338.466
-340.637
-332.171
-336.022
-352.413
-341.311
-335.480
-339.150
-344.989
-340.019
-339.530
-342.135
-350.279
-338.367
-338.976
-336.582
-340.055
-343.501
-339.710
-340.948
-345.392
-334.732
-341.006
-338.849
-344.265
-337.749
-341.757
-343.678
-331.231
-337.424
-340.693
-339.923
-340.366
-336.479
-340.930
-341.948
-341.744
-335.245
-334.632
-338.112
-343.088
-339.528
-344.197
-335.250
-334.347
-332.276
-348.666
-338.381
-349.467
-350.236
-341.303
-339.708
-334.566
-343.399
-331.644
-341.289
-340.954
-339.642
-343.911
-334.668
-335.456
-335.979
-338.583
-337.845
-335.065
-344.581
-333.601
-337.249
-337.206
-337.043
-333.953
-346.540
-344.244
-342.355
-345.332
-340.746
-337.848
-339.693
-344.901
-340.351
-335.654
-333.456
-340.467
-337.216
-336.029
-342.854
-338.791
-341.469
-332.413
-344.212
-334.001
-336.801
-338.469
-345.174
-347.851
-336.936
-336.898
-335.872
-341.667
-336.591
-347.681
-339.828
-349.028
-335.289
-325.979
-331.299
-343.378
-346.172
-343.145
-343.112
-339.651
-341.753
-345.890
-343.282
-341.757
-338.473
-341.125
-345.717
-339.868
-344.161
-346.104
-346.442
-340.315
-341.837
-337.284
-340.125
-337.932
-341.343
-339.147
-335.794
-340.806
-339.221
-336.938
-346.602
-343.964
-340.032
-343.874
-339.782
-340.359
-340.335
-336.233
-330.223
-341.633
-338.967
-339.602
-340.627
-340.732
-338.162
-326.945
-336.208
-339.507
-341.558
-338.783
-343.046
-331.591
-344.392
-337.417
-340.096
-333.878
-341.660
-336.738
-336.918
-340.114
-334.180
-338.101
-330.856
-347.583
-348.380
-339.151
-339.892
-344.567
-338.780
-340.860
-348.951
-346.463
-339.531
-340.988
-332.282
-335.564
-338.474
-332.202
-337.979
-331.006
-338.001
-345.660
-343.735
-336.285
-347.199
-335.801
-348.903
-339.804
-339.340
-335.969
-340.106
-334.719
-333.378
-332.464
-341.977
-338.374
-336.568
-349.908
-340.412
-346.642
-343.275
-338.272
-338.860
-342.843
-332.468
-338.085
-339.245
-332.958
-345.138
-336.469
-344.179
-330.561
-340.755
-339.778
-344.097
-346.059
-336.351
-338.668
-340.671
-334.191
-342.704
-345.913
-341.514
-336.675
-345.381
-341.274
-343.338
-340.152
-338.403
-336.338
-344.935
-342.917
-341.786
-342.706
-344.272
-342.285
-340.194
-342.012
-344.952
-333.318
-341.437
-343.096
-346.887
-345.560
-340.221
-343.284
-344.888
-337.689
-344.098
-337.911
-338.512
-340.521
-345.610
-342.715
-335.775
-337.522
-343.618
-334.652
-340.345
-341.830
-342.401
-345.589
-341.064
-339.536
-336.873
-339.452
-337.041
-336.408
-333.614
-341.959
-335.147
-335.141
-336.613
-340.188
-342.200
-342.460
-335.629
-335.856
-340.406
-340.215
-339.235
-336.699
-337.836
-340.049
-331.325
-345.418
-341.037
-334.339
-331.945
-339.701
-338.668
-333.900
-344.925
-340.262
-340.052
-339.458
-340.139
-346.086
-339.746
-342.926
-336.951
-339.807
-336.057
-343.191
-339.487
-340.892
-343.858
-337.296
-334.652
-335.457
-339.363
-341.666
-329.051
-334.280
-334.589
-334.352
-341.458
-338.257
-330.829
-341.159
-341.417
-335.192
-335.923
-336.232
-335.072
-340.663
-343.636
-341.850
-333.344
-335.535
-334.367
-339.088
-338.988
-343.943
-339.278
-343.656
-334.666
-341.321
-339.655
-341.078
-343.923
-341.157
-333.210
-331.741
-338.122
-336.961
-332.671
-341.687
-338.383
-340.971
-338.972
-349.062
-340.766
-341.413
-339.143
-334.820
-334.126
-333.552
-330.359
-336.742
-334.588
-339.933
-337.637
-341.036
-344.459
-336.707
-341.570
-341.750
-344.556
-338.051
-347.098
-337.553
-340.069
-341.799
-342.509
-344.428
-331.855
-344.493
-337.523
-342.216
-336.545
-337.905
-333.363
-336.899
-338.365
-345.195
-340.961
-348.274
-343.300
-344.828
-344.062
-342.748
-336.322
-338.441
-338.196
-338.782
-336.459
-342.108
-334.094
-338.318
-342.235
-329.478
-337.313
-342.658
-336.784
-340.629
-348.505
-343.953
-341.274
-345.407
-338.943
-337.971
-346.211
-345.523
-346.468
-343.064
-339.781
-340.880
-340.438
-347.982
-343.510
-338.942
-339.778
-338.767
-344.524
-344.464
-343.685
-333.577
-340.690
-335.052
-335.180
-336.645
-332.213
-337.713
-339.263
-343.142
-337.275
-336.876
-346.628
-342.960
-343.123
-340.806
-338.275
-345.429
-338.491
-341.364
-339.798
-339.646
-339.480
-337.375
-337.373
-338.226
-336.834
-341.300
-342.131
-346.749
-345.168
-336.552
-339.566
-339.503
-341.335
-335.630
-337.560
-346.624
-346.013
-344.511
-345.006
-339.594
-336.944
-337.861
-344.362
-342.123
-339.582
-336.691
-336.357
-336.620
-345.075
-339.604
-338.253
-333.806
-336.797
-339.047
-335.864
-341.750
-344.867
-342.911
-335.860
-341.835
-344.206
-339.284
-339.282
-340.790
-334.301
-344.429
-337.910
-334.223
-339.590
-334.806
-341.609
-343.272
-334.758
-350.428
-336.373
-337.001
-335.412
-339.873
-336.865
-338.710
-335.943
-342.261
-343.893
-342.623
-344.528
-336.348
-333.944
-337.482
-335.957
-333.638
-339.565
-348.213
-336.834
-339.843
-341.159
-336.241
-335.324
-340.946
-341.106
-341.108
-340.370
-339.552
-341.410
-337.860
-333.631
-342.384
-340.865
-339.937
-337.736
-340.553
-344.129
-342.857
-344.388
-340.848
-335.225
-349.331
-337.651
-340.249
-341.774
-332.055
-339.490
-336.147
-339.109
-339.417
-334.667
-337.833
-337.466
-335.626
-333.485
-345.053
-338.488
-343.592
-344.620
-339.706
-341.178
-336.812
-335.397
-337.764
-330.159
-340.384
-336.456
-347.203
-342.556
-335.677
-338.349
-341.079
-342.880
-337.491
-335.556
-336.406
-341.053
-342.620
-335.156
-330.458
-344.662
-337.761
-337.200
-343.164
-340.100
-342.365
-342.612
-338.495
-338.663
-351.777
-338.530
-333.544
-339.507
-345.361
-341.900
-344.641
-341.294
-336.358
-331.861
-340.521
-336.435
-339.985
-346.832
-328.331
-337.547
-338.674
-335.593
-335.437
-337.714
-341.046
-339.702
-339.158
-339.980
-333.912
-332.599
-338.173
-342.519
-342.406
-345.282
-339.911
-341.986
-337.431
-338.848
-338.494
-336.428
-339.642
-336.914
-337.724
-346.426
-338.456
-330.912
-344.048
-336.962
-335.883
-333.761
-341.649
-335.430
-335.827
-337.372
-335.283
-342.210
-339.542
-338.638
-338.322
-340.074
-337.611
-344.653
-337.702
-341.912
-340.673
-338.490
-339.579
-338.069
-339.808
-339.498
-333.826
-338.053
-341.308
-338.457
-341.185
-338.022
-346.046
-342.856
-338.610
-338.715
-346.123
-339.342
-335.397
-336.886
-334.257
-333.594
-342.982
-344.115
-334.821
-338.649
-338.618
-330.374
-345.527
-338.180
-339.962
-337.556
-339.938
-337.378
-341.888
-335.411
-342.551
-341.877
-345.384
-340.210
-338.022
-341.918
-331.706
-337.941
-345.422
-338.472
-338.623
-338.372
-337.766
-331.617
-335.762
-341.339
-334.017
-337.652
-340.894
-335.980
-337.579
-342.350
-331.194
-333.531
-343.743
-343.587
-340.446
-332.994
-342.275
-342.495
-344.953
-336.998
-336.576
-340.822
-342.998
-341.132
-338.766
-335.063
-335.275
-339.392
-340.562
-339.133
-334.887
-348.780
-340.529
-330.571
-342.966
-345.948
-335.094
-339.206
-343.707
-336.960
-338.597
-343.230
-334.929
-343.668
-343.199
-341.642
-340.067
-350.956
-343.193
-343.984
-341.201
-336.752
-342.270
-336.867
-338.154
-344.240
-341.942
-340.331
-324.365
-331.761
-338.147
-338.883
-342.586
-342.584
-339.511
-336.528
-344.662
-337.337
-341.376
-340.849
-342.880
-342.073
-342.736
-340.245
-341.300
-338.907
-334.314
-338.080
-339.009
-333.701
-345.687
-340.143
-347.670
-350.965
-329.332
-342.173
-350.614
-340.133
-338.580
-337.779
-344.617
-343.368
-333.766
-347.730
-338.656
-339.882
-341.110
-334.813
-339.093
-332.746
-340.428
-344.217
-339.324
-340.356
-337.427
-333.948
-343.922
-340.491
-344.592
-337.878
-342.559
-344.500
-339.893
-343.517
-334.288
-328.818
-342.590
-336.212
-342.636
-339.422
-336.086
-341.171
-348.766
-336.712
-336.051
-332.440
-335.732
-327.499
-338.006
-341.691
-339.163
-335.224
-342.190
-341.045
-334.379
-334.530
-332.514
-342.815
-341.893
-337.365
-338.939
-340.218
-342.613
-345.699
-340.929
-335.165
-333.600
-336.522
-338.579
-339.807
-341.087
-340.498
-343.160
-341.368
-335.585
-334.798
-341.848
-341.871
-344.831
-340.327
-345.258
-341.092
-335.548
-337.853
-338.839
-337.596
-337.508
-344.075
-342.444
-336.088
-340.274
-343.438
-336.221
-338.388
-340.554
-340.228
-339.445
-336.800
-341.756
-338.132
-338.751
-334.354
-343.655
-338.647
-339.177
-337.266
-342.703
-349.947
-337.280
-339.480
-339.657
-331.702
-341.963
-338.974
-336.409
-333.371
-339.480
-338.886
-342.760
-344.258
-339.378
-336.668
-338.221
-341.815
-343.158
-335.670
-332.547
-344.823
-335.179
-332.717
-335.405
-339.726
-349.806
-348.682
-338.019
-332.544
-341.435
-330.512
-339.469
-344.550
-341.690
-342.257
-332.184
-338.383
-338.239
-339.677
-332.116
-333.258
-339.528
-338.807
-345.677
-341.500
-333.859
-338.728
-339.675
-341.033
-339.266
-335.506
-344.241
-334.499
-333.700
-334.430
-338.762
-335.262
-340.013
-343.560
-338.024
-339.051
-350.399
-338.991
-340.635
-339.103
-335.703
-340.374
-336.397
-341.202
-343.133
-339.299
-340.499
-341.739
-341.683
-343.484
-340.178
-337.154
-336.176
-344.933
-341.935
-346.426
-342.303
-333.882
-342.986
-335.399
-333.311
-344.454
-337.632
-344.918
-345.471
-344.797
-334.682
-339.119
-340.669
-343.225
-342.124
-343.425
-339.117
-338.452
-337.784
-340.963
-342.489
-336.720
-341.224
-337.796
-341.697
-339.704
-345.140
-338.036
-342.165
-335.753
-344.422
-340.264
-339.489
-330.374
-338.196
-337.214
-338.901
-340.439
-343.801
-339.363
-344.108
-338.824
-340.468
-333.840
-341.296
-341.625
-343.930
-336.220
-338.270
-339.560
-337.369
-340.563
-337.096
-343.732
-346.015
-339.792
-343.772
-341.984
-341.367
-340.159
-338.840
-344.583
-341.714
-341.351
-342.365
-348.967
-341.088
-341.336
-334.207
-340.367
-344.713
-347.818
-341.013
-334.685
-339.761
-335.528
-333.817
-335.527
-343.685
-342.149
-334.677
-336.538
-337.416
-343.779
-338.905
-338.511
-340.567
-338.201
-335.678
-336.838
-335.430
-336.110
-345.554
-347.351
-348.735
-335.116
-339.148
-344.726
-340.185
-339.616
-332.919
-346.618
-336.468
-341.629
-344.324
-344.585
-345.840
-341.296
-340.243
-342.521
-338.387
-338.672
-345.650
-343.082
-334.203
-339.369
-336.555
-334.885
-335.777
-341.810
-341.122
-337.140
-338.527
-336.167
-344.629
-334.560
-325.199
-335.553
-341.014
-344.409
-342.911
-337.774
-338.691
-339.165
-339.390
-338.111
-336.948
-337.129
-335.413
-335.063
-343.115
-341.515
-336.147
-339.828
-334.927
-340.454
-338.546
-336.271
-344.352
-343.726
-338.772
-333.654
-341.156
-341.251
-334.493
-334.945
-341.961
-347.840
-339.525
-343.935
-336.627
-342.685
-342.330
-338.028
-346.162
-343.454
-339.120
-336.123
-344.987
-338.584
-342.313
-338.391
-336.524
-337.260
-343.433
-337.758
-341.049
-338.669
-336.775
-337.088
-332.794
-341.662
-337.082
-338.187
-340.076
-341.702
-337.852
-338.005
-349.011
-348.390
-340.781
-343.018
-343.136
-340.468
-331.907
-336.185
-345.799
-344.718
-340.933
-336.486
-341.002
-337.830
-336.667
-336.945
-336.274
-343.557
-338.833
-342.848
-340.637
-344.235
-342.141
-347.603
-335.053
-342.020
-337.609
-340.026
-341.749
-337.392
-335.567
-340.406
-325.927
-339.590
-342.266
-340.062
-339.340
-332.313
-336.795
-338.262
-330.134
-343.641
-341.935
-340.017
-340.196
-336.359
-345.296
-340.662
-338.915
-340.542
-333.916
-341.177
-342.269
-349.495
-340.236
-340.498
-347.476
-343.634
-339.070
-337.452
-333.523
-331.635
-337.630
-337.644
-343.353
-340.463
-336.504
-335.819
-338.667
-343.282
-336.053
-334.926
-347.864
-344.666
-343.040
-344.379
-346.198
-339.056
-339.722
-339.866
-336.762
-339.896
-336.998
-340.203
-340.183
-339.920
-348.966
-335.725
-337.125
-341.301
-341.129
-340.894
-340.826
-338.714
-341.401
-340.071
-338.932
-342.781
-350.441
-344.401
-346.799
-340.568
-342.195
-343.449
-339.624
-336.576
-335.469
-332.930
-336.338
-331.034
-338.691
-336.594
-341.504
-338.565
-342.725
-347.929
-346.276
-339.506
-335.867
-347.720
-341.281
-339.123
-333.699
-331.231
-346.039
-346.882
-331.536
-336.563
-339.793
-340.733
-337.772
-331.660
-345.285
-334.592
-342.256
-340.110
-333.466
-341.431
-343.830
-335.193
-345.143
-343.218
-341.411
-339.716
-339.331
-340.158
-343.032
-338.865
-338.583
-339.488
-341.363
-341.686
-337.064
-340.379
-340.487
-337.548
-337.230
-340.447
-338.716
-342.316
-344.060
-348.802
-340.004
-338.251
-335.632
-337.534
-339.980
-338.610
-337.552
-336.195
-332.460
-334.888
-340.666
-341.907
-334.551
-338.706
-337.665
-337.924
-339.129
-341.504
-340.064
-342.531
-336.604
-341.204
-338.912
-336.040
-338.838
-338.469
-338.490
-334.128
-341.300
-339.075
-336.008
-338.587
-338.976
-336.531
-335.836
-335.663
-345.444
-340.046
-337.963
-332.526
-339.375
-337.607
-333.550
-341.568
-341.847
-335.428
-331.936
-339.870
-340.607
-345.240
-339.137
-340.190
-340.860
-340.721
-340.741
-335.394
-327.943
-332.493
-343.203
-338.675
-338.630
-338.418
-337.703
-343.366
-344.124
-337.138
-337.642
-346.043
-342.046
-348.474
-336.999
-339.402
-334.566
-341.790
-343.585
-345.367
-337.690
-337.539
-333.071
-339.197
-343.802
-340.613
-342.885
-343.880
-345.176
-341.816
-338.588
-339.182
-340.841
-338.740
-347.930
-340.192
-331.539
-328.443
-340.630
-343.548
-342.810
-342.247
-335.706
-336.445
-341.703
-338.881
-336.874
-340.272
-343.994
-340.747
-335.700
-339.632
-340.282
-339.058
-338.102
-337.191
-339.647
-339.296
-341.749
-342.077
-339.939
-335.584
-336.909
-345.446
-337.281
-342.328
-339.314
-344.067
-343.131
-343.898
-345.742
-335.662
-329.444
-336.545
-335.299
-333.355
-339.032
-335.788
-335.988
-340.659
-340.943
-334.727
-345.307
-347.126
-342.648
-343.576
-340.131
-326.028
-346.477
-343.957
-338.319
-343.451
-338.689
-338.013
-341.822
-344.253
-342.562
-339.824
-336.965
-332.491
-341.397
-338.632
-343.375
-338.754
-335.476
-338.962
-348.596
-342.729
-338.362
-338.120
-340.373
-349.239
-333.495
-332.862
-337.798
-343.783
-338.890
-338.872
-338.613
-342.464
-338.977
-336.696
-335.304
-341.603
-344.847
-342.390
-341.547
-337.145
-338.007
-340.423
-334.419
-338.575
-332.062
-338.945
-341.041
-341.206
-340.873
-346.487
-340.951
-338.244
-344.379
-341.177
-333.423
-341.091
-339.628
-336.754
-346.807
-343.734
-334.009
-336.407
-353.501
-340.227
-340.969
-335.525
-341.736
-336.927
-337.775
-345.784
-339.077
-330.449
-346.203
-343.011
-340.212
-338.868
-335.862
-344.214
-337.974
-346.784
-335.333
-337.434
-342.428
-342.150
-339.095
-346.059
-333.771
-332.836
-338.197
-337.555
-344.361
-345.711
-341.640
-347.629
-342.603
-344.919
-337.714
-335.399
-335.770
-342.871
-335.364
-338.051
-339.940
-337.842
-340.343
-344.140
-331.208
-339.088
-341.980
-342.580
-349.544
-340.918
-332.773
-347.740
-343.387
-343.918
-340.290
-339.349
-331.776
-344.188
-342.803
-343.434
-335.374
-342.506
-338.551
-346.210
-340.042
-339.302
-344.333
-340.388
-340.571
-332.912
-342.202
-344.371
-345.377
-339.394
-336.049
-333.920
-339.427
-343.297
-336.971
-340.946
-337.208
-337.682
-336.186
-340.760
-333.656
-338.173
-335.969
-338.711
-339.118
-337.673
-343.210
-341.459
-330.985
-337.401
-341.538
-344.177
-337.666
-330.448
-338.833
-336.080
-337.559
-341.976
-333.072
-333.041
-343.649
-343.446
-342.845
-343.713
-341.952
-336.550
-345.122
-343.127
-339.329
-342.575
-335.408
-344.456
-341.578
-336.551
-343.507
-339.533
-341.746
-341.718
-342.453
-344.385
-341.276
-342.064
-336.208
-340.543
-341.698
-339.387
-340.037
-342.443
-340.737
-336.504
-340.411
-347.287
-336.474
-340.907
-342.639
-341.290
-335.266
-337.488
-336.014
-337.881
-343.245
-341.575
-341.681
-340.159
-336.829
-337.655
-339.679
-348.269
-338.671
-341.001
-339.905
-347.026
-338.332
-342.493
-339.182
-332.746
-340.777
-341.054
-340.872
-333.366
-343.772
-345.558
-340.085
-344.899
-338.684
-340.183
-338.542
-340.940
