# Supplementary material for: A Fast and Efficient Approach for Genomic Selection with High-Density Markers
Source: G3 (Bethesda). 2012 Oct 1;2(10):1179–84. doi: 10.1534/g3.112.003822 (PMC3464110; doi:10.1534/g3.112.003822)
Supplement: Supporting Information [file supp_2.10.1179_FileS1.zip › Rep1_50/Rep2/TBV3]

-339.770
-343.634
-344.092
-344.810
-338.137
-340.739
-339.348
-337.458
-343.285
-342.404
-337.396
-336.385
-337.280
-338.907
-340.846
-338.905
-335.353
-343.809
-335.098
-335.899
-345.194
-340.852
-336.987
-336.825
-336.409
-338.271
-340.402
-341.623
-339.527
-338.457
-332.460
-334.837
-343.439
-341.367
-338.863
-339.977
-331.922
-342.070
-342.000
-341.295
-340.136
-342.724
-342.479
-340.456
-339.045
-343.259
-346.310
-344.450
-340.149
-339.702
-342.483
-345.260
-344.439
-343.186
-340.362
-338.110
-339.152
-339.857
-339.793
-339.993
-340.525
-340.167
-337.000
-344.237
-340.590
-339.799
-340.409
-343.955
-338.933
-339.102
-343.806
-343.955
-343.250
-339.368
-338.084
-340.464
-340.032
-337.260
-336.284
-335.288
-338.805
-342.862
-335.824
-337.215
-342.934
-338.591
-346.211
-342.127
-339.108
-340.535
-337.032
-339.593
-338.488
-339.579
-342.063
-338.417
-341.596
-341.957
-340.824
-338.645
-342.489
-345.691
-337.184
-338.382
-342.214
-337.706
-346.294
-342.510
-336.660
-337.856
-340.287
-340.184
-331.343
-338.628
-342.374
-341.600
-327.947
-334.589
-340.719
-339.667
-336.581
-341.673
-347.306
-346.435
-338.266
-341.207
-339.748
-337.878
-332.210
-340.618
-342.755
-337.108
-337.192
-339.164
-336.428
-335.951
-345.872
-340.902
-340.696
-339.325
-343.726
-341.262
-341.444
-340.652
-336.455
-331.824
-343.090
-339.978
-341.362
-339.777
-339.307
-340.785
-336.274
-333.643
-345.734
-340.403
-337.398
-336.682
-342.138
-341.421
-338.121
-341.109
-337.988
-333.992
-339.198
-335.499
-340.025
-340.071
-340.562
-338.502
-334.627
-339.341
-339.248
-341.346
-341.686
-338.327
-338.535
-336.509
-344.722
-335.768
-335.812
-337.270
-338.366
-340.091
-338.447
-334.850
-342.529
-341.573
-336.809
-339.068
-336.858
-340.423
-339.742
-338.085
-341.524
-338.404
-336.700
-336.870
-340.077
-339.218
-340.237
-339.520
-338.006
-339.979
-342.697
-340.266
-340.498
-339.690
-342.534
-341.854
-343.025
-344.688
-338.086
-337.936
-330.250
-336.886
-335.611
-336.785
-343.146
-340.519
-338.138
-336.786
-344.451
-337.051
-341.809
-343.462
-342.207
-340.773
-337.654
-335.896
-337.765
-339.493
-338.663
-338.634
-338.427
-338.683
-336.951
-341.093
-343.858
-336.375
-342.570
-339.776
-342.019
-341.792
-336.151
-339.278
-345.020
-342.989
-343.163
-336.975
-336.256
-338.196
-338.368
-336.424
-336.315
-333.329
-339.649
-336.506
-338.035
-338.807
-343.693
-336.870
-340.674
-335.692
-347.132
-341.717
-337.261
-339.023
-341.064
-337.412
-330.499
-339.829
-336.270
-339.355
-337.592
-341.043
-339.966
-337.144
-339.315
-336.774
-335.152
-333.173
-338.569
-339.174
-342.850
-342.638
-336.521
-338.768
-342.873
-341.404
-337.615
-340.268
-338.004
-341.785
-340.454
-344.376
-334.561
-339.558
-337.016
-335.310
-345.957
-341.249
-341.924
-340.932
-336.657
-337.465
-335.422
-337.201
-343.812
-340.618
-341.239
-336.541
-341.957
-340.176
-341.214
-338.545
-341.393
-339.646
-339.501
-339.925
-339.155
-338.544
-338.467
-339.576
-334.320
-335.398
-339.091
-341.451
-335.596
-337.514
-339.535
-340.632
-340.560
-338.180
-339.580
-337.415
-339.027
-341.057
-340.018
-340.164
-342.102
-340.215
-340.957
-337.590
-333.122
-331.970
-342.239
-341.780
-336.931
-341.628
-338.855
-335.359
-340.871
-341.065
-338.730
-340.685
-340.713
-336.912
-337.164
-339.095
-342.683
-342.454
-340.685
-336.488
-334.632
-334.114
-332.613
-342.080
-331.246
-338.306
-333.485
-345.087
-339.146
-338.580
-341.997
-334.127
-336.836
-336.620
-339.304
-340.170
-339.608
-343.375
-340.261
-335.999
-338.646
-335.936
-338.923
-337.538
-342.480
-336.461
-343.075
-338.883
-341.742
-340.841
-335.023
-331.550
-337.235
-339.225
-343.740
-344.331
-334.222
-340.265
-336.968
-336.481
-340.804
-340.512
-335.986
-334.829
-342.152
-338.313
-337.035
-336.133
-338.006
-338.155
-334.666
-340.738
-332.201
-337.614
-341.037
-342.287
-340.864
-336.095
-340.387
-341.344
-335.384
-337.322
-337.161
-336.866
-333.071
-337.602
-334.255
-336.234
-338.219
-335.728
-340.241
-340.503
-330.895
-341.308
-336.305
-334.668
-340.192
-334.464
-340.116
-332.332
-337.855
-339.901
-344.721
-340.988
-340.137
-342.185
-340.908
-342.437
-330.166
-334.271
-340.475
-334.513
-336.469
-335.571
-347.511
-343.957
-338.785
-333.921
-340.887
-342.629
-339.006
-342.872
-341.000
-341.682
-336.841
-333.452
-339.441
-338.106
-342.046
-343.347
-343.474
-337.585
-344.520
-341.295
-338.044
-336.659
-346.265
-339.325
-343.004
-339.037
-332.400
-336.896
-339.616
-340.803
-341.133
-340.270
-338.161
-338.388
-340.931
-342.255
-338.747
-334.161
-338.805
-337.863
-344.256
-343.549
-339.009
-336.634
-342.569
-342.300
-338.811
-340.599
-339.423
-341.004
-339.239
-343.642
-338.711
-339.028
-338.332
-340.755
-339.978
-340.453
-332.805
-340.185
-334.757
-337.613
-338.288
-338.512
-338.683
-342.329
-342.547
-340.166
-337.971
-338.024
-338.788
-344.396
-340.387
-335.580
-339.501
-338.638
-339.321
-337.608
-340.070
-343.073
-340.438
-339.670
-333.985
-334.652
-336.318
-340.823
-339.978
-339.640
-340.817
-338.694
-343.395
-342.727
-338.333
-340.932
-340.546
-339.056
-340.375
-335.737
-342.251
-341.668
-337.934
-339.468
-341.393
-343.188
-338.553
-338.076
-341.211
-342.276
-338.970
-341.258
-335.284
-340.984
-340.743
-341.099
-340.674
-340.605
-343.745
-342.804
-337.124
-342.591
-345.401
-341.894
-335.471
-335.388
-337.245
-334.918
-330.257
-339.349
-338.380
-338.155
-338.405
-340.025
-337.412
-330.900
-341.619
-341.668
-342.163
-339.334
-335.018
-336.213
-338.663
-339.889
-342.101
-340.048
-339.735
-337.093
-346.167
-344.019
-338.555
-336.066
-344.698
-340.700
-339.436
-337.419
-342.728
-341.087
-339.771
-339.738
-341.880
-339.196
-339.299
-335.721
-338.617
-335.366
-341.260
-341.891
-340.239
-345.098
-341.325
-341.870
-336.069
-338.119
-334.985
-339.418
-340.796
-340.437
-337.505
-338.429
-347.040
-340.412
-341.104
-342.692
-343.642
-343.127
-339.854
-341.428
-335.436
-338.405
-338.988
-337.271
-340.401
-337.901
-343.756
-347.048
-332.820
-338.469
-346.207
-344.128
-339.604
-335.386
-340.562
-331.797
-343.065
-341.476
-341.636
-337.639
-337.789
-335.743
-338.986
-341.845
-335.870
-340.401
-339.642
-339.709
-338.219
-335.112
-338.418
-338.739
-336.713
-337.663
-337.765
-342.502
-342.019
-343.897
-342.370
-340.252
-338.446
-339.967
-339.874
-342.228
-338.499
-339.842
-340.112
-338.278
-341.329
-340.681
-340.463
-336.501
-339.428
-337.593
-339.327
-340.649
-341.397
-340.286
-340.083
-338.876
-339.185
-336.390
-338.087
-340.634
-342.521
-342.159
-339.251
-338.073
-338.896
-341.624
-331.274
-339.597
-343.179
-345.218
-345.946
-342.398
-340.928
-336.555
-341.636
-342.455
-338.069
-341.770
-336.577
-339.918
-342.347
-342.166
-333.085
-341.679
-336.772
-340.640
-340.308
-339.125
-338.923
-338.712
-340.411
-341.349
-340.935
-338.410
-337.658
-343.025
-341.347
-339.269
-341.786
-338.243
-340.177
-334.219
-339.403
-338.728
-340.915
-340.856
-338.338
-335.104
-343.090
-340.651
-341.191
-343.711
-339.127
-341.380
-343.704
-341.734
-338.438
-339.182
-339.842
-342.597
-343.402
-337.808
-340.404
-335.673
-336.982
-338.122
-340.497
-340.634
-345.913
-343.242
-341.087
-336.857
-339.237
-341.781
-342.502
-341.250
-339.728
-339.567
-341.283
-340.343
-338.289
-338.950
-337.561
-342.367
-339.207
-342.462
-340.595
-337.893
-340.789
-338.706
-338.778
-338.303
-338.941
-343.110
-339.259
-337.203
-337.964
-339.537
-344.941
-346.235
-342.922
-339.820
-336.881
-341.241
-342.412
-341.399
-339.343
-337.924
-343.982
-340.256
-342.214
-339.682
-342.035
-336.370
-339.680
-336.730
-344.247
-341.192
-342.918
-341.322
-340.888
-340.387
-348.599
-340.369
-339.815
-340.004
-335.721
-338.551
-341.465
-335.058
-343.499
-343.309
-335.799
-334.997
-335.459
-337.921
-338.487
-339.627
-342.915
-341.600
-343.112
-339.060
-340.864
-340.301
-339.750
-337.499
-338.349
-342.354
-344.188
-341.115
-337.608
-337.017
-338.291
-339.280
-337.479
-338.348
-332.998
-341.554
-341.207
-337.789
-341.540
-337.999
-336.694
-333.135
-340.636
-343.348
-339.092
-339.002
-345.185
-341.874
-337.351
-337.372
-342.991
-342.408
-337.582
-340.825
-339.248
-340.639
-338.203
-338.872
-335.514
-338.981
-341.445
-340.148
-338.869
-337.864
-340.418
-340.950
-342.557
-335.356
-343.492
-338.111
-337.235
-335.105
-341.359
-341.149
-339.309
-340.275
-337.578
-342.778
-340.280
-336.696
-341.838
-341.941
-337.201
-334.301
-336.934
-340.002
-346.248
-340.069
-339.226
-338.514
-340.803
-342.166
-341.096
-335.840
-339.162
-340.274
-340.257
-337.606
-342.635
-338.954
-343.187
-338.010
-331.454
-338.841
-338.642
-334.904
-343.281
-341.956
-341.587
-340.643
-339.150
-332.766
-342.385
-344.132
-338.161
-341.805
-340.369
-342.534
-339.038
-339.008
-340.430
-342.128
-341.008
-338.498
-339.858
-339.922
-336.780
-333.213
-342.928
-345.421
-337.439
-337.672
-345.263
-341.449
-343.160
-338.234
-340.736
-337.831
-342.780
-339.341
-340.178
-340.397
-338.562
-339.638
-343.059
-341.615
-339.319
-338.405
-333.377
-333.280
-339.955
-337.761
-343.695
-339.817
-335.755
-335.187
-341.532
-343.572
-333.457
-339.595
-343.114
-336.766
-342.333
-338.173
-340.572
-342.335
-339.814
-343.830
-332.643
-334.256
-340.092
-339.323
-337.892
-338.116
-336.934
-339.622
-344.186
-341.891
-342.449
-340.365
-336.580
-331.641
-341.716
-340.619
-343.060
-340.627
-335.353
-337.965
-338.394
-341.899
-341.518
-340.304
-335.366
-339.718
-345.857
-341.258
-343.566
-344.945
-337.989
-338.120
-340.777
-339.827
-339.207
-340.239
-340.985
-340.807
-342.603
-341.762
-337.844
-329.296
-333.990
-337.103
-337.740
-344.571
-338.510
-337.000
-344.927
-335.620
-345.722
-343.039
-335.203
-338.704
-338.916
-335.881
-346.362
-345.683
-343.005
-337.299
-336.292
-343.320
-336.040
-343.029
-341.239
-339.160
-339.599
-345.234
-338.307
-335.773
-341.706
-334.285
-338.993
-337.418
-343.541
-343.092
-335.275
-336.928
-339.323
-340.184
-341.265
-341.168
-337.840
-338.140
-343.853
-340.197
-342.380
-337.557
-340.538
-333.481
-339.914
-340.237
-335.515
-339.417
-340.189
-341.142
-336.963
-338.112
-337.694
-334.880
-336.598
-338.416
-330.535
-335.653
-341.713
-345.010
-339.107
-335.174
-342.245
-343.753
-341.855
-335.643
-337.482
-338.204
-336.946
-338.432
-346.340
-348.694
-337.500
-338.145
-336.330
-336.268
-347.386
-341.688
-341.747
-338.525
-338.342
-334.118
-340.329
-339.925
-340.439
-338.217
-338.631
-341.387
-340.459
-339.274
-337.651
-343.509
-344.143
-343.098
-340.394
-337.123
-336.839
-337.744
-344.545
-340.835
-335.225
-335.875
-338.498
-338.171
-337.754
-340.447
-338.947
-342.202
-340.053
-342.481
-339.601
-340.779
-340.713
-338.996
-342.091
-342.841
-343.639
-336.601
-336.944
-339.062
-343.741
-339.953
-340.612
-339.692
-342.285
-337.092
-339.547
-345.918
-333.372
-341.366
-340.974
-342.112
-340.461
-340.752
-339.923
-345.037
-343.542
-342.210
-347.137
-341.786
-342.852
-335.384
-338.986
-337.854
-339.234
-339.913
-339.483
-338.634
-340.085
-341.484
-336.266
-337.158
-342.070
-339.829
-339.711
-339.408
-339.712
-340.480
-338.131
-338.799
-339.596
-339.499
-336.913
-342.960
-339.406
-337.589
-340.151
-339.587
-339.823
-339.806
-341.002
-339.436
-336.729
-337.577
-336.438
-333.028
-342.566
-334.902
-342.662
-339.473
-341.068
-338.611
-336.563
-336.165
-333.237
-337.372
-338.828
-341.483
-340.443
-341.288
-340.944
-337.607
-337.901
-339.175
-339.237
-339.366
-340.603
-338.172
-340.110
-341.298
-340.768
-338.591
-339.776
-336.301
-339.514
-339.648
-341.114
-342.111
-340.048
-338.787
-340.158
-341.037
-341.153
-340.559
-339.502
-342.290
-335.447
-339.832
-338.001
-337.698
-337.442
-338.029
-341.030
-342.649
-344.745
-341.999
-339.251
-339.223
-341.058
-342.980
-337.121
-340.149
-335.783
-338.830
-343.076
-345.249
-336.685
-340.368
-337.826
-340.116
-342.314
-339.529
-342.417
-340.585
-337.691
-341.254
-335.473
-338.740
-332.925
-339.176
-334.731
-342.056
-340.382
-339.205
-340.683
-339.495
-344.385
-341.115
-335.599
-341.485
-336.895
-340.677
-340.235
-343.397
-343.097
-342.415
-345.019
-345.264
-339.592
-341.571
-341.202
-333.401
-340.177
-340.337
-342.151
-343.306
-345.170
-345.740
-335.442
-339.455
-339.289
-340.637
-336.611
-344.060
-339.242
-341.426
-342.737
-341.099
-346.061
-341.561
-341.664
-339.472
-338.543
-337.543
-336.049
-335.727
-343.040
-339.589
-335.541
-336.892
-336.433
-336.713
-337.207
-335.908
-340.036
-336.154
-335.077
-340.159
-337.050
-335.951
-341.342
-341.208
-340.300
-338.531
-341.847
-338.251
-339.214
-336.962
-338.820
-339.664
-339.778
-337.434
-337.039
-340.218
-337.911
-336.676
-344.922
-346.767
-339.309
-337.688
-342.469
-340.800
-343.618
-342.196
-332.800
-339.443
-331.971
-338.552
-334.995
-340.463
-339.241
-338.843
-345.863
-343.274
-345.519
-345.675
-335.640
-347.429
-337.234
-335.461
-339.609
-332.653
-339.796
-343.318
-339.336
-339.758
-346.380
-342.065
-333.089
-336.177
-339.254
-343.517
-336.089
-340.711
-337.912
-344.117
-340.375
-337.585
-338.250
-339.853
-336.826
-340.071
-337.991
-332.890
-345.896
-341.137
-336.365
-334.886
-343.732
-338.520
-341.308
-339.378
-339.229
-338.458
-342.451
-342.133
-336.450
-342.050
-341.116
-343.210
-340.914
-339.645
-339.036
-340.062
-332.636
-341.410
-335.769
-337.251
-329.545
-336.165
-342.629
-336.303
-344.343
-339.881
-338.006
-341.356
-339.645
-337.125
-338.164
-345.150
-341.546
-340.322
-335.809
-339.903
-340.348
-338.144
-339.314
-339.588
-336.385
-336.354
-335.382
-334.135
-339.843
-341.061
-332.955
-339.852
-331.900
-338.686
-341.414
-345.521
-344.211
-341.770
-336.336
-335.624
-341.434
-336.115
-336.792
-339.480
-337.286
-338.667
-338.279
-341.268
-337.687
-337.821
-343.611
-333.099
-340.708
-339.941
-342.505
-341.865
-338.329
-340.030
-337.983
-342.513
-340.956
-339.689
-340.557
-343.871
-341.159
-339.234
-340.599
-343.704
-340.703
-335.954
-343.154
-339.034
-339.977
-339.880
-333.070
-342.546
-342.190
-339.002
-341.258
-342.658
-338.639
-334.730
-338.011
-339.522
-339.091
-335.486
-342.569
-342.172
-341.988
-339.533
-342.971
-340.983
-344.108
-341.588
-337.647
-338.280
-344.447
-338.348
-347.475
-339.226
-337.390
-340.731
-335.532
-337.980
-341.215
-337.270
-340.137
-343.213
-342.833
-338.720
-338.835
-338.621
-339.679
-341.400
-335.000
-341.681
-338.842
-341.806
-342.480
-344.463
-338.119
-334.253
-331.415
-337.636
-343.275
-339.350
-345.613
-345.265
-343.535
-344.047
-342.882
-341.903
-343.251
-341.070
-340.160
-339.498
-336.003
-336.074
-337.313
-334.891
-343.812
-338.149
-344.295
-341.006
-338.574
-336.281
-334.570
-342.137
-343.374
-340.892
-338.232
-342.461
-332.838
-338.473
-339.241
-337.336
-337.895
-339.853
-340.041
-345.902
-346.030
-334.308
-335.060
-337.414
-339.573
-336.872
-339.112
-341.384
-340.655
-337.102
-335.986
-331.552
-346.095
-334.223
-337.798
-339.248
-339.868
-340.019
-338.723
-341.540
-337.195
-339.780
-340.951
-339.716
-344.306
-339.428
-336.271
-340.186
-338.215
-342.338
-335.498
-342.703
-334.057
-335.014
-332.503
-339.364
-336.435
-338.308
-339.344
-337.775
-339.995
-336.890
-340.718
-338.617
-334.750
-346.474
-341.379
-338.670
-341.054
-339.057
-340.461
-343.663
-338.573
-334.420
-341.021
-341.513
-339.799
-338.718
-337.304
-331.772
-344.104
-345.066
-337.998
-337.803
-340.638
-340.781
-337.876
-336.422
-341.031
-340.133
-338.187
-335.516
-339.798
-341.802
-347.788
-339.287
-330.514
-339.147
-336.270
-336.951
-337.573
-337.036
-335.983
-338.957
-338.061
-337.062
-337.116
-340.747
-342.528
-342.786
-342.335
-341.568
-334.285
-329.066
-342.941
-341.800
-338.734
-341.008
-344.054
-340.478
-338.098
-338.549
-337.621
-334.909
-337.261
-337.790
-339.143
-339.788
-343.179
-342.969
-338.169
-336.876
-330.746
-340.987
-339.484
-338.849
-339.782
-340.776
-341.965
-337.563
-341.659
-341.388
-337.979
-340.930
-341.111
-341.175
-343.297
-342.312
-330.102
-342.637
-340.834
-340.574
-338.999
-341.184
-338.756
-337.423
-337.841
-337.964
-338.361
-335.151
-337.642
-336.211
-342.642
-339.695
-343.981
-343.566
-332.342
-341.916
-333.816
-337.110
-339.768
-339.593
-338.875
-337.199
-341.913
-340.794
-336.408
-341.844
-339.018
-336.189
-338.532
-337.829
-339.669
-337.466
-338.972
-341.537
-337.652
-335.287
-340.777
-337.422
-341.038
-342.359
-331.682
-338.060
-342.073
-338.172
-336.517
-342.948
-336.730
-338.762
-338.845
-338.652
-336.288
-334.056
-336.206
-340.023
-339.244
-336.575
-344.610
-342.927
-345.809
-338.616
-340.899
-342.578
-339.194
-341.922
-338.154
-342.000
-339.995
-342.795
-336.118
-334.924
-339.313
-339.887
-338.094
-339.546
-339.881
-339.619
-336.363
-339.457
-340.972
-341.940
-340.740
-338.135
-336.068
-341.631
-340.264
-338.650
-337.747
-339.042
-340.440
-338.368
-338.197
-342.081
-344.504
-344.303
-340.881
-340.777
-342.040
-338.373
-341.417
-340.965
-337.634
-339.900
-340.342
-343.011
-330.933
-340.106
-340.517
-342.377
-339.373
-338.489
-345.464
-342.130
-341.945
-339.253
-343.758
-341.144
-339.908
-341.860
-340.384
-340.849
-341.307
-335.382
-339.389
-339.382
-347.740
-341.816
-337.566
-345.901
-338.753
-342.734
-340.922
-338.847
-336.872
-339.722
-338.312
-339.965
-332.464
-338.107
-340.315
-337.511
-340.733
-341.689
-343.600
-337.529
-337.246
-338.090
-341.265
-338.929
-341.971
-335.177
-338.072
-340.175
-340.678
-340.924
-340.976
-338.443
-336.303
-336.542
-343.257
-343.375
-337.818
-339.928
-338.009
-336.835
-338.853
-336.769
-340.908
-338.295
-339.333
-338.715
-339.785
-340.677
-340.254
-335.679
-334.476
-338.443
-343.527
-340.507
-341.754
-338.728
-342.717
-342.319
-338.789
-336.993
-338.188
-339.200
-336.776
-341.265
-341.462
-340.684
-337.821
-340.280
-339.167
-341.203
-334.967
-340.828
-346.948
-340.549
-340.030
-341.613
-340.716
-343.347
-341.211
-337.416
-345.783
-341.987
-341.178
-338.587
-343.218
-338.658
-341.561
-339.055
-341.021
-342.840
-342.608
-341.089
-339.499
-333.889
-334.561
-340.075
-340.208
-340.167
-342.266
-335.671
-337.003
-339.171
-339.793
-340.780
-344.199
-343.304
-340.217
-339.351
-338.829
-338.570
-341.505
-338.364
-343.394
-340.339
-343.697
-341.143
-336.893
-336.156
-336.793
-337.910
-338.153
-341.802
-339.123
-335.002
-342.534
-336.461
-339.633
-342.126
-344.471
-342.342
-330.976
-340.606
-328.260
-335.381
-334.983
-337.213
-340.052
-336.923
-343.088
-341.041
-331.060
-336.263
-336.695
-339.461
-344.518
-338.512
