# Supplementary material for: A Fast and Efficient Approach for Genomic Selection with High-Density Markers
Source: G3 (Bethesda). 2012 Oct 1;2(10):1179–84. doi: 10.1534/g3.112.003822 (PMC3464110; doi:10.1534/g3.112.003822)
Supplement: Supporting Information [file supp_2.10.1179_FileS1.zip › Rep1_50/Rep2/TBV4]

-337.915
-340.753
-337.693
-340.591
-340.438
-343.700
-332.185
-330.639
-339.737
-339.193
-346.829
-339.520
-345.179
-342.785
-339.321
-339.233
-330.327
-338.478
-338.097
-340.878
-335.370
-335.016
-343.470
-344.177
-337.088
-340.795
-331.315
-337.022
-347.894
-341.010
-340.102
-342.661
-340.091
-336.546
-336.400
-334.445
-339.179
-340.001
-342.192
-342.269
-336.894
-337.854
-339.017
-339.483
-335.953
-335.735
-334.798
-338.539
-339.582
-335.026
-337.016
-335.416
-340.435
-339.202
-341.446
-337.445
-340.085
-337.477
-339.797
-343.196
-346.297
-340.009
-339.883
-336.526
-341.549
-338.683
-338.074
-336.777
-336.897
-336.404
-339.782
-338.046
-338.048
-341.133
-339.838
-341.170
-337.845
-341.657
-343.910
-341.522
-338.644
-338.491
-339.822
-338.597
-337.094
-342.312
-337.835
-341.922
-338.352
-340.736
-341.549
-337.106
-339.869
-338.600
-337.798
-341.898
-334.933
-336.859
-339.318
-339.984
-338.325
-340.360
-332.686
-340.658
-328.226
-339.865
-342.658
-341.042
-339.435
-341.202
-347.240
-338.420
-337.704
-336.675
-338.971
-336.965
-340.893
-339.857
-340.058
-338.087
-337.318
-339.682
-336.168
-339.448
-338.739
-338.489
-343.506
-339.053
-342.828
-344.541
-341.863
-338.382
-340.726
-335.277
-341.967
-338.890
-344.678
-342.061
-341.450
-340.816
-340.909
-341.344
-341.809
-343.638
-338.445
-341.311
-338.904
-337.256
-343.167
-342.138
-340.622
-337.327
-338.628
-340.771
-338.768
-335.816
-339.721
-338.401
-340.158
-342.329
-336.450
-341.908
-339.949
-340.617
-340.265
-339.780
-341.006
-338.799
-337.340
-334.732
-341.590
-341.152
-341.003
-342.948
-340.587
-343.285
-340.212
-329.990
-338.189
-338.103
-333.760
-342.029
-338.615
-341.566
-347.345
-340.687
-334.359
-335.057
-342.323
-338.100
-337.305
-341.091
-334.906
-335.097
-340.848
-339.399
-339.259
-338.295
-341.912
-338.070
-338.696
-338.859
-335.991
-337.582
-334.097
-337.715
-345.272
-337.729
-340.690
-341.518
-340.170
-338.687
-342.917
-338.192
-339.165
-338.321
-338.891
-338.310
-332.434
-335.016
-339.058
-336.379
-337.883
-341.512
-338.320
-343.572
-339.393
-340.514
-337.881
-337.014
-336.579
-341.019
-342.328
-340.037
-338.028
-333.993
-339.059
-337.884
-342.608
-340.186
-339.497
-348.238
-341.378
-341.260
-340.935
-339.309
-333.226
-340.492
-339.221
-344.317
-336.409
-338.377
-341.571
-341.875
-333.579
-338.897
-344.454
-340.391
-334.375
-336.377
-338.509
-338.932
-342.213
-336.885
-331.521
-339.543
-341.214
-340.207
-349.169
-343.439
-337.016
-342.801
-340.636
-339.659
-338.312
-335.189
-337.404
-338.675
-338.357
-340.671
-336.465
-336.793
-343.304
-339.416
-344.608
-344.049
-336.997
-338.048
-344.220
-338.319
-336.960
-334.253
-342.675
-332.889
-344.440
-342.465
-339.749
-337.844
-338.139
-341.765
-339.356
-339.227
-338.699
-333.534
-345.134
-340.760
-341.079
-342.920
-340.101
-337.371
-341.105
-345.711
-341.775
-339.580
-340.096
-340.518
-345.648
-344.526
-330.676
-337.908
-340.429
-336.556
-340.000
-342.895
-337.533
-339.002
-339.021
-339.029
-341.167
-340.475
-345.770
-341.426
-343.280
-341.622
-337.603
-336.764
-339.212
-337.076
-340.995
-341.857
-339.344
-336.507
-345.509
-336.471
-341.295
-339.991
-336.833
-340.765
-336.588
-333.910
-332.364
-337.774
-337.113
-342.343
-337.591
-337.734
-339.204
-339.062
-339.000
-339.688
-339.951
-342.277
-338.423
-340.602
-343.943
-342.258
-341.358
-341.596
-336.443
-339.418
-334.851
-338.569
-341.233
-336.118
-337.551
-338.674
-341.817
-339.806
-341.570
-342.547
-335.720
-342.299
-339.423
-339.017
-339.811
-339.622
-345.235
-339.853
-338.996
-338.098
-341.172
-339.259
-344.324
-341.226
-340.153
-336.442
-341.480
-342.565
-339.697
-338.678
-338.503
-337.689
-337.449
-343.281
-339.669
-340.394
-337.647
-336.778
-339.376
-343.184
-340.973
-336.349
-340.384
-340.992
-339.827
-344.862
-333.120
-340.677
-340.013
-337.572
-334.775
-337.702
-331.524
-337.598
-339.594
-341.797
-338.093
-337.451
-337.898
-336.576
-345.384
-338.667
-341.069
-337.142
-343.079
-336.043
-340.850
-338.978
-339.552
-341.820
-344.220
-340.391
-337.075
-339.632
-330.509
-338.926
-340.549
-340.299
-345.995
-344.333
-338.666
-337.345
-338.058
-339.294
-337.970
-337.708
-332.284
-336.984
-344.063
-339.868
-337.095
-337.186
-338.013
-336.995
-345.824
-345.036
-341.164
-340.975
-339.021
-339.244
-342.862
-337.392
-337.553
-335.987
-345.900
-337.901
-335.593
-342.720
-343.570
-339.295
-339.068
-335.248
-340.197
-340.568
-334.196
-337.316
-339.750
-341.330
-340.247
-339.002
-340.789
-342.663
-344.434
-343.463
-346.670
-338.892
-338.736
-334.883
-340.662
-338.031
-339.679
-339.180
-337.449
-340.540
-343.615
-340.202
-336.946
-339.102
-337.103
-338.723
-342.026
-339.558
-334.706
-337.499
-339.880
-337.699
-338.754
-343.150
-342.620
-337.003
-341.175
-335.981
-339.480
-337.671
-338.062
-344.831
-342.099
-339.952
-338.916
-337.624
-341.208
-340.080
-336.420
-335.844
-338.461
-335.613
-343.300
-340.466
-340.247
-341.341
-343.117
-335.436
-339.984
-340.172
-336.409
-341.596
-341.925
-340.756
-343.375
-342.989
-336.000
-335.579
-338.720
-338.304
-338.829
-337.563
-338.123
-340.182
-339.503
-341.579
-342.520
-341.768
-346.164
-339.588
-334.928
-338.212
-337.296
-338.894
-336.802
-337.367
-339.122
-345.656
-338.874
-337.046
-340.864
-339.208
-337.350
-340.988
-336.542
-344.137
-340.258
-335.542
-337.224
-340.347
-340.331
-336.921
-339.927
-339.210
-337.521
-342.473
-335.876
-340.017
-338.007
-342.155
-341.496
-337.642
-338.869
-339.079
-338.476
-341.622
-344.418
-343.812
-338.018
-340.903
-337.281
-337.383
-343.401
-344.894
-337.810
-335.205
-337.895
-331.440
-342.382
-338.269
-343.228
-337.894
-331.464
-334.870
-334.616
-341.077
-338.932
-337.046
-341.909
-343.806
-339.577
-346.276
-338.152
-337.351
-339.767
-341.620
-330.986
-334.192
-343.651
-341.524
-336.121
-340.008
-341.873
-337.714
-335.831
-336.152
-343.686
-337.814
-340.756
-339.799
-341.707
-335.106
-336.436
-340.667
-340.325
-336.647
-336.649
-336.344
-337.206
-339.123
-339.814
-340.556
-341.734
-339.295
-338.516
-337.307
-342.046
-340.343
-343.167
-341.052
-332.277
-338.840
-335.726
-339.111
-347.570
-345.017
-339.399
-341.182
-337.569
-336.161
-340.389
-341.790
-329.534
-336.570
-344.301
-342.344
-332.267
-338.787
-331.826
-339.441
-338.341
-339.685
-335.726
-339.648
-332.723
-339.138
-343.481
-341.252
-338.974
-340.720
-345.911
-341.036
-337.685
-339.300
-336.290
-332.148
-338.031
-337.955
-335.225
-339.622
-335.447
-339.641
-338.322
-335.513
-345.602
-342.060
-342.190
-336.203
-339.335
-338.009
-342.179
-339.009
-342.936
-341.618
-336.505
-337.243
-337.904
-338.232
-337.020
-335.977
-339.383
-342.321
-335.515
-335.802
-342.417
-343.369
-340.298
-342.806
-339.141
-340.553
-341.551
-346.471
-336.653
-335.184
-340.105
-341.533
-345.191
-335.261
-339.117
-340.128
-340.232
-337.854
-338.822
-338.646
-335.190
-337.832
-338.231
-336.664
-341.604
-338.100
-333.275
-342.319
-333.793
-335.990
-339.683
-340.209
-340.856
-341.537
-342.161
-341.941
-337.549
-338.925
-338.788
-345.293
-338.178
-338.734
-340.078
-337.917
-335.442
-342.696
-336.676
-331.534
-339.239
-336.979
-340.859
-340.359
-342.283
-343.383
-342.469
-339.505
-337.609
-342.645
-340.893
-335.409
-334.783
-338.496
-343.326
-340.846
-336.990
-340.298
-335.156
-336.226
-341.224
-338.698
-337.834
-338.182
-340.012
-339.299
-339.959
-340.706
-339.856
-342.650
-341.952
-337.058
-343.878
-339.541
-343.096
-343.463
-340.354
-342.956
-340.780
-341.048
-339.565
-336.394
-338.775
-336.549
-340.898
-340.837
-343.223
-340.117
-347.261
-340.865
-339.620
-337.286
-339.684
-339.744
-341.632
-344.094
-336.647
-335.816
-345.558
-341.160
-339.933
-340.669
-336.584
-339.428
-341.204
-344.676
-335.263
-338.479
-341.164
-340.491
-338.399
-336.469
-343.926
-334.684
-340.090
-340.331
-334.132
-337.030
-335.541
-334.316
-336.867
-336.161
-341.112
-339.675
-340.153
-340.735
-342.247
-345.494
-343.383
-340.496
-336.330
-334.924
-339.729
-342.937
-343.502
-343.156
-338.503
-340.307
-329.991
-339.866
-340.574
-335.941
-341.115
-339.160
-339.185
-342.934
-343.819
-338.420
-340.299
-337.770
-341.058
-342.741
-340.309
-341.990
-339.951
-342.438
-340.059
-339.434
-329.813
-334.984
-338.648
-338.246
-337.482
-342.379
-338.817
-336.398
-342.840
-340.874
-345.908
-338.830
-343.909
-341.900
-335.056
-339.063
-338.401
-338.337
-337.991
-336.293
-344.190
-342.939
-339.147
-341.114
-344.102
-339.188
-329.283
-339.056
-330.517
-337.731
-336.935
-337.959
-339.222
-339.203
-335.088
-336.711
-335.939
-339.983
-340.724
-340.674
-332.796
-340.543
-336.280
-332.337
-332.654
-340.592
-336.769
-338.513
-339.820
-341.582
-340.845
-342.358
-342.992
-342.253
-340.969
-340.915
-339.473
-337.919
-338.235
-341.311
-332.350
-342.482
-337.807
-333.983
-339.052
-339.362
-343.771
-341.817
-335.984
-341.790
-339.207
-343.260
-339.394
-336.546
-337.472
-339.049
-333.767
-336.981
-336.799
-337.376
-340.124
-340.695
-335.044
-340.512
-339.229
-337.201
-338.455
-339.475
-339.692
-338.562
-340.582
-341.697
-340.089
-339.846
-340.722
-341.826
-344.426
-339.919
-338.835
-337.777
-339.740
-335.235
-342.058
-339.780
-339.521
-343.420
-336.184
-339.151
-339.200
-339.966
-339.026
-336.207
-336.960
-344.089
-341.253
-341.299
-339.852
-336.961
-340.899
-339.194
-337.707
-341.055
-341.030
-341.396
-342.984
-339.919
-339.431
-341.405
-338.541
-339.666
-344.267
-339.945
-335.908
-342.434
-340.049
-340.142
-337.819
-338.903
-345.415
-339.266
-333.884
-339.644
-336.188
-339.624
-338.715
-342.931
-341.078
-341.277
-336.514
-343.677
-338.696
-340.166
-339.760
-337.926
-338.762
-340.794
-329.875
-330.322
-341.546
-339.578
-332.054
-339.497
-341.880
-338.149
-343.806
-343.220
-340.450
-340.717
-336.150
-340.713
-345.714
-341.324
-335.465
-338.489
-341.486
-339.961
-338.075
-335.756
-340.328
-341.864
-336.187
-341.615
-339.672
-339.774
-347.710
-340.518
-340.682
-341.778
-339.828
-339.273
-337.894
-340.849
-339.937
-337.012
-334.061
-341.224
-335.930
-337.211
-339.992
-341.089
-344.653
-341.835
-337.805
-339.219
-340.570
-341.997
-333.093
-338.447
-329.946
-335.117
-339.404
-335.608
-339.368
-340.212
-343.232
-344.931
-338.696
-338.604
-338.128
-336.971
-344.274
-340.995
-337.535
-336.214
-331.906
-337.977
-338.485
-334.873
-341.556
-339.389
-338.361
-340.615
-336.237
-340.339
-342.862
-343.321
-339.265
-336.900
-338.693
-340.970
-342.269
-341.278
-338.638
-340.268
-338.665
-340.463
-340.632
-339.418
-342.685
-342.889
-333.926
-339.858
-335.145
-337.356
-342.974
-338.457
-342.320
-341.126
-336.409
-333.962
-342.369
-341.245
-338.771
-334.323
-337.424
-337.740
-337.640
-338.996
-335.807
-343.902
-345.194
-336.109
-340.746
-338.017
-344.446
-344.908
-340.595
-343.758
-339.013
-338.792
-338.241
-335.932
-331.133
-342.590
-338.130
-344.649
-337.277
-341.870
-341.225
-340.090
-343.906
-343.777
-343.264
-342.881
-337.898
-337.024
-338.044
-337.392
-343.964
-340.901
-330.909
-338.607
-341.009
-339.546
-337.285
-341.840
-338.403
-337.756
-339.503
-341.288
-342.625
-339.690
-345.950
-341.632
-336.176
-338.346
-339.735
-337.981
-337.174
-336.821
-331.254
-338.268
-342.649
-341.339
-339.066
-340.657
-342.290
-342.608
-338.889
-340.958
-339.468
-340.741
-338.810
-341.552
-340.143
-340.477
-339.453
-341.680
-342.293
-343.187
-338.794
-336.550
-338.349
-342.211
-336.456
-337.213
-326.018
-334.608
-341.584
-339.321
-337.144
-338.962
-338.706
-340.184
-337.609
-338.349
-340.569
-337.451
-342.727
-339.702
-338.504
-336.993
-341.796
-341.184
-338.963
-337.097
-341.473
-340.059
-341.322
-343.869
-340.530
-341.099
-335.490
-339.888
-339.717
-341.975
-342.104
-340.179
-340.920
-339.782
-336.856
-339.314
-345.397
-336.840
-345.123
-343.313
-340.468
-338.449
-330.452
-334.446
-333.237
-341.185
-341.541
-342.055
-339.766
-336.627
-339.149
-341.189
-335.193
-344.521
-337.651
-339.348
-339.334
-333.929
-340.873
-339.186
-341.981
-340.622
-338.575
-341.382
-339.960
-339.205
-345.153
-343.907
-343.537
-342.825
-340.288
-343.219
-341.624
-340.876
-344.086
-339.021
-337.658
-338.514
-342.555
-342.901
-339.390
-339.249
-338.469
-341.075
-342.721
-337.510
-341.425
-334.688
-338.176
-340.690
-338.375
-338.381
-338.672
-338.737
-342.370
-341.951
-340.619
-336.268
-335.465
-341.855
-339.583
-343.970
-327.427
-338.317
-340.963
-339.790
-336.881
-338.499
-338.262
-339.844
-329.493
-337.173
-338.971
-337.338
-340.113
-340.236
-341.339
-337.089
-336.801
-335.162
-344.575
-339.986
-342.639
-339.620
-343.893
-337.445
-340.010
-340.303
-347.342
-342.766
-339.895
-336.452
-343.627
-342.951
-341.810
-344.375
-335.860
-338.908
-340.537
-339.415
-338.499
-340.511
-337.816
-338.004
-336.907
-340.381
-342.305
-340.882
-339.753
-341.302
-337.949
-337.442
-343.447
-342.481
-337.065
-338.766
-341.263
-341.563
-340.434
-338.489
-341.408
-336.534
-344.328
-341.620
-340.423
-335.551
-335.568
-335.105
-339.703
-333.688
-335.552
-342.493
-335.889
-342.012
-346.219
-337.848
-329.949
-336.118
-341.725
-341.096
-340.081
-342.958
-341.188
-340.453
-340.491
-341.667
-343.688
-338.023
-339.353
-336.276
-338.938
-333.879
-338.272
-338.224
-338.983
-339.545
-341.741
-343.992
-338.638
-336.521
-336.772
-338.631
-339.768
-339.672
-335.815
-337.578
-338.440
-336.200
-338.669
-334.341
-338.367
-335.175
-340.794
-338.360
-338.063
-336.509
-340.410
-342.389
-343.117
-339.466
-335.025
-335.576
-342.974
-343.066
-342.617
-341.165
-339.621
-340.823
-340.005
-339.786
-343.891
-343.507
-345.749
-343.302
-333.039
-344.599
-341.051
-336.779
-343.603
-337.745
-342.697
-338.511
-333.772
-339.118
-336.744
-340.248
-342.532
-345.265
-339.330
-337.846
-337.072
-337.661
-344.993
-337.644
-340.970
-342.531
-338.580
-339.850
-336.727
-338.536
-330.828
-334.076
-337.080
-332.531
-342.814
-344.235
-342.261
-343.719
-341.732
-340.408
-339.532
-341.773
-336.596
-339.854
-340.911
-340.898
-328.932
-335.513
-332.398
-337.115
-339.610
-334.040
-341.878
-336.732
-342.585
-339.834
-340.095
-338.059
-346.862
-336.130
-347.302
-341.726
-336.710
-339.287
-334.508
-338.625
-341.220
-343.016
-341.856
-339.494
-337.853
-340.411
-340.104
-338.503
-341.166
-338.256
-343.036
-338.941
-337.553
-341.444
-342.249
-339.005
-335.523
-338.266
-339.093
-340.092
-339.495
-341.008
-340.708
-338.182
-340.866
-338.508
-341.275
-342.923
-337.299
-338.543
-338.479
-341.646
-339.380
-340.556
-341.462
-336.752
-338.796
-341.647
-332.721
-339.300
-340.129
-340.786
-338.806
-340.060
-336.598
-341.659
-338.470
-335.825
-339.814
-338.773
-339.414
-339.392
-340.492
-342.479
-341.506
-339.179
-336.725
-335.807
-344.604
-339.993
-337.305
-338.617
-338.107
-341.437
-334.756
-342.351
-337.201
-333.066
-340.585
-336.882
-337.286
-334.598
-343.305
-336.960
-340.576
-338.306
-337.313
-336.528
-334.453
-335.912
-337.265
-342.530
-337.863
-340.693
-345.045
-336.448
-339.511
-339.410
-344.206
-343.650
-341.083
-340.276
-345.850
-334.873
-340.736
-338.816
-341.951
-338.332
-345.415
-343.794
-341.032
-343.047
-338.105
-340.558
-338.546
-339.446
-332.523
-339.171
-333.682
-343.733
-333.393
-338.276
-340.666
-339.793
-345.696
-337.028
-336.101
-337.435
-342.890
-342.766
-338.626
-341.613
-340.690
-336.941
-336.101
-335.168
-337.929
-338.958
-337.765
-345.105
-337.896
-341.437
-340.733
-342.126
-337.254
-337.251
-335.025
-335.813
-344.485
-339.621
-343.671
-339.075
-336.396
-334.403
-344.289
-338.583
-341.400
-342.479
-337.800
-330.395
-346.392
-344.475
-345.171
-338.845
-340.966
-344.338
-333.276
-339.298
-338.817
-336.390
-337.997
-336.886
-338.005
-340.496
-338.276
-339.674
-336.134
-341.045
-342.400
-341.619
-333.811
-339.187
-342.734
-339.373
-332.722
-341.587
-337.843
-341.724
-341.288
-341.105
-341.162
-340.856
-338.812
-336.732
-334.605
-333.816
-342.789
-337.627
-339.915
-341.637
-341.714
-341.317
-344.146
-343.662
-341.750
-337.833
-332.969
-333.918
-344.868
-342.632
-345.498
-340.470
-336.316
-339.503
-335.142
-339.405
-341.343
-341.036
-345.625
-347.895
-340.462
-341.818
-337.350
-342.694
-342.440
-339.180
-339.491
-342.990
-341.384
-344.957
-344.901
-340.032
-327.669
-330.676
-338.820
-343.475
-339.899
-340.742
-339.154
-334.797
-339.223
-338.595
-339.525
-340.898
-338.116
-333.422
-341.450
-340.557
-333.301
-339.260
-339.927
-340.489
-332.484
-341.741
-335.673
-339.056
-343.942
-342.915
-338.759
-337.566
-339.307
-342.541
-341.492
-341.305
-341.439
-339.432
-340.557
-341.310
-343.207
-341.099
-339.688
-338.742
-331.276
-341.771
-340.538
-335.840
-338.889
-339.903
-338.965
-345.655
-338.997
-337.914
-340.333
-341.375
-342.176
-340.834
-339.348
-337.693
-339.301
-341.041
-341.882
-344.928
-338.051
-341.491
-337.500
-342.746
-340.944
-338.888
-339.629
-339.223
-340.444
-341.123
-335.132
-336.773
-344.521
-339.164
-335.869
-339.105
-342.939
-344.469
-340.331
-341.670
-341.383
-339.007
-340.195
-338.471
-339.987
-340.871
-339.251
-338.230
-343.694
-335.800
-334.326
-343.119
-341.168
-341.213
-333.950
-338.114
-337.356
-340.701
-340.107
-340.813
-341.260
-338.254
-341.155
-342.859
-338.821
-340.079
-343.455
-342.261
-338.311
-337.528
-330.721
-330.158
-344.339
-341.214
-345.857
-341.025
-341.710
-339.774
-340.050
-339.060
-339.631
-340.855
-345.991
-343.364
-337.628
-342.040
-334.115
-336.863
-346.414
-344.768
-336.490
-337.861
-343.260
-339.057
-346.707
-335.967
-343.017
-340.345
-340.570
-340.741
-346.749
-346.218
-335.772
-342.052
-337.437
-338.958
-339.830
-339.274
-337.528
-339.395
-339.844
-341.445
-340.353
-342.758
-340.420
-341.860
-337.786
-341.455
-339.825
-338.778
-340.091
-338.700
-344.467
-335.209
-342.616
-339.319
-343.299
-336.935
-338.582
-338.620
-339.622
-342.696
-343.495
-337.309
-344.522
-340.240
-342.020
-341.806
-342.348
-338.994
-339.558
-339.568
-336.013
-337.148
-342.717
-342.240
-342.069
-341.711
-336.667
-338.011
-340.866
-341.126
-337.915
-340.149
-339.409
-337.134
-339.074
-333.972
-339.368
-339.554
-338.383
-339.596
-339.647
-338.301
-339.638
-340.959
-339.869
-339.508
-338.176
-334.948
-336.733
-340.619
-341.188
-340.173
-337.922
-340.294
-341.314
-342.172
-337.473
-337.929
-338.155
-345.927
-335.140
-339.559
-340.149
-336.426
-338.652
-339.664
-339.700
-338.495
-339.377
-341.020
-332.374
-335.822
-344.261
-341.455
-337.091
-338.616
-339.806
-341.889
-345.731
-341.369
